# Supplementary material for: Identification of differences in health impact modelling of salt reduction
Source: PLoS One. 2017 Nov 28;12(11):e0186760. doi: 10.1371/journal.pone.0186760 (PMC5705127; doi:10.1371/journal.pone.0186760)
Supplement: S1 Data — (ZIP) [file pone.0186760.s001.zip]

Archive with 220 entries (158 files):
- default/
- default/Reference_Data/
- default/Reference_Data/Diseases/
- default/Reference_Data/Diseases/CVA/
- default/Reference_Data/Diseases/CVA/DALY_Weights/
- default/Reference_Data/Diseases/CVA/Disability/
- default/Reference_Data/Diseases/CVA/Disability/Disability.xml
- default/Reference_Data/Diseases/CVA/Excess_Mortalities/
- default/Reference_Data/Diseases/CVA/Excess_Mortalities/NL_disease_Stroke_ExecMor_V2.xml
- default/Reference_Data/Diseases/CVA/Incidences/
- default/Reference_Data/Diseases/CVA/Incidences/NL_disease_Stroke_Inc_V2.xml
- default/Reference_Data/Diseases/CVA/Prevalences/
- default/Reference_Data/Diseases/CVA/Prevalences/NL_disease_Stroke_Prev_V2.xml
- default/Reference_Data/Diseases/CVA/Relative_Risks_From_Diseases/
- default/Reference_Data/Diseases/CVA/Relative_Risks_From_Risk_Factor/
- default/Reference_Data/Diseases/CVA/Relative_Risks_From_Risk_Factor/RR_CVA_default-salt.xml
- default/Reference_Data/Diseases/CVA/Relative_Risks_From_Risk_Factor/RR_CVA_default-SBP.xml
- default/Reference_Data/Diseases/CVA/Relative_Risks_From_Risk_Factor/RR_CVA_default_+_default_alt-SBP8.xml
- default/Reference_Data/Diseases/IHD/
- default/Reference_Data/Diseases/IHD/DALY_Weights/
- default/Reference_Data/Diseases/IHD/Disability/
- default/Reference_Data/Diseases/IHD/Disability/NL_disease_IHD_DALY_V1.xml
- default/Reference_Data/Diseases/IHD/Excess_Mortalities/
- default/Reference_Data/Diseases/IHD/Excess_Mortalities/NL_disease_IHD_ExecMor_V2.xml
- default/Reference_Data/Diseases/IHD/Incidences/
- default/Reference_Data/Diseases/IHD/Incidences/NL_disease_IHD_Inc_V2.xml
- default/Reference_Data/Diseases/IHD/Prevalences/
- default/Reference_Data/Diseases/IHD/Prevalences/NL_disease_IHD_Prev_V2.xml
- default/Reference_Data/Diseases/IHD/Relative_Risks_From_Diseases/
- default/Reference_Data/Diseases/IHD/Relative_Risks_From_Risk_Factor/
- default/Reference_Data/Diseases/IHD/Relative_Risks_From_Risk_Factor/RR_IHD_default-salt.xml
- default/Reference_Data/Diseases/IHD/Relative_Risks_From_Risk_Factor/RR_IHD_default-SBP.xml
- default/Reference_Data/Diseases/IHD/Relative_Risks_From_Risk_Factor/RR_IHD_default_+_default_alt-SBP8.xml
- default/Reference_Data/Populations/
- default/Reference_Data/Populations/Netherlands/
- default/Reference_Data/Populations/Netherlands/newborns.xml
- default/Reference_Data/Populations/Netherlands/overalldalyweights.xml
- default/Reference_Data/Populations/Netherlands/overalldisability.xml
- default/Reference_Data/Populations/Netherlands/overallmortality.xml
- default/Reference_Data/Populations/Netherlands/size.xml
- default/Reference_Data/Risk_Factors/
- default/Reference_Data/Risk_Factors/salt/
- default/Reference_Data/Risk_Factors/salt/configuration.xml
- default/Reference_Data/Risk_Factors/salt/Odds_Ratios_For_Disability/
- default/Reference_Data/Risk_Factors/salt/Prevalences/
- default/Reference_Data/Risk_Factors/salt/Prevalences/salt_prevalence_default.xml
- default/Reference_Data/Risk_Factors/salt/Prevalences/salt_prevalence_default_alt.xml
- default/Reference_Data/Risk_Factors/salt/Prevalences/salt_prevalence_default_everyone_to_cat2.xml
- default/Reference_Data/Risk_Factors/salt/Relative_Risks_For_Death/
- default/Reference_Data/Risk_Factors/salt/Relative_Risks_For_Death/RR_death_default.xml
- default/Reference_Data/Risk_Factors/salt/Relative_Risks_For_Disability/
- default/Reference_Data/Risk_Factors/salt/Transitions/
- default/Reference_Data/Risk_Factors/salt/Transitions/zero.xml
- default/Reference_Data/Risk_Factors/salt/Transitions/zero2.xml
- default/Reference_Data/Risk_Factors/SBP/
- default/Reference_Data/Risk_Factors/SBP8/
- default/Reference_Data/Risk_Factors/SBP8/configuration.xml
- default/Reference_Data/Risk_Factors/SBP8/Odds_Ratios_For_Disability/
- default/Reference_Data/Risk_Factors/SBP8/Prevalences/
- default/Reference_Data/Risk_Factors/SBP8/Prevalences/SBP8_prevalence_default.xml
- default/Reference_Data/Risk_Factors/SBP8/Prevalences/SBP8_prevalence_default_alt.xml
- default/Reference_Data/Risk_Factors/SBP8/Relative_Risks_For_Death/
- default/Reference_Data/Risk_Factors/SBP8/Relative_Risks_For_Death/RR_death_default_+_default_alt.xml
- default/Reference_Data/Risk_Factors/SBP8/Relative_Risks_For_Disability/
- default/Reference_Data/Risk_Factors/SBP8/Transitions/
- default/Reference_Data/Risk_Factors/SBP/configuration.xml
- default/Reference_Data/Risk_Factors/SBP/Odds_Ratios_For_Disability/
- default/Reference_Data/Risk_Factors/SBP/Prevalences/
- default/Reference_Data/Risk_Factors/SBP/Prevalences/SBP_prevalence_default.xml
- default/Reference_Data/Risk_Factors/SBP/Prevalences/SBP_prevalence_default_alt.xml
- default/Reference_Data/Risk_Factors/SBP/Relative_Risks_For_Death/
- default/Reference_Data/Risk_Factors/SBP/Relative_Risks_For_Death/RR_death_default.xml
- default/Reference_Data/Risk_Factors/SBP/Relative_Risks_For_Disability/
- default/Reference_Data/Risk_Factors/SBP/Transitions/
- default/Simulations/
- default/Simulations/Default_20yrs/
- default/Simulations/Default_20yrs/configuration.xml
- default/Simulations/Default_20yrs/modelconfiguration/
- default/Simulations/Default_20yrs/modelconfiguration/charconfig.XML
- default/Simulations/Default_20yrs/modelconfiguration/rule3.xml
- default/Simulations/Default_20yrs/modelconfiguration/rule3_scen_1.xml
- default/Simulations/Default_20yrs/modelconfiguration/rule3_scen_2.xml
- default/Simulations/Default_20yrs/modelconfiguration/rule4.xml
- default/Simulations/Default_20yrs/modelconfiguration/simulation.xml
- default/Simulations/Default_20yrs/modelconfiguration/simulation_scen_1.xml
- default/Simulations/Default_20yrs/modelconfiguration/simulation_scen_2.xml
- default/Simulations/Default_20yrs/parameters/
- default/Simulations/Default_20yrs/parameters/attributableMort_0_0_CVA.xml
- default/Simulations/Default_20yrs/parameters/attributableMort_1_0_IHD.xml
- default/Simulations/Default_20yrs/parameters/baselineAbility.xml
- default/Simulations/Default_20yrs/parameters/baselineFatalIncidence_0_0_CVA.xml
- default/Simulations/Default_20yrs/parameters/baselineFatalIncidence_1_0_IHD.xml
- default/Simulations/Default_20yrs/parameters/baselineIncidence_0_0_CVA.xml
- default/Simulations/Default_20yrs/parameters/baselineIncidence_1_0_IHD.xml
- default/Simulations/Default_20yrs/parameters/baselineOtherMort.xml
- default/Simulations/Default_20yrs/parameters/relativeRiskDiseaseOnDisease_cluster0.xml
- default/Simulations/Default_20yrs/parameters/relativeRiskDiseaseOnDisease_cluster1.xml
- default/Simulations/Default_20yrs/parameters/relativeRisk_0_0_CVA.xml
- default/Simulations/Default_20yrs/parameters/relativeRisk_1_0_IHD.xml
- default/Simulations/Default_20yrs/parameters/relativeRisk_OtherMort.xml
- default/Simulations/Default_20yrs/results/
- default/Simulations/Default_20yrs/results/resultsObject.obj
- default/Simulations/Default_20yrs/results/runConfiguration_2014_0329_160625.XML
- default/Simulations/Default_20yrs/results/scenarioParameters.obj
- default/Simulations/Default_290314/
- default/Simulations/Default_290314/configuration.xml
- default/Simulations/Default_290314/modelconfiguration/
- default/Simulations/Default_290314/modelconfiguration/charconfig.XML
- default/Simulations/Default_290314/modelconfiguration/rule3.xml
- default/Simulations/Default_290314/modelconfiguration/rule3_scen_1.xml
- default/Simulations/Default_290314/modelconfiguration/rule3_scen_2.xml
- default/Simulations/Default_290314/modelconfiguration/rule4.xml
- default/Simulations/Default_290314/modelconfiguration/simulation.xml
- default/Simulations/Default_290314/modelconfiguration/simulation_scen_1.xml
- default/Simulations/Default_290314/modelconfiguration/simulation_scen_2.xml
- default/Simulations/Default_290314/parameters/
- default/Simulations/Default_290314/parameters/attributableMort_0_0_CVA.xml
- default/Simulations/Default_290314/parameters/attributableMort_1_0_IHD.xml
- default/Simulations/Default_290314/parameters/baselineAbility.xml
- default/Simulations/Default_290314/parameters/baselineFatalIncidence_0_0_CVA.xml
- default/Simulations/Default_290314/parameters/baselineFatalIncidence_1_0_IHD.xml
- default/Simulations/Default_290314/parameters/baselineIncidence_0_0_CVA.xml
- default/Simulations/Default_290314/parameters/baselineIncidence_1_0_IHD.xml
- default/Simulations/Default_290314/parameters/baselineOtherMort.xml
- default/Simulations/Default_290314/parameters/relativeRiskDiseaseOnDisease_cluster0.xml
- default/Simulations/Default_290314/parameters/relativeRiskDiseaseOnDisease_cluster1.xml
- default/Simulations/Default_290314/parameters/relativeRisk_0_0_CVA.xml
- default/Simulations/Default_290314/parameters/relativeRisk_1_0_IHD.xml
- default/Simulations/Default_290314/parameters/relativeRisk_OtherMort.xml
- default/Simulations/Default_290314/results/
- default/Simulations/Default_290314/results/resultsObject.obj
- default/Simulations/Default_290314/results/runConfiguration_2014_0329_143718.XML
- default/Simulations/Default_290314/results/scenarioParameters.obj
- default/Simulations/Default_50yrs/
- default/Simulations/Default_50yrs/configuration.xml
- default/Simulations/Default_50yrs/modelconfiguration/
- default/Simulations/Default_50yrs/modelconfiguration/charconfig.XML
- default/Simulations/Default_50yrs/modelconfiguration/rule3.xml
- default/Simulations/Default_50yrs/modelconfiguration/rule3_scen_1.xml
- default/Simulations/Default_50yrs/modelconfiguration/rule4.xml
- default/Simulations/Default_50yrs/modelconfiguration/simulation.xml
- default/Simulations/Default_50yrs/modelconfiguration/simulation_scen_1.xml
- default/Simulations/Default_50yrs/parameters/
- default/Simulations/Default_50yrs/parameters/attributableMort_0_0_CVA.xml
- default/Simulations/Default_50yrs/parameters/attributableMort_1_0_IHD.xml
- default/Simulations/Default_50yrs/parameters/baselineAbility.xml
- default/Simulations/Default_50yrs/parameters/baselineFatalIncidence_0_0_CVA.xml
- default/Simulations/Default_50yrs/parameters/baselineFatalIncidence_1_0_IHD.xml
- default/Simulations/Default_50yrs/parameters/baselineIncidence_0_0_CVA.xml
- default/Simulations/Default_50yrs/parameters/baselineIncidence_1_0_IHD.xml
- default/Simulations/Default_50yrs/parameters/baselineOtherMort.xml
- default/Simulations/Default_50yrs/parameters/relativeRiskDiseaseOnDisease_cluster0.xml
- default/Simulations/Default_50yrs/parameters/relativeRiskDiseaseOnDisease_cluster1.xml
- default/Simulations/Default_50yrs/parameters/relativeRisk_0_0_CVA.xml
- default/Simulations/Default_50yrs/parameters/relativeRisk_1_0_IHD.xml
- default/Simulations/Default_50yrs/parameters/relativeRisk_OtherMort.xml
- default/Simulations/Default_50yrs/results/
- default/Simulations/Default_50yrs/results1/
- default/Simulations/Default_50yrs/results1/output.csv
- default/Simulations/Default_50yrs/results1/resultsObject.obj
- default/Simulations/Default_50yrs/results1/runConfiguration_2015_0412_113557.XML
- default/Simulations/Default_50yrs/results1/scenarioParameters.obj
- default/Simulations/mortality_salt/
- default/Simulations/mortality_salt/configuration.xml
- default/Simulations/mortality_salt/modelconfiguration/
- default/Simulations/mortality_salt/modelconfiguration/charconfig.XML
- default/Simulations/mortality_salt/modelconfiguration/rule3.xml
- default/Simulations/mortality_salt/modelconfiguration/rule3_scen_1.xml
- default/Simulations/mortality_salt/modelconfiguration/rule3_scen_2.xml
- default/Simulations/mortality_salt/modelconfiguration/rule4.xml
- default/Simulations/mortality_salt/modelconfiguration/simulation.xml
- default/Simulations/mortality_salt/modelconfiguration/simulation_scen_1.xml
- default/Simulations/mortality_salt/modelconfiguration/simulation_scen_2.xml
- default/Simulations/mortality_salt/parameters/
- default/Simulations/mortality_salt/parameters/attributableMort_0_0_CVA.xml
- default/Simulations/mortality_salt/parameters/attributableMort_1_0_IHD.xml
- default/Simulations/mortality_salt/parameters/baselineAbility.xml
- default/Simulations/mortality_salt/parameters/baselineFatalIncidence_0_0_CVA.xml
- default/Simulations/mortality_salt/parameters/baselineFatalIncidence_1_0_IHD.xml
- default/Simulations/mortality_salt/parameters/baselineIncidence_0_0_CVA.xml
- default/Simulations/mortality_salt/parameters/baselineIncidence_1_0_IHD.xml
- default/Simulations/mortality_salt/parameters/baselineOtherMort.xml
- default/Simulations/mortality_salt/parameters/relativeRiskDiseaseOnDisease_cluster0.xml
- default/Simulations/mortality_salt/parameters/relativeRiskDiseaseOnDisease_cluster1.xml
- default/Simulations/mortality_salt/parameters/relativeRisk_0_0_CVA.xml
- default/Simulations/mortality_salt/parameters/relativeRisk_1_0_IHD.xml
- default/Simulations/mortality_salt/parameters/relativeRisk_OtherMort.xml
- default/Simulations/mortality_salt/results/
- default/Simulations/mortality_salt/results/resultsObject.obj
- default/Simulations/mortality_salt/results/runConfiguration_2014_0330_111304.XML
- default/Simulations/mortality_salt/results/scenarioParameters.obj
- default/Simulations/pop35to80yrs/
- default/Simulations/pop35to80yrs/configuration.xml
- default/Simulations/pop35to80yrs/modelconfiguration/
- default/Simulations/pop35to80yrs/modelconfiguration/charconfig.XML
- default/Simulations/pop35to80yrs/modelconfiguration/rule3.xml
- default/Simulations/pop35to80yrs/modelconfiguration/rule3_scen_1.xml
- default/Simulations/pop35to80yrs/modelconfiguration/rule3_scen_2.xml
- default/Simulations/pop35to80yrs/modelconfiguration/rule4.xml
- default/Simulations/pop35to80yrs/modelconfiguration/simulation.xml
- default/Simulations/pop35to80yrs/modelconfiguration/simulation_scen_1.xml
- default/Simulations/pop35to80yrs/modelconfiguration/simulation_scen_2.xml
- default/Simulations/pop35to80yrs/parameters/
- default/Simulations/pop35to80yrs/parameters/attributableMort_0_0_CVA.xml
- default/Simulations/pop35to80yrs/parameters/attributableMort_1_0_IHD.xml
- default/Simulations/pop35to80yrs/parameters/baselineAbility.xml
- default/Simulations/pop35to80yrs/parameters/baselineFatalIncidence_0_0_CVA.xml
- default/Simulations/pop35to80yrs/parameters/baselineFatalIncidence_1_0_IHD.xml
- default/Simulations/pop35to80yrs/parameters/baselineIncidence_0_0_CVA.xml
- default/Simulations/pop35to80yrs/parameters/baselineIncidence_1_0_IHD.xml
- default/Simulations/pop35to80yrs/parameters/baselineOtherMort.xml
- default/Simulations/pop35to80yrs/parameters/relativeRiskDiseaseOnDisease_cluster0.xml
- default/Simulations/pop35to80yrs/parameters/relativeRiskDiseaseOnDisease_cluster1.xml
- default/Simulations/pop35to80yrs/parameters/relativeRisk_0_0_CVA.xml
- default/Simulations/pop35to80yrs/parameters/relativeRisk_1_0_IHD.xml
- default/Simulations/pop35to80yrs/parameters/relativeRisk_OtherMort.xml
- default/Simulations/pop35to80yrs/results/
- default/Simulations/pop35to80yrs/results/resultsObject.obj
- default/Simulations/pop35to80yrs/results/runConfiguration_2014_0330_103833.XML
- default/Simulations/pop35to80yrs/results/scenarioParameters.obj
