# Supplementary material for: Identification of differences in health impact modelling of salt reduction
Source: PLoS One. 2017 Nov 28;12(11):e0186760. doi: 10.1371/journal.pone.0186760 (PMC5705127; doi:10.1371/journal.pone.0186760)
Supplement: S1 Data — (ZIP) [file pone.0186760.s001.zip › default/Reference_Data/Diseases/CVA/Disability/Disability.xml]

<?xml version="1.0"?><dalyweights><weight><age>0</age><sex>0</sex><percent>60.9</percent></weight><weight><age>0</age><sex>1</sex><percent>60.9</percent></weight><weight><age>1</age><sex>0</sex><percent>60.9</percent></weight><weight><age>1</age><sex>1</sex><percent>60.9</percent></weight><weight><age>2</age><sex>0</sex><percent>60.9</percent></weight><weight><age>2</age><sex>1</sex><percent>60.9</percent></weight><weight><age>3</age><sex>0</sex><percent>60.9</percent></weight><weight><age>3</age><sex>1</sex><percent>60.9</percent></weight><weight><age>4</age><sex>0</sex><percent>60.9</percent></weight><weight><age>4</age><sex>1</sex><percent>60.9</percent></weight><weight><age>5</age><sex>0</sex><percent>60.9</percent></weight><weight><age>5</age><sex>1</sex><percent>60.9</percent></weight><weight><age>6</age><sex>0</sex><percent>60.9</percent></weight><weight><age>6</age><sex>1</sex><percent>60.9</percent></weight><weight><age>7</age><sex>0</sex><percent>60.9</percent></weight><weight><age>7</age><sex>1</sex><percent>60.9</percent></weight><weight><age>8</age><sex>0</sex><percent>60.9</percent></weight><weight><age>8</age><sex>1</sex><percent>60.9</percent></weight><weight><age>9</age><sex>0</sex><percent>60.9</percent></weight><weight><age>9</age><sex>1</sex><percent>60.9</percent></weight><weight><age>10</age><sex>0</sex><percent>60.9</percent></weight><weight><age>10</age><sex>1</sex><percent>60.9</percent></weight><weight><age>11</age><sex>0</sex><percent>60.9</percent></weight><weight><age>11</age><sex>1</sex><percent>60.9</percent></weight><weight><age>12</age><sex>0</sex><percent>60.9</percent></weight><weight><age>12</age><sex>1</sex><percent>60.9</percent></weight><weight><age>13</age><sex>0</sex><percent>60.9</percent></weight><weight><age>13</age><sex>1</sex><percent>60.9</percent></weight><weight><age>14</age><sex>0</sex><percent>60.9</percent></weight><weight><age>14</age><sex>1</sex><percent>60.9</percent></weight><weight><age>15</age><sex>0</sex><percent>60.9</percent></weight><weight><age>15</age><sex>1</sex><percent>60.9</percent></weight><weight><age>16</age><sex>0</sex><percent>60.9</percent></weight><weight><age>16</age><sex>1</sex><percent>60.9</percent></weight><weight><age>17</age><sex>0</sex><percent>60.9</percent></weight><weight><age>17</age><sex>1</sex><percent>60.9</percent></weight><weight><age>18</age><sex>0</sex><percent>60.9</percent></weight><weight><age>18</age><sex>1</sex><percent>60.9</percent></weight><weight><age>19</age><sex>0</sex><percent>60.9</percent></weight><weight><age>19</age><sex>1</sex><percent>60.9</percent></weight><weight><age>20</age><sex>0</sex><percent>60.9</percent></weight><weight><age>20</age><sex>1</sex><percent>60.9</percent></weight><weight><age>21</age><sex>0</sex><percent>60.9</percent></weight><weight><age>21</age><sex>1</sex><percent>60.9</percent></weight><weight><age>22</age><sex>0</sex><percent>60.9</percent></weight><weight><age>22</age><sex>1</sex><percent>60.9</percent></weight><weight><age>23</age><sex>0</sex><percent>60.9</percent></weight><weight><age>23</age><sex>1</sex><percent>60.9</percent></weight><weight><age>24</age><sex>0</sex><percent>60.9</percent></weight><weight><age>24</age><sex>1</sex><percent>60.9</percent></weight><weight><age>25</age><sex>0</sex><percent>60.9</percent></weight><weight><age>25</age><sex>1</sex><percent>60.9</percent></weight><weight><age>26</age><sex>0</sex><percent>60.9</percent></weight><weight><age>26</age><sex>1</sex><percent>60.9</percent></weight><weight><age>27</age><sex>0</sex><percent>60.9</percent></weight><weight><age>27</age><sex>1</sex><percent>60.9</percent></weight><weight><age>28</age><sex>0</sex><percent>60.9</percent></weight><weight><age>28</age><sex>1</sex><percent>60.9</percent></weight><weight><age>29</age><sex>0</sex><percent>60.9</percent></weight><weight><age>29</age><sex>1</sex><percent>60.9</percent></weight><weight><age>30</age><sex>0</sex><percent>60.9</percent></weight><weight><age>30</age><sex>1</sex><percent>60.9</percent></weight><weight><age>31</age><sex>0</sex><percent>60.9</percent></weight><weight><age>31</age><sex>1</sex><percent>60.9</percent></weight><weight><age>32</age><sex>0</sex><percent>60.9</percent></weight><weight><age>32</age><sex>1</sex><percent>60.9</percent></weight><weight><age>33</age><sex>0</sex><percent>60.9</percent></weight><weight><age>33</age><sex>1</sex><percent>60.9</percent></weight><weight><age>34</age><sex>0</sex><percent>60.9</percent></weight><weight><age>34</age><sex>1</sex><percent>60.9</percent></weight><weight><age>35</age><sex>0</sex><percent>60.9</percent></weight><weight><age>35</age><sex>1</sex><percent>60.9</percent></weight><weight><age>36</age><sex>0</sex><percent>60.9</percent></weight><weight><age>36</age><sex>1</sex><percent>60.9</percent></weight><weight><age>37</age><sex>0</sex><percent>60.9</percent></weight><weight><age>37</age><sex>1</sex><percent>60.9</percent></weight><weight><age>38</age><sex>0</sex><percent>60.9</percent></weight><weight><age>38</age><sex>1</sex><percent>60.9</percent></weight><weight><age>39</age><sex>0</sex><percent>60.9</percent></weight><weight><age>39</age><sex>1</sex><percent>60.9</percent></weight><weight><age>40</age><sex>0</sex><percent>60.9</percent></weight><weight><age>40</age><sex>1</sex><percent>60.9</percent></weight><weight><age>41</age><sex>0</sex><percent>60.9</percent></weight><weight><age>41</age><sex>1</sex><percent>60.9</percent></weight><weight><age>42</age><sex>0</sex><percent>60.9</percent></weight><weight><age>42</age><sex>1</sex><percent>60.9</percent></weight><weight><age>43</age><sex>0</sex><percent>60.9</percent></weight><weight><age>43</age><sex>1</sex><percent>60.9</percent></weight><weight><age>44</age><sex>0</sex><percent>60.9</percent></weight><weight><age>44</age><sex>1</sex><percent>60.9</percent></weight><weight><age>45</age><sex>0</sex><percent>60.9</percent></weight><weight><age>45</age><sex>1</sex><percent>60.9</percent></weight><weight><age>46</age><sex>0</sex><percent>60.9</percent></weight><weight><age>46</age><sex>1</sex><percent>60.9</percent></weight><weight><age>47</age><sex>0</sex><percent>60.9</percent></weight><weight><age>47</age><sex>1</sex><percent>60.9</percent></weight><weight><age>48</age><sex>0</sex><percent>60.9</percent></weight><weight><age>48</age><sex>1</sex><percent>60.9</percent></weight><weight><age>49</age><sex>0</sex><percent>60.9</percent></weight><weight><age>49</age><sex>1</sex><percent>60.9</percent></weight><weight><age>50</age><sex>0</sex><percent>60.9</percent></weight><weight><age>50</age><sex>1</sex><percent>60.9</percent></weight><weight><age>51</age><sex>0</sex><percent>60.9</percent></weight><weight><age>51</age><sex>1</sex><percent>60.9</percent></weight><weight><age>52</age><sex>0</sex><percent>60.9</percent></weight><weight><age>52</age><sex>1</sex><percent>60.9</percent></weight><weight><age>53</age><sex>0</sex><percent>60.9</percent></weight><weight><age>53</age><sex>1</sex><percent>60.9</percent></weight><weight><age>54</age><sex>0</sex><percent>60.9</percent></weight><weight><age>54</age><sex>1</sex><percent>60.9</percent></weight><weight><age>55</age><sex>0</sex><percent>60.9</percent></weight><weight><age>55</age><sex>1</sex><percent>60.9</percent></weight><weight><age>56</age><sex>0</sex><percent>60.9</percent></weight><weight><age>56</age><sex>1</sex><percent>60.9</percent></weight><weight><age>57</age><sex>0</sex><percent>60.9</percent></weight><weight><age>57</age><sex>1</sex><percent>60.9</percent></weight><weight><age>58</age><sex>0</sex><percent>60.9</percent></weight><weight><age>58</age><sex>1</sex><percent>60.9</percent></weight><weight><age>59</age><sex>0</sex><percent>60.9</percent></weight><weight><age>59</age><sex>1</sex><percent>60.9</percent></weight><weight><age>60</age><sex>0</sex><percent>60.9</percent></weight><weight><age>60</age><sex>1</sex><percent>60.9</percent></weight><weight><age>61</age><sex>0</sex><percent>60.9</percent></weight><weight><age>61</age><sex>1</sex><percent>60.9</percent></weight><weight><age>62</age><sex>0</sex><percent>60.9</percent></weight><weight><age>62</age><sex>1</sex><percent>60.9</percent></weight><weight><age>63</age><sex>0</sex><percent>60.9</percent></weight><weight><age>63</age><sex>1</sex><percent>60.9</percent></weight><weight><age>64</age><sex>0</sex><percent>60.9</percent></weight><weight><age>64</age><sex>1</sex><percent>60.9</percent></weight><weight><age>65</age><sex>0</sex><percent>60.9</percent></weight><weight><age>65</age><sex>1</sex><percent>60.9</percent></weight><weight><age>66</age><sex>0</sex><percent>60.9</percent></weight><weight><age>66</age><sex>1</sex><percent>60.9</percent></weight><weight><age>67</age><sex>0</sex><percent>60.9</percent></weight><weight><age>67</age><sex>1</sex><percent>60.9</percent></weight><weight><age>68</age><sex>0</sex><percent>60.9</percent></weight><weight><age>68</age><sex>1</sex><percent>60.9</percent></weight><weight><age>69</age><sex>0</sex><percent>60.9</percent></weight><weight><age>69</age><sex>1</sex><percent>60.9</percent></weight><weight><age>70</age><sex>0</sex><percent>60.9</percent></weight><weight><age>70</age><sex>1</sex><percent>60.9</percent></weight><weight><age>71</age><sex>0</sex><percent>60.9</percent></weight><weight><age>71</age><sex>1</sex><percent>60.9</percent></weight><weight><age>72</age><sex>0</sex><percent>60.9</percent></weight><weight><age>72</age><sex>1</sex><percent>60.9</percent></weight><weight><age>73</age><sex>0</sex><percent>60.9</percent></weight><weight><age>73</age><sex>1</sex><percent>60.9</percent></weight><weight><age>74</age><sex>0</sex><percent>60.9</percent></weight><weight><age>74</age><sex>1</sex><percent>60.9</percent></weight><weight><age>75</age><sex>0</sex><percent>60.9</percent></weight><weight><age>75</age><sex>1</sex><percent>60.9</percent></weight><weight><age>76</age><sex>0</sex><percent>60.9</percent></weight><weight><age>76</age><sex>1</sex><percent>60.9</percent></weight><weight><age>77</age><sex>0</sex><percent>60.9</percent></weight><weight><age>77</age><sex>1</sex><percent>60.9</percent></weight><weight><age>78</age><sex>0</sex><percent>60.9</percent></weight><weight><age>78</age><sex>1</sex><percent>60.9</percent></weight><weight><age>79</age><sex>0</sex><percent>60.9</percent></weight><weight><age>79</age><sex>1</sex><percent>60.9</percent></weight><weight><age>80</age><sex>0</sex><percent>60.9</percent></weight><weight><age>80</age><sex>1</sex><percent>60.9</percent></weight><weight><age>81</age><sex>0</sex><percent>60.9</percent></weight><weight><age>81</age><sex>1</sex><percent>60.9</percent></weight><weight><age>82</age><sex>0</sex><percent>60.9</percent></weight><weight><age>82</age><sex>1</sex><percent>60.9</percent></weight><weight><age>83</age><sex>0</sex><percent>60.9</percent></weight><weight><age>83</age><sex>1</sex><percent>60.9</percent></weight><weight><age>84</age><sex>0</sex><percent>60.9</percent></weight><weight><age>84</age><sex>1</sex><percent>60.9</percent></weight><weight><age>85</age><sex>0</sex><percent>60.9</percent></weight><weight><age>85</age><sex>1</sex><percent>60.9</percent></weight><weight><age>86</age><sex>0</sex><percent>60.9</percent></weight><weight><age>86</age><sex>1</sex><percent>60.9</percent></weight><weight><age>87</age><sex>0</sex><percent>60.9</percent></weight><weight><age>87</age><sex>1</sex><percent>60.9</percent></weight><weight><age>88</age><sex>0</sex><percent>60.9</percent></weight><weight><age>88</age><sex>1</sex><percent>60.9</percent></weight><weight><age>89</age><sex>0</sex><percent>60.9</percent></weight><weight><age>89</age><sex>1</sex><percent>60.9</percent></weight><weight><age>90</age><sex>0</sex><percent>60.9</percent></weight><weight><age>90</age><sex>1</sex><percent>60.9</percent></weight><weight><age>91</age><sex>0</sex><percent>60.9</percent></weight><weight><age>91</age><sex>1</sex><percent>60.9</percent></weight><weight><age>92</age><sex>0</sex><percent>60.9</percent></weight><weight><age>92</age><sex>1</sex><percent>60.9</percent></weight><weight><age>93</age><sex>0</sex><percent>60.9</percent></weight><weight><age>93</age><sex>1</sex><percent>60.9</percent></weight><weight><age>94</age><sex>0</sex><percent>60.9</percent></weight><weight><age>94</age><sex>1</sex><percent>60.9</percent></weight><weight><age>95</age><sex>0</sex><percent>60.9</percent></weight><weight><age>95</age><sex>1</sex><percent>60.9</percent></weight></dalyweights>
