# Supplementary material for: Identification of differences in health impact modelling of salt reduction
Source: PLoS One. 2017 Nov 28;12(11):e0186760. doi: 10.1371/journal.pone.0186760 (PMC5705127; doi:10.1371/journal.pone.0186760)
Supplement: S1 Data — (ZIP) [file pone.0186760.s001.zip › default/Reference_Data/Diseases/CVA/Excess_Mortalities/NL_disease_Stroke_ExecMor_V2.xml]

<?xml version="1.0"?><excessmortality><unittype>Rate</unittype><parametertype>Acutely Fatal</parametertype><mortalities><mortality><age>0</age><sex>0</sex><unit>0.0</unit><acutelyfatal>0.0</acutelyfatal><curedfraction>0.0</curedfraction></mortality><mortality><age>0</age><sex>1</sex><unit>0.0</unit><acutelyfatal>0.0</acutelyfatal><curedfraction>0.0</curedfraction></mortality><mortality><age>1</age><sex>0</sex><unit>0.0</unit><acutelyfatal>0.0</acutelyfatal><curedfraction>0.0</curedfraction></mortality><mortality><age>1</age><sex>1</sex><unit>0.0</unit><acutelyfatal>0.0</acutelyfatal><curedfraction>0.0</curedfraction></mortality><mortality><age>2</age><sex>0</sex><unit>0.0</unit><acutelyfatal>0.0</acutelyfatal><curedfraction>0.0</curedfraction></mortality><mortality><age>2</age><sex>1</sex><unit>0.0</unit><acutelyfatal>0.0</acutelyfatal><curedfraction>0.0</curedfraction></mortality><mortality><age>3</age><sex>0</sex><unit>0.0</unit><acutelyfatal>0.0</acutelyfatal><curedfraction>0.0</curedfraction></mortality><mortality><age>3</age><sex>1</sex><unit>0.0</unit><acutelyfatal>0.0</acutelyfatal><curedfraction>0.0</curedfraction></mortality><mortality><age>4</age><sex>0</sex><unit>0.0</unit><acutelyfatal>0.0</acutelyfatal><curedfraction>0.0</curedfraction></mortality><mortality><age>4</age><sex>1</sex><unit>0.0</unit><acutelyfatal>0.0</acutelyfatal><curedfraction>0.0</curedfraction></mortality><mortality><age>5</age><sex>0</sex><unit>0.0</unit><acutelyfatal>0.0</acutelyfatal><curedfraction>0.0</curedfraction></mortality><mortality><age>5</age><sex>1</sex><unit>0.0</unit><acutelyfatal>0.0</acutelyfatal><curedfraction>0.0</curedfraction></mortality><mortality><age>6</age><sex>0</sex><unit>0.0</unit><acutelyfatal>0.0</acutelyfatal><curedfraction>0.0</curedfraction></mortality><mortality><age>6</age><sex>1</sex><unit>0.0</unit><acutelyfatal>0.0</acutelyfatal><curedfraction>0.0</curedfraction></mortality><mortality><age>7</age><sex>0</sex><unit>0.0</unit><acutelyfatal>0.0</acutelyfatal><curedfraction>0.0</curedfraction></mortality><mortality><age>7</age><sex>1</sex><unit>0.0</unit><acutelyfatal>0.0</acutelyfatal><curedfraction>0.0</curedfraction></mortality><mortality><age>8</age><sex>0</sex><unit>0.0</unit><acutelyfatal>0.0</acutelyfatal><curedfraction>0.0</curedfraction></mortality><mortality><age>8</age><sex>1</sex><unit>0.0</unit><acutelyfatal>0.0</acutelyfatal><curedfraction>0.0</curedfraction></mortality><mortality><age>9</age><sex>0</sex><unit>0.0</unit><acutelyfatal>0.0</acutelyfatal><curedfraction>0.0</curedfraction></mortality><mortality><age>9</age><sex>1</sex><unit>0.0</unit><acutelyfatal>0.0</acutelyfatal><curedfraction>0.0</curedfraction></mortality><mortality><age>10</age><sex>0</sex><unit>0.0</unit><acutelyfatal>0.0</acutelyfatal><curedfraction>0.0</curedfraction></mortality><mortality><age>10</age><sex>1</sex><unit>0.0</unit><acutelyfatal>0.0</acutelyfatal><curedfraction>0.0</curedfraction></mortality><mortality><age>11</age><sex>0</sex><unit>0.0</unit><acutelyfatal>0.0</acutelyfatal><curedfraction>0.0</curedfraction></mortality><mortality><age>11</age><sex>1</sex><unit>0.0</unit><acutelyfatal>0.0</acutelyfatal><curedfraction>0.0</curedfraction></mortality><mortality><age>12</age><sex>0</sex><unit>0.0</unit><acutelyfatal>0.0</acutelyfatal><curedfraction>0.0</curedfraction></mortality><mortality><age>12</age><sex>1</sex><unit>0.0</unit><acutelyfatal>0.0</acutelyfatal><curedfraction>0.0</curedfraction></mortality><mortality><age>13</age><sex>0</sex><unit>0.0</unit><acutelyfatal>0.0</acutelyfatal><curedfraction>0.0</curedfraction></mortality><mortality><age>13</age><sex>1</sex><unit>0.0</unit><acutelyfatal>0.0</acutelyfatal><curedfraction>0.0</curedfraction></mortality><mortality><age>14</age><sex>0</sex><unit>0.0</unit><acutelyfatal>0.0</acutelyfatal><curedfraction>0.0</curedfraction></mortality><mortality><age>14</age><sex>1</sex><unit>0.0</unit><acutelyfatal>0.0</acutelyfatal><curedfraction>0.0</curedfraction></mortality><mortality><age>15</age><sex>0</sex><unit>0.0</unit><acutelyfatal>0.0</acutelyfatal><curedfraction>0.0</curedfraction></mortality><mortality><age>15</age><sex>1</sex><unit>0.0</unit><acutelyfatal>0.0</acutelyfatal><curedfraction>0.0</curedfraction></mortality><mortality><age>16</age><sex>0</sex><unit>0.0</unit><acutelyfatal>0.0</acutelyfatal><curedfraction>0.0</curedfraction></mortality><mortality><age>16</age><sex>1</sex><unit>0.0</unit><acutelyfatal>0.0</acutelyfatal><curedfraction>0.0</curedfraction></mortality><mortality><age>17</age><sex>0</sex><unit>0.0</unit><acutelyfatal>0.0</acutelyfatal><curedfraction>0.0</curedfraction></mortality><mortality><age>17</age><sex>1</sex><unit>0.0</unit><acutelyfatal>0.0</acutelyfatal><curedfraction>0.0</curedfraction></mortality><mortality><age>18</age><sex>0</sex><unit>0.0</unit><acutelyfatal>0.0</acutelyfatal><curedfraction>0.0</curedfraction></mortality><mortality><age>18</age><sex>1</sex><unit>0.0</unit><acutelyfatal>0.0</acutelyfatal><curedfraction>0.0</curedfraction></mortality><mortality><age>19</age><sex>0</sex><unit>0.0</unit><acutelyfatal>0.0</acutelyfatal><curedfraction>0.0</curedfraction></mortality><mortality><age>19</age><sex>1</sex><unit>0.0</unit><acutelyfatal>0.0</acutelyfatal><curedfraction>0.0</curedfraction></mortality><mortality><age>20</age><sex>0</sex><unit>0.0</unit><acutelyfatal>0.0</acutelyfatal><curedfraction>0.0</curedfraction></mortality><mortality><age>20</age><sex>1</sex><unit>0.0</unit><acutelyfatal>0.0</acutelyfatal><curedfraction>0.0</curedfraction></mortality><mortality><age>21</age><sex>0</sex><unit>0.0</unit><acutelyfatal>0.0</acutelyfatal><curedfraction>0.0</curedfraction></mortality><mortality><age>21</age><sex>1</sex><unit>0.0</unit><acutelyfatal>0.0</acutelyfatal><curedfraction>0.0</curedfraction></mortality><mortality><age>22</age><sex>0</sex><unit>0.0</unit><acutelyfatal>0.0</acutelyfatal><curedfraction>0.0</curedfraction></mortality><mortality><age>22</age><sex>1</sex><unit>0.0</unit><acutelyfatal>0.0</acutelyfatal><curedfraction>0.0</curedfraction></mortality><mortality><age>23</age><sex>0</sex><unit>0.0</unit><acutelyfatal>0.0</acutelyfatal><curedfraction>0.0</curedfraction></mortality><mortality><age>23</age><sex>1</sex><unit>0.0</unit><acutelyfatal>0.0</acutelyfatal><curedfraction>0.0</curedfraction></mortality><mortality><age>24</age><sex>0</sex><unit>0.0</unit><acutelyfatal>0.0</acutelyfatal><curedfraction>0.0</curedfraction></mortality><mortality><age>24</age><sex>1</sex><unit>0.0</unit><acutelyfatal>0.0</acutelyfatal><curedfraction>0.0</curedfraction></mortality><mortality><age>25</age><sex>0</sex><unit>0.0</unit><acutelyfatal>0.0</acutelyfatal><curedfraction>0.0</curedfraction></mortality><mortality><age>25</age><sex>1</sex><unit>0.0</unit><acutelyfatal>0.0</acutelyfatal><curedfraction>0.0</curedfraction></mortality><mortality><age>26</age><sex>0</sex><unit>0.0</unit><acutelyfatal>0.0</acutelyfatal><curedfraction>0.0</curedfraction></mortality><mortality><age>26</age><sex>1</sex><unit>0.0</unit><acutelyfatal>0.0</acutelyfatal><curedfraction>0.0</curedfraction></mortality><mortality><age>27</age><sex>0</sex><unit>0.0</unit><acutelyfatal>0.0</acutelyfatal><curedfraction>0.0</curedfraction></mortality><mortality><age>27</age><sex>1</sex><unit>0.0</unit><acutelyfatal>0.0</acutelyfatal><curedfraction>0.0</curedfraction></mortality><mortality><age>28</age><sex>0</sex><unit>0.0</unit><acutelyfatal>0.0</acutelyfatal><curedfraction>0.0</curedfraction></mortality><mortality><age>28</age><sex>1</sex><unit>0.0</unit><acutelyfatal>0.0</acutelyfatal><curedfraction>0.0</curedfraction></mortality><mortality><age>29</age><sex>0</sex><unit>0.0</unit><acutelyfatal>0.0</acutelyfatal><curedfraction>0.0</curedfraction></mortality><mortality><age>29</age><sex>1</sex><unit>0.0</unit><acutelyfatal>0.0</acutelyfatal><curedfraction>0.0</curedfraction></mortality><mortality><age>30</age><sex>0</sex><unit>0.0</unit><acutelyfatal>0.0</acutelyfatal><curedfraction>0.0</curedfraction></mortality><mortality><age>30</age><sex>1</sex><unit>0.0</unit><acutelyfatal>0.0</acutelyfatal><curedfraction>0.0</curedfraction></mortality><mortality><age>31</age><sex>0</sex><unit>0.0</unit><acutelyfatal>0.0</acutelyfatal><curedfraction>0.0</curedfraction></mortality><mortality><age>31</age><sex>1</sex><unit>0.0</unit><acutelyfatal>0.0</acutelyfatal><curedfraction>0.0</curedfraction></mortality><mortality><age>32</age><sex>0</sex><unit>0.0</unit><acutelyfatal>0.0</acutelyfatal><curedfraction>0.0</curedfraction></mortality><mortality><age>32</age><sex>1</sex><unit>0.0</unit><acutelyfatal>0.0</acutelyfatal><curedfraction>0.0</curedfraction></mortality><mortality><age>33</age><sex>0</sex><unit>0.0</unit><acutelyfatal>0.0</acutelyfatal><curedfraction>0.0</curedfraction></mortality><mortality><age>33</age><sex>1</sex><unit>0.0</unit><acutelyfatal>0.0</acutelyfatal><curedfraction>0.0</curedfraction></mortality><mortality><age>34</age><sex>0</sex><unit>0.0</unit><acutelyfatal>0.0</acutelyfatal><curedfraction>0.0</curedfraction></mortality><mortality><age>34</age><sex>1</sex><unit>0.0</unit><acutelyfatal>0.0</acutelyfatal><curedfraction>0.0</curedfraction></mortality><mortality><age>35</age><sex>0</sex><unit>0.0224601</unit><acutelyfatal>6.2299566</acutelyfatal><curedfraction>0.0</curedfraction></mortality><mortality><age>35</age><sex>1</sex><unit>0.0129463</unit><acutelyfatal>4.890634</acutelyfatal><curedfraction>0.0</curedfraction></mortality><mortality><age>36</age><sex>0</sex><unit>0.0225244</unit><acutelyfatal>5.8243575</acutelyfatal><curedfraction>0.0</curedfraction></mortality><mortality><age>36</age><sex>1</sex><unit>0.0126773</unit><acutelyfatal>4.6432776</acutelyfatal><curedfraction>0.0</curedfraction></mortality><mortality><age>37</age><sex>0</sex><unit>0.0226187</unit><acutelyfatal>5.467319</acutelyfatal><curedfraction>0.0</curedfraction></mortality><mortality><age>37</age><sex>1</sex><unit>0.0124603</unit><acutelyfatal>4.4254894</acutelyfatal><curedfraction>0.0</curedfraction></mortality><mortality><age>38</age><sex>0</sex><unit>0.0227427</unit><acutelyfatal>5.1527815</acutelyfatal><curedfraction>0.0</curedfraction></mortality><mortality><age>38</age><sex>1</sex><unit>0.0122914</unit><acutelyfatal>4.233989</acutelyfatal><curedfraction>0.0</curedfraction></mortality><mortality><age>39</age><sex>0</sex><unit>0.0228961</unit><acutelyfatal>4.875594</acutelyfatal><curedfraction>0.0</curedfraction></mortality><mortality><age>39</age><sex>1</sex><unit>0.0121675</unit><acutelyfatal>4.0659704</acutelyfatal><curedfraction>0.0</curedfraction></mortality><mortality><age>40</age><sex>0</sex><unit>0.0230787</unit><acutelyfatal>4.6313696</acutelyfatal><curedfraction>0.0</curedfraction></mortality><mortality><age>40</age><sex>1</sex><unit>0.0120862</unit><acutelyfatal>3.9190369</acutelyfatal><curedfraction>0.0</curedfraction></mortality><mortality><age>41</age><sex>0</sex><unit>0.0232905</unit><acutelyfatal>4.416365</acutelyfatal><curedfraction>0.0</curedfraction></mortality><mortality><age>41</age><sex>1</sex><unit>0.0120455</unit><acutelyfatal>3.791138</acutelyfatal><curedfraction>0.0</curedfraction></mortality><mortality><age>42</age><sex>0</sex><unit>0.0235316</unit><acutelyfatal>4.227384</acutelyfatal><curedfraction>0.0</curedfraction></mortality><mortality><age>42</age><sex>1</sex><unit>0.0120441</unit><acutelyfatal>3.680522</acutelyfatal><curedfraction>0.0</curedfraction></mortality><mortality><age>43</age><sex>0</sex><unit>0.023802</unit><acutelyfatal>4.061694</acutelyfatal><curedfraction>0.0</curedfraction></mortality><mortality><age>43</age><sex>1</sex><unit>0.0120809</unit><acutelyfatal>3.5856943</acutelyfatal><curedfraction>0.0</curedfraction></mortality><mortality><age>44</age><sex>0</sex><unit>0.0241022</unit><acutelyfatal>3.9169593</acutelyfatal><curedfraction>0.0</curedfraction></mortality><mortality><age>44</age><sex>1</sex><unit>0.0121554</unit><acutelyfatal>3.5053842</acutelyfatal><curedfraction>0.0</curedfraction></mortality><mortality><age>45</age><sex>0</sex><unit>0.0244324</unit><acutelyfatal>3.7911837</acutelyfatal><curedfraction>0.0</curedfraction></mortality><mortality><age>45</age><sex>1</sex><unit>0.0122673</unit><acutelyfatal>3.4385154</acutelyfatal><curedfraction>0.0</curedfraction></mortality><mortality><age>46</age><sex>0</sex><unit>0.0247933</unit><acutelyfatal>3.6826637</acutelyfatal><curedfraction>0.0</curedfraction></mortality><mortality><age>46</age><sex>1</sex><unit>0.0124167</unit><acutelyfatal>3.3841827</acutelyfatal><curedfraction>0.0</curedfraction></mortality><mortality><age>47</age><sex>0</sex><unit>0.0251852</unit><acutelyfatal>3.5899496</acutelyfatal><curedfraction>0.0</curedfraction></mortality><mortality><age>47</age><sex>1</sex><unit>0.012604</unit><acutelyfatal>3.3416314</acutelyfatal><curedfraction>0.0</curedfraction></mortality><mortality><age>48</age><sex>0</sex><unit>0.0256089</unit><acutelyfatal>3.5118117</acutelyfatal><curedfraction>0.0</curedfraction></mortality><mortality><age>48</age><sex>1</sex><unit>0.01283</unit><acutelyfatal>3.3102415</acutelyfatal><curedfraction>0.0</curedfraction></mortality><mortality><age>49</age><sex>0</sex><unit>0.0260651</unit><acutelyfatal>3.4472144</acutelyfatal><curedfraction>0.0</curedfraction></mortality><mortality><age>49</age><sex>1</sex><unit>0.0130958</unit><acutelyfatal>3.2895136</acutelyfatal><curedfraction>0.0</curedfraction></mortality><mortality><age>50</age><sex>0</sex><unit>0.0265546</unit><acutelyfatal>3.3952918</acutelyfatal><curedfraction>0.0</curedfraction></mortality><mortality><age>50</age><sex>1</sex><unit>0.0134026</unit><acutelyfatal>3.2790575</acutelyfatal><curedfraction>0.0</curedfraction></mortality><mortality><age>51</age><sex>0</sex><unit>0.0270785</unit><acutelyfatal>3.35533</acutelyfatal><curedfraction>0.0</curedfraction></mortality><mortality><age>51</age><sex>1</sex><unit>0.0137521</unit><acutelyfatal>3.2785833</acutelyfatal><curedfraction>0.0</curedfraction></mortality><mortality><age>52</age><sex>0</sex><unit>0.0276377</unit><acutelyfatal>3.3267505</acutelyfatal><curedfraction>0.0</curedfraction></mortality><mortality><age>52</age><sex>1</sex><unit>0.0141462</unit><acutelyfatal>3.2878933</acutelyfatal><curedfraction>0.0</curedfraction></mortality><mortality><age>53</age><sex>0</sex><unit>0.0282334</unit><acutelyfatal>3.3090985</acutelyfatal><curedfraction>0.0</curedfraction></mortality><mortality><age>53</age><sex>1</sex><unit>0.0145873</unit><acutelyfatal>3.3068762</acutelyfatal><curedfraction>0.0</curedfraction></mortality><mortality><age>54</age><sex>0</sex><unit>0.0288668</unit><acutelyfatal>3.302031</acutelyfatal><curedfraction>0.0</curedfraction></mortality><mortality><age>54</age><sex>1</sex><unit>0.0150777</unit><acutelyfatal>3.3355036</acutelyfatal><curedfraction>0.0</curedfraction></mortality><mortality><age>55</age><sex>0</sex><unit>0.0295394</unit><acutelyfatal>3.30531</acutelyfatal><curedfraction>0.0</curedfraction></mortality><mortality><age>55</age><sex>1</sex><unit>0.0156205</unit><acutelyfatal>3.3738253</acutelyfatal><curedfraction>0.0</curedfraction></mortality><mortality><age>56</age><sex>0</sex><unit>0.0302527</unit><acutelyfatal>3.318795</acutelyfatal><curedfraction>0.0</curedfraction></mortality><mortality><age>56</age><sex>1</sex><unit>0.0162188</unit><acutelyfatal>3.421968</acutelyfatal><curedfraction>0.0</curedfraction></mortality><mortality><age>57</age><sex>0</sex><unit>0.0310084</unit><acutelyfatal>3.3424377</acutelyfatal><curedfraction>0.0</curedfraction></mortality><mortality><age>57</age><sex>1</sex><unit>0.0168763</unit><acutelyfatal>3.4801338</acutelyfatal><curedfraction>0.0</curedfraction></mortality><mortality><age>58</age><sex>0</sex><unit>0.0318083</unit><acutelyfatal>3.3762805</acutelyfatal><curedfraction>0.0</curedfraction></mortality><mortality><age>58</age><sex>1</sex><unit>0.0175968</unit><acutelyfatal>3.5486</acutelyfatal><curedfraction>0.0</curedfraction></mortality><mortality><age>59</age><sex>0</sex><unit>0.0326544</unit><acutelyfatal>3.4204526</acutelyfatal><curedfraction>0.0</curedfraction></mortality><mortality><age>59</age><sex>1</sex><unit>0.0183848</unit><acutelyfatal>3.62772</acutelyfatal><curedfraction>0.0</curedfraction></mortality><mortality><age>60</age><sex>0</sex><unit>0.033549</unit><acutelyfatal>3.47517</acutelyfatal><curedfraction>0.0</curedfraction></mortality><mortality><age>60</age><sex>1</sex><unit>0.0192449</unit><acutelyfatal>3.7179244</acutelyfatal><curedfraction>0.0</curedfraction></mortality><mortality><age>61</age><sex>0</sex><unit>0.0344946</unit><acutelyfatal>3.5407357</acutelyfatal><curedfraction>0.0</curedfraction></mortality><mortality><age>61</age><sex>1</sex><unit>0.0201825</unit><acutelyfatal>3.8197231</acutelyfatal><curedfraction>0.0</curedfraction></mortality><mortality><age>62</age><sex>0</sex><unit>0.0354939</unit><acutelyfatal>3.6175416</acutelyfatal><curedfraction>0.0</curedfraction></mortality><mortality><age>62</age><sex>1</sex><unit>0.0212032</unit><acutelyfatal>3.933709</acutelyfatal><curedfraction>0.0</curedfraction></mortality><mortality><age>63</age><sex>0</sex><unit>0.0365498</unit><acutelyfatal>3.7060704</acutelyfatal><curedfraction>0.0</curedfraction></mortality><mortality><age>63</age><sex>1</sex><unit>0.0223132</unit><acutelyfatal>4.060561</acutelyfatal><curedfraction>0.0</curedfraction></mortality><mortality><age>64</age><sex>0</sex><unit>0.0376657</unit><acutelyfatal>3.8069003</acutelyfatal><curedfraction>0.0</curedfraction></mortality><mortality><age>64</age><sex>1</sex><unit>0.0235191</unit><acutelyfatal>4.20105</acutelyfatal><curedfraction>0.0</curedfraction></mortality><mortality><age>65</age><sex>0</sex><unit>0.0388452</unit><acutelyfatal>3.9207087</acutelyfatal><curedfraction>0.0</curedfraction></mortality><mortality><age>65</age><sex>1</sex><unit>0.0248285</unit><acutelyfatal>4.3560414</acutelyfatal><curedfraction>0.0</curedfraction></mortality><mortality><age>66</age><sex>0</sex><unit>0.0400925</unit><acutelyfatal>4.0482793</acutelyfatal><curedfraction>0.0</curedfraction></mortality><mortality><age>66</age><sex>1</sex><unit>0.0262491</unit><acutelyfatal>4.526506</acutelyfatal><curedfraction>0.0</curedfraction></mortality><mortality><age>67</age><sex>0</sex><unit>0.0414119</unit><acutelyfatal>4.190509</acutelyfatal><curedfraction>0.0</curedfraction></mortality><mortality><age>67</age><sex>1</sex><unit>0.0277897</unit><acutelyfatal>4.7135224</acutelyfatal><curedfraction>0.0</curedfraction></mortality><mortality><age>68</age><sex>0</sex><unit>0.0428085</unit><acutelyfatal>4.3484154</acutelyfatal><curedfraction>0.0</curedfraction></mortality><mortality><age>68</age><sex>1</sex><unit>0.0294598</unit><acutelyfatal>4.9182873</acutelyfatal><curedfraction>0.0</curedfraction></mortality><mortality><age>69</age><sex>0</sex><unit>0.0442877</unit><acutelyfatal>4.523148</acutelyfatal><curedfraction>0.0</curedfraction></mortality><mortality><age>69</age><sex>1</sex><unit>0.0312695</unit><acutelyfatal>5.1421237</acutelyfatal><curedfraction>0.0</curedfraction></mortality><mortality><age>70</age><sex>0</sex><unit>0.0458558</unit><acutelyfatal>4.715999</acutelyfatal><curedfraction>0.0</curedfraction></mortality><mortality><age>70</age><sex>1</sex><unit>0.0332302</unit><acutelyfatal>5.386491</acutelyfatal><curedfraction>0.0</curedfraction></mortality><mortality><age>71</age><sex>0</sex><unit>0.0475195</unit><acutelyfatal>4.9284143</acutelyfatal><curedfraction>0.0</curedfraction></mortality><mortality><age>71</age><sex>1</sex><unit>0.0353538</unit><acutelyfatal>5.652995</acutelyfatal><curedfraction>0.0</curedfraction></mortality><mortality><age>72</age><sex>0</sex><unit>0.0492862</unit><acutelyfatal>5.1620116</acutelyfatal><curedfraction>0.0</curedfraction></mortality><mortality><age>72</age><sex>1</sex><unit>0.0376537</unit><acutelyfatal>5.9434004</acutelyfatal><curedfraction>0.0</curedfraction></mortality><mortality><age>73</age><sex>0</sex><unit>0.0511643</unit><acutelyfatal>5.4185934</acutelyfatal><curedfraction>0.0</curedfraction></mortality><mortality><age>73</age><sex>1</sex><unit>0.0401444</unit><acutelyfatal>6.2596436</acutelyfatal><curedfraction>0.0</curedfraction></mortality><mortality><age>74</age><sex>0</sex><unit>0.0531631</unit><acutelyfatal>5.7001657</acutelyfatal><curedfraction>0.0</curedfraction></mortality><mortality><age>74</age><sex>1</sex><unit>0.0428414</unit><acutelyfatal>6.603845</acutelyfatal><curedfraction>0.0</curedfraction></mortality><mortality><age>75</age><sex>0</sex><unit>0.0552926</unit><acutelyfatal>6.0089602</acutelyfatal><curedfraction>0.0</curedfraction></mortality><mortality><age>75</age><sex>1</sex><unit>0.0457619</unit><acutelyfatal>6.978327</acutelyfatal><curedfraction>0.0</curedfraction></mortality><mortality><age>76</age><sex>0</sex><unit>0.0575643</unit><acutelyfatal>6.347456</acutelyfatal><curedfraction>0.0</curedfraction></mortality><mortality><age>76</age><sex>1</sex><unit>0.0489241</unit><acutelyfatal>7.385627</acutelyfatal><curedfraction>0.0</curedfraction></mortality><mortality><age>77</age><sex>0</sex><unit>0.0599907</unit><acutelyfatal>6.718404</acutelyfatal><curedfraction>0.0</curedfraction></mortality><mortality><age>77</age><sex>1</sex><unit>0.0523477</unit><acutelyfatal>7.828517</acutelyfatal><curedfraction>0.0</curedfraction></mortality><mortality><age>78</age><sex>0</sex><unit>0.0625856</unit><acutelyfatal>7.124857</acutelyfatal><curedfraction>0.0</curedfraction></mortality><mortality><age>78</age><sex>1</sex><unit>0.0560537</unit><acutelyfatal>8.310022</acutelyfatal><curedfraction>0.0</curedfraction></mortality><mortality><age>79</age><sex>0</sex><unit>0.0653645</unit><acutelyfatal>7.570201</acutelyfatal><curedfraction>0.0</curedfraction></mortality><mortality><age>79</age><sex>1</sex><unit>0.0600642</unit><acutelyfatal>8.833442</acutelyfatal><curedfraction>0.0</curedfraction></mortality><mortality><age>80</age><sex>0</sex><unit>0.0683444</unit><acutelyfatal>8.058188</acutelyfatal><curedfraction>0.0</curedfraction></mortality><mortality><age>80</age><sex>1</sex><unit>0.0644019</unit><acutelyfatal>9.402367</acutelyfatal><curedfraction>0.0</curedfraction></mortality><mortality><age>81</age><sex>0</sex><unit>0.0715443</unit><acutelyfatal>8.592979</acutelyfatal><curedfraction>0.0</curedfraction></mortality><mortality><age>81</age><sex>1</sex><unit>0.0690899</unit><acutelyfatal>10.020708</acutelyfatal><curedfraction>0.0</curedfraction></mortality><mortality><age>82</age><sex>0</sex><unit>0.0749853</unit><acutelyfatal>9.179183</acutelyfatal><curedfraction>0.0</curedfraction></mortality><mortality><age>82</age><sex>1</sex><unit>0.0741504</unit><acutelyfatal>10.692718</acutelyfatal><curedfraction>0.0</curedfraction></mortality><mortality><age>83</age><sex>0</sex><unit>0.0786909</unit><acutelyfatal>9.821905</acutelyfatal><curedfraction>0.0</curedfraction></mortality><mortality><age>83</age><sex>1</sex><unit>0.0796042</unit><acutelyfatal>11.423014</acutelyfatal><curedfraction>0.0</curedfraction></mortality><mortality><age>84</age><sex>0</sex><unit>0.0826872</unit><acutelyfatal>10.526804</acutelyfatal><curedfraction>0.0</curedfraction></mortality><mortality><age>84</age><sex>1</sex><unit>0.0854679</unit><acutelyfatal>12.216609</acutelyfatal><curedfraction>0.0</curedfraction></mortality><mortality><age>85</age><sex>0</sex><unit>0.0870037</unit><acutelyfatal>11.300141</acutelyfatal><curedfraction>0.0</curedfraction></mortality><mortality><age>85</age><sex>1</sex><unit>0.0917527</unit><acutelyfatal>13.07894</acutelyfatal><curedfraction>0.0</curedfraction></mortality><mortality><age>86</age><sex>0</sex><unit>0.0916731</unit><acutelyfatal>12.148857</acutelyfatal><curedfraction>0.0</curedfraction></mortality><mortality><age>86</age><sex>1</sex><unit>0.0984601</unit><acutelyfatal>14.015892</acutelyfatal><curedfraction>0.0</curedfraction></mortality><mortality><age>87</age><sex>0</sex><unit>0.0967323</unit><acutelyfatal>13.080631</acutelyfatal><curedfraction>0.0</curedfraction></mortality><mortality><age>87</age><sex>1</sex><unit>0.1055782</unit><acutelyfatal>15.033834</acutelyfatal><curedfraction>0.0</curedfraction></mortality><mortality><age>88</age><sex>0</sex><unit>0.1022229</unit><acutelyfatal>14.103968</acutelyfatal><curedfraction>0.0</curedfraction></mortality><mortality><age>88</age><sex>1</sex><unit>0.1130757</unit><acutelyfatal>16.139648</acutelyfatal><curedfraction>0.0</curedfraction></mortality><mortality><age>89</age><sex>0</sex><unit>0.1081919</unit><acutelyfatal>15.228276</acutelyfatal><curedfraction>0.0</curedfraction></mortality><mortality><age>89</age><sex>1</sex><unit>0.1208951</unit><acutelyfatal>17.34076</acutelyfatal><curedfraction>0.0</curedfraction></mortality><mortality><age>90</age><sex>0</sex><unit>0.1146927</unit><acutelyfatal>16.463974</acutelyfatal><curedfraction>0.0</curedfraction></mortality><mortality><age>90</age><sex>1</sex><unit>0.128943</unit><acutelyfatal>18.645172</acutelyfatal><curedfraction>0.0</curedfraction></mortality><mortality><age>91</age><sex>0</sex><unit>0.121786</unit><acutelyfatal>17.82258</acutelyfatal><curedfraction>0.0</curedfraction></mortality><mortality><age>91</age><sex>1</sex><unit>0.1370798</unit><acutelyfatal>20.061499</acutelyfatal><curedfraction>0.0</curedfraction></mortality><mortality><age>92</age><sex>0</sex><unit>0.129541</unit><acutelyfatal>19.31684</acutelyfatal><curedfraction>0.0</curedfraction></mortality><mortality><age>92</age><sex>1</sex><unit>0.1451066</unit><acutelyfatal>21.598995</acutelyfatal><curedfraction>0.0</curedfraction></mortality><mortality><age>93</age><sex>0</sex><unit>0.1380371</unit><acutelyfatal>20.96084</acutelyfatal><curedfraction>0.0</curedfraction></mortality><mortality><age>93</age><sex>1</sex><unit>0.1527499</unit><acutelyfatal>23.267588</acutelyfatal><curedfraction>0.0</curedfraction></mortality><mortality><age>94</age><sex>0</sex><unit>0.1473657</unit><acutelyfatal>22.770157</acutelyfatal><curedfraction>0.0</curedfraction></mortality><mortality><age>94</age><sex>1</sex><unit>0.1596455</unit><acutelyfatal>25.077906</acutelyfatal><curedfraction>0.0</curedfraction></mortality><mortality><age>95</age><sex>0</sex><unit>0.1576319</unit><acutelyfatal>24.761995</acutelyfatal><curedfraction>0.0</curedfraction></mortality><mortality><age>95</age><sex>1</sex><unit>0.1653201</unit><acutelyfatal>27.041313</acutelyfatal><curedfraction>0.0</curedfraction></mortality></mortalities></excessmortality>
