# Supplementary material for: Identification of differences in health impact modelling of salt reduction
Source: PLoS One. 2017 Nov 28;12(11):e0186760. doi: 10.1371/journal.pone.0186760 (PMC5705127; doi:10.1371/journal.pone.0186760)
Supplement: S1 Data — (ZIP) [file pone.0186760.s001.zip › default/Reference_Data/Diseases/CVA/Incidences/NL_disease_Stroke_Inc_V2.xml]

<?xml version="1.0"?><diseaseincidences><incidence><age>0</age><sex>0</sex><value>0.0</value></incidence><incidence><age>0</age><sex>1</sex><value>0.0</value></incidence><incidence><age>1</age><sex>0</sex><value>0.0</value></incidence><incidence><age>1</age><sex>1</sex><value>0.0</value></incidence><incidence><age>2</age><sex>0</sex><value>0.0</value></incidence><incidence><age>2</age><sex>1</sex><value>0.0</value></incidence><incidence><age>3</age><sex>0</sex><value>0.0</value></incidence><incidence><age>3</age><sex>1</sex><value>0.0</value></incidence><incidence><age>4</age><sex>0</sex><value>0.0</value></incidence><incidence><age>4</age><sex>1</sex><value>0.0</value></incidence><incidence><age>5</age><sex>0</sex><value>0.0</value></incidence><incidence><age>5</age><sex>1</sex><value>0.0</value></incidence><incidence><age>6</age><sex>0</sex><value>0.0</value></incidence><incidence><age>6</age><sex>1</sex><value>0.0</value></incidence><incidence><age>7</age><sex>0</sex><value>0.0</value></incidence><incidence><age>7</age><sex>1</sex><value>0.0</value></incidence><incidence><age>8</age><sex>0</sex><value>0.0</value></incidence><incidence><age>8</age><sex>1</sex><value>0.0</value></incidence><incidence><age>9</age><sex>0</sex><value>0.0</value></incidence><incidence><age>9</age><sex>1</sex><value>0.0</value></incidence><incidence><age>10</age><sex>0</sex><value>0.0</value></incidence><incidence><age>10</age><sex>1</sex><value>0.0</value></incidence><incidence><age>11</age><sex>0</sex><value>0.0</value></incidence><incidence><age>11</age><sex>1</sex><value>0.0</value></incidence><incidence><age>12</age><sex>0</sex><value>0.0</value></incidence><incidence><age>12</age><sex>1</sex><value>0.0</value></incidence><incidence><age>13</age><sex>0</sex><value>0.0</value></incidence><incidence><age>13</age><sex>1</sex><value>0.0</value></incidence><incidence><age>14</age><sex>0</sex><value>0.0</value></incidence><incidence><age>14</age><sex>1</sex><value>0.0</value></incidence><incidence><age>15</age><sex>0</sex><value>0.0</value></incidence><incidence><age>15</age><sex>1</sex><value>0.0</value></incidence><incidence><age>16</age><sex>0</sex><value>0.0</value></incidence><incidence><age>16</age><sex>1</sex><value>0.0</value></incidence><incidence><age>17</age><sex>0</sex><value>0.0</value></incidence><incidence><age>17</age><sex>1</sex><value>0.0</value></incidence><incidence><age>18</age><sex>0</sex><value>0.0</value></incidence><incidence><age>18</age><sex>1</sex><value>0.0</value></incidence><incidence><age>19</age><sex>0</sex><value>0.0</value></incidence><incidence><age>19</age><sex>1</sex><value>0.0</value></incidence><incidence><age>20</age><sex>0</sex><value>0.0</value></incidence><incidence><age>20</age><sex>1</sex><value>0.0</value></incidence><incidence><age>21</age><sex>0</sex><value>0.0</value></incidence><incidence><age>21</age><sex>1</sex><value>0.0</value></incidence><incidence><age>22</age><sex>0</sex><value>0.0</value></incidence><incidence><age>22</age><sex>1</sex><value>0.0</value></incidence><incidence><age>23</age><sex>0</sex><value>0.0</value></incidence><incidence><age>23</age><sex>1</sex><value>0.0</value></incidence><incidence><age>24</age><sex>0</sex><value>0.0</value></incidence><incidence><age>24</age><sex>1</sex><value>0.0</value></incidence><incidence><age>25</age><sex>0</sex><value>0.0</value></incidence><incidence><age>25</age><sex>1</sex><value>0.0</value></incidence><incidence><age>26</age><sex>0</sex><value>0.0</value></incidence><incidence><age>26</age><sex>1</sex><value>0.0</value></incidence><incidence><age>27</age><sex>0</sex><value>0.0</value></incidence><incidence><age>27</age><sex>1</sex><value>0.0</value></incidence><incidence><age>28</age><sex>0</sex><value>0.0</value></incidence><incidence><age>28</age><sex>1</sex><value>0.0</value></incidence><incidence><age>29</age><sex>0</sex><value>0.0</value></incidence><incidence><age>29</age><sex>1</sex><value>0.0</value></incidence><incidence><age>30</age><sex>0</sex><value>0.0</value></incidence><incidence><age>30</age><sex>1</sex><value>0.0</value></incidence><incidence><age>31</age><sex>0</sex><value>0.0</value></incidence><incidence><age>31</age><sex>1</sex><value>0.0</value></incidence><incidence><age>32</age><sex>0</sex><value>0.0</value></incidence><incidence><age>32</age><sex>1</sex><value>0.0</value></incidence><incidence><age>33</age><sex>0</sex><value>0.0</value></incidence><incidence><age>33</age><sex>1</sex><value>0.0</value></incidence><incidence><age>34</age><sex>0</sex><value>0.0</value></incidence><incidence><age>34</age><sex>1</sex><value>0.0</value></incidence><incidence><age>35</age><sex>0</sex><value>1.647E-4</value></incidence><incidence><age>35</age><sex>1</sex><value>1.872E-4</value></incidence><incidence><age>36</age><sex>0</sex><value>1.843E-4</value></incidence><incidence><age>36</age><sex>1</sex><value>1.989E-4</value></incidence><incidence><age>37</age><sex>0</sex><value>2.066E-4</value></incidence><incidence><age>37</age><sex>1</sex><value>2.124E-4</value></incidence><incidence><age>38</age><sex>0</sex><value>2.319E-4</value></incidence><incidence><age>38</age><sex>1</sex><value>2.278E-4</value></incidence><incidence><age>39</age><sex>0</sex><value>2.607E-4</value></incidence><incidence><age>39</age><sex>1</sex><value>2.452E-4</value></incidence><incidence><age>40</age><sex>0</sex><value>2.933E-4</value></incidence><incidence><age>40</age><sex>1</sex><value>2.651E-4</value></incidence><incidence><age>41</age><sex>0</sex><value>3.303E-4</value></incidence><incidence><age>41</age><sex>1</sex><value>2.875E-4</value></incidence><incidence><age>42</age><sex>0</sex><value>3.722E-4</value></incidence><incidence><age>42</age><sex>1</sex><value>3.129E-4</value></incidence><incidence><age>43</age><sex>0</sex><value>4.198E-4</value></incidence><incidence><age>43</age><sex>1</sex><value>3.417E-4</value></incidence><incidence><age>44</age><sex>0</sex><value>4.736E-4</value></incidence><incidence><age>44</age><sex>1</sex><value>3.742E-4</value></incidence><incidence><age>45</age><sex>0</sex><value>5.346E-4</value></incidence><incidence><age>45</age><sex>1</sex><value>4.11E-4</value></incidence><incidence><age>46</age><sex>0</sex><value>6.035E-4</value></incidence><incidence><age>46</age><sex>1</sex><value>4.525E-4</value></incidence><incidence><age>47</age><sex>0</sex><value>6.814E-4</value></incidence><incidence><age>47</age><sex>1</sex><value>4.994E-4</value></incidence><incidence><age>48</age><sex>0</sex><value>7.693E-4</value></incidence><incidence><age>48</age><sex>1</sex><value>5.524E-4</value></incidence><incidence><age>49</age><sex>0</sex><value>8.683E-4</value></incidence><incidence><age>49</age><sex>1</sex><value>6.122E-4</value></incidence><incidence><age>50</age><sex>0</sex><value>9.798E-4</value></incidence><incidence><age>50</age><sex>1</sex><value>6.796E-4</value></incidence><incidence><age>51</age><sex>0</sex><value>0.0011051</value></incidence><incidence><age>51</age><sex>1</sex><value>7.557E-4</value></incidence><incidence><age>52</age><sex>0</sex><value>0.0012457</value></incidence><incidence><age>52</age><sex>1</sex><value>8.413E-4</value></incidence><incidence><age>53</age><sex>0</sex><value>0.001403</value></incidence><incidence><age>53</age><sex>1</sex><value>9.377E-4</value></incidence><incidence><age>54</age><sex>0</sex><value>0.0015789</value></incidence><incidence><age>54</age><sex>1</sex><value>0.001046</value></incidence><incidence><age>55</age><sex>0</sex><value>0.0017749</value></incidence><incidence><age>55</age><sex>1</sex><value>0.0011677</value></incidence><incidence><age>56</age><sex>0</sex><value>0.001993</value></incidence><incidence><age>56</age><sex>1</sex><value>0.0013042</value></incidence><incidence><age>57</age><sex>0</sex><value>0.0022349</value></incidence><incidence><age>57</age><sex>1</sex><value>0.001457</value></incidence><incidence><age>58</age><sex>0</sex><value>0.0025026</value></incidence><incidence><age>58</age><sex>1</sex><value>0.0016278</value></incidence><incidence><age>59</age><sex>0</sex><value>0.0027979</value></incidence><incidence><age>59</age><sex>1</sex><value>0.0018184</value></incidence><incidence><age>60</age><sex>0</sex><value>0.0031226</value></incidence><incidence><age>60</age><sex>1</sex><value>0.0020306</value></incidence><incidence><age>61</age><sex>0</sex><value>0.0034785</value></incidence><incidence><age>61</age><sex>1</sex><value>0.0022662</value></incidence><incidence><age>62</age><sex>0</sex><value>0.0038672</value></incidence><incidence><age>62</age><sex>1</sex><value>0.0025272</value></incidence><incidence><age>63</age><sex>0</sex><value>0.0042901</value></incidence><incidence><age>63</age><sex>1</sex><value>0.0028155</value></incidence><incidence><age>64</age><sex>0</sex><value>0.0047484</value></incidence><incidence><age>64</age><sex>1</sex><value>0.0031329</value></incidence><incidence><age>65</age><sex>0</sex><value>0.0052429</value></incidence><incidence><age>65</age><sex>1</sex><value>0.0034812</value></incidence><incidence><age>66</age><sex>0</sex><value>0.0057741</value></incidence><incidence><age>66</age><sex>1</sex><value>0.0038621</value></incidence><incidence><age>67</age><sex>0</sex><value>0.006342</value></incidence><incidence><age>67</age><sex>1</sex><value>0.0042767</value></incidence><incidence><age>68</age><sex>0</sex><value>0.006946</value></incidence><incidence><age>68</age><sex>1</sex><value>0.0047263</value></incidence><incidence><age>69</age><sex>0</sex><value>0.0075848</value></incidence><incidence><age>69</age><sex>1</sex><value>0.0052114</value></incidence><incidence><age>70</age><sex>0</sex><value>0.0082565</value></incidence><incidence><age>70</age><sex>1</sex><value>0.0057322</value></incidence><incidence><age>71</age><sex>0</sex><value>0.0089585</value></incidence><incidence><age>71</age><sex>1</sex><value>0.0062883</value></incidence><incidence><age>72</age><sex>0</sex><value>0.0096871</value></incidence><incidence><age>72</age><sex>1</sex><value>0.0068786</value></incidence><incidence><age>73</age><sex>0</sex><value>0.010438</value></incidence><incidence><age>73</age><sex>1</sex><value>0.0075011</value></incidence><incidence><age>74</age><sex>0</sex><value>0.0112058</value></incidence><incidence><age>74</age><sex>1</sex><value>0.0081531</value></incidence><incidence><age>75</age><sex>0</sex><value>0.0119842</value></incidence><incidence><age>75</age><sex>1</sex><value>0.0088307</value></incidence><incidence><age>76</age><sex>0</sex><value>0.0127661</value></incidence><incidence><age>76</age><sex>1</sex><value>0.0095293</value></incidence><incidence><age>77</age><sex>0</sex><value>0.0135433</value></incidence><incidence><age>77</age><sex>1</sex><value>0.0102429</value></incidence><incidence><age>78</age><sex>0</sex><value>0.0143071</value></incidence><incidence><age>78</age><sex>1</sex><value>0.0109646</value></incidence><incidence><age>79</age><sex>0</sex><value>0.015048</value></incidence><incidence><age>79</age><sex>1</sex><value>0.0116863</value></incidence><incidence><age>80</age><sex>0</sex><value>0.015756</value></incidence><incidence><age>80</age><sex>1</sex><value>0.012399</value></incidence><incidence><age>81</age><sex>0</sex><value>0.0164206</value></incidence><incidence><age>81</age><sex>1</sex><value>0.0130927</value></incidence><incidence><age>82</age><sex>0</sex><value>0.0170314</value></incidence><incidence><age>82</age><sex>1</sex><value>0.0137567</value></incidence><incidence><age>83</age><sex>0</sex><value>0.0175779</value></incidence><incidence><age>83</age><sex>1</sex><value>0.0143798</value></incidence><incidence><age>84</age><sex>0</sex><value>0.0180502</value></incidence><incidence><age>84</age><sex>1</sex><value>0.0149503</value></incidence><incidence><age>85</age><sex>0</sex><value>0.0184388</value></incidence><incidence><age>85</age><sex>1</sex><value>0.0154567</value></incidence><incidence><age>86</age><sex>0</sex><value>0.0187352</value></incidence><incidence><age>86</age><sex>1</sex><value>0.0158877</value></incidence><incidence><age>87</age><sex>0</sex><value>0.018932</value></incidence><incidence><age>87</age><sex>1</sex><value>0.0162328</value></incidence><incidence><age>88</age><sex>0</sex><value>0.0190236</value></incidence><incidence><age>88</age><sex>1</sex><value>0.0164825</value></incidence><incidence><age>89</age><sex>0</sex><value>0.0190055</value></incidence><incidence><age>89</age><sex>1</sex><value>0.0166287</value></incidence><incidence><age>90</age><sex>0</sex><value>0.0188756</value></incidence><incidence><age>90</age><sex>1</sex><value>0.016665</value></incidence><incidence><age>91</age><sex>0</sex><value>0.0186335</value></incidence><incidence><age>91</age><sex>1</sex><value>0.0165874</value></incidence><incidence><age>92</age><sex>0</sex><value>0.018281</value></incidence><incidence><age>92</age><sex>1</sex><value>0.0163939</value></incidence><incidence><age>93</age><sex>0</sex><value>0.017822</value></incidence><incidence><age>93</age><sex>1</sex><value>0.0160853</value></incidence><incidence><age>94</age><sex>0</sex><value>0.0172625</value></incidence><incidence><age>94</age><sex>1</sex><value>0.0156648</value></incidence><incidence><age>95</age><sex>0</sex><value>0.0166104</value></incidence><incidence><age>95</age><sex>1</sex><value>0.0151384</value></incidence></diseaseincidences>
