# Supplementary material for: Identification of differences in health impact modelling of salt reduction
Source: PLoS One. 2017 Nov 28;12(11):e0186760. doi: 10.1371/journal.pone.0186760 (PMC5705127; doi:10.1371/journal.pone.0186760)
Supplement: S1 Data — (ZIP) [file pone.0186760.s001.zip › default/Reference_Data/Diseases/CVA/Prevalences/NL_disease_Stroke_Prev_V2.xml]

<?xml version="1.0"?><diseaseprevalences><prevalence><age>0</age><sex>0</sex><percent>0.0</percent></prevalence><prevalence><age>0</age><sex>1</sex><percent>0.0</percent></prevalence><prevalence><age>1</age><sex>0</sex><percent>0.0</percent></prevalence><prevalence><age>1</age><sex>1</sex><percent>0.0</percent></prevalence><prevalence><age>2</age><sex>0</sex><percent>0.0</percent></prevalence><prevalence><age>2</age><sex>1</sex><percent>0.0</percent></prevalence><prevalence><age>3</age><sex>0</sex><percent>0.0</percent></prevalence><prevalence><age>3</age><sex>1</sex><percent>0.0</percent></prevalence><prevalence><age>4</age><sex>0</sex><percent>0.0</percent></prevalence><prevalence><age>4</age><sex>1</sex><percent>0.0</percent></prevalence><prevalence><age>5</age><sex>0</sex><percent>0.0</percent></prevalence><prevalence><age>5</age><sex>1</sex><percent>0.0</percent></prevalence><prevalence><age>6</age><sex>0</sex><percent>0.0</percent></prevalence><prevalence><age>6</age><sex>1</sex><percent>0.0</percent></prevalence><prevalence><age>7</age><sex>0</sex><percent>0.0</percent></prevalence><prevalence><age>7</age><sex>1</sex><percent>0.0</percent></prevalence><prevalence><age>8</age><sex>0</sex><percent>0.0</percent></prevalence><prevalence><age>8</age><sex>1</sex><percent>0.0</percent></prevalence><prevalence><age>9</age><sex>0</sex><percent>0.0</percent></prevalence><prevalence><age>9</age><sex>1</sex><percent>0.0</percent></prevalence><prevalence><age>10</age><sex>0</sex><percent>0.0</percent></prevalence><prevalence><age>10</age><sex>1</sex><percent>0.0</percent></prevalence><prevalence><age>11</age><sex>0</sex><percent>0.0</percent></prevalence><prevalence><age>11</age><sex>1</sex><percent>0.0</percent></prevalence><prevalence><age>12</age><sex>0</sex><percent>0.0</percent></prevalence><prevalence><age>12</age><sex>1</sex><percent>0.0</percent></prevalence><prevalence><age>13</age><sex>0</sex><percent>0.0</percent></prevalence><prevalence><age>13</age><sex>1</sex><percent>0.0</percent></prevalence><prevalence><age>14</age><sex>0</sex><percent>0.0</percent></prevalence><prevalence><age>14</age><sex>1</sex><percent>0.0</percent></prevalence><prevalence><age>15</age><sex>0</sex><percent>0.0</percent></prevalence><prevalence><age>15</age><sex>1</sex><percent>0.0</percent></prevalence><prevalence><age>16</age><sex>0</sex><percent>0.0</percent></prevalence><prevalence><age>16</age><sex>1</sex><percent>0.0</percent></prevalence><prevalence><age>17</age><sex>0</sex><percent>0.0</percent></prevalence><prevalence><age>17</age><sex>1</sex><percent>0.0</percent></prevalence><prevalence><age>18</age><sex>0</sex><percent>0.0</percent></prevalence><prevalence><age>18</age><sex>1</sex><percent>0.0</percent></prevalence><prevalence><age>19</age><sex>0</sex><percent>0.0</percent></prevalence><prevalence><age>19</age><sex>1</sex><percent>0.0</percent></prevalence><prevalence><age>20</age><sex>0</sex><percent>0.0</percent></prevalence><prevalence><age>20</age><sex>1</sex><percent>0.0</percent></prevalence><prevalence><age>21</age><sex>0</sex><percent>0.0</percent></prevalence><prevalence><age>21</age><sex>1</sex><percent>0.0</percent></prevalence><prevalence><age>22</age><sex>0</sex><percent>0.0</percent></prevalence><prevalence><age>22</age><sex>1</sex><percent>0.0</percent></prevalence><prevalence><age>23</age><sex>0</sex><percent>0.0</percent></prevalence><prevalence><age>23</age><sex>1</sex><percent>0.0</percent></prevalence><prevalence><age>24</age><sex>0</sex><percent>0.0</percent></prevalence><prevalence><age>24</age><sex>1</sex><percent>0.0</percent></prevalence><prevalence><age>25</age><sex>0</sex><percent>0.0</percent></prevalence><prevalence><age>25</age><sex>1</sex><percent>0.0</percent></prevalence><prevalence><age>26</age><sex>0</sex><percent>0.0</percent></prevalence><prevalence><age>26</age><sex>1</sex><percent>0.0</percent></prevalence><prevalence><age>27</age><sex>0</sex><percent>0.0</percent></prevalence><prevalence><age>27</age><sex>1</sex><percent>0.0</percent></prevalence><prevalence><age>28</age><sex>0</sex><percent>0.0</percent></prevalence><prevalence><age>28</age><sex>1</sex><percent>0.0</percent></prevalence><prevalence><age>29</age><sex>0</sex><percent>0.0</percent></prevalence><prevalence><age>29</age><sex>1</sex><percent>0.0</percent></prevalence><prevalence><age>30</age><sex>0</sex><percent>0.0</percent></prevalence><prevalence><age>30</age><sex>1</sex><percent>0.0</percent></prevalence><prevalence><age>31</age><sex>0</sex><percent>0.0</percent></prevalence><prevalence><age>31</age><sex>1</sex><percent>0.0</percent></prevalence><prevalence><age>32</age><sex>0</sex><percent>0.0</percent></prevalence><prevalence><age>32</age><sex>1</sex><percent>0.0</percent></prevalence><prevalence><age>33</age><sex>0</sex><percent>0.0</percent></prevalence><prevalence><age>33</age><sex>1</sex><percent>0.0</percent></prevalence><prevalence><age>34</age><sex>0</sex><percent>0.0</percent></prevalence><prevalence><age>34</age><sex>1</sex><percent>0.0</percent></prevalence><prevalence><age>35</age><sex>0</sex><percent>0.0</percent></prevalence><prevalence><age>35</age><sex>1</sex><percent>0.0</percent></prevalence><prevalence><age>36</age><sex>0</sex><percent>0.0154399</percent></prevalence><prevalence><age>36</age><sex>1</sex><percent>0.0177998</percent></prevalence><prevalence><age>37</age><sex>0</sex><percent>0.03245</percent></prevalence><prevalence><age>37</age><sex>1</sex><percent>0.0365446</percent></prevalence><prevalence><age>38</age><sex>0</sex><percent>0.0512488</percent></prevalence><prevalence><age>38</age><sex>1</sex><percent>0.0563915</percent></prevalence><prevalence><age>39</age><sex>0</sex><percent>0.0720828</percent></prevalence><prevalence><age>39</age><sex>1</sex><percent>0.0775124</percent></prevalence><prevalence><age>40</age><sex>0</sex><percent>0.0952302</percent></prevalence><prevalence><age>40</age><sex>1</sex><percent>0.1000969</percent></prevalence><prevalence><age>41</age><sex>0</sex><percent>0.1210043</percent></prevalence><prevalence><age>41</age><sex>1</sex><percent>0.1243549</percent></prevalence><prevalence><age>42</age><sex>0</sex><percent>0.1497578</percent></prevalence><prevalence><age>42</age><sex>1</sex><percent>0.1505194</percent></prevalence><prevalence><age>43</age><sex>0</sex><percent>0.181887</percent></prevalence><prevalence><age>43</age><sex>1</sex><percent>0.1788502</percent></prevalence><prevalence><age>44</age><sex>0</sex><percent>0.2178362</percent></prevalence><prevalence><age>44</age><sex>1</sex><percent>0.2096372</percent></prevalence><prevalence><age>45</age><sex>0</sex><percent>0.2581029</percent></prevalence><prevalence><age>45</age><sex>1</sex><percent>0.243204</percent></prevalence><prevalence><age>46</age><sex>0</sex><percent>0.3032428</percent></prevalence><prevalence><age>46</age><sex>1</sex><percent>0.2799127</percent></prevalence><prevalence><age>47</age><sex>0</sex><percent>0.3538747</percent></prevalence><prevalence><age>47</age><sex>1</sex><percent>0.3201676</percent></prevalence><prevalence><age>48</age><sex>0</sex><percent>0.4106862</percent></prevalence><prevalence><age>48</age><sex>1</sex><percent>0.3644205</percent></prevalence><prevalence><age>49</age><sex>0</sex><percent>0.4744386</percent></prevalence><prevalence><age>49</age><sex>1</sex><percent>0.4131753</percent></prevalence><prevalence><age>50</age><sex>0</sex><percent>0.5459721</percent></prevalence><prevalence><age>50</age><sex>1</sex><percent>0.4669936</percent></prevalence><prevalence><age>51</age><sex>0</sex><percent>0.6262103</percent></prevalence><prevalence><age>51</age><sex>1</sex><percent>0.5264998</percent></prevalence><prevalence><age>52</age><sex>0</sex><percent>0.7161646</percent></prevalence><prevalence><age>52</age><sex>1</sex><percent>0.5923865</percent></prevalence><prevalence><age>53</age><sex>0</sex><percent>0.816937</percent></prevalence><prevalence><age>53</age><sex>1</sex><percent>0.6654199</percent></prevalence><prevalence><age>54</age><sex>0</sex><percent>0.9297223</percent></prevalence><prevalence><age>54</age><sex>1</sex><percent>0.7464446</percent></prevalence><prevalence><age>55</age><sex>0</sex><percent>1.0558089</percent></prevalence><prevalence><age>55</age><sex>1</sex><percent>0.8363883</percent></prevalence><prevalence><age>56</age><sex>0</sex><percent>1.1965772</percent></prevalence><prevalence><age>56</age><sex>1</sex><percent>0.9362651</percent></prevalence><prevalence><age>57</age><sex>0</sex><percent>1.3534962</percent></prevalence><prevalence><age>57</age><sex>1</sex><percent>1.0471781</percent></prevalence><prevalence><age>58</age><sex>0</sex><percent>1.5281167</percent></prevalence><prevalence><age>58</age><sex>1</sex><percent>1.1703203</percent></prevalence><prevalence><age>59</age><sex>0</sex><percent>1.7220619</percent></prevalence><prevalence><age>59</age><sex>1</sex><percent>1.3069729</percent></prevalence><prevalence><age>60</age><sex>0</sex><percent>1.9370131</percent></prevalence><prevalence><age>60</age><sex>1</sex><percent>1.4585013</percent></prevalence><prevalence><age>61</age><sex>0</sex><percent>2.1746926</percent></prevalence><prevalence><age>61</age><sex>1</sex><percent>1.626348</percent></prevalence><prevalence><age>62</age><sex>0</sex><percent>2.4368396</percent></prevalence><prevalence><age>62</age><sex>1</sex><percent>1.8120203</percent></prevalence><prevalence><age>63</age><sex>0</sex><percent>2.7251813</percent></prevalence><prevalence><age>63</age><sex>1</sex><percent>2.0170739</percent></prevalence><prevalence><age>64</age><sex>0</sex><percent>3.0413997</percent></prevalence><prevalence><age>64</age><sex>1</sex><percent>2.2430906</percent></prevalence><prevalence><age>65</age><sex>0</sex><percent>3.3870893</percent></prevalence><prevalence><age>65</age><sex>1</sex><percent>2.4916484</percent></prevalence><prevalence><age>66</age><sex>0</sex><percent>3.7637093</percent></prevalence><prevalence><age>66</age><sex>1</sex><percent>2.7642858</percent></prevalence><prevalence><age>67</age><sex>0</sex><percent>4.1725307</percent></prevalence><prevalence><age>67</age><sex>1</sex><percent>3.0624552</percent></prevalence><prevalence><age>68</age><sex>0</sex><percent>4.6145725</percent></prevalence><prevalence><age>68</age><sex>1</sex><percent>3.387469</percent></prevalence><prevalence><age>69</age><sex>0</sex><percent>5.0905366</percent></prevalence><prevalence><age>69</age><sex>1</sex><percent>3.7404363</percent></prevalence><prevalence><age>70</age><sex>0</sex><percent>5.600733</percent></prevalence><prevalence><age>70</age><sex>1</sex><percent>4.1221886</percent></prevalence><prevalence><age>71</age><sex>0</sex><percent>6.1450024</percent></prevalence><prevalence><age>71</age><sex>1</sex><percent>4.5331964</percent></prevalence><prevalence><age>72</age><sex>0</sex><percent>6.722634</percent></prevalence><prevalence><age>72</age><sex>1</sex><percent>4.973477</percent></prevalence><prevalence><age>73</age><sex>0</sex><percent>7.3322806</percent></prevalence><prevalence><age>73</age><sex>1</sex><percent>5.442494</percent></prevalence><prevalence><age>74</age><sex>0</sex><percent>7.9718776</percent></prevalence><prevalence><age>74</age><sex>1</sex><percent>5.939052</percent></prevalence><prevalence><age>75</age><sex>0</sex><percent>8.638558</percent></prevalence><prevalence><age>75</age><sex>1</sex><percent>6.4611897</percent></prevalence><prevalence><age>76</age><sex>0</sex><percent>9.32858</percent></prevalence><prevalence><age>76</age><sex>1</sex><percent>7.0060673</percent></prevalence><prevalence><age>77</age><sex>0</sex><percent>10.037254</percent></prevalence><prevalence><age>77</age><sex>1</sex><percent>7.569868</percent></prevalence><prevalence><age>78</age><sex>0</sex><percent>10.758893</percent></prevalence><prevalence><age>78</age><sex>1</sex><percent>8.147706</percent></prevalence><prevalence><age>79</age><sex>0</sex><percent>11.486763</percent></prevalence><prevalence><age>79</age><sex>1</sex><percent>8.733554</percent></prevalence><prevalence><age>80</age><sex>0</sex><percent>12.213068</percent></prevalence><prevalence><age>80</age><sex>1</sex><percent>9.320197</percent></prevalence><prevalence><age>81</age><sex>0</sex><percent>12.9289465</percent></prevalence><prevalence><age>81</age><sex>1</sex><percent>9.899224</percent></prevalence><prevalence><age>82</age><sex>0</sex><percent>13.624502</percent></prevalence><prevalence><age>82</age><sex>1</sex><percent>10.461066</percent></prevalence><prevalence><age>83</age><sex>0</sex><percent>14.28886</percent></prevalence><prevalence><age>83</age><sex>1</sex><percent>10.995096</percent></prevalence><prevalence><age>84</age><sex>0</sex><percent>14.910265</percent></prevalence><prevalence><age>84</age><sex>1</sex><percent>11.489793</percent></prevalence><prevalence><age>85</age><sex>0</sex><percent>15.476212</percent></prevalence><prevalence><age>85</age><sex>1</sex><percent>11.933001</percent></prevalence><prevalence><age>86</age><sex>0</sex><percent>15.973625</percent></prevalence><prevalence><age>86</age><sex>1</sex><percent>12.312279</percent></prevalence><prevalence><age>87</age><sex>0</sex><percent>16.38909</percent></prevalence><prevalence><age>87</age><sex>1</sex><percent>12.615358</percent></prevalence><prevalence><age>88</age><sex>0</sex><percent>16.709122</percent></prevalence><prevalence><age>88</age><sex>1</sex><percent>12.830716</percent></prevalence><prevalence><age>89</age><sex>0</sex><percent>16.920515</percent></prevalence><prevalence><age>89</age><sex>1</sex><percent>12.948254</percent></prevalence><prevalence><age>90</age><sex>0</sex><percent>17.01074</percent></prevalence><prevalence><age>90</age><sex>1</sex><percent>12.960074</percent></prevalence><prevalence><age>91</age><sex>0</sex><percent>16.968407</percent></prevalence><prevalence><age>91</age><sex>1</sex><percent>12.861321</percent></prevalence><prevalence><age>92</age><sex>0</sex><percent>16.783798</percent></prevalence><prevalence><age>92</age><sex>1</sex><percent>12.651014</percent></prevalence><prevalence><age>93</age><sex>0</sex><percent>16.449488</percent></prevalence><prevalence><age>93</age><sex>1</sex><percent>12.332809</percent></prevalence><prevalence><age>94</age><sex>0</sex><percent>15.96099</percent></prevalence><prevalence><age>94</age><sex>1</sex><percent>11.915567</percent></prevalence><prevalence><age>95</age><sex>0</sex><percent>15.317485</percent></prevalence><prevalence><age>95</age><sex>1</sex><percent>11.413608</percent></prevalence></diseaseprevalences>
