# Supplementary material for: Identification of differences in health impact modelling of salt reduction
Source: PLoS One. 2017 Nov 28;12(11):e0186760. doi: 10.1371/journal.pone.0186760 (PMC5705127; doi:10.1371/journal.pone.0186760)
Supplement: S1 Data — (ZIP) [file pone.0186760.s001.zip › default/Reference_Data/Diseases/CVA/Relative_Risks_From_Risk_Factor/RR_CVA_default-salt.xml]

<?xml version="1.0" ?> <relrisksfromriskfactor_categorical><relativerisk>  <age> 0</age> <sex>0</sex> <cat>1</cat> <value>0.950022503218802</value></relativerisk><relativerisk>  <age> 0</age> <sex>0</sex> <cat>2</cat> <value>1</value></relativerisk><relativerisk>  <age> 0</age> <sex>0</sex> <cat>3</cat> <value>1.05947781587904</value></relativerisk><relativerisk>  <age> 0</age> <sex>0</sex> <cat>4</cat> <value>1.129859605779</value></relativerisk><relativerisk>  <age> 0</age> <sex>0</sex> <cat>5</cat> <value>1.21172052941318</value></relativerisk><relativerisk>  <age> 0</age> <sex>0</sex> <cat>6</cat> <value>1.30652881160288</value></relativerisk><relativerisk>  <age> 0</age> <sex>0</sex> <cat>7</cat> <value>1.41651707034414</value></relativerisk><relativerisk>  <age> 0</age> <sex>0</sex> <cat>8</cat> <value>1.54466640160372</value></relativerisk><relativerisk>  <age> 0</age> <sex>0</sex> <cat>9</cat> <value>1.87555630946413</value></relativerisk><relativerisk>  <age> 0</age> <sex>1</sex> <cat>1</cat> <value>0.967546802312101</value></relativerisk><relativerisk>  <age> 0</age> <sex>1</sex> <cat>2</cat> <value>1</value></relativerisk><relativerisk>  <age> 0</age> <sex>1</sex> <cat>3</cat> <value>1.03998765752492</value></relativerisk><relativerisk>  <age> 0</age> <sex>1</sex> <cat>4</cat> <value>1.08782550820761</value></relativerisk><relativerisk>  <age> 0</age> <sex>1</sex> <cat>5</cat> <value>1.14402369243959</value></relativerisk><relativerisk>  <age> 0</age> <sex>1</sex> <cat>6</cat> <value>1.20998195550779</value></relativerisk><relativerisk>  <age> 0</age> <sex>1</sex> <cat>7</cat> <value>1.28781942411428</value></relativerisk><relativerisk>  <age> 0</age> <sex>1</sex> <cat>8</cat> <value>1.38044512063554</value></relativerisk><relativerisk>  <age> 0</age> <sex>1</sex> <cat>9</cat> <value>1.59043793272888</value></relativerisk><relativerisk>  <age> 1</age> <sex>0</sex> <cat>1</cat> <value>0.950022503218802</value></relativerisk><relativerisk>  <age> 1</age> <sex>0</sex> <cat>2</cat> <value>1</value></relativerisk><relativerisk>  <age> 1</age> <sex>0</sex> <cat>3</cat> <value>1.05947781587904</value></relativerisk><relativerisk>  <age> 1</age> <sex>0</sex> <cat>4</cat> <value>1.129859605779</value></relativerisk><relativerisk>  <age> 1</age> <sex>0</sex> <cat>5</cat> <value>1.21172052941318</value></relativerisk><relativerisk>  <age> 1</age> <sex>0</sex> <cat>6</cat> <value>1.30652881160288</value></relativerisk><relativerisk>  <age> 1</age> <sex>0</sex> <cat>7</cat> <value>1.41651707034414</value></relativerisk><relativerisk>  <age> 1</age> <sex>0</sex> <cat>8</cat> <value>1.54466640160372</value></relativerisk><relativerisk>  <age> 1</age> <sex>0</sex> <cat>9</cat> <value>1.87555630946413</value></relativerisk><relativerisk>  <age> 1</age> <sex>1</sex> <cat>1</cat> <value>0.967546802312101</value></relativerisk><relativerisk>  <age> 1</age> <sex>1</sex> <cat>2</cat> <value>1</value></relativerisk><relativerisk>  <age> 1</age> <sex>1</sex> <cat>3</cat> <value>1.03998765752492</value></relativerisk><relativerisk>  <age> 1</age> <sex>1</sex> <cat>4</cat> <value>1.08782550820761</value></relativerisk><relativerisk>  <age> 1</age> <sex>1</sex> <cat>5</cat> <value>1.14402369243959</value></relativerisk><relativerisk>  <age> 1</age> <sex>1</sex> <cat>6</cat> <value>1.20998195550779</value></relativerisk><relativerisk>  <age> 1</age> <sex>1</sex> <cat>7</cat> <value>1.28781942411428</value></relativerisk><relativerisk>  <age> 1</age> <sex>1</sex> <cat>8</cat> <value>1.38044512063554</value></relativerisk><relativerisk>  <age> 1</age> <sex>1</sex> <cat>9</cat> <value>1.59043793272888</value></relativerisk><relativerisk>  <age> 2</age> <sex>0</sex> <cat>1</cat> <value>0.950022503218802</value></relativerisk><relativerisk>  <age> 2</age> <sex>0</sex> <cat>2</cat> <value>1</value></relativerisk><relativerisk>  <age> 2</age> <sex>0</sex> <cat>3</cat> <value>1.05947781587904</value></relativerisk><relativerisk>  <age> 2</age> <sex>0</sex> <cat>4</cat> <value>1.129859605779</value></relativerisk><relativerisk>  <age> 2</age> <sex>0</sex> <cat>5</cat> <value>1.21172052941318</value></relativerisk><relativerisk>  <age> 2</age> <sex>0</sex> <cat>6</cat> <value>1.30652881160288</value></relativerisk><relativerisk>  <age> 2</age> <sex>0</sex> <cat>7</cat> <value>1.41651707034414</value></relativerisk><relativerisk>  <age> 2</age> <sex>0</sex> <cat>8</cat> <value>1.54466640160372</value></relativerisk><relativerisk>  <age> 2</age> <sex>0</sex> <cat>9</cat> <value>1.87555630946413</value></relativerisk><relativerisk>  <age> 2</age> <sex>1</sex> <cat>1</cat> <value>0.967546802312101</value></relativerisk><relativerisk>  <age> 2</age> <sex>1</sex> <cat>2</cat> <value>1</value></relativerisk><relativerisk>  <age> 2</age> <sex>1</sex> <cat>3</cat> <value>1.03998765752492</value></relativerisk><relativerisk>  <age> 2</age> <sex>1</sex> <cat>4</cat> <value>1.08782550820761</value></relativerisk><relativerisk>  <age> 2</age> <sex>1</sex> <cat>5</cat> <value>1.14402369243959</value></relativerisk><relativerisk>  <age> 2</age> <sex>1</sex> <cat>6</cat> <value>1.20998195550779</value></relativerisk><relativerisk>  <age> 2</age> <sex>1</sex> <cat>7</cat> <value>1.28781942411428</value></relativerisk><relativerisk>  <age> 2</age> <sex>1</sex> <cat>8</cat> <value>1.38044512063554</value></relativerisk><relativerisk>  <age> 2</age> <sex>1</sex> <cat>9</cat> <value>1.59043793272888</value></relativerisk><relativerisk>  <age> 3</age> <sex>0</sex> <cat>1</cat> <value>0.950022503218802</value></relativerisk><relativerisk>  <age> 3</age> <sex>0</sex> <cat>2</cat> <value>1</value></relativerisk><relativerisk>  <age> 3</age> <sex>0</sex> <cat>3</cat> <value>1.05947781587904</value></relativerisk><relativerisk>  <age> 3</age> <sex>0</sex> <cat>4</cat> <value>1.129859605779</value></relativerisk><relativerisk>  <age> 3</age> <sex>0</sex> <cat>5</cat> <value>1.21172052941318</value></relativerisk><relativerisk>  <age> 3</age> <sex>0</sex> <cat>6</cat> <value>1.30652881160288</value></relativerisk><relativerisk>  <age> 3</age> <sex>0</sex> <cat>7</cat> <value>1.41651707034414</value></relativerisk><relativerisk>  <age> 3</age> <sex>0</sex> <cat>8</cat> <value>1.54466640160372</value></relativerisk><relativerisk>  <age> 3</age> <sex>0</sex> <cat>9</cat> <value>1.87555630946413</value></relativerisk><relativerisk>  <age> 3</age> <sex>1</sex> <cat>1</cat> <value>0.967546802312101</value></relativerisk><relativerisk>  <age> 3</age> <sex>1</sex> <cat>2</cat> <value>1</value></relativerisk><relativerisk>  <age> 3</age> <sex>1</sex> <cat>3</cat> <value>1.03998765752492</value></relativerisk><relativerisk>  <age> 3</age> <sex>1</sex> <cat>4</cat> <value>1.08782550820761</value></relativerisk><relativerisk>  <age> 3</age> <sex>1</sex> <cat>5</cat> <value>1.14402369243959</value></relativerisk><relativerisk>  <age> 3</age> <sex>1</sex> <cat>6</cat> <value>1.20998195550779</value></relativerisk><relativerisk>  <age> 3</age> <sex>1</sex> <cat>7</cat> <value>1.28781942411428</value></relativerisk><relativerisk>  <age> 3</age> <sex>1</sex> <cat>8</cat> <value>1.38044512063554</value></relativerisk><relativerisk>  <age> 3</age> <sex>1</sex> <cat>9</cat> <value>1.59043793272888</value></relativerisk><relativerisk>  <age> 4</age> <sex>0</sex> <cat>1</cat> <value>0.950022503218802</value></relativerisk><relativerisk>  <age> 4</age> <sex>0</sex> <cat>2</cat> <value>1</value></relativerisk><relativerisk>  <age> 4</age> <sex>0</sex> <cat>3</cat> <value>1.05947781587904</value></relativerisk><relativerisk>  <age> 4</age> <sex>0</sex> <cat>4</cat> <value>1.129859605779</value></relativerisk><relativerisk>  <age> 4</age> <sex>0</sex> <cat>5</cat> <value>1.21172052941318</value></relativerisk><relativerisk>  <age> 4</age> <sex>0</sex> <cat>6</cat> <value>1.30652881160288</value></relativerisk><relativerisk>  <age> 4</age> <sex>0</sex> <cat>7</cat> <value>1.41651707034414</value></relativerisk><relativerisk>  <age> 4</age> <sex>0</sex> <cat>8</cat> <value>1.54466640160372</value></relativerisk><relativerisk>  <age> 4</age> <sex>0</sex> <cat>9</cat> <value>1.87555630946413</value></relativerisk><relativerisk>  <age> 4</age> <sex>1</sex> <cat>1</cat> <value>0.967546802312101</value></relativerisk><relativerisk>  <age> 4</age> <sex>1</sex> <cat>2</cat> <value>1</value></relativerisk><relativerisk>  <age> 4</age> <sex>1</sex> <cat>3</cat> <value>1.03998765752492</value></relativerisk><relativerisk>  <age> 4</age> <sex>1</sex> <cat>4</cat> <value>1.08782550820761</value></relativerisk><relativerisk>  <age> 4</age> <sex>1</sex> <cat>5</cat> <value>1.14402369243959</value></relativerisk><relativerisk>  <age> 4</age> <sex>1</sex> <cat>6</cat> <value>1.20998195550779</value></relativerisk><relativerisk>  <age> 4</age> <sex>1</sex> <cat>7</cat> <value>1.28781942411428</value></relativerisk><relativerisk>  <age> 4</age> <sex>1</sex> <cat>8</cat> <value>1.38044512063554</value></relativerisk><relativerisk>  <age> 4</age> <sex>1</sex> <cat>9</cat> <value>1.59043793272888</value></relativerisk><relativerisk>  <age> 5</age> <sex>0</sex> <cat>1</cat> <value>0.950022503218802</value></relativerisk><relativerisk>  <age> 5</age> <sex>0</sex> <cat>2</cat> <value>1</value></relativerisk><relativerisk>  <age> 5</age> <sex>0</sex> <cat>3</cat> <value>1.05947781587904</value></relativerisk><relativerisk>  <age> 5</age> <sex>0</sex> <cat>4</cat> <value>1.129859605779</value></relativerisk><relativerisk>  <age> 5</age> <sex>0</sex> <cat>5</cat> <value>1.21172052941318</value></relativerisk><relativerisk>  <age> 5</age> <sex>0</sex> <cat>6</cat> <value>1.30652881160288</value></relativerisk><relativerisk>  <age> 5</age> <sex>0</sex> <cat>7</cat> <value>1.41651707034414</value></relativerisk><relativerisk>  <age> 5</age> <sex>0</sex> <cat>8</cat> <value>1.54466640160372</value></relativerisk><relativerisk>  <age> 5</age> <sex>0</sex> <cat>9</cat> <value>1.87555630946413</value></relativerisk><relativerisk>  <age> 5</age> <sex>1</sex> <cat>1</cat> <value>0.967546802312101</value></relativerisk><relativerisk>  <age> 5</age> <sex>1</sex> <cat>2</cat> <value>1</value></relativerisk><relativerisk>  <age> 5</age> <sex>1</sex> <cat>3</cat> <value>1.03998765752492</value></relativerisk><relativerisk>  <age> 5</age> <sex>1</sex> <cat>4</cat> <value>1.08782550820761</value></relativerisk><relativerisk>  <age> 5</age> <sex>1</sex> <cat>5</cat> <value>1.14402369243959</value></relativerisk><relativerisk>  <age> 5</age> <sex>1</sex> <cat>6</cat> <value>1.20998195550779</value></relativerisk><relativerisk>  <age> 5</age> <sex>1</sex> <cat>7</cat> <value>1.28781942411428</value></relativerisk><relativerisk>  <age> 5</age> <sex>1</sex> <cat>8</cat> <value>1.38044512063554</value></relativerisk><relativerisk>  <age> 5</age> <sex>1</sex> <cat>9</cat> <value>1.59043793272888</value></relativerisk><relativerisk>  <age> 6</age> <sex>0</sex> <cat>1</cat> <value>0.950022503218802</value></relativerisk><relativerisk>  <age> 6</age> <sex>0</sex> <cat>2</cat> <value>1</value></relativerisk><relativerisk>  <age> 6</age> <sex>0</sex> <cat>3</cat> <value>1.05947781587904</value></relativerisk><relativerisk>  <age> 6</age> <sex>0</sex> <cat>4</cat> <value>1.129859605779</value></relativerisk><relativerisk>  <age> 6</age> <sex>0</sex> <cat>5</cat> <value>1.21172052941318</value></relativerisk><relativerisk>  <age> 6</age> <sex>0</sex> <cat>6</cat> <value>1.30652881160288</value></relativerisk><relativerisk>  <age> 6</age> <sex>0</sex> <cat>7</cat> <value>1.41651707034414</value></relativerisk><relativerisk>  <age> 6</age> <sex>0</sex> <cat>8</cat> <value>1.54466640160372</value></relativerisk><relativerisk>  <age> 6</age> <sex>0</sex> <cat>9</cat> <value>1.87555630946413</value></relativerisk><relativerisk>  <age> 6</age> <sex>1</sex> <cat>1</cat> <value>0.967546802312101</value></relativerisk><relativerisk>  <age> 6</age> <sex>1</sex> <cat>2</cat> <value>1</value></relativerisk><relativerisk>  <age> 6</age> <sex>1</sex> <cat>3</cat> <value>1.03998765752492</value></relativerisk><relativerisk>  <age> 6</age> <sex>1</sex> <cat>4</cat> <value>1.08782550820761</value></relativerisk><relativerisk>  <age> 6</age> <sex>1</sex> <cat>5</cat> <value>1.14402369243959</value></relativerisk><relativerisk>  <age> 6</age> <sex>1</sex> <cat>6</cat> <value>1.20998195550779</value></relativerisk><relativerisk>  <age> 6</age> <sex>1</sex> <cat>7</cat> <value>1.28781942411428</value></relativerisk><relativerisk>  <age> 6</age> <sex>1</sex> <cat>8</cat> <value>1.38044512063554</value></relativerisk><relativerisk>  <age> 6</age> <sex>1</sex> <cat>9</cat> <value>1.59043793272888</value></relativerisk><relativerisk>  <age> 7</age> <sex>0</sex> <cat>1</cat> <value>0.950022503218802</value></relativerisk><relativerisk>  <age> 7</age> <sex>0</sex> <cat>2</cat> <value>1</value></relativerisk><relativerisk>  <age> 7</age> <sex>0</sex> <cat>3</cat> <value>1.05947781587904</value></relativerisk><relativerisk>  <age> 7</age> <sex>0</sex> <cat>4</cat> <value>1.129859605779</value></relativerisk><relativerisk>  <age> 7</age> <sex>0</sex> <cat>5</cat> <value>1.21172052941318</value></relativerisk><relativerisk>  <age> 7</age> <sex>0</sex> <cat>6</cat> <value>1.30652881160288</value></relativerisk><relativerisk>  <age> 7</age> <sex>0</sex> <cat>7</cat> <value>1.41651707034414</value></relativerisk><relativerisk>  <age> 7</age> <sex>0</sex> <cat>8</cat> <value>1.54466640160372</value></relativerisk><relativerisk>  <age> 7</age> <sex>0</sex> <cat>9</cat> <value>1.87555630946413</value></relativerisk><relativerisk>  <age> 7</age> <sex>1</sex> <cat>1</cat> <value>0.967546802312101</value></relativerisk><relativerisk>  <age> 7</age> <sex>1</sex> <cat>2</cat> <value>1</value></relativerisk><relativerisk>  <age> 7</age> <sex>1</sex> <cat>3</cat> <value>1.03998765752492</value></relativerisk><relativerisk>  <age> 7</age> <sex>1</sex> <cat>4</cat> <value>1.08782550820761</value></relativerisk><relativerisk>  <age> 7</age> <sex>1</sex> <cat>5</cat> <value>1.14402369243959</value></relativerisk><relativerisk>  <age> 7</age> <sex>1</sex> <cat>6</cat> <value>1.20998195550779</value></relativerisk><relativerisk>  <age> 7</age> <sex>1</sex> <cat>7</cat> <value>1.28781942411428</value></relativerisk><relativerisk>  <age> 7</age> <sex>1</sex> <cat>8</cat> <value>1.38044512063554</value></relativerisk><relativerisk>  <age> 7</age> <sex>1</sex> <cat>9</cat> <value>1.59043793272888</value></relativerisk><relativerisk>  <age> 8</age> <sex>0</sex> <cat>1</cat> <value>0.950022503218802</value></relativerisk><relativerisk>  <age> 8</age> <sex>0</sex> <cat>2</cat> <value>1</value></relativerisk><relativerisk>  <age> 8</age> <sex>0</sex> <cat>3</cat> <value>1.05947781587904</value></relativerisk><relativerisk>  <age> 8</age> <sex>0</sex> <cat>4</cat> <value>1.129859605779</value></relativerisk><relativerisk>  <age> 8</age> <sex>0</sex> <cat>5</cat> <value>1.21172052941318</value></relativerisk><relativerisk>  <age> 8</age> <sex>0</sex> <cat>6</cat> <value>1.30652881160288</value></relativerisk><relativerisk>  <age> 8</age> <sex>0</sex> <cat>7</cat> <value>1.41651707034414</value></relativerisk><relativerisk>  <age> 8</age> <sex>0</sex> <cat>8</cat> <value>1.54466640160372</value></relativerisk><relativerisk>  <age> 8</age> <sex>0</sex> <cat>9</cat> <value>1.87555630946413</value></relativerisk><relativerisk>  <age> 8</age> <sex>1</sex> <cat>1</cat> <value>0.967546802312101</value></relativerisk><relativerisk>  <age> 8</age> <sex>1</sex> <cat>2</cat> <value>1</value></relativerisk><relativerisk>  <age> 8</age> <sex>1</sex> <cat>3</cat> <value>1.03998765752492</value></relativerisk><relativerisk>  <age> 8</age> <sex>1</sex> <cat>4</cat> <value>1.08782550820761</value></relativerisk><relativerisk>  <age> 8</age> <sex>1</sex> <cat>5</cat> <value>1.14402369243959</value></relativerisk><relativerisk>  <age> 8</age> <sex>1</sex> <cat>6</cat> <value>1.20998195550779</value></relativerisk><relativerisk>  <age> 8</age> <sex>1</sex> <cat>7</cat> <value>1.28781942411428</value></relativerisk><relativerisk>  <age> 8</age> <sex>1</sex> <cat>8</cat> <value>1.38044512063554</value></relativerisk><relativerisk>  <age> 8</age> <sex>1</sex> <cat>9</cat> <value>1.59043793272888</value></relativerisk><relativerisk>  <age> 9</age> <sex>0</sex> <cat>1</cat> <value>0.950022503218802</value></relativerisk><relativerisk>  <age> 9</age> <sex>0</sex> <cat>2</cat> <value>1</value></relativerisk><relativerisk>  <age> 9</age> <sex>0</sex> <cat>3</cat> <value>1.05947781587904</value></relativerisk><relativerisk>  <age> 9</age> <sex>0</sex> <cat>4</cat> <value>1.129859605779</value></relativerisk><relativerisk>  <age> 9</age> <sex>0</sex> <cat>5</cat> <value>1.21172052941318</value></relativerisk><relativerisk>  <age> 9</age> <sex>0</sex> <cat>6</cat> <value>1.30652881160288</value></relativerisk><relativerisk>  <age> 9</age> <sex>0</sex> <cat>7</cat> <value>1.41651707034414</value></relativerisk><relativerisk>  <age> 9</age> <sex>0</sex> <cat>8</cat> <value>1.54466640160372</value></relativerisk><relativerisk>  <age> 9</age> <sex>0</sex> <cat>9</cat> <value>1.87555630946413</value></relativerisk><relativerisk>  <age> 9</age> <sex>1</sex> <cat>1</cat> <value>0.967546802312101</value></relativerisk><relativerisk>  <age> 9</age> <sex>1</sex> <cat>2</cat> <value>1</value></relativerisk><relativerisk>  <age> 9</age> <sex>1</sex> <cat>3</cat> <value>1.03998765752492</value></relativerisk><relativerisk>  <age> 9</age> <sex>1</sex> <cat>4</cat> <value>1.08782550820761</value></relativerisk><relativerisk>  <age> 9</age> <sex>1</sex> <cat>5</cat> <value>1.14402369243959</value></relativerisk><relativerisk>  <age> 9</age> <sex>1</sex> <cat>6</cat> <value>1.20998195550779</value></relativerisk><relativerisk>  <age> 9</age> <sex>1</sex> <cat>7</cat> <value>1.28781942411428</value></relativerisk><relativerisk>  <age> 9</age> <sex>1</sex> <cat>8</cat> <value>1.38044512063554</value></relativerisk><relativerisk>  <age> 9</age> <sex>1</sex> <cat>9</cat> <value>1.59043793272888</value></relativerisk><relativerisk>  <age> 10</age> <sex>0</sex> <cat>1</cat> <value>0.950022503218802</value></relativerisk><relativerisk>  <age> 10</age> <sex>0</sex> <cat>2</cat> <value>1</value></relativerisk><relativerisk>  <age> 10</age> <sex>0</sex> <cat>3</cat> <value>1.05947781587904</value></relativerisk><relativerisk>  <age> 10</age> <sex>0</sex> <cat>4</cat> <value>1.129859605779</value></relativerisk><relativerisk>  <age> 10</age> <sex>0</sex> <cat>5</cat> <value>1.21172052941318</value></relativerisk><relativerisk>  <age> 10</age> <sex>0</sex> <cat>6</cat> <value>1.30652881160288</value></relativerisk><relativerisk>  <age> 10</age> <sex>0</sex> <cat>7</cat> <value>1.41651707034414</value></relativerisk><relativerisk>  <age> 10</age> <sex>0</sex> <cat>8</cat> <value>1.54466640160372</value></relativerisk><relativerisk>  <age> 10</age> <sex>0</sex> <cat>9</cat> <value>1.87555630946413</value></relativerisk><relativerisk>  <age> 10</age> <sex>1</sex> <cat>1</cat> <value>0.967546802312101</value></relativerisk><relativerisk>  <age> 10</age> <sex>1</sex> <cat>2</cat> <value>1</value></relativerisk><relativerisk>  <age> 10</age> <sex>1</sex> <cat>3</cat> <value>1.03998765752492</value></relativerisk><relativerisk>  <age> 10</age> <sex>1</sex> <cat>4</cat> <value>1.08782550820761</value></relativerisk><relativerisk>  <age> 10</age> <sex>1</sex> <cat>5</cat> <value>1.14402369243959</value></relativerisk><relativerisk>  <age> 10</age> <sex>1</sex> <cat>6</cat> <value>1.20998195550779</value></relativerisk><relativerisk>  <age> 10</age> <sex>1</sex> <cat>7</cat> <value>1.28781942411428</value></relativerisk><relativerisk>  <age> 10</age> <sex>1</sex> <cat>8</cat> <value>1.38044512063554</value></relativerisk><relativerisk>  <age> 10</age> <sex>1</sex> <cat>9</cat> <value>1.59043793272888</value></relativerisk><relativerisk>  <age> 11</age> <sex>0</sex> <cat>1</cat> <value>0.950022503218802</value></relativerisk><relativerisk>  <age> 11</age> <sex>0</sex> <cat>2</cat> <value>1</value></relativerisk><relativerisk>  <age> 11</age> <sex>0</sex> <cat>3</cat> <value>1.05947781587904</value></relativerisk><relativerisk>  <age> 11</age> <sex>0</sex> <cat>4</cat> <value>1.129859605779</value></relativerisk><relativerisk>  <age> 11</age> <sex>0</sex> <cat>5</cat> <value>1.21172052941318</value></relativerisk><relativerisk>  <age> 11</age> <sex>0</sex> <cat>6</cat> <value>1.30652881160288</value></relativerisk><relativerisk>  <age> 11</age> <sex>0</sex> <cat>7</cat> <value>1.41651707034414</value></relativerisk><relativerisk>  <age> 11</age> <sex>0</sex> <cat>8</cat> <value>1.54466640160372</value></relativerisk><relativerisk>  <age> 11</age> <sex>0</sex> <cat>9</cat> <value>1.87555630946413</value></relativerisk><relativerisk>  <age> 11</age> <sex>1</sex> <cat>1</cat> <value>0.967546802312101</value></relativerisk><relativerisk>  <age> 11</age> <sex>1</sex> <cat>2</cat> <value>1</value></relativerisk><relativerisk>  <age> 11</age> <sex>1</sex> <cat>3</cat> <value>1.03998765752492</value></relativerisk><relativerisk>  <age> 11</age> <sex>1</sex> <cat>4</cat> <value>1.08782550820761</value></relativerisk><relativerisk>  <age> 11</age> <sex>1</sex> <cat>5</cat> <value>1.14402369243959</value></relativerisk><relativerisk>  <age> 11</age> <sex>1</sex> <cat>6</cat> <value>1.20998195550779</value></relativerisk><relativerisk>  <age> 11</age> <sex>1</sex> <cat>7</cat> <value>1.28781942411428</value></relativerisk><relativerisk>  <age> 11</age> <sex>1</sex> <cat>8</cat> <value>1.38044512063554</value></relativerisk><relativerisk>  <age> 11</age> <sex>1</sex> <cat>9</cat> <value>1.59043793272888</value></relativerisk><relativerisk>  <age> 12</age> <sex>0</sex> <cat>1</cat> <value>0.950022503218802</value></relativerisk><relativerisk>  <age> 12</age> <sex>0</sex> <cat>2</cat> <value>1</value></relativerisk><relativerisk>  <age> 12</age> <sex>0</sex> <cat>3</cat> <value>1.05947781587904</value></relativerisk><relativerisk>  <age> 12</age> <sex>0</sex> <cat>4</cat> <value>1.129859605779</value></relativerisk><relativerisk>  <age> 12</age> <sex>0</sex> <cat>5</cat> <value>1.21172052941318</value></relativerisk><relativerisk>  <age> 12</age> <sex>0</sex> <cat>6</cat> <value>1.30652881160288</value></relativerisk><relativerisk>  <age> 12</age> <sex>0</sex> <cat>7</cat> <value>1.41651707034414</value></relativerisk><relativerisk>  <age> 12</age> <sex>0</sex> <cat>8</cat> <value>1.54466640160372</value></relativerisk><relativerisk>  <age> 12</age> <sex>0</sex> <cat>9</cat> <value>1.87555630946413</value></relativerisk><relativerisk>  <age> 12</age> <sex>1</sex> <cat>1</cat> <value>0.967546802312101</value></relativerisk><relativerisk>  <age> 12</age> <sex>1</sex> <cat>2</cat> <value>1</value></relativerisk><relativerisk>  <age> 12</age> <sex>1</sex> <cat>3</cat> <value>1.03998765752492</value></relativerisk><relativerisk>  <age> 12</age> <sex>1</sex> <cat>4</cat> <value>1.08782550820761</value></relativerisk><relativerisk>  <age> 12</age> <sex>1</sex> <cat>5</cat> <value>1.14402369243959</value></relativerisk><relativerisk>  <age> 12</age> <sex>1</sex> <cat>6</cat> <value>1.20998195550779</value></relativerisk><relativerisk>  <age> 12</age> <sex>1</sex> <cat>7</cat> <value>1.28781942411428</value></relativerisk><relativerisk>  <age> 12</age> <sex>1</sex> <cat>8</cat> <value>1.38044512063554</value></relativerisk><relativerisk>  <age> 12</age> <sex>1</sex> <cat>9</cat> <value>1.59043793272888</value></relativerisk><relativerisk>  <age> 13</age> <sex>0</sex> <cat>1</cat> <value>0.950022503218802</value></relativerisk><relativerisk>  <age> 13</age> <sex>0</sex> <cat>2</cat> <value>1</value></relativerisk><relativerisk>  <age> 13</age> <sex>0</sex> <cat>3</cat> <value>1.05947781587904</value></relativerisk><relativerisk>  <age> 13</age> <sex>0</sex> <cat>4</cat> <value>1.129859605779</value></relativerisk><relativerisk>  <age> 13</age> <sex>0</sex> <cat>5</cat> <value>1.21172052941318</value></relativerisk><relativerisk>  <age> 13</age> <sex>0</sex> <cat>6</cat> <value>1.30652881160288</value></relativerisk><relativerisk>  <age> 13</age> <sex>0</sex> <cat>7</cat> <value>1.41651707034414</value></relativerisk><relativerisk>  <age> 13</age> <sex>0</sex> <cat>8</cat> <value>1.54466640160372</value></relativerisk><relativerisk>  <age> 13</age> <sex>0</sex> <cat>9</cat> <value>1.87555630946413</value></relativerisk><relativerisk>  <age> 13</age> <sex>1</sex> <cat>1</cat> <value>0.967546802312101</value></relativerisk><relativerisk>  <age> 13</age> <sex>1</sex> <cat>2</cat> <value>1</value></relativerisk><relativerisk>  <age> 13</age> <sex>1</sex> <cat>3</cat> <value>1.03998765752492</value></relativerisk><relativerisk>  <age> 13</age> <sex>1</sex> <cat>4</cat> <value>1.08782550820761</value></relativerisk><relativerisk>  <age> 13</age> <sex>1</sex> <cat>5</cat> <value>1.14402369243959</value></relativerisk><relativerisk>  <age> 13</age> <sex>1</sex> <cat>6</cat> <value>1.20998195550779</value></relativerisk><relativerisk>  <age> 13</age> <sex>1</sex> <cat>7</cat> <value>1.28781942411428</value></relativerisk><relativerisk>  <age> 13</age> <sex>1</sex> <cat>8</cat> <value>1.38044512063554</value></relativerisk><relativerisk>  <age> 13</age> <sex>1</sex> <cat>9</cat> <value>1.59043793272888</value></relativerisk><relativerisk>  <age> 14</age> <sex>0</sex> <cat>1</cat> <value>0.950022503218802</value></relativerisk><relativerisk>  <age> 14</age> <sex>0</sex> <cat>2</cat> <value>1</value></relativerisk><relativerisk>  <age> 14</age> <sex>0</sex> <cat>3</cat> <value>1.05947781587904</value></relativerisk><relativerisk>  <age> 14</age> <sex>0</sex> <cat>4</cat> <value>1.129859605779</value></relativerisk><relativerisk>  <age> 14</age> <sex>0</sex> <cat>5</cat> <value>1.21172052941318</value></relativerisk><relativerisk>  <age> 14</age> <sex>0</sex> <cat>6</cat> <value>1.30652881160288</value></relativerisk><relativerisk>  <age> 14</age> <sex>0</sex> <cat>7</cat> <value>1.41651707034414</value></relativerisk><relativerisk>  <age> 14</age> <sex>0</sex> <cat>8</cat> <value>1.54466640160372</value></relativerisk><relativerisk>  <age> 14</age> <sex>0</sex> <cat>9</cat> <value>1.87555630946413</value></relativerisk><relativerisk>  <age> 14</age> <sex>1</sex> <cat>1</cat> <value>0.967546802312101</value></relativerisk><relativerisk>  <age> 14</age> <sex>1</sex> <cat>2</cat> <value>1</value></relativerisk><relativerisk>  <age> 14</age> <sex>1</sex> <cat>3</cat> <value>1.03998765752492</value></relativerisk><relativerisk>  <age> 14</age> <sex>1</sex> <cat>4</cat> <value>1.08782550820761</value></relativerisk><relativerisk>  <age> 14</age> <sex>1</sex> <cat>5</cat> <value>1.14402369243959</value></relativerisk><relativerisk>  <age> 14</age> <sex>1</sex> <cat>6</cat> <value>1.20998195550779</value></relativerisk><relativerisk>  <age> 14</age> <sex>1</sex> <cat>7</cat> <value>1.28781942411428</value></relativerisk><relativerisk>  <age> 14</age> <sex>1</sex> <cat>8</cat> <value>1.38044512063554</value></relativerisk><relativerisk>  <age> 14</age> <sex>1</sex> <cat>9</cat> <value>1.59043793272888</value></relativerisk><relativerisk>  <age> 15</age> <sex>0</sex> <cat>1</cat> <value>0.950022503218802</value></relativerisk><relativerisk>  <age> 15</age> <sex>0</sex> <cat>2</cat> <value>1</value></relativerisk><relativerisk>  <age> 15</age> <sex>0</sex> <cat>3</cat> <value>1.05947781587904</value></relativerisk><relativerisk>  <age> 15</age> <sex>0</sex> <cat>4</cat> <value>1.129859605779</value></relativerisk><relativerisk>  <age> 15</age> <sex>0</sex> <cat>5</cat> <value>1.21172052941318</value></relativerisk><relativerisk>  <age> 15</age> <sex>0</sex> <cat>6</cat> <value>1.30652881160288</value></relativerisk><relativerisk>  <age> 15</age> <sex>0</sex> <cat>7</cat> <value>1.41651707034414</value></relativerisk><relativerisk>  <age> 15</age> <sex>0</sex> <cat>8</cat> <value>1.54466640160372</value></relativerisk><relativerisk>  <age> 15</age> <sex>0</sex> <cat>9</cat> <value>1.87555630946413</value></relativerisk><relativerisk>  <age> 15</age> <sex>1</sex> <cat>1</cat> <value>0.967546802312101</value></relativerisk><relativerisk>  <age> 15</age> <sex>1</sex> <cat>2</cat> <value>1</value></relativerisk><relativerisk>  <age> 15</age> <sex>1</sex> <cat>3</cat> <value>1.03998765752492</value></relativerisk><relativerisk>  <age> 15</age> <sex>1</sex> <cat>4</cat> <value>1.08782550820761</value></relativerisk><relativerisk>  <age> 15</age> <sex>1</sex> <cat>5</cat> <value>1.14402369243959</value></relativerisk><relativerisk>  <age> 15</age> <sex>1</sex> <cat>6</cat> <value>1.20998195550779</value></relativerisk><relativerisk>  <age> 15</age> <sex>1</sex> <cat>7</cat> <value>1.28781942411428</value></relativerisk><relativerisk>  <age> 15</age> <sex>1</sex> <cat>8</cat> <value>1.38044512063554</value></relativerisk><relativerisk>  <age> 15</age> <sex>1</sex> <cat>9</cat> <value>1.59043793272888</value></relativerisk><relativerisk>  <age> 16</age> <sex>0</sex> <cat>1</cat> <value>0.950022503218802</value></relativerisk><relativerisk>  <age> 16</age> <sex>0</sex> <cat>2</cat> <value>1</value></relativerisk><relativerisk>  <age> 16</age> <sex>0</sex> <cat>3</cat> <value>1.05947781587904</value></relativerisk><relativerisk>  <age> 16</age> <sex>0</sex> <cat>4</cat> <value>1.129859605779</value></relativerisk><relativerisk>  <age> 16</age> <sex>0</sex> <cat>5</cat> <value>1.21172052941318</value></relativerisk><relativerisk>  <age> 16</age> <sex>0</sex> <cat>6</cat> <value>1.30652881160288</value></relativerisk><relativerisk>  <age> 16</age> <sex>0</sex> <cat>7</cat> <value>1.41651707034414</value></relativerisk><relativerisk>  <age> 16</age> <sex>0</sex> <cat>8</cat> <value>1.54466640160372</value></relativerisk><relativerisk>  <age> 16</age> <sex>0</sex> <cat>9</cat> <value>1.87555630946413</value></relativerisk><relativerisk>  <age> 16</age> <sex>1</sex> <cat>1</cat> <value>0.967546802312101</value></relativerisk><relativerisk>  <age> 16</age> <sex>1</sex> <cat>2</cat> <value>1</value></relativerisk><relativerisk>  <age> 16</age> <sex>1</sex> <cat>3</cat> <value>1.03998765752492</value></relativerisk><relativerisk>  <age> 16</age> <sex>1</sex> <cat>4</cat> <value>1.08782550820761</value></relativerisk><relativerisk>  <age> 16</age> <sex>1</sex> <cat>5</cat> <value>1.14402369243959</value></relativerisk><relativerisk>  <age> 16</age> <sex>1</sex> <cat>6</cat> <value>1.20998195550779</value></relativerisk><relativerisk>  <age> 16</age> <sex>1</sex> <cat>7</cat> <value>1.28781942411428</value></relativerisk><relativerisk>  <age> 16</age> <sex>1</sex> <cat>8</cat> <value>1.38044512063554</value></relativerisk><relativerisk>  <age> 16</age> <sex>1</sex> <cat>9</cat> <value>1.59043793272888</value></relativerisk><relativerisk>  <age> 17</age> <sex>0</sex> <cat>1</cat> <value>0.950022503218802</value></relativerisk><relativerisk>  <age> 17</age> <sex>0</sex> <cat>2</cat> <value>1</value></relativerisk><relativerisk>  <age> 17</age> <sex>0</sex> <cat>3</cat> <value>1.05947781587904</value></relativerisk><relativerisk>  <age> 17</age> <sex>0</sex> <cat>4</cat> <value>1.129859605779</value></relativerisk><relativerisk>  <age> 17</age> <sex>0</sex> <cat>5</cat> <value>1.21172052941318</value></relativerisk><relativerisk>  <age> 17</age> <sex>0</sex> <cat>6</cat> <value>1.30652881160288</value></relativerisk><relativerisk>  <age> 17</age> <sex>0</sex> <cat>7</cat> <value>1.41651707034414</value></relativerisk><relativerisk>  <age> 17</age> <sex>0</sex> <cat>8</cat> <value>1.54466640160372</value></relativerisk><relativerisk>  <age> 17</age> <sex>0</sex> <cat>9</cat> <value>1.87555630946413</value></relativerisk><relativerisk>  <age> 17</age> <sex>1</sex> <cat>1</cat> <value>0.967546802312101</value></relativerisk><relativerisk>  <age> 17</age> <sex>1</sex> <cat>2</cat> <value>1</value></relativerisk><relativerisk>  <age> 17</age> <sex>1</sex> <cat>3</cat> <value>1.03998765752492</value></relativerisk><relativerisk>  <age> 17</age> <sex>1</sex> <cat>4</cat> <value>1.08782550820761</value></relativerisk><relativerisk>  <age> 17</age> <sex>1</sex> <cat>5</cat> <value>1.14402369243959</value></relativerisk><relativerisk>  <age> 17</age> <sex>1</sex> <cat>6</cat> <value>1.20998195550779</value></relativerisk><relativerisk>  <age> 17</age> <sex>1</sex> <cat>7</cat> <value>1.28781942411428</value></relativerisk><relativerisk>  <age> 17</age> <sex>1</sex> <cat>8</cat> <value>1.38044512063554</value></relativerisk><relativerisk>  <age> 17</age> <sex>1</sex> <cat>9</cat> <value>1.59043793272888</value></relativerisk><relativerisk>  <age> 18</age> <sex>0</sex> <cat>1</cat> <value>0.950022503218802</value></relativerisk><relativerisk>  <age> 18</age> <sex>0</sex> <cat>2</cat> <value>1</value></relativerisk><relativerisk>  <age> 18</age> <sex>0</sex> <cat>3</cat> <value>1.05947781587904</value></relativerisk><relativerisk>  <age> 18</age> <sex>0</sex> <cat>4</cat> <value>1.129859605779</value></relativerisk><relativerisk>  <age> 18</age> <sex>0</sex> <cat>5</cat> <value>1.21172052941318</value></relativerisk><relativerisk>  <age> 18</age> <sex>0</sex> <cat>6</cat> <value>1.30652881160288</value></relativerisk><relativerisk>  <age> 18</age> <sex>0</sex> <cat>7</cat> <value>1.41651707034414</value></relativerisk><relativerisk>  <age> 18</age> <sex>0</sex> <cat>8</cat> <value>1.54466640160372</value></relativerisk><relativerisk>  <age> 18</age> <sex>0</sex> <cat>9</cat> <value>1.87555630946413</value></relativerisk><relativerisk>  <age> 18</age> <sex>1</sex> <cat>1</cat> <value>0.967546802312101</value></relativerisk><relativerisk>  <age> 18</age> <sex>1</sex> <cat>2</cat> <value>1</value></relativerisk><relativerisk>  <age> 18</age> <sex>1</sex> <cat>3</cat> <value>1.03998765752492</value></relativerisk><relativerisk>  <age> 18</age> <sex>1</sex> <cat>4</cat> <value>1.08782550820761</value></relativerisk><relativerisk>  <age> 18</age> <sex>1</sex> <cat>5</cat> <value>1.14402369243959</value></relativerisk><relativerisk>  <age> 18</age> <sex>1</sex> <cat>6</cat> <value>1.20998195550779</value></relativerisk><relativerisk>  <age> 18</age> <sex>1</sex> <cat>7</cat> <value>1.28781942411428</value></relativerisk><relativerisk>  <age> 18</age> <sex>1</sex> <cat>8</cat> <value>1.38044512063554</value></relativerisk><relativerisk>  <age> 18</age> <sex>1</sex> <cat>9</cat> <value>1.59043793272888</value></relativerisk><relativerisk>  <age> 19</age> <sex>0</sex> <cat>1</cat> <value>0.950022503218802</value></relativerisk><relativerisk>  <age> 19</age> <sex>0</sex> <cat>2</cat> <value>1</value></relativerisk><relativerisk>  <age> 19</age> <sex>0</sex> <cat>3</cat> <value>1.05947781587904</value></relativerisk><relativerisk>  <age> 19</age> <sex>0</sex> <cat>4</cat> <value>1.129859605779</value></relativerisk><relativerisk>  <age> 19</age> <sex>0</sex> <cat>5</cat> <value>1.21172052941318</value></relativerisk><relativerisk>  <age> 19</age> <sex>0</sex> <cat>6</cat> <value>1.30652881160288</value></relativerisk><relativerisk>  <age> 19</age> <sex>0</sex> <cat>7</cat> <value>1.41651707034414</value></relativerisk><relativerisk>  <age> 19</age> <sex>0</sex> <cat>8</cat> <value>1.54466640160372</value></relativerisk><relativerisk>  <age> 19</age> <sex>0</sex> <cat>9</cat> <value>1.87555630946413</value></relativerisk><relativerisk>  <age> 19</age> <sex>1</sex> <cat>1</cat> <value>0.967546802312101</value></relativerisk><relativerisk>  <age> 19</age> <sex>1</sex> <cat>2</cat> <value>1</value></relativerisk><relativerisk>  <age> 19</age> <sex>1</sex> <cat>3</cat> <value>1.03998765752492</value></relativerisk><relativerisk>  <age> 19</age> <sex>1</sex> <cat>4</cat> <value>1.08782550820761</value></relativerisk><relativerisk>  <age> 19</age> <sex>1</sex> <cat>5</cat> <value>1.14402369243959</value></relativerisk><relativerisk>  <age> 19</age> <sex>1</sex> <cat>6</cat> <value>1.20998195550779</value></relativerisk><relativerisk>  <age> 19</age> <sex>1</sex> <cat>7</cat> <value>1.28781942411428</value></relativerisk><relativerisk>  <age> 19</age> <sex>1</sex> <cat>8</cat> <value>1.38044512063554</value></relativerisk><relativerisk>  <age> 19</age> <sex>1</sex> <cat>9</cat> <value>1.59043793272888</value></relativerisk><relativerisk>  <age> 20</age> <sex>0</sex> <cat>1</cat> <value>0.950022503218802</value></relativerisk><relativerisk>  <age> 20</age> <sex>0</sex> <cat>2</cat> <value>1</value></relativerisk><relativerisk>  <age> 20</age> <sex>0</sex> <cat>3</cat> <value>1.05947781587904</value></relativerisk><relativerisk>  <age> 20</age> <sex>0</sex> <cat>4</cat> <value>1.129859605779</value></relativerisk><relativerisk>  <age> 20</age> <sex>0</sex> <cat>5</cat> <value>1.21172052941318</value></relativerisk><relativerisk>  <age> 20</age> <sex>0</sex> <cat>6</cat> <value>1.30652881160288</value></relativerisk><relativerisk>  <age> 20</age> <sex>0</sex> <cat>7</cat> <value>1.41651707034414</value></relativerisk><relativerisk>  <age> 20</age> <sex>0</sex> <cat>8</cat> <value>1.54466640160372</value></relativerisk><relativerisk>  <age> 20</age> <sex>0</sex> <cat>9</cat> <value>1.87555630946413</value></relativerisk><relativerisk>  <age> 20</age> <sex>1</sex> <cat>1</cat> <value>0.967546802312101</value></relativerisk><relativerisk>  <age> 20</age> <sex>1</sex> <cat>2</cat> <value>1</value></relativerisk><relativerisk>  <age> 20</age> <sex>1</sex> <cat>3</cat> <value>1.03998765752492</value></relativerisk><relativerisk>  <age> 20</age> <sex>1</sex> <cat>4</cat> <value>1.08782550820761</value></relativerisk><relativerisk>  <age> 20</age> <sex>1</sex> <cat>5</cat> <value>1.14402369243959</value></relativerisk><relativerisk>  <age> 20</age> <sex>1</sex> <cat>6</cat> <value>1.20998195550779</value></relativerisk><relativerisk>  <age> 20</age> <sex>1</sex> <cat>7</cat> <value>1.28781942411428</value></relativerisk><relativerisk>  <age> 20</age> <sex>1</sex> <cat>8</cat> <value>1.38044512063554</value></relativerisk><relativerisk>  <age> 20</age> <sex>1</sex> <cat>9</cat> <value>1.59043793272888</value></relativerisk><relativerisk>  <age> 21</age> <sex>0</sex> <cat>1</cat> <value>0.950022503218802</value></relativerisk><relativerisk>  <age> 21</age> <sex>0</sex> <cat>2</cat> <value>1</value></relativerisk><relativerisk>  <age> 21</age> <sex>0</sex> <cat>3</cat> <value>1.05947781587904</value></relativerisk><relativerisk>  <age> 21</age> <sex>0</sex> <cat>4</cat> <value>1.129859605779</value></relativerisk><relativerisk>  <age> 21</age> <sex>0</sex> <cat>5</cat> <value>1.21172052941318</value></relativerisk><relativerisk>  <age> 21</age> <sex>0</sex> <cat>6</cat> <value>1.30652881160288</value></relativerisk><relativerisk>  <age> 21</age> <sex>0</sex> <cat>7</cat> <value>1.41651707034414</value></relativerisk><relativerisk>  <age> 21</age> <sex>0</sex> <cat>8</cat> <value>1.54466640160372</value></relativerisk><relativerisk>  <age> 21</age> <sex>0</sex> <cat>9</cat> <value>1.87555630946413</value></relativerisk><relativerisk>  <age> 21</age> <sex>1</sex> <cat>1</cat> <value>0.967546802312101</value></relativerisk><relativerisk>  <age> 21</age> <sex>1</sex> <cat>2</cat> <value>1</value></relativerisk><relativerisk>  <age> 21</age> <sex>1</sex> <cat>3</cat> <value>1.03998765752492</value></relativerisk><relativerisk>  <age> 21</age> <sex>1</sex> <cat>4</cat> <value>1.08782550820761</value></relativerisk><relativerisk>  <age> 21</age> <sex>1</sex> <cat>5</cat> <value>1.14402369243959</value></relativerisk><relativerisk>  <age> 21</age> <sex>1</sex> <cat>6</cat> <value>1.20998195550779</value></relativerisk><relativerisk>  <age> 21</age> <sex>1</sex> <cat>7</cat> <value>1.28781942411428</value></relativerisk><relativerisk>  <age> 21</age> <sex>1</sex> <cat>8</cat> <value>1.38044512063554</value></relativerisk><relativerisk>  <age> 21</age> <sex>1</sex> <cat>9</cat> <value>1.59043793272888</value></relativerisk><relativerisk>  <age> 22</age> <sex>0</sex> <cat>1</cat> <value>0.950022503218802</value></relativerisk><relativerisk>  <age> 22</age> <sex>0</sex> <cat>2</cat> <value>1</value></relativerisk><relativerisk>  <age> 22</age> <sex>0</sex> <cat>3</cat> <value>1.05947781587904</value></relativerisk><relativerisk>  <age> 22</age> <sex>0</sex> <cat>4</cat> <value>1.129859605779</value></relativerisk><relativerisk>  <age> 22</age> <sex>0</sex> <cat>5</cat> <value>1.21172052941318</value></relativerisk><relativerisk>  <age> 22</age> <sex>0</sex> <cat>6</cat> <value>1.30652881160288</value></relativerisk><relativerisk>  <age> 22</age> <sex>0</sex> <cat>7</cat> <value>1.41651707034414</value></relativerisk><relativerisk>  <age> 22</age> <sex>0</sex> <cat>8</cat> <value>1.54466640160372</value></relativerisk><relativerisk>  <age> 22</age> <sex>0</sex> <cat>9</cat> <value>1.87555630946413</value></relativerisk><relativerisk>  <age> 22</age> <sex>1</sex> <cat>1</cat> <value>0.967546802312101</value></relativerisk><relativerisk>  <age> 22</age> <sex>1</sex> <cat>2</cat> <value>1</value></relativerisk><relativerisk>  <age> 22</age> <sex>1</sex> <cat>3</cat> <value>1.03998765752492</value></relativerisk><relativerisk>  <age> 22</age> <sex>1</sex> <cat>4</cat> <value>1.08782550820761</value></relativerisk><relativerisk>  <age> 22</age> <sex>1</sex> <cat>5</cat> <value>1.14402369243959</value></relativerisk><relativerisk>  <age> 22</age> <sex>1</sex> <cat>6</cat> <value>1.20998195550779</value></relativerisk><relativerisk>  <age> 22</age> <sex>1</sex> <cat>7</cat> <value>1.28781942411428</value></relativerisk><relativerisk>  <age> 22</age> <sex>1</sex> <cat>8</cat> <value>1.38044512063554</value></relativerisk><relativerisk>  <age> 22</age> <sex>1</sex> <cat>9</cat> <value>1.59043793272888</value></relativerisk><relativerisk>  <age> 23</age> <sex>0</sex> <cat>1</cat> <value>0.950022503218802</value></relativerisk><relativerisk>  <age> 23</age> <sex>0</sex> <cat>2</cat> <value>1</value></relativerisk><relativerisk>  <age> 23</age> <sex>0</sex> <cat>3</cat> <value>1.05947781587904</value></relativerisk><relativerisk>  <age> 23</age> <sex>0</sex> <cat>4</cat> <value>1.129859605779</value></relativerisk><relativerisk>  <age> 23</age> <sex>0</sex> <cat>5</cat> <value>1.21172052941318</value></relativerisk><relativerisk>  <age> 23</age> <sex>0</sex> <cat>6</cat> <value>1.30652881160288</value></relativerisk><relativerisk>  <age> 23</age> <sex>0</sex> <cat>7</cat> <value>1.41651707034414</value></relativerisk><relativerisk>  <age> 23</age> <sex>0</sex> <cat>8</cat> <value>1.54466640160372</value></relativerisk><relativerisk>  <age> 23</age> <sex>0</sex> <cat>9</cat> <value>1.87555630946413</value></relativerisk><relativerisk>  <age> 23</age> <sex>1</sex> <cat>1</cat> <value>0.967546802312101</value></relativerisk><relativerisk>  <age> 23</age> <sex>1</sex> <cat>2</cat> <value>1</value></relativerisk><relativerisk>  <age> 23</age> <sex>1</sex> <cat>3</cat> <value>1.03998765752492</value></relativerisk><relativerisk>  <age> 23</age> <sex>1</sex> <cat>4</cat> <value>1.08782550820761</value></relativerisk><relativerisk>  <age> 23</age> <sex>1</sex> <cat>5</cat> <value>1.14402369243959</value></relativerisk><relativerisk>  <age> 23</age> <sex>1</sex> <cat>6</cat> <value>1.20998195550779</value></relativerisk><relativerisk>  <age> 23</age> <sex>1</sex> <cat>7</cat> <value>1.28781942411428</value></relativerisk><relativerisk>  <age> 23</age> <sex>1</sex> <cat>8</cat> <value>1.38044512063554</value></relativerisk><relativerisk>  <age> 23</age> <sex>1</sex> <cat>9</cat> <value>1.59043793272888</value></relativerisk><relativerisk>  <age> 24</age> <sex>0</sex> <cat>1</cat> <value>0.950022503218802</value></relativerisk><relativerisk>  <age> 24</age> <sex>0</sex> <cat>2</cat> <value>1</value></relativerisk><relativerisk>  <age> 24</age> <sex>0</sex> <cat>3</cat> <value>1.05947781587904</value></relativerisk><relativerisk>  <age> 24</age> <sex>0</sex> <cat>4</cat> <value>1.129859605779</value></relativerisk><relativerisk>  <age> 24</age> <sex>0</sex> <cat>5</cat> <value>1.21172052941318</value></relativerisk><relativerisk>  <age> 24</age> <sex>0</sex> <cat>6</cat> <value>1.30652881160288</value></relativerisk><relativerisk>  <age> 24</age> <sex>0</sex> <cat>7</cat> <value>1.41651707034414</value></relativerisk><relativerisk>  <age> 24</age> <sex>0</sex> <cat>8</cat> <value>1.54466640160372</value></relativerisk><relativerisk>  <age> 24</age> <sex>0</sex> <cat>9</cat> <value>1.87555630946413</value></relativerisk><relativerisk>  <age> 24</age> <sex>1</sex> <cat>1</cat> <value>0.967546802312101</value></relativerisk><relativerisk>  <age> 24</age> <sex>1</sex> <cat>2</cat> <value>1</value></relativerisk><relativerisk>  <age> 24</age> <sex>1</sex> <cat>3</cat> <value>1.03998765752492</value></relativerisk><relativerisk>  <age> 24</age> <sex>1</sex> <cat>4</cat> <value>1.08782550820761</value></relativerisk><relativerisk>  <age> 24</age> <sex>1</sex> <cat>5</cat> <value>1.14402369243959</value></relativerisk><relativerisk>  <age> 24</age> <sex>1</sex> <cat>6</cat> <value>1.20998195550779</value></relativerisk><relativerisk>  <age> 24</age> <sex>1</sex> <cat>7</cat> <value>1.28781942411428</value></relativerisk><relativerisk>  <age> 24</age> <sex>1</sex> <cat>8</cat> <value>1.38044512063554</value></relativerisk><relativerisk>  <age> 24</age> <sex>1</sex> <cat>9</cat> <value>1.59043793272888</value></relativerisk><relativerisk>  <age> 25</age> <sex>0</sex> <cat>1</cat> <value>0.950022503218802</value></relativerisk><relativerisk>  <age> 25</age> <sex>0</sex> <cat>2</cat> <value>1</value></relativerisk><relativerisk>  <age> 25</age> <sex>0</sex> <cat>3</cat> <value>1.05947781587904</value></relativerisk><relativerisk>  <age> 25</age> <sex>0</sex> <cat>4</cat> <value>1.129859605779</value></relativerisk><relativerisk>  <age> 25</age> <sex>0</sex> <cat>5</cat> <value>1.21172052941318</value></relativerisk><relativerisk>  <age> 25</age> <sex>0</sex> <cat>6</cat> <value>1.30652881160288</value></relativerisk><relativerisk>  <age> 25</age> <sex>0</sex> <cat>7</cat> <value>1.41651707034414</value></relativerisk><relativerisk>  <age> 25</age> <sex>0</sex> <cat>8</cat> <value>1.54466640160372</value></relativerisk><relativerisk>  <age> 25</age> <sex>0</sex> <cat>9</cat> <value>1.87555630946413</value></relativerisk><relativerisk>  <age> 25</age> <sex>1</sex> <cat>1</cat> <value>0.967546802312101</value></relativerisk><relativerisk>  <age> 25</age> <sex>1</sex> <cat>2</cat> <value>1</value></relativerisk><relativerisk>  <age> 25</age> <sex>1</sex> <cat>3</cat> <value>1.03998765752492</value></relativerisk><relativerisk>  <age> 25</age> <sex>1</sex> <cat>4</cat> <value>1.08782550820761</value></relativerisk><relativerisk>  <age> 25</age> <sex>1</sex> <cat>5</cat> <value>1.14402369243959</value></relativerisk><relativerisk>  <age> 25</age> <sex>1</sex> <cat>6</cat> <value>1.20998195550779</value></relativerisk><relativerisk>  <age> 25</age> <sex>1</sex> <cat>7</cat> <value>1.28781942411428</value></relativerisk><relativerisk>  <age> 25</age> <sex>1</sex> <cat>8</cat> <value>1.38044512063554</value></relativerisk><relativerisk>  <age> 25</age> <sex>1</sex> <cat>9</cat> <value>1.59043793272888</value></relativerisk><relativerisk>  <age> 26</age> <sex>0</sex> <cat>1</cat> <value>0.950022503218802</value></relativerisk><relativerisk>  <age> 26</age> <sex>0</sex> <cat>2</cat> <value>1</value></relativerisk><relativerisk>  <age> 26</age> <sex>0</sex> <cat>3</cat> <value>1.05947781587904</value></relativerisk><relativerisk>  <age> 26</age> <sex>0</sex> <cat>4</cat> <value>1.129859605779</value></relativerisk><relativerisk>  <age> 26</age> <sex>0</sex> <cat>5</cat> <value>1.21172052941318</value></relativerisk><relativerisk>  <age> 26</age> <sex>0</sex> <cat>6</cat> <value>1.30652881160288</value></relativerisk><relativerisk>  <age> 26</age> <sex>0</sex> <cat>7</cat> <value>1.41651707034414</value></relativerisk><relativerisk>  <age> 26</age> <sex>0</sex> <cat>8</cat> <value>1.54466640160372</value></relativerisk><relativerisk>  <age> 26</age> <sex>0</sex> <cat>9</cat> <value>1.87555630946413</value></relativerisk><relativerisk>  <age> 26</age> <sex>1</sex> <cat>1</cat> <value>0.967546802312101</value></relativerisk><relativerisk>  <age> 26</age> <sex>1</sex> <cat>2</cat> <value>1</value></relativerisk><relativerisk>  <age> 26</age> <sex>1</sex> <cat>3</cat> <value>1.03998765752492</value></relativerisk><relativerisk>  <age> 26</age> <sex>1</sex> <cat>4</cat> <value>1.08782550820761</value></relativerisk><relativerisk>  <age> 26</age> <sex>1</sex> <cat>5</cat> <value>1.14402369243959</value></relativerisk><relativerisk>  <age> 26</age> <sex>1</sex> <cat>6</cat> <value>1.20998195550779</value></relativerisk><relativerisk>  <age> 26</age> <sex>1</sex> <cat>7</cat> <value>1.28781942411428</value></relativerisk><relativerisk>  <age> 26</age> <sex>1</sex> <cat>8</cat> <value>1.38044512063554</value></relativerisk><relativerisk>  <age> 26</age> <sex>1</sex> <cat>9</cat> <value>1.59043793272888</value></relativerisk><relativerisk>  <age> 27</age> <sex>0</sex> <cat>1</cat> <value>0.950022503218802</value></relativerisk><relativerisk>  <age> 27</age> <sex>0</sex> <cat>2</cat> <value>1</value></relativerisk><relativerisk>  <age> 27</age> <sex>0</sex> <cat>3</cat> <value>1.05947781587904</value></relativerisk><relativerisk>  <age> 27</age> <sex>0</sex> <cat>4</cat> <value>1.129859605779</value></relativerisk><relativerisk>  <age> 27</age> <sex>0</sex> <cat>5</cat> <value>1.21172052941318</value></relativerisk><relativerisk>  <age> 27</age> <sex>0</sex> <cat>6</cat> <value>1.30652881160288</value></relativerisk><relativerisk>  <age> 27</age> <sex>0</sex> <cat>7</cat> <value>1.41651707034414</value></relativerisk><relativerisk>  <age> 27</age> <sex>0</sex> <cat>8</cat> <value>1.54466640160372</value></relativerisk><relativerisk>  <age> 27</age> <sex>0</sex> <cat>9</cat> <value>1.87555630946413</value></relativerisk><relativerisk>  <age> 27</age> <sex>1</sex> <cat>1</cat> <value>0.967546802312101</value></relativerisk><relativerisk>  <age> 27</age> <sex>1</sex> <cat>2</cat> <value>1</value></relativerisk><relativerisk>  <age> 27</age> <sex>1</sex> <cat>3</cat> <value>1.03998765752492</value></relativerisk><relativerisk>  <age> 27</age> <sex>1</sex> <cat>4</cat> <value>1.08782550820761</value></relativerisk><relativerisk>  <age> 27</age> <sex>1</sex> <cat>5</cat> <value>1.14402369243959</value></relativerisk><relativerisk>  <age> 27</age> <sex>1</sex> <cat>6</cat> <value>1.20998195550779</value></relativerisk><relativerisk>  <age> 27</age> <sex>1</sex> <cat>7</cat> <value>1.28781942411428</value></relativerisk><relativerisk>  <age> 27</age> <sex>1</sex> <cat>8</cat> <value>1.38044512063554</value></relativerisk><relativerisk>  <age> 27</age> <sex>1</sex> <cat>9</cat> <value>1.59043793272888</value></relativerisk><relativerisk>  <age> 28</age> <sex>0</sex> <cat>1</cat> <value>0.950022503218802</value></relativerisk><relativerisk>  <age> 28</age> <sex>0</sex> <cat>2</cat> <value>1</value></relativerisk><relativerisk>  <age> 28</age> <sex>0</sex> <cat>3</cat> <value>1.05947781587904</value></relativerisk><relativerisk>  <age> 28</age> <sex>0</sex> <cat>4</cat> <value>1.129859605779</value></relativerisk><relativerisk>  <age> 28</age> <sex>0</sex> <cat>5</cat> <value>1.21172052941318</value></relativerisk><relativerisk>  <age> 28</age> <sex>0</sex> <cat>6</cat> <value>1.30652881160288</value></relativerisk><relativerisk>  <age> 28</age> <sex>0</sex> <cat>7</cat> <value>1.41651707034414</value></relativerisk><relativerisk>  <age> 28</age> <sex>0</sex> <cat>8</cat> <value>1.54466640160372</value></relativerisk><relativerisk>  <age> 28</age> <sex>0</sex> <cat>9</cat> <value>1.87555630946413</value></relativerisk><relativerisk>  <age> 28</age> <sex>1</sex> <cat>1</cat> <value>0.967546802312101</value></relativerisk><relativerisk>  <age> 28</age> <sex>1</sex> <cat>2</cat> <value>1</value></relativerisk><relativerisk>  <age> 28</age> <sex>1</sex> <cat>3</cat> <value>1.03998765752492</value></relativerisk><relativerisk>  <age> 28</age> <sex>1</sex> <cat>4</cat> <value>1.08782550820761</value></relativerisk><relativerisk>  <age> 28</age> <sex>1</sex> <cat>5</cat> <value>1.14402369243959</value></relativerisk><relativerisk>  <age> 28</age> <sex>1</sex> <cat>6</cat> <value>1.20998195550779</value></relativerisk><relativerisk>  <age> 28</age> <sex>1</sex> <cat>7</cat> <value>1.28781942411428</value></relativerisk><relativerisk>  <age> 28</age> <sex>1</sex> <cat>8</cat> <value>1.38044512063554</value></relativerisk><relativerisk>  <age> 28</age> <sex>1</sex> <cat>9</cat> <value>1.59043793272888</value></relativerisk><relativerisk>  <age> 29</age> <sex>0</sex> <cat>1</cat> <value>0.950022503218802</value></relativerisk><relativerisk>  <age> 29</age> <sex>0</sex> <cat>2</cat> <value>1</value></relativerisk><relativerisk>  <age> 29</age> <sex>0</sex> <cat>3</cat> <value>1.05947781587904</value></relativerisk><relativerisk>  <age> 29</age> <sex>0</sex> <cat>4</cat> <value>1.129859605779</value></relativerisk><relativerisk>  <age> 29</age> <sex>0</sex> <cat>5</cat> <value>1.21172052941318</value></relativerisk><relativerisk>  <age> 29</age> <sex>0</sex> <cat>6</cat> <value>1.30652881160288</value></relativerisk><relativerisk>  <age> 29</age> <sex>0</sex> <cat>7</cat> <value>1.41651707034414</value></relativerisk><relativerisk>  <age> 29</age> <sex>0</sex> <cat>8</cat> <value>1.54466640160372</value></relativerisk><relativerisk>  <age> 29</age> <sex>0</sex> <cat>9</cat> <value>1.87555630946413</value></relativerisk><relativerisk>  <age> 29</age> <sex>1</sex> <cat>1</cat> <value>0.967546802312101</value></relativerisk><relativerisk>  <age> 29</age> <sex>1</sex> <cat>2</cat> <value>1</value></relativerisk><relativerisk>  <age> 29</age> <sex>1</sex> <cat>3</cat> <value>1.03998765752492</value></relativerisk><relativerisk>  <age> 29</age> <sex>1</sex> <cat>4</cat> <value>1.08782550820761</value></relativerisk><relativerisk>  <age> 29</age> <sex>1</sex> <cat>5</cat> <value>1.14402369243959</value></relativerisk><relativerisk>  <age> 29</age> <sex>1</sex> <cat>6</cat> <value>1.20998195550779</value></relativerisk><relativerisk>  <age> 29</age> <sex>1</sex> <cat>7</cat> <value>1.28781942411428</value></relativerisk><relativerisk>  <age> 29</age> <sex>1</sex> <cat>8</cat> <value>1.38044512063554</value></relativerisk><relativerisk>  <age> 29</age> <sex>1</sex> <cat>9</cat> <value>1.59043793272888</value></relativerisk><relativerisk>  <age> 30</age> <sex>0</sex> <cat>1</cat> <value>0.950022503218802</value></relativerisk><relativerisk>  <age> 30</age> <sex>0</sex> <cat>2</cat> <value>1</value></relativerisk><relativerisk>  <age> 30</age> <sex>0</sex> <cat>3</cat> <value>1.05947781587904</value></relativerisk><relativerisk>  <age> 30</age> <sex>0</sex> <cat>4</cat> <value>1.129859605779</value></relativerisk><relativerisk>  <age> 30</age> <sex>0</sex> <cat>5</cat> <value>1.21172052941318</value></relativerisk><relativerisk>  <age> 30</age> <sex>0</sex> <cat>6</cat> <value>1.30652881160288</value></relativerisk><relativerisk>  <age> 30</age> <sex>0</sex> <cat>7</cat> <value>1.41651707034414</value></relativerisk><relativerisk>  <age> 30</age> <sex>0</sex> <cat>8</cat> <value>1.54466640160372</value></relativerisk><relativerisk>  <age> 30</age> <sex>0</sex> <cat>9</cat> <value>1.87555630946413</value></relativerisk><relativerisk>  <age> 30</age> <sex>1</sex> <cat>1</cat> <value>0.967546802312101</value></relativerisk><relativerisk>  <age> 30</age> <sex>1</sex> <cat>2</cat> <value>1</value></relativerisk><relativerisk>  <age> 30</age> <sex>1</sex> <cat>3</cat> <value>1.03998765752492</value></relativerisk><relativerisk>  <age> 30</age> <sex>1</sex> <cat>4</cat> <value>1.08782550820761</value></relativerisk><relativerisk>  <age> 30</age> <sex>1</sex> <cat>5</cat> <value>1.14402369243959</value></relativerisk><relativerisk>  <age> 30</age> <sex>1</sex> <cat>6</cat> <value>1.20998195550779</value></relativerisk><relativerisk>  <age> 30</age> <sex>1</sex> <cat>7</cat> <value>1.28781942411428</value></relativerisk><relativerisk>  <age> 30</age> <sex>1</sex> <cat>8</cat> <value>1.38044512063554</value></relativerisk><relativerisk>  <age> 30</age> <sex>1</sex> <cat>9</cat> <value>1.59043793272888</value></relativerisk><relativerisk>  <age> 31</age> <sex>0</sex> <cat>1</cat> <value>0.950022503218802</value></relativerisk><relativerisk>  <age> 31</age> <sex>0</sex> <cat>2</cat> <value>1</value></relativerisk><relativerisk>  <age> 31</age> <sex>0</sex> <cat>3</cat> <value>1.05947781587904</value></relativerisk><relativerisk>  <age> 31</age> <sex>0</sex> <cat>4</cat> <value>1.129859605779</value></relativerisk><relativerisk>  <age> 31</age> <sex>0</sex> <cat>5</cat> <value>1.21172052941318</value></relativerisk><relativerisk>  <age> 31</age> <sex>0</sex> <cat>6</cat> <value>1.30652881160288</value></relativerisk><relativerisk>  <age> 31</age> <sex>0</sex> <cat>7</cat> <value>1.41651707034414</value></relativerisk><relativerisk>  <age> 31</age> <sex>0</sex> <cat>8</cat> <value>1.54466640160372</value></relativerisk><relativerisk>  <age> 31</age> <sex>0</sex> <cat>9</cat> <value>1.87555630946413</value></relativerisk><relativerisk>  <age> 31</age> <sex>1</sex> <cat>1</cat> <value>0.967546802312101</value></relativerisk><relativerisk>  <age> 31</age> <sex>1</sex> <cat>2</cat> <value>1</value></relativerisk><relativerisk>  <age> 31</age> <sex>1</sex> <cat>3</cat> <value>1.03998765752492</value></relativerisk><relativerisk>  <age> 31</age> <sex>1</sex> <cat>4</cat> <value>1.08782550820761</value></relativerisk><relativerisk>  <age> 31</age> <sex>1</sex> <cat>5</cat> <value>1.14402369243959</value></relativerisk><relativerisk>  <age> 31</age> <sex>1</sex> <cat>6</cat> <value>1.20998195550779</value></relativerisk><relativerisk>  <age> 31</age> <sex>1</sex> <cat>7</cat> <value>1.28781942411428</value></relativerisk><relativerisk>  <age> 31</age> <sex>1</sex> <cat>8</cat> <value>1.38044512063554</value></relativerisk><relativerisk>  <age> 31</age> <sex>1</sex> <cat>9</cat> <value>1.59043793272888</value></relativerisk><relativerisk>  <age> 32</age> <sex>0</sex> <cat>1</cat> <value>0.950022503218802</value></relativerisk><relativerisk>  <age> 32</age> <sex>0</sex> <cat>2</cat> <value>1</value></relativerisk><relativerisk>  <age> 32</age> <sex>0</sex> <cat>3</cat> <value>1.05947781587904</value></relativerisk><relativerisk>  <age> 32</age> <sex>0</sex> <cat>4</cat> <value>1.129859605779</value></relativerisk><relativerisk>  <age> 32</age> <sex>0</sex> <cat>5</cat> <value>1.21172052941318</value></relativerisk><relativerisk>  <age> 32</age> <sex>0</sex> <cat>6</cat> <value>1.30652881160288</value></relativerisk><relativerisk>  <age> 32</age> <sex>0</sex> <cat>7</cat> <value>1.41651707034414</value></relativerisk><relativerisk>  <age> 32</age> <sex>0</sex> <cat>8</cat> <value>1.54466640160372</value></relativerisk><relativerisk>  <age> 32</age> <sex>0</sex> <cat>9</cat> <value>1.87555630946413</value></relativerisk><relativerisk>  <age> 32</age> <sex>1</sex> <cat>1</cat> <value>0.967546802312101</value></relativerisk><relativerisk>  <age> 32</age> <sex>1</sex> <cat>2</cat> <value>1</value></relativerisk><relativerisk>  <age> 32</age> <sex>1</sex> <cat>3</cat> <value>1.03998765752492</value></relativerisk><relativerisk>  <age> 32</age> <sex>1</sex> <cat>4</cat> <value>1.08782550820761</value></relativerisk><relativerisk>  <age> 32</age> <sex>1</sex> <cat>5</cat> <value>1.14402369243959</value></relativerisk><relativerisk>  <age> 32</age> <sex>1</sex> <cat>6</cat> <value>1.20998195550779</value></relativerisk><relativerisk>  <age> 32</age> <sex>1</sex> <cat>7</cat> <value>1.28781942411428</value></relativerisk><relativerisk>  <age> 32</age> <sex>1</sex> <cat>8</cat> <value>1.38044512063554</value></relativerisk><relativerisk>  <age> 32</age> <sex>1</sex> <cat>9</cat> <value>1.59043793272888</value></relativerisk><relativerisk>  <age> 33</age> <sex>0</sex> <cat>1</cat> <value>0.950022503218802</value></relativerisk><relativerisk>  <age> 33</age> <sex>0</sex> <cat>2</cat> <value>1</value></relativerisk><relativerisk>  <age> 33</age> <sex>0</sex> <cat>3</cat> <value>1.05947781587904</value></relativerisk><relativerisk>  <age> 33</age> <sex>0</sex> <cat>4</cat> <value>1.129859605779</value></relativerisk><relativerisk>  <age> 33</age> <sex>0</sex> <cat>5</cat> <value>1.21172052941318</value></relativerisk><relativerisk>  <age> 33</age> <sex>0</sex> <cat>6</cat> <value>1.30652881160288</value></relativerisk><relativerisk>  <age> 33</age> <sex>0</sex> <cat>7</cat> <value>1.41651707034414</value></relativerisk><relativerisk>  <age> 33</age> <sex>0</sex> <cat>8</cat> <value>1.54466640160372</value></relativerisk><relativerisk>  <age> 33</age> <sex>0</sex> <cat>9</cat> <value>1.87555630946413</value></relativerisk><relativerisk>  <age> 33</age> <sex>1</sex> <cat>1</cat> <value>0.967546802312101</value></relativerisk><relativerisk>  <age> 33</age> <sex>1</sex> <cat>2</cat> <value>1</value></relativerisk><relativerisk>  <age> 33</age> <sex>1</sex> <cat>3</cat> <value>1.03998765752492</value></relativerisk><relativerisk>  <age> 33</age> <sex>1</sex> <cat>4</cat> <value>1.08782550820761</value></relativerisk><relativerisk>  <age> 33</age> <sex>1</sex> <cat>5</cat> <value>1.14402369243959</value></relativerisk><relativerisk>  <age> 33</age> <sex>1</sex> <cat>6</cat> <value>1.20998195550779</value></relativerisk><relativerisk>  <age> 33</age> <sex>1</sex> <cat>7</cat> <value>1.28781942411428</value></relativerisk><relativerisk>  <age> 33</age> <sex>1</sex> <cat>8</cat> <value>1.38044512063554</value></relativerisk><relativerisk>  <age> 33</age> <sex>1</sex> <cat>9</cat> <value>1.59043793272888</value></relativerisk><relativerisk>  <age> 34</age> <sex>0</sex> <cat>1</cat> <value>0.950022503218802</value></relativerisk><relativerisk>  <age> 34</age> <sex>0</sex> <cat>2</cat> <value>1</value></relativerisk><relativerisk>  <age> 34</age> <sex>0</sex> <cat>3</cat> <value>1.05947781587904</value></relativerisk><relativerisk>  <age> 34</age> <sex>0</sex> <cat>4</cat> <value>1.129859605779</value></relativerisk><relativerisk>  <age> 34</age> <sex>0</sex> <cat>5</cat> <value>1.21172052941318</value></relativerisk><relativerisk>  <age> 34</age> <sex>0</sex> <cat>6</cat> <value>1.30652881160288</value></relativerisk><relativerisk>  <age> 34</age> <sex>0</sex> <cat>7</cat> <value>1.41651707034414</value></relativerisk><relativerisk>  <age> 34</age> <sex>0</sex> <cat>8</cat> <value>1.54466640160372</value></relativerisk><relativerisk>  <age> 34</age> <sex>0</sex> <cat>9</cat> <value>1.87555630946413</value></relativerisk><relativerisk>  <age> 34</age> <sex>1</sex> <cat>1</cat> <value>0.967546802312101</value></relativerisk><relativerisk>  <age> 34</age> <sex>1</sex> <cat>2</cat> <value>1</value></relativerisk><relativerisk>  <age> 34</age> <sex>1</sex> <cat>3</cat> <value>1.03998765752492</value></relativerisk><relativerisk>  <age> 34</age> <sex>1</sex> <cat>4</cat> <value>1.08782550820761</value></relativerisk><relativerisk>  <age> 34</age> <sex>1</sex> <cat>5</cat> <value>1.14402369243959</value></relativerisk><relativerisk>  <age> 34</age> <sex>1</sex> <cat>6</cat> <value>1.20998195550779</value></relativerisk><relativerisk>  <age> 34</age> <sex>1</sex> <cat>7</cat> <value>1.28781942411428</value></relativerisk><relativerisk>  <age> 34</age> <sex>1</sex> <cat>8</cat> <value>1.38044512063554</value></relativerisk><relativerisk>  <age> 34</age> <sex>1</sex> <cat>9</cat> <value>1.59043793272888</value></relativerisk><relativerisk>  <age> 35</age> <sex>0</sex> <cat>1</cat> <value>0.950022503218802</value></relativerisk><relativerisk>  <age> 35</age> <sex>0</sex> <cat>2</cat> <value>1</value></relativerisk><relativerisk>  <age> 35</age> <sex>0</sex> <cat>3</cat> <value>1.05947781587904</value></relativerisk><relativerisk>  <age> 35</age> <sex>0</sex> <cat>4</cat> <value>1.129859605779</value></relativerisk><relativerisk>  <age> 35</age> <sex>0</sex> <cat>5</cat> <value>1.21172052941318</value></relativerisk><relativerisk>  <age> 35</age> <sex>0</sex> <cat>6</cat> <value>1.30652881160288</value></relativerisk><relativerisk>  <age> 35</age> <sex>0</sex> <cat>7</cat> <value>1.41651707034414</value></relativerisk><relativerisk>  <age> 35</age> <sex>0</sex> <cat>8</cat> <value>1.54466640160372</value></relativerisk><relativerisk>  <age> 35</age> <sex>0</sex> <cat>9</cat> <value>1.87555630946413</value></relativerisk><relativerisk>  <age> 35</age> <sex>1</sex> <cat>1</cat> <value>0.967546802312101</value></relativerisk><relativerisk>  <age> 35</age> <sex>1</sex> <cat>2</cat> <value>1</value></relativerisk><relativerisk>  <age> 35</age> <sex>1</sex> <cat>3</cat> <value>1.03998765752492</value></relativerisk><relativerisk>  <age> 35</age> <sex>1</sex> <cat>4</cat> <value>1.08782550820761</value></relativerisk><relativerisk>  <age> 35</age> <sex>1</sex> <cat>5</cat> <value>1.14402369243959</value></relativerisk><relativerisk>  <age> 35</age> <sex>1</sex> <cat>6</cat> <value>1.20998195550779</value></relativerisk><relativerisk>  <age> 35</age> <sex>1</sex> <cat>7</cat> <value>1.28781942411428</value></relativerisk><relativerisk>  <age> 35</age> <sex>1</sex> <cat>8</cat> <value>1.38044512063554</value></relativerisk><relativerisk>  <age> 35</age> <sex>1</sex> <cat>9</cat> <value>1.59043793272888</value></relativerisk><relativerisk>  <age> 36</age> <sex>0</sex> <cat>1</cat> <value>0.950004927172786</value></relativerisk><relativerisk>  <age> 36</age> <sex>0</sex> <cat>2</cat> <value>1</value></relativerisk><relativerisk>  <age> 36</age> <sex>0</sex> <cat>3</cat> <value>1.05951042861647</value></relativerisk><relativerisk>  <age> 36</age> <sex>0</sex> <cat>4</cat> <value>1.12994732940636</value></relativerisk><relativerisk>  <age> 36</age> <sex>0</sex> <cat>5</cat> <value>1.2118948500429</value></relativerisk><relativerisk>  <age> 36</age> <sex>0</sex> <cat>6</cat> <value>1.30683339912462</value></relativerisk><relativerisk>  <age> 36</age> <sex>0</sex> <cat>7</cat> <value>1.41701251109013</value></relativerisk><relativerisk>  <age> 36</age> <sex>0</sex> <cat>8</cat> <value>1.54543695193455</value></relativerisk><relativerisk>  <age> 36</age> <sex>0</sex> <cat>9</cat> <value>1.87736078231573</value></relativerisk><relativerisk>  <age> 36</age> <sex>1</sex> <cat>1</cat> <value>0.966620508056346</value></relativerisk><relativerisk>  <age> 36</age> <sex>1</sex> <cat>2</cat> <value>1</value></relativerisk><relativerisk>  <age> 36</age> <sex>1</sex> <cat>3</cat> <value>1.04119220525523</value></relativerisk><relativerisk>  <age> 36</age> <sex>1</sex> <cat>4</cat> <value>1.09056064078406</value></relativerisk><relativerisk>  <age> 36</age> <sex>1</sex> <cat>5</cat> <value>1.14867649449111</value></relativerisk><relativerisk>  <age> 36</age> <sex>1</sex> <cat>6</cat> <value>1.21704183122244</value></relativerisk><relativerisk>  <age> 36</age> <sex>1</sex> <cat>7</cat> <value>1.29792391572201</value></relativerisk><relativerisk>  <age> 36</age> <sex>1</sex> <cat>8</cat> <value>1.39444010859006</value></relativerisk><relativerisk>  <age> 36</age> <sex>1</sex> <cat>9</cat> <value>1.61447269539508</value></relativerisk><relativerisk>  <age> 37</age> <sex>0</sex> <cat>1</cat> <value>0.949804629331617</value></relativerisk><relativerisk>  <age> 37</age> <sex>0</sex> <cat>2</cat> <value>1</value></relativerisk><relativerisk>  <age> 37</age> <sex>0</sex> <cat>3</cat> <value>1.05977112202674</value></relativerisk><relativerisk>  <age> 37</age> <sex>0</sex> <cat>4</cat> <value>1.13054712208917</value></relativerisk><relativerisk>  <age> 37</age> <sex>0</sex> <cat>5</cat> <value>1.21292950174088</value></relativerisk><relativerisk>  <age> 37</age> <sex>0</sex> <cat>6</cat> <value>1.3084239906271</value></relativerisk><relativerisk>  <age> 37</age> <sex>0</sex> <cat>7</cat> <value>1.41931538280888</value></relativerisk><relativerisk>  <age> 37</age> <sex>0</sex> <cat>8</cat> <value>1.54865661088703</value></relativerisk><relativerisk>  <age> 37</age> <sex>0</sex> <cat>9</cat> <value>1.8834563171768</value></relativerisk><relativerisk>  <age> 37</age> <sex>1</sex> <cat>1</cat> <value>0.965630035246676</value></relativerisk><relativerisk>  <age> 37</age> <sex>1</sex> <cat>2</cat> <value>1</value></relativerisk><relativerisk>  <age> 37</age> <sex>1</sex> <cat>3</cat> <value>1.04246691699666</value></relativerisk><relativerisk>  <age> 37</age> <sex>1</sex> <cat>4</cat> <value>1.09343703120391</value></relativerisk><relativerisk>  <age> 37</age> <sex>1</sex> <cat>5</cat> <value>1.15353668618768</value></relativerisk><relativerisk>  <age> 37</age> <sex>1</sex> <cat>6</cat> <value>1.22436377197266</value></relativerisk><relativerisk>  <age> 37</age> <sex>1</sex> <cat>7</cat> <value>1.30832494366215</value></relativerisk><relativerisk>  <age> 37</age> <sex>1</sex> <cat>8</cat> <value>1.40873334685796</value></relativerisk><relativerisk>  <age> 37</age> <sex>1</sex> <cat>9</cat> <value>1.63863419908602</value></relativerisk><relativerisk>  <age> 38</age> <sex>0</sex> <cat>1</cat> <value>0.949435786996035</value></relativerisk><relativerisk>  <age> 38</age> <sex>0</sex> <cat>2</cat> <value>1</value></relativerisk><relativerisk>  <age> 38</age> <sex>0</sex> <cat>3</cat> <value>1.06024253385354</value></relativerisk><relativerisk>  <age> 38</age> <sex>0</sex> <cat>4</cat> <value>1.13162047098821</value></relativerisk><relativerisk>  <age> 38</age> <sex>0</sex> <cat>5</cat> <value>1.21476066636234</value></relativerisk><relativerisk>  <age> 38</age> <sex>0</sex> <cat>6</cat> <value>1.31120667689042</value></relativerisk><relativerisk>  <age> 38</age> <sex>0</sex> <cat>7</cat> <value>1.42329602831934</value></relativerisk><relativerisk>  <age> 38</age> <sex>0</sex> <cat>8</cat> <value>1.55415321093343</value></relativerisk><relativerisk>  <age> 38</age> <sex>0</sex> <cat>9</cat> <value>1.89355832436365</value></relativerisk><relativerisk>  <age> 38</age> <sex>1</sex> <cat>1</cat> <value>0.96457739096809</value></relativerisk><relativerisk>  <age> 38</age> <sex>1</sex> <cat>2</cat> <value>1</value></relativerisk><relativerisk>  <age> 38</age> <sex>1</sex> <cat>3</cat> <value>1.04381076530041</value></relativerisk><relativerisk>  <age> 38</age> <sex>1</sex> <cat>4</cat> <value>1.09645435487118</value></relativerisk><relativerisk>  <age> 38</age> <sex>1</sex> <cat>5</cat> <value>1.15860716560597</value></relativerisk><relativerisk>  <age> 38</age> <sex>1</sex> <cat>6</cat> <value>1.23195732328252</value></relativerisk><relativerisk>  <age> 38</age> <sex>1</sex> <cat>7</cat> <value>1.31904325011696</value></relativerisk><relativerisk>  <age> 38</age> <sex>1</sex> <cat>8</cat> <value>1.42336274279314</value></relativerisk><relativerisk>  <age> 38</age> <sex>1</sex> <cat>9</cat> <value>1.66301205997388</value></relativerisk><relativerisk>  <age> 39</age> <sex>0</sex> <cat>1</cat> <value>0.948911820620176</value></relativerisk><relativerisk>  <age> 39</age> <sex>0</sex> <cat>2</cat> <value>1</value></relativerisk><relativerisk>  <age> 39</age> <sex>0</sex> <cat>3</cat> <value>1.06090845475967</value></relativerisk><relativerisk>  <age> 39</age> <sex>0</sex> <cat>4</cat> <value>1.13313172740564</value></relativerisk><relativerisk>  <age> 39</age> <sex>0</sex> <cat>5</cat> <value>1.21732983988819</value></relativerisk><relativerisk>  <age> 39</age> <sex>0</sex> <cat>6</cat> <value>1.31509629589127</value></relativerisk><relativerisk>  <age> 39</age> <sex>0</sex> <cat>7</cat> <value>1.42883828836519</value></relativerisk><relativerisk>  <age> 39</age> <sex>0</sex> <cat>8</cat> <value>1.5617746100807</value></relativerisk><relativerisk>  <age> 39</age> <sex>0</sex> <cat>9</cat> <value>1.90742491363386</value></relativerisk><relativerisk>  <age> 39</age> <sex>1</sex> <cat>1</cat> <value>0.963459989692387</value></relativerisk><relativerisk>  <age> 39</age> <sex>1</sex> <cat>2</cat> <value>1</value></relativerisk><relativerisk>  <age> 39</age> <sex>1</sex> <cat>3</cat> <value>1.04522920648431</value></relativerisk><relativerisk>  <age> 39</age> <sex>1</sex> <cat>4</cat> <value>1.09962774335418</value></relativerisk><relativerisk>  <age> 39</age> <sex>1</sex> <cat>5</cat> <value>1.16391852023257</value></relativerisk><relativerisk>  <age> 39</age> <sex>1</sex> <cat>6</cat> <value>1.23987638784213</value></relativerisk><relativerisk>  <age> 39</age> <sex>1</sex> <cat>7</cat> <value>1.33016675021868</value></relativerisk><relativerisk>  <age> 39</age> <sex>1</sex> <cat>8</cat> <value>1.43846483061877</value></relativerisk><relativerisk>  <age> 39</age> <sex>1</sex> <cat>9</cat> <value>1.68788687703463</value></relativerisk><relativerisk>  <age> 40</age> <sex>0</sex> <cat>1</cat> <value>0.94824547871884</value></relativerisk><relativerisk>  <age> 40</age> <sex>0</sex> <cat>2</cat> <value>1</value></relativerisk><relativerisk>  <age> 40</age> <sex>0</sex> <cat>3</cat> <value>1.06175366494578</value></relativerisk><relativerisk>  <age> 40</age> <sex>0</sex> <cat>4</cat> <value>1.13504766614376</value></relativerisk><relativerisk>  <age> 40</age> <sex>0</sex> <cat>5</cat> <value>1.22058296091281</value></relativerisk><relativerisk>  <age> 40</age> <sex>0</sex> <cat>6</cat> <value>1.3200149259568</value></relativerisk><relativerisk>  <age> 40</age> <sex>0</sex> <cat>7</cat> <value>1.4358370878966</value></relativerisk><relativerisk>  <age> 40</age> <sex>0</sex> <cat>8</cat> <value>1.57138501066419</value></relativerisk><relativerisk>  <age> 40</age> <sex>0</sex> <cat>9</cat> <value>1.92484881003953</value></relativerisk><relativerisk>  <age> 40</age> <sex>1</sex> <cat>1</cat> <value>0.962272857881892</value></relativerisk><relativerisk>  <age> 40</age> <sex>1</sex> <cat>2</cat> <value>1</value></relativerisk><relativerisk>  <age> 40</age> <sex>1</sex> <cat>3</cat> <value>1.04673112597162</value></relativerisk><relativerisk>  <age> 40</age> <sex>1</sex> <cat>4</cat> <value>1.10298059131228</value></relativerisk><relativerisk>  <age> 40</age> <sex>1</sex> <cat>5</cat> <value>1.16951631960441</value></relativerisk><relativerisk>  <age> 40</age> <sex>1</sex> <cat>6</cat> <value>1.24819918554475</value></relativerisk><relativerisk>  <age> 40</age> <sex>1</sex> <cat>7</cat> <value>1.34182070795208</value></relativerisk><relativerisk>  <age> 40</age> <sex>1</sex> <cat>8</cat> <value>1.45423181457233</value></relativerisk><relativerisk>  <age> 40</age> <sex>1</sex> <cat>9</cat> <value>1.71365070333877</value></relativerisk><relativerisk>  <age> 41</age> <sex>0</sex> <cat>1</cat> <value>0.94744891826093</value></relativerisk><relativerisk>  <age> 41</age> <sex>0</sex> <cat>2</cat> <value>1</value></relativerisk><relativerisk>  <age> 41</age> <sex>0</sex> <cat>3</cat> <value>1.06276378436084</value></relativerisk><relativerisk>  <age> 41</age> <sex>0</sex> <cat>4</cat> <value>1.13733708595052</value></relativerisk><relativerisk>  <age> 41</age> <sex>0</sex> <cat>5</cat> <value>1.22446962745946</value></relativerisk><relativerisk>  <age> 41</age> <sex>0</sex> <cat>6</cat> <value>1.32589054191751</value></relativerisk><relativerisk>  <age> 41</age> <sex>0</sex> <cat>7</cat> <value>1.44419629794928</value></relativerisk><relativerisk>  <age> 41</age> <sex>0</sex> <cat>8</cat> <value>1.58286171879647</value></relativerisk><relativerisk>  <age> 41</age> <sex>0</sex> <cat>9</cat> <value>1.9456503385993</value></relativerisk><relativerisk>  <age> 41</age> <sex>1</sex> <cat>1</cat> <value>0.961010484805131</value></relativerisk><relativerisk>  <age> 41</age> <sex>1</sex> <cat>2</cat> <value>1</value></relativerisk><relativerisk>  <age> 41</age> <sex>1</sex> <cat>3</cat> <value>1.04832625282144</value></relativerisk><relativerisk>  <age> 41</age> <sex>1</sex> <cat>4</cat> <value>1.10653843718429</value></relativerisk><relativerisk>  <age> 41</age> <sex>1</sex> <cat>5</cat> <value>1.17545024336063</value></relativerisk><relativerisk>  <age> 41</age> <sex>1</sex> <cat>6</cat> <value>1.25701100026175</value></relativerisk><relativerisk>  <age> 41</age> <sex>1</sex> <cat>7</cat> <value>1.35414188141715</value></relativerisk><relativerisk>  <age> 41</age> <sex>1</sex> <cat>8</cat> <value>1.47087404467711</value></relativerisk><relativerisk>  <age> 41</age> <sex>1</sex> <cat>9</cat> <value>1.74073630843996</value></relativerisk><relativerisk>  <age> 42</age> <sex>0</sex> <cat>1</cat> <value>0.946533777429879</value></relativerisk><relativerisk>  <age> 42</age> <sex>0</sex> <cat>2</cat> <value>1</value></relativerisk><relativerisk>  <age> 42</age> <sex>0</sex> <cat>3</cat> <value>1.06392513926376</value></relativerisk><relativerisk>  <age> 42</age> <sex>0</sex> <cat>4</cat> <value>1.13997045549152</value></relativerisk><relativerisk>  <age> 42</age> <sex>0</sex> <cat>5</cat> <value>1.22894240603507</value></relativerisk><relativerisk>  <age> 42</age> <sex>0</sex> <cat>6</cat> <value>1.33265583384371</value></relativerisk><relativerisk>  <age> 42</age> <sex>0</sex> <cat>7</cat> <value>1.45382686225967</value></relativerisk><relativerisk>  <age> 42</age> <sex>0</sex> <cat>8</cat> <value>1.59609231363275</value></relativerisk><relativerisk>  <age> 42</age> <sex>0</sex> <cat>9</cat> <value>1.96967134197665</value></relativerisk><relativerisk>  <age> 42</age> <sex>1</sex> <cat>1</cat> <value>0.959668119737965</value></relativerisk><relativerisk>  <age> 42</age> <sex>1</sex> <cat>2</cat> <value>1</value></relativerisk><relativerisk>  <age> 42</age> <sex>1</sex> <cat>3</cat> <value>1.05002333319873</value></relativerisk><relativerisk>  <age> 42</age> <sex>1</sex> <cat>4</cat> <value>1.11032462053715</value></relativerisk><relativerisk>  <age> 42</age> <sex>1</sex> <cat>5</cat> <value>1.18176632927537</value></relativerisk><relativerisk>  <age> 42</age> <sex>1</sex> <cat>6</cat> <value>1.26639181748771</value></relativerisk><relativerisk>  <age> 42</age> <sex>1</sex> <cat>7</cat> <value>1.36725990304209</value></relativerisk><relativerisk>  <age> 42</age> <sex>1</sex> <cat>8</cat> <value>1.48859284999318</value></relativerisk><relativerisk>  <age> 42</age> <sex>1</sex> <cat>9</cat> <value>1.76956537649962</value></relativerisk><relativerisk>  <age> 43</age> <sex>0</sex> <cat>1</cat> <value>0.945511238845875</value></relativerisk><relativerisk>  <age> 43</age> <sex>0</sex> <cat>2</cat> <value>1</value></relativerisk><relativerisk>  <age> 43</age> <sex>0</sex> <cat>3</cat> <value>1.06522464661879</value></relativerisk><relativerisk>  <age> 43</age> <sex>0</sex> <cat>4</cat> <value>1.14291960682082</value></relativerisk><relativerisk>  <age> 43</age> <sex>0</sex> <cat>5</cat> <value>1.23395623353527</value></relativerisk><relativerisk>  <age> 43</age> <sex>0</sex> <cat>6</cat> <value>1.34024718455687</value></relativerisk><relativerisk>  <age> 43</age> <sex>0</sex> <cat>7</cat> <value>1.46464517558024</value></relativerisk><relativerisk>  <age> 43</age> <sex>0</sex> <cat>8</cat> <value>1.61097219681484</value></relativerisk><relativerisk>  <age> 43</age> <sex>0</sex> <cat>9</cat> <value>1.99676991901206</value></relativerisk><relativerisk>  <age> 43</age> <sex>1</sex> <cat>1</cat> <value>0.958242512135686</value></relativerisk><relativerisk>  <age> 43</age> <sex>1</sex> <cat>2</cat> <value>1</value></relativerisk><relativerisk>  <age> 43</age> <sex>1</sex> <cat>3</cat> <value>1.05182907526005</value></relativerisk><relativerisk>  <age> 43</age> <sex>1</sex> <cat>4</cat> <value>1.11435775727872</value></relativerisk><relativerisk>  <age> 43</age> <sex>1</sex> <cat>5</cat> <value>1.18850243800191</value></relativerisk><relativerisk>  <age> 43</age> <sex>1</sex> <cat>6</cat> <value>1.27640904830578</value></relativerisk><relativerisk>  <age> 43</age> <sex>1</sex> <cat>7</cat> <value>1.38128625803946</value></relativerisk><relativerisk>  <age> 43</age> <sex>1</sex> <cat>8</cat> <value>1.50756437092279</value></relativerisk><relativerisk>  <age> 43</age> <sex>1</sex> <cat>9</cat> <value>1.80051737438783</value></relativerisk><relativerisk>  <age> 44</age> <sex>0</sex> <cat>1</cat> <value>0.944392082452116</value></relativerisk><relativerisk>  <age> 44</age> <sex>0</sex> <cat>2</cat> <value>1</value></relativerisk><relativerisk>  <age> 44</age> <sex>0</sex> <cat>3</cat> <value>1.06664971659625</value></relativerisk><relativerisk>  <age> 44</age> <sex>0</sex> <cat>4</cat> <value>1.14615747589662</value></relativerisk><relativerisk>  <age> 44</age> <sex>0</sex> <cat>5</cat> <value>1.23946790914863</value></relativerisk><relativerisk>  <age> 44</age> <sex>0</sex> <cat>6</cat> <value>1.34860379805507</value></relativerisk><relativerisk>  <age> 44</age> <sex>0</sex> <cat>7</cat> <value>1.47657169684708</value></relativerisk><relativerisk>  <age> 44</age> <sex>0</sex> <cat>8</cat> <value>1.62740249029034</value></relativerisk><relativerisk>  <age> 44</age> <sex>0</sex> <cat>9</cat> <value>2.02681588349993</value></relativerisk><relativerisk>  <age> 44</age> <sex>1</sex> <cat>1</cat> <value>0.956732201269916</value></relativerisk><relativerisk>  <age> 44</age> <sex>1</sex> <cat>2</cat> <value>1</value></relativerisk><relativerisk>  <age> 44</age> <sex>1</sex> <cat>3</cat> <value>1.05374772094902</value></relativerisk><relativerisk>  <age> 44</age> <sex>1</sex> <cat>4</cat> <value>1.11865069656596</value></relativerisk><relativerisk>  <age> 44</age> <sex>1</sex> <cat>5</cat> <value>1.19568634832196</value></relativerisk><relativerisk>  <age> 44</age> <sex>1</sex> <cat>6</cat> <value>1.2871144280009</value></relativerisk><relativerisk>  <age> 44</age> <sex>1</sex> <cat>7</cat> <value>1.39630952466835</value></relativerisk><relativerisk>  <age> 44</age> <sex>1</sex> <cat>8</cat> <value>1.52793249738648</value></relativerisk><relativerisk>  <age> 44</age> <sex>1</sex> <cat>9</cat> <value>1.83391572543009</value></relativerisk><relativerisk>  <age> 45</age> <sex>0</sex> <cat>1</cat> <value>0.943186727518019</value></relativerisk><relativerisk>  <age> 45</age> <sex>0</sex> <cat>2</cat> <value>1</value></relativerisk><relativerisk>  <age> 45</age> <sex>0</sex> <cat>3</cat> <value>1.06818817331503</value></relativerisk><relativerisk>  <age> 45</age> <sex>0</sex> <cat>4</cat> <value>1.1496578896696</value></relativerisk><relativerisk>  <age> 45</age> <sex>0</sex> <cat>5</cat> <value>1.24543567396827</value></relativerisk><relativerisk>  <age> 45</age> <sex>0</sex> <cat>6</cat> <value>1.35766697287829</value></relativerisk><relativerisk>  <age> 45</age> <sex>0</sex> <cat>7</cat> <value>1.48952978473753</value></relativerisk><relativerisk>  <age> 45</age> <sex>0</sex> <cat>8</cat> <value>1.64528825936446</value></relativerisk><relativerisk>  <age> 45</age> <sex>0</sex> <cat>9</cat> <value>2.05968687131417</value></relativerisk><relativerisk>  <age> 45</age> <sex>1</sex> <cat>1</cat> <value>0.955137500778679</value></relativerisk><relativerisk>  <age> 45</age> <sex>1</sex> <cat>2</cat> <value>1</value></relativerisk><relativerisk>  <age> 45</age> <sex>1</sex> <cat>3</cat> <value>1.05578104373605</value></relativerisk><relativerisk>  <age> 45</age> <sex>1</sex> <cat>4</cat> <value>1.1232104862643</value></relativerisk><relativerisk>  <age> 45</age> <sex>1</sex> <cat>5</cat> <value>1.20333564625522</value></relativerisk><relativerisk>  <age> 45</age> <sex>1</sex> <cat>6</cat> <value>1.29854376705783</value></relativerisk><relativerisk>  <age> 45</age> <sex>1</sex> <cat>7</cat> <value>1.41239490171086</value></relativerisk><relativerisk>  <age> 45</age> <sex>1</sex> <cat>8</cat> <value>1.54980805527312</value></relativerisk><relativerisk>  <age> 45</age> <sex>1</sex> <cat>9</cat> <value>1.87002592377654</value></relativerisk><relativerisk>  <age> 46</age> <sex>0</sex> <cat>1</cat> <value>0.941905264602473</value></relativerisk><relativerisk>  <age> 46</age> <sex>0</sex> <cat>2</cat> <value>1</value></relativerisk><relativerisk>  <age> 46</age> <sex>0</sex> <cat>3</cat> <value>1.06982819230734</value></relativerisk><relativerisk>  <age> 46</age> <sex>0</sex> <cat>4</cat> <value>1.15339539569731</value></relativerisk><relativerisk>  <age> 46</age> <sex>0</sex> <cat>5</cat> <value>1.2518188703217</value></relativerisk><relativerisk>  <age> 46</age> <sex>0</sex> <cat>6</cat> <value>1.36737950649464</value></relativerisk><relativerisk>  <age> 46</age> <sex>0</sex> <cat>7</cat> <value>1.50344473295684</value></relativerisk><relativerisk>  <age> 46</age> <sex>0</sex> <cat>8</cat> <value>1.66453702556645</value></relativerisk><relativerisk>  <age> 46</age> <sex>0</sex> <cat>9</cat> <value>2.0952650102656</value></relativerisk><relativerisk>  <age> 46</age> <sex>1</sex> <cat>1</cat> <value>0.953460307969566</value></relativerisk><relativerisk>  <age> 46</age> <sex>1</sex> <cat>2</cat> <value>1</value></relativerisk><relativerisk>  <age> 46</age> <sex>1</sex> <cat>3</cat> <value>1.05792859187425</value></relativerisk><relativerisk>  <age> 46</age> <sex>1</sex> <cat>4</cat> <value>1.12803892060028</value></relativerisk><relativerisk>  <age> 46</age> <sex>1</sex> <cat>5</cat> <value>1.21145865095724</value></relativerisk><relativerisk>  <age> 46</age> <sex>1</sex> <cat>6</cat> <value>1.31071835238873</value></relativerisk><relativerisk>  <age> 46</age> <sex>1</sex> <cat>7</cat> <value>1.42958621839322</value></relativerisk><relativerisk>  <age> 46</age> <sex>1</sex> <cat>8</cat> <value>1.57327161373873</value></relativerisk><relativerisk>  <age> 46</age> <sex>1</sex> <cat>9</cat> <value>1.90906058391167</value></relativerisk><relativerisk>  <age> 47</age> <sex>0</sex> <cat>1</cat> <value>0.940557478551841</value></relativerisk><relativerisk>  <age> 47</age> <sex>0</sex> <cat>2</cat> <value>1</value></relativerisk><relativerisk>  <age> 47</age> <sex>0</sex> <cat>3</cat> <value>1.07155825296593</value></relativerisk><relativerisk>  <age> 47</age> <sex>0</sex> <cat>4</cat> <value>1.15734512986317</value></relativerisk><relativerisk>  <age> 47</age> <sex>0</sex> <cat>5</cat> <value>1.25857767245582</value></relativerisk><relativerisk>  <age> 47</age> <sex>0</sex> <cat>6</cat> <value>1.37768521669924</value></relativerisk><relativerisk>  <age> 47</age> <sex>0</sex> <cat>7</cat> <value>1.51824298325708</value></relativerisk><relativerisk>  <age> 47</age> <sex>0</sex> <cat>8</cat> <value>1.68505753606656</value></relativerisk><relativerisk>  <age> 47</age> <sex>0</sex> <cat>9</cat> <value>2.13343407708322</value></relativerisk><relativerisk>  <age> 47</age> <sex>1</sex> <cat>1</cat> <value>0.951703837005855</value></relativerisk><relativerisk>  <age> 47</age> <sex>1</sex> <cat>2</cat> <value>1</value></relativerisk><relativerisk>  <age> 47</age> <sex>1</sex> <cat>3</cat> <value>1.06018803916085</value></relativerisk><relativerisk>  <age> 47</age> <sex>1</sex> <cat>4</cat> <value>1.13313334350987</value></relativerisk><relativerisk>  <age> 47</age> <sex>1</sex> <cat>5</cat> <value>1.22005579690181</value></relativerisk><relativerisk>  <age> 47</age> <sex>1</sex> <cat>6</cat> <value>1.32364707566132</value></relativerisk><relativerisk>  <age> 47</age> <sex>1</sex> <cat>7</cat> <value>1.44790903857809</value></relativerisk><relativerisk>  <age> 47</age> <sex>1</sex> <cat>8</cat> <value>1.59837788858355</value></relativerisk><relativerisk>  <age> 47</age> <sex>1</sex> <cat>9</cat> <value>1.9511875490855</value></relativerisk><relativerisk>  <age> 48</age> <sex>0</sex> <cat>1</cat> <value>0.939152863357336</value></relativerisk><relativerisk>  <age> 48</age> <sex>0</sex> <cat>2</cat> <value>1</value></relativerisk><relativerisk>  <age> 48</age> <sex>0</sex> <cat>3</cat> <value>1.07336710469727</value></relativerisk><relativerisk>  <age> 48</age> <sex>0</sex> <cat>4</cat> <value>1.16148271904781</value></relativerisk><relativerisk>  <age> 48</age> <sex>0</sex> <cat>5</cat> <value>1.26567288280527</value></relativerisk><relativerisk>  <age> 48</age> <sex>0</sex> <cat>6</cat> <value>1.38852857069294</value></relativerisk><relativerisk>  <age> 48</age> <sex>0</sex> <cat>7</cat> <value>1.53385150206619</value></relativerisk><relativerisk>  <age> 48</age> <sex>0</sex> <cat>8</cat> <value>1.70675876907514</value></relativerisk><relativerisk>  <age> 48</age> <sex>0</sex> <cat>9</cat> <value>2.17407709816904</value></relativerisk><relativerisk>  <age> 48</age> <sex>1</sex> <cat>1</cat> <value>0.949872340664745</value></relativerisk><relativerisk>  <age> 48</age> <sex>1</sex> <cat>2</cat> <value>1</value></relativerisk><relativerisk>  <age> 48</age> <sex>1</sex> <cat>3</cat> <value>1.06255555323402</value></relativerisk><relativerisk>  <age> 48</age> <sex>1</sex> <cat>4</cat> <value>1.13848749495995</value></relativerisk><relativerisk>  <age> 48</age> <sex>1</sex> <cat>5</cat> <value>1.2291210943479</value></relativerisk><relativerisk>  <age> 48</age> <sex>1</sex> <cat>6</cat> <value>1.3373286879239</value></relativerisk><relativerisk>  <age> 48</age> <sex>1</sex> <cat>7</cat> <value>1.46737395609714</value></relativerisk><relativerisk>  <age> 48</age> <sex>1</sex> <cat>8</cat> <value>1.62516042467608</value></relativerisk><relativerisk>  <age> 48</age> <sex>1</sex> <cat>9</cat> <value>1.99653853605441</value></relativerisk><relativerisk>  <age> 49</age> <sex>0</sex> <cat>1</cat> <value>0.937700630284641</value></relativerisk><relativerisk>  <age> 49</age> <sex>0</sex> <cat>2</cat> <value>1</value></relativerisk><relativerisk>  <age> 49</age> <sex>0</sex> <cat>3</cat> <value>1.07524374474273</value></relativerisk><relativerisk>  <age> 49</age> <sex>0</sex> <cat>4</cat> <value>1.16578421387076</value></relativerisk><relativerisk>  <age> 49</age> <sex>0</sex> <cat>5</cat> <value>1.27306578514827</value></relativerisk><relativerisk>  <age> 49</age> <sex>0</sex> <cat>6</cat> <value>1.39985440814195</value></relativerisk><relativerisk>  <age> 49</age> <sex>0</sex> <cat>7</cat> <value>1.55019730052744</value></relativerisk><relativerisk>  <age> 49</age> <sex>0</sex> <cat>8</cat> <value>1.72954914657375</value></relativerisk><relativerisk>  <age> 49</age> <sex>0</sex> <cat>9</cat> <value>2.217074337743</value></relativerisk><relativerisk>  <age> 49</age> <sex>1</sex> <cat>1</cat> <value>0.947970854000422</value></relativerisk><relativerisk>  <age> 49</age> <sex>1</sex> <cat>2</cat> <value>1</value></relativerisk><relativerisk>  <age> 49</age> <sex>1</sex> <cat>3</cat> <value>1.06502613491299</value></relativerisk><relativerisk>  <age> 49</age> <sex>1</sex> <cat>4</cat> <value>1.14409229015016</value></relativerisk><relativerisk>  <age> 49</age> <sex>1</sex> <cat>5</cat> <value>1.23864347215053</value></relativerisk><relativerisk>  <age> 49</age> <sex>1</sex> <cat>6</cat> <value>1.35175386856542</value></relativerisk><relativerisk>  <age> 49</age> <sex>1</sex> <cat>7</cat> <value>1.48797961140135</value></relativerisk><relativerisk>  <age> 49</age> <sex>1</sex> <cat>8</cat> <value>1.65363587082302</value></relativerisk><relativerisk>  <age> 49</age> <sex>1</sex> <cat>9</cat> <value>2.04521699374489</value></relativerisk><relativerisk>  <age> 50</age> <sex>0</sex> <cat>1</cat> <value>0.939933534495196</value></relativerisk><relativerisk>  <age> 50</age> <sex>0</sex> <cat>2</cat> <value>1</value></relativerisk><relativerisk>  <age> 50</age> <sex>0</sex> <cat>3</cat> <value>1.07217517760596</value></relativerisk><relativerisk>  <age> 50</age> <sex>0</sex> <cat>4</cat> <value>1.15878076353369</value></relativerisk><relativerisk>  <age> 50</age> <sex>0</sex> <cat>5</cat> <value>1.26105732788817</value></relativerisk><relativerisk>  <age> 50</age> <sex>0</sex> <cat>6</cat> <value>1.38145422653737</value></relativerisk><relativerisk>  <age> 50</age> <sex>0</sex> <cat>7</cat> <value>1.5235849971441</value></relativerisk><relativerisk>  <age> 50</age> <sex>0</sex> <cat>8</cat> <value>1.69231154140319</value></relativerisk><relativerisk>  <age> 50</age> <sex>0</sex> <cat>9</cat> <value>2.13933131737803</value></relativerisk><relativerisk>  <age> 50</age> <sex>1</sex> <cat>1</cat> <value>0.949373644604631</value></relativerisk><relativerisk>  <age> 50</age> <sex>1</sex> <cat>2</cat> <value>1</value></relativerisk><relativerisk>  <age> 50</age> <sex>1</sex> <cat>3</cat> <value>1.06229575701651</value></relativerisk><relativerisk>  <age> 50</age> <sex>1</sex> <cat>4</cat> <value>1.1392550481602</value></relativerisk><relativerisk>  <age> 50</age> <sex>1</sex> <cat>5</cat> <value>1.23175509323473</value></relativerisk><relativerisk>  <age> 50</age> <sex>1</sex> <cat>6</cat> <value>1.34243210721577</value></relativerisk><relativerisk>  <age> 50</age> <sex>1</sex> <cat>7</cat> <value>1.47549088285616</value></relativerisk><relativerisk>  <age> 50</age> <sex>1</sex> <cat>8</cat> <value>1.63684730994761</value></relativerisk><relativerisk>  <age> 50</age> <sex>1</sex> <cat>9</cat> <value>1.92222261956668</value></relativerisk><relativerisk>  <age> 51</age> <sex>0</sex> <cat>1</cat> <value>0.938501551184328</value></relativerisk><relativerisk>  <age> 51</age> <sex>0</sex> <cat>2</cat> <value>1</value></relativerisk><relativerisk>  <age> 51</age> <sex>0</sex> <cat>3</cat> <value>1.07401852442036</value></relativerisk><relativerisk>  <age> 51</age> <sex>0</sex> <cat>4</cat> <value>1.16300275742028</value></relativerisk><relativerisk>  <age> 51</age> <sex>0</sex> <cat>5</cat> <value>1.26830700679995</value></relativerisk><relativerisk>  <age> 51</age> <sex>0</sex> <cat>6</cat> <value>1.39254831126088</value></relativerisk><relativerisk>  <age> 51</age> <sex>0</sex> <cat>7</cat> <value>1.53957529470939</value></relativerisk><relativerisk>  <age> 51</age> <sex>0</sex> <cat>8</cat> <value>1.71457240495459</value></relativerisk><relativerisk>  <age> 51</age> <sex>0</sex> <cat>9</cat> <value>2.18083509570294</value></relativerisk><relativerisk>  <age> 51</age> <sex>1</sex> <cat>1</cat> <value>0.947449117054992</value></relativerisk><relativerisk>  <age> 51</age> <sex>1</sex> <cat>2</cat> <value>1</value></relativerisk><relativerisk>  <age> 51</age> <sex>1</sex> <cat>3</cat> <value>1.06477248355897</value></relativerisk><relativerisk>  <age> 51</age> <sex>1</sex> <cat>4</cat> <value>1.1449465840836</value></relativerisk><relativerisk>  <age> 51</age> <sex>1</sex> <cat>5</cat> <value>1.24151899258362</value></relativerisk><relativerisk>  <age> 51</age> <sex>1</sex> <cat>6</cat> <value>1.35733882662156</value></relativerisk><relativerisk>  <age> 51</age> <sex>1</sex> <cat>7</cat> <value>1.49692888087916</value></relativerisk><relativerisk>  <age> 51</age> <sex>1</sex> <cat>8</cat> <value>1.66665718193181</value></relativerisk><relativerisk>  <age> 51</age> <sex>1</sex> <cat>9</cat> <value>1.96807779325739</value></relativerisk><relativerisk>  <age> 52</age> <sex>0</sex> <cat>1</cat> <value>0.937049765809688</value></relativerisk><relativerisk>  <age> 52</age> <sex>0</sex> <cat>2</cat> <value>1</value></relativerisk><relativerisk>  <age> 52</age> <sex>0</sex> <cat>3</cat> <value>1.07589430969164</value></relativerisk><relativerisk>  <age> 52</age> <sex>0</sex> <cat>4</cat> <value>1.16730856610087</value></relativerisk><relativerisk>  <age> 52</age> <sex>0</sex> <cat>5</cat> <value>1.27571853910725</value></relativerisk><relativerisk>  <age> 52</age> <sex>0</sex> <cat>6</cat> <value>1.4039198455208</value></relativerisk><relativerisk>  <age> 52</age> <sex>0</sex> <cat>7</cat> <value>1.55601182690622</value></relativerisk><relativerisk>  <age> 52</age> <sex>0</sex> <cat>8</cat> <value>1.73752405271413</value></relativerisk><relativerisk>  <age> 52</age> <sex>0</sex> <cat>9</cat> <value>2.22396283530165</value></relativerisk><relativerisk>  <age> 52</age> <sex>1</sex> <cat>1</cat> <value>0.945475219936666</value></relativerisk><relativerisk>  <age> 52</age> <sex>1</sex> <cat>2</cat> <value>1</value></relativerisk><relativerisk>  <age> 52</age> <sex>1</sex> <cat>3</cat> <value>1.06732593369285</value></relativerisk><relativerisk>  <age> 52</age> <sex>1</sex> <cat>4</cat> <value>1.15083338003384</value></relativerisk><relativerisk>  <age> 52</age> <sex>1</sex> <cat>5</cat> <value>1.25165397694531</value></relativerisk><relativerisk>  <age> 52</age> <sex>1</sex> <cat>6</cat> <value>1.37287229685039</value></relativerisk><relativerisk>  <age> 52</age> <sex>1</sex> <cat>7</cat> <value>1.5193621995206</value></relativerisk><relativerisk>  <age> 52</age> <sex>1</sex> <cat>8</cat> <value>1.69799245300183</value></relativerisk><relativerisk>  <age> 52</age> <sex>1</sex> <cat>9</cat> <value>2.01663946462905</value></relativerisk><relativerisk>  <age> 53</age> <sex>0</sex> <cat>1</cat> <value>0.935585913394563</value></relativerisk><relativerisk>  <age> 53</age> <sex>0</sex> <cat>2</cat> <value>1</value></relativerisk><relativerisk>  <age> 53</age> <sex>0</sex> <cat>3</cat> <value>1.07779295477127</value></relativerisk><relativerisk>  <age> 53</age> <sex>0</sex> <cat>4</cat> <value>1.17167683368553</value></relativerisk><relativerisk>  <age> 53</age> <sex>0</sex> <cat>5</cat> <value>1.28325644864303</value></relativerisk><relativerisk>  <age> 53</age> <sex>0</sex> <cat>6</cat> <value>1.41551669671513</value></relativerisk><relativerisk>  <age> 53</age> <sex>0</sex> <cat>7</cat> <value>1.57282310004312</value></relativerisk><relativerisk>  <age> 53</age> <sex>0</sex> <cat>8</cat> <value>1.76107289779912</value></relativerisk><relativerisk>  <age> 53</age> <sex>0</sex> <cat>9</cat> <value>2.26857379231382</value></relativerisk><relativerisk>  <age> 53</age> <sex>1</sex> <cat>1</cat> <value>0.943457992370337</value></relativerisk><relativerisk>  <age> 53</age> <sex>1</sex> <cat>2</cat> <value>1</value></relativerisk><relativerisk>  <age> 53</age> <sex>1</sex> <cat>3</cat> <value>1.06994925376362</value></relativerisk><relativerisk>  <age> 53</age> <sex>1</sex> <cat>4</cat> <value>1.15690116948824</value></relativerisk><relativerisk>  <age> 53</age> <sex>1</sex> <cat>5</cat> <value>1.26213865599846</value></relativerisk><relativerisk>  <age> 53</age> <sex>1</sex> <cat>6</cat> <value>1.38900547449057</value></relativerisk><relativerisk>  <age> 53</age> <sex>1</sex> <cat>7</cat> <value>1.54276150798069</value></relativerisk><relativerisk>  <age> 53</age> <sex>1</sex> <cat>8</cat> <value>1.73082803127347</value></relativerisk><relativerisk>  <age> 53</age> <sex>1</sex> <cat>9</cat> <value>2.0679145176359</value></relativerisk><relativerisk>  <age> 54</age> <sex>0</sex> <cat>1</cat> <value>0.934117439847656</value></relativerisk><relativerisk>  <age> 54</age> <sex>0</sex> <cat>2</cat> <value>1</value></relativerisk><relativerisk>  <age> 54</age> <sex>0</sex> <cat>3</cat> <value>1.07970512961353</value></relativerisk><relativerisk>  <age> 54</age> <sex>0</sex> <cat>4</cat> <value>1.17608661185089</value></relativerisk><relativerisk>  <age> 54</age> <sex>0</sex> <cat>5</cat> <value>1.29088566619631</value></relativerisk><relativerisk>  <age> 54</age> <sex>0</sex> <cat>6</cat> <value>1.42728689209887</value></relativerisk><relativerisk>  <age> 54</age> <sex>0</sex> <cat>7</cat> <value>1.58993717208268</value></relativerisk><relativerisk>  <age> 54</age> <sex>0</sex> <cat>8</cat> <value>1.78512378244763</value></relativerisk><relativerisk>  <age> 54</age> <sex>0</sex> <cat>9</cat> <value>2.31452059954858</value></relativerisk><relativerisk>  <age> 54</age> <sex>1</sex> <cat>1</cat> <value>0.941403537735882</value></relativerisk><relativerisk>  <age> 54</age> <sex>1</sex> <cat>2</cat> <value>1</value></relativerisk><relativerisk>  <age> 54</age> <sex>1</sex> <cat>3</cat> <value>1.07263537938913</value></relativerisk><relativerisk>  <age> 54</age> <sex>1</sex> <cat>4</cat> <value>1.16313504061147</value></relativerisk><relativerisk>  <age> 54</age> <sex>1</sex> <cat>5</cat> <value>1.27295026454067</value></relativerisk><relativerisk>  <age> 54</age> <sex>1</sex> <cat>6</cat> <value>1.40570884762701</value></relativerisk><relativerisk>  <age> 54</age> <sex>1</sex> <cat>7</cat> <value>1.56709348944538</value></relativerisk><relativerisk>  <age> 54</age> <sex>1</sex> <cat>8</cat> <value>1.76513287262098</value></relativerisk><relativerisk>  <age> 54</age> <sex>1</sex> <cat>9</cat> <value>2.12190079628847</value></relativerisk><relativerisk>  <age> 55</age> <sex>0</sex> <cat>1</cat> <value>0.93265148940541</value></relativerisk><relativerisk>  <age> 55</age> <sex>0</sex> <cat>2</cat> <value>1</value></relativerisk><relativerisk>  <age> 55</age> <sex>0</sex> <cat>3</cat> <value>1.08162177231475</value></relativerisk><relativerisk>  <age> 55</age> <sex>0</sex> <cat>4</cat> <value>1.18051740683954</value></relativerisk><relativerisk>  <age> 55</age> <sex>0</sex> <cat>5</cat> <value>1.29857161109311</value></relativerisk><relativerisk>  <age> 55</age> <sex>0</sex> <cat>6</cat> <value>1.43917873932183</value></relativerisk><relativerisk>  <age> 55</age> <sex>0</sex> <cat>7</cat> <value>1.60728181058806</value></relativerisk><relativerisk>  <age> 55</age> <sex>0</sex> <cat>8</cat> <value>1.80958016061132</value></relativerisk><relativerisk>  <age> 55</age> <sex>0</sex> <cat>9</cat> <value>2.36164930588292</value></relativerisk><relativerisk>  <age> 55</age> <sex>1</sex> <cat>1</cat> <value>0.939317971424896</value></relativerisk><relativerisk>  <age> 55</age> <sex>1</sex> <cat>2</cat> <value>1</value></relativerisk><relativerisk>  <age> 55</age> <sex>1</sex> <cat>3</cat> <value>1.07537709934171</value></relativerisk><relativerisk>  <age> 55</age> <sex>1</sex> <cat>4</cat> <value>1.16951957519237</value></relativerisk><relativerisk>  <age> 55</age> <sex>1</sex> <cat>5</cat> <value>1.2840648817803</value></relativerisk><relativerisk>  <age> 55</age> <sex>1</sex> <cat>6</cat> <value>1.42295073267102</value></relativerisk><relativerisk>  <age> 55</age> <sex>1</sex> <cat>7</cat> <value>1.59232120068449</value></relativerisk><relativerisk>  <age> 55</age> <sex>1</sex> <cat>8</cat> <value>1.80087037101617</value></relativerisk><relativerisk>  <age> 55</age> <sex>1</sex> <cat>9</cat> <value>2.17858742531283</value></relativerisk><relativerisk>  <age> 56</age> <sex>0</sex> <cat>1</cat> <value>0.931194890265589</value></relativerisk><relativerisk>  <age> 56</age> <sex>0</sex> <cat>2</cat> <value>1</value></relativerisk><relativerisk>  <age> 56</age> <sex>0</sex> <cat>3</cat> <value>1.08353411296996</value></relativerisk><relativerisk>  <age> 56</age> <sex>0</sex> <cat>4</cat> <value>1.18494923904795</value></relativerisk><relativerisk>  <age> 56</age> <sex>0</sex> <cat>5</cat> <value>1.30628029938292</value></relativerisk><relativerisk>  <age> 56</age> <sex>0</sex> <cat>6</cat> <value>1.45114099569254</value></relativerisk><relativerisk>  <age> 56</age> <sex>0</sex> <cat>7</cat> <value>1.62478473276127</value></relativerisk><relativerisk>  <age> 56</age> <sex>0</sex> <cat>8</cat> <value>1.83434441139828</value></relativerisk><relativerisk>  <age> 56</age> <sex>0</sex> <cat>9</cat> <value>2.40979972165644</value></relativerisk><relativerisk>  <age> 56</age> <sex>1</sex> <cat>1</cat> <value>0.937207381057977</value></relativerisk><relativerisk>  <age> 56</age> <sex>1</sex> <cat>2</cat> <value>1</value></relativerisk><relativerisk>  <age> 56</age> <sex>1</sex> <cat>3</cat> <value>1.07816710372098</value></relativerisk><relativerisk>  <age> 56</age> <sex>1</sex> <cat>4</cat> <value>1.17603895152454</value></relativerisk><relativerisk>  <age> 56</age> <sex>1</sex> <cat>5</cat> <value>1.29545758809148</value></relativerisk><relativerisk>  <age> 56</age> <sex>1</sex> <cat>6</cat> <value>1.44069747305566</value></relativerisk><relativerisk>  <age> 56</age> <sex>1</sex> <cat>7</cat> <value>1.61840428362838</value></relativerisk><relativerisk>  <age> 56</age> <sex>1</sex> <cat>8</cat> <value>1.83799852803033</value></relativerisk><relativerisk>  <age> 56</age> <sex>1</sex> <cat>9</cat> <value>2.23795473334119</value></relativerisk><relativerisk>  <age> 57</age> <sex>0</sex> <cat>1</cat> <value>0.929754138692053</value></relativerisk><relativerisk>  <age> 57</age> <sex>0</sex> <cat>2</cat> <value>1</value></relativerisk><relativerisk>  <age> 57</age> <sex>0</sex> <cat>3</cat> <value>1.08543370138463</value></relativerisk><relativerisk>  <age> 57</age> <sex>0</sex> <cat>4</cat> <value>1.18936271409737</value></relativerisk><relativerisk>  <age> 57</age> <sex>0</sex> <cat>5</cat> <value>1.31397847677751</value></relativerisk><relativerisk>  <age> 57</age> <sex>0</sex> <cat>6</cat> <value>1.46312308364221</value></relativerisk><relativerisk>  <age> 57</age> <sex>0</sex> <cat>7</cat> <value>1.64237392478965</value></relativerisk><relativerisk>  <age> 57</age> <sex>0</sex> <cat>8</cat> <value>1.85931828134534</value></relativerisk><relativerisk>  <age> 57</age> <sex>0</sex> <cat>9</cat> <value>2.45880608037146</value></relativerisk><relativerisk>  <age> 57</age> <sex>1</sex> <cat>1</cat> <value>0.935077796046016</value></relativerisk><relativerisk>  <age> 57</age> <sex>1</sex> <cat>2</cat> <value>1</value></relativerisk><relativerisk>  <age> 57</age> <sex>1</sex> <cat>3</cat> <value>1.08099802061251</value></relativerisk><relativerisk>  <age> 57</age> <sex>1</sex> <cat>4</cat> <value>1.18267702118539</value></relativerisk><relativerisk>  <age> 57</age> <sex>1</sex> <cat>5</cat> <value>1.30710257696347</value></relativerisk><relativerisk>  <age> 57</age> <sex>1</sex> <cat>6</cat> <value>1.45891356800451</value></relativerisk><relativerisk>  <age> 57</age> <sex>1</sex> <cat>7</cat> <value>1.64529907123384</value></relativerisk><relativerisk>  <age> 57</age> <sex>1</sex> <cat>8</cat> <value>1.87646996270831</value></relativerisk><relativerisk>  <age> 57</age> <sex>1</sex> <cat>9</cat> <value>2.299973876386</value></relativerisk><relativerisk>  <age> 58</age> <sex>0</sex> <cat>1</cat> <value>0.928335381724981</value></relativerisk><relativerisk>  <age> 58</age> <sex>0</sex> <cat>2</cat> <value>1</value></relativerisk><relativerisk>  <age> 58</age> <sex>0</sex> <cat>3</cat> <value>1.08731243833246</value></relativerisk><relativerisk>  <age> 58</age> <sex>0</sex> <cat>4</cat> <value>1.19373910457885</value></relativerisk><relativerisk>  <age> 58</age> <sex>0</sex> <cat>5</cat> <value>1.32163377489161</value></relativerisk><relativerisk>  <age> 58</age> <sex>0</sex> <cat>6</cat> <value>1.47507535029641</value></relativerisk><relativerisk>  <age> 58</age> <sex>0</sex> <cat>7</cat> <value>1.659978038063</value></relativerisk><relativerisk>  <age> 58</age> <sex>0</sex> <cat>8</cat> <value>1.8844034535907</value></relativerisk><relativerisk>  <age> 58</age> <sex>0</sex> <cat>9</cat> <value>2.50849802596222</value></relativerisk><relativerisk>  <age> 58</age> <sex>1</sex> <cat>1</cat> <value>0.932935163916031</value></relativerisk><relativerisk>  <age> 58</age> <sex>1</sex> <cat>2</cat> <value>1</value></relativerisk><relativerisk>  <age> 58</age> <sex>1</sex> <cat>3</cat> <value>1.08386244482606</value></relativerisk><relativerisk>  <age> 58</age> <sex>1</sex> <cat>4</cat> <value>1.18941736843583</value></relativerisk><relativerisk>  <age> 58</age> <sex>1</sex> <cat>5</cat> <value>1.31897323807609</value></relativerisk><relativerisk>  <age> 58</age> <sex>1</sex> <cat>6</cat> <value>1.47756175741073</value></relativerisk><relativerisk>  <age> 58</age> <sex>1</sex> <cat>7</cat> <value>1.67295862782085</value></relativerisk><relativerisk>  <age> 58</age> <sex>1</sex> <cat>8</cat> <value>1.91623182170377</value></relativerisk><relativerisk>  <age> 58</age> <sex>1</sex> <cat>9</cat> <value>2.36460626200604</value></relativerisk><relativerisk>  <age> 59</age> <sex>0</sex> <cat>1</cat> <value>0.926944398627769</value></relativerisk><relativerisk>  <age> 59</age> <sex>0</sex> <cat>2</cat> <value>1</value></relativerisk><relativerisk>  <age> 59</age> <sex>0</sex> <cat>3</cat> <value>1.0891626101</value></relativerisk><relativerisk>  <age> 59</age> <sex>0</sex> <cat>4</cat> <value>1.19806044183511</value></relativerisk><relativerisk>  <age> 59</age> <sex>0</sex> <cat>5</cat> <value>1.32921488973243</value></relativerisk><relativerisk>  <age> 59</age> <sex>0</sex> <cat>6</cat> <value>1.48694936984111</value></relativerisk><relativerisk>  <age> 59</age> <sex>0</sex> <cat>7</cat> <value>1.67752686122284</value></relativerisk><relativerisk>  <age> 59</age> <sex>0</sex> <cat>8</cat> <value>1.90950224441511</value></relativerisk><relativerisk>  <age> 59</age> <sex>0</sex> <cat>9</cat> <value>2.55870194234186</value></relativerisk><relativerisk>  <age> 59</age> <sex>1</sex> <cat>1</cat> <value>0.93078533095125</value></relativerisk><relativerisk>  <age> 59</age> <sex>1</sex> <cat>2</cat> <value>1</value></relativerisk><relativerisk>  <age> 59</age> <sex>1</sex> <cat>3</cat> <value>1.08675296204244</value></relativerisk><relativerisk>  <age> 59</age> <sex>1</sex> <cat>4</cat> <value>1.19624336022027</value></relativerisk><relativerisk>  <age> 59</age> <sex>1</sex> <cat>5</cat> <value>1.33104222591353</value></relativerisk><relativerisk>  <age> 59</age> <sex>1</sex> <cat>6</cat> <value>1.49660308616741</value></relativerisk><relativerisk>  <age> 59</age> <sex>1</sex> <cat>7</cat> <value>1.70133275966024</value></relativerisk><relativerisk>  <age> 59</age> <sex>1</sex> <cat>8</cat> <value>1.95722564276684</value></relativerisk><relativerisk>  <age> 59</age> <sex>1</sex> <cat>9</cat> <value>2.43180286283636</value></relativerisk><relativerisk>  <age> 60</age> <sex>0</sex> <cat>1</cat> <value>0.936283379707288</value></relativerisk><relativerisk>  <age> 60</age> <sex>0</sex> <cat>2</cat> <value>1</value></relativerisk><relativerisk>  <age> 60</age> <sex>0</sex> <cat>3</cat> <value>1.07685453571627</value></relativerisk><relativerisk>  <age> 60</age> <sex>0</sex> <cat>4</cat> <value>1.16947154884545</value></relativerisk><relativerisk>  <age> 60</age> <sex>0</sex> <cat>5</cat> <value>1.27936389150921</value></relativerisk><relativerisk>  <age> 60</age> <sex>0</sex> <cat>6</cat> <value>1.40938365096408</value></relativerisk><relativerisk>  <age> 60</age> <sex>0</sex> <cat>7</cat> <value>1.56370789389631</value></relativerisk><relativerisk>  <age> 60</age> <sex>0</sex> <cat>8</cat> <value>1.74796844013523</value></relativerisk><relativerisk>  <age> 60</age> <sex>0</sex> <cat>9</cat> <value>2.24213022743178</value></relativerisk><relativerisk>  <age> 60</age> <sex>1</sex> <cat>1</cat> <value>0.940575772438623</value></relativerisk><relativerisk>  <age> 60</age> <sex>1</sex> <cat>2</cat> <value>1</value></relativerisk><relativerisk>  <age> 60</age> <sex>1</sex> <cat>3</cat> <value>1.07342386202368</value></relativerisk><relativerisk>  <age> 60</age> <sex>1</sex> <cat>4</cat> <value>1.16453351446283</value></relativerisk><relativerisk>  <age> 60</age> <sex>1</sex> <cat>5</cat> <value>1.27453801970633</value></relativerisk><relativerisk>  <age> 60</age> <sex>1</sex> <cat>6</cat> <value>1.40674001388587</value></relativerisk><relativerisk>  <age> 60</age> <sex>1</sex> <cat>7</cat> <value>1.56633936592052</value></relativerisk><relativerisk>  <age> 60</age> <sex>1</sex> <cat>8</cat> <value>1.76062388920884</value></relativerisk><relativerisk>  <age> 60</age> <sex>1</sex> <cat>9</cat> <value>2.10582039539067</value></relativerisk><relativerisk>  <age> 61</age> <sex>0</sex> <cat>1</cat> <value>0.935179349819367</value></relativerisk><relativerisk>  <age> 61</age> <sex>0</sex> <cat>2</cat> <value>1</value></relativerisk><relativerisk>  <age> 61</age> <sex>0</sex> <cat>3</cat> <value>1.07829680948275</value></relativerisk><relativerisk>  <age> 61</age> <sex>0</sex> <cat>4</cat> <value>1.1728038312996</value></relativerisk><relativerisk>  <age> 61</age> <sex>0</sex> <cat>5</cat> <value>1.28514028960344</value></relativerisk><relativerisk>  <age> 61</age> <sex>0</sex> <cat>6</cat> <value>1.41831357425525</value></relativerisk><relativerisk>  <age> 61</age> <sex>0</sex> <cat>7</cat> <value>1.57671951327745</value></relativerisk><relativerisk>  <age> 61</age> <sex>0</sex> <cat>8</cat> <value>1.7662934025161</value></relativerisk><relativerisk>  <age> 61</age> <sex>0</sex> <cat>9</cat> <value>2.27731064402444</value></relativerisk><relativerisk>  <age> 61</age> <sex>1</sex> <cat>1</cat> <value>0.938772844684615</value></relativerisk><relativerisk>  <age> 61</age> <sex>1</sex> <cat>2</cat> <value>1</value></relativerisk><relativerisk>  <age> 61</age> <sex>1</sex> <cat>3</cat> <value>1.07580382249859</value></relativerisk><relativerisk>  <age> 61</age> <sex>1</sex> <cat>4</cat> <value>1.17008755540853</value></relativerisk><relativerisk>  <age> 61</age> <sex>1</sex> <cat>5</cat> <value>1.28422617627091</value></relativerisk><relativerisk>  <age> 61</age> <sex>1</sex> <cat>6</cat> <value>1.42179482039431</value></relativerisk><relativerisk>  <age> 61</age> <sex>1</sex> <cat>7</cat> <value>1.58839596918388</value></relativerisk><relativerisk>  <age> 61</age> <sex>1</sex> <cat>8</cat> <value>1.79189393278518</value></relativerisk><relativerisk>  <age> 61</age> <sex>1</sex> <cat>9</cat> <value>2.15540159045838</value></relativerisk><relativerisk>  <age> 62</age> <sex>0</sex> <cat>1</cat> <value>0.93411612456848</value></relativerisk><relativerisk>  <age> 62</age> <sex>0</sex> <cat>2</cat> <value>1</value></relativerisk><relativerisk>  <age> 62</age> <sex>0</sex> <cat>3</cat> <value>1.07969150846825</value></relativerisk><relativerisk>  <age> 62</age> <sex>0</sex> <cat>4</cat> <value>1.17603413299314</value></relativerisk><relativerisk>  <age> 62</age> <sex>0</sex> <cat>5</cat> <value>1.29075503154536</value></relativerisk><relativerisk>  <age> 62</age> <sex>0</sex> <cat>6</cat> <value>1.42701899090396</value></relativerisk><relativerisk>  <age> 62</age> <sex>0</sex> <cat>7</cat> <value>1.58944404338773</value></relativerisk><relativerisk>  <age> 62</age> <sex>0</sex> <cat>8</cat> <value>1.78427492098402</value></relativerisk><relativerisk>  <age> 62</age> <sex>0</sex> <cat>9</cat> <value>2.31213757141334</value></relativerisk><relativerisk>  <age> 62</age> <sex>1</sex> <cat>1</cat> <value>0.936982034188217</value></relativerisk><relativerisk>  <age> 62</age> <sex>1</sex> <cat>2</cat> <value>1</value></relativerisk><relativerisk>  <age> 62</age> <sex>1</sex> <cat>3</cat> <value>1.07817935175189</value></relativerisk><relativerisk>  <age> 62</age> <sex>1</sex> <cat>4</cat> <value>1.17564813893324</value></relativerisk><relativerisk>  <age> 62</age> <sex>1</sex> <cat>5</cat> <value>1.2939585025347</value></relativerisk><relativerisk>  <age> 62</age> <sex>1</sex> <cat>6</cat> <value>1.43697392970867</value></relativerisk><relativerisk>  <age> 62</age> <sex>1</sex> <cat>7</cat> <value>1.61072334228394</value></relativerisk><relativerisk>  <age> 62</age> <sex>1</sex> <cat>8</cat> <value>1.82368415667582</value></relativerisk><relativerisk>  <age> 62</age> <sex>1</sex> <cat>9</cat> <value>2.2061703007154</value></relativerisk><relativerisk>  <age> 63</age> <sex>0</sex> <cat>1</cat> <value>0.933097532228531</value></relativerisk><relativerisk>  <age> 63</age> <sex>0</sex> <cat>2</cat> <value>1</value></relativerisk><relativerisk>  <age> 63</age> <sex>0</sex> <cat>3</cat> <value>1.08103340729632</value></relativerisk><relativerisk>  <age> 63</age> <sex>0</sex> <cat>4</cat> <value>1.17915011866856</value></relativerisk><relativerisk>  <age> 63</age> <sex>0</sex> <cat>5</cat> <value>1.29618630706482</value></relativerisk><relativerisk>  <age> 63</age> <sex>0</sex> <cat>6</cat> <value>1.43546559765194</value></relativerisk><relativerisk>  <age> 63</age> <sex>0</sex> <cat>7</cat> <value>1.60183080199786</value></relativerisk><relativerisk>  <age> 63</age> <sex>0</sex> <cat>8</cat> <value>1.8018409184958</value></relativerisk><relativerisk>  <age> 63</age> <sex>0</sex> <cat>9</cat> <value>2.34647322007876</value></relativerisk><relativerisk>  <age> 63</age> <sex>1</sex> <cat>1</cat> <value>0.935207969277799</value></relativerisk><relativerisk>  <age> 63</age> <sex>1</sex> <cat>2</cat> <value>1</value></relativerisk><relativerisk>  <age> 63</age> <sex>1</sex> <cat>3</cat> <value>1.08054424326962</value></relativerisk><relativerisk>  <age> 63</age> <sex>1</sex> <cat>4</cat> <value>1.1812007798642</value></relativerisk><relativerisk>  <age> 63</age> <sex>1</sex> <cat>5</cat> <value>1.30370995171258</value></relativerisk><relativerisk>  <age> 63</age> <sex>1</sex> <cat>6</cat> <value>1.45223920943486</value></relativerisk><relativerisk>  <age> 63</age> <sex>1</sex> <cat>7</cat> <value>1.63326758772691</value></relativerisk><relativerisk>  <age> 63</age> <sex>1</sex> <cat>8</cat> <value>1.85592235867529</value></relativerisk><relativerisk>  <age> 63</age> <sex>1</sex> <cat>9</cat> <value>2.2580284523618</value></relativerisk><relativerisk>  <age> 64</age> <sex>0</sex> <cat>1</cat> <value>0.932127000168565</value></relativerisk><relativerisk>  <age> 64</age> <sex>0</sex> <cat>2</cat> <value>1</value></relativerisk><relativerisk>  <age> 64</age> <sex>0</sex> <cat>3</cat> <value>1.08231777429559</value></relativerisk><relativerisk>  <age> 64</age> <sex>0</sex> <cat>4</cat> <value>1.18214054859467</value></relativerisk><relativerisk>  <age> 64</age> <sex>0</sex> <cat>5</cat> <value>1.30141411424395</value></relativerisk><relativerisk>  <age> 64</age> <sex>0</sex> <cat>6</cat> <value>1.44362172699167</value></relativerisk><relativerisk>  <age> 64</age> <sex>0</sex> <cat>7</cat> <value>1.61383268470473</value></relativerisk><relativerisk>  <age> 64</age> <sex>0</sex> <cat>8</cat> <value>1.81892394323613</value></relativerisk><relativerisk>  <age> 64</age> <sex>0</sex> <cat>9</cat> <value>2.3801865183651</value></relativerisk><relativerisk>  <age> 64</age> <sex>1</sex> <cat>1</cat> <value>0.933455136625524</value></relativerisk><relativerisk>  <age> 64</age> <sex>1</sex> <cat>2</cat> <value>1</value></relativerisk><relativerisk>  <age> 64</age> <sex>1</sex> <cat>3</cat> <value>1.0828923814699</value></relativerisk><relativerisk>  <age> 64</age> <sex>1</sex> <cat>4</cat> <value>1.186731063515</value></relativerisk><relativerisk>  <age> 64</age> <sex>1</sex> <cat>5</cat> <value>1.31345532521053</value></relativerisk><relativerisk>  <age> 64</age> <sex>1</sex> <cat>6</cat> <value>1.4675518289937</value></relativerisk><relativerisk>  <age> 64</age> <sex>1</sex> <cat>7</cat> <value>1.65597306480477</value></relativerisk><relativerisk>  <age> 64</age> <sex>1</sex> <cat>8</cat> <value>1.88853279828337</value></relativerisk><relativerisk>  <age> 64</age> <sex>1</sex> <cat>9</cat> <value>2.3108698029378</value></relativerisk><relativerisk>  <age> 65</age> <sex>0</sex> <cat>1</cat> <value>0.931207535070203</value></relativerisk><relativerisk>  <age> 65</age> <sex>0</sex> <cat>2</cat> <value>1</value></relativerisk><relativerisk>  <age> 65</age> <sex>0</sex> <cat>3</cat> <value>1.08354040870255</value></relativerisk><relativerisk>  <age> 65</age> <sex>0</sex> <cat>4</cat> <value>1.18499537957896</value></relativerisk><relativerisk>  <age> 65</age> <sex>0</sex> <cat>5</cat> <value>1.30642046223563</value></relativerisk><relativerisk>  <age> 65</age> <sex>0</sex> <cat>6</cat> <value>1.45145870490199</value></relativerisk><relativerisk>  <age> 65</age> <sex>0</sex> <cat>7</cat> <value>1.62540675247839</value></relativerisk><relativerisk>  <age> 65</age> <sex>0</sex> <cat>8</cat> <value>1.8354620908531</value></relativerisk><relativerisk>  <age> 65</age> <sex>0</sex> <cat>9</cat> <value>2.4131552884289</value></relativerisk><relativerisk>  <age> 65</age> <sex>1</sex> <cat>1</cat> <value>0.931727868993018</value></relativerisk><relativerisk>  <age> 65</age> <sex>1</sex> <cat>2</cat> <value>1</value></relativerisk><relativerisk>  <age> 65</age> <sex>1</sex> <cat>3</cat> <value>1.08521776291715</value></relativerisk><relativerisk>  <age> 65</age> <sex>1</sex> <cat>4</cat> <value>1.19222469986547</value></relativerisk><relativerisk>  <age> 65</age> <sex>1</sex> <cat>5</cat> <value>1.32316937187654</value></relativerisk><relativerisk>  <age> 65</age> <sex>1</sex> <cat>6</cat> <value>1.48287241382189</value></relativerisk><relativerisk>  <age> 65</age> <sex>1</sex> <cat>7</cat> <value>1.67878260156816</value></relativerisk><relativerisk>  <age> 65</age> <sex>1</sex> <cat>8</cat> <value>1.9214364530477</value></relativerisk><relativerisk>  <age> 65</age> <sex>1</sex> <cat>9</cat> <value>2.36458013431668</value></relativerisk><relativerisk>  <age> 66</age> <sex>0</sex> <cat>1</cat> <value>0.93034170235064</value></relativerisk><relativerisk>  <age> 66</age> <sex>0</sex> <cat>2</cat> <value>1</value></relativerisk><relativerisk>  <age> 66</age> <sex>0</sex> <cat>3</cat> <value>1.08469767903248</value></relativerisk><relativerisk>  <age> 66</age> <sex>0</sex> <cat>4</cat> <value>1.18770586911555</value></relativerisk><relativerisk>  <age> 66</age> <sex>0</sex> <cat>5</cat> <value>1.31118958062326</value></relativerisk><relativerisk>  <age> 66</age> <sex>0</sex> <cat>6</cat> <value>1.4589512215375</value></relativerisk><relativerisk>  <age> 66</age> <sex>0</sex> <cat>7</cat> <value>1.63651484340111</value></relativerisk><relativerisk>  <age> 66</age> <sex>0</sex> <cat>8</cat> <value>1.85139997054359</value></relativerisk><relativerisk>  <age> 66</age> <sex>0</sex> <cat>9</cat> <value>2.44526857267727</value></relativerisk><relativerisk>  <age> 66</age> <sex>1</sex> <cat>1</cat> <value>0.930030332458608</value></relativerisk><relativerisk>  <age> 66</age> <sex>1</sex> <cat>2</cat> <value>1</value></relativerisk><relativerisk>  <age> 66</age> <sex>1</sex> <cat>3</cat> <value>1.08751451924035</value></relativerisk><relativerisk>  <age> 66</age> <sex>1</sex> <cat>4</cat> <value>1.19766758338932</value></relativerisk><relativerisk>  <age> 66</age> <sex>1</sex> <cat>5</cat> <value>1.33282690054024</value></relativerisk><relativerisk>  <age> 66</age> <sex>1</sex> <cat>6</cat> <value>1.49816122626121</value></relativerisk><relativerisk>  <age> 66</age> <sex>1</sex> <cat>7</cat> <value>1.70163775554559</value></relativerisk><relativerisk>  <age> 66</age> <sex>1</sex> <cat>8</cat> <value>1.9545513583352</value></relativerisk><relativerisk>  <age> 66</age> <sex>1</sex> <cat>9</cat> <value>2.41903760984331</value></relativerisk><relativerisk>  <age> 67</age> <sex>0</sex> <cat>1</cat> <value>0.929531604591857</value></relativerisk><relativerisk>  <age> 67</age> <sex>0</sex> <cat>2</cat> <value>1</value></relativerisk><relativerisk>  <age> 67</age> <sex>0</sex> <cat>3</cat> <value>1.08578656271802</value></relativerisk><relativerisk>  <age> 67</age> <sex>0</sex> <cat>4</cat> <value>1.1902646826753</value></relativerisk><relativerisk>  <age> 67</age> <sex>0</sex> <cat>5</cat> <value>1.31570813501384</value></relativerisk><relativerisk>  <age> 67</age> <sex>0</sex> <cat>6</cat> <value>1.46607771356331</value></relativerisk><relativerisk>  <age> 67</age> <sex>0</sex> <cat>7</cat> <value>1.64712420569128</value></relativerisk><relativerisk>  <age> 67</age> <sex>0</sex> <cat>8</cat> <value>1.86668970952217</value></relativerisk><relativerisk>  <age> 67</age> <sex>0</sex> <cat>9</cat> <value>2.47642909582855</value></relativerisk><relativerisk>  <age> 67</age> <sex>1</sex> <cat>1</cat> <value>0.928366513182985</value></relativerisk><relativerisk>  <age> 67</age> <sex>1</sex> <cat>2</cat> <value>1</value></relativerisk><relativerisk>  <age> 67</age> <sex>1</sex> <cat>3</cat> <value>1.08977694165024</value></relativerisk><relativerisk>  <age> 67</age> <sex>1</sex> <cat>4</cat> <value>1.20304585829574</value></relativerisk><relativerisk>  <age> 67</age> <sex>1</sex> <cat>5</cat> <value>1.34240290555074</value></relativerisk><relativerisk>  <age> 67</age> <sex>1</sex> <cat>6</cat> <value>1.51337837307442</value></relativerisk><relativerisk>  <age> 67</age> <sex>1</sex> <cat>7</cat> <value>1.72447912408353</value></relativerisk><relativerisk>  <age> 67</age> <sex>1</sex> <cat>8</cat> <value>1.98779303383309</value></relativerisk><relativerisk>  <age> 67</age> <sex>1</sex> <cat>9</cat> <value>2.47411330880053</value></relativerisk><relativerisk>  <age> 68</age> <sex>0</sex> <cat>1</cat> <value>0.928778859347593</value></relativerisk><relativerisk>  <age> 68</age> <sex>0</sex> <cat>2</cat> <value>1</value></relativerisk><relativerisk>  <age> 68</age> <sex>0</sex> <cat>3</cat> <value>1.08680468636498</value></relativerisk><relativerisk>  <age> 68</age> <sex>0</sex> <cat>4</cat> <value>1.19266600239931</value></relativerisk><relativerisk>  <age> 68</age> <sex>0</sex> <cat>5</cat> <value>1.31996544539972</value></relativerisk><relativerisk>  <age> 68</age> <sex>0</sex> <cat>6</cat> <value>1.47282075203034</value></relativerisk><relativerisk>  <age> 68</age> <sex>0</sex> <cat>7</cat> <value>1.65720814197695</value></relativerisk><relativerisk>  <age> 68</age> <sex>0</sex> <cat>8</cat> <value>1.88129198011258</value></relativerisk><relativerisk>  <age> 68</age> <sex>0</sex> <cat>9</cat> <value>2.50655582624886</value></relativerisk><relativerisk>  <age> 68</age> <sex>1</sex> <cat>1</cat> <value>0.926740203510944</value></relativerisk><relativerisk>  <age> 68</age> <sex>1</sex> <cat>2</cat> <value>1</value></relativerisk><relativerisk>  <age> 68</age> <sex>1</sex> <cat>3</cat> <value>1.0919995072823</value></relativerisk><relativerisk>  <age> 68</age> <sex>1</sex> <cat>4</cat> <value>1.20834598970466</value></relativerisk><relativerisk>  <age> 68</age> <sex>1</sex> <cat>5</cat> <value>1.35187270629398</value></relativerisk><relativerisk>  <age> 68</age> <sex>1</sex> <cat>6</cat> <value>1.52848404142952</value></relativerisk><relativerisk>  <age> 68</age> <sex>1</sex> <cat>7</cat> <value>1.74724670786219</value></relativerisk><relativerisk>  <age> 68</age> <sex>1</sex> <cat>8</cat> <value>2.02107500375762</value></relativerisk><relativerisk>  <age> 68</age> <sex>1</sex> <cat>9</cat> <value>2.52967195724866</value></relativerisk><relativerisk>  <age> 69</age> <sex>0</sex> <cat>1</cat> <value>0.928084575547185</value></relativerisk><relativerisk>  <age> 69</age> <sex>0</sex> <cat>2</cat> <value>1</value></relativerisk><relativerisk>  <age> 69</age> <sex>0</sex> <cat>3</cat> <value>1.08775036756294</value></relativerisk><relativerisk>  <age> 69</age> <sex>0</sex> <cat>4</cat> <value>1.19490563923899</value></relativerisk><relativerisk>  <age> 69</age> <sex>0</sex> <cat>5</cat> <value>1.32395371058885</value></relativerisk><relativerisk>  <age> 69</age> <sex>0</sex> <cat>6</cat> <value>1.47916744048826</value></relativerisk><relativerisk>  <age> 69</age> <sex>0</sex> <cat>7</cat> <value>1.66674667105058</value></relativerisk><relativerisk>  <age> 69</age> <sex>0</sex> <cat>8</cat> <value>1.89517705738916</value></relativerisk><relativerisk>  <age> 69</age> <sex>0</sex> <cat>9</cat> <value>2.53558664938791</value></relativerisk><relativerisk>  <age> 69</age> <sex>1</sex> <cat>1</cat> <value>0.925154987615597</value></relativerisk><relativerisk>  <age> 69</age> <sex>1</sex> <cat>2</cat> <value>1</value></relativerisk><relativerisk>  <age> 69</age> <sex>1</sex> <cat>3</cat> <value>1.09417690704508</value></relativerisk><relativerisk>  <age> 69</age> <sex>1</sex> <cat>4</cat> <value>1.21355483998322</value></relativerisk><relativerisk>  <age> 69</age> <sex>1</sex> <cat>5</cat> <value>1.36121209938003</value></relativerisk><relativerisk>  <age> 69</age> <sex>1</sex> <cat>6</cat> <value>1.54343876156632</value></relativerisk><relativerisk>  <age> 69</age> <sex>1</sex> <cat>7</cat> <value>1.76988032572449</value></relativerisk><relativerisk>  <age> 69</age> <sex>1</sex> <cat>8</cat> <value>2.05430940993594</value></relativerisk><relativerisk>  <age> 69</age> <sex>1</sex> <cat>9</cat> <value>2.58557286185126</value></relativerisk><relativerisk>  <age> 70</age> <sex>0</sex> <cat>1</cat> <value>0.942178967489703</value></relativerisk><relativerisk>  <age> 70</age> <sex>0</sex> <cat>2</cat> <value>1</value></relativerisk><relativerisk>  <age> 70</age> <sex>0</sex> <cat>3</cat> <value>1.06931267038715</value></relativerisk><relativerisk>  <age> 70</age> <sex>0</sex> <cat>4</cat> <value>1.15226240033339</value></relativerisk><relativerisk>  <age> 70</age> <sex>0</sex> <cat>5</cat> <value>1.24993532244853</value></relativerisk><relativerisk>  <age> 70</age> <sex>0</sex> <cat>6</cat> <value>1.36455080253096</value></relativerisk><relativerisk>  <age> 70</age> <sex>0</sex> <cat>7</cat> <value>1.49940080128934</value></relativerisk><relativerisk>  <age> 70</age> <sex>0</sex> <cat>8</cat> <value>1.65890955629247</value></relativerisk><relativerisk>  <age> 70</age> <sex>0</sex> <cat>9</cat> <value>2.07830535904128</value></relativerisk><relativerisk>  <age> 70</age> <sex>1</sex> <cat>1</cat> <value>0.940701458647033</value></relativerisk><relativerisk>  <age> 70</age> <sex>1</sex> <cat>2</cat> <value>1</value></relativerisk><relativerisk>  <age> 70</age> <sex>1</sex> <cat>3</cat> <value>1.07304340011794</value></relativerisk><relativerisk>  <age> 70</age> <sex>1</sex> <cat>4</cat> <value>1.16333548125078</value></relativerisk><relativerisk>  <age> 70</age> <sex>1</sex> <cat>5</cat> <value>1.27185238568649</value></relativerisk><relativerisk>  <age> 70</age> <sex>1</sex> <cat>6</cat> <value>1.40156680917283</value></relativerisk><relativerisk>  <age> 70</age> <sex>1</sex> <cat>7</cat> <value>1.55719248275995</value></relativerisk><relativerisk>  <age> 70</age> <sex>1</sex> <cat>8</cat> <value>1.74529191891235</value></relativerisk><relativerisk>  <age> 70</age> <sex>1</sex> <cat>9</cat> <value>2.075453820813</value></relativerisk><relativerisk>  <age> 71</age> <sex>0</sex> <cat>1</cat> <value>0.941794686276313</value></relativerisk><relativerisk>  <age> 71</age> <sex>0</sex> <cat>2</cat> <value>1</value></relativerisk><relativerisk>  <age> 71</age> <sex>0</sex> <cat>3</cat> <value>1.06982509071985</value></relativerisk><relativerisk>  <age> 71</age> <sex>0</sex> <cat>4</cat> <value>1.15346010332888</value></relativerisk><relativerisk>  <age> 71</age> <sex>0</sex> <cat>5</cat> <value>1.25203684961288</value></relativerisk><relativerisk>  <age> 71</age> <sex>0</sex> <cat>6</cat> <value>1.36784054473997</value></relativerisk><relativerisk>  <age> 71</age> <sex>0</sex> <cat>7</cat> <value>1.50425595022199</value></relativerisk><relativerisk>  <age> 71</age> <sex>0</sex> <cat>8</cat> <value>1.66583675864112</value></relativerisk><relativerisk>  <age> 71</age> <sex>0</sex> <cat>9</cat> <value>2.09200558602379</value></relativerisk><relativerisk>  <age> 71</age> <sex>1</sex> <cat>1</cat> <value>0.939579793526369</value></relativerisk><relativerisk>  <age> 71</age> <sex>1</sex> <cat>2</cat> <value>1</value></relativerisk><relativerisk>  <age> 71</age> <sex>1</sex> <cat>3</cat> <value>1.07453219409935</value></relativerisk><relativerisk>  <age> 71</age> <sex>1</sex> <cat>4</cat> <value>1.16682045159722</value></relativerisk><relativerisk>  <age> 71</age> <sex>1</sex> <cat>5</cat> <value>1.27794994938575</value></relativerisk><relativerisk>  <age> 71</age> <sex>1</sex> <cat>6</cat> <value>1.41106984097408</value></relativerisk><relativerisk>  <age> 71</age> <sex>1</sex> <cat>7</cat> <value>1.57115298382336</value></relativerisk><relativerisk>  <age> 71</age> <sex>1</sex> <cat>8</cat> <value>1.76513119993803</value></relativerisk><relativerisk>  <age> 71</age> <sex>1</sex> <cat>9</cat> <value>2.10698927332751</value></relativerisk><relativerisk>  <age> 72</age> <sex>0</sex> <cat>1</cat> <value>0.94146468679554</value></relativerisk><relativerisk>  <age> 72</age> <sex>0</sex> <cat>2</cat> <value>1</value></relativerisk><relativerisk>  <age> 72</age> <sex>0</sex> <cat>3</cat> <value>1.0702706162323</value></relativerisk><relativerisk>  <age> 72</age> <sex>0</sex> <cat>4</cat> <value>1.15450872436393</value></relativerisk><relativerisk>  <age> 72</age> <sex>0</sex> <cat>5</cat> <value>1.25389024772793</value></relativerisk><relativerisk>  <age> 72</age> <sex>0</sex> <cat>6</cat> <value>1.37076376212284</value></relativerisk><relativerisk>  <age> 72</age> <sex>0</sex> <cat>7</cat> <value>1.50860355226832</value></relativerisk><relativerisk>  <age> 72</age> <sex>0</sex> <cat>8</cat> <value>1.67208885096674</value></relativerisk><relativerisk>  <age> 72</age> <sex>0</sex> <cat>9</cat> <value>2.10460253353541</value></relativerisk><relativerisk>  <age> 72</age> <sex>1</sex> <cat>1</cat> <value>0.938503641104821</value></relativerisk><relativerisk>  <age> 72</age> <sex>1</sex> <cat>2</cat> <value>1</value></relativerisk><relativerisk>  <age> 72</age> <sex>1</sex> <cat>3</cat> <value>1.07596645751488</value></relativerisk><relativerisk>  <age> 72</age> <sex>1</sex> <cat>4</cat> <value>1.17018638230031</value></relativerisk><relativerisk>  <age> 72</age> <sex>1</sex> <cat>5</cat> <value>1.28385597245162</value></relativerisk><relativerisk>  <age> 72</age> <sex>1</sex> <cat>6</cat> <value>1.42030286891834</value></relativerisk><relativerisk>  <age> 72</age> <sex>1</sex> <cat>7</cat> <value>1.58476232429218</value></relativerisk><relativerisk>  <age> 72</age> <sex>1</sex> <cat>8</cat> <value>1.78454147378236</value></relativerisk><relativerisk>  <age> 72</age> <sex>1</sex> <cat>9</cat> <value>2.13802928940789</value></relativerisk><relativerisk>  <age> 73</age> <sex>0</sex> <cat>1</cat> <value>0.941188458863467</value></relativerisk><relativerisk>  <age> 73</age> <sex>0</sex> <cat>2</cat> <value>1</value></relativerisk><relativerisk>  <age> 73</age> <sex>0</sex> <cat>3</cat> <value>1.07064985666012</value></relativerisk><relativerisk>  <age> 73</age> <sex>0</sex> <cat>4</cat> <value>1.15540959834311</value></relativerisk><relativerisk>  <age> 73</age> <sex>0</sex> <cat>5</cat> <value>1.25549769832528</value></relativerisk><relativerisk>  <age> 73</age> <sex>0</sex> <cat>6</cat> <value>1.37332362129147</value></relativerisk><relativerisk>  <age> 73</age> <sex>0</sex> <cat>7</cat> <value>1.51244792788587</value></relativerisk><relativerisk>  <age> 73</age> <sex>0</sex> <cat>8</cat> <value>1.67767152639949</value></relativerisk><relativerisk>  <age> 73</age> <sex>0</sex> <cat>9</cat> <value>2.11610585908333</value></relativerisk><relativerisk>  <age> 73</age> <sex>1</sex> <cat>1</cat> <value>0.937475258700813</value></relativerisk><relativerisk>  <age> 73</age> <sex>1</sex> <cat>2</cat> <value>1</value></relativerisk><relativerisk>  <age> 73</age> <sex>1</sex> <cat>3</cat> <value>1.07734283917752</value></relativerisk><relativerisk>  <age> 73</age> <sex>1</sex> <cat>4</cat> <value>1.17342495865528</value></relativerisk><relativerisk>  <age> 73</age> <sex>1</sex> <cat>5</cat> <value>1.28955507022601</value></relativerisk><relativerisk>  <age> 73</age> <sex>1</sex> <cat>6</cat> <value>1.42924063575917</value></relativerisk><relativerisk>  <age> 73</age> <sex>1</sex> <cat>7</cat> <value>1.59798160481084</value></relativerisk><relativerisk>  <age> 73</age> <sex>1</sex> <cat>8</cat> <value>1.80346510493734</value></relativerisk><relativerisk>  <age> 73</age> <sex>1</sex> <cat>9</cat> <value>2.1684777621407</value></relativerisk><relativerisk>  <age> 74</age> <sex>0</sex> <cat>1</cat> <value>0.940965012198629</value></relativerisk><relativerisk>  <age> 74</age> <sex>0</sex> <cat>2</cat> <value>1</value></relativerisk><relativerisk>  <age> 74</age> <sex>0</sex> <cat>3</cat> <value>1.0709640737828</value></relativerisk><relativerisk>  <age> 74</age> <sex>0</sex> <cat>4</cat> <value>1.15616559817982</value></relativerisk><relativerisk>  <age> 74</age> <sex>0</sex> <cat>5</cat> <value>1.25686410497952</value></relativerisk><relativerisk>  <age> 74</age> <sex>0</sex> <cat>6</cat> <value>1.37552758401988</value></relativerisk><relativerisk>  <age> 74</age> <sex>0</sex> <cat>7</cat> <value>1.51579978228585</value></relativerisk><relativerisk>  <age> 74</age> <sex>0</sex> <cat>8</cat> <value>1.68259964596642</value></relativerisk><relativerisk>  <age> 74</age> <sex>0</sex> <cat>9</cat> <value>2.12654355322981</value></relativerisk><relativerisk>  <age> 74</age> <sex>1</sex> <cat>1</cat> <value>0.936496682264214</value></relativerisk><relativerisk>  <age> 74</age> <sex>1</sex> <cat>2</cat> <value>1</value></relativerisk><relativerisk>  <age> 74</age> <sex>1</sex> <cat>3</cat> <value>1.07865827028985</value></relativerisk><relativerisk>  <age> 74</age> <sex>1</sex> <cat>4</cat> <value>1.17652850401945</value></relativerisk><relativerisk>  <age> 74</age> <sex>1</sex> <cat>5</cat> <value>1.29503292054808</value></relativerisk><relativerisk>  <age> 74</age> <sex>1</sex> <cat>6</cat> <value>1.43785943216526</value></relativerisk><relativerisk>  <age> 74</age> <sex>1</sex> <cat>7</cat> <value>1.61077400177945</value></relativerisk><relativerisk>  <age> 74</age> <sex>1</sex> <cat>8</cat> <value>1.82184706309263</value></relativerisk><relativerisk>  <age> 74</age> <sex>1</sex> <cat>9</cat> <value>2.19824165753826</value></relativerisk><relativerisk>  <age> 75</age> <sex>0</sex> <cat>1</cat> <value>0.940792855435252</value></relativerisk><relativerisk>  <age> 75</age> <sex>0</sex> <cat>2</cat> <value>1</value></relativerisk><relativerisk>  <age> 75</age> <sex>0</sex> <cat>3</cat> <value>1.07121521182117</value></relativerisk><relativerisk>  <age> 75</age> <sex>0</sex> <cat>4</cat> <value>1.15678120956511</value></relativerisk><relativerisk>  <age> 75</age> <sex>0</sex> <cat>5</cat> <value>1.25799723216292</value></relativerisk><relativerisk>  <age> 75</age> <sex>0</sex> <cat>6</cat> <value>1.37738763850783</value></relativerisk><relativerisk>  <age> 75</age> <sex>0</sex> <cat>7</cat> <value>1.51867657035025</value></relativerisk><relativerisk>  <age> 75</age> <sex>0</sex> <cat>8</cat> <value>1.68689779784909</value></relativerisk><relativerisk>  <age> 75</age> <sex>0</sex> <cat>9</cat> <value>2.1359632709022</value></relativerisk><relativerisk>  <age> 75</age> <sex>1</sex> <cat>1</cat> <value>0.935569713796101</value></relativerisk><relativerisk>  <age> 75</age> <sex>1</sex> <cat>2</cat> <value>1</value></relativerisk><relativerisk>  <age> 75</age> <sex>1</sex> <cat>3</cat> <value>1.07990998804985</value></relativerisk><relativerisk>  <age> 75</age> <sex>1</sex> <cat>4</cat> <value>1.17949004497047</value></relativerisk><relativerisk>  <age> 75</age> <sex>1</sex> <cat>5</cat> <value>1.30027639656777</value></relativerisk><relativerisk>  <age> 75</age> <sex>1</sex> <cat>6</cat> <value>1.44613733470915</value></relativerisk><relativerisk>  <age> 75</age> <sex>1</sex> <cat>7</cat> <value>1.62310516431461</value></relativerisk><relativerisk>  <age> 75</age> <sex>1</sex> <cat>8</cat> <value>1.83963555606652</value></relativerisk><relativerisk>  <age> 75</age> <sex>1</sex> <cat>9</cat> <value>2.22723218228</value></relativerisk><relativerisk>  <age> 76</age> <sex>0</sex> <cat>1</cat> <value>0.94066997311359</value></relativerisk><relativerisk>  <age> 76</age> <sex>0</sex> <cat>2</cat> <value>1</value></relativerisk><relativerisk>  <age> 76</age> <sex>0</sex> <cat>3</cat> <value>1.07140592998341</value></relativerisk><relativerisk>  <age> 76</age> <sex>0</sex> <cat>4</cat> <value>1.15726261014104</value></relativerisk><relativerisk>  <age> 76</age> <sex>0</sex> <cat>5</cat> <value>1.25890785086309</value></relativerisk><relativerisk>  <age> 76</age> <sex>0</sex> <cat>6</cat> <value>1.3789205399949</value></relativerisk><relativerisk>  <age> 76</age> <sex>0</sex> <cat>7</cat> <value>1.52110287405907</value></relativerisk><relativerisk>  <age> 76</age> <sex>0</sex> <cat>8</cat> <value>1.69060087360997</value></relativerisk><relativerisk>  <age> 76</age> <sex>0</sex> <cat>9</cat> <value>2.14443370415545</value></relativerisk><relativerisk>  <age> 76</age> <sex>1</sex> <cat>1</cat> <value>0.934695908787124</value></relativerisk><relativerisk>  <age> 76</age> <sex>1</sex> <cat>2</cat> <value>1</value></relativerisk><relativerisk>  <age> 76</age> <sex>1</sex> <cat>3</cat> <value>1.08109555923813</value></relativerisk><relativerisk>  <age> 76</age> <sex>1</sex> <cat>4</cat> <value>1.18230337660103</value></relativerisk><relativerisk>  <age> 76</age> <sex>1</sex> <cat>5</cat> <value>1.30527370042143</value></relativerisk><relativerisk>  <age> 76</age> <sex>1</sex> <cat>6</cat> <value>1.45405444676928</value></relativerisk><relativerisk>  <age> 76</age> <sex>1</sex> <cat>7</cat> <value>1.63494361886588</value></relativerisk><relativerisk>  <age> 76</age> <sex>1</sex> <cat>8</cat> <value>1.85678268023363</value></relativerisk><relativerisk>  <age> 76</age> <sex>1</sex> <cat>9</cat> <value>2.2553660029087</value></relativerisk><relativerisk>  <age> 77</age> <sex>0</sex> <cat>1</cat> <value>0.940593799763027</value></relativerisk><relativerisk>  <age> 77</age> <sex>0</sex> <cat>2</cat> <value>1</value></relativerisk><relativerisk>  <age> 77</age> <sex>0</sex> <cat>3</cat> <value>1.07153963843547</value></relativerisk><relativerisk>  <age> 77</age> <sex>0</sex> <cat>4</cat> <value>1.15761775620424</value></relativerisk><relativerisk>  <age> 77</age> <sex>0</sex> <cat>5</cat> <value>1.2596098967358</value></relativerisk><relativerisk>  <age> 77</age> <sex>0</sex> <cat>6</cat> <value>1.38014807027508</value></relativerisk><relativerisk>  <age> 77</age> <sex>0</sex> <cat>7</cat> <value>1.52311080738543</value></relativerisk><relativerisk>  <age> 77</age> <sex>0</sex> <cat>8</cat> <value>1.69375468413449</value></relativerisk><relativerisk>  <age> 77</age> <sex>0</sex> <cat>9</cat> <value>2.15204604973479</value></relativerisk><relativerisk>  <age> 77</age> <sex>1</sex> <cat>1</cat> <value>0.9338765634559</value></relativerisk><relativerisk>  <age> 77</age> <sex>1</sex> <cat>2</cat> <value>1</value></relativerisk><relativerisk>  <age> 77</age> <sex>1</sex> <cat>3</cat> <value>1.08221290398876</value></relativerisk><relativerisk>  <age> 77</age> <sex>1</sex> <cat>4</cat> <value>1.18496312828566</value></relativerisk><relativerisk>  <age> 77</age> <sex>1</sex> <cat>5</cat> <value>1.31001449808071</value></relativerisk><relativerisk>  <age> 77</age> <sex>1</sex> <cat>6</cat> <value>1.46159314235493</value></relativerisk><relativerisk>  <age> 77</age> <sex>1</sex> <cat>7</cat> <value>1.64626118074896</value></relativerisk><relativerisk>  <age> 77</age> <sex>1</sex> <cat>8</cat> <value>1.87324508628462</value></relativerisk><relativerisk>  <age> 77</age> <sex>1</sex> <cat>9</cat> <value>2.28256651049401</value></relativerisk><relativerisk>  <age> 78</age> <sex>0</sex> <cat>1</cat> <value>0.940561190283989</value></relativerisk><relativerisk>  <age> 78</age> <sex>0</sex> <cat>2</cat> <value>1</value></relativerisk><relativerisk>  <age> 78</age> <sex>0</sex> <cat>3</cat> <value>1.07162053888835</value></relativerisk><relativerisk>  <age> 78</age> <sex>0</sex> <cat>4</cat> <value>1.15785647992755</value></relativerisk><relativerisk>  <age> 78</age> <sex>0</sex> <cat>5</cat> <value>1.26012064644382</value></relativerisk><relativerisk>  <age> 78</age> <sex>0</sex> <cat>6</cat> <value>1.38109732569049</value></relativerisk><relativerisk>  <age> 78</age> <sex>0</sex> <cat>7</cat> <value>1.52474046403368</value></relativerisk><relativerisk>  <age> 78</age> <sex>0</sex> <cat>8</cat> <value>1.69641663925269</value></relativerisk><relativerisk>  <age> 78</age> <sex>0</sex> <cat>9</cat> <value>2.1589156309653</value></relativerisk><relativerisk>  <age> 78</age> <sex>1</sex> <cat>1</cat> <value>0.933112701648071</value></relativerisk><relativerisk>  <age> 78</age> <sex>1</sex> <cat>2</cat> <value>1</value></relativerisk><relativerisk>  <age> 78</age> <sex>1</sex> <cat>3</cat> <value>1.08326031985229</value></relativerisk><relativerisk>  <age> 78</age> <sex>1</sex> <cat>4</cat> <value>1.18746483005055</value></relativerisk><relativerisk>  <age> 78</age> <sex>1</sex> <cat>5</cat> <value>1.31449005534977</value></relativerisk><relativerisk>  <age> 78</age> <sex>1</sex> <cat>6</cat> <value>1.46873831236371</value></relativerisk><relativerisk>  <age> 78</age> <sex>1</sex> <cat>7</cat> <value>1.65703337114238</value></relativerisk><relativerisk>  <age> 78</age> <sex>1</sex> <cat>8</cat> <value>1.8889846571295</value></relativerisk><relativerisk>  <age> 78</age> <sex>1</sex> <cat>9</cat> <value>2.30876512294972</value></relativerisk><relativerisk>  <age> 79</age> <sex>0</sex> <cat>1</cat> <value>0.940568385821918</value></relativerisk><relativerisk>  <age> 79</age> <sex>0</sex> <cat>2</cat> <value>1</value></relativerisk><relativerisk>  <age> 79</age> <sex>0</sex> <cat>3</cat> <value>1.0716536710387</value></relativerisk><relativerisk>  <age> 79</age> <sex>0</sex> <cat>4</cat> <value>1.15799060023574</value></relativerisk><relativerisk>  <age> 79</age> <sex>0</sex> <cat>5</cat> <value>1.26046091819166</value></relativerisk><relativerisk>  <age> 79</age> <sex>0</sex> <cat>6</cat> <value>1.3818010439355</value></relativerisk><relativerisk>  <age> 79</age> <sex>0</sex> <cat>7</cat> <value>1.52604042484899</value></relativerisk><relativerisk>  <age> 79</age> <sex>0</sex> <cat>8</cat> <value>1.6986565176692</value></relativerisk><relativerisk>  <age> 79</age> <sex>0</sex> <cat>9</cat> <value>2.16518374261707</value></relativerisk><relativerisk>  <age> 79</age> <sex>1</sex> <cat>1</cat> <value>0.932405061969829</value></relativerisk><relativerisk>  <age> 79</age> <sex>1</sex> <cat>2</cat> <value>1</value></relativerisk><relativerisk>  <age> 79</age> <sex>1</sex> <cat>3</cat> <value>1.08423650529925</value></relativerisk><relativerisk>  <age> 79</age> <sex>1</sex> <cat>4</cat> <value>1.18980497740515</value></relativerisk><relativerisk>  <age> 79</age> <sex>1</sex> <cat>5</cat> <value>1.31869337095831</value></relativerisk><relativerisk>  <age> 79</age> <sex>1</sex> <cat>6</cat> <value>1.47547760640636</value></relativerisk><relativerisk>  <age> 79</age> <sex>1</sex> <cat>7</cat> <value>1.66723982854701</value></relativerisk><relativerisk>  <age> 79</age> <sex>1</sex> <cat>8</cat> <value>1.90396918086843</value></relativerisk><relativerisk>  <age> 79</age> <sex>1</sex> <cat>9</cat> <value>2.33390259406387</value></relativerisk><relativerisk>  <age> 80</age> <sex>0</sex> <cat>1</cat> <value>0.968621992953421</value></relativerisk><relativerisk>  <age> 80</age> <sex>0</sex> <cat>2</cat> <value>1</value></relativerisk><relativerisk>  <age> 80</age> <sex>0</sex> <cat>3</cat> <value>1.03647224296587</value></relativerisk><relativerisk>  <age> 80</age> <sex>0</sex> <cat>4</cat> <value>1.07862424853949</value></relativerisk><relativerisk>  <age> 80</age> <sex>0</sex> <cat>5</cat> <value>1.12637601800228</value></relativerisk><relativerisk>  <age> 80</age> <sex>0</sex> <cat>6</cat> <value>1.18010521649602</value></relativerisk><relativerisk>  <age> 80</age> <sex>0</sex> <cat>7</cat> <value>1.24051785586884</value></relativerisk><relativerisk>  <age> 80</age> <sex>0</sex> <cat>8</cat> <value>1.30857461334405</value></relativerisk><relativerisk>  <age> 80</age> <sex>0</sex> <cat>9</cat> <value>1.46994321246738</value></relativerisk><relativerisk>  <age> 80</age> <sex>1</sex> <cat>1</cat> <value>0.965048083190655</value></relativerisk><relativerisk>  <age> 80</age> <sex>1</sex> <cat>2</cat> <value>1</value></relativerisk><relativerisk>  <age> 80</age> <sex>1</sex> <cat>3</cat> <value>1.04167668440026</value></relativerisk><relativerisk>  <age> 80</age> <sex>1</sex> <cat>4</cat> <value>1.09126529741374</value></relativerisk><relativerisk>  <age> 80</age> <sex>1</sex> <cat>5</cat> <value>1.14832997707084</value></relativerisk><relativerisk>  <age> 80</age> <sex>1</sex> <cat>6</cat> <value>1.21334677682061</value></relativerisk><relativerisk>  <age> 80</age> <sex>1</sex> <cat>7</cat> <value>1.28736267285371</value></relativerisk><relativerisk>  <age> 80</age> <sex>1</sex> <cat>8</cat> <value>1.37184508140631</value></relativerisk><relativerisk>  <age> 80</age> <sex>1</sex> <cat>9</cat> <value>1.50736485057503</value></relativerisk><relativerisk>  <age> 81</age> <sex>0</sex> <cat>1</cat> <value>0.968823573721066</value></relativerisk><relativerisk>  <age> 81</age> <sex>0</sex> <cat>2</cat> <value>1</value></relativerisk><relativerisk>  <age> 81</age> <sex>0</sex> <cat>3</cat> <value>1.03624171679533</value></relativerisk><relativerisk>  <age> 81</age> <sex>0</sex> <cat>4</cat> <value>1.07813290101649</value></relativerisk><relativerisk>  <age> 81</age> <sex>0</sex> <cat>5</cat> <value>1.12559715970504</value></relativerisk><relativerisk>  <age> 81</age> <sex>0</sex> <cat>6</cat> <value>1.17901381818547</value></relativerisk><relativerisk>  <age> 81</age> <sex>0</sex> <cat>7</cat> <value>1.23908992382209</value></relativerisk><relativerisk>  <age> 81</age> <sex>0</sex> <cat>8</cat> <value>1.30678764517771</value></relativerisk><relativerisk>  <age> 81</age> <sex>0</sex> <cat>9</cat> <value>1.46742304641706</value></relativerisk><relativerisk>  <age> 81</age> <sex>1</sex> <cat>1</cat> <value>0.964843410170775</value></relativerisk><relativerisk>  <age> 81</age> <sex>1</sex> <cat>2</cat> <value>1</value></relativerisk><relativerisk>  <age> 81</age> <sex>1</sex> <cat>3</cat> <value>1.04193751155557</value></relativerisk><relativerisk>  <age> 81</age> <sex>1</sex> <cat>4</cat> <value>1.09186014754007</value></relativerisk><relativerisk>  <age> 81</age> <sex>1</sex> <cat>5</cat> <value>1.14934054416283</value></relativerisk><relativerisk>  <age> 81</age> <sex>1</sex> <cat>6</cat> <value>1.21487087549972</value></relativerisk><relativerisk>  <age> 81</age> <sex>1</sex> <cat>7</cat> <value>1.28952165582331</value></relativerisk><relativerisk>  <age> 81</age> <sex>1</sex> <cat>8</cat> <value>1.37479211141453</value></relativerisk><relativerisk>  <age> 81</age> <sex>1</sex> <cat>9</cat> <value>1.51173676550995</value></relativerisk><relativerisk>  <age> 82</age> <sex>0</sex> <cat>1</cat> <value>0.969050971960154</value></relativerisk><relativerisk>  <age> 82</age> <sex>0</sex> <cat>2</cat> <value>1</value></relativerisk><relativerisk>  <age> 82</age> <sex>0</sex> <cat>3</cat> <value>1.03598109733131</value></relativerisk><relativerisk>  <age> 82</age> <sex>0</sex> <cat>4</cat> <value>1.07757662092599</value></relativerisk><relativerisk>  <age> 82</age> <sex>0</sex> <cat>5</cat> <value>1.12471389861895</value></relativerisk><relativerisk>  <age> 82</age> <sex>0</sex> <cat>6</cat> <value>1.17777370065686</value></relativerisk><relativerisk>  <age> 82</age> <sex>0</sex> <cat>7</cat> <value>1.23746368770331</value></relativerisk><relativerisk>  <age> 82</age> <sex>0</sex> <cat>8</cat> <value>1.30474698024809</value></relativerisk><relativerisk>  <age> 82</age> <sex>0</sex> <cat>9</cat> <value>1.46452179480808</value></relativerisk><relativerisk>  <age> 82</age> <sex>1</sex> <cat>1</cat> <value>0.964676167851503</value></relativerisk><relativerisk>  <age> 82</age> <sex>1</sex> <cat>2</cat> <value>1</value></relativerisk><relativerisk>  <age> 82</age> <sex>1</sex> <cat>3</cat> <value>1.04215262324929</value></relativerisk><relativerisk>  <age> 82</age> <sex>1</sex> <cat>4</cat> <value>1.09235345297444</value></relativerisk><relativerisk>  <age> 82</age> <sex>1</sex> <cat>5</cat> <value>1.15018355988012</value></relativerisk><relativerisk>  <age> 82</age> <sex>1</sex> <cat>6</cat> <value>1.21615016561407</value></relativerisk><relativerisk>  <age> 82</age> <sex>1</sex> <cat>7</cat> <value>1.29134554000033</value></relativerisk><relativerisk>  <age> 82</age> <sex>1</sex> <cat>8</cat> <value>1.37729835608923</value></relativerisk><relativerisk>  <age> 82</age> <sex>1</sex> <cat>9</cat> <value>1.51549287360165</value></relativerisk><relativerisk>  <age> 83</age> <sex>0</sex> <cat>1</cat> <value>0.969301677103762</value></relativerisk><relativerisk>  <age> 83</age> <sex>0</sex> <cat>2</cat> <value>1</value></relativerisk><relativerisk>  <age> 83</age> <sex>0</sex> <cat>3</cat> <value>1.03569349423672</value></relativerisk><relativerisk>  <age> 83</age> <sex>0</sex> <cat>4</cat> <value>1.0769623643603</value></relativerisk><relativerisk>  <age> 83</age> <sex>0</sex> <cat>5</cat> <value>1.12373786841189</value></relativerisk><relativerisk>  <age> 83</age> <sex>0</sex> <cat>6</cat> <value>1.1764021566563</value></relativerisk><relativerisk>  <age> 83</age> <sex>0</sex> <cat>7</cat> <value>1.23566328987697</value></relativerisk><relativerisk>  <age> 83</age> <sex>0</sex> <cat>8</cat> <value>1.30248507583094</value></relativerisk><relativerisk>  <age> 83</age> <sex>0</sex> <cat>9</cat> <value>1.46129468356621</value></relativerisk><relativerisk>  <age> 83</age> <sex>1</sex> <cat>1</cat> <value>0.964546318594175</value></relativerisk><relativerisk>  <age> 83</age> <sex>1</sex> <cat>2</cat> <value>1</value></relativerisk><relativerisk>  <age> 83</age> <sex>1</sex> <cat>3</cat> <value>1.04232202356508</value></relativerisk><relativerisk>  <age> 83</age> <sex>1</sex> <cat>4</cat> <value>1.09274516263989</value></relativerisk><relativerisk>  <age> 83</age> <sex>1</sex> <cat>5</cat> <value>1.15085882674584</value></relativerisk><relativerisk>  <age> 83</age> <sex>1</sex> <cat>6</cat> <value>1.21718417273085</value></relativerisk><relativerisk>  <age> 83</age> <sex>1</sex> <cat>7</cat> <value>1.29283339098062</value></relativerisk><relativerisk>  <age> 83</age> <sex>1</sex> <cat>8</cat> <value>1.37936216635466</value></relativerisk><relativerisk>  <age> 83</age> <sex>1</sex> <cat>9</cat> <value>1.51862987375756</value></relativerisk><relativerisk>  <age> 84</age> <sex>0</sex> <cat>1</cat> <value>0.969572902036852</value></relativerisk><relativerisk>  <age> 84</age> <sex>0</sex> <cat>2</cat> <value>1</value></relativerisk><relativerisk>  <age> 84</age> <sex>0</sex> <cat>3</cat> <value>1.03538235730931</value></relativerisk><relativerisk>  <age> 84</age> <sex>0</sex> <cat>4</cat> <value>1.0762978461022</value></relativerisk><relativerisk>  <age> 84</age> <sex>0</sex> <cat>5</cat> <value>1.12268196907678</value></relativerisk><relativerisk>  <age> 84</age> <sex>0</sex> <cat>6</cat> <value>1.17491835953765</value></relativerisk><relativerisk>  <age> 84</age> <sex>0</sex> <cat>7</cat> <value>1.23371549932344</value></relativerisk><relativerisk>  <age> 84</age> <sex>0</sex> <cat>8</cat> <value>1.30003792747287</value></relativerisk><relativerisk>  <age> 84</age> <sex>0</sex> <cat>9</cat> <value>1.45780303515426</value></relativerisk><relativerisk>  <age> 84</age> <sex>1</sex> <cat>1</cat> <value>0.964453662038358</value></relativerisk><relativerisk>  <age> 84</age> <sex>1</sex> <cat>2</cat> <value>1</value></relativerisk><relativerisk>  <age> 84</age> <sex>1</sex> <cat>3</cat> <value>1.04244593053353</value></relativerisk><relativerisk>  <age> 84</age> <sex>1</sex> <cat>4</cat> <value>1.09303572173416</value></relativerisk><relativerisk>  <age> 84</age> <sex>1</sex> <cat>5</cat> <value>1.15136700464106</value></relativerisk><relativerisk>  <age> 84</age> <sex>1</sex> <cat>6</cat> <value>1.21797373644395</value></relativerisk><relativerisk>  <age> 84</age> <sex>1</sex> <cat>7</cat> <value>1.29398616421391</value></relativerisk><relativerisk>  <age> 84</age> <sex>1</sex> <cat>8</cat> <value>1.38098450924905</value></relativerisk><relativerisk>  <age> 84</age> <sex>1</sex> <cat>9</cat> <value>1.52114841491133</value></relativerisk><relativerisk>  <age> 85</age> <sex>0</sex> <cat>1</cat> <value>0.969861575634769</value></relativerisk><relativerisk>  <age> 85</age> <sex>0</sex> <cat>2</cat> <value>1</value></relativerisk><relativerisk>  <age> 85</age> <sex>0</sex> <cat>3</cat> <value>1.03505148512418</value></relativerisk><relativerisk>  <age> 85</age> <sex>0</sex> <cat>4</cat> <value>1.07559155848236</value></relativerisk><relativerisk>  <age> 85</age> <sex>0</sex> <cat>5</cat> <value>1.12156039804819</value></relativerisk><relativerisk>  <age> 85</age> <sex>0</sex> <cat>6</cat> <value>1.17334340959439</value></relativerisk><relativerisk>  <age> 85</age> <sex>0</sex> <cat>7</cat> <value>1.2316497776242</value></relativerisk><relativerisk>  <age> 85</age> <sex>0</sex> <cat>8</cat> <value>1.29744516135367</value></relativerisk><relativerisk>  <age> 85</age> <sex>0</sex> <cat>9</cat> <value>1.45411445684198</value></relativerisk><relativerisk>  <age> 85</age> <sex>1</sex> <cat>1</cat> <value>0.964397832459286</value></relativerisk><relativerisk>  <age> 85</age> <sex>1</sex> <cat>2</cat> <value>1</value></relativerisk><relativerisk>  <age> 85</age> <sex>1</sex> <cat>3</cat> <value>1.04252477987302</value></relativerisk><relativerisk>  <age> 85</age> <sex>1</sex> <cat>4</cat> <value>1.09322608084807</value></relativerisk><relativerisk>  <age> 85</age> <sex>1</sex> <cat>5</cat> <value>1.1517096274824</value></relativerisk><relativerisk>  <age> 85</age> <sex>1</sex> <cat>6</cat> <value>1.21852103761457</value></relativerisk><relativerisk>  <age> 85</age> <sex>1</sex> <cat>7</cat> <value>1.29480674701192</value></relativerisk><relativerisk>  <age> 85</age> <sex>1</sex> <cat>8</cat> <value>1.38216903063258</value></relativerisk><relativerisk>  <age> 85</age> <sex>1</sex> <cat>9</cat> <value>1.52305320320348</value></relativerisk><relativerisk>  <age> 86</age> <sex>0</sex> <cat>1</cat> <value>0.970164333712416</value></relativerisk><relativerisk>  <age> 86</age> <sex>0</sex> <cat>2</cat> <value>1</value></relativerisk><relativerisk>  <age> 86</age> <sex>0</sex> <cat>3</cat> <value>1.03470503591238</value></relativerisk><relativerisk>  <age> 86</age> <sex>0</sex> <cat>4</cat> <value>1.07485279564191</value></relativerisk><relativerisk>  <age> 86</age> <sex>0</sex> <cat>5</cat> <value>1.12038869116184</value></relativerisk><relativerisk>  <age> 86</age> <sex>0</sex> <cat>6</cat> <value>1.17170039642684</value></relativerisk><relativerisk>  <age> 86</age> <sex>0</sex> <cat>7</cat> <value>1.22949836962656</value></relativerisk><relativerisk>  <age> 86</age> <sex>0</sex> <cat>8</cat> <value>1.29475016342258</value></relativerisk><relativerisk>  <age> 86</age> <sex>0</sex> <cat>9</cat> <value>1.45030310949067</value></relativerisk><relativerisk>  <age> 86</age> <sex>1</sex> <cat>1</cat> <value>0.964378296262491</value></relativerisk><relativerisk>  <age> 86</age> <sex>1</sex> <cat>2</cat> <value>1</value></relativerisk><relativerisk>  <age> 86</age> <sex>1</sex> <cat>3</cat> <value>1.04255922835809</value></relativerisk><relativerisk>  <age> 86</age> <sex>1</sex> <cat>4</cat> <value>1.09331770396778</value></relativerisk><relativerisk>  <age> 86</age> <sex>1</sex> <cat>5</cat> <value>1.15188911752335</value></relativerisk><relativerisk>  <age> 86</age> <sex>1</sex> <cat>6</cat> <value>1.21882962127914</value></relativerisk><relativerisk>  <age> 86</age> <sex>1</sex> <cat>7</cat> <value>1.29529999333393</value></relativerisk><relativerisk>  <age> 86</age> <sex>1</sex> <cat>8</cat> <value>1.38292210653733</value></relativerisk><relativerisk>  <age> 86</age> <sex>1</sex> <cat>9</cat> <value>1.52435308906763</value></relativerisk><relativerisk>  <age> 87</age> <sex>0</sex> <cat>1</cat> <value>0.970477507772701</value></relativerisk><relativerisk>  <age> 87</age> <sex>0</sex> <cat>2</cat> <value>1</value></relativerisk><relativerisk>  <age> 87</age> <sex>0</sex> <cat>3</cat> <value>1.03434754153168</value></relativerisk><relativerisk>  <age> 87</age> <sex>0</sex> <cat>4</cat> <value>1.07409168525453</value></relativerisk><relativerisk>  <age> 87</age> <sex>0</sex> <cat>5</cat> <value>1.11918377716114</value></relativerisk><relativerisk>  <age> 87</age> <sex>0</sex> <cat>6</cat> <value>1.17001448330577</value></relativerisk><relativerisk>  <age> 87</age> <sex>0</sex> <cat>7</cat> <value>1.22729642783505</value></relativerisk><relativerisk>  <age> 87</age> <sex>0</sex> <cat>8</cat> <value>1.29200025858397</value></relativerisk><relativerisk>  <age> 87</age> <sex>0</sex> <cat>9</cat> <value>1.44645008486427</value></relativerisk><relativerisk>  <age> 87</age> <sex>1</sex> <cat>1</cat> <value>0.964394349806537</value></relativerisk><relativerisk>  <age> 87</age> <sex>1</sex> <cat>2</cat> <value>1</value></relativerisk><relativerisk>  <age> 87</age> <sex>1</sex> <cat>3</cat> <value>1.04255015658751</value></relativerisk><relativerisk>  <age> 87</age> <sex>1</sex> <cat>4</cat> <value>1.09331257486259</value></relativerisk><relativerisk>  <age> 87</age> <sex>1</sex> <cat>5</cat> <value>1.15190879647066</value></relativerisk><relativerisk>  <age> 87</age> <sex>1</sex> <cat>6</cat> <value>1.21890441406246</value></relativerisk><relativerisk>  <age> 87</age> <sex>1</sex> <cat>7</cat> <value>1.29547274978674</value></relativerisk><relativerisk>  <age> 87</age> <sex>1</sex> <cat>8</cat> <value>1.38325288113814</value></relativerisk><relativerisk>  <age> 87</age> <sex>1</sex> <cat>9</cat> <value>1.52506113146056</value></relativerisk><relativerisk>  <age> 88</age> <sex>0</sex> <cat>1</cat> <value>0.970797111849365</value></relativerisk><relativerisk>  <age> 88</age> <sex>0</sex> <cat>2</cat> <value>1</value></relativerisk><relativerisk>  <age> 88</age> <sex>0</sex> <cat>3</cat> <value>1.03398392428266</value></relativerisk><relativerisk>  <age> 88</age> <sex>0</sex> <cat>4</cat> <value>1.07331922732375</value></relativerisk><relativerisk>  <age> 88</age> <sex>0</sex> <cat>5</cat> <value>1.11796404542918</value></relativerisk><relativerisk>  <age> 88</age> <sex>0</sex> <cat>6</cat> <value>1.16831301359689</value></relativerisk><relativerisk>  <age> 88</age> <sex>0</sex> <cat>7</cat> <value>1.22508217148251</value></relativerisk><relativerisk>  <age> 88</age> <sex>0</sex> <cat>8</cat> <value>1.28924694254241</value></relativerisk><relativerisk>  <age> 88</age> <sex>0</sex> <cat>9</cat> <value>1.44264390244561</value></relativerisk><relativerisk>  <age> 88</age> <sex>1</sex> <cat>1</cat> <value>0.964445117329041</value></relativerisk><relativerisk>  <age> 88</age> <sex>1</sex> <cat>2</cat> <value>1</value></relativerisk><relativerisk>  <age> 88</age> <sex>1</sex> <cat>3</cat> <value>1.04249867143466</value></relativerisk><relativerisk>  <age> 88</age> <sex>1</sex> <cat>4</cat> <value>1.093213202497</value></relativerisk><relativerisk>  <age> 88</age> <sex>1</sex> <cat>5</cat> <value>1.15177289449094</value></relativerisk><relativerisk>  <age> 88</age> <sex>1</sex> <cat>6</cat> <value>1.2187517377027</value></relativerisk><relativerisk>  <age> 88</age> <sex>1</sex> <cat>7</cat> <value>1.29533387509265</value></relativerisk><relativerisk>  <age> 88</age> <sex>1</sex> <cat>8</cat> <value>1.38317329438893</value></relativerisk><relativerisk>  <age> 88</age> <sex>1</sex> <cat>9</cat> <value>1.5251946436757</value></relativerisk><relativerisk>  <age> 89</age> <sex>0</sex> <cat>1</cat> <value>0.971118826845663</value></relativerisk><relativerisk>  <age> 89</age> <sex>0</sex> <cat>2</cat> <value>1</value></relativerisk><relativerisk>  <age> 89</age> <sex>0</sex> <cat>3</cat> <value>1.03361951742614</value></relativerisk><relativerisk>  <age> 89</age> <sex>0</sex> <cat>4</cat> <value>1.07254734213637</value></relativerisk><relativerisk>  <age> 89</age> <sex>0</sex> <cat>5</cat> <value>1.1167494307515</value></relativerisk><relativerisk>  <age> 89</age> <sex>0</sex> <cat>6</cat> <value>1.16662564546644</value></relativerisk><relativerisk>  <age> 89</age> <sex>0</sex> <cat>7</cat> <value>1.22289708988272</value></relativerisk><relativerisk>  <age> 89</age> <sex>0</sex> <cat>8</cat> <value>1.28654618065862</value></relativerisk><relativerisk>  <age> 89</age> <sex>0</sex> <cat>9</cat> <value>1.43898115757917</value></relativerisk><relativerisk>  <age> 89</age> <sex>1</sex> <cat>1</cat> <value>0.964529548947088</value></relativerisk><relativerisk>  <age> 89</age> <sex>1</sex> <cat>2</cat> <value>1</value></relativerisk><relativerisk>  <age> 89</age> <sex>1</sex> <cat>3</cat> <value>1.04240610824771</value></relativerisk><relativerisk>  <age> 89</age> <sex>1</sex> <cat>4</cat> <value>1.09302262566437</value></relativerisk><relativerisk>  <age> 89</age> <sex>1</sex> <cat>5</cat> <value>1.15148655752279</value></relativerisk><relativerisk>  <age> 89</age> <sex>1</sex> <cat>6</cat> <value>1.21837931944319</value></relativerisk><relativerisk>  <age> 89</age> <sex>1</sex> <cat>7</cat> <value>1.29489425428739</value></relativerisk><relativerisk>  <age> 89</age> <sex>1</sex> <cat>8</cat> <value>1.38269810132376</value></relativerisk><relativerisk>  <age> 89</age> <sex>1</sex> <cat>9</cat> <value>1.52477522434899</value></relativerisk><relativerisk>  <age> 90</age> <sex>0</sex> <cat>1</cat> <value>0.971437982894741</value></relativerisk><relativerisk>  <age> 90</age> <sex>0</sex> <cat>2</cat> <value>1</value></relativerisk><relativerisk>  <age> 90</age> <sex>0</sex> <cat>3</cat> <value>1.03326008888409</value></relativerisk><relativerisk>  <age> 90</age> <sex>0</sex> <cat>4</cat> <value>1.07178892640642</value></relativerisk><relativerisk>  <age> 90</age> <sex>0</sex> <cat>5</cat> <value>1.11556151387238</value></relativerisk><relativerisk>  <age> 90</age> <sex>0</sex> <cat>6</cat> <value>1.16498451368212</value></relativerisk><relativerisk>  <age> 90</age> <sex>0</sex> <cat>7</cat> <value>1.22078618947432</value></relativerisk><relativerisk>  <age> 90</age> <sex>0</sex> <cat>8</cat> <value>1.28395877470652</value></relativerisk><relativerisk>  <age> 90</age> <sex>0</sex> <cat>9</cat> <value>1.43556733122627</value></relativerisk><relativerisk>  <age> 90</age> <sex>1</sex> <cat>1</cat> <value>0.964646418717409</value></relativerisk><relativerisk>  <age> 90</age> <sex>1</sex> <cat>2</cat> <value>1</value></relativerisk><relativerisk>  <age> 90</age> <sex>1</sex> <cat>3</cat> <value>1.04227403281581</value></relativerisk><relativerisk>  <age> 90</age> <sex>1</sex> <cat>4</cat> <value>1.09274441687655</value></relativerisk><relativerisk>  <age> 90</age> <sex>1</sex> <cat>5</cat> <value>1.15105585295031</value></relativerisk><relativerisk>  <age> 90</age> <sex>1</sex> <cat>6</cat> <value>1.2177962993748</value></relativerisk><relativerisk>  <age> 90</age> <sex>1</sex> <cat>7</cat> <value>1.29416680777135</value></relativerisk><relativerisk>  <age> 90</age> <sex>1</sex> <cat>8</cat> <value>1.38184488320445</value></relativerisk><relativerisk>  <age> 90</age> <sex>1</sex> <cat>9</cat> <value>1.52382877397991</value></relativerisk><relativerisk>  <age> 91</age> <sex>0</sex> <cat>1</cat> <value>0.971749539922219</value></relativerisk><relativerisk>  <age> 91</age> <sex>0</sex> <cat>2</cat> <value>1</value></relativerisk><relativerisk>  <age> 91</age> <sex>0</sex> <cat>3</cat> <value>1.03291186801471</value></relativerisk><relativerisk>  <age> 91</age> <sex>0</sex> <cat>4</cat> <value>1.07105791753758</value></relativerisk><relativerisk>  <age> 91</age> <sex>0</sex> <cat>5</cat> <value>1.11442363807174</value></relativerisk><relativerisk>  <age> 91</age> <sex>0</sex> <cat>6</cat> <value>1.16342441946892</value></relativerisk><relativerisk>  <age> 91</age> <sex>0</sex> <cat>7</cat> <value>1.21879828694472</value></relativerisk><relativerisk>  <age> 91</age> <sex>0</sex> <cat>8</cat> <value>1.28155080245072</value></relativerisk><relativerisk>  <age> 91</age> <sex>0</sex> <cat>9</cat> <value>1.4325177791328</value></relativerisk><relativerisk>  <age> 91</age> <sex>1</sex> <cat>1</cat> <value>0.964794322533978</value></relativerisk><relativerisk>  <age> 91</age> <sex>1</sex> <cat>2</cat> <value>1</value></relativerisk><relativerisk>  <age> 91</age> <sex>1</sex> <cat>3</cat> <value>1.04210424342648</value></relativerisk><relativerisk>  <age> 91</age> <sex>1</sex> <cat>4</cat> <value>1.09238268631116</value></relativerisk><relativerisk>  <age> 91</age> <sex>1</sex> <cat>5</cat> <value>1.15048777511236</value></relativerisk><relativerisk>  <age> 91</age> <sex>1</sex> <cat>6</cat> <value>1.21701323713585</value></relativerisk><relativerisk>  <age> 91</age> <sex>1</sex> <cat>7</cat> <value>1.29316649890381</value></relativerisk><relativerisk>  <age> 91</age> <sex>1</sex> <cat>8</cat> <value>1.38063405596242</value></relativerisk><relativerisk>  <age> 91</age> <sex>1</sex> <cat>9</cat> <value>1.52238550603623</value></relativerisk><relativerisk>  <age> 92</age> <sex>0</sex> <cat>1</cat> <value>0.972048067522335</value></relativerisk><relativerisk>  <age> 92</age> <sex>0</sex> <cat>2</cat> <value>1</value></relativerisk><relativerisk>  <age> 92</age> <sex>0</sex> <cat>3</cat> <value>1.03258157419162</value></relativerisk><relativerisk>  <age> 92</age> <sex>0</sex> <cat>4</cat> <value>1.07036936332697</value></relativerisk><relativerisk>  <age> 92</age> <sex>0</sex> <cat>5</cat> <value>1.11336103762318</value></relativerisk><relativerisk>  <age> 92</age> <sex>0</sex> <cat>6</cat> <value>1.16198304288352</value></relativerisk><relativerisk>  <age> 92</age> <sex>0</sex> <cat>7</cat> <value>1.21698634176479</value></relativerisk><relativerisk>  <age> 92</age> <sex>0</sex> <cat>8</cat> <value>1.27939412284522</value></relativerisk><relativerisk>  <age> 92</age> <sex>0</sex> <cat>9</cat> <value>1.42995889837689</value></relativerisk><relativerisk>  <age> 92</age> <sex>1</sex> <cat>1</cat> <value>0.964971675902319</value></relativerisk><relativerisk>  <age> 92</age> <sex>1</sex> <cat>2</cat> <value>1</value></relativerisk><relativerisk>  <age> 92</age> <sex>1</sex> <cat>3</cat> <value>1.04189877298345</value></relativerisk><relativerisk>  <age> 92</age> <sex>1</sex> <cat>4</cat> <value>1.0919420857752</value></relativerisk><relativerisk>  <age> 92</age> <sex>1</sex> <cat>5</cat> <value>1.14979025063363</value></relativerisk><relativerisk>  <age> 92</age> <sex>1</sex> <cat>6</cat> <value>1.21604211804575</value></relativerisk><relativerisk>  <age> 92</age> <sex>1</sex> <cat>7</cat> <value>1.29191034040202</value></relativerisk><relativerisk>  <age> 92</age> <sex>1</sex> <cat>8</cat> <value>1.37908887652668</value></relativerisk><relativerisk>  <age> 92</age> <sex>1</sex> <cat>9</cat> <value>1.52047995411716</value></relativerisk><relativerisk>  <age> 93</age> <sex>0</sex> <cat>1</cat> <value>0.972327725709006</value></relativerisk><relativerisk>  <age> 93</age> <sex>0</sex> <cat>2</cat> <value>1</value></relativerisk><relativerisk>  <age> 93</age> <sex>0</sex> <cat>3</cat> <value>1.03227644532781</value></relativerisk><relativerisk>  <age> 93</age> <sex>0</sex> <cat>4</cat> <value>1.06973949307507</value></relativerisk><relativerisk>  <age> 93</age> <sex>0</sex> <cat>5</cat> <value>1.11240097165282</value></relativerisk><relativerisk>  <age> 93</age> <sex>0</sex> <cat>6</cat> <value>1.16070116859061</value></relativerisk><relativerisk>  <age> 93</age> <sex>0</sex> <cat>7</cat> <value>1.21540781634065</value></relativerisk><relativerisk>  <age> 93</age> <sex>0</sex> <cat>8</cat> <value>1.27756693262703</value></relativerisk><relativerisk>  <age> 93</age> <sex>0</sex> <cat>9</cat> <value>1.42802945734263</value></relativerisk><relativerisk>  <age> 93</age> <sex>1</sex> <cat>1</cat> <value>0.965176711350892</value></relativerisk><relativerisk>  <age> 93</age> <sex>1</sex> <cat>2</cat> <value>1</value></relativerisk><relativerisk>  <age> 93</age> <sex>1</sex> <cat>3</cat> <value>1.04165989152427</value></relativerisk><relativerisk>  <age> 93</age> <sex>1</sex> <cat>4</cat> <value>1.09142781350806</value></relativerisk><relativerisk>  <age> 93</age> <sex>1</sex> <cat>5</cat> <value>1.14897214507213</value></relativerisk><relativerisk>  <age> 93</age> <sex>1</sex> <cat>6</cat> <value>1.21489636108722</value></relativerisk><relativerisk>  <age> 93</age> <sex>1</sex> <cat>7</cat> <value>1.29041740321943</value></relativerisk><relativerisk>  <age> 93</age> <sex>1</sex> <cat>8</cat> <value>1.37723545243708</value></relativerisk><relativerisk>  <age> 93</age> <sex>1</sex> <cat>9</cat> <value>1.51815098414682</value></relativerisk><relativerisk>  <age> 94</age> <sex>0</sex> <cat>1</cat> <value>0.972582249501144</value></relativerisk><relativerisk>  <age> 94</age> <sex>0</sex> <cat>2</cat> <value>1</value></relativerisk><relativerisk>  <age> 94</age> <sex>0</sex> <cat>3</cat> <value>1.03200426265156</value></relativerisk><relativerisk>  <age> 94</age> <sex>0</sex> <cat>4</cat> <value>1.06918578182736</value></relativerisk><relativerisk>  <age> 94</age> <sex>0</sex> <cat>5</cat> <value>1.11157284957794</value></relativerisk><relativerisk>  <age> 94</age> <sex>0</sex> <cat>6</cat> <value>1.15962290461434</value></relativerisk><relativerisk>  <age> 94</age> <sex>0</sex> <cat>7</cat> <value>1.21412503561164</value></relativerisk><relativerisk>  <age> 94</age> <sex>0</sex> <cat>8</cat> <value>1.2761543372444</value></relativerisk><relativerisk>  <age> 94</age> <sex>0</sex> <cat>9</cat> <value>1.42688203337053</value></relativerisk><relativerisk>  <age> 94</age> <sex>1</sex> <cat>1</cat> <value>0.965407475329035</value></relativerisk><relativerisk>  <age> 94</age> <sex>1</sex> <cat>2</cat> <value>1</value></relativerisk><relativerisk>  <age> 94</age> <sex>1</sex> <cat>3</cat> <value>1.04139010936533</value></relativerisk><relativerisk>  <age> 94</age> <sex>1</sex> <cat>4</cat> <value>1.09084562039766</value></relativerisk><relativerisk>  <age> 94</age> <sex>1</sex> <cat>5</cat> <value>1.14804327196117</value></relativerisk><relativerisk>  <age> 94</age> <sex>1</sex> <cat>6</cat> <value>1.21359083053951</value></relativerisk><relativerisk>  <age> 94</age> <sex>1</sex> <cat>7</cat> <value>1.28870883073507</value></relativerisk><relativerisk>  <age> 94</age> <sex>1</sex> <cat>8</cat> <value>1.3751027590323</value></relativerisk><relativerisk>  <age> 94</age> <sex>1</sex> <cat>9</cat> <value>1.515441819041</value></relativerisk><relativerisk>  <age> 95</age> <sex>0</sex> <cat>1</cat> <value>0.972804941228445</value></relativerisk><relativerisk>  <age> 95</age> <sex>0</sex> <cat>2</cat> <value>1</value></relativerisk><relativerisk>  <age> 95</age> <sex>0</sex> <cat>3</cat> <value>1.03177336679061</value></relativerisk><relativerisk>  <age> 95</age> <sex>0</sex> <cat>4</cat> <value>1.06872699653079</value></relativerisk><relativerisk>  <age> 95</age> <sex>0</sex> <cat>5</cat> <value>1.11090832910929</value></relativerisk><relativerisk>  <age> 95</age> <sex>0</sex> <cat>6</cat> <value>1.15879586546265</value></relativerisk><relativerisk>  <age> 95</age> <sex>0</sex> <cat>7</cat> <value>1.21320550581632</value></relativerisk><relativerisk>  <age> 95</age> <sex>0</sex> <cat>8</cat> <value>1.27524888177421</value></relativerisk><relativerisk>  <age> 95</age> <sex>0</sex> <cat>9</cat> <value>1.42668446886426</value></relativerisk><relativerisk>  <age> 95</age> <sex>1</sex> <cat>1</cat> <value>0.965661824574134</value></relativerisk><relativerisk>  <age> 95</age> <sex>1</sex> <cat>2</cat> <value>1</value></relativerisk><relativerisk>  <age> 95</age> <sex>1</sex> <cat>3</cat> <value>1.04109218094598</value></relativerisk><relativerisk>  <age> 95</age> <sex>1</sex> <cat>4</cat> <value>1.09020181784383</value></relativerisk><relativerisk>  <age> 95</age> <sex>1</sex> <cat>5</cat> <value>1.14701440478213</value></relativerisk><relativerisk>  <age> 95</age> <sex>1</sex> <cat>6</cat> <value>1.21214185230367</value></relativerisk><relativerisk>  <age> 95</age> <sex>1</sex> <cat>7</cat> <value>1.28680786009426</value></relativerisk><relativerisk>  <age> 95</age> <sex>1</sex> <cat>8</cat> <value>1.37272266727804</value></relativerisk><relativerisk>  <age> 95</age> <sex>1</sex> <cat>9</cat> <value>1.51240008179278</value></relativerisk></relrisksfromriskfactor_categorical>
