# Supplementary material for: Identification of differences in health impact modelling of salt reduction
Source: PLoS One. 2017 Nov 28;12(11):e0186760. doi: 10.1371/journal.pone.0186760 (PMC5705127; doi:10.1371/journal.pone.0186760)
Supplement: S1 Data — (ZIP) [file pone.0186760.s001.zip › default/Reference_Data/Diseases/CVA/Relative_Risks_From_Risk_Factor/RR_CVA_default-SBP.xml]

<?xml version="1.0" ?> <relrisksfromriskfactor_categorical><relativerisk>  <age> 0</age> <sex>0</sex> <cat>1</cat> <value>0.878719653663998</value></relativerisk><relativerisk>  <age> 0</age> <sex>0</sex> <cat>2</cat> <value>1.48169812663219</value></relativerisk><relativerisk>  <age> 0</age> <sex>0</sex> <cat>3</cat> <value>3.76059871594653</value></relativerisk><relativerisk>  <age> 0</age> <sex>0</sex> <cat>4</cat> <value>9.73243519019244</value></relativerisk><relativerisk>  <age> 0</age> <sex>1</sex> <cat>1</cat> <value>0.646114670945749</value></relativerisk><relativerisk>  <age> 0</age> <sex>1</sex> <cat>2</cat> <value>1.37943532577549</value></relativerisk><relativerisk>  <age> 0</age> <sex>1</sex> <cat>3</cat> <value>4.1607927403278</value></relativerisk><relativerisk>  <age> 0</age> <sex>1</sex> <cat>4</cat> <value>9.54978332654033</value></relativerisk><relativerisk>  <age> 1</age> <sex>0</sex> <cat>1</cat> <value>0.878719653663998</value></relativerisk><relativerisk>  <age> 1</age> <sex>0</sex> <cat>2</cat> <value>1.48169812663219</value></relativerisk><relativerisk>  <age> 1</age> <sex>0</sex> <cat>3</cat> <value>3.76059871594653</value></relativerisk><relativerisk>  <age> 1</age> <sex>0</sex> <cat>4</cat> <value>9.73243519019244</value></relativerisk><relativerisk>  <age> 1</age> <sex>1</sex> <cat>1</cat> <value>0.646114670945749</value></relativerisk><relativerisk>  <age> 1</age> <sex>1</sex> <cat>2</cat> <value>1.37943532577549</value></relativerisk><relativerisk>  <age> 1</age> <sex>1</sex> <cat>3</cat> <value>4.1607927403278</value></relativerisk><relativerisk>  <age> 1</age> <sex>1</sex> <cat>4</cat> <value>9.54978332654033</value></relativerisk><relativerisk>  <age> 2</age> <sex>0</sex> <cat>1</cat> <value>0.878719653663998</value></relativerisk><relativerisk>  <age> 2</age> <sex>0</sex> <cat>2</cat> <value>1.48169812663219</value></relativerisk><relativerisk>  <age> 2</age> <sex>0</sex> <cat>3</cat> <value>3.76059871594653</value></relativerisk><relativerisk>  <age> 2</age> <sex>0</sex> <cat>4</cat> <value>9.73243519019244</value></relativerisk><relativerisk>  <age> 2</age> <sex>1</sex> <cat>1</cat> <value>0.646114670945749</value></relativerisk><relativerisk>  <age> 2</age> <sex>1</sex> <cat>2</cat> <value>1.37943532577549</value></relativerisk><relativerisk>  <age> 2</age> <sex>1</sex> <cat>3</cat> <value>4.1607927403278</value></relativerisk><relativerisk>  <age> 2</age> <sex>1</sex> <cat>4</cat> <value>9.54978332654033</value></relativerisk><relativerisk>  <age> 3</age> <sex>0</sex> <cat>1</cat> <value>0.878719653663998</value></relativerisk><relativerisk>  <age> 3</age> <sex>0</sex> <cat>2</cat> <value>1.48169812663219</value></relativerisk><relativerisk>  <age> 3</age> <sex>0</sex> <cat>3</cat> <value>3.76059871594653</value></relativerisk><relativerisk>  <age> 3</age> <sex>0</sex> <cat>4</cat> <value>9.73243519019244</value></relativerisk><relativerisk>  <age> 3</age> <sex>1</sex> <cat>1</cat> <value>0.646114670945749</value></relativerisk><relativerisk>  <age> 3</age> <sex>1</sex> <cat>2</cat> <value>1.37943532577549</value></relativerisk><relativerisk>  <age> 3</age> <sex>1</sex> <cat>3</cat> <value>4.1607927403278</value></relativerisk><relativerisk>  <age> 3</age> <sex>1</sex> <cat>4</cat> <value>9.54978332654033</value></relativerisk><relativerisk>  <age> 4</age> <sex>0</sex> <cat>1</cat> <value>0.878719653663998</value></relativerisk><relativerisk>  <age> 4</age> <sex>0</sex> <cat>2</cat> <value>1.48169812663219</value></relativerisk><relativerisk>  <age> 4</age> <sex>0</sex> <cat>3</cat> <value>3.76059871594653</value></relativerisk><relativerisk>  <age> 4</age> <sex>0</sex> <cat>4</cat> <value>9.73243519019244</value></relativerisk><relativerisk>  <age> 4</age> <sex>1</sex> <cat>1</cat> <value>0.646114670945749</value></relativerisk><relativerisk>  <age> 4</age> <sex>1</sex> <cat>2</cat> <value>1.37943532577549</value></relativerisk><relativerisk>  <age> 4</age> <sex>1</sex> <cat>3</cat> <value>4.1607927403278</value></relativerisk><relativerisk>  <age> 4</age> <sex>1</sex> <cat>4</cat> <value>9.54978332654033</value></relativerisk><relativerisk>  <age> 5</age> <sex>0</sex> <cat>1</cat> <value>0.878719653663998</value></relativerisk><relativerisk>  <age> 5</age> <sex>0</sex> <cat>2</cat> <value>1.48169812663219</value></relativerisk><relativerisk>  <age> 5</age> <sex>0</sex> <cat>3</cat> <value>3.76059871594653</value></relativerisk><relativerisk>  <age> 5</age> <sex>0</sex> <cat>4</cat> <value>9.73243519019244</value></relativerisk><relativerisk>  <age> 5</age> <sex>1</sex> <cat>1</cat> <value>0.646114670945749</value></relativerisk><relativerisk>  <age> 5</age> <sex>1</sex> <cat>2</cat> <value>1.37943532577549</value></relativerisk><relativerisk>  <age> 5</age> <sex>1</sex> <cat>3</cat> <value>4.1607927403278</value></relativerisk><relativerisk>  <age> 5</age> <sex>1</sex> <cat>4</cat> <value>9.54978332654033</value></relativerisk><relativerisk>  <age> 6</age> <sex>0</sex> <cat>1</cat> <value>0.878719653663998</value></relativerisk><relativerisk>  <age> 6</age> <sex>0</sex> <cat>2</cat> <value>1.48169812663219</value></relativerisk><relativerisk>  <age> 6</age> <sex>0</sex> <cat>3</cat> <value>3.76059871594653</value></relativerisk><relativerisk>  <age> 6</age> <sex>0</sex> <cat>4</cat> <value>9.73243519019244</value></relativerisk><relativerisk>  <age> 6</age> <sex>1</sex> <cat>1</cat> <value>0.646114670945749</value></relativerisk><relativerisk>  <age> 6</age> <sex>1</sex> <cat>2</cat> <value>1.37943532577549</value></relativerisk><relativerisk>  <age> 6</age> <sex>1</sex> <cat>3</cat> <value>4.1607927403278</value></relativerisk><relativerisk>  <age> 6</age> <sex>1</sex> <cat>4</cat> <value>9.54978332654033</value></relativerisk><relativerisk>  <age> 7</age> <sex>0</sex> <cat>1</cat> <value>0.878719653663998</value></relativerisk><relativerisk>  <age> 7</age> <sex>0</sex> <cat>2</cat> <value>1.48169812663219</value></relativerisk><relativerisk>  <age> 7</age> <sex>0</sex> <cat>3</cat> <value>3.76059871594653</value></relativerisk><relativerisk>  <age> 7</age> <sex>0</sex> <cat>4</cat> <value>9.73243519019244</value></relativerisk><relativerisk>  <age> 7</age> <sex>1</sex> <cat>1</cat> <value>0.646114670945749</value></relativerisk><relativerisk>  <age> 7</age> <sex>1</sex> <cat>2</cat> <value>1.37943532577549</value></relativerisk><relativerisk>  <age> 7</age> <sex>1</sex> <cat>3</cat> <value>4.1607927403278</value></relativerisk><relativerisk>  <age> 7</age> <sex>1</sex> <cat>4</cat> <value>9.54978332654033</value></relativerisk><relativerisk>  <age> 8</age> <sex>0</sex> <cat>1</cat> <value>0.878719653663998</value></relativerisk><relativerisk>  <age> 8</age> <sex>0</sex> <cat>2</cat> <value>1.48169812663219</value></relativerisk><relativerisk>  <age> 8</age> <sex>0</sex> <cat>3</cat> <value>3.76059871594653</value></relativerisk><relativerisk>  <age> 8</age> <sex>0</sex> <cat>4</cat> <value>9.73243519019244</value></relativerisk><relativerisk>  <age> 8</age> <sex>1</sex> <cat>1</cat> <value>0.646114670945749</value></relativerisk><relativerisk>  <age> 8</age> <sex>1</sex> <cat>2</cat> <value>1.37943532577549</value></relativerisk><relativerisk>  <age> 8</age> <sex>1</sex> <cat>3</cat> <value>4.1607927403278</value></relativerisk><relativerisk>  <age> 8</age> <sex>1</sex> <cat>4</cat> <value>9.54978332654033</value></relativerisk><relativerisk>  <age> 9</age> <sex>0</sex> <cat>1</cat> <value>0.878719653663998</value></relativerisk><relativerisk>  <age> 9</age> <sex>0</sex> <cat>2</cat> <value>1.48169812663219</value></relativerisk><relativerisk>  <age> 9</age> <sex>0</sex> <cat>3</cat> <value>3.76059871594653</value></relativerisk><relativerisk>  <age> 9</age> <sex>0</sex> <cat>4</cat> <value>9.73243519019244</value></relativerisk><relativerisk>  <age> 9</age> <sex>1</sex> <cat>1</cat> <value>0.646114670945749</value></relativerisk><relativerisk>  <age> 9</age> <sex>1</sex> <cat>2</cat> <value>1.37943532577549</value></relativerisk><relativerisk>  <age> 9</age> <sex>1</sex> <cat>3</cat> <value>4.1607927403278</value></relativerisk><relativerisk>  <age> 9</age> <sex>1</sex> <cat>4</cat> <value>9.54978332654033</value></relativerisk><relativerisk>  <age> 10</age> <sex>0</sex> <cat>1</cat> <value>0.878719653663998</value></relativerisk><relativerisk>  <age> 10</age> <sex>0</sex> <cat>2</cat> <value>1.48169812663219</value></relativerisk><relativerisk>  <age> 10</age> <sex>0</sex> <cat>3</cat> <value>3.76059871594653</value></relativerisk><relativerisk>  <age> 10</age> <sex>0</sex> <cat>4</cat> <value>9.73243519019244</value></relativerisk><relativerisk>  <age> 10</age> <sex>1</sex> <cat>1</cat> <value>0.646114670945749</value></relativerisk><relativerisk>  <age> 10</age> <sex>1</sex> <cat>2</cat> <value>1.37943532577549</value></relativerisk><relativerisk>  <age> 10</age> <sex>1</sex> <cat>3</cat> <value>4.1607927403278</value></relativerisk><relativerisk>  <age> 10</age> <sex>1</sex> <cat>4</cat> <value>9.54978332654033</value></relativerisk><relativerisk>  <age> 11</age> <sex>0</sex> <cat>1</cat> <value>0.878719653663998</value></relativerisk><relativerisk>  <age> 11</age> <sex>0</sex> <cat>2</cat> <value>1.48169812663219</value></relativerisk><relativerisk>  <age> 11</age> <sex>0</sex> <cat>3</cat> <value>3.76059871594653</value></relativerisk><relativerisk>  <age> 11</age> <sex>0</sex> <cat>4</cat> <value>9.73243519019244</value></relativerisk><relativerisk>  <age> 11</age> <sex>1</sex> <cat>1</cat> <value>0.646114670945749</value></relativerisk><relativerisk>  <age> 11</age> <sex>1</sex> <cat>2</cat> <value>1.37943532577549</value></relativerisk><relativerisk>  <age> 11</age> <sex>1</sex> <cat>3</cat> <value>4.1607927403278</value></relativerisk><relativerisk>  <age> 11</age> <sex>1</sex> <cat>4</cat> <value>9.54978332654033</value></relativerisk><relativerisk>  <age> 12</age> <sex>0</sex> <cat>1</cat> <value>0.878719653663998</value></relativerisk><relativerisk>  <age> 12</age> <sex>0</sex> <cat>2</cat> <value>1.48169812663219</value></relativerisk><relativerisk>  <age> 12</age> <sex>0</sex> <cat>3</cat> <value>3.76059871594653</value></relativerisk><relativerisk>  <age> 12</age> <sex>0</sex> <cat>4</cat> <value>9.73243519019244</value></relativerisk><relativerisk>  <age> 12</age> <sex>1</sex> <cat>1</cat> <value>0.646114670945749</value></relativerisk><relativerisk>  <age> 12</age> <sex>1</sex> <cat>2</cat> <value>1.37943532577549</value></relativerisk><relativerisk>  <age> 12</age> <sex>1</sex> <cat>3</cat> <value>4.1607927403278</value></relativerisk><relativerisk>  <age> 12</age> <sex>1</sex> <cat>4</cat> <value>9.54978332654033</value></relativerisk><relativerisk>  <age> 13</age> <sex>0</sex> <cat>1</cat> <value>0.878719653663998</value></relativerisk><relativerisk>  <age> 13</age> <sex>0</sex> <cat>2</cat> <value>1.48169812663219</value></relativerisk><relativerisk>  <age> 13</age> <sex>0</sex> <cat>3</cat> <value>3.76059871594653</value></relativerisk><relativerisk>  <age> 13</age> <sex>0</sex> <cat>4</cat> <value>9.73243519019244</value></relativerisk><relativerisk>  <age> 13</age> <sex>1</sex> <cat>1</cat> <value>0.646114670945749</value></relativerisk><relativerisk>  <age> 13</age> <sex>1</sex> <cat>2</cat> <value>1.37943532577549</value></relativerisk><relativerisk>  <age> 13</age> <sex>1</sex> <cat>3</cat> <value>4.1607927403278</value></relativerisk><relativerisk>  <age> 13</age> <sex>1</sex> <cat>4</cat> <value>9.54978332654033</value></relativerisk><relativerisk>  <age> 14</age> <sex>0</sex> <cat>1</cat> <value>0.878719653663998</value></relativerisk><relativerisk>  <age> 14</age> <sex>0</sex> <cat>2</cat> <value>1.48169812663219</value></relativerisk><relativerisk>  <age> 14</age> <sex>0</sex> <cat>3</cat> <value>3.76059871594653</value></relativerisk><relativerisk>  <age> 14</age> <sex>0</sex> <cat>4</cat> <value>9.73243519019244</value></relativerisk><relativerisk>  <age> 14</age> <sex>1</sex> <cat>1</cat> <value>0.646114670945749</value></relativerisk><relativerisk>  <age> 14</age> <sex>1</sex> <cat>2</cat> <value>1.37943532577549</value></relativerisk><relativerisk>  <age> 14</age> <sex>1</sex> <cat>3</cat> <value>4.1607927403278</value></relativerisk><relativerisk>  <age> 14</age> <sex>1</sex> <cat>4</cat> <value>9.54978332654033</value></relativerisk><relativerisk>  <age> 15</age> <sex>0</sex> <cat>1</cat> <value>0.878719653663998</value></relativerisk><relativerisk>  <age> 15</age> <sex>0</sex> <cat>2</cat> <value>1.48169812663219</value></relativerisk><relativerisk>  <age> 15</age> <sex>0</sex> <cat>3</cat> <value>3.76059871594653</value></relativerisk><relativerisk>  <age> 15</age> <sex>0</sex> <cat>4</cat> <value>9.73243519019244</value></relativerisk><relativerisk>  <age> 15</age> <sex>1</sex> <cat>1</cat> <value>0.646114670945749</value></relativerisk><relativerisk>  <age> 15</age> <sex>1</sex> <cat>2</cat> <value>1.37943532577549</value></relativerisk><relativerisk>  <age> 15</age> <sex>1</sex> <cat>3</cat> <value>4.1607927403278</value></relativerisk><relativerisk>  <age> 15</age> <sex>1</sex> <cat>4</cat> <value>9.54978332654033</value></relativerisk><relativerisk>  <age> 16</age> <sex>0</sex> <cat>1</cat> <value>0.878719653663998</value></relativerisk><relativerisk>  <age> 16</age> <sex>0</sex> <cat>2</cat> <value>1.48169812663219</value></relativerisk><relativerisk>  <age> 16</age> <sex>0</sex> <cat>3</cat> <value>3.76059871594653</value></relativerisk><relativerisk>  <age> 16</age> <sex>0</sex> <cat>4</cat> <value>9.73243519019244</value></relativerisk><relativerisk>  <age> 16</age> <sex>1</sex> <cat>1</cat> <value>0.646114670945749</value></relativerisk><relativerisk>  <age> 16</age> <sex>1</sex> <cat>2</cat> <value>1.37943532577549</value></relativerisk><relativerisk>  <age> 16</age> <sex>1</sex> <cat>3</cat> <value>4.1607927403278</value></relativerisk><relativerisk>  <age> 16</age> <sex>1</sex> <cat>4</cat> <value>9.54978332654033</value></relativerisk><relativerisk>  <age> 17</age> <sex>0</sex> <cat>1</cat> <value>0.878719653663998</value></relativerisk><relativerisk>  <age> 17</age> <sex>0</sex> <cat>2</cat> <value>1.48169812663219</value></relativerisk><relativerisk>  <age> 17</age> <sex>0</sex> <cat>3</cat> <value>3.76059871594653</value></relativerisk><relativerisk>  <age> 17</age> <sex>0</sex> <cat>4</cat> <value>9.73243519019244</value></relativerisk><relativerisk>  <age> 17</age> <sex>1</sex> <cat>1</cat> <value>0.646114670945749</value></relativerisk><relativerisk>  <age> 17</age> <sex>1</sex> <cat>2</cat> <value>1.37943532577549</value></relativerisk><relativerisk>  <age> 17</age> <sex>1</sex> <cat>3</cat> <value>4.1607927403278</value></relativerisk><relativerisk>  <age> 17</age> <sex>1</sex> <cat>4</cat> <value>9.54978332654033</value></relativerisk><relativerisk>  <age> 18</age> <sex>0</sex> <cat>1</cat> <value>0.878719653663998</value></relativerisk><relativerisk>  <age> 18</age> <sex>0</sex> <cat>2</cat> <value>1.48169812663219</value></relativerisk><relativerisk>  <age> 18</age> <sex>0</sex> <cat>3</cat> <value>3.76059871594653</value></relativerisk><relativerisk>  <age> 18</age> <sex>0</sex> <cat>4</cat> <value>9.73243519019244</value></relativerisk><relativerisk>  <age> 18</age> <sex>1</sex> <cat>1</cat> <value>0.646114670945749</value></relativerisk><relativerisk>  <age> 18</age> <sex>1</sex> <cat>2</cat> <value>1.37943532577549</value></relativerisk><relativerisk>  <age> 18</age> <sex>1</sex> <cat>3</cat> <value>4.1607927403278</value></relativerisk><relativerisk>  <age> 18</age> <sex>1</sex> <cat>4</cat> <value>9.54978332654033</value></relativerisk><relativerisk>  <age> 19</age> <sex>0</sex> <cat>1</cat> <value>0.878719653663998</value></relativerisk><relativerisk>  <age> 19</age> <sex>0</sex> <cat>2</cat> <value>1.48169812663219</value></relativerisk><relativerisk>  <age> 19</age> <sex>0</sex> <cat>3</cat> <value>3.76059871594653</value></relativerisk><relativerisk>  <age> 19</age> <sex>0</sex> <cat>4</cat> <value>9.73243519019244</value></relativerisk><relativerisk>  <age> 19</age> <sex>1</sex> <cat>1</cat> <value>0.646114670945749</value></relativerisk><relativerisk>  <age> 19</age> <sex>1</sex> <cat>2</cat> <value>1.37943532577549</value></relativerisk><relativerisk>  <age> 19</age> <sex>1</sex> <cat>3</cat> <value>4.1607927403278</value></relativerisk><relativerisk>  <age> 19</age> <sex>1</sex> <cat>4</cat> <value>9.54978332654033</value></relativerisk><relativerisk>  <age> 20</age> <sex>0</sex> <cat>1</cat> <value>0.878719653663998</value></relativerisk><relativerisk>  <age> 20</age> <sex>0</sex> <cat>2</cat> <value>1.48169812663219</value></relativerisk><relativerisk>  <age> 20</age> <sex>0</sex> <cat>3</cat> <value>3.76059871594653</value></relativerisk><relativerisk>  <age> 20</age> <sex>0</sex> <cat>4</cat> <value>9.73243519019244</value></relativerisk><relativerisk>  <age> 20</age> <sex>1</sex> <cat>1</cat> <value>0.646114670945749</value></relativerisk><relativerisk>  <age> 20</age> <sex>1</sex> <cat>2</cat> <value>1.37943532577549</value></relativerisk><relativerisk>  <age> 20</age> <sex>1</sex> <cat>3</cat> <value>4.1607927403278</value></relativerisk><relativerisk>  <age> 20</age> <sex>1</sex> <cat>4</cat> <value>9.54978332654033</value></relativerisk><relativerisk>  <age> 21</age> <sex>0</sex> <cat>1</cat> <value>0.878719653663998</value></relativerisk><relativerisk>  <age> 21</age> <sex>0</sex> <cat>2</cat> <value>1.48169812663219</value></relativerisk><relativerisk>  <age> 21</age> <sex>0</sex> <cat>3</cat> <value>3.76059871594653</value></relativerisk><relativerisk>  <age> 21</age> <sex>0</sex> <cat>4</cat> <value>9.73243519019244</value></relativerisk><relativerisk>  <age> 21</age> <sex>1</sex> <cat>1</cat> <value>0.646114670945749</value></relativerisk><relativerisk>  <age> 21</age> <sex>1</sex> <cat>2</cat> <value>1.37943532577549</value></relativerisk><relativerisk>  <age> 21</age> <sex>1</sex> <cat>3</cat> <value>4.1607927403278</value></relativerisk><relativerisk>  <age> 21</age> <sex>1</sex> <cat>4</cat> <value>9.54978332654033</value></relativerisk><relativerisk>  <age> 22</age> <sex>0</sex> <cat>1</cat> <value>0.878719653663998</value></relativerisk><relativerisk>  <age> 22</age> <sex>0</sex> <cat>2</cat> <value>1.48169812663219</value></relativerisk><relativerisk>  <age> 22</age> <sex>0</sex> <cat>3</cat> <value>3.76059871594653</value></relativerisk><relativerisk>  <age> 22</age> <sex>0</sex> <cat>4</cat> <value>9.73243519019244</value></relativerisk><relativerisk>  <age> 22</age> <sex>1</sex> <cat>1</cat> <value>0.646114670945749</value></relativerisk><relativerisk>  <age> 22</age> <sex>1</sex> <cat>2</cat> <value>1.37943532577549</value></relativerisk><relativerisk>  <age> 22</age> <sex>1</sex> <cat>3</cat> <value>4.1607927403278</value></relativerisk><relativerisk>  <age> 22</age> <sex>1</sex> <cat>4</cat> <value>9.54978332654033</value></relativerisk><relativerisk>  <age> 23</age> <sex>0</sex> <cat>1</cat> <value>0.878719653663998</value></relativerisk><relativerisk>  <age> 23</age> <sex>0</sex> <cat>2</cat> <value>1.48169812663219</value></relativerisk><relativerisk>  <age> 23</age> <sex>0</sex> <cat>3</cat> <value>3.76059871594653</value></relativerisk><relativerisk>  <age> 23</age> <sex>0</sex> <cat>4</cat> <value>9.73243519019244</value></relativerisk><relativerisk>  <age> 23</age> <sex>1</sex> <cat>1</cat> <value>0.646114670945749</value></relativerisk><relativerisk>  <age> 23</age> <sex>1</sex> <cat>2</cat> <value>1.37943532577549</value></relativerisk><relativerisk>  <age> 23</age> <sex>1</sex> <cat>3</cat> <value>4.1607927403278</value></relativerisk><relativerisk>  <age> 23</age> <sex>1</sex> <cat>4</cat> <value>9.54978332654033</value></relativerisk><relativerisk>  <age> 24</age> <sex>0</sex> <cat>1</cat> <value>0.878719653663998</value></relativerisk><relativerisk>  <age> 24</age> <sex>0</sex> <cat>2</cat> <value>1.48169812663219</value></relativerisk><relativerisk>  <age> 24</age> <sex>0</sex> <cat>3</cat> <value>3.76059871594653</value></relativerisk><relativerisk>  <age> 24</age> <sex>0</sex> <cat>4</cat> <value>9.73243519019244</value></relativerisk><relativerisk>  <age> 24</age> <sex>1</sex> <cat>1</cat> <value>0.646114670945749</value></relativerisk><relativerisk>  <age> 24</age> <sex>1</sex> <cat>2</cat> <value>1.37943532577549</value></relativerisk><relativerisk>  <age> 24</age> <sex>1</sex> <cat>3</cat> <value>4.1607927403278</value></relativerisk><relativerisk>  <age> 24</age> <sex>1</sex> <cat>4</cat> <value>9.54978332654033</value></relativerisk><relativerisk>  <age> 25</age> <sex>0</sex> <cat>1</cat> <value>0.878719653663998</value></relativerisk><relativerisk>  <age> 25</age> <sex>0</sex> <cat>2</cat> <value>1.48169812663219</value></relativerisk><relativerisk>  <age> 25</age> <sex>0</sex> <cat>3</cat> <value>3.76059871594653</value></relativerisk><relativerisk>  <age> 25</age> <sex>0</sex> <cat>4</cat> <value>9.73243519019244</value></relativerisk><relativerisk>  <age> 25</age> <sex>1</sex> <cat>1</cat> <value>0.646114670945749</value></relativerisk><relativerisk>  <age> 25</age> <sex>1</sex> <cat>2</cat> <value>1.37943532577549</value></relativerisk><relativerisk>  <age> 25</age> <sex>1</sex> <cat>3</cat> <value>4.1607927403278</value></relativerisk><relativerisk>  <age> 25</age> <sex>1</sex> <cat>4</cat> <value>9.54978332654033</value></relativerisk><relativerisk>  <age> 26</age> <sex>0</sex> <cat>1</cat> <value>0.878719653663998</value></relativerisk><relativerisk>  <age> 26</age> <sex>0</sex> <cat>2</cat> <value>1.48169812663219</value></relativerisk><relativerisk>  <age> 26</age> <sex>0</sex> <cat>3</cat> <value>3.76059871594653</value></relativerisk><relativerisk>  <age> 26</age> <sex>0</sex> <cat>4</cat> <value>9.73243519019244</value></relativerisk><relativerisk>  <age> 26</age> <sex>1</sex> <cat>1</cat> <value>0.646114670945749</value></relativerisk><relativerisk>  <age> 26</age> <sex>1</sex> <cat>2</cat> <value>1.37943532577549</value></relativerisk><relativerisk>  <age> 26</age> <sex>1</sex> <cat>3</cat> <value>4.1607927403278</value></relativerisk><relativerisk>  <age> 26</age> <sex>1</sex> <cat>4</cat> <value>9.54978332654033</value></relativerisk><relativerisk>  <age> 27</age> <sex>0</sex> <cat>1</cat> <value>0.878719653663998</value></relativerisk><relativerisk>  <age> 27</age> <sex>0</sex> <cat>2</cat> <value>1.48169812663219</value></relativerisk><relativerisk>  <age> 27</age> <sex>0</sex> <cat>3</cat> <value>3.76059871594653</value></relativerisk><relativerisk>  <age> 27</age> <sex>0</sex> <cat>4</cat> <value>9.73243519019244</value></relativerisk><relativerisk>  <age> 27</age> <sex>1</sex> <cat>1</cat> <value>0.646114670945749</value></relativerisk><relativerisk>  <age> 27</age> <sex>1</sex> <cat>2</cat> <value>1.37943532577549</value></relativerisk><relativerisk>  <age> 27</age> <sex>1</sex> <cat>3</cat> <value>4.1607927403278</value></relativerisk><relativerisk>  <age> 27</age> <sex>1</sex> <cat>4</cat> <value>9.54978332654033</value></relativerisk><relativerisk>  <age> 28</age> <sex>0</sex> <cat>1</cat> <value>0.878719653663998</value></relativerisk><relativerisk>  <age> 28</age> <sex>0</sex> <cat>2</cat> <value>1.48169812663219</value></relativerisk><relativerisk>  <age> 28</age> <sex>0</sex> <cat>3</cat> <value>3.76059871594653</value></relativerisk><relativerisk>  <age> 28</age> <sex>0</sex> <cat>4</cat> <value>9.73243519019244</value></relativerisk><relativerisk>  <age> 28</age> <sex>1</sex> <cat>1</cat> <value>0.646114670945749</value></relativerisk><relativerisk>  <age> 28</age> <sex>1</sex> <cat>2</cat> <value>1.37943532577549</value></relativerisk><relativerisk>  <age> 28</age> <sex>1</sex> <cat>3</cat> <value>4.1607927403278</value></relativerisk><relativerisk>  <age> 28</age> <sex>1</sex> <cat>4</cat> <value>9.54978332654033</value></relativerisk><relativerisk>  <age> 29</age> <sex>0</sex> <cat>1</cat> <value>0.878719653663998</value></relativerisk><relativerisk>  <age> 29</age> <sex>0</sex> <cat>2</cat> <value>1.48169812663219</value></relativerisk><relativerisk>  <age> 29</age> <sex>0</sex> <cat>3</cat> <value>3.76059871594653</value></relativerisk><relativerisk>  <age> 29</age> <sex>0</sex> <cat>4</cat> <value>9.73243519019244</value></relativerisk><relativerisk>  <age> 29</age> <sex>1</sex> <cat>1</cat> <value>0.646114670945749</value></relativerisk><relativerisk>  <age> 29</age> <sex>1</sex> <cat>2</cat> <value>1.37943532577549</value></relativerisk><relativerisk>  <age> 29</age> <sex>1</sex> <cat>3</cat> <value>4.1607927403278</value></relativerisk><relativerisk>  <age> 29</age> <sex>1</sex> <cat>4</cat> <value>9.54978332654033</value></relativerisk><relativerisk>  <age> 30</age> <sex>0</sex> <cat>1</cat> <value>0.878719653663998</value></relativerisk><relativerisk>  <age> 30</age> <sex>0</sex> <cat>2</cat> <value>1.48169812663219</value></relativerisk><relativerisk>  <age> 30</age> <sex>0</sex> <cat>3</cat> <value>3.76059871594653</value></relativerisk><relativerisk>  <age> 30</age> <sex>0</sex> <cat>4</cat> <value>9.73243519019244</value></relativerisk><relativerisk>  <age> 30</age> <sex>1</sex> <cat>1</cat> <value>0.646114670945749</value></relativerisk><relativerisk>  <age> 30</age> <sex>1</sex> <cat>2</cat> <value>1.37943532577549</value></relativerisk><relativerisk>  <age> 30</age> <sex>1</sex> <cat>3</cat> <value>4.1607927403278</value></relativerisk><relativerisk>  <age> 30</age> <sex>1</sex> <cat>4</cat> <value>9.54978332654033</value></relativerisk><relativerisk>  <age> 31</age> <sex>0</sex> <cat>1</cat> <value>0.878719653663998</value></relativerisk><relativerisk>  <age> 31</age> <sex>0</sex> <cat>2</cat> <value>1.48169812663219</value></relativerisk><relativerisk>  <age> 31</age> <sex>0</sex> <cat>3</cat> <value>3.76059871594653</value></relativerisk><relativerisk>  <age> 31</age> <sex>0</sex> <cat>4</cat> <value>9.73243519019244</value></relativerisk><relativerisk>  <age> 31</age> <sex>1</sex> <cat>1</cat> <value>0.646114670945749</value></relativerisk><relativerisk>  <age> 31</age> <sex>1</sex> <cat>2</cat> <value>1.37943532577549</value></relativerisk><relativerisk>  <age> 31</age> <sex>1</sex> <cat>3</cat> <value>4.1607927403278</value></relativerisk><relativerisk>  <age> 31</age> <sex>1</sex> <cat>4</cat> <value>9.54978332654033</value></relativerisk><relativerisk>  <age> 32</age> <sex>0</sex> <cat>1</cat> <value>0.878719653663998</value></relativerisk><relativerisk>  <age> 32</age> <sex>0</sex> <cat>2</cat> <value>1.48169812663219</value></relativerisk><relativerisk>  <age> 32</age> <sex>0</sex> <cat>3</cat> <value>3.76059871594653</value></relativerisk><relativerisk>  <age> 32</age> <sex>0</sex> <cat>4</cat> <value>9.73243519019244</value></relativerisk><relativerisk>  <age> 32</age> <sex>1</sex> <cat>1</cat> <value>0.646114670945749</value></relativerisk><relativerisk>  <age> 32</age> <sex>1</sex> <cat>2</cat> <value>1.37943532577549</value></relativerisk><relativerisk>  <age> 32</age> <sex>1</sex> <cat>3</cat> <value>4.1607927403278</value></relativerisk><relativerisk>  <age> 32</age> <sex>1</sex> <cat>4</cat> <value>9.54978332654033</value></relativerisk><relativerisk>  <age> 33</age> <sex>0</sex> <cat>1</cat> <value>0.878719653663998</value></relativerisk><relativerisk>  <age> 33</age> <sex>0</sex> <cat>2</cat> <value>1.48169812663219</value></relativerisk><relativerisk>  <age> 33</age> <sex>0</sex> <cat>3</cat> <value>3.76059871594653</value></relativerisk><relativerisk>  <age> 33</age> <sex>0</sex> <cat>4</cat> <value>9.73243519019244</value></relativerisk><relativerisk>  <age> 33</age> <sex>1</sex> <cat>1</cat> <value>0.646114670945749</value></relativerisk><relativerisk>  <age> 33</age> <sex>1</sex> <cat>2</cat> <value>1.37943532577549</value></relativerisk><relativerisk>  <age> 33</age> <sex>1</sex> <cat>3</cat> <value>4.1607927403278</value></relativerisk><relativerisk>  <age> 33</age> <sex>1</sex> <cat>4</cat> <value>9.54978332654033</value></relativerisk><relativerisk>  <age> 34</age> <sex>0</sex> <cat>1</cat> <value>0.878719653663998</value></relativerisk><relativerisk>  <age> 34</age> <sex>0</sex> <cat>2</cat> <value>1.48169812663219</value></relativerisk><relativerisk>  <age> 34</age> <sex>0</sex> <cat>3</cat> <value>3.76059871594653</value></relativerisk><relativerisk>  <age> 34</age> <sex>0</sex> <cat>4</cat> <value>9.73243519019244</value></relativerisk><relativerisk>  <age> 34</age> <sex>1</sex> <cat>1</cat> <value>0.646114670945749</value></relativerisk><relativerisk>  <age> 34</age> <sex>1</sex> <cat>2</cat> <value>1.37943532577549</value></relativerisk><relativerisk>  <age> 34</age> <sex>1</sex> <cat>3</cat> <value>4.1607927403278</value></relativerisk><relativerisk>  <age> 34</age> <sex>1</sex> <cat>4</cat> <value>9.54978332654033</value></relativerisk><relativerisk>  <age> 35</age> <sex>0</sex> <cat>1</cat> <value>0.878719653663998</value></relativerisk><relativerisk>  <age> 35</age> <sex>0</sex> <cat>2</cat> <value>1.48169812663219</value></relativerisk><relativerisk>  <age> 35</age> <sex>0</sex> <cat>3</cat> <value>3.76059871594653</value></relativerisk><relativerisk>  <age> 35</age> <sex>0</sex> <cat>4</cat> <value>9.73243519019244</value></relativerisk><relativerisk>  <age> 35</age> <sex>1</sex> <cat>1</cat> <value>0.646114670945749</value></relativerisk><relativerisk>  <age> 35</age> <sex>1</sex> <cat>2</cat> <value>1.37943532577549</value></relativerisk><relativerisk>  <age> 35</age> <sex>1</sex> <cat>3</cat> <value>4.1607927403278</value></relativerisk><relativerisk>  <age> 35</age> <sex>1</sex> <cat>4</cat> <value>9.54978332654033</value></relativerisk><relativerisk>  <age> 36</age> <sex>0</sex> <cat>1</cat> <value>0.875502971204696</value></relativerisk><relativerisk>  <age> 36</age> <sex>0</sex> <cat>2</cat> <value>1.47894660835013</value></relativerisk><relativerisk>  <age> 36</age> <sex>0</sex> <cat>3</cat> <value>3.77989837383022</value></relativerisk><relativerisk>  <age> 36</age> <sex>0</sex> <cat>4</cat> <value>9.87991408178977</value></relativerisk><relativerisk>  <age> 36</age> <sex>1</sex> <cat>1</cat> <value>0.648814380728616</value></relativerisk><relativerisk>  <age> 36</age> <sex>1</sex> <cat>2</cat> <value>1.37865299199885</value></relativerisk><relativerisk>  <age> 36</age> <sex>1</sex> <cat>3</cat> <value>4.06776229704181</value></relativerisk><relativerisk>  <age> 36</age> <sex>1</sex> <cat>4</cat> <value>9.69386640285874</value></relativerisk><relativerisk>  <age> 37</age> <sex>0</sex> <cat>1</cat> <value>0.874955932387186</value></relativerisk><relativerisk>  <age> 37</age> <sex>0</sex> <cat>2</cat> <value>1.47975909553826</value></relativerisk><relativerisk>  <age> 37</age> <sex>0</sex> <cat>3</cat> <value>3.78490842097253</value></relativerisk><relativerisk>  <age> 37</age> <sex>0</sex> <cat>4</cat> <value>10.0192717198814</value></relativerisk><relativerisk>  <age> 37</age> <sex>1</sex> <cat>1</cat> <value>0.65304746341081</value></relativerisk><relativerisk>  <age> 37</age> <sex>1</sex> <cat>2</cat> <value>1.38198864094459</value></relativerisk><relativerisk>  <age> 37</age> <sex>1</sex> <cat>3</cat> <value>4.02180865601759</value></relativerisk><relativerisk>  <age> 37</age> <sex>1</sex> <cat>4</cat> <value>9.79457017211333</value></relativerisk><relativerisk>  <age> 38</age> <sex>0</sex> <cat>1</cat> <value>0.875505975958151</value></relativerisk><relativerisk>  <age> 38</age> <sex>0</sex> <cat>2</cat> <value>1.48331187258642</value></relativerisk><relativerisk>  <age> 38</age> <sex>0</sex> <cat>3</cat> <value>3.78211457898186</value></relativerisk><relativerisk>  <age> 38</age> <sex>0</sex> <cat>4</cat> <value>9.96952414977898</value></relativerisk><relativerisk>  <age> 38</age> <sex>1</sex> <cat>1</cat> <value>0.658779464427548</value></relativerisk><relativerisk>  <age> 38</age> <sex>1</sex> <cat>2</cat> <value>1.38477395537611</value></relativerisk><relativerisk>  <age> 38</age> <sex>1</sex> <cat>3</cat> <value>3.95601162665167</value></relativerisk><relativerisk>  <age> 38</age> <sex>1</sex> <cat>4</cat> <value>9.87198625588344</value></relativerisk><relativerisk>  <age> 39</age> <sex>0</sex> <cat>1</cat> <value>0.876193440781762</value></relativerisk><relativerisk>  <age> 39</age> <sex>0</sex> <cat>2</cat> <value>1.48857292824075</value></relativerisk><relativerisk>  <age> 39</age> <sex>0</sex> <cat>3</cat> <value>3.783458350653</value></relativerisk><relativerisk>  <age> 39</age> <sex>0</sex> <cat>4</cat> <value>9.91635309879904</value></relativerisk><relativerisk>  <age> 39</age> <sex>1</sex> <cat>1</cat> <value>0.665761802640733</value></relativerisk><relativerisk>  <age> 39</age> <sex>1</sex> <cat>2</cat> <value>1.38455646001</value></relativerisk><relativerisk>  <age> 39</age> <sex>1</sex> <cat>3</cat> <value>3.95092989406175</value></relativerisk><relativerisk>  <age> 39</age> <sex>1</sex> <cat>4</cat> <value>10.1776936499594</value></relativerisk><relativerisk>  <age> 40</age> <sex>0</sex> <cat>1</cat> <value>0.877254343828834</value></relativerisk><relativerisk>  <age> 40</age> <sex>0</sex> <cat>2</cat> <value>1.49544157618829</value></relativerisk><relativerisk>  <age> 40</age> <sex>0</sex> <cat>3</cat> <value>3.78573149513501</value></relativerisk><relativerisk>  <age> 40</age> <sex>0</sex> <cat>4</cat> <value>9.89262358644985</value></relativerisk><relativerisk>  <age> 40</age> <sex>1</sex> <cat>1</cat> <value>0.673731046634404</value></relativerisk><relativerisk>  <age> 40</age> <sex>1</sex> <cat>2</cat> <value>1.38712215772976</value></relativerisk><relativerisk>  <age> 40</age> <sex>1</sex> <cat>3</cat> <value>3.89684053997692</value></relativerisk><relativerisk>  <age> 40</age> <sex>1</sex> <cat>4</cat> <value>10.2176701132517</value></relativerisk><relativerisk>  <age> 41</age> <sex>0</sex> <cat>1</cat> <value>0.879450564168114</value></relativerisk><relativerisk>  <age> 41</age> <sex>0</sex> <cat>2</cat> <value>1.5051782256131</value></relativerisk><relativerisk>  <age> 41</age> <sex>0</sex> <cat>3</cat> <value>3.80725292157343</value></relativerisk><relativerisk>  <age> 41</age> <sex>0</sex> <cat>4</cat> <value>10.135139213767</value></relativerisk><relativerisk>  <age> 41</age> <sex>1</sex> <cat>1</cat> <value>0.682254807127363</value></relativerisk><relativerisk>  <age> 41</age> <sex>1</sex> <cat>2</cat> <value>1.38409255432396</value></relativerisk><relativerisk>  <age> 41</age> <sex>1</sex> <cat>3</cat> <value>3.82402625833653</value></relativerisk><relativerisk>  <age> 41</age> <sex>1</sex> <cat>4</cat> <value>10.2945645758828</value></relativerisk><relativerisk>  <age> 42</age> <sex>0</sex> <cat>1</cat> <value>0.882828425115807</value></relativerisk><relativerisk>  <age> 42</age> <sex>0</sex> <cat>2</cat> <value>1.51589250071802</value></relativerisk><relativerisk>  <age> 42</age> <sex>0</sex> <cat>3</cat> <value>3.7990982158584</value></relativerisk><relativerisk>  <age> 42</age> <sex>0</sex> <cat>4</cat> <value>10.1536055269458</value></relativerisk><relativerisk>  <age> 42</age> <sex>1</sex> <cat>1</cat> <value>0.69184490126636</value></relativerisk><relativerisk>  <age> 42</age> <sex>1</sex> <cat>2</cat> <value>1.38958121280387</value></relativerisk><relativerisk>  <age> 42</age> <sex>1</sex> <cat>3</cat> <value>3.88817291424069</value></relativerisk><relativerisk>  <age> 42</age> <sex>1</sex> <cat>4</cat> <value>10.5733230083741</value></relativerisk><relativerisk>  <age> 43</age> <sex>0</sex> <cat>1</cat> <value>0.884639864058169</value></relativerisk><relativerisk>  <age> 43</age> <sex>0</sex> <cat>2</cat> <value>1.52717057319084</value></relativerisk><relativerisk>  <age> 43</age> <sex>0</sex> <cat>3</cat> <value>3.80437147442211</value></relativerisk><relativerisk>  <age> 43</age> <sex>0</sex> <cat>4</cat> <value>10.2029372146786</value></relativerisk><relativerisk>  <age> 43</age> <sex>1</sex> <cat>1</cat> <value>0.702230461360721</value></relativerisk><relativerisk>  <age> 43</age> <sex>1</sex> <cat>2</cat> <value>1.39305594008468</value></relativerisk><relativerisk>  <age> 43</age> <sex>1</sex> <cat>3</cat> <value>3.86642626872633</value></relativerisk><relativerisk>  <age> 43</age> <sex>1</sex> <cat>4</cat> <value>10.7036933671121</value></relativerisk><relativerisk>  <age> 44</age> <sex>0</sex> <cat>1</cat> <value>0.887960025943843</value></relativerisk><relativerisk>  <age> 44</age> <sex>0</sex> <cat>2</cat> <value>1.54221715646976</value></relativerisk><relativerisk>  <age> 44</age> <sex>0</sex> <cat>3</cat> <value>3.82038217252458</value></relativerisk><relativerisk>  <age> 44</age> <sex>0</sex> <cat>4</cat> <value>10.3136661712007</value></relativerisk><relativerisk>  <age> 44</age> <sex>1</sex> <cat>1</cat> <value>0.71277457392001</value></relativerisk><relativerisk>  <age> 44</age> <sex>1</sex> <cat>2</cat> <value>1.39638544823214</value></relativerisk><relativerisk>  <age> 44</age> <sex>1</sex> <cat>3</cat> <value>3.86627105600986</value></relativerisk><relativerisk>  <age> 44</age> <sex>1</sex> <cat>4</cat> <value>10.8722199360915</value></relativerisk><relativerisk>  <age> 45</age> <sex>0</sex> <cat>1</cat> <value>0.892680177088531</value></relativerisk><relativerisk>  <age> 45</age> <sex>0</sex> <cat>2</cat> <value>1.55853253212461</value></relativerisk><relativerisk>  <age> 45</age> <sex>0</sex> <cat>3</cat> <value>3.82069009293914</value></relativerisk><relativerisk>  <age> 45</age> <sex>0</sex> <cat>4</cat> <value>10.3687477567092</value></relativerisk><relativerisk>  <age> 45</age> <sex>1</sex> <cat>1</cat> <value>0.723471636411832</value></relativerisk><relativerisk>  <age> 45</age> <sex>1</sex> <cat>2</cat> <value>1.3982131411747</value></relativerisk><relativerisk>  <age> 45</age> <sex>1</sex> <cat>3</cat> <value>3.88034686903023</value></relativerisk><relativerisk>  <age> 45</age> <sex>1</sex> <cat>4</cat> <value>11.200414894043</value></relativerisk><relativerisk>  <age> 46</age> <sex>0</sex> <cat>1</cat> <value>0.895422267888644</value></relativerisk><relativerisk>  <age> 46</age> <sex>0</sex> <cat>2</cat> <value>1.57450726805666</value></relativerisk><relativerisk>  <age> 46</age> <sex>0</sex> <cat>3</cat> <value>3.82021274784076</value></relativerisk><relativerisk>  <age> 46</age> <sex>0</sex> <cat>4</cat> <value>10.3465720929443</value></relativerisk><relativerisk>  <age> 46</age> <sex>1</sex> <cat>1</cat> <value>0.73453749060164</value></relativerisk><relativerisk>  <age> 46</age> <sex>1</sex> <cat>2</cat> <value>1.40375095269654</value></relativerisk><relativerisk>  <age> 46</age> <sex>1</sex> <cat>3</cat> <value>3.90295130246663</value></relativerisk><relativerisk>  <age> 46</age> <sex>1</sex> <cat>4</cat> <value>11.4816751918731</value></relativerisk><relativerisk>  <age> 47</age> <sex>0</sex> <cat>1</cat> <value>0.898732556767253</value></relativerisk><relativerisk>  <age> 47</age> <sex>0</sex> <cat>2</cat> <value>1.59251168072968</value></relativerisk><relativerisk>  <age> 47</age> <sex>0</sex> <cat>3</cat> <value>3.83764218333336</value></relativerisk><relativerisk>  <age> 47</age> <sex>0</sex> <cat>4</cat> <value>10.5359069897604</value></relativerisk><relativerisk>  <age> 47</age> <sex>1</sex> <cat>1</cat> <value>0.745413167756152</value></relativerisk><relativerisk>  <age> 47</age> <sex>1</sex> <cat>2</cat> <value>1.4091642136391</value></relativerisk><relativerisk>  <age> 47</age> <sex>1</sex> <cat>3</cat> <value>3.92133658984643</value></relativerisk><relativerisk>  <age> 47</age> <sex>1</sex> <cat>4</cat> <value>11.7507411373056</value></relativerisk><relativerisk>  <age> 48</age> <sex>0</sex> <cat>1</cat> <value>0.902567081332856</value></relativerisk><relativerisk>  <age> 48</age> <sex>0</sex> <cat>2</cat> <value>1.61164820574308</value></relativerisk><relativerisk>  <age> 48</age> <sex>0</sex> <cat>3</cat> <value>3.84694364333734</value></relativerisk><relativerisk>  <age> 48</age> <sex>0</sex> <cat>4</cat> <value>10.6251150813355</value></relativerisk><relativerisk>  <age> 48</age> <sex>1</sex> <cat>1</cat> <value>0.756332612411572</value></relativerisk><relativerisk>  <age> 48</age> <sex>1</sex> <cat>2</cat> <value>1.41714213598534</value></relativerisk><relativerisk>  <age> 48</age> <sex>1</sex> <cat>3</cat> <value>3.96403691311927</value></relativerisk><relativerisk>  <age> 48</age> <sex>1</sex> <cat>4</cat> <value>12.1209929711832</value></relativerisk><relativerisk>  <age> 49</age> <sex>0</sex> <cat>1</cat> <value>0.904834614698894</value></relativerisk><relativerisk>  <age> 49</age> <sex>0</sex> <cat>2</cat> <value>1.62832005322317</value></relativerisk><relativerisk>  <age> 49</age> <sex>0</sex> <cat>3</cat> <value>3.84861386546411</value></relativerisk><relativerisk>  <age> 49</age> <sex>0</sex> <cat>4</cat> <value>10.7722899899696</value></relativerisk><relativerisk>  <age> 49</age> <sex>1</sex> <cat>1</cat> <value>0.76692420489046</value></relativerisk><relativerisk>  <age> 49</age> <sex>1</sex> <cat>2</cat> <value>1.42136042419752</value></relativerisk><relativerisk>  <age> 49</age> <sex>1</sex> <cat>3</cat> <value>3.94136584908861</value></relativerisk><relativerisk>  <age> 49</age> <sex>1</sex> <cat>4</cat> <value>12.3406761729182</value></relativerisk><relativerisk>  <age> 50</age> <sex>0</sex> <cat>1</cat> <value>0.912904490095379</value></relativerisk><relativerisk>  <age> 50</age> <sex>0</sex> <cat>2</cat> <value>1.60768469281742</value></relativerisk><relativerisk>  <age> 50</age> <sex>0</sex> <cat>3</cat> <value>3.61459147751802</value></relativerisk><relativerisk>  <age> 50</age> <sex>0</sex> <cat>4</cat> <value>9.67935995465545</value></relativerisk><relativerisk>  <age> 50</age> <sex>1</sex> <cat>1</cat> <value>0.787662689686374</value></relativerisk><relativerisk>  <age> 50</age> <sex>1</sex> <cat>2</cat> <value>1.40316538943237</value></relativerisk><relativerisk>  <age> 50</age> <sex>1</sex> <cat>3</cat> <value>3.70785224303022</value></relativerisk><relativerisk>  <age> 50</age> <sex>1</sex> <cat>4</cat> <value>11.2785253671848</value></relativerisk><relativerisk>  <age> 51</age> <sex>0</sex> <cat>1</cat> <value>0.91686727894295</value></relativerisk><relativerisk>  <age> 51</age> <sex>0</sex> <cat>2</cat> <value>1.62592005022952</value></relativerisk><relativerisk>  <age> 51</age> <sex>0</sex> <cat>3</cat> <value>3.6159146485867</value></relativerisk><relativerisk>  <age> 51</age> <sex>0</sex> <cat>4</cat> <value>9.69841240813894</value></relativerisk><relativerisk>  <age> 51</age> <sex>1</sex> <cat>1</cat> <value>0.796581529637625</value></relativerisk><relativerisk>  <age> 51</age> <sex>1</sex> <cat>2</cat> <value>1.41139999016392</value></relativerisk><relativerisk>  <age> 51</age> <sex>1</sex> <cat>3</cat> <value>3.71388579123661</value></relativerisk><relativerisk>  <age> 51</age> <sex>1</sex> <cat>4</cat> <value>11.2246500963664</value></relativerisk><relativerisk>  <age> 52</age> <sex>0</sex> <cat>1</cat> <value>0.920577085499972</value></relativerisk><relativerisk>  <age> 52</age> <sex>0</sex> <cat>2</cat> <value>1.6460264717573</value></relativerisk><relativerisk>  <age> 52</age> <sex>0</sex> <cat>3</cat> <value>3.64268110185306</value></relativerisk><relativerisk>  <age> 52</age> <sex>0</sex> <cat>4</cat> <value>9.9025195064942</value></relativerisk><relativerisk>  <age> 52</age> <sex>1</sex> <cat>1</cat> <value>0.805627475906249</value></relativerisk><relativerisk>  <age> 52</age> <sex>1</sex> <cat>2</cat> <value>1.41992295918463</value></relativerisk><relativerisk>  <age> 52</age> <sex>1</sex> <cat>3</cat> <value>3.71760286926515</value></relativerisk><relativerisk>  <age> 52</age> <sex>1</sex> <cat>4</cat> <value>11.4010535422201</value></relativerisk><relativerisk>  <age> 53</age> <sex>0</sex> <cat>1</cat> <value>0.923678072757071</value></relativerisk><relativerisk>  <age> 53</age> <sex>0</sex> <cat>2</cat> <value>1.66381369343229</value></relativerisk><relativerisk>  <age> 53</age> <sex>0</sex> <cat>3</cat> <value>3.65059056745707</value></relativerisk><relativerisk>  <age> 53</age> <sex>0</sex> <cat>4</cat> <value>9.9510552725788</value></relativerisk><relativerisk>  <age> 53</age> <sex>1</sex> <cat>1</cat> <value>0.816493016765518</value></relativerisk><relativerisk>  <age> 53</age> <sex>1</sex> <cat>2</cat> <value>1.43533829039796</value></relativerisk><relativerisk>  <age> 53</age> <sex>1</sex> <cat>3</cat> <value>3.69747946853388</value></relativerisk><relativerisk>  <age> 53</age> <sex>1</sex> <cat>4</cat> <value>11.1918492800861</value></relativerisk><relativerisk>  <age> 54</age> <sex>0</sex> <cat>1</cat> <value>0.926435165140183</value></relativerisk><relativerisk>  <age> 54</age> <sex>0</sex> <cat>2</cat> <value>1.681462826742</value></relativerisk><relativerisk>  <age> 54</age> <sex>0</sex> <cat>3</cat> <value>3.66858394036171</value></relativerisk><relativerisk>  <age> 54</age> <sex>0</sex> <cat>4</cat> <value>10.0977080309027</value></relativerisk><relativerisk>  <age> 54</age> <sex>1</sex> <cat>1</cat> <value>0.823416324503262</value></relativerisk><relativerisk>  <age> 54</age> <sex>1</sex> <cat>2</cat> <value>1.44225591823483</value></relativerisk><relativerisk>  <age> 54</age> <sex>1</sex> <cat>3</cat> <value>3.70025157786815</value></relativerisk><relativerisk>  <age> 54</age> <sex>1</sex> <cat>4</cat> <value>11.407822611011</value></relativerisk><relativerisk>  <age> 55</age> <sex>0</sex> <cat>1</cat> <value>0.929942249806024</value></relativerisk><relativerisk>  <age> 55</age> <sex>0</sex> <cat>2</cat> <value>1.69984460786288</value></relativerisk><relativerisk>  <age> 55</age> <sex>0</sex> <cat>3</cat> <value>3.68403265897219</value></relativerisk><relativerisk>  <age> 55</age> <sex>0</sex> <cat>4</cat> <value>10.1462121805335</value></relativerisk><relativerisk>  <age> 55</age> <sex>1</sex> <cat>1</cat> <value>0.830962364060331</value></relativerisk><relativerisk>  <age> 55</age> <sex>1</sex> <cat>2</cat> <value>1.45559119126316</value></relativerisk><relativerisk>  <age> 55</age> <sex>1</sex> <cat>3</cat> <value>3.7021603102168</value></relativerisk><relativerisk>  <age> 55</age> <sex>1</sex> <cat>4</cat> <value>11.3072837544259</value></relativerisk><relativerisk>  <age> 56</age> <sex>0</sex> <cat>1</cat> <value>0.932695288261563</value></relativerisk><relativerisk>  <age> 56</age> <sex>0</sex> <cat>2</cat> <value>1.71553325835677</value></relativerisk><relativerisk>  <age> 56</age> <sex>0</sex> <cat>3</cat> <value>3.70390283646527</value></relativerisk><relativerisk>  <age> 56</age> <sex>0</sex> <cat>4</cat> <value>10.3270300657678</value></relativerisk><relativerisk>  <age> 56</age> <sex>1</sex> <cat>1</cat> <value>0.838334712862702</value></relativerisk><relativerisk>  <age> 56</age> <sex>1</sex> <cat>2</cat> <value>1.46840708431201</value></relativerisk><relativerisk>  <age> 56</age> <sex>1</sex> <cat>3</cat> <value>3.70402688647874</value></relativerisk><relativerisk>  <age> 56</age> <sex>1</sex> <cat>4</cat> <value>11.3822643345135</value></relativerisk><relativerisk>  <age> 57</age> <sex>0</sex> <cat>1</cat> <value>0.937215681541722</value></relativerisk><relativerisk>  <age> 57</age> <sex>0</sex> <cat>2</cat> <value>1.7328796237426</value></relativerisk><relativerisk>  <age> 57</age> <sex>0</sex> <cat>3</cat> <value>3.72038301649345</value></relativerisk><relativerisk>  <age> 57</age> <sex>0</sex> <cat>4</cat> <value>10.3676038532254</value></relativerisk><relativerisk>  <age> 57</age> <sex>1</sex> <cat>1</cat> <value>0.845632374322481</value></relativerisk><relativerisk>  <age> 57</age> <sex>1</sex> <cat>2</cat> <value>1.48286796410736</value></relativerisk><relativerisk>  <age> 57</age> <sex>1</sex> <cat>3</cat> <value>3.71184154811649</value></relativerisk><relativerisk>  <age> 57</age> <sex>1</sex> <cat>4</cat> <value>11.4670199142383</value></relativerisk><relativerisk>  <age> 58</age> <sex>0</sex> <cat>1</cat> <value>0.938670918721316</value></relativerisk><relativerisk>  <age> 58</age> <sex>0</sex> <cat>2</cat> <value>1.74628972515947</value></relativerisk><relativerisk>  <age> 58</age> <sex>0</sex> <cat>3</cat> <value>3.73486156981129</value></relativerisk><relativerisk>  <age> 58</age> <sex>0</sex> <cat>4</cat> <value>10.4621212043353</value></relativerisk><relativerisk>  <age> 58</age> <sex>1</sex> <cat>1</cat> <value>0.852341418172936</value></relativerisk><relativerisk>  <age> 58</age> <sex>1</sex> <cat>2</cat> <value>1.49617896758729</value></relativerisk><relativerisk>  <age> 58</age> <sex>1</sex> <cat>3</cat> <value>3.72295319770401</value></relativerisk><relativerisk>  <age> 58</age> <sex>1</sex> <cat>4</cat> <value>11.6953290588726</value></relativerisk><relativerisk>  <age> 59</age> <sex>0</sex> <cat>1</cat> <value>0.941658920287329</value></relativerisk><relativerisk>  <age> 59</age> <sex>0</sex> <cat>2</cat> <value>1.75922799276322</value></relativerisk><relativerisk>  <age> 59</age> <sex>0</sex> <cat>3</cat> <value>3.75042971088524</value></relativerisk><relativerisk>  <age> 59</age> <sex>0</sex> <cat>4</cat> <value>10.5646540782946</value></relativerisk><relativerisk>  <age> 59</age> <sex>1</sex> <cat>1</cat> <value>0.858143090040907</value></relativerisk><relativerisk>  <age> 59</age> <sex>1</sex> <cat>2</cat> <value>1.51156338116535</value></relativerisk><relativerisk>  <age> 59</age> <sex>1</sex> <cat>3</cat> <value>3.72786905200172</value></relativerisk><relativerisk>  <age> 59</age> <sex>1</sex> <cat>4</cat> <value>11.6345557291338</value></relativerisk><relativerisk>  <age> 60</age> <sex>0</sex> <cat>1</cat> <value>0.952043232038233</value></relativerisk><relativerisk>  <age> 60</age> <sex>0</sex> <cat>2</cat> <value>1.64749999621589</value></relativerisk><relativerisk>  <age> 60</age> <sex>0</sex> <cat>3</cat> <value>3.18390194749122</value></relativerisk><relativerisk>  <age> 60</age> <sex>0</sex> <cat>4</cat> <value>7.89914799335793</value></relativerisk><relativerisk>  <age> 60</age> <sex>1</sex> <cat>1</cat> <value>0.879507697517528</value></relativerisk><relativerisk>  <age> 60</age> <sex>1</sex> <cat>2</cat> <value>1.44499642690293</value></relativerisk><relativerisk>  <age> 60</age> <sex>1</sex> <cat>3</cat> <value>3.16759799029629</value></relativerisk><relativerisk>  <age> 60</age> <sex>1</sex> <cat>4</cat> <value>8.68929696328094</value></relativerisk><relativerisk>  <age> 61</age> <sex>0</sex> <cat>1</cat> <value>0.954026322894701</value></relativerisk><relativerisk>  <age> 61</age> <sex>0</sex> <cat>2</cat> <value>1.65556981399086</value></relativerisk><relativerisk>  <age> 61</age> <sex>0</sex> <cat>3</cat> <value>3.19520783261552</value></relativerisk><relativerisk>  <age> 61</age> <sex>0</sex> <cat>4</cat> <value>7.97117091444337</value></relativerisk><relativerisk>  <age> 61</age> <sex>1</sex> <cat>1</cat> <value>0.884126970519067</value></relativerisk><relativerisk>  <age> 61</age> <sex>1</sex> <cat>2</cat> <value>1.45761730631099</value></relativerisk><relativerisk>  <age> 61</age> <sex>1</sex> <cat>3</cat> <value>3.16753217696002</value></relativerisk><relativerisk>  <age> 61</age> <sex>1</sex> <cat>4</cat> <value>8.65247672199732</value></relativerisk><relativerisk>  <age> 62</age> <sex>0</sex> <cat>1</cat> <value>0.95481155741468</value></relativerisk><relativerisk>  <age> 62</age> <sex>0</sex> <cat>2</cat> <value>1.66226272789609</value></relativerisk><relativerisk>  <age> 62</age> <sex>0</sex> <cat>3</cat> <value>3.20806238606564</value></relativerisk><relativerisk>  <age> 62</age> <sex>0</sex> <cat>4</cat> <value>8.06020868184319</value></relativerisk><relativerisk>  <age> 62</age> <sex>1</sex> <cat>1</cat> <value>0.888505837708226</value></relativerisk><relativerisk>  <age> 62</age> <sex>1</sex> <cat>2</cat> <value>1.47061771398682</value></relativerisk><relativerisk>  <age> 62</age> <sex>1</sex> <cat>3</cat> <value>3.17360367096289</value></relativerisk><relativerisk>  <age> 62</age> <sex>1</sex> <cat>4</cat> <value>8.66360133659649</value></relativerisk><relativerisk>  <age> 63</age> <sex>0</sex> <cat>1</cat> <value>0.957027447563965</value></relativerisk><relativerisk>  <age> 63</age> <sex>0</sex> <cat>2</cat> <value>1.66823867612021</value></relativerisk><relativerisk>  <age> 63</age> <sex>0</sex> <cat>3</cat> <value>3.21857431934216</value></relativerisk><relativerisk>  <age> 63</age> <sex>0</sex> <cat>4</cat> <value>8.13188485226631</value></relativerisk><relativerisk>  <age> 63</age> <sex>1</sex> <cat>1</cat> <value>0.891374061505478</value></relativerisk><relativerisk>  <age> 63</age> <sex>1</sex> <cat>2</cat> <value>1.48293905507846</value></relativerisk><relativerisk>  <age> 63</age> <sex>1</sex> <cat>3</cat> <value>3.1939483488479</value></relativerisk><relativerisk>  <age> 63</age> <sex>1</sex> <cat>4</cat> <value>8.79546707797292</value></relativerisk><relativerisk>  <age> 64</age> <sex>0</sex> <cat>1</cat> <value>0.958000018564285</value></relativerisk><relativerisk>  <age> 64</age> <sex>0</sex> <cat>2</cat> <value>1.67176803534723</value></relativerisk><relativerisk>  <age> 64</age> <sex>0</sex> <cat>3</cat> <value>3.22528836783263</value></relativerisk><relativerisk>  <age> 64</age> <sex>0</sex> <cat>4</cat> <value>8.19698335805035</value></relativerisk><relativerisk>  <age> 64</age> <sex>1</sex> <cat>1</cat> <value>0.895938682412035</value></relativerisk><relativerisk>  <age> 64</age> <sex>1</sex> <cat>2</cat> <value>1.49555698738501</value></relativerisk><relativerisk>  <age> 64</age> <sex>1</sex> <cat>3</cat> <value>3.1954515820938</value></relativerisk><relativerisk>  <age> 64</age> <sex>1</sex> <cat>4</cat> <value>8.79702340637187</value></relativerisk><relativerisk>  <age> 65</age> <sex>0</sex> <cat>1</cat> <value>0.957951238350624</value></relativerisk><relativerisk>  <age> 65</age> <sex>0</sex> <cat>2</cat> <value>1.67548548519339</value></relativerisk><relativerisk>  <age> 65</age> <sex>0</sex> <cat>3</cat> <value>3.23457093265249</value></relativerisk><relativerisk>  <age> 65</age> <sex>0</sex> <cat>4</cat> <value>8.25612076438172</value></relativerisk><relativerisk>  <age> 65</age> <sex>1</sex> <cat>1</cat> <value>0.898435515610851</value></relativerisk><relativerisk>  <age> 65</age> <sex>1</sex> <cat>2</cat> <value>1.50448052606118</value></relativerisk><relativerisk>  <age> 65</age> <sex>1</sex> <cat>3</cat> <value>3.20058292717993</value></relativerisk><relativerisk>  <age> 65</age> <sex>1</sex> <cat>4</cat> <value>8.90903120764792</value></relativerisk><relativerisk>  <age> 66</age> <sex>0</sex> <cat>1</cat> <value>0.958814061050981</value></relativerisk><relativerisk>  <age> 66</age> <sex>0</sex> <cat>2</cat> <value>1.67774145555381</value></relativerisk><relativerisk>  <age> 66</age> <sex>0</sex> <cat>3</cat> <value>3.24096676930097</value></relativerisk><relativerisk>  <age> 66</age> <sex>0</sex> <cat>4</cat> <value>8.31131727930138</value></relativerisk><relativerisk>  <age> 66</age> <sex>1</sex> <cat>1</cat> <value>0.900253311089244</value></relativerisk><relativerisk>  <age> 66</age> <sex>1</sex> <cat>2</cat> <value>1.51262379170374</value></relativerisk><relativerisk>  <age> 66</age> <sex>1</sex> <cat>3</cat> <value>3.20205854894847</value></relativerisk><relativerisk>  <age> 66</age> <sex>1</sex> <cat>4</cat> <value>8.97836582438569</value></relativerisk><relativerisk>  <age> 67</age> <sex>0</sex> <cat>1</cat> <value>0.958251603085088</value></relativerisk><relativerisk>  <age> 67</age> <sex>0</sex> <cat>2</cat> <value>1.6778945456586</value></relativerisk><relativerisk>  <age> 67</age> <sex>0</sex> <cat>3</cat> <value>3.24630306094679</value></relativerisk><relativerisk>  <age> 67</age> <sex>0</sex> <cat>4</cat> <value>8.37838872201372</value></relativerisk><relativerisk>  <age> 67</age> <sex>1</sex> <cat>1</cat> <value>0.902830206487426</value></relativerisk><relativerisk>  <age> 67</age> <sex>1</sex> <cat>2</cat> <value>1.52623187339449</value></relativerisk><relativerisk>  <age> 67</age> <sex>1</sex> <cat>3</cat> <value>3.21577373787722</value></relativerisk><relativerisk>  <age> 67</age> <sex>1</sex> <cat>4</cat> <value>8.97343509399235</value></relativerisk><relativerisk>  <age> 68</age> <sex>0</sex> <cat>1</cat> <value>0.956246573091379</value></relativerisk><relativerisk>  <age> 68</age> <sex>0</sex> <cat>2</cat> <value>1.67650362526574</value></relativerisk><relativerisk>  <age> 68</age> <sex>0</sex> <cat>3</cat> <value>3.25610011719609</value></relativerisk><relativerisk>  <age> 68</age> <sex>0</sex> <cat>4</cat> <value>8.49591897013185</value></relativerisk><relativerisk>  <age> 68</age> <sex>1</sex> <cat>1</cat> <value>0.907654907645655</value></relativerisk><relativerisk>  <age> 68</age> <sex>1</sex> <cat>2</cat> <value>1.53597263582721</value></relativerisk><relativerisk>  <age> 68</age> <sex>1</sex> <cat>3</cat> <value>3.22508879021762</value></relativerisk><relativerisk>  <age> 68</age> <sex>1</sex> <cat>4</cat> <value>9.12139681465021</value></relativerisk><relativerisk>  <age> 69</age> <sex>0</sex> <cat>1</cat> <value>0.95772996017557</value></relativerisk><relativerisk>  <age> 69</age> <sex>0</sex> <cat>2</cat> <value>1.67576246035111</value></relativerisk><relativerisk>  <age> 69</age> <sex>0</sex> <cat>3</cat> <value>3.26137746277993</value></relativerisk><relativerisk>  <age> 69</age> <sex>0</sex> <cat>4</cat> <value>8.56703981265971</value></relativerisk><relativerisk>  <age> 69</age> <sex>1</sex> <cat>1</cat> <value>0.908840550885487</value></relativerisk><relativerisk>  <age> 69</age> <sex>1</sex> <cat>2</cat> <value>1.54578755998166</value></relativerisk><relativerisk>  <age> 69</age> <sex>1</sex> <cat>3</cat> <value>3.23750597896513</value></relativerisk><relativerisk>  <age> 69</age> <sex>1</sex> <cat>4</cat> <value>9.18114912970303</value></relativerisk><relativerisk>  <age> 70</age> <sex>0</sex> <cat>1</cat> <value>0.961224864411446</value></relativerisk><relativerisk>  <age> 70</age> <sex>0</sex> <cat>2</cat> <value>1.52508001242201</value></relativerisk><relativerisk>  <age> 70</age> <sex>0</sex> <cat>3</cat> <value>2.64146231037475</value></relativerisk><relativerisk>  <age> 70</age> <sex>0</sex> <cat>4</cat> <value>5.86748807207479</value></relativerisk><relativerisk>  <age> 70</age> <sex>1</sex> <cat>1</cat> <value>0.925106269640814</value></relativerisk><relativerisk>  <age> 70</age> <sex>1</sex> <cat>2</cat> <value>1.43520909905306</value></relativerisk><relativerisk>  <age> 70</age> <sex>1</sex> <cat>3</cat> <value>2.62943418526174</value></relativerisk><relativerisk>  <age> 70</age> <sex>1</sex> <cat>4</cat> <value>6.2279145306415</value></relativerisk><relativerisk>  <age> 71</age> <sex>0</sex> <cat>1</cat> <value>0.960339930157301</value></relativerisk><relativerisk>  <age> 71</age> <sex>0</sex> <cat>2</cat> <value>1.52262715718509</value></relativerisk><relativerisk>  <age> 71</age> <sex>0</sex> <cat>3</cat> <value>2.64760051673042</value></relativerisk><relativerisk>  <age> 71</age> <sex>0</sex> <cat>4</cat> <value>5.93375280968563</value></relativerisk><relativerisk>  <age> 71</age> <sex>1</sex> <cat>1</cat> <value>0.92737576608213</value></relativerisk><relativerisk>  <age> 71</age> <sex>1</sex> <cat>2</cat> <value>1.44196002335153</value></relativerisk><relativerisk>  <age> 71</age> <sex>1</sex> <cat>3</cat> <value>2.63004429798192</value></relativerisk><relativerisk>  <age> 71</age> <sex>1</sex> <cat>4</cat> <value>6.21967697796666</value></relativerisk><relativerisk>  <age> 72</age> <sex>0</sex> <cat>1</cat> <value>0.957894986269659</value></relativerisk><relativerisk>  <age> 72</age> <sex>0</sex> <cat>2</cat> <value>1.51859064793044</value></relativerisk><relativerisk>  <age> 72</age> <sex>0</sex> <cat>3</cat> <value>2.64658121894017</value></relativerisk><relativerisk>  <age> 72</age> <sex>0</sex> <cat>4</cat> <value>5.95751701842919</value></relativerisk><relativerisk>  <age> 72</age> <sex>1</sex> <cat>1</cat> <value>0.928440152491097</value></relativerisk><relativerisk>  <age> 72</age> <sex>1</sex> <cat>2</cat> <value>1.44720027992875</value></relativerisk><relativerisk>  <age> 72</age> <sex>1</sex> <cat>3</cat> <value>2.6326513660735</value></relativerisk><relativerisk>  <age> 72</age> <sex>1</sex> <cat>4</cat> <value>6.23851769404727</value></relativerisk><relativerisk>  <age> 73</age> <sex>0</sex> <cat>1</cat> <value>0.955909571547486</value></relativerisk><relativerisk>  <age> 73</age> <sex>0</sex> <cat>2</cat> <value>1.51500966206006</value></relativerisk><relativerisk>  <age> 73</age> <sex>0</sex> <cat>3</cat> <value>2.65021241050286</value></relativerisk><relativerisk>  <age> 73</age> <sex>0</sex> <cat>4</cat> <value>6.00477825573143</value></relativerisk><relativerisk>  <age> 73</age> <sex>1</sex> <cat>1</cat> <value>0.929372323761222</value></relativerisk><relativerisk>  <age> 73</age> <sex>1</sex> <cat>2</cat> <value>1.45150338668335</value></relativerisk><relativerisk>  <age> 73</age> <sex>1</sex> <cat>3</cat> <value>2.63990018953618</value></relativerisk><relativerisk>  <age> 73</age> <sex>1</sex> <cat>4</cat> <value>6.30328074386983</value></relativerisk><relativerisk>  <age> 74</age> <sex>0</sex> <cat>1</cat> <value>0.952544761663045</value></relativerisk><relativerisk>  <age> 74</age> <sex>0</sex> <cat>2</cat> <value>1.50817528359946</value></relativerisk><relativerisk>  <age> 74</age> <sex>0</sex> <cat>3</cat> <value>2.65193716698755</value></relativerisk><relativerisk>  <age> 74</age> <sex>0</sex> <cat>4</cat> <value>6.07657177692677</value></relativerisk><relativerisk>  <age> 74</age> <sex>1</sex> <cat>1</cat> <value>0.92947543914995</value></relativerisk><relativerisk>  <age> 74</age> <sex>1</sex> <cat>2</cat> <value>1.45489244918397</value></relativerisk><relativerisk>  <age> 74</age> <sex>1</sex> <cat>3</cat> <value>2.64865617817539</value></relativerisk><relativerisk>  <age> 74</age> <sex>1</sex> <cat>4</cat> <value>6.38152881025845</value></relativerisk><relativerisk>  <age> 75</age> <sex>0</sex> <cat>1</cat> <value>0.950247194140516</value></relativerisk><relativerisk>  <age> 75</age> <sex>0</sex> <cat>2</cat> <value>1.50187624797939</value></relativerisk><relativerisk>  <age> 75</age> <sex>0</sex> <cat>3</cat> <value>2.65009098338845</value></relativerisk><relativerisk>  <age> 75</age> <sex>0</sex> <cat>4</cat> <value>6.11277288106286</value></relativerisk><relativerisk>  <age> 75</age> <sex>1</sex> <cat>1</cat> <value>0.930583999393665</value></relativerisk><relativerisk>  <age> 75</age> <sex>1</sex> <cat>2</cat> <value>1.45819393607906</value></relativerisk><relativerisk>  <age> 75</age> <sex>1</sex> <cat>3</cat> <value>2.64949611011365</value></relativerisk><relativerisk>  <age> 75</age> <sex>1</sex> <cat>4</cat> <value>6.40160569860848</value></relativerisk><relativerisk>  <age> 76</age> <sex>0</sex> <cat>1</cat> <value>0.946071928114442</value></relativerisk><relativerisk>  <age> 76</age> <sex>0</sex> <cat>2</cat> <value>1.49422847358778</value></relativerisk><relativerisk>  <age> 76</age> <sex>0</sex> <cat>3</cat> <value>2.64889522667257</value></relativerisk><relativerisk>  <age> 76</age> <sex>0</sex> <cat>4</cat> <value>6.15923271226491</value></relativerisk><relativerisk>  <age> 76</age> <sex>1</sex> <cat>1</cat> <value>0.931345062011892</value></relativerisk><relativerisk>  <age> 76</age> <sex>1</sex> <cat>2</cat> <value>1.46057345977373</value></relativerisk><relativerisk>  <age> 76</age> <sex>1</sex> <cat>3</cat> <value>2.65059047681857</value></relativerisk><relativerisk>  <age> 76</age> <sex>1</sex> <cat>4</cat> <value>6.43046090181293</value></relativerisk><relativerisk>  <age> 77</age> <sex>0</sex> <cat>1</cat> <value>0.941636818840293</value></relativerisk><relativerisk>  <age> 77</age> <sex>0</sex> <cat>2</cat> <value>1.4862421453713</value></relativerisk><relativerisk>  <age> 77</age> <sex>0</sex> <cat>3</cat> <value>2.64983549671617</value></relativerisk><relativerisk>  <age> 77</age> <sex>0</sex> <cat>4</cat> <value>6.22019265555039</value></relativerisk><relativerisk>  <age> 77</age> <sex>1</sex> <cat>1</cat> <value>0.930853746000498</value></relativerisk><relativerisk>  <age> 77</age> <sex>1</sex> <cat>2</cat> <value>1.46198857475779</value></relativerisk><relativerisk>  <age> 77</age> <sex>1</sex> <cat>3</cat> <value>2.65490758533063</value></relativerisk><relativerisk>  <age> 77</age> <sex>1</sex> <cat>4</cat> <value>6.48240551066814</value></relativerisk><relativerisk>  <age> 78</age> <sex>0</sex> <cat>1</cat> <value>0.938331011234138</value></relativerisk><relativerisk>  <age> 78</age> <sex>0</sex> <cat>2</cat> <value>1.47787697885682</value></relativerisk><relativerisk>  <age> 78</age> <sex>0</sex> <cat>3</cat> <value>2.65154569802809</value></relativerisk><relativerisk>  <age> 78</age> <sex>0</sex> <cat>4</cat> <value>6.29699858944561</value></relativerisk><relativerisk>  <age> 78</age> <sex>1</sex> <cat>1</cat> <value>0.931888822060732</value></relativerisk><relativerisk>  <age> 78</age> <sex>1</sex> <cat>2</cat> <value>1.46429625090356</value></relativerisk><relativerisk>  <age> 78</age> <sex>1</sex> <cat>3</cat> <value>2.65937255845868</value></relativerisk><relativerisk>  <age> 78</age> <sex>1</sex> <cat>4</cat> <value>6.525873599539</value></relativerisk><relativerisk>  <age> 79</age> <sex>0</sex> <cat>1</cat> <value>0.936515917391979</value></relativerisk><relativerisk>  <age> 79</age> <sex>0</sex> <cat>2</cat> <value>1.47044648065898</value></relativerisk><relativerisk>  <age> 79</age> <sex>0</sex> <cat>3</cat> <value>2.64925898069569</value></relativerisk><relativerisk>  <age> 79</age> <sex>0</sex> <cat>4</cat> <value>6.33478483386291</value></relativerisk><relativerisk>  <age> 79</age> <sex>1</sex> <cat>1</cat> <value>0.931947949603651</value></relativerisk><relativerisk>  <age> 79</age> <sex>1</sex> <cat>2</cat> <value>1.46446103347522</value></relativerisk><relativerisk>  <age> 79</age> <sex>1</sex> <cat>3</cat> <value>2.6616171491328</value></relativerisk><relativerisk>  <age> 79</age> <sex>1</sex> <cat>4</cat> <value>6.57695365310149</value></relativerisk><relativerisk>  <age> 80</age> <sex>0</sex> <cat>1</cat> <value>0.960443178417688</value></relativerisk><relativerisk>  <age> 80</age> <sex>0</sex> <cat>2</cat> <value>1.24474757861508</value></relativerisk><relativerisk>  <age> 80</age> <sex>0</sex> <cat>3</cat> <value>1.75489262604002</value></relativerisk><relativerisk>  <age> 80</age> <sex>0</sex> <cat>4</cat> <value>2.92165442069574</value></relativerisk><relativerisk>  <age> 80</age> <sex>1</sex> <cat>1</cat> <value>0.959552074573213</value></relativerisk><relativerisk>  <age> 80</age> <sex>1</sex> <cat>2</cat> <value>1.24666642392031</value></relativerisk><relativerisk>  <age> 80</age> <sex>1</sex> <cat>3</cat> <value>1.76127989139501</value></relativerisk><relativerisk>  <age> 80</age> <sex>1</sex> <cat>4</cat> <value>2.97767744325048</value></relativerisk><relativerisk>  <age> 81</age> <sex>0</sex> <cat>1</cat> <value>0.957618883332146</value></relativerisk><relativerisk>  <age> 81</age> <sex>0</sex> <cat>2</cat> <value>1.23993188241194</value></relativerisk><relativerisk>  <age> 81</age> <sex>0</sex> <cat>3</cat> <value>1.75453679020656</value></relativerisk><relativerisk>  <age> 81</age> <sex>0</sex> <cat>4</cat> <value>2.93840206082035</value></relativerisk><relativerisk>  <age> 81</age> <sex>1</sex> <cat>1</cat> <value>0.959199784266588</value></relativerisk><relativerisk>  <age> 81</age> <sex>1</sex> <cat>2</cat> <value>1.24599521788026</value></relativerisk><relativerisk>  <age> 81</age> <sex>1</sex> <cat>3</cat> <value>1.76127984252256</value></relativerisk><relativerisk>  <age> 81</age> <sex>1</sex> <cat>4</cat> <value>2.98886762371467</value></relativerisk><relativerisk>  <age> 82</age> <sex>0</sex> <cat>1</cat> <value>0.955764872349179</value></relativerisk><relativerisk>  <age> 82</age> <sex>0</sex> <cat>2</cat> <value>1.23552413058195</value></relativerisk><relativerisk>  <age> 82</age> <sex>0</sex> <cat>3</cat> <value>1.75574662998734</value></relativerisk><relativerisk>  <age> 82</age> <sex>0</sex> <cat>4</cat> <value>2.9645391714612</value></relativerisk><relativerisk>  <age> 82</age> <sex>1</sex> <cat>1</cat> <value>0.958307835980824</value></relativerisk><relativerisk>  <age> 82</age> <sex>1</sex> <cat>2</cat> <value>1.2451796578943</value></relativerisk><relativerisk>  <age> 82</age> <sex>1</sex> <cat>3</cat> <value>1.76180110687561</value></relativerisk><relativerisk>  <age> 82</age> <sex>1</sex> <cat>4</cat> <value>3.00002955859561</value></relativerisk><relativerisk>  <age> 83</age> <sex>0</sex> <cat>1</cat> <value>0.953540975723807</value></relativerisk><relativerisk>  <age> 83</age> <sex>0</sex> <cat>2</cat> <value>1.23064063148979</value></relativerisk><relativerisk>  <age> 83</age> <sex>0</sex> <cat>3</cat> <value>1.75513729414637</value></relativerisk><relativerisk>  <age> 83</age> <sex>0</sex> <cat>4</cat> <value>2.98576102449174</value></relativerisk><relativerisk>  <age> 83</age> <sex>1</sex> <cat>1</cat> <value>0.958044693944443</value></relativerisk><relativerisk>  <age> 83</age> <sex>1</sex> <cat>2</cat> <value>1.24438329445908</value></relativerisk><relativerisk>  <age> 83</age> <sex>1</sex> <cat>3</cat> <value>1.76251644038396</value></relativerisk><relativerisk>  <age> 83</age> <sex>1</sex> <cat>4</cat> <value>3.01339225210864</value></relativerisk><relativerisk>  <age> 84</age> <sex>0</sex> <cat>1</cat> <value>0.950526476175135</value></relativerisk><relativerisk>  <age> 84</age> <sex>0</sex> <cat>2</cat> <value>1.22557234130365</value></relativerisk><relativerisk>  <age> 84</age> <sex>0</sex> <cat>3</cat> <value>1.75324565607501</value></relativerisk><relativerisk>  <age> 84</age> <sex>0</sex> <cat>4</cat> <value>2.99825564058255</value></relativerisk><relativerisk>  <age> 84</age> <sex>1</sex> <cat>1</cat> <value>0.957468919198497</value></relativerisk><relativerisk>  <age> 84</age> <sex>1</sex> <cat>2</cat> <value>1.24324109329965</value></relativerisk><relativerisk>  <age> 84</age> <sex>1</sex> <cat>3</cat> <value>1.76298351062703</value></relativerisk><relativerisk>  <age> 84</age> <sex>1</sex> <cat>4</cat> <value>3.026011307369</value></relativerisk><relativerisk>  <age> 85</age> <sex>0</sex> <cat>1</cat> <value>0.947580733452116</value></relativerisk><relativerisk>  <age> 85</age> <sex>0</sex> <cat>2</cat> <value>1.22033694558907</value></relativerisk><relativerisk>  <age> 85</age> <sex>0</sex> <cat>3</cat> <value>1.75377972240133</value></relativerisk><relativerisk>  <age> 85</age> <sex>0</sex> <cat>4</cat> <value>3.02940689825134</value></relativerisk><relativerisk>  <age> 85</age> <sex>1</sex> <cat>1</cat> <value>0.956665391015396</value></relativerisk><relativerisk>  <age> 85</age> <sex>1</sex> <cat>2</cat> <value>1.24205549164636</value></relativerisk><relativerisk>  <age> 85</age> <sex>1</sex> <cat>3</cat> <value>1.7634932650676</value></relativerisk><relativerisk>  <age> 85</age> <sex>1</sex> <cat>4</cat> <value>3.03683254215889</value></relativerisk><relativerisk>  <age> 86</age> <sex>0</sex> <cat>1</cat> <value>0.944824610075383</value></relativerisk><relativerisk>  <age> 86</age> <sex>0</sex> <cat>2</cat> <value>1.21584802232087</value></relativerisk><relativerisk>  <age> 86</age> <sex>0</sex> <cat>3</cat> <value>1.75335099602714</value></relativerisk><relativerisk>  <age> 86</age> <sex>0</sex> <cat>4</cat> <value>3.05070623367689</value></relativerisk><relativerisk>  <age> 86</age> <sex>1</sex> <cat>1</cat> <value>0.95572769495681</value></relativerisk><relativerisk>  <age> 86</age> <sex>1</sex> <cat>2</cat> <value>1.24005063687683</value></relativerisk><relativerisk>  <age> 86</age> <sex>1</sex> <cat>3</cat> <value>1.7635669255715</value></relativerisk><relativerisk>  <age> 86</age> <sex>1</sex> <cat>4</cat> <value>3.05198624103857</value></relativerisk><relativerisk>  <age> 87</age> <sex>0</sex> <cat>1</cat> <value>0.942273082264199</value></relativerisk><relativerisk>  <age> 87</age> <sex>0</sex> <cat>2</cat> <value>1.21195257320051</value></relativerisk><relativerisk>  <age> 87</age> <sex>0</sex> <cat>3</cat> <value>1.75383471757798</value></relativerisk><relativerisk>  <age> 87</age> <sex>0</sex> <cat>4</cat> <value>3.0750175070018</value></relativerisk><relativerisk>  <age> 87</age> <sex>1</sex> <cat>1</cat> <value>0.954698591601735</value></relativerisk><relativerisk>  <age> 87</age> <sex>1</sex> <cat>2</cat> <value>1.23807466890157</value></relativerisk><relativerisk>  <age> 87</age> <sex>1</sex> <cat>3</cat> <value>1.76283644439329</value></relativerisk><relativerisk>  <age> 87</age> <sex>1</sex> <cat>4</cat> <value>3.06106136844791</value></relativerisk><relativerisk>  <age> 88</age> <sex>0</sex> <cat>1</cat> <value>0.939169037047722</value></relativerisk><relativerisk>  <age> 88</age> <sex>0</sex> <cat>2</cat> <value>1.20754431978987</value></relativerisk><relativerisk>  <age> 88</age> <sex>0</sex> <cat>3</cat> <value>1.75229198586222</value></relativerisk><relativerisk>  <age> 88</age> <sex>0</sex> <cat>4</cat> <value>3.09545119012203</value></relativerisk><relativerisk>  <age> 88</age> <sex>1</sex> <cat>1</cat> <value>0.952594568345946</value></relativerisk><relativerisk>  <age> 88</age> <sex>1</sex> <cat>2</cat> <value>1.23529728247079</value></relativerisk><relativerisk>  <age> 88</age> <sex>1</sex> <cat>3</cat> <value>1.7615197004033</value></relativerisk><relativerisk>  <age> 88</age> <sex>1</sex> <cat>4</cat> <value>3.0683244968745</value></relativerisk><relativerisk>  <age> 89</age> <sex>0</sex> <cat>1</cat> <value>0.936113866356249</value></relativerisk><relativerisk>  <age> 89</age> <sex>0</sex> <cat>2</cat> <value>1.20280675030967</value></relativerisk><relativerisk>  <age> 89</age> <sex>0</sex> <cat>3</cat> <value>1.75127465278918</value></relativerisk><relativerisk>  <age> 89</age> <sex>0</sex> <cat>4</cat> <value>3.1320201359033</value></relativerisk><relativerisk>  <age> 89</age> <sex>1</sex> <cat>1</cat> <value>0.95113152592465</value></relativerisk><relativerisk>  <age> 89</age> <sex>1</sex> <cat>2</cat> <value>1.23270653004321</value></relativerisk><relativerisk>  <age> 89</age> <sex>1</sex> <cat>3</cat> <value>1.7617635964998</value></relativerisk><relativerisk>  <age> 89</age> <sex>1</sex> <cat>4</cat> <value>3.08461557762535</value></relativerisk><relativerisk>  <age> 90</age> <sex>0</sex> <cat>1</cat> <value>0.932326503875869</value></relativerisk><relativerisk>  <age> 90</age> <sex>0</sex> <cat>2</cat> <value>1.19889689883429</value></relativerisk><relativerisk>  <age> 90</age> <sex>0</sex> <cat>3</cat> <value>1.75242106869826</value></relativerisk><relativerisk>  <age> 90</age> <sex>0</sex> <cat>4</cat> <value>3.16534295836889</value></relativerisk><relativerisk>  <age> 90</age> <sex>1</sex> <cat>1</cat> <value>0.950154350864269</value></relativerisk><relativerisk>  <age> 90</age> <sex>1</sex> <cat>2</cat> <value>1.23019605486561</value></relativerisk><relativerisk>  <age> 90</age> <sex>1</sex> <cat>3</cat> <value>1.76269247092843</value></relativerisk><relativerisk>  <age> 90</age> <sex>1</sex> <cat>4</cat> <value>3.10647969082808</value></relativerisk><relativerisk>  <age> 91</age> <sex>0</sex> <cat>1</cat> <value>0.928782136898882</value></relativerisk><relativerisk>  <age> 91</age> <sex>0</sex> <cat>2</cat> <value>1.19538164038596</value></relativerisk><relativerisk>  <age> 91</age> <sex>0</sex> <cat>3</cat> <value>1.75410839236712</value></relativerisk><relativerisk>  <age> 91</age> <sex>0</sex> <cat>4</cat> <value>3.20815524889794</value></relativerisk><relativerisk>  <age> 91</age> <sex>1</sex> <cat>1</cat> <value>0.948755376383526</value></relativerisk><relativerisk>  <age> 91</age> <sex>1</sex> <cat>2</cat> <value>1.2274462314327</value></relativerisk><relativerisk>  <age> 91</age> <sex>1</sex> <cat>3</cat> <value>1.76159973036477</value></relativerisk><relativerisk>  <age> 91</age> <sex>1</sex> <cat>4</cat> <value>3.11722085904299</value></relativerisk><relativerisk>  <age> 92</age> <sex>0</sex> <cat>1</cat> <value>0.925205841910396</value></relativerisk><relativerisk>  <age> 92</age> <sex>0</sex> <cat>2</cat> <value>1.19201545583297</value></relativerisk><relativerisk>  <age> 92</age> <sex>0</sex> <cat>3</cat> <value>1.75179209376414</value></relativerisk><relativerisk>  <age> 92</age> <sex>0</sex> <cat>4</cat> <value>3.23344780181799</value></relativerisk><relativerisk>  <age> 92</age> <sex>1</sex> <cat>1</cat> <value>0.947210029652149</value></relativerisk><relativerisk>  <age> 92</age> <sex>1</sex> <cat>2</cat> <value>1.2246356609609</value></relativerisk><relativerisk>  <age> 92</age> <sex>1</sex> <cat>3</cat> <value>1.75943980233599</value></relativerisk><relativerisk>  <age> 92</age> <sex>1</sex> <cat>4</cat> <value>3.1216866134567</value></relativerisk><relativerisk>  <age> 93</age> <sex>0</sex> <cat>1</cat> <value>0.920944396277422</value></relativerisk><relativerisk>  <age> 93</age> <sex>0</sex> <cat>2</cat> <value>1.18861394133245</value></relativerisk><relativerisk>  <age> 93</age> <sex>0</sex> <cat>3</cat> <value>1.75512252727534</value></relativerisk><relativerisk>  <age> 93</age> <sex>0</sex> <cat>4</cat> <value>3.29066349967153</value></relativerisk><relativerisk>  <age> 93</age> <sex>1</sex> <cat>1</cat> <value>0.945203895099377</value></relativerisk><relativerisk>  <age> 93</age> <sex>1</sex> <cat>2</cat> <value>1.22124443441873</value></relativerisk><relativerisk>  <age> 93</age> <sex>1</sex> <cat>3</cat> <value>1.76148379869853</value></relativerisk><relativerisk>  <age> 93</age> <sex>1</sex> <cat>4</cat> <value>3.15329286899797</value></relativerisk><relativerisk>  <age> 94</age> <sex>0</sex> <cat>1</cat> <value>0.91688231925041</value></relativerisk><relativerisk>  <age> 94</age> <sex>0</sex> <cat>2</cat> <value>1.18562462782606</value></relativerisk><relativerisk>  <age> 94</age> <sex>0</sex> <cat>3</cat> <value>1.75262687141916</value></relativerisk><relativerisk>  <age> 94</age> <sex>0</sex> <cat>4</cat> <value>3.31870870299487</value></relativerisk><relativerisk>  <age> 94</age> <sex>1</sex> <cat>1</cat> <value>0.943288038247547</value></relativerisk><relativerisk>  <age> 94</age> <sex>1</sex> <cat>2</cat> <value>1.21749466017143</value></relativerisk><relativerisk>  <age> 94</age> <sex>1</sex> <cat>3</cat> <value>1.75763801475591</value></relativerisk><relativerisk>  <age> 94</age> <sex>1</sex> <cat>4</cat> <value>3.15813620050648</value></relativerisk><relativerisk>  <age> 95</age> <sex>0</sex> <cat>1</cat> <value>0.912687703986405</value></relativerisk><relativerisk>  <age> 95</age> <sex>0</sex> <cat>2</cat> <value>1.18286210878278</value></relativerisk><relativerisk>  <age> 95</age> <sex>0</sex> <cat>3</cat> <value>1.75320113724416</value></relativerisk><relativerisk>  <age> 95</age> <sex>0</sex> <cat>4</cat> <value>3.37024236236185</value></relativerisk><relativerisk>  <age> 95</age> <sex>1</sex> <cat>1</cat> <value>0.941826692510394</value></relativerisk><relativerisk>  <age> 95</age> <sex>1</sex> <cat>2</cat> <value>1.21376392409584</value></relativerisk><relativerisk>  <age> 95</age> <sex>1</sex> <cat>3</cat> <value>1.756909130369</value></relativerisk><relativerisk>  <age> 95</age> <sex>1</sex> <cat>4</cat> <value>3.18709035601413</value></relativerisk></relrisksfromriskfactor_categorical>
