# Supplementary material for: Identification of differences in health impact modelling of salt reduction
Source: PLoS One. 2017 Nov 28;12(11):e0186760. doi: 10.1371/journal.pone.0186760 (PMC5705127; doi:10.1371/journal.pone.0186760)
Supplement: S1 Data — (ZIP) [file pone.0186760.s001.zip › default/Reference_Data/Diseases/IHD/Excess_Mortalities/NL_disease_IHD_ExecMor_V2.xml]

<?xml version="1.0"?><excessmortality><unittype>Rate</unittype><parametertype>Acutely Fatal</parametertype><mortalities><mortality><age>0</age><sex>0</sex><unit>0.0</unit><acutelyfatal>0.0</acutelyfatal><curedfraction>0.0</curedfraction></mortality><mortality><age>0</age><sex>1</sex><unit>0.0</unit><acutelyfatal>0.0</acutelyfatal><curedfraction>0.0</curedfraction></mortality><mortality><age>1</age><sex>0</sex><unit>0.0</unit><acutelyfatal>0.0</acutelyfatal><curedfraction>0.0</curedfraction></mortality><mortality><age>1</age><sex>1</sex><unit>0.0</unit><acutelyfatal>0.0</acutelyfatal><curedfraction>0.0</curedfraction></mortality><mortality><age>2</age><sex>0</sex><unit>0.0</unit><acutelyfatal>0.0</acutelyfatal><curedfraction>0.0</curedfraction></mortality><mortality><age>2</age><sex>1</sex><unit>0.0</unit><acutelyfatal>0.0</acutelyfatal><curedfraction>0.0</curedfraction></mortality><mortality><age>3</age><sex>0</sex><unit>0.0</unit><acutelyfatal>0.0</acutelyfatal><curedfraction>0.0</curedfraction></mortality><mortality><age>3</age><sex>1</sex><unit>0.0</unit><acutelyfatal>0.0</acutelyfatal><curedfraction>0.0</curedfraction></mortality><mortality><age>4</age><sex>0</sex><unit>0.0</unit><acutelyfatal>0.0</acutelyfatal><curedfraction>0.0</curedfraction></mortality><mortality><age>4</age><sex>1</sex><unit>0.0</unit><acutelyfatal>0.0</acutelyfatal><curedfraction>0.0</curedfraction></mortality><mortality><age>5</age><sex>0</sex><unit>0.0</unit><acutelyfatal>0.0</acutelyfatal><curedfraction>0.0</curedfraction></mortality><mortality><age>5</age><sex>1</sex><unit>0.0</unit><acutelyfatal>0.0</acutelyfatal><curedfraction>0.0</curedfraction></mortality><mortality><age>6</age><sex>0</sex><unit>0.0</unit><acutelyfatal>0.0</acutelyfatal><curedfraction>0.0</curedfraction></mortality><mortality><age>6</age><sex>1</sex><unit>0.0</unit><acutelyfatal>0.0</acutelyfatal><curedfraction>0.0</curedfraction></mortality><mortality><age>7</age><sex>0</sex><unit>0.0</unit><acutelyfatal>0.0</acutelyfatal><curedfraction>0.0</curedfraction></mortality><mortality><age>7</age><sex>1</sex><unit>0.0</unit><acutelyfatal>0.0</acutelyfatal><curedfraction>0.0</curedfraction></mortality><mortality><age>8</age><sex>0</sex><unit>0.0</unit><acutelyfatal>0.0</acutelyfatal><curedfraction>0.0</curedfraction></mortality><mortality><age>8</age><sex>1</sex><unit>0.0</unit><acutelyfatal>0.0</acutelyfatal><curedfraction>0.0</curedfraction></mortality><mortality><age>9</age><sex>0</sex><unit>0.0</unit><acutelyfatal>0.0</acutelyfatal><curedfraction>0.0</curedfraction></mortality><mortality><age>9</age><sex>1</sex><unit>0.0</unit><acutelyfatal>0.0</acutelyfatal><curedfraction>0.0</curedfraction></mortality><mortality><age>10</age><sex>0</sex><unit>0.0</unit><acutelyfatal>0.0</acutelyfatal><curedfraction>0.0</curedfraction></mortality><mortality><age>10</age><sex>1</sex><unit>0.0</unit><acutelyfatal>0.0</acutelyfatal><curedfraction>0.0</curedfraction></mortality><mortality><age>11</age><sex>0</sex><unit>0.0</unit><acutelyfatal>0.0</acutelyfatal><curedfraction>0.0</curedfraction></mortality><mortality><age>11</age><sex>1</sex><unit>0.0</unit><acutelyfatal>0.0</acutelyfatal><curedfraction>0.0</curedfraction></mortality><mortality><age>12</age><sex>0</sex><unit>0.0</unit><acutelyfatal>0.0</acutelyfatal><curedfraction>0.0</curedfraction></mortality><mortality><age>12</age><sex>1</sex><unit>0.0</unit><acutelyfatal>0.0</acutelyfatal><curedfraction>0.0</curedfraction></mortality><mortality><age>13</age><sex>0</sex><unit>0.0</unit><acutelyfatal>0.0</acutelyfatal><curedfraction>0.0</curedfraction></mortality><mortality><age>13</age><sex>1</sex><unit>0.0</unit><acutelyfatal>0.0</acutelyfatal><curedfraction>0.0</curedfraction></mortality><mortality><age>14</age><sex>0</sex><unit>0.0</unit><acutelyfatal>0.0</acutelyfatal><curedfraction>0.0</curedfraction></mortality><mortality><age>14</age><sex>1</sex><unit>0.0</unit><acutelyfatal>0.0</acutelyfatal><curedfraction>0.0</curedfraction></mortality><mortality><age>15</age><sex>0</sex><unit>0.0</unit><acutelyfatal>0.0</acutelyfatal><curedfraction>0.0</curedfraction></mortality><mortality><age>15</age><sex>1</sex><unit>0.0</unit><acutelyfatal>0.0</acutelyfatal><curedfraction>0.0</curedfraction></mortality><mortality><age>16</age><sex>0</sex><unit>0.0</unit><acutelyfatal>0.0</acutelyfatal><curedfraction>0.0</curedfraction></mortality><mortality><age>16</age><sex>1</sex><unit>0.0</unit><acutelyfatal>0.0</acutelyfatal><curedfraction>0.0</curedfraction></mortality><mortality><age>17</age><sex>0</sex><unit>0.0</unit><acutelyfatal>0.0</acutelyfatal><curedfraction>0.0</curedfraction></mortality><mortality><age>17</age><sex>1</sex><unit>0.0</unit><acutelyfatal>0.0</acutelyfatal><curedfraction>0.0</curedfraction></mortality><mortality><age>18</age><sex>0</sex><unit>0.0</unit><acutelyfatal>0.0</acutelyfatal><curedfraction>0.0</curedfraction></mortality><mortality><age>18</age><sex>1</sex><unit>0.0</unit><acutelyfatal>0.0</acutelyfatal><curedfraction>0.0</curedfraction></mortality><mortality><age>19</age><sex>0</sex><unit>0.0</unit><acutelyfatal>0.0</acutelyfatal><curedfraction>0.0</curedfraction></mortality><mortality><age>19</age><sex>1</sex><unit>0.0</unit><acutelyfatal>0.0</acutelyfatal><curedfraction>0.0</curedfraction></mortality><mortality><age>20</age><sex>0</sex><unit>0.0</unit><acutelyfatal>0.0</acutelyfatal><curedfraction>0.0</curedfraction></mortality><mortality><age>20</age><sex>1</sex><unit>0.0</unit><acutelyfatal>0.0</acutelyfatal><curedfraction>0.0</curedfraction></mortality><mortality><age>21</age><sex>0</sex><unit>0.0</unit><acutelyfatal>0.0</acutelyfatal><curedfraction>0.0</curedfraction></mortality><mortality><age>21</age><sex>1</sex><unit>0.0</unit><acutelyfatal>0.0</acutelyfatal><curedfraction>0.0</curedfraction></mortality><mortality><age>22</age><sex>0</sex><unit>0.0</unit><acutelyfatal>0.0</acutelyfatal><curedfraction>0.0</curedfraction></mortality><mortality><age>22</age><sex>1</sex><unit>0.0</unit><acutelyfatal>0.0</acutelyfatal><curedfraction>0.0</curedfraction></mortality><mortality><age>23</age><sex>0</sex><unit>0.0</unit><acutelyfatal>0.0</acutelyfatal><curedfraction>0.0</curedfraction></mortality><mortality><age>23</age><sex>1</sex><unit>0.0</unit><acutelyfatal>0.0</acutelyfatal><curedfraction>0.0</curedfraction></mortality><mortality><age>24</age><sex>0</sex><unit>0.0</unit><acutelyfatal>0.0</acutelyfatal><curedfraction>0.0</curedfraction></mortality><mortality><age>24</age><sex>1</sex><unit>0.0</unit><acutelyfatal>0.0</acutelyfatal><curedfraction>0.0</curedfraction></mortality><mortality><age>25</age><sex>0</sex><unit>0.0</unit><acutelyfatal>0.0</acutelyfatal><curedfraction>0.0</curedfraction></mortality><mortality><age>25</age><sex>1</sex><unit>0.0</unit><acutelyfatal>0.0</acutelyfatal><curedfraction>0.0</curedfraction></mortality><mortality><age>26</age><sex>0</sex><unit>0.0</unit><acutelyfatal>0.0</acutelyfatal><curedfraction>0.0</curedfraction></mortality><mortality><age>26</age><sex>1</sex><unit>0.0</unit><acutelyfatal>0.0</acutelyfatal><curedfraction>0.0</curedfraction></mortality><mortality><age>27</age><sex>0</sex><unit>0.0</unit><acutelyfatal>0.0</acutelyfatal><curedfraction>0.0</curedfraction></mortality><mortality><age>27</age><sex>1</sex><unit>0.0</unit><acutelyfatal>0.0</acutelyfatal><curedfraction>0.0</curedfraction></mortality><mortality><age>28</age><sex>0</sex><unit>0.0</unit><acutelyfatal>0.0</acutelyfatal><curedfraction>0.0</curedfraction></mortality><mortality><age>28</age><sex>1</sex><unit>0.0</unit><acutelyfatal>0.0</acutelyfatal><curedfraction>0.0</curedfraction></mortality><mortality><age>29</age><sex>0</sex><unit>0.0</unit><acutelyfatal>0.0</acutelyfatal><curedfraction>0.0</curedfraction></mortality><mortality><age>29</age><sex>1</sex><unit>0.0</unit><acutelyfatal>0.0</acutelyfatal><curedfraction>0.0</curedfraction></mortality><mortality><age>30</age><sex>0</sex><unit>0.0</unit><acutelyfatal>0.0</acutelyfatal><curedfraction>0.0</curedfraction></mortality><mortality><age>30</age><sex>1</sex><unit>0.0</unit><acutelyfatal>0.0</acutelyfatal><curedfraction>0.0</curedfraction></mortality><mortality><age>31</age><sex>0</sex><unit>0.0</unit><acutelyfatal>0.0</acutelyfatal><curedfraction>0.0</curedfraction></mortality><mortality><age>31</age><sex>1</sex><unit>0.0</unit><acutelyfatal>0.0</acutelyfatal><curedfraction>0.0</curedfraction></mortality><mortality><age>32</age><sex>0</sex><unit>0.0</unit><acutelyfatal>0.0</acutelyfatal><curedfraction>0.0</curedfraction></mortality><mortality><age>32</age><sex>1</sex><unit>0.0</unit><acutelyfatal>0.0</acutelyfatal><curedfraction>0.0</curedfraction></mortality><mortality><age>33</age><sex>0</sex><unit>0.0</unit><acutelyfatal>0.0</acutelyfatal><curedfraction>0.0</curedfraction></mortality><mortality><age>33</age><sex>1</sex><unit>0.0</unit><acutelyfatal>0.0</acutelyfatal><curedfraction>0.0</curedfraction></mortality><mortality><age>34</age><sex>0</sex><unit>0.0</unit><acutelyfatal>0.0</acutelyfatal><curedfraction>0.0</curedfraction></mortality><mortality><age>34</age><sex>1</sex><unit>0.0</unit><acutelyfatal>0.0</acutelyfatal><curedfraction>0.0</curedfraction></mortality><mortality><age>35</age><sex>0</sex><unit>0.015399715</unit><acutelyfatal>3.9942322</acutelyfatal><curedfraction>0.0</curedfraction></mortality><mortality><age>35</age><sex>1</sex><unit>0.005481</unit><acutelyfatal>2.0227897</acutelyfatal><curedfraction>0.0</curedfraction></mortality><mortality><age>36</age><sex>0</sex><unit>0.015233988</unit><acutelyfatal>3.7485201</acutelyfatal><curedfraction>0.0</curedfraction></mortality><mortality><age>36</age><sex>1</sex><unit>0.00548</unit><acutelyfatal>1.8676274</acutelyfatal><curedfraction>0.0</curedfraction></mortality><mortality><age>37</age><sex>0</sex><unit>0.015098826</unit><acutelyfatal>3.537774</acutelyfatal><curedfraction>0.0</curedfraction></mortality><mortality><age>37</age><sex>1</sex><unit>0.005492</unit><acutelyfatal>1.7382993</acutelyfatal><curedfraction>0.0</curedfraction></mortality><mortality><age>38</age><sex>0</sex><unit>0.01499234</unit><acutelyfatal>3.3573327</acutelyfatal><curedfraction>0.0</curedfraction></mortality><mortality><age>38</age><sex>1</sex><unit>0.005516</unit><acutelyfatal>1.6306838</acutelyfatal><curedfraction>0.0</curedfraction></mortality><mortality><age>39</age><sex>0</sex><unit>0.01491293</unit><acutelyfatal>3.2033405</acutelyfatal><curedfraction>0.0</curedfraction></mortality><mortality><age>39</age><sex>1</sex><unit>0.005553</unit><acutelyfatal>1.5414944</acutelyfatal><curedfraction>0.0</curedfraction></mortality><mortality><age>40</age><sex>0</sex><unit>0.014859249</unit><acutelyfatal>3.0726044</acutelyfatal><curedfraction>0.0</curedfraction></mortality><mortality><age>40</age><sex>1</sex><unit>0.005603</unit><acutelyfatal>1.4681052</acutelyfatal><curedfraction>0.0</curedfraction></mortality><mortality><age>41</age><sex>0</sex><unit>0.014830175</unit><acutelyfatal>2.9624798</acutelyfatal><curedfraction>0.0</curedfraction></mortality><mortality><age>41</age><sex>1</sex><unit>0.005665</unit><acutelyfatal>1.4084179</acutelyfatal><curedfraction>0.0</curedfraction></mortality><mortality><age>42</age><sex>0</sex><unit>0.014824789</unit><acutelyfatal>2.8707788</acutelyfatal><curedfraction>0.0</curedfraction></mortality><mortality><age>42</age><sex>1</sex><unit>0.00574</unit><acutelyfatal>1.3607587</acutelyfatal><curedfraction>0.0</curedfraction></mortality><mortality><age>43</age><sex>0</sex><unit>0.014842352</unit><acutelyfatal>2.7956965</acutelyfatal><curedfraction>0.0</curedfraction></mortality><mortality><age>43</age><sex>1</sex><unit>0.005828</unit><acutelyfatal>1.3237987</acutelyfatal><curedfraction>0.0</curedfraction></mortality><mortality><age>44</age><sex>0</sex><unit>0.014882298</unit><acutelyfatal>2.7357514</acutelyfatal><curedfraction>0.0</curedfraction></mortality><mortality><age>44</age><sex>1</sex><unit>0.00593</unit><acutelyfatal>1.2964928</acutelyfatal><curedfraction>0.0</curedfraction></mortality><mortality><age>45</age><sex>0</sex><unit>0.014944213</unit><acutelyfatal>2.689738</acutelyfatal><curedfraction>0.0</curedfraction></mortality><mortality><age>45</age><sex>1</sex><unit>0.006045</unit><acutelyfatal>1.2780321</acutelyfatal><curedfraction>0.0</curedfraction></mortality><mortality><age>46</age><sex>0</sex><unit>0.015027832</unit><acutelyfatal>2.656687</acutelyfatal><curedfraction>0.0</curedfraction></mortality><mortality><age>46</age><sex>1</sex><unit>0.006175</unit><acutelyfatal>1.2678062</acutelyfatal><curedfraction>0.0</curedfraction></mortality><mortality><age>47</age><sex>0</sex><unit>0.015133026</unit><acutelyfatal>2.6358356</acutelyfatal><curedfraction>0.0</curedfraction></mortality><mortality><age>47</age><sex>1</sex><unit>0.006319</unit><acutelyfatal>1.2653757</acutelyfatal><curedfraction>0.0</curedfraction></mortality><mortality><age>48</age><sex>0</sex><unit>0.015259803</unit><acutelyfatal>2.626601</acutelyfatal><curedfraction>0.0</curedfraction></mortality><mortality><age>48</age><sex>1</sex><unit>0.006479</unit><acutelyfatal>1.2704507</acutelyfatal><curedfraction>0.0</curedfraction></mortality><mortality><age>49</age><sex>0</sex><unit>0.015408295</unit><acutelyfatal>2.6285613</acutelyfatal><curedfraction>0.0</curedfraction></mortality><mortality><age>49</age><sex>1</sex><unit>0.006656</unit><acutelyfatal>1.2828736</acutelyfatal><curedfraction>0.0</curedfraction></mortality><mortality><age>50</age><sex>0</sex><unit>0.015578762</unit><acutelyfatal>2.64144</acutelyfatal><curedfraction>0.0</curedfraction></mortality><mortality><age>50</age><sex>1</sex><unit>0.006849</unit><acutelyfatal>1.3026079</acutelyfatal><curedfraction>0.0</curedfraction></mortality><mortality><age>51</age><sex>0</sex><unit>0.015771583</unit><acutelyfatal>2.665093</acutelyfatal><curedfraction>0.0</curedfraction></mortality><mortality><age>51</age><sex>1</sex><unit>0.007061</unit><acutelyfatal>1.3297298</acutelyfatal><curedfraction>0.0</curedfraction></mortality><mortality><age>52</age><sex>0</sex><unit>0.01598726</unit><acutelyfatal>2.6995</acutelyfatal><curedfraction>0.0</curedfraction></mortality><mortality><age>52</age><sex>1</sex><unit>0.007291</unit><acutelyfatal>1.364423</acutelyfatal><curedfraction>0.0</curedfraction></mortality><mortality><age>53</age><sex>0</sex><unit>0.016226418</unit><acutelyfatal>2.7447584</acutelyfatal><curedfraction>0.0</curedfraction></mortality><mortality><age>53</age><sex>1</sex><unit>0.007542</unit><acutelyfatal>1.4069761</acutelyfatal><curedfraction>0.0</curedfraction></mortality><mortality><age>54</age><sex>0</sex><unit>0.016489796</unit><acutelyfatal>2.801077</acutelyfatal><curedfraction>0.0</curedfraction></mortality><mortality><age>54</age><sex>1</sex><unit>0.007814</unit><acutelyfatal>1.4577816</acutelyfatal><curedfraction>0.0</curedfraction></mortality><mortality><age>55</age><sex>0</sex><unit>0.016778257</unit><acutelyfatal>2.8687747</acutelyfatal><curedfraction>0.0</curedfraction></mortality><mortality><age>55</age><sex>1</sex><unit>0.008108</unit><acutelyfatal>1.5173382</acutelyfatal><curedfraction>0.0</curedfraction></mortality><mortality><age>56</age><sex>0</sex><unit>0.017092785</unit><acutelyfatal>2.94828</acutelyfatal><curedfraction>0.0</curedfraction></mortality><mortality><age>56</age><sex>1</sex><unit>0.008427</unit><acutelyfatal>1.5862532</acutelyfatal><curedfraction>0.0</curedfraction></mortality><mortality><age>57</age><sex>0</sex><unit>0.017434485</unit><acutelyfatal>3.0401313</acutelyfatal><curedfraction>0.0</curedfraction></mortality><mortality><age>57</age><sex>1</sex><unit>0.008772</unit><acutelyfatal>1.6652482</acutelyfatal><curedfraction>0.0</curedfraction></mortality><mortality><age>58</age><sex>0</sex><unit>0.01780459</unit><acutelyfatal>3.1449778</acutelyfatal><curedfraction>0.0</curedfraction></mortality><mortality><age>58</age><sex>1</sex><unit>0.009144</unit><acutelyfatal>1.7551644</acutelyfatal><curedfraction>0.0</curedfraction></mortality><mortality><age>59</age><sex>0</sex><unit>0.018204452</unit><acutelyfatal>3.2635846</acutelyfatal><curedfraction>0.0</curedfraction></mortality><mortality><age>59</age><sex>1</sex><unit>0.009546</unit><acutelyfatal>1.856971</acutelyfatal><curedfraction>0.0</curedfraction></mortality><mortality><age>60</age><sex>0</sex><unit>0.01863556</unit><acutelyfatal>3.396836</acutelyfatal><curedfraction>0.0</curedfraction></mortality><mortality><age>60</age><sex>1</sex><unit>0.009979</unit><acutelyfatal>1.9717731</acutelyfatal><curedfraction>0.0</curedfraction></mortality><mortality><age>61</age><sex>0</sex><unit>0.01909952</unit><acutelyfatal>3.5457418</acutelyfatal><curedfraction>0.0</curedfraction></mortality><mortality><age>61</age><sex>1</sex><unit>0.010446</unit><acutelyfatal>2.1008227</acutelyfatal><curedfraction>0.0</curedfraction></mortality><mortality><age>62</age><sex>0</sex><unit>0.019598082</unit><acutelyfatal>3.711443</acutelyfatal><curedfraction>0.0</curedfraction></mortality><mortality><age>62</age><sex>1</sex><unit>0.01095</unit><acutelyfatal>2.2455282</acutelyfatal><curedfraction>0.0</curedfraction></mortality><mortality><age>63</age><sex>0</sex><unit>0.020133117</unit><acutelyfatal>3.8952203</acutelyfatal><curedfraction>0.0</curedfraction></mortality><mortality><age>63</age><sex>1</sex><unit>0.011493</unit><acutelyfatal>2.4074674</acutelyfatal><curedfraction>0.0</curedfraction></mortality><mortality><age>64</age><sex>0</sex><unit>0.020706639</unit><acutelyfatal>4.0985026</acutelyfatal><curedfraction>0.0</curedfraction></mortality><mortality><age>64</age><sex>1</sex><unit>0.012079</unit><acutelyfatal>2.5883985</acutelyfatal><curedfraction>0.0</curedfraction></mortality><mortality><age>65</age><sex>0</sex><unit>0.021320786</unit><acutelyfatal>4.322875</acutelyfatal><curedfraction>0.0</curedfraction></mortality><mortality><age>65</age><sex>1</sex><unit>0.012709</unit><acutelyfatal>2.7902734</acutelyfatal><curedfraction>0.0</curedfraction></mortality><mortality><age>66</age><sex>0</sex><unit>0.021977838</unit><acutelyfatal>4.5700912</acutelyfatal><curedfraction>0.0</curedfraction></mortality><mortality><age>66</age><sex>1</sex><unit>0.013389</unit><acutelyfatal>3.0152502</acutelyfatal><curedfraction>0.0</curedfraction></mortality><mortality><age>67</age><sex>0</sex><unit>0.022680195</unit><acutelyfatal>4.842082</acutelyfatal><curedfraction>0.0</curedfraction></mortality><mortality><age>67</age><sex>1</sex><unit>0.014122</unit><acutelyfatal>3.2657053</acutelyfatal><curedfraction>0.0</curedfraction></mortality><mortality><age>68</age><sex>0</sex><unit>0.02343039</unit><acutelyfatal>5.140968</acutelyfatal><curedfraction>0.0</curedfraction></mortality><mortality><age>68</age><sex>1</sex><unit>0.014911</unit><acutelyfatal>3.5442455</acutelyfatal><curedfraction>0.0</curedfraction></mortality><mortality><age>69</age><sex>0</sex><unit>0.024231073</unit><acutelyfatal>5.4690695</acutelyfatal><curedfraction>0.0</curedfraction></mortality><mortality><age>69</age><sex>1</sex><unit>0.015762</unit><acutelyfatal>3.8537166</acutelyfatal><curedfraction>0.0</curedfraction></mortality><mortality><age>70</age><sex>0</sex><unit>0.025085002</unit><acutelyfatal>5.828922</acutelyfatal><curedfraction>0.0</curedfraction></mortality><mortality><age>70</age><sex>1</sex><unit>0.016678</unit><acutelyfatal>4.197213</acutelyfatal><curedfraction>0.0</curedfraction></mortality><mortality><age>71</age><sex>0</sex><unit>0.025995038</unit><acutelyfatal>6.223284</acutelyfatal><curedfraction>0.0</curedfraction></mortality><mortality><age>71</age><sex>1</sex><unit>0.017665</unit><acutelyfatal>4.5780826</acutelyfatal><curedfraction>0.0</curedfraction></mortality><mortality><age>72</age><sex>0</sex><unit>0.026964117</unit><acutelyfatal>6.655152</acutelyfatal><curedfraction>0.0</curedfraction></mortality><mortality><age>72</age><sex>1</sex><unit>0.018729</unit><acutelyfatal>4.999927</acutelyfatal><curedfraction>0.0</curedfraction></mortality><mortality><age>73</age><sex>0</sex><unit>0.027995229</unit><acutelyfatal>7.12777</acutelyfatal><curedfraction>0.0</curedfraction></mortality><mortality><age>73</age><sex>1</sex><unit>0.019874</unit><acutelyfatal>5.4665985</acutelyfatal><curedfraction>0.0</curedfraction></mortality><mortality><age>74</age><sex>0</sex><unit>0.029091395</unit><acutelyfatal>7.6446414</acutelyfatal><curedfraction>0.0</curedfraction></mortality><mortality><age>74</age><sex>1</sex><unit>0.021106</unit><acutelyfatal>5.982191</acutelyfatal><curedfraction>0.0</curedfraction></mortality><mortality><age>75</age><sex>0</sex><unit>0.030255621</unit><acutelyfatal>8.2095375</acutelyfatal><curedfraction>0.0</curedfraction></mortality><mortality><age>75</age><sex>1</sex><unit>0.02243</unit><acutelyfatal>6.5510216</acutelyfatal><curedfraction>0.0</curedfraction></mortality><mortality><age>76</age><sex>0</sex><unit>0.031490855</unit><acutelyfatal>8.826505</acutelyfatal><curedfraction>0.0</curedfraction></mortality><mortality><age>76</age><sex>1</sex><unit>0.023853</unit><acutelyfatal>7.177604</acutelyfatal><curedfraction>0.0</curedfraction></mortality><mortality><age>77</age><sex>0</sex><unit>0.03279992</unit><acutelyfatal>9.499871</acutelyfatal><curedfraction>0.0</curedfraction></mortality><mortality><age>77</age><sex>1</sex><unit>0.025379</unit><acutelyfatal>7.8666124</acutelyfatal><curedfraction>0.0</curedfraction></mortality><mortality><age>78</age><sex>0</sex><unit>0.03418544</unit><acutelyfatal>10.234247</acutelyfatal><curedfraction>0.0</curedfraction></mortality><mortality><age>78</age><sex>1</sex><unit>0.027014</unit><acutelyfatal>8.622831</acutelyfatal><curedfraction>0.0</curedfraction></mortality><mortality><age>79</age><sex>0</sex><unit>0.035649754</unit><acutelyfatal>11.034528</acutelyfatal><curedfraction>0.0</curedfraction></mortality><mortality><age>79</age><sex>1</sex><unit>0.028759</unit><acutelyfatal>9.451092</acutelyfatal><curedfraction>0.0</curedfraction></mortality><mortality><age>80</age><sex>0</sex><unit>0.03719479</unit><acutelyfatal>11.905883</acutelyfatal><curedfraction>0.0</curedfraction></mortality><mortality><age>80</age><sex>1</sex><unit>0.030619</unit><acutelyfatal>10.356191</acutelyfatal><curedfraction>0.0</curedfraction></mortality><mortality><age>81</age><sex>0</sex><unit>0.03882193</unit><acutelyfatal>12.85375</acutelyfatal><curedfraction>0.0</curedfraction></mortality><mortality><age>81</age><sex>1</sex><unit>0.032592</unit><acutelyfatal>11.342799</acutelyfatal><curedfraction>0.0</curedfraction></mortality><mortality><age>82</age><sex>0</sex><unit>0.040531833</unit><acutelyfatal>13.883818</acutelyfatal><curedfraction>0.0</curedfraction></mortality><mortality><age>82</age><sex>1</sex><unit>0.034675</unit><acutelyfatal>12.4153385</acutelyfatal><curedfraction>0.0</curedfraction></mortality><mortality><age>83</age><sex>0</sex><unit>0.042324245</unit><acutelyfatal>15.001997</acutelyfatal><curedfraction>0.0</curedfraction></mortality><mortality><age>83</age><sex>1</sex><unit>0.036862</unit><acutelyfatal>13.577855</acutelyfatal><curedfraction>0.0</curedfraction></mortality><mortality><age>84</age><sex>0</sex><unit>0.044197716</unit><acutelyfatal>16.214397</acutelyfatal><curedfraction>0.0</curedfraction></mortality><mortality><age>84</age><sex>1</sex><unit>0.03914</unit><acutelyfatal>14.833856</acutelyfatal><curedfraction>0.0</curedfraction></mortality><mortality><age>85</age><sex>0</sex><unit>0.04614933</unit><acutelyfatal>17.527277</acutelyfatal><curedfraction>0.0</curedfraction></mortality><mortality><age>85</age><sex>1</sex><unit>0.041488</unit><acutelyfatal>16.186142</acutelyfatal><curedfraction>0.0</curedfraction></mortality><mortality><age>86</age><sex>0</sex><unit>0.048174314</unit><acutelyfatal>18.946997</acutelyfatal><curedfraction>0.0</curedfraction></mortality><mortality><age>86</age><sex>1</sex><unit>0.043877</unit><acutelyfatal>17.636608</acutelyfatal><curedfraction>0.0</curedfraction></mortality><mortality><age>87</age><sex>0</sex><unit>0.050265618</unit><acutelyfatal>20.479956</acutelyfatal><curedfraction>0.0</curedfraction></mortality><mortality><age>87</age><sex>1</sex><unit>0.046264</unit><acutelyfatal>19.18604</acutelyfatal><curedfraction>0.0</curedfraction></mortality><mortality><age>88</age><sex>0</sex><unit>0.052413393</unit><acutelyfatal>22.13251</acutelyfatal><curedfraction>0.0</curedfraction></mortality><mortality><age>88</age><sex>1</sex><unit>0.048592</unit><acutelyfatal>20.833885</acutelyfatal><curedfraction>0.0</curedfraction></mortality><mortality><age>89</age><sex>0</sex><unit>0.05460436</unit><acutelyfatal>23.910892</acutelyfatal><curedfraction>0.0</curedfraction></mortality><mortality><age>89</age><sex>1</sex><unit>0.050782</unit><acutelyfatal>22.578018</acutelyfatal><curedfraction>0.0</curedfraction></mortality><mortality><age>90</age><sex>0</sex><unit>0.05682109</unit><acutelyfatal>25.821098</acutelyfatal><curedfraction>0.0</curedfraction></mortality><mortality><age>90</age><sex>1</sex><unit>0.05273</unit><acutelyfatal>24.414518</acutelyfatal><curedfraction>0.0</curedfraction></mortality><mortality><age>91</age><sex>0</sex><unit>0.05904111</unit><acutelyfatal>27.868773</acutelyfatal><curedfraction>0.0</curedfraction></mortality><mortality><age>91</age><sex>1</sex><unit>0.0543</unit><acutelyfatal>26.337425</acutelyfatal><curedfraction>0.0</curedfraction></mortality><mortality><age>92</age><sex>0</sex><unit>0.061235894</unit><acutelyfatal>30.059069</acutelyfatal><curedfraction>0.0</curedfraction></mortality><mortality><age>92</age><sex>1</sex><unit>0.055316</unit><acutelyfatal>28.338535</acutelyfatal><curedfraction>0.0</curedfraction></mortality><mortality><age>93</age><sex>0</sex><unit>0.06336965</unit><acutelyfatal>32.396507</acutelyfatal><curedfraction>0.0</curedfraction></mortality><mortality><age>93</age><sex>1</sex><unit>0.055554</unit><acutelyfatal>30.4072</acutelyfatal><curedfraction>0.0</curedfraction></mortality><mortality><age>94</age><sex>0</sex><unit>0.06539786</unit><acutelyfatal>34.884796</acutelyfatal><curedfraction>0.0</curedfraction></mortality><mortality><age>94</age><sex>1</sex><unit>0.054728</unit><acutelyfatal>32.530186</acutelyfatal><curedfraction>0.0</curedfraction></mortality><mortality><age>95</age><sex>0</sex><unit>0.067265674</unit><acutelyfatal>37.526657</acutelyfatal><curedfraction>0.0</curedfraction></mortality><mortality><age>95</age><sex>1</sex><unit>0.052481</unit><acutelyfatal>34.691555</acutelyfatal><curedfraction>0.0</curedfraction></mortality></mortalities></excessmortality>
