# Supplementary material for: Identification of differences in health impact modelling of salt reduction
Source: PLoS One. 2017 Nov 28;12(11):e0186760. doi: 10.1371/journal.pone.0186760 (PMC5705127; doi:10.1371/journal.pone.0186760)
Supplement: S1 Data — (ZIP) [file pone.0186760.s001.zip › default/Reference_Data/Diseases/IHD/Incidences/NL_disease_IHD_Inc_V2.xml]

<?xml version="1.0"?><diseaseincidences><incidence><age>0</age><sex>0</sex><value>0.0</value></incidence><incidence><age>0</age><sex>1</sex><value>0.0</value></incidence><incidence><age>1</age><sex>0</sex><value>0.0</value></incidence><incidence><age>1</age><sex>1</sex><value>0.0</value></incidence><incidence><age>2</age><sex>0</sex><value>0.0</value></incidence><incidence><age>2</age><sex>1</sex><value>0.0</value></incidence><incidence><age>3</age><sex>0</sex><value>0.0</value></incidence><incidence><age>3</age><sex>1</sex><value>0.0</value></incidence><incidence><age>4</age><sex>0</sex><value>0.0</value></incidence><incidence><age>4</age><sex>1</sex><value>0.0</value></incidence><incidence><age>5</age><sex>0</sex><value>0.0</value></incidence><incidence><age>5</age><sex>1</sex><value>0.0</value></incidence><incidence><age>6</age><sex>0</sex><value>0.0</value></incidence><incidence><age>6</age><sex>1</sex><value>0.0</value></incidence><incidence><age>7</age><sex>0</sex><value>0.0</value></incidence><incidence><age>7</age><sex>1</sex><value>0.0</value></incidence><incidence><age>8</age><sex>0</sex><value>0.0</value></incidence><incidence><age>8</age><sex>1</sex><value>0.0</value></incidence><incidence><age>9</age><sex>0</sex><value>0.0</value></incidence><incidence><age>9</age><sex>1</sex><value>0.0</value></incidence><incidence><age>10</age><sex>0</sex><value>0.0</value></incidence><incidence><age>10</age><sex>1</sex><value>0.0</value></incidence><incidence><age>11</age><sex>0</sex><value>0.0</value></incidence><incidence><age>11</age><sex>1</sex><value>0.0</value></incidence><incidence><age>12</age><sex>0</sex><value>0.0</value></incidence><incidence><age>12</age><sex>1</sex><value>0.0</value></incidence><incidence><age>13</age><sex>0</sex><value>0.0</value></incidence><incidence><age>13</age><sex>1</sex><value>0.0</value></incidence><incidence><age>14</age><sex>0</sex><value>0.0</value></incidence><incidence><age>14</age><sex>1</sex><value>0.0</value></incidence><incidence><age>15</age><sex>0</sex><value>0.0</value></incidence><incidence><age>15</age><sex>1</sex><value>0.0</value></incidence><incidence><age>16</age><sex>0</sex><value>0.0</value></incidence><incidence><age>16</age><sex>1</sex><value>0.0</value></incidence><incidence><age>17</age><sex>0</sex><value>0.0</value></incidence><incidence><age>17</age><sex>1</sex><value>0.0</value></incidence><incidence><age>18</age><sex>0</sex><value>0.0</value></incidence><incidence><age>18</age><sex>1</sex><value>0.0</value></incidence><incidence><age>19</age><sex>0</sex><value>0.0</value></incidence><incidence><age>19</age><sex>1</sex><value>0.0</value></incidence><incidence><age>20</age><sex>0</sex><value>0.0</value></incidence><incidence><age>20</age><sex>1</sex><value>0.0</value></incidence><incidence><age>21</age><sex>0</sex><value>0.0</value></incidence><incidence><age>21</age><sex>1</sex><value>0.0</value></incidence><incidence><age>22</age><sex>0</sex><value>0.0</value></incidence><incidence><age>22</age><sex>1</sex><value>0.0</value></incidence><incidence><age>23</age><sex>0</sex><value>0.0</value></incidence><incidence><age>23</age><sex>1</sex><value>0.0</value></incidence><incidence><age>24</age><sex>0</sex><value>0.0</value></incidence><incidence><age>24</age><sex>1</sex><value>0.0</value></incidence><incidence><age>25</age><sex>0</sex><value>0.0</value></incidence><incidence><age>25</age><sex>1</sex><value>0.0</value></incidence><incidence><age>26</age><sex>0</sex><value>0.0</value></incidence><incidence><age>26</age><sex>1</sex><value>0.0</value></incidence><incidence><age>27</age><sex>0</sex><value>0.0</value></incidence><incidence><age>27</age><sex>1</sex><value>0.0</value></incidence><incidence><age>28</age><sex>0</sex><value>0.0</value></incidence><incidence><age>28</age><sex>1</sex><value>0.0</value></incidence><incidence><age>29</age><sex>0</sex><value>0.0</value></incidence><incidence><age>29</age><sex>1</sex><value>0.0</value></incidence><incidence><age>30</age><sex>0</sex><value>0.0</value></incidence><incidence><age>30</age><sex>1</sex><value>0.0</value></incidence><incidence><age>31</age><sex>0</sex><value>0.0</value></incidence><incidence><age>31</age><sex>1</sex><value>0.0</value></incidence><incidence><age>32</age><sex>0</sex><value>0.0</value></incidence><incidence><age>32</age><sex>1</sex><value>0.0</value></incidence><incidence><age>33</age><sex>0</sex><value>0.0</value></incidence><incidence><age>33</age><sex>1</sex><value>0.0</value></incidence><incidence><age>34</age><sex>0</sex><value>0.0</value></incidence><incidence><age>34</age><sex>1</sex><value>0.0</value></incidence><incidence><age>35</age><sex>0</sex><value>4.75E-4</value></incidence><incidence><age>35</age><sex>1</sex><value>2.18E-4</value></incidence><incidence><age>36</age><sex>0</sex><value>5.6E-4</value></incidence><incidence><age>36</age><sex>1</sex><value>2.51E-4</value></incidence><incidence><age>37</age><sex>0</sex><value>6.57E-4</value></incidence><incidence><age>37</age><sex>1</sex><value>2.89E-4</value></incidence><incidence><age>38</age><sex>0</sex><value>7.68E-4</value></incidence><incidence><age>38</age><sex>1</sex><value>3.32E-4</value></incidence><incidence><age>39</age><sex>0</sex><value>8.93E-4</value></incidence><incidence><age>39</age><sex>1</sex><value>3.81E-4</value></incidence><incidence><age>40</age><sex>0</sex><value>0.001035</value></incidence><incidence><age>40</age><sex>1</sex><value>4.37E-4</value></incidence><incidence><age>41</age><sex>0</sex><value>0.001195</value></incidence><incidence><age>41</age><sex>1</sex><value>5.0E-4</value></incidence><incidence><age>42</age><sex>0</sex><value>0.001374</value></incidence><incidence><age>42</age><sex>1</sex><value>5.72E-4</value></incidence><incidence><age>43</age><sex>0</sex><value>0.001573</value></incidence><incidence><age>43</age><sex>1</sex><value>6.53E-4</value></incidence><incidence><age>44</age><sex>0</sex><value>0.001793</value></incidence><incidence><age>44</age><sex>1</sex><value>7.43E-4</value></incidence><incidence><age>45</age><sex>0</sex><value>0.002037</value></incidence><incidence><age>45</age><sex>1</sex><value>8.45E-4</value></incidence><incidence><age>46</age><sex>0</sex><value>0.002305</value></incidence><incidence><age>46</age><sex>1</sex><value>9.59E-4</value></incidence><incidence><age>47</age><sex>0</sex><value>0.002599</value></incidence><incidence><age>47</age><sex>1</sex><value>0.001087</value></incidence><incidence><age>48</age><sex>0</sex><value>0.002918</value></incidence><incidence><age>48</age><sex>1</sex><value>0.001229</value></incidence><incidence><age>49</age><sex>0</sex><value>0.003265</value></incidence><incidence><age>49</age><sex>1</sex><value>0.001386</value></incidence><incidence><age>50</age><sex>0</sex><value>0.003639</value></incidence><incidence><age>50</age><sex>1</sex><value>0.00156</value></incidence><incidence><age>51</age><sex>0</sex><value>0.004041</value></incidence><incidence><age>51</age><sex>1</sex><value>0.001753</value></incidence><incidence><age>52</age><sex>0</sex><value>0.004471</value></incidence><incidence><age>52</age><sex>1</sex><value>0.001965</value></incidence><incidence><age>53</age><sex>0</sex><value>0.004929</value></incidence><incidence><age>53</age><sex>1</sex><value>0.002197</value></incidence><incidence><age>54</age><sex>0</sex><value>0.005415</value></incidence><incidence><age>54</age><sex>1</sex><value>0.002451</value></incidence><incidence><age>55</age><sex>0</sex><value>0.005928</value></incidence><incidence><age>55</age><sex>1</sex><value>0.002727</value></incidence><incidence><age>56</age><sex>0</sex><value>0.006466</value></incidence><incidence><age>56</age><sex>1</sex><value>0.003027</value></incidence><incidence><age>57</age><sex>0</sex><value>0.00703</value></incidence><incidence><age>57</age><sex>1</sex><value>0.003351</value></incidence><incidence><age>58</age><sex>0</sex><value>0.007616</value></incidence><incidence><age>58</age><sex>1</sex><value>0.0037</value></incidence><incidence><age>59</age><sex>0</sex><value>0.008223</value></incidence><incidence><age>59</age><sex>1</sex><value>0.004074</value></incidence><incidence><age>60</age><sex>0</sex><value>0.008849</value></incidence><incidence><age>60</age><sex>1</sex><value>0.004473</value></incidence><incidence><age>61</age><sex>0</sex><value>0.009492</value></incidence><incidence><age>61</age><sex>1</sex><value>0.004896</value></incidence><incidence><age>62</age><sex>0</sex><value>0.010148</value></incidence><incidence><age>62</age><sex>1</sex><value>0.005345</value></incidence><incidence><age>63</age><sex>0</sex><value>0.010814</value></incidence><incidence><age>63</age><sex>1</sex><value>0.005816</value></incidence><incidence><age>64</age><sex>0</sex><value>0.011488</value></incidence><incidence><age>64</age><sex>1</sex><value>0.00631</value></incidence><incidence><age>65</age><sex>0</sex><value>0.012166</value></incidence><incidence><age>65</age><sex>1</sex><value>0.006824</value></incidence><incidence><age>66</age><sex>0</sex><value>0.012844</value></incidence><incidence><age>66</age><sex>1</sex><value>0.007356</value></incidence><incidence><age>67</age><sex>0</sex><value>0.013517</value></incidence><incidence><age>67</age><sex>1</sex><value>0.007903</value></incidence><incidence><age>68</age><sex>0</sex><value>0.014184</value></incidence><incidence><age>68</age><sex>1</sex><value>0.008462</value></incidence><incidence><age>69</age><sex>0</sex><value>0.014839</value></incidence><incidence><age>69</age><sex>1</sex><value>0.00903</value></incidence><incidence><age>70</age><sex>0</sex><value>0.015479</value></incidence><incidence><age>70</age><sex>1</sex><value>0.009602</value></incidence><incidence><age>71</age><sex>0</sex><value>0.016099</value></incidence><incidence><age>71</age><sex>1</sex><value>0.010173</value></incidence><incidence><age>72</age><sex>0</sex><value>0.016696</value></incidence><incidence><age>72</age><sex>1</sex><value>0.01074</value></incidence><incidence><age>73</age><sex>0</sex><value>0.017267</value></incidence><incidence><age>73</age><sex>1</sex><value>0.011295</value></incidence><incidence><age>74</age><sex>0</sex><value>0.017807</value></incidence><incidence><age>74</age><sex>1</sex><value>0.011835</value></incidence><incidence><age>75</age><sex>0</sex><value>0.018314</value></incidence><incidence><age>75</age><sex>1</sex><value>0.012352</value></incidence><incidence><age>76</age><sex>0</sex><value>0.018785</value></incidence><incidence><age>76</age><sex>1</sex><value>0.012842</value></incidence><incidence><age>77</age><sex>0</sex><value>0.019216</value></incidence><incidence><age>77</age><sex>1</sex><value>0.013297</value></incidence><incidence><age>78</age><sex>0</sex><value>0.019605</value></incidence><incidence><age>78</age><sex>1</sex><value>0.013713</value></incidence><incidence><age>79</age><sex>0</sex><value>0.019951</value></incidence><incidence><age>79</age><sex>1</sex><value>0.014083</value></incidence><incidence><age>80</age><sex>0</sex><value>0.02025</value></incidence><incidence><age>80</age><sex>1</sex><value>0.014403</value></incidence><incidence><age>81</age><sex>0</sex><value>0.020503</value></incidence><incidence><age>81</age><sex>1</sex><value>0.014667</value></incidence><incidence><age>82</age><sex>0</sex><value>0.020708</value></incidence><incidence><age>82</age><sex>1</sex><value>0.014871</value></incidence><incidence><age>83</age><sex>0</sex><value>0.020864</value></incidence><incidence><age>83</age><sex>1</sex><value>0.015011</value></incidence><incidence><age>84</age><sex>0</sex><value>0.02097</value></incidence><incidence><age>84</age><sex>1</sex><value>0.015085</value></incidence><incidence><age>85</age><sex>0</sex><value>0.021028</value></incidence><incidence><age>85</age><sex>1</sex><value>0.01509</value></incidence><incidence><age>86</age><sex>0</sex><value>0.021037</value></incidence><incidence><age>86</age><sex>1</sex><value>0.015025</value></incidence><incidence><age>87</age><sex>0</sex><value>0.020998</value></incidence><incidence><age>87</age><sex>1</sex><value>0.014891</value></incidence><incidence><age>88</age><sex>0</sex><value>0.020912</value></incidence><incidence><age>88</age><sex>1</sex><value>0.014688</value></incidence><incidence><age>89</age><sex>0</sex><value>0.020781</value></incidence><incidence><age>89</age><sex>1</sex><value>0.014418</value></incidence><incidence><age>90</age><sex>0</sex><value>0.020606</value></incidence><incidence><age>90</age><sex>1</sex><value>0.014083</value></incidence><incidence><age>91</age><sex>0</sex><value>0.020389</value></incidence><incidence><age>91</age><sex>1</sex><value>0.013688</value></incidence><incidence><age>92</age><sex>0</sex><value>0.020132</value></incidence><incidence><age>92</age><sex>1</sex><value>0.013237</value></incidence><incidence><age>93</age><sex>0</sex><value>0.019838</value></incidence><incidence><age>93</age><sex>1</sex><value>0.012735</value></incidence><incidence><age>94</age><sex>0</sex><value>0.01951</value></incidence><incidence><age>94</age><sex>1</sex><value>0.01219</value></incidence><incidence><age>95</age><sex>0</sex><value>0.019149</value></incidence><incidence><age>95</age><sex>1</sex><value>0.011606</value></incidence></diseaseincidences>
