# Supplementary material for: Identification of differences in health impact modelling of salt reduction
Source: PLoS One. 2017 Nov 28;12(11):e0186760. doi: 10.1371/journal.pone.0186760 (PMC5705127; doi:10.1371/journal.pone.0186760)
Supplement: S1 Data — (ZIP) [file pone.0186760.s001.zip › default/Reference_Data/Diseases/IHD/Prevalences/NL_disease_IHD_Prev_V2.xml]

<?xml version="1.0"?><diseaseprevalences><prevalence><age>0</age><sex>0</sex><percent>0.0</percent></prevalence><prevalence><age>0</age><sex>1</sex><percent>0.0</percent></prevalence><prevalence><age>1</age><sex>0</sex><percent>0.0</percent></prevalence><prevalence><age>1</age><sex>1</sex><percent>0.0</percent></prevalence><prevalence><age>2</age><sex>0</sex><percent>0.0</percent></prevalence><prevalence><age>2</age><sex>1</sex><percent>0.0</percent></prevalence><prevalence><age>3</age><sex>0</sex><percent>0.0</percent></prevalence><prevalence><age>3</age><sex>1</sex><percent>0.0</percent></prevalence><prevalence><age>4</age><sex>0</sex><percent>0.0</percent></prevalence><prevalence><age>4</age><sex>1</sex><percent>0.0</percent></prevalence><prevalence><age>5</age><sex>0</sex><percent>0.0</percent></prevalence><prevalence><age>5</age><sex>1</sex><percent>0.0</percent></prevalence><prevalence><age>6</age><sex>0</sex><percent>0.0</percent></prevalence><prevalence><age>6</age><sex>1</sex><percent>0.0</percent></prevalence><prevalence><age>7</age><sex>0</sex><percent>0.0</percent></prevalence><prevalence><age>7</age><sex>1</sex><percent>0.0</percent></prevalence><prevalence><age>8</age><sex>0</sex><percent>0.0</percent></prevalence><prevalence><age>8</age><sex>1</sex><percent>0.0</percent></prevalence><prevalence><age>9</age><sex>0</sex><percent>0.0</percent></prevalence><prevalence><age>9</age><sex>1</sex><percent>0.0</percent></prevalence><prevalence><age>10</age><sex>0</sex><percent>0.0</percent></prevalence><prevalence><age>10</age><sex>1</sex><percent>0.0</percent></prevalence><prevalence><age>11</age><sex>0</sex><percent>0.0</percent></prevalence><prevalence><age>11</age><sex>1</sex><percent>0.0</percent></prevalence><prevalence><age>12</age><sex>0</sex><percent>0.0</percent></prevalence><prevalence><age>12</age><sex>1</sex><percent>0.0</percent></prevalence><prevalence><age>13</age><sex>0</sex><percent>0.0</percent></prevalence><prevalence><age>13</age><sex>1</sex><percent>0.0</percent></prevalence><prevalence><age>14</age><sex>0</sex><percent>0.0</percent></prevalence><prevalence><age>14</age><sex>1</sex><percent>0.0</percent></prevalence><prevalence><age>15</age><sex>0</sex><percent>0.0</percent></prevalence><prevalence><age>15</age><sex>1</sex><percent>0.0</percent></prevalence><prevalence><age>16</age><sex>0</sex><percent>0.0</percent></prevalence><prevalence><age>16</age><sex>1</sex><percent>0.0</percent></prevalence><prevalence><age>17</age><sex>0</sex><percent>0.0</percent></prevalence><prevalence><age>17</age><sex>1</sex><percent>0.0</percent></prevalence><prevalence><age>18</age><sex>0</sex><percent>0.0</percent></prevalence><prevalence><age>18</age><sex>1</sex><percent>0.0</percent></prevalence><prevalence><age>19</age><sex>0</sex><percent>0.0</percent></prevalence><prevalence><age>19</age><sex>1</sex><percent>0.0</percent></prevalence><prevalence><age>20</age><sex>0</sex><percent>0.0</percent></prevalence><prevalence><age>20</age><sex>1</sex><percent>0.0</percent></prevalence><prevalence><age>21</age><sex>0</sex><percent>0.0</percent></prevalence><prevalence><age>21</age><sex>1</sex><percent>0.0</percent></prevalence><prevalence><age>22</age><sex>0</sex><percent>0.0</percent></prevalence><prevalence><age>22</age><sex>1</sex><percent>0.0</percent></prevalence><prevalence><age>23</age><sex>0</sex><percent>0.0</percent></prevalence><prevalence><age>23</age><sex>1</sex><percent>0.0</percent></prevalence><prevalence><age>24</age><sex>0</sex><percent>0.0</percent></prevalence><prevalence><age>24</age><sex>1</sex><percent>0.0</percent></prevalence><prevalence><age>25</age><sex>0</sex><percent>0.0</percent></prevalence><prevalence><age>25</age><sex>1</sex><percent>0.0</percent></prevalence><prevalence><age>26</age><sex>0</sex><percent>0.0</percent></prevalence><prevalence><age>26</age><sex>1</sex><percent>0.0</percent></prevalence><prevalence><age>27</age><sex>0</sex><percent>0.0</percent></prevalence><prevalence><age>27</age><sex>1</sex><percent>0.0</percent></prevalence><prevalence><age>28</age><sex>0</sex><percent>0.0</percent></prevalence><prevalence><age>28</age><sex>1</sex><percent>0.0</percent></prevalence><prevalence><age>29</age><sex>0</sex><percent>0.0</percent></prevalence><prevalence><age>29</age><sex>1</sex><percent>0.0</percent></prevalence><prevalence><age>30</age><sex>0</sex><percent>0.0</percent></prevalence><prevalence><age>30</age><sex>1</sex><percent>0.0</percent></prevalence><prevalence><age>31</age><sex>0</sex><percent>0.0</percent></prevalence><prevalence><age>31</age><sex>1</sex><percent>0.0</percent></prevalence><prevalence><age>32</age><sex>0</sex><percent>0.0</percent></prevalence><prevalence><age>32</age><sex>1</sex><percent>0.0</percent></prevalence><prevalence><age>33</age><sex>0</sex><percent>0.0</percent></prevalence><prevalence><age>33</age><sex>1</sex><percent>0.0</percent></prevalence><prevalence><age>34</age><sex>0</sex><percent>0.0</percent></prevalence><prevalence><age>34</age><sex>1</sex><percent>0.0</percent></prevalence><prevalence><age>35</age><sex>0</sex><percent>0.0</percent></prevalence><prevalence><age>35</age><sex>1</sex><percent>0.0</percent></prevalence><prevalence><age>36</age><sex>0</sex><percent>0.045604</percent></prevalence><prevalence><age>36</age><sex>1</sex><percent>0.021337</percent></prevalence><prevalence><age>37</age><sex>0</sex><percent>0.098789</percent></prevalence><prevalence><age>37</age><sex>1</sex><percent>0.04585</percent></prevalence><prevalence><age>38</age><sex>0</sex><percent>0.160662</percent></prevalence><prevalence><age>38</age><sex>1</sex><percent>0.073987</percent></prevalence><prevalence><age>39</age><sex>0</sex><percent>0.232439</percent></prevalence><prevalence><age>39</age><sex>1</sex><percent>0.106252</percent></prevalence><prevalence><age>40</age><sex>0</sex><percent>0.315443</percent></prevalence><prevalence><age>40</age><sex>1</sex><percent>0.143207</percent></prevalence><prevalence><age>41</age><sex>0</sex><percent>0.411108</percent></prevalence><prevalence><age>41</age><sex>1</sex><percent>0.185479</percent></prevalence><prevalence><age>42</age><sex>0</sex><percent>0.520979</percent></prevalence><prevalence><age>42</age><sex>1</sex><percent>0.233767</percent></prevalence><prevalence><age>43</age><sex>0</sex><percent>0.646704</percent></prevalence><prevalence><age>43</age><sex>1</sex><percent>0.288843</percent></prevalence><prevalence><age>44</age><sex>0</sex><percent>0.790033</percent></prevalence><prevalence><age>44</age><sex>1</sex><percent>0.351559</percent></prevalence><prevalence><age>45</age><sex>0</sex><percent>0.952812</percent></prevalence><prevalence><age>45</age><sex>1</sex><percent>0.422853</percent></prevalence><prevalence><age>46</age><sex>0</sex><percent>1.136966</percent></prevalence><prevalence><age>46</age><sex>1</sex><percent>0.503752</percent></prevalence><prevalence><age>47</age><sex>0</sex><percent>1.344496</percent></prevalence><prevalence><age>47</age><sex>1</sex><percent>0.595372</percent></prevalence><prevalence><age>48</age><sex>0</sex><percent>1.577455</percent></prevalence><prevalence><age>48</age><sex>1</sex><percent>0.698928</percent></prevalence><prevalence><age>49</age><sex>0</sex><percent>1.837937</percent></prevalence><prevalence><age>49</age><sex>1</sex><percent>0.815727</percent></prevalence><prevalence><age>50</age><sex>0</sex><percent>2.12805</percent></prevalence><prevalence><age>50</age><sex>1</sex><percent>0.947173</percent></prevalence><prevalence><age>51</age><sex>0</sex><percent>2.449897</percent></prevalence><prevalence><age>51</age><sex>1</sex><percent>1.094764</percent></prevalence><prevalence><age>52</age><sex>0</sex><percent>2.805548</percent></prevalence><prevalence><age>52</age><sex>1</sex><percent>1.260087</percent></prevalence><prevalence><age>53</age><sex>0</sex><percent>3.197013</percent></prevalence><prevalence><age>53</age><sex>1</sex><percent>1.444813</percent></prevalence><prevalence><age>54</age><sex>0</sex><percent>3.62621</percent></prevalence><prevalence><age>54</age><sex>1</sex><percent>1.650685</percent></prevalence><prevalence><age>55</age><sex>0</sex><percent>4.094931</percent></prevalence><prevalence><age>55</age><sex>1</sex><percent>1.87951</percent></prevalence><prevalence><age>56</age><sex>0</sex><percent>4.604813</percent></prevalence><prevalence><age>56</age><sex>1</sex><percent>2.133136</percent></prevalence><prevalence><age>57</age><sex>0</sex><percent>5.157298</percent></prevalence><prevalence><age>57</age><sex>1</sex><percent>2.413442</percent></prevalence><prevalence><age>58</age><sex>0</sex><percent>5.753602</percent></prevalence><prevalence><age>58</age><sex>1</sex><percent>2.722303</percent></prevalence><prevalence><age>59</age><sex>0</sex><percent>6.394676</percent></prevalence><prevalence><age>59</age><sex>1</sex><percent>3.061572</percent></prevalence><prevalence><age>60</age><sex>0</sex><percent>7.081174</percent></prevalence><prevalence><age>60</age><sex>1</sex><percent>3.433038</percent></prevalence><prevalence><age>61</age><sex>0</sex><percent>7.813417</percent></prevalence><prevalence><age>61</age><sex>1</sex><percent>3.838396</percent></prevalence><prevalence><age>62</age><sex>0</sex><percent>8.591362</percent></prevalence><prevalence><age>62</age><sex>1</sex><percent>4.279198</percent></prevalence><prevalence><age>63</age><sex>0</sex><percent>9.414573</percent></prevalence><prevalence><age>63</age><sex>1</sex><percent>4.756813</percent></prevalence><prevalence><age>64</age><sex>0</sex><percent>10.28219</percent></prevalence><prevalence><age>64</age><sex>1</sex><percent>5.272369</percent></prevalence><prevalence><age>65</age><sex>0</sex><percent>11.19292</percent></prevalence><prevalence><age>65</age><sex>1</sex><percent>5.826703</percent></prevalence><prevalence><age>66</age><sex>0</sex><percent>12.14498</percent></prevalence><prevalence><age>66</age><sex>1</sex><percent>6.420305</percent></prevalence><prevalence><age>67</age><sex>0</sex><percent>13.13613</percent></prevalence><prevalence><age>67</age><sex>1</sex><percent>7.053251</percent></prevalence><prevalence><age>68</age><sex>0</sex><percent>14.16363</percent></prevalence><prevalence><age>68</age><sex>1</sex><percent>7.725149</percent></prevalence><prevalence><age>69</age><sex>0</sex><percent>15.22425</percent></prevalence><prevalence><age>69</age><sex>1</sex><percent>8.435075</percent></prevalence><prevalence><age>70</age><sex>0</sex><percent>16.31425</percent></prevalence><prevalence><age>70</age><sex>1</sex><percent>9.181515</percent></prevalence><prevalence><age>71</age><sex>0</sex><percent>17.4294</percent></prevalence><prevalence><age>71</age><sex>1</sex><percent>9.96231</percent></prevalence><prevalence><age>72</age><sex>0</sex><percent>18.56499</percent></prevalence><prevalence><age>72</age><sex>1</sex><percent>10.77461</percent></prevalence><prevalence><age>73</age><sex>0</sex><percent>19.71584</percent></prevalence><prevalence><age>73</age><sex>1</sex><percent>11.61481</percent></prevalence><prevalence><age>74</age><sex>0</sex><percent>20.87632</percent></prevalence><prevalence><age>74</age><sex>1</sex><percent>12.47858</percent></prevalence><prevalence><age>75</age><sex>0</sex><percent>22.04037</percent></prevalence><prevalence><age>75</age><sex>1</sex><percent>13.36075</percent></prevalence><prevalence><age>76</age><sex>0</sex><percent>23.20157</percent></prevalence><prevalence><age>76</age><sex>1</sex><percent>14.2554</percent></prevalence><prevalence><age>77</age><sex>0</sex><percent>24.3531</percent></prevalence><prevalence><age>77</age><sex>1</sex><percent>15.15583</percent></prevalence><prevalence><age>78</age><sex>0</sex><percent>25.48788</percent></prevalence><prevalence><age>78</age><sex>1</sex><percent>16.0546</percent></prevalence><prevalence><age>79</age><sex>0</sex><percent>26.59851</percent></prevalence><prevalence><age>79</age><sex>1</sex><percent>16.94359</percent></prevalence><prevalence><age>80</age><sex>0</sex><percent>27.67741</percent></prevalence><prevalence><age>80</age><sex>1</sex><percent>17.81409</percent></prevalence><prevalence><age>81</age><sex>0</sex><percent>28.71683</percent></prevalence><prevalence><age>81</age><sex>1</sex><percent>18.65694</percent></prevalence><prevalence><age>82</age><sex>0</sex><percent>29.70891</percent></prevalence><prevalence><age>82</age><sex>1</sex><percent>19.46264</percent></prevalence><prevalence><age>83</age><sex>0</sex><percent>30.64578</percent></prevalence><prevalence><age>83</age><sex>1</sex><percent>20.22156</percent></prevalence><prevalence><age>84</age><sex>0</sex><percent>31.51958</percent></prevalence><prevalence><age>84</age><sex>1</sex><percent>20.92416</percent></prevalence><prevalence><age>85</age><sex>0</sex><percent>32.32259</percent></prevalence><prevalence><age>85</age><sex>1</sex><percent>21.56127</percent></prevalence><prevalence><age>86</age><sex>0</sex><percent>33.04729</percent></prevalence><prevalence><age>86</age><sex>1</sex><percent>22.12436</percent></prevalence><prevalence><age>87</age><sex>0</sex><percent>33.68648</percent></prevalence><prevalence><age>87</age><sex>1</sex><percent>22.60594</percent></prevalence><prevalence><age>88</age><sex>0</sex><percent>34.23336</percent></prevalence><prevalence><age>88</age><sex>1</sex><percent>22.99993</percent></prevalence><prevalence><age>89</age><sex>0</sex><percent>34.68168</percent></prevalence><prevalence><age>89</age><sex>1</sex><percent>23.30216</percent></prevalence><prevalence><age>90</age><sex>0</sex><percent>35.02589</percent></prevalence><prevalence><age>90</age><sex>1</sex><percent>23.5108</percent></prevalence><prevalence><age>91</age><sex>0</sex><percent>35.26128</percent></prevalence><prevalence><age>91</age><sex>1</sex><percent>23.62701</percent></prevalence><prevalence><age>92</age><sex>0</sex><percent>35.38419</percent></prevalence><prevalence><age>92</age><sex>1</sex><percent>23.65546</percent></prevalence><prevalence><age>93</age><sex>0</sex><percent>35.39218</percent></prevalence><prevalence><age>93</age><sex>1</sex><percent>23.60504</percent></prevalence><prevalence><age>94</age><sex>0</sex><percent>35.2843</percent></prevalence><prevalence><age>94</age><sex>1</sex><percent>23.48952</percent></prevalence><prevalence><age>95</age><sex>0</sex><percent>35.06135</percent></prevalence><prevalence><age>95</age><sex>1</sex><percent>23.32838</percent></prevalence></diseaseprevalences>
