# Supplementary material for: Identification of differences in health impact modelling of salt reduction
Source: PLoS One. 2017 Nov 28;12(11):e0186760. doi: 10.1371/journal.pone.0186760 (PMC5705127; doi:10.1371/journal.pone.0186760)
Supplement: S1 Data — (ZIP) [file pone.0186760.s001.zip › default/Reference_Data/Populations/Netherlands/newborns.xml]

<?xml version="1.0"?><newborns><sexratio>1.0</sexratio><startingYear>2009</startingYear><amounts><amount><year>2009</year><number>182103</number></amount><amount><year>2010</year><number>180714</number></amount><amount><year>2011</year><number>179751</number></amount><amount><year>2012</year><number>179216</number></amount><amount><year>2013</year><number>179038</number></amount><amount><year>2014</year><number>179201</number></amount><amount><year>2015</year><number>179641</number></amount><amount><year>2016</year><number>180323</number></amount><amount><year>2017</year><number>181231</number></amount><amount><year>2018</year><number>182268</number></amount><amount><year>2019</year><number>183354</number></amount><amount><year>2020</year><number>184441</number></amount><amount><year>2021</year><number>185480</number></amount><amount><year>2022</year><number>186429</number></amount><amount><year>2023</year><number>187283</number></amount><amount><year>2024</year><number>188008</number></amount><amount><year>2025</year><number>188580</number></amount><amount><year>2026</year><number>189034</number></amount><amount><year>2027</year><number>189361</number></amount><amount><year>2028</year><number>189550</number></amount><amount><year>2029</year><number>189601</number></amount><amount><year>2030</year><number>189486</number></amount><amount><year>2031</year><number>189194</number></amount><amount><year>2032</year><number>188684</number></amount><amount><year>2033</year><number>187920</number></amount><amount><year>2034</year><number>186957</number></amount><amount><year>2035</year><number>185803</number></amount><amount><year>2036</year><number>184538</number></amount><amount><year>2037</year><number>183218</number></amount><amount><year>2038</year><number>181904</number></amount></amounts></newborns>
