# Supplementary material for: Identification of differences in health impact modelling of salt reduction
Source: PLoS One. 2017 Nov 28;12(11):e0186760. doi: 10.1371/journal.pone.0186760 (PMC5705127; doi:10.1371/journal.pone.0186760)
Supplement: S1 Data — (ZIP) [file pone.0186760.s001.zip › default/Reference_Data/Populations/Netherlands/overalldisability.xml]

<?xml version="1.0"?><overalldisability><weight><age>0</age><sex>0</sex><percent>2.024119</percent></weight><weight><age>0</age><sex>1</sex><percent>1.811843</percent></weight><weight><age>1</age><sex>0</sex><percent>2.086913</percent></weight><weight><age>1</age><sex>1</sex><percent>1.889627</percent></weight><weight><age>2</age><sex>0</sex><percent>2.151613</percent></weight><weight><age>2</age><sex>1</sex><percent>1.970683</percent></weight><weight><age>3</age><sex>0</sex><percent>2.218273</percent></weight><weight><age>3</age><sex>1</sex><percent>2.055143</percent></weight><weight><age>4</age><sex>0</sex><percent>2.286949</percent></weight><weight><age>4</age><sex>1</sex><percent>2.143143</percent></weight><weight><age>5</age><sex>0</sex><percent>2.357654</percent></weight><weight><age>5</age><sex>1</sex><percent>2.234778</percent></weight><weight><age>6</age><sex>0</sex><percent>2.430287</percent></weight><weight><age>6</age><sex>1</sex><percent>2.330026</percent></weight><weight><age>7</age><sex>0</sex><percent>2.504718</percent></weight><weight><age>7</age><sex>1</sex><percent>2.428832</percent></weight><weight><age>8</age><sex>0</sex><percent>2.580794</percent></weight><weight><age>8</age><sex>1</sex><percent>2.531111</percent></weight><weight><age>9</age><sex>0</sex><percent>2.658344</percent></weight><weight><age>9</age><sex>1</sex><percent>2.63675</percent></weight><weight><age>10</age><sex>0</sex><percent>2.737171</percent></weight><weight><age>10</age><sex>1</sex><percent>2.745604</percent></weight><weight><age>11</age><sex>0</sex><percent>2.817059</percent></weight><weight><age>11</age><sex>1</sex><percent>2.857493</percent></weight><weight><age>12</age><sex>0</sex><percent>2.897764</percent></weight><weight><age>12</age><sex>1</sex><percent>2.972202</percent></weight><weight><age>13</age><sex>0</sex><percent>2.979021</percent></weight><weight><age>13</age><sex>1</sex><percent>3.089478</percent></weight><weight><age>14</age><sex>0</sex><percent>3.060539</percent></weight><weight><age>14</age><sex>1</sex><percent>3.209026</percent></weight><weight><age>15</age><sex>0</sex><percent>3.142002</percent></weight><weight><age>15</age><sex>1</sex><percent>3.33051</percent></weight><weight><age>16</age><sex>0</sex><percent>3.22307</percent></weight><weight><age>16</age><sex>1</sex><percent>3.45355</percent></weight><weight><age>17</age><sex>0</sex><percent>3.303381</percent></weight><weight><age>17</age><sex>1</sex><percent>3.577724</percent></weight><weight><age>18</age><sex>0</sex><percent>3.382547</percent></weight><weight><age>18</age><sex>1</sex><percent>3.702564</percent></weight><weight><age>19</age><sex>0</sex><percent>3.46016</percent></weight><weight><age>19</age><sex>1</sex><percent>3.827558</percent></weight><weight><age>20</age><sex>0</sex><percent>3.535792</percent></weight><weight><age>20</age><sex>1</sex><percent>3.95215</percent></weight><weight><age>21</age><sex>0</sex><percent>3.608997</percent></weight><weight><age>21</age><sex>1</sex><percent>4.075744</percent></weight><weight><age>22</age><sex>0</sex><percent>3.679313</percent></weight><weight><age>22</age><sex>1</sex><percent>4.197702</percent></weight><weight><age>23</age><sex>0</sex><percent>3.746265</percent></weight><weight><age>23</age><sex>1</sex><percent>4.317349</percent></weight><weight><age>24</age><sex>0</sex><percent>3.809371</percent></weight><weight><age>24</age><sex>1</sex><percent>4.433976</percent></weight><weight><age>25</age><sex>0</sex><percent>3.86814</percent></weight><weight><age>25</age><sex>1</sex><percent>4.546845</percent></weight><weight><age>26</age><sex>0</sex><percent>3.922082</percent></weight><weight><age>26</age><sex>1</sex><percent>4.655193</percent></weight><weight><age>27</age><sex>0</sex><percent>3.970992</percent></weight><weight><age>27</age><sex>1</sex><percent>4.758526</percent></weight><weight><age>28</age><sex>0</sex><percent>4.015536</percent></weight><weight><age>28</age><sex>1</sex><percent>4.857239</percent></weight><weight><age>29</age><sex>0</sex><percent>4.056591</percent></weight><weight><age>29</age><sex>1</sex><percent>4.951965</percent></weight><weight><age>30</age><sex>0</sex><percent>4.095087</percent></weight><weight><age>30</age><sex>1</sex><percent>5.043424</percent></weight><weight><age>31</age><sex>0</sex><percent>4.131995</percent></weight><weight><age>31</age><sex>1</sex><percent>5.132409</percent></weight><weight><age>32</age><sex>0</sex><percent>4.168327</percent></weight><weight><age>32</age><sex>1</sex><percent>5.21979</percent></weight><weight><age>33</age><sex>0</sex><percent>4.205129</percent></weight><weight><age>33</age><sex>1</sex><percent>5.306499</percent></weight><weight><age>34</age><sex>0</sex><percent>4.243483</percent></weight><weight><age>34</age><sex>1</sex><percent>5.393539</percent></weight><weight><age>35</age><sex>0</sex><percent>4.284512</percent></weight><weight><age>35</age><sex>1</sex><percent>5.481976</percent></weight><weight><age>36</age><sex>0</sex><percent>4.329379</percent></weight><weight><age>36</age><sex>1</sex><percent>5.572943</percent></weight><weight><age>37</age><sex>0</sex><percent>4.379301</percent></weight><weight><age>37</age><sex>1</sex><percent>5.667642</percent></weight><weight><age>38</age><sex>0</sex><percent>4.435556</percent></weight><weight><age>38</age><sex>1</sex><percent>5.767353</percent></weight><weight><age>39</age><sex>0</sex><percent>4.499499</percent></weight><weight><age>39</age><sex>1</sex><percent>5.873439</percent></weight><weight><age>40</age><sex>0</sex><percent>4.572584</percent></weight><weight><age>40</age><sex>1</sex><percent>5.987355</percent></weight><weight><age>41</age><sex>0</sex><percent>4.656378</percent></weight><weight><age>41</age><sex>1</sex><percent>6.110669</percent></weight><weight><age>42</age><sex>0</sex><percent>4.752596</percent></weight><weight><age>42</age><sex>1</sex><percent>6.245073</percent></weight><weight><age>43</age><sex>0</sex><percent>4.863133</percent></weight><weight><age>43</age><sex>1</sex><percent>6.392406</percent></weight><weight><age>44</age><sex>0</sex><percent>4.990096</percent></weight><weight><age>44</age><sex>1</sex><percent>6.554678</percent></weight><weight><age>45</age><sex>0</sex><percent>5.135859</percent></weight><weight><age>45</age><sex>1</sex><percent>6.734104</percent></weight><weight><age>46</age><sex>0</sex><percent>5.303116</percent></weight><weight><age>46</age><sex>1</sex><percent>6.933133</percent></weight><weight><age>47</age><sex>0</sex><percent>5.494944</percent></weight><weight><age>47</age><sex>1</sex><percent>7.154496</percent></weight><weight><age>48</age><sex>0</sex><percent>5.714819</percent></weight><weight><age>48</age><sex>1</sex><percent>7.401189</percent></weight><weight><age>49</age><sex>0</sex><percent>5.96517</percent></weight><weight><age>49</age><sex>1</sex><percent>7.675132</percent></weight><weight><age>50</age><sex>0</sex><percent>6.247125</percent></weight><weight><age>50</age><sex>1</sex><percent>7.976971</percent></weight><weight><age>51</age><sex>0</sex><percent>6.56183</percent></weight><weight><age>51</age><sex>1</sex><percent>8.307303</percent></weight><weight><age>52</age><sex>0</sex><percent>6.910464</percent></weight><weight><age>52</age><sex>1</sex><percent>8.666705</percent></weight><weight><age>53</age><sex>0</sex><percent>7.294184</percent></weight><weight><age>53</age><sex>1</sex><percent>9.055696</percent></weight><weight><age>54</age><sex>0</sex><percent>7.714065</percent></weight><weight><age>54</age><sex>1</sex><percent>9.474708</percent></weight><weight><age>55</age><sex>0</sex><percent>8.171038</percent></weight><weight><age>55</age><sex>1</sex><percent>9.924044</percent></weight><weight><age>56</age><sex>0</sex><percent>8.665816</percent></weight><weight><age>56</age><sex>1</sex><percent>10.40384</percent></weight><weight><age>57</age><sex>0</sex><percent>9.198817</percent></weight><weight><age>57</age><sex>1</sex><percent>10.914024</percent></weight><weight><age>58</age><sex>0</sex><percent>9.770083</percent></weight><weight><age>58</age><sex>1</sex><percent>11.45427</percent></weight><weight><age>59</age><sex>0</sex><percent>10.379195</percent></weight><weight><age>59</age><sex>1</sex><percent>12.023963</percent></weight><weight><age>60</age><sex>0</sex><percent>11.025187</percent></weight><weight><age>60</age><sex>1</sex><percent>12.622153</percent></weight><weight><age>61</age><sex>0</sex><percent>11.706466</percent></weight><weight><age>61</age><sex>1</sex><percent>13.247519</percent></weight><weight><age>62</age><sex>0</sex><percent>12.420734</percent></weight><weight><age>62</age><sex>1</sex><percent>13.898329</percent></weight><weight><age>63</age><sex>0</sex><percent>13.164921</percent></weight><weight><age>63</age><sex>1</sex><percent>14.572416</percent></weight><weight><age>64</age><sex>0</sex><percent>13.935134</percent></weight><weight><age>64</age><sex>1</sex><percent>15.26715</percent></weight><weight><age>65</age><sex>0</sex><percent>14.72662</percent></weight><weight><age>65</age><sex>1</sex><percent>15.979421</percent></weight><weight><age>66</age><sex>0</sex><percent>15.53375</percent></weight><weight><age>66</age><sex>1</sex><percent>16.705633</percent></weight><weight><age>67</age><sex>0</sex><percent>16.350033</percent></weight><weight><age>67</age><sex>1</sex><percent>17.441704</percent></weight><weight><age>68</age><sex>0</sex><percent>17.16814</percent></weight><weight><age>68</age><sex>1</sex><percent>18.183075</percent></weight><weight><age>69</age><sex>0</sex><percent>17.979973</percent></weight><weight><age>69</age><sex>1</sex><percent>18.924738</percent></weight><weight><age>70</age><sex>0</sex><percent>18.777597</percent></weight><weight><age>70</age><sex>1</sex><percent>19.661837</percent></weight><weight><age>71</age><sex>0</sex><percent>19.55739</percent></weight><weight><age>71</age><sex>1</sex><percent>20.392365</percent></weight><weight><age>72</age><sex>0</sex><percent>20.317562</percent></weight><weight><age>72</age><sex>1</sex><percent>21.115473</percent></weight><weight><age>73</age><sex>0</sex><percent>21.056704</percent></weight><weight><age>73</age><sex>1</sex><percent>21.83048</percent></weight><weight><age>74</age><sex>0</sex><percent>21.773779</percent></weight><weight><age>74</age><sex>1</sex><percent>22.536882</percent></weight><weight><age>75</age><sex>0</sex><percent>22.46811</percent></weight><weight><age>75</age><sex>1</sex><percent>23.234344</percent></weight><weight><age>76</age><sex>0</sex><percent>23.139366</percent></weight><weight><age>76</age><sex>1</sex><percent>23.922695</percent></weight><weight><age>77</age><sex>0</sex><percent>23.787544</percent></weight><weight><age>77</age><sex>1</sex><percent>24.601921</percent></weight><weight><age>78</age><sex>0</sex><percent>24.412952</percent></weight><weight><age>78</age><sex>1</sex><percent>25.272173</percent></weight><weight><age>79</age><sex>0</sex><percent>25.016184</percent></weight><weight><age>79</age><sex>1</sex><percent>25.933739</percent></weight><weight><age>80</age><sex>0</sex><percent>25.598097</percent></weight><weight><age>80</age><sex>1</sex><percent>26.587057</percent></weight><weight><age>81</age><sex>0</sex><percent>26.1598</percent></weight><weight><age>81</age><sex>1</sex><percent>27.232695</percent></weight><weight><age>82</age><sex>0</sex><percent>26.702623</percent></weight><weight><age>82</age><sex>1</sex><percent>27.871351</percent></weight><weight><age>83</age><sex>0</sex><percent>27.228104</percent></weight><weight><age>83</age><sex>1</sex><percent>28.50384</percent></weight><weight><age>84</age><sex>0</sex><percent>27.737965</percent></weight><weight><age>84</age><sex>1</sex><percent>29.131088</percent></weight><weight><age>85</age><sex>0</sex><percent>28.234098</percent></weight><weight><age>85</age><sex>1</sex><percent>29.754137</percent></weight><weight><age>86</age><sex>0</sex><percent>28.718557</percent></weight><weight><age>86</age><sex>1</sex><percent>30.374115</percent></weight><weight><age>87</age><sex>0</sex><percent>29.19353</percent></weight><weight><age>87</age><sex>1</sex><percent>30.99225</percent></weight><weight><age>88</age><sex>0</sex><percent>29.661339</percent></weight><weight><age>88</age><sex>1</sex><percent>31.609858</percent></weight><weight><age>89</age><sex>0</sex><percent>30.124418</percent></weight><weight><age>89</age><sex>1</sex><percent>32.22833</percent></weight><weight><age>90</age><sex>0</sex><percent>30.585321</percent></weight><weight><age>90</age><sex>1</sex><percent>32.849136</percent></weight><weight><age>91</age><sex>0</sex><percent>31.0467</percent></weight><weight><age>91</age><sex>1</sex><percent>33.473816</percent></weight><weight><age>92</age><sex>0</sex><percent>31.51105</percent></weight><weight><age>92</age><sex>1</sex><percent>34.10382</percent></weight><weight><age>93</age><sex>0</sex><percent>31.97912</percent></weight><weight><age>93</age><sex>1</sex><percent>34.73949</percent></weight><weight><age>94</age><sex>0</sex><percent>32.45085</percent></weight><weight><age>94</age><sex>1</sex><percent>35.380646</percent></weight><weight><age>95</age><sex>0</sex><percent>32.92617</percent></weight><weight><age>95</age><sex>1</sex><percent>36.0271</percent></weight></overalldisability>
