# Supplementary material for: Identification of differences in health impact modelling of salt reduction
Source: PLoS One. 2017 Nov 28;12(11):e0186760. doi: 10.1371/journal.pone.0186760 (PMC5705127; doi:10.1371/journal.pone.0186760)
Supplement: S1 Data — (ZIP) [file pone.0186760.s001.zip › default/Reference_Data/Populations/Netherlands/overallmortality.xml]

<?xml version="1.0"?>
<overallmortality>
<mortality>
<age>0</age>
<sex>0</sex>
<value>0.0050500</value>
</mortality>

<mortality>
<age>0</age>
<sex>1</sex>
<value>0.0042160</value>
</mortality>

<mortality>
<age>1</age>
<sex>0</sex>
<value>0.0003580</value>
</mortality>

<mortality>
<age>1</age>
<sex>1</sex>
<value>0.0004170</value>
</mortality>

<mortality>
<age>2</age>
<sex>0</sex>
<value>0.0002740</value>
</mortality>

<mortality>
<age>2</age>
<sex>1</sex>
<value>0.0001640</value>
</mortality>

<mortality>
<age>3</age>
<sex>0</sex>
<value>0.0002080</value>
</mortality>

<mortality>
<age>3</age>
<sex>1</sex>
<value>0.0001320</value>
</mortality>

<mortality>
<age>4</age>
<sex>0</sex>
<value>0.0001340</value>
</mortality>

<mortality>
<age>4</age>
<sex>1</sex>
<value>0.0001450</value>
</mortality>

<mortality>
<age>5</age>
<sex>0</sex>
<value>0.0001430</value>
</mortality>

<mortality>
<age>5</age>
<sex>1</sex>
<value>0.0001000</value>
</mortality>

<mortality>
<age>6</age>
<sex>0</sex>
<value>0.0001110</value>
</mortality>

<mortality>
<age>6</age>
<sex>1</sex>
<value>0.0000810</value>
</mortality>

<mortality>
<age>7</age>
<sex>0</sex>
<value>0.0001130</value>
</mortality>

<mortality>
<age>7</age>
<sex>1</sex>
<value>0.0000870</value>
</mortality>

<mortality>
<age>8</age>
<sex>0</sex>
<value>0.0001350</value>
</mortality>

<mortality>
<age>8</age>
<sex>1</sex>
<value>0.0000680</value>
</mortality>

<mortality>
<age>9</age>
<sex>0</sex>
<value>0.0000700</value>
</mortality>

<mortality>
<age>9</age>
<sex>1</sex>
<value>0.0000630</value>
</mortality>

<mortality>
<age>10</age>
<sex>0</sex>
<value>0.0000950</value>
</mortality>

<mortality>
<age>10</age>
<sex>1</sex>
<value>0.0001260</value>
</mortality>

<mortality>
<age>11</age>
<sex>0</sex>
<value>0.0000940</value>
</mortality>

<mortality>
<age>11</age>
<sex>1</sex>
<value>0.0001090</value>
</mortality>

<mortality>
<age>12</age>
<sex>0</sex>
<value>0.0001130</value>
</mortality>

<mortality>
<age>12</age>
<sex>1</sex>
<value>0.0000820</value>
</mortality>

<mortality>
<age>13</age>
<sex>0</sex>
<value>0.0001750</value>
</mortality>

<mortality>
<age>13</age>
<sex>1</sex>
<value>0.0001320</value>
</mortality>

<mortality>
<age>14</age>
<sex>0</sex>
<value>0.0001540</value>
</mortality>

<mortality>
<age>14</age>
<sex>1</sex>
<value>0.0001360</value>
</mortality>

<mortality>
<age>15</age>
<sex>0</sex>
<value>0.0001640</value>
</mortality>

<mortality>
<age>15</age>
<sex>1</sex>
<value>0.0001310</value>
</mortality>

<mortality>
<age>16</age>
<sex>0</sex>
<value>0.0003500</value>
</mortality>

<mortality>
<age>16</age>
<sex>1</sex>
<value>0.0001750</value>
</mortality>

<mortality>
<age>17</age>
<sex>0</sex>
<value>0.0003290</value>
</mortality>

<mortality>
<age>17</age>
<sex>1</sex>
<value>0.0001460</value>
</mortality>

<mortality>
<age>18</age>
<sex>0</sex>
<value>0.0003980</value>
</mortality>

<mortality>
<age>18</age>
<sex>1</sex>
<value>0.0001610</value>
</mortality>

<mortality>
<age>19</age>
<sex>0</sex>
<value>0.0003750</value>
</mortality>

<mortality>
<age>19</age>
<sex>1</sex>
<value>0.0001920</value>
</mortality>

<mortality>
<age>20</age>
<sex>0</sex>
<value>0.0005070</value>
</mortality>

<mortality>
<age>20</age>
<sex>1</sex>
<value>0.0001830</value>
</mortality>

<mortality>
<age>21</age>
<sex>0</sex>
<value>0.0004830</value>
</mortality>

<mortality>
<age>21</age>
<sex>1</sex>
<value>0.0002590</value>
</mortality>

<mortality>
<age>22</age>
<sex>0</sex>
<value>0.0004520</value>
</mortality>

<mortality>
<age>22</age>
<sex>1</sex>
<value>0.0002660</value>
</mortality>

<mortality>
<age>23</age>
<sex>0</sex>
<value>0.0005510</value>
</mortality>

<mortality>
<age>23</age>
<sex>1</sex>
<value>0.0002510</value>
</mortality>

<mortality>
<age>24</age>
<sex>0</sex>
<value>0.0004540</value>
</mortality>

<mortality>
<age>24</age>
<sex>1</sex>
<value>0.0001420</value>
</mortality>

<mortality>
<age>25</age>
<sex>0</sex>
<value>0.0004950</value>
</mortality>

<mortality>
<age>25</age>
<sex>1</sex>
<value>0.0002160</value>
</mortality>

<mortality>
<age>26</age>
<sex>0</sex>
<value>0.0004940</value>
</mortality>

<mortality>
<age>26</age>
<sex>1</sex>
<value>0.0002330</value>
</mortality>

<mortality>
<age>27</age>
<sex>0</sex>
<value>0.0005010</value>
</mortality>

<mortality>
<age>27</age>
<sex>1</sex>
<value>0.0002330</value>
</mortality>

<mortality>
<age>28</age>
<sex>0</sex>
<value>0.0004790</value>
</mortality>

<mortality>
<age>28</age>
<sex>1</sex>
<value>0.0003300</value>
</mortality>

<mortality>
<age>29</age>
<sex>0</sex>
<value>0.0005500</value>
</mortality>

<mortality>
<age>29</age>
<sex>1</sex>
<value>0.0002870</value>
</mortality>

<mortality>
<age>30</age>
<sex>0</sex>
<value>0.0006230</value>
</mortality>

<mortality>
<age>30</age>
<sex>1</sex>
<value>0.0003890</value>
</mortality>

<mortality>
<age>31</age>
<sex>0</sex>
<value>0.0005480</value>
</mortality>

<mortality>
<age>31</age>
<sex>1</sex>
<value>0.0003880</value>
</mortality>

<mortality>
<age>32</age>
<sex>0</sex>
<value>0.0006230</value>
</mortality>

<mortality>
<age>32</age>
<sex>1</sex>
<value>0.0003540</value>
</mortality>

<mortality>
<age>33</age>
<sex>0</sex>
<value>0.0006640</value>
</mortality>

<mortality>
<age>33</age>
<sex>1</sex>
<value>0.0004970</value>
</mortality>

<mortality>
<age>34</age>
<sex>0</sex>
<value>0.0007230</value>
</mortality>

<mortality>
<age>34</age>
<sex>1</sex>
<value>0.0005160</value>
</mortality>

<mortality>
<age>35</age>
<sex>0</sex>
<value>0.0007780</value>
</mortality>

<mortality>
<age>35</age>
<sex>1</sex>
<value>0.0005580</value>
</mortality>

<mortality>
<age>36</age>
<sex>0</sex>
<value>0.0008260</value>
</mortality>

<mortality>
<age>36</age>
<sex>1</sex>
<value>0.0005980</value>
</mortality>

<mortality>
<age>37</age>
<sex>0</sex>
<value>0.0008850</value>
</mortality>

<mortality>
<age>37</age>
<sex>1</sex>
<value>0.0006320</value>
</mortality>

<mortality>
<age>38</age>
<sex>0</sex>
<value>0.0009100</value>
</mortality>

<mortality>
<age>38</age>
<sex>1</sex>
<value>0.0006760</value>
</mortality>

<mortality>
<age>39</age>
<sex>0</sex>
<value>0.0010850</value>
</mortality>

<mortality>
<age>39</age>
<sex>1</sex>
<value>0.0007280</value>
</mortality>

<mortality>
<age>40</age>
<sex>0</sex>
<value>0.0010860</value>
</mortality>

<mortality>
<age>40</age>
<sex>1</sex>
<value>0.0009180</value>
</mortality>

<mortality>
<age>41</age>
<sex>0</sex>
<value>0.0011950</value>
</mortality>

<mortality>
<age>41</age>
<sex>1</sex>
<value>0.0010300</value>
</mortality>

<mortality>
<age>42</age>
<sex>0</sex>
<value>0.0014060</value>
</mortality>

<mortality>
<age>42</age>
<sex>1</sex>
<value>0.0010430</value>
</mortality>

<mortality>
<age>43</age>
<sex>0</sex>
<value>0.0016460</value>
</mortality>

<mortality>
<age>43</age>
<sex>1</sex>
<value>0.0011600</value>
</mortality>

<mortality>
<age>44</age>
<sex>0</sex>
<value>0.0014720</value>
</mortality>

<mortality>
<age>44</age>
<sex>1</sex>
<value>0.0015300</value>
</mortality>

<mortality>
<age>45</age>
<sex>0</sex>
<value>0.0018690</value>
</mortality>

<mortality>
<age>45</age>
<sex>1</sex>
<value>0.0013940</value>
</mortality>

<mortality>
<age>46</age>
<sex>0</sex>
<value>0.0019150</value>
</mortality>

<mortality>
<age>46</age>
<sex>1</sex>
<value>0.0018290</value>
</mortality>

<mortality>
<age>47</age>
<sex>0</sex>
<value>0.0023750</value>
</mortality>

<mortality>
<age>47</age>
<sex>1</sex>
<value>0.0019300</value>
</mortality>

<mortality>
<age>48</age>
<sex>0</sex>
<value>0.0027840</value>
</mortality>

<mortality>
<age>48</age>
<sex>1</sex>
<value>0.0021380</value>
</mortality>

<mortality>
<age>49</age>
<sex>0</sex>
<value>0.0029850</value>
</mortality>

<mortality>
<age>49</age>
<sex>1</sex>
<value>0.0024090</value>
</mortality>

<mortality>
<age>50</age>
<sex>0</sex>
<value>0.0033560</value>
</mortality>

<mortality>
<age>50</age>
<sex>1</sex>
<value>0.0026920</value>
</mortality>

<mortality>
<age>51</age>
<sex>0</sex>
<value>0.0037930</value>
</mortality>

<mortality>
<age>51</age>
<sex>1</sex>
<value>0.0028050</value>
</mortality>

<mortality>
<age>52</age>
<sex>0</sex>
<value>0.0039140</value>
</mortality>

<mortality>
<age>52</age>
<sex>1</sex>
<value>0.0033360</value>
</mortality>

<mortality>
<age>53</age>
<sex>0</sex>
<value>0.0042820</value>
</mortality>

<mortality>
<age>53</age>
<sex>1</sex>
<value>0.0031630</value>
</mortality>

<mortality>
<age>54</age>
<sex>0</sex>
<value>0.0049210</value>
</mortality>

<mortality>
<age>54</age>
<sex>1</sex>
<value>0.0035790</value>
</mortality>

<mortality>
<age>55</age>
<sex>0</sex>
<value>0.0053610</value>
</mortality>

<mortality>
<age>55</age>
<sex>1</sex>
<value>0.0039910</value>
</mortality>

<mortality>
<age>56</age>
<sex>0</sex>
<value>0.0057960</value>
</mortality>

<mortality>
<age>56</age>
<sex>1</sex>
<value>0.0040420</value>
</mortality>

<mortality>
<age>57</age>
<sex>0</sex>
<value>0.0062060</value>
</mortality>

<mortality>
<age>57</age>
<sex>1</sex>
<value>0.0047090</value>
</mortality>

<mortality>
<age>58</age>
<sex>0</sex>
<value>0.0070390</value>
</mortality>

<mortality>
<age>58</age>
<sex>1</sex>
<value>0.0049320</value>
</mortality>

<mortality>
<age>59</age>
<sex>0</sex>
<value>0.0076430</value>
</mortality>

<mortality>
<age>59</age>
<sex>1</sex>
<value>0.0050420</value>
</mortality>

<mortality>
<age>60</age>
<sex>0</sex>
<value>0.0088420</value>
</mortality>

<mortality>
<age>60</age>
<sex>1</sex>
<value>0.0058590</value>
</mortality>

<mortality>
<age>61</age>
<sex>0</sex>
<value>0.0104490</value>
</mortality>

<mortality>
<age>61</age>
<sex>1</sex>
<value>0.0065540</value>
</mortality>

<mortality>
<age>62</age>
<sex>0</sex>
<value>0.0114620</value>
</mortality>

<mortality>
<age>62</age>
<sex>1</sex>
<value>0.0063950</value>
</mortality>

<mortality>
<age>63</age>
<sex>0</sex>
<value>0.0117100</value>
</mortality>

<mortality>
<age>63</age>
<sex>1</sex>
<value>0.0072420</value>
</mortality>

<mortality>
<age>64</age>
<sex>0</sex>
<value>0.0131500</value>
</mortality>

<mortality>
<age>64</age>
<sex>1</sex>
<value>0.0080720</value>
</mortality>

<mortality>
<age>65</age>
<sex>0</sex>
<value>0.0150340</value>
</mortality>

<mortality>
<age>65</age>
<sex>1</sex>
<value>0.0083140</value>
</mortality>

<mortality>
<age>66</age>
<sex>0</sex>
<value>0.0160260</value>
</mortality>

<mortality>
<age>66</age>
<sex>1</sex>
<value>0.0090550</value>
</mortality>

<mortality>
<age>67</age>
<sex>0</sex>
<value>0.0181140</value>
</mortality>

<mortality>
<age>67</age>
<sex>1</sex>
<value>0.0102720</value>
</mortality>

<mortality>
<age>68</age>
<sex>0</sex>
<value>0.0201460</value>
</mortality>

<mortality>
<age>68</age>
<sex>1</sex>
<value>0.0111850</value>
</mortality>

<mortality>
<age>69</age>
<sex>0</sex>
<value>0.0228580</value>
</mortality>

<mortality>
<age>69</age>
<sex>1</sex>
<value>0.0121850</value>
</mortality>

<mortality>
<age>70</age>
<sex>0</sex>
<value>0.0257830</value>
</mortality>

<mortality>
<age>70</age>
<sex>1</sex>
<value>0.0134460</value>
</mortality>

<mortality>
<age>71</age>
<sex>0</sex>
<value>0.0289410</value>
</mortality>

<mortality>
<age>71</age>
<sex>1</sex>
<value>0.0158160</value>
</mortality>

<mortality>
<age>72</age>
<sex>0</sex>
<value>0.0320410</value>
</mortality>

<mortality>
<age>72</age>
<sex>1</sex>
<value>0.0175220</value>
</mortality>

<mortality>
<age>73</age>
<sex>0</sex>
<value>0.0353840</value>
</mortality>

<mortality>
<age>73</age>
<sex>1</sex>
<value>0.0193280</value>
</mortality>

<mortality>
<age>74</age>
<sex>0</sex>
<value>0.0398300</value>
</mortality>

<mortality>
<age>74</age>
<sex>1</sex>
<value>0.0232280</value>
</mortality>

<mortality>
<age>75</age>
<sex>0</sex>
<value>0.0437700</value>
</mortality>

<mortality>
<age>75</age>
<sex>1</sex>
<value>0.0248460</value>
</mortality>

<mortality>
<age>76</age>
<sex>0</sex>
<value>0.0504080</value>
</mortality>

<mortality>
<age>76</age>
<sex>1</sex>
<value>0.0283470</value>
</mortality>

<mortality>
<age>77</age>
<sex>0</sex>
<value>0.0572150</value>
</mortality>

<mortality>
<age>77</age>
<sex>1</sex>
<value>0.0321430</value>
</mortality>

<mortality>
<age>78</age>
<sex>0</sex>
<value>0.0644420</value>
</mortality>

<mortality>
<age>78</age>
<sex>1</sex>
<value>0.0367740</value>
</mortality>

<mortality>
<age>79</age>
<sex>0</sex>
<value>0.0702510</value>
</mortality>

<mortality>
<age>79</age>
<sex>1</sex>
<value>0.0403140</value>
</mortality>

<mortality>
<age>80</age>
<sex>0</sex>
<value>0.0800570</value>
</mortality>

<mortality>
<age>80</age>
<sex>1</sex>
<value>0.0466260</value>
</mortality>

<mortality>
<age>81</age>
<sex>0</sex>
<value>0.0896300</value>
</mortality>

<mortality>
<age>81</age>
<sex>1</sex>
<value>0.0523010</value>
</mortality>

<mortality>
<age>82</age>
<sex>0</sex>
<value>0.0973770</value>
</mortality>

<mortality>
<age>82</age>
<sex>1</sex>
<value>0.0611210</value>
</mortality>

<mortality>
<age>83</age>
<sex>0</sex>
<value>0.1120740</value>
</mortality>

<mortality>
<age>83</age>
<sex>1</sex>
<value>0.0682860</value>
</mortality>

<mortality>
<age>84</age>
<sex>0</sex>
<value>0.1183720</value>
</mortality>

<mortality>
<age>84</age>
<sex>1</sex>
<value>0.0794140</value>
</mortality>

<mortality>
<age>85</age>
<sex>0</sex>
<value>0.1335520</value>
</mortality>

<mortality>
<age>85</age>
<sex>1</sex>
<value>0.0920220</value>
</mortality>

<mortality>
<age>86</age>
<sex>0</sex>
<value>0.1565450</value>
</mortality>

<mortality>
<age>86</age>
<sex>1</sex>
<value>0.1042040</value>
</mortality>

<mortality>
<age>87</age>
<sex>0</sex>
<value>0.1644220</value>
</mortality>

<mortality>
<age>87</age>
<sex>1</sex>
<value>0.1167660</value>
</mortality>

<mortality>
<age>88</age>
<sex>0</sex>
<value>0.1839390</value>
</mortality>

<mortality>
<age>88</age>
<sex>1</sex>
<value>0.1326940</value>
</mortality>

<mortality>
<age>89</age>
<sex>0</sex>
<value>0.2071680</value>
</mortality>

<mortality>
<age>89</age>
<sex>1</sex>
<value>0.1530960</value>
</mortality>

<mortality>
<age>90</age>
<sex>0</sex>
<value>0.2237880</value>
</mortality>

<mortality>
<age>90</age>
<sex>1</sex>
<value>0.1723930</value>
</mortality>

<mortality>
<age>91</age>
<sex>0</sex>
<value>0.2548730</value>
</mortality>

<mortality>
<age>91</age>
<sex>1</sex>
<value>0.1938150</value>
</mortality>

<mortality>
<age>92</age>
<sex>0</sex>
<value>0.2748890</value>
</mortality>

<mortality>
<age>92</age>
<sex>1</sex>
<value>0.2130310</value>
</mortality>

<mortality>
<age>93</age>
<sex>0</sex>
<value>0.3189660</value>
</mortality>

<mortality>
<age>93</age>
<sex>1</sex>
<value>0.2401980</value>
</mortality>

<mortality>
<age>94</age>
<sex>0</sex>
<value>0.3410980</value>
</mortality>

<mortality>
<age>94</age>
<sex>1</sex>
<value>0.2664690</value>
</mortality>

<mortality>
<age>95</age>
<sex>0</sex>
<value>0.3643060</value>
</mortality>

<mortality>
<age>95</age>
<sex>1</sex>
<value>0.2929520</value>
</mortality>

</overallmortality>
