# Supplementary material for: Identification of differences in health impact modelling of salt reduction
Source: PLoS One. 2017 Nov 28;12(11):e0186760. doi: 10.1371/journal.pone.0186760 (PMC5705127; doi:10.1371/journal.pone.0186760)
Supplement: S1 Data — (ZIP) [file pone.0186760.s001.zip › default/Reference_Data/Populations/Netherlands/size.xml]

<?xml version="1.0"?>
<populationsize>
<size>
<age>0</age>
<sex>0</sex>
<number>99076</number>
</size>

<size>
<age>0</age>
<sex>1</sex>
<number>94687</number>
</size>

<size>
<age>1</age>
<sex>0</sex>
<number>103198</number>
</size>

<size>
<age>1</age>
<sex>1</sex>
<number>98124</number>
</size>

<size>
<age>2</age>
<sex>0</sex>
<number>103889</number>
</size>

<size>
<age>2</age>
<sex>1</sex>
<number>98945</number>
</size>

<size>
<age>3</age>
<sex>0</sex>
<number>104573</number>
</size>

<size>
<age>3</age>
<sex>1</sex>
<number>100083</number>
</size>

<size>
<age>4</age>
<sex>0</sex>
<number>106100</number>
</size>

<size>
<age>4</age>
<sex>1</sex>
<number>101951</number>
</size>

<size>
<age>5</age>
<sex>0</sex>
<number>104081</number>
</size>

<size>
<age>5</age>
<sex>1</sex>
<number>98997</number>
</size>

<size>
<age>6</age>
<sex>0</sex>
<number>103150</number>
</size>

<size>
<age>6</age>
<sex>1</sex>
<number>98398</number>
</size>

<size>
<age>7</age>
<sex>0</sex>
<number>99504</number>
</size>

<size>
<age>7</age>
<sex>1</sex>
<number>95779</number>
</size>

<size>
<age>8</age>
<sex>0</sex>
<number>99667</number>
</size>

<size>
<age>8</age>
<sex>1</sex>
<number>94096</number>
</size>

<size>
<age>9</age>
<sex>0</sex>
<number>99311</number>
</size>

<size>
<age>9</age>
<sex>1</sex>
<number>94933</number>
</size>

<size>
<age>10</age>
<sex>0</sex>
<number>102155</number>
</size>

<size>
<age>10</age>
<sex>1</sex>
<number>97641</number>
</size>

<size>
<age>11</age>
<sex>0</sex>
<number>101848</number>
</size>

<size>
<age>11</age>
<sex>1</sex>
<number>97489</number>
</size>

<size>
<age>12</age>
<sex>0</sex>
<number>103271</number>
</size>

<size>
<age>12</age>
<sex>1</sex>
<number>98326</number>
</size>

<size>
<age>13</age>
<sex>0</sex>
<number>104460</number>
</size>

<size>
<age>13</age>
<sex>1</sex>
<number>99889</number>
</size>

<size>
<age>14</age>
<sex>0</sex>
<number>105096</number>
</size>

<size>
<age>14</age>
<sex>1</sex>
<number>99857</number>
</size>

<size>
<age>15</age>
<sex>0</sex>
<number>100578</number>
</size>

<size>
<age>15</age>
<sex>1</sex>
<number>96586</number>
</size>

<size>
<age>16</age>
<sex>0</sex>
<number>99899</number>
</size>

<size>
<age>16</age>
<sex>1</sex>
<number>95346</number>
</size>

<size>
<age>17</age>
<sex>0</sex>
<number>100889</number>
</size>

<size>
<age>17</age>
<sex>1</sex>
<number>95719</number>
</size>

<size>
<age>18</age>
<sex>0</sex>
<number>100304</number>
</size>

<size>
<age>18</age>
<sex>1</sex>
<number>96529</number>
</size>

<size>
<age>19</age>
<sex>0</sex>
<number>98610</number>
</size>

<size>
<age>19</age>
<sex>1</sex>
<number>94923</number>
</size>

<size>
<age>20</age>
<sex>0</sex>
<number>97880</number>
</size>

<size>
<age>20</age>
<sex>1</sex>
<number>93859</number>
</size>

<size>
<age>21</age>
<sex>0</sex>
<number>95324</number>
</size>

<size>
<age>21</age>
<sex>1</sex>
<number>92700</number>
</size>

<size>
<age>22</age>
<sex>0</sex>
<number>96560</number>
</size>

<size>
<age>22</age>
<sex>1</sex>
<number>94338</number>
</size>

<size>
<age>23</age>
<sex>0</sex>
<number>99097</number>
</size>

<size>
<age>23</age>
<sex>1</sex>
<number>98385</number>
</size>

<size>
<age>24</age>
<sex>0</sex>
<number>101198</number>
</size>

<size>
<age>24</age>
<sex>1</sex>
<number>100011</number>
</size>

<size>
<age>25</age>
<sex>0</sex>
<number>98253</number>
</size>

<size>
<age>25</age>
<sex>1</sex>
<number>97776</number>
</size>

<size>
<age>26</age>
<sex>0</sex>
<number>99375</number>
</size>

<size>
<age>26</age>
<sex>1</sex>
<number>98827</number>
</size>

<size>
<age>27</age>
<sex>0</sex>
<number>98523</number>
</size>

<size>
<age>27</age>
<sex>1</sex>
<number>98176</number>
</size>

<size>
<age>28</age>
<sex>0</sex>
<number>100591</number>
</size>

<size>
<age>28</age>
<sex>1</sex>
<number>99135</number>
</size>

<size>
<age>29</age>
<sex>0</sex>
<number>101260</number>
</size>

<size>
<age>29</age>
<sex>1</sex>
<number>101011</number>
</size>

<size>
<age>30</age>
<sex>0</sex>
<number>106444</number>
</size>

<size>
<age>30</age>
<sex>1</sex>
<number>105926</number>
</size>

<size>
<age>31</age>
<sex>0</sex>
<number>110716</number>
</size>

<size>
<age>31</age>
<sex>1</sex>
<number>110411</number>
</size>

<size>
<age>32</age>
<sex>0</sex>
<number>120204</number>
</size>

<size>
<age>32</age>
<sex>1</sex>
<number>120158</number>
</size>

<size>
<age>33</age>
<sex>0</sex>
<number>127457</number>
</size>

<size>
<age>33</age>
<sex>1</sex>
<number>125282</number>
</size>

<size>
<age>34</age>
<sex>0</sex>
<number>133912</number>
</size>

<size>
<age>34</age>
<sex>1</sex>
<number>130889</number>
</size>

<size>
<age>35</age>
<sex>0</sex>
<number>137629</number>
</size>

<size>
<age>35</age>
<sex>1</sex>
<number>133733</number>
</size>

<size>
<age>36</age>
<sex>0</sex>
<number>131735</number>
</size>

<size>
<age>36</age>
<sex>1</sex>
<number>128378</number>
</size>

<size>
<age>37</age>
<sex>0</sex>
<number>131105</number>
</size>

<size>
<age>37</age>
<sex>1</sex>
<number>127009</number>
</size>

<size>
<age>38</age>
<sex>0</sex>
<number>132103</number>
</size>

<size>
<age>38</age>
<sex>1</sex>
<number>127653</number>
</size>

<size>
<age>39</age>
<sex>0</sex>
<number>134865</number>
</size>

<size>
<age>39</age>
<sex>1</sex>
<number>129895</number>
</size>

<size>
<age>40</age>
<sex>0</sex>
<number>137003</number>
</size>

<size>
<age>40</age>
<sex>1</sex>
<number>132521</number>
</size>

<size>
<age>41</age>
<sex>0</sex>
<number>134946</number>
</size>

<size>
<age>41</age>
<sex>1</sex>
<number>130579</number>
</size>

<size>
<age>42</age>
<sex>0</sex>
<number>132100</number>
</size>

<size>
<age>42</age>
<sex>1</sex>
<number>129023</number>
</size>

<size>
<age>43</age>
<sex>0</sex>
<number>130852</number>
</size>

<size>
<age>43</age>
<sex>1</sex>
<number>128098</number>
</size>

<size>
<age>44</age>
<sex>0</sex>
<number>127854</number>
</size>

<size>
<age>44</age>
<sex>1</sex>
<number>124789</number>
</size>

<size>
<age>45</age>
<sex>0</sex>
<number>126499</number>
</size>

<size>
<age>45</age>
<sex>1</sex>
<number>124355</number>
</size>

<size>
<age>46</age>
<sex>0</sex>
<number>123224</number>
</size>

<size>
<age>46</age>
<sex>1</sex>
<number>121082</number>
</size>

<size>
<age>47</age>
<sex>0</sex>
<number>120723</number>
</size>

<size>
<age>47</age>
<sex>1</sex>
<number>118965</number>
</size>

<size>
<age>48</age>
<sex>0</sex>
<number>119232</number>
</size>

<size>
<age>48</age>
<sex>1</sex>
<number>116814</number>
</size>

<size>
<age>49</age>
<sex>0</sex>
<number>115877</number>
</size>

<size>
<age>49</age>
<sex>1</sex>
<number>114908</number>
</size>

<size>
<age>50</age>
<sex>0</sex>
<number>114892</number>
</size>

<size>
<age>50</age>
<sex>1</sex>
<number>112820</number>
</size>

<size>
<age>51</age>
<sex>0</sex>
<number>113245</number>
</size>

<size>
<age>51</age>
<sex>1</sex>
<number>111228</number>
</size>

<size>
<age>52</age>
<sex>0</sex>
<number>113730</number>
</size>

<size>
<age>52</age>
<sex>1</sex>
<number>111373</number>
</size>

<size>
<age>53</age>
<sex>0</sex>
<number>109995</number>
</size>

<size>
<age>53</age>
<sex>1</sex>
<number>107481</number>
</size>

<size>
<age>54</age>
<sex>0</sex>
<number>110594</number>
</size>

<size>
<age>54</age>
<sex>1</sex>
<number>108143</number>
</size>

<size>
<age>55</age>
<sex>0</sex>
<number>112206</number>
</size>

<size>
<age>55</age>
<sex>1</sex>
<number>109450</number>
</size>

<size>
<age>56</age>
<sex>0</sex>
<number>115714</number>
</size>

<size>
<age>56</age>
<sex>1</sex>
<number>112581</number>
</size>

<size>
<age>57</age>
<sex>0</sex>
<number>121125</number>
</size>

<size>
<age>57</age>
<sex>1</sex>
<number>118955</number>
</size>

<size>
<age>58</age>
<sex>0</sex>
<number>125128</number>
</size>

<size>
<age>58</age>
<sex>1</sex>
<number>121888</number>
</size>

<size>
<age>59</age>
<sex>0</sex>
<number>89300</number>
</size>

<size>
<age>59</age>
<sex>1</sex>
<number>87731</number>
</size>

<size>
<age>60</age>
<sex>0</sex>
<number>92773</number>
</size>

<size>
<age>60</age>
<sex>1</sex>
<number>91489</number>
</size>

<size>
<age>61</age>
<sex>0</sex>
<number>87717</number>
</size>

<size>
<age>61</age>
<sex>1</sex>
<number>86366</number>
</size>

<size>
<age>62</age>
<sex>0</sex>
<number>80374</number>
</size>

<size>
<age>62</age>
<sex>1</sex>
<number>79497</number>
</size>

<size>
<age>63</age>
<sex>0</sex>
<number>75836</number>
</size>

<size>
<age>63</age>
<sex>1</sex>
<number>75632</number>
</size>

<size>
<age>64</age>
<sex>0</sex>
<number>76686</number>
</size>

<size>
<age>64</age>
<sex>1</sex>
<number>77723</number>
</size>

<size>
<age>65</age>
<sex>0</sex>
<number>72324</number>
</size>

<size>
<age>65</age>
<sex>1</sex>
<number>74829</number>
</size>

<size>
<age>66</age>
<sex>0</sex>
<number>69850</number>
</size>

<size>
<age>66</age>
<sex>1</sex>
<number>72640</number>
</size>

<size>
<age>67</age>
<sex>0</sex>
<number>64178</number>
</size>

<size>
<age>67</age>
<sex>1</sex>
<number>68301</number>
</size>

<size>
<age>68</age>
<sex>0</sex>
<number>62628</number>
</size>

<size>
<age>68</age>
<sex>1</sex>
<number>67448</number>
</size>

<size>
<age>69</age>
<sex>0</sex>
<number>59681</number>
</size>

<size>
<age>69</age>
<sex>1</sex>
<number>65627</number>
</size>

<size>
<age>70</age>
<sex>0</sex>
<number>57155</number>
</size>

<size>
<age>70</age>
<sex>1</sex>
<number>64646</number>
</size>

<size>
<age>71</age>
<sex>0</sex>
<number>54341</number>
</size>

<size>
<age>71</age>
<sex>1</sex>
<number>62938</number>
</size>

<size>
<age>72</age>
<sex>0</sex>
<number>53498</number>
</size>

<size>
<age>72</age>
<sex>1</sex>
<number>63638</number>
</size>

<size>
<age>73</age>
<sex>0</sex>
<number>50181</number>
</size>

<size>
<age>73</age>
<sex>1</sex>
<number>61644</number>
</size>

<size>
<age>74</age>
<sex>0</sex>
<number>48520</number>
</size>

<size>
<age>74</age>
<sex>1</sex>
<number>61431</number>
</size>

<size>
<age>75</age>
<sex>0</sex>
<number>44004</number>
</size>

<size>
<age>75</age>
<sex>1</sex>
<number>57862</number>
</size>

<size>
<age>76</age>
<sex>0</sex>
<number>41478</number>
</size>

<size>
<age>76</age>
<sex>1</sex>
<number>56739</number>
</size>

<size>
<age>77</age>
<sex>0</sex>
<number>37522</number>
</size>

<size>
<age>77</age>
<sex>1</sex>
<number>53204</number>
</size>

<size>
<age>78</age>
<sex>0</sex>
<number>35141</number>
</size>

<size>
<age>78</age>
<sex>1</sex>
<number>51962</number>
</size>

<size>
<age>79</age>
<sex>0</sex>
<number>31766</number>
</size>

<size>
<age>79</age>
<sex>1</sex>
<number>49921</number>
</size>

<size>
<age>80</age>
<sex>0</sex>
<number>29033</number>
</size>

<size>
<age>80</age>
<sex>1</sex>
<number>48758</number>
</size>

<size>
<age>81</age>
<sex>0</sex>
<number>27091</number>
</size>

<size>
<age>81</age>
<sex>1</sex>
<number>46877</number>
</size>

<size>
<age>82</age>
<sex>0</sex>
<number>23614</number>
</size>

<size>
<age>82</age>
<sex>1</sex>
<number>43004</number>
</size>

<size>
<age>83</age>
<sex>0</sex>
<number>20800</number>
</size>

<size>
<age>83</age>
<sex>1</sex>
<number>40249</number>
</size>

<size>
<age>84</age>
<sex>0</sex>
<number>18557</number>
</size>

<size>
<age>84</age>
<sex>1</sex>
<number>37594</number>
</size>

<size>
<age>85</age>
<sex>0</sex>
<number>13333</number>
</size>

<size>
<age>85</age>
<sex>1</sex>
<number>29090</number>
</size>

<size>
<age>86</age>
<sex>0</sex>
<number>10564</number>
</size>

<size>
<age>86</age>
<sex>1</sex>
<number>25025</number>
</size>

<size>
<age>87</age>
<sex>0</sex>
<number>9139</number>
</size>

<size>
<age>87</age>
<sex>1</sex>
<number>22967</number>
</size>

<size>
<age>88</age>
<sex>0</sex>
<number>7314</number>
</size>

<size>
<age>88</age>
<sex>1</sex>
<number>19930</number>
</size>

<size>
<age>89</age>
<sex>0</sex>
<number>5915</number>
</size>

<size>
<age>89</age>
<sex>1</sex>
<number>16928</number>
</size>

<size>
<age>90</age>
<sex>0</sex>
<number>4874</number>
</size>

<size>
<age>90</age>
<sex>1</sex>
<number>14872</number>
</size>

<size>
<age>91</age>
<sex>0</sex>
<number>3635</number>
</size>

<size>
<age>91</age>
<sex>1</sex>
<number>12060</number>
</size>

<size>
<age>92</age>
<sex>0</sex>
<number>2675</number>
</size>

<size>
<age>92</age>
<sex>1</sex>
<number>9395</number>
</size>

<size>
<age>93</age>
<sex>0</sex>
<number>1870</number>
</size>

<size>
<age>93</age>
<sex>1</sex>
<number>7106</number>
</size>

<size>
<age>94</age>
<sex>0</sex>
<number>1308</number>
</size>

<size>
<age>94</age>
<sex>1</sex>
<number>5367</number>
</size>

<size>
<age>95</age>
<sex>0</sex>
<number>886</number>
</size>

<size>
<age>95</age>
<sex>1</sex>
<number>3961</number>
</size>

</populationsize>
