# Supplementary material for: Identification of differences in health impact modelling of salt reduction
Source: PLoS One. 2017 Nov 28;12(11):e0186760. doi: 10.1371/journal.pone.0186760 (PMC5705127; doi:10.1371/journal.pone.0186760)
Supplement: S1 Data — (ZIP) [file pone.0186760.s001.zip › default/Reference_Data/Risk_Factors/salt/configuration.xml]

<?xml version="1.0"?>

<riskfactor_categorical>
  <classes>
    <class>
      <flexdex>1</flexdex>
      <name>&lt;4 g/d</name>
    </class>
    <class>
      <flexdex>2</flexdex>
      <name>4-6 g/d</name>
    </class>
    <class>
      <flexdex>3</flexdex>
      <name>6-8 g/d</name>
    </class>
    <class>
      <flexdex>4</flexdex>
      <name>8-10 g/d</name>
    </class>
    <class>
      <flexdex>5</flexdex>
      <name>10-12 g/d</name>
    </class>
    <class>
      <flexdex>6</flexdex>
      <name>12-14 g/d</name>
    </class>
    <class>
      <flexdex>7</flexdex>
      <name>14-16 g/d</name>
    </class>
    <class>
      <flexdex>8</flexdex>
      <name>16-18 g/d</name>
    </class>
    <class>
      <flexdex>9</flexdex>
      <name>&gt;18 g/d</name>
    </class>
  </classes>
  <referenceclass>2</referenceclass>
</riskfactor_categorical>
