# Supplementary material for: Identification of differences in health impact modelling of salt reduction
Source: PLoS One. 2017 Nov 28;12(11):e0186760. doi: 10.1371/journal.pone.0186760 (PMC5705127; doi:10.1371/journal.pone.0186760)
Supplement: S1 Data — (ZIP) [file pone.0186760.s001.zip › default/Reference_Data/Risk_Factors/salt/Prevalences/salt_prevalence_default_alt.xml]

<?xml version="1.0"?> <riskfactorprevalences_categorical><prevalence>  <age> 0</age> <sex> 0</sex> <cat> 1</cat> <percent> 4.35386242218051</percent></prevalence><prevalence>  <age> 0</age> <sex> 0</sex> <cat> 2</cat> <percent> 24.6747444815661</percent></prevalence><prevalence>  <age> 0</age> <sex> 0</sex> <cat> 3</cat> <percent> 31.5902827044842</percent></prevalence><prevalence>  <age> 0</age> <sex> 0</sex> <cat> 4</cat> <percent> 21.1595168326261</percent></prevalence><prevalence>  <age> 0</age> <sex> 0</sex> <cat> 5</cat> <percent> 10.5551485524722</percent></prevalence><prevalence>  <age> 0</age> <sex> 0</sex> <cat> 6</cat> <percent> 4.58044444354976</percent></prevalence><prevalence>  <age> 0</age> <sex> 0</sex> <cat> 7</cat> <percent> 1.86298217880833</percent></prevalence><prevalence>  <age> 0</age> <sex> 0</sex> <cat> 8</cat> <percent> 0.738016716893286</percent></prevalence><prevalence>  <age> 0</age> <sex> 0</sex> <cat> 9</cat> <percent> 0.48500166741956</percent></prevalence><prevalence>  <age> 0</age> <sex> 1</sex> <cat> 1</cat> <percent> 28.0923115156612</percent></prevalence><prevalence>  <age> 0</age> <sex> 1</sex> <cat> 2</cat> <percent> 43.7569822184239</percent></prevalence><prevalence>  <age> 0</age> <sex> 1</sex> <cat> 3</cat> <percent> 20.0798171078961</percent></prevalence><prevalence>  <age> 0</age> <sex> 1</sex> <cat> 4</cat> <percent> 5.99275291368681</percent></prevalence><prevalence>  <age> 0</age> <sex> 1</sex> <cat> 5</cat> <percent> 1.5529516577009</percent></prevalence><prevalence>  <age> 0</age> <sex> 1</sex> <cat> 6</cat> <percent> 0.389849295676303</percent></prevalence><prevalence>  <age> 0</age> <sex> 1</sex> <cat> 7</cat> <percent> 0.0991897847460121</percent></prevalence><prevalence>  <age> 0</age> <sex> 1</sex> <cat> 8</cat> <percent> 0.0260758512024228</percent></prevalence><prevalence>  <age> 0</age> <sex> 1</sex> <cat> 9</cat> <percent> 0.0100696550064394</percent></prevalence><prevalence>  <age> 1</age> <sex> 0</sex> <cat> 1</cat> <percent> 4.35386242218051</percent></prevalence><prevalence>  <age> 1</age> <sex> 0</sex> <cat> 2</cat> <percent> 24.6747444815661</percent></prevalence><prevalence>  <age> 1</age> <sex> 0</sex> <cat> 3</cat> <percent> 31.5902827044842</percent></prevalence><prevalence>  <age> 1</age> <sex> 0</sex> <cat> 4</cat> <percent> 21.1595168326261</percent></prevalence><prevalence>  <age> 1</age> <sex> 0</sex> <cat> 5</cat> <percent> 10.5551485524722</percent></prevalence><prevalence>  <age> 1</age> <sex> 0</sex> <cat> 6</cat> <percent> 4.58044444354976</percent></prevalence><prevalence>  <age> 1</age> <sex> 0</sex> <cat> 7</cat> <percent> 1.86298217880833</percent></prevalence><prevalence>  <age> 1</age> <sex> 0</sex> <cat> 8</cat> <percent> 0.738016716893286</percent></prevalence><prevalence>  <age> 1</age> <sex> 0</sex> <cat> 9</cat> <percent> 0.48500166741956</percent></prevalence><prevalence>  <age> 1</age> <sex> 1</sex> <cat> 1</cat> <percent> 28.0923115156612</percent></prevalence><prevalence>  <age> 1</age> <sex> 1</sex> <cat> 2</cat> <percent> 43.7569822184239</percent></prevalence><prevalence>  <age> 1</age> <sex> 1</sex> <cat> 3</cat> <percent> 20.0798171078961</percent></prevalence><prevalence>  <age> 1</age> <sex> 1</sex> <cat> 4</cat> <percent> 5.99275291368681</percent></prevalence><prevalence>  <age> 1</age> <sex> 1</sex> <cat> 5</cat> <percent> 1.5529516577009</percent></prevalence><prevalence>  <age> 1</age> <sex> 1</sex> <cat> 6</cat> <percent> 0.389849295676303</percent></prevalence><prevalence>  <age> 1</age> <sex> 1</sex> <cat> 7</cat> <percent> 0.0991897847460121</percent></prevalence><prevalence>  <age> 1</age> <sex> 1</sex> <cat> 8</cat> <percent> 0.0260758512024228</percent></prevalence><prevalence>  <age> 1</age> <sex> 1</sex> <cat> 9</cat> <percent> 0.0100696550064394</percent></prevalence><prevalence>  <age> 2</age> <sex> 0</sex> <cat> 1</cat> <percent> 4.35386242218051</percent></prevalence><prevalence>  <age> 2</age> <sex> 0</sex> <cat> 2</cat> <percent> 24.6747444815661</percent></prevalence><prevalence>  <age> 2</age> <sex> 0</sex> <cat> 3</cat> <percent> 31.5902827044842</percent></prevalence><prevalence>  <age> 2</age> <sex> 0</sex> <cat> 4</cat> <percent> 21.1595168326261</percent></prevalence><prevalence>  <age> 2</age> <sex> 0</sex> <cat> 5</cat> <percent> 10.5551485524722</percent></prevalence><prevalence>  <age> 2</age> <sex> 0</sex> <cat> 6</cat> <percent> 4.58044444354976</percent></prevalence><prevalence>  <age> 2</age> <sex> 0</sex> <cat> 7</cat> <percent> 1.86298217880833</percent></prevalence><prevalence>  <age> 2</age> <sex> 0</sex> <cat> 8</cat> <percent> 0.738016716893286</percent></prevalence><prevalence>  <age> 2</age> <sex> 0</sex> <cat> 9</cat> <percent> 0.48500166741956</percent></prevalence><prevalence>  <age> 2</age> <sex> 1</sex> <cat> 1</cat> <percent> 28.0923115156612</percent></prevalence><prevalence>  <age> 2</age> <sex> 1</sex> <cat> 2</cat> <percent> 43.7569822184239</percent></prevalence><prevalence>  <age> 2</age> <sex> 1</sex> <cat> 3</cat> <percent> 20.0798171078961</percent></prevalence><prevalence>  <age> 2</age> <sex> 1</sex> <cat> 4</cat> <percent> 5.99275291368681</percent></prevalence><prevalence>  <age> 2</age> <sex> 1</sex> <cat> 5</cat> <percent> 1.5529516577009</percent></prevalence><prevalence>  <age> 2</age> <sex> 1</sex> <cat> 6</cat> <percent> 0.389849295676303</percent></prevalence><prevalence>  <age> 2</age> <sex> 1</sex> <cat> 7</cat> <percent> 0.0991897847460121</percent></prevalence><prevalence>  <age> 2</age> <sex> 1</sex> <cat> 8</cat> <percent> 0.0260758512024228</percent></prevalence><prevalence>  <age> 2</age> <sex> 1</sex> <cat> 9</cat> <percent> 0.0100696550064394</percent></prevalence><prevalence>  <age> 3</age> <sex> 0</sex> <cat> 1</cat> <percent> 4.35386242218051</percent></prevalence><prevalence>  <age> 3</age> <sex> 0</sex> <cat> 2</cat> <percent> 24.6747444815661</percent></prevalence><prevalence>  <age> 3</age> <sex> 0</sex> <cat> 3</cat> <percent> 31.5902827044842</percent></prevalence><prevalence>  <age> 3</age> <sex> 0</sex> <cat> 4</cat> <percent> 21.1595168326261</percent></prevalence><prevalence>  <age> 3</age> <sex> 0</sex> <cat> 5</cat> <percent> 10.5551485524722</percent></prevalence><prevalence>  <age> 3</age> <sex> 0</sex> <cat> 6</cat> <percent> 4.58044444354976</percent></prevalence><prevalence>  <age> 3</age> <sex> 0</sex> <cat> 7</cat> <percent> 1.86298217880833</percent></prevalence><prevalence>  <age> 3</age> <sex> 0</sex> <cat> 8</cat> <percent> 0.738016716893286</percent></prevalence><prevalence>  <age> 3</age> <sex> 0</sex> <cat> 9</cat> <percent> 0.48500166741956</percent></prevalence><prevalence>  <age> 3</age> <sex> 1</sex> <cat> 1</cat> <percent> 28.0923115156612</percent></prevalence><prevalence>  <age> 3</age> <sex> 1</sex> <cat> 2</cat> <percent> 43.7569822184239</percent></prevalence><prevalence>  <age> 3</age> <sex> 1</sex> <cat> 3</cat> <percent> 20.0798171078961</percent></prevalence><prevalence>  <age> 3</age> <sex> 1</sex> <cat> 4</cat> <percent> 5.99275291368681</percent></prevalence><prevalence>  <age> 3</age> <sex> 1</sex> <cat> 5</cat> <percent> 1.5529516577009</percent></prevalence><prevalence>  <age> 3</age> <sex> 1</sex> <cat> 6</cat> <percent> 0.389849295676303</percent></prevalence><prevalence>  <age> 3</age> <sex> 1</sex> <cat> 7</cat> <percent> 0.0991897847460121</percent></prevalence><prevalence>  <age> 3</age> <sex> 1</sex> <cat> 8</cat> <percent> 0.0260758512024228</percent></prevalence><prevalence>  <age> 3</age> <sex> 1</sex> <cat> 9</cat> <percent> 0.0100696550064394</percent></prevalence><prevalence>  <age> 4</age> <sex> 0</sex> <cat> 1</cat> <percent> 4.35386242218051</percent></prevalence><prevalence>  <age> 4</age> <sex> 0</sex> <cat> 2</cat> <percent> 24.6747444815661</percent></prevalence><prevalence>  <age> 4</age> <sex> 0</sex> <cat> 3</cat> <percent> 31.5902827044842</percent></prevalence><prevalence>  <age> 4</age> <sex> 0</sex> <cat> 4</cat> <percent> 21.1595168326261</percent></prevalence><prevalence>  <age> 4</age> <sex> 0</sex> <cat> 5</cat> <percent> 10.5551485524722</percent></prevalence><prevalence>  <age> 4</age> <sex> 0</sex> <cat> 6</cat> <percent> 4.58044444354976</percent></prevalence><prevalence>  <age> 4</age> <sex> 0</sex> <cat> 7</cat> <percent> 1.86298217880833</percent></prevalence><prevalence>  <age> 4</age> <sex> 0</sex> <cat> 8</cat> <percent> 0.738016716893286</percent></prevalence><prevalence>  <age> 4</age> <sex> 0</sex> <cat> 9</cat> <percent> 0.48500166741956</percent></prevalence><prevalence>  <age> 4</age> <sex> 1</sex> <cat> 1</cat> <percent> 28.0923115156612</percent></prevalence><prevalence>  <age> 4</age> <sex> 1</sex> <cat> 2</cat> <percent> 43.7569822184239</percent></prevalence><prevalence>  <age> 4</age> <sex> 1</sex> <cat> 3</cat> <percent> 20.0798171078961</percent></prevalence><prevalence>  <age> 4</age> <sex> 1</sex> <cat> 4</cat> <percent> 5.99275291368681</percent></prevalence><prevalence>  <age> 4</age> <sex> 1</sex> <cat> 5</cat> <percent> 1.5529516577009</percent></prevalence><prevalence>  <age> 4</age> <sex> 1</sex> <cat> 6</cat> <percent> 0.389849295676303</percent></prevalence><prevalence>  <age> 4</age> <sex> 1</sex> <cat> 7</cat> <percent> 0.0991897847460121</percent></prevalence><prevalence>  <age> 4</age> <sex> 1</sex> <cat> 8</cat> <percent> 0.0260758512024228</percent></prevalence><prevalence>  <age> 4</age> <sex> 1</sex> <cat> 9</cat> <percent> 0.0100696550064394</percent></prevalence><prevalence>  <age> 5</age> <sex> 0</sex> <cat> 1</cat> <percent> 4.35386242218051</percent></prevalence><prevalence>  <age> 5</age> <sex> 0</sex> <cat> 2</cat> <percent> 24.6747444815661</percent></prevalence><prevalence>  <age> 5</age> <sex> 0</sex> <cat> 3</cat> <percent> 31.5902827044842</percent></prevalence><prevalence>  <age> 5</age> <sex> 0</sex> <cat> 4</cat> <percent> 21.1595168326261</percent></prevalence><prevalence>  <age> 5</age> <sex> 0</sex> <cat> 5</cat> <percent> 10.5551485524722</percent></prevalence><prevalence>  <age> 5</age> <sex> 0</sex> <cat> 6</cat> <percent> 4.58044444354976</percent></prevalence><prevalence>  <age> 5</age> <sex> 0</sex> <cat> 7</cat> <percent> 1.86298217880833</percent></prevalence><prevalence>  <age> 5</age> <sex> 0</sex> <cat> 8</cat> <percent> 0.738016716893286</percent></prevalence><prevalence>  <age> 5</age> <sex> 0</sex> <cat> 9</cat> <percent> 0.48500166741956</percent></prevalence><prevalence>  <age> 5</age> <sex> 1</sex> <cat> 1</cat> <percent> 28.0923115156612</percent></prevalence><prevalence>  <age> 5</age> <sex> 1</sex> <cat> 2</cat> <percent> 43.7569822184239</percent></prevalence><prevalence>  <age> 5</age> <sex> 1</sex> <cat> 3</cat> <percent> 20.0798171078961</percent></prevalence><prevalence>  <age> 5</age> <sex> 1</sex> <cat> 4</cat> <percent> 5.99275291368681</percent></prevalence><prevalence>  <age> 5</age> <sex> 1</sex> <cat> 5</cat> <percent> 1.5529516577009</percent></prevalence><prevalence>  <age> 5</age> <sex> 1</sex> <cat> 6</cat> <percent> 0.389849295676303</percent></prevalence><prevalence>  <age> 5</age> <sex> 1</sex> <cat> 7</cat> <percent> 0.0991897847460121</percent></prevalence><prevalence>  <age> 5</age> <sex> 1</sex> <cat> 8</cat> <percent> 0.0260758512024228</percent></prevalence><prevalence>  <age> 5</age> <sex> 1</sex> <cat> 9</cat> <percent> 0.0100696550064394</percent></prevalence><prevalence>  <age> 6</age> <sex> 0</sex> <cat> 1</cat> <percent> 4.35386242218051</percent></prevalence><prevalence>  <age> 6</age> <sex> 0</sex> <cat> 2</cat> <percent> 24.6747444815661</percent></prevalence><prevalence>  <age> 6</age> <sex> 0</sex> <cat> 3</cat> <percent> 31.5902827044842</percent></prevalence><prevalence>  <age> 6</age> <sex> 0</sex> <cat> 4</cat> <percent> 21.1595168326261</percent></prevalence><prevalence>  <age> 6</age> <sex> 0</sex> <cat> 5</cat> <percent> 10.5551485524722</percent></prevalence><prevalence>  <age> 6</age> <sex> 0</sex> <cat> 6</cat> <percent> 4.58044444354976</percent></prevalence><prevalence>  <age> 6</age> <sex> 0</sex> <cat> 7</cat> <percent> 1.86298217880833</percent></prevalence><prevalence>  <age> 6</age> <sex> 0</sex> <cat> 8</cat> <percent> 0.738016716893286</percent></prevalence><prevalence>  <age> 6</age> <sex> 0</sex> <cat> 9</cat> <percent> 0.48500166741956</percent></prevalence><prevalence>  <age> 6</age> <sex> 1</sex> <cat> 1</cat> <percent> 28.0923115156612</percent></prevalence><prevalence>  <age> 6</age> <sex> 1</sex> <cat> 2</cat> <percent> 43.7569822184239</percent></prevalence><prevalence>  <age> 6</age> <sex> 1</sex> <cat> 3</cat> <percent> 20.0798171078961</percent></prevalence><prevalence>  <age> 6</age> <sex> 1</sex> <cat> 4</cat> <percent> 5.99275291368681</percent></prevalence><prevalence>  <age> 6</age> <sex> 1</sex> <cat> 5</cat> <percent> 1.5529516577009</percent></prevalence><prevalence>  <age> 6</age> <sex> 1</sex> <cat> 6</cat> <percent> 0.389849295676303</percent></prevalence><prevalence>  <age> 6</age> <sex> 1</sex> <cat> 7</cat> <percent> 0.0991897847460121</percent></prevalence><prevalence>  <age> 6</age> <sex> 1</sex> <cat> 8</cat> <percent> 0.0260758512024228</percent></prevalence><prevalence>  <age> 6</age> <sex> 1</sex> <cat> 9</cat> <percent> 0.0100696550064394</percent></prevalence><prevalence>  <age> 7</age> <sex> 0</sex> <cat> 1</cat> <percent> 4.35386242218051</percent></prevalence><prevalence>  <age> 7</age> <sex> 0</sex> <cat> 2</cat> <percent> 24.6747444815661</percent></prevalence><prevalence>  <age> 7</age> <sex> 0</sex> <cat> 3</cat> <percent> 31.5902827044842</percent></prevalence><prevalence>  <age> 7</age> <sex> 0</sex> <cat> 4</cat> <percent> 21.1595168326261</percent></prevalence><prevalence>  <age> 7</age> <sex> 0</sex> <cat> 5</cat> <percent> 10.5551485524722</percent></prevalence><prevalence>  <age> 7</age> <sex> 0</sex> <cat> 6</cat> <percent> 4.58044444354976</percent></prevalence><prevalence>  <age> 7</age> <sex> 0</sex> <cat> 7</cat> <percent> 1.86298217880833</percent></prevalence><prevalence>  <age> 7</age> <sex> 0</sex> <cat> 8</cat> <percent> 0.738016716893286</percent></prevalence><prevalence>  <age> 7</age> <sex> 0</sex> <cat> 9</cat> <percent> 0.48500166741956</percent></prevalence><prevalence>  <age> 7</age> <sex> 1</sex> <cat> 1</cat> <percent> 28.0923115156612</percent></prevalence><prevalence>  <age> 7</age> <sex> 1</sex> <cat> 2</cat> <percent> 43.7569822184239</percent></prevalence><prevalence>  <age> 7</age> <sex> 1</sex> <cat> 3</cat> <percent> 20.0798171078961</percent></prevalence><prevalence>  <age> 7</age> <sex> 1</sex> <cat> 4</cat> <percent> 5.99275291368681</percent></prevalence><prevalence>  <age> 7</age> <sex> 1</sex> <cat> 5</cat> <percent> 1.5529516577009</percent></prevalence><prevalence>  <age> 7</age> <sex> 1</sex> <cat> 6</cat> <percent> 0.389849295676303</percent></prevalence><prevalence>  <age> 7</age> <sex> 1</sex> <cat> 7</cat> <percent> 0.0991897847460121</percent></prevalence><prevalence>  <age> 7</age> <sex> 1</sex> <cat> 8</cat> <percent> 0.0260758512024228</percent></prevalence><prevalence>  <age> 7</age> <sex> 1</sex> <cat> 9</cat> <percent> 0.0100696550064394</percent></prevalence><prevalence>  <age> 8</age> <sex> 0</sex> <cat> 1</cat> <percent> 4.35386242218051</percent></prevalence><prevalence>  <age> 8</age> <sex> 0</sex> <cat> 2</cat> <percent> 24.6747444815661</percent></prevalence><prevalence>  <age> 8</age> <sex> 0</sex> <cat> 3</cat> <percent> 31.5902827044842</percent></prevalence><prevalence>  <age> 8</age> <sex> 0</sex> <cat> 4</cat> <percent> 21.1595168326261</percent></prevalence><prevalence>  <age> 8</age> <sex> 0</sex> <cat> 5</cat> <percent> 10.5551485524722</percent></prevalence><prevalence>  <age> 8</age> <sex> 0</sex> <cat> 6</cat> <percent> 4.58044444354976</percent></prevalence><prevalence>  <age> 8</age> <sex> 0</sex> <cat> 7</cat> <percent> 1.86298217880833</percent></prevalence><prevalence>  <age> 8</age> <sex> 0</sex> <cat> 8</cat> <percent> 0.738016716893286</percent></prevalence><prevalence>  <age> 8</age> <sex> 0</sex> <cat> 9</cat> <percent> 0.48500166741956</percent></prevalence><prevalence>  <age> 8</age> <sex> 1</sex> <cat> 1</cat> <percent> 28.0923115156612</percent></prevalence><prevalence>  <age> 8</age> <sex> 1</sex> <cat> 2</cat> <percent> 43.7569822184239</percent></prevalence><prevalence>  <age> 8</age> <sex> 1</sex> <cat> 3</cat> <percent> 20.0798171078961</percent></prevalence><prevalence>  <age> 8</age> <sex> 1</sex> <cat> 4</cat> <percent> 5.99275291368681</percent></prevalence><prevalence>  <age> 8</age> <sex> 1</sex> <cat> 5</cat> <percent> 1.5529516577009</percent></prevalence><prevalence>  <age> 8</age> <sex> 1</sex> <cat> 6</cat> <percent> 0.389849295676303</percent></prevalence><prevalence>  <age> 8</age> <sex> 1</sex> <cat> 7</cat> <percent> 0.0991897847460121</percent></prevalence><prevalence>  <age> 8</age> <sex> 1</sex> <cat> 8</cat> <percent> 0.0260758512024228</percent></prevalence><prevalence>  <age> 8</age> <sex> 1</sex> <cat> 9</cat> <percent> 0.0100696550064394</percent></prevalence><prevalence>  <age> 9</age> <sex> 0</sex> <cat> 1</cat> <percent> 4.35386242218051</percent></prevalence><prevalence>  <age> 9</age> <sex> 0</sex> <cat> 2</cat> <percent> 24.6747444815661</percent></prevalence><prevalence>  <age> 9</age> <sex> 0</sex> <cat> 3</cat> <percent> 31.5902827044842</percent></prevalence><prevalence>  <age> 9</age> <sex> 0</sex> <cat> 4</cat> <percent> 21.1595168326261</percent></prevalence><prevalence>  <age> 9</age> <sex> 0</sex> <cat> 5</cat> <percent> 10.5551485524722</percent></prevalence><prevalence>  <age> 9</age> <sex> 0</sex> <cat> 6</cat> <percent> 4.58044444354976</percent></prevalence><prevalence>  <age> 9</age> <sex> 0</sex> <cat> 7</cat> <percent> 1.86298217880833</percent></prevalence><prevalence>  <age> 9</age> <sex> 0</sex> <cat> 8</cat> <percent> 0.738016716893286</percent></prevalence><prevalence>  <age> 9</age> <sex> 0</sex> <cat> 9</cat> <percent> 0.48500166741956</percent></prevalence><prevalence>  <age> 9</age> <sex> 1</sex> <cat> 1</cat> <percent> 28.0923115156612</percent></prevalence><prevalence>  <age> 9</age> <sex> 1</sex> <cat> 2</cat> <percent> 43.7569822184239</percent></prevalence><prevalence>  <age> 9</age> <sex> 1</sex> <cat> 3</cat> <percent> 20.0798171078961</percent></prevalence><prevalence>  <age> 9</age> <sex> 1</sex> <cat> 4</cat> <percent> 5.99275291368681</percent></prevalence><prevalence>  <age> 9</age> <sex> 1</sex> <cat> 5</cat> <percent> 1.5529516577009</percent></prevalence><prevalence>  <age> 9</age> <sex> 1</sex> <cat> 6</cat> <percent> 0.389849295676303</percent></prevalence><prevalence>  <age> 9</age> <sex> 1</sex> <cat> 7</cat> <percent> 0.0991897847460121</percent></prevalence><prevalence>  <age> 9</age> <sex> 1</sex> <cat> 8</cat> <percent> 0.0260758512024228</percent></prevalence><prevalence>  <age> 9</age> <sex> 1</sex> <cat> 9</cat> <percent> 0.0100696550064394</percent></prevalence><prevalence>  <age> 10</age> <sex> 0</sex> <cat> 1</cat> <percent> 4.35386242218051</percent></prevalence><prevalence>  <age> 10</age> <sex> 0</sex> <cat> 2</cat> <percent> 24.6747444815661</percent></prevalence><prevalence>  <age> 10</age> <sex> 0</sex> <cat> 3</cat> <percent> 31.5902827044842</percent></prevalence><prevalence>  <age> 10</age> <sex> 0</sex> <cat> 4</cat> <percent> 21.1595168326261</percent></prevalence><prevalence>  <age> 10</age> <sex> 0</sex> <cat> 5</cat> <percent> 10.5551485524722</percent></prevalence><prevalence>  <age> 10</age> <sex> 0</sex> <cat> 6</cat> <percent> 4.58044444354976</percent></prevalence><prevalence>  <age> 10</age> <sex> 0</sex> <cat> 7</cat> <percent> 1.86298217880833</percent></prevalence><prevalence>  <age> 10</age> <sex> 0</sex> <cat> 8</cat> <percent> 0.738016716893286</percent></prevalence><prevalence>  <age> 10</age> <sex> 0</sex> <cat> 9</cat> <percent> 0.48500166741956</percent></prevalence><prevalence>  <age> 10</age> <sex> 1</sex> <cat> 1</cat> <percent> 28.0923115156612</percent></prevalence><prevalence>  <age> 10</age> <sex> 1</sex> <cat> 2</cat> <percent> 43.7569822184239</percent></prevalence><prevalence>  <age> 10</age> <sex> 1</sex> <cat> 3</cat> <percent> 20.0798171078961</percent></prevalence><prevalence>  <age> 10</age> <sex> 1</sex> <cat> 4</cat> <percent> 5.99275291368681</percent></prevalence><prevalence>  <age> 10</age> <sex> 1</sex> <cat> 5</cat> <percent> 1.5529516577009</percent></prevalence><prevalence>  <age> 10</age> <sex> 1</sex> <cat> 6</cat> <percent> 0.389849295676303</percent></prevalence><prevalence>  <age> 10</age> <sex> 1</sex> <cat> 7</cat> <percent> 0.0991897847460121</percent></prevalence><prevalence>  <age> 10</age> <sex> 1</sex> <cat> 8</cat> <percent> 0.0260758512024228</percent></prevalence><prevalence>  <age> 10</age> <sex> 1</sex> <cat> 9</cat> <percent> 0.0100696550064394</percent></prevalence><prevalence>  <age> 11</age> <sex> 0</sex> <cat> 1</cat> <percent> 4.35386242218051</percent></prevalence><prevalence>  <age> 11</age> <sex> 0</sex> <cat> 2</cat> <percent> 24.6747444815661</percent></prevalence><prevalence>  <age> 11</age> <sex> 0</sex> <cat> 3</cat> <percent> 31.5902827044842</percent></prevalence><prevalence>  <age> 11</age> <sex> 0</sex> <cat> 4</cat> <percent> 21.1595168326261</percent></prevalence><prevalence>  <age> 11</age> <sex> 0</sex> <cat> 5</cat> <percent> 10.5551485524722</percent></prevalence><prevalence>  <age> 11</age> <sex> 0</sex> <cat> 6</cat> <percent> 4.58044444354976</percent></prevalence><prevalence>  <age> 11</age> <sex> 0</sex> <cat> 7</cat> <percent> 1.86298217880833</percent></prevalence><prevalence>  <age> 11</age> <sex> 0</sex> <cat> 8</cat> <percent> 0.738016716893286</percent></prevalence><prevalence>  <age> 11</age> <sex> 0</sex> <cat> 9</cat> <percent> 0.48500166741956</percent></prevalence><prevalence>  <age> 11</age> <sex> 1</sex> <cat> 1</cat> <percent> 28.0923115156612</percent></prevalence><prevalence>  <age> 11</age> <sex> 1</sex> <cat> 2</cat> <percent> 43.7569822184239</percent></prevalence><prevalence>  <age> 11</age> <sex> 1</sex> <cat> 3</cat> <percent> 20.0798171078961</percent></prevalence><prevalence>  <age> 11</age> <sex> 1</sex> <cat> 4</cat> <percent> 5.99275291368681</percent></prevalence><prevalence>  <age> 11</age> <sex> 1</sex> <cat> 5</cat> <percent> 1.5529516577009</percent></prevalence><prevalence>  <age> 11</age> <sex> 1</sex> <cat> 6</cat> <percent> 0.389849295676303</percent></prevalence><prevalence>  <age> 11</age> <sex> 1</sex> <cat> 7</cat> <percent> 0.0991897847460121</percent></prevalence><prevalence>  <age> 11</age> <sex> 1</sex> <cat> 8</cat> <percent> 0.0260758512024228</percent></prevalence><prevalence>  <age> 11</age> <sex> 1</sex> <cat> 9</cat> <percent> 0.0100696550064394</percent></prevalence><prevalence>  <age> 12</age> <sex> 0</sex> <cat> 1</cat> <percent> 4.35386242218051</percent></prevalence><prevalence>  <age> 12</age> <sex> 0</sex> <cat> 2</cat> <percent> 24.6747444815661</percent></prevalence><prevalence>  <age> 12</age> <sex> 0</sex> <cat> 3</cat> <percent> 31.5902827044842</percent></prevalence><prevalence>  <age> 12</age> <sex> 0</sex> <cat> 4</cat> <percent> 21.1595168326261</percent></prevalence><prevalence>  <age> 12</age> <sex> 0</sex> <cat> 5</cat> <percent> 10.5551485524722</percent></prevalence><prevalence>  <age> 12</age> <sex> 0</sex> <cat> 6</cat> <percent> 4.58044444354976</percent></prevalence><prevalence>  <age> 12</age> <sex> 0</sex> <cat> 7</cat> <percent> 1.86298217880833</percent></prevalence><prevalence>  <age> 12</age> <sex> 0</sex> <cat> 8</cat> <percent> 0.738016716893286</percent></prevalence><prevalence>  <age> 12</age> <sex> 0</sex> <cat> 9</cat> <percent> 0.48500166741956</percent></prevalence><prevalence>  <age> 12</age> <sex> 1</sex> <cat> 1</cat> <percent> 28.0923115156612</percent></prevalence><prevalence>  <age> 12</age> <sex> 1</sex> <cat> 2</cat> <percent> 43.7569822184239</percent></prevalence><prevalence>  <age> 12</age> <sex> 1</sex> <cat> 3</cat> <percent> 20.0798171078961</percent></prevalence><prevalence>  <age> 12</age> <sex> 1</sex> <cat> 4</cat> <percent> 5.99275291368681</percent></prevalence><prevalence>  <age> 12</age> <sex> 1</sex> <cat> 5</cat> <percent> 1.5529516577009</percent></prevalence><prevalence>  <age> 12</age> <sex> 1</sex> <cat> 6</cat> <percent> 0.389849295676303</percent></prevalence><prevalence>  <age> 12</age> <sex> 1</sex> <cat> 7</cat> <percent> 0.0991897847460121</percent></prevalence><prevalence>  <age> 12</age> <sex> 1</sex> <cat> 8</cat> <percent> 0.0260758512024228</percent></prevalence><prevalence>  <age> 12</age> <sex> 1</sex> <cat> 9</cat> <percent> 0.0100696550064394</percent></prevalence><prevalence>  <age> 13</age> <sex> 0</sex> <cat> 1</cat> <percent> 4.35386242218051</percent></prevalence><prevalence>  <age> 13</age> <sex> 0</sex> <cat> 2</cat> <percent> 24.6747444815661</percent></prevalence><prevalence>  <age> 13</age> <sex> 0</sex> <cat> 3</cat> <percent> 31.5902827044842</percent></prevalence><prevalence>  <age> 13</age> <sex> 0</sex> <cat> 4</cat> <percent> 21.1595168326261</percent></prevalence><prevalence>  <age> 13</age> <sex> 0</sex> <cat> 5</cat> <percent> 10.5551485524722</percent></prevalence><prevalence>  <age> 13</age> <sex> 0</sex> <cat> 6</cat> <percent> 4.58044444354976</percent></prevalence><prevalence>  <age> 13</age> <sex> 0</sex> <cat> 7</cat> <percent> 1.86298217880833</percent></prevalence><prevalence>  <age> 13</age> <sex> 0</sex> <cat> 8</cat> <percent> 0.738016716893286</percent></prevalence><prevalence>  <age> 13</age> <sex> 0</sex> <cat> 9</cat> <percent> 0.48500166741956</percent></prevalence><prevalence>  <age> 13</age> <sex> 1</sex> <cat> 1</cat> <percent> 28.0923115156612</percent></prevalence><prevalence>  <age> 13</age> <sex> 1</sex> <cat> 2</cat> <percent> 43.7569822184239</percent></prevalence><prevalence>  <age> 13</age> <sex> 1</sex> <cat> 3</cat> <percent> 20.0798171078961</percent></prevalence><prevalence>  <age> 13</age> <sex> 1</sex> <cat> 4</cat> <percent> 5.99275291368681</percent></prevalence><prevalence>  <age> 13</age> <sex> 1</sex> <cat> 5</cat> <percent> 1.5529516577009</percent></prevalence><prevalence>  <age> 13</age> <sex> 1</sex> <cat> 6</cat> <percent> 0.389849295676303</percent></prevalence><prevalence>  <age> 13</age> <sex> 1</sex> <cat> 7</cat> <percent> 0.0991897847460121</percent></prevalence><prevalence>  <age> 13</age> <sex> 1</sex> <cat> 8</cat> <percent> 0.0260758512024228</percent></prevalence><prevalence>  <age> 13</age> <sex> 1</sex> <cat> 9</cat> <percent> 0.0100696550064394</percent></prevalence><prevalence>  <age> 14</age> <sex> 0</sex> <cat> 1</cat> <percent> 4.35386242218051</percent></prevalence><prevalence>  <age> 14</age> <sex> 0</sex> <cat> 2</cat> <percent> 24.6747444815661</percent></prevalence><prevalence>  <age> 14</age> <sex> 0</sex> <cat> 3</cat> <percent> 31.5902827044842</percent></prevalence><prevalence>  <age> 14</age> <sex> 0</sex> <cat> 4</cat> <percent> 21.1595168326261</percent></prevalence><prevalence>  <age> 14</age> <sex> 0</sex> <cat> 5</cat> <percent> 10.5551485524722</percent></prevalence><prevalence>  <age> 14</age> <sex> 0</sex> <cat> 6</cat> <percent> 4.58044444354976</percent></prevalence><prevalence>  <age> 14</age> <sex> 0</sex> <cat> 7</cat> <percent> 1.86298217880833</percent></prevalence><prevalence>  <age> 14</age> <sex> 0</sex> <cat> 8</cat> <percent> 0.738016716893286</percent></prevalence><prevalence>  <age> 14</age> <sex> 0</sex> <cat> 9</cat> <percent> 0.48500166741956</percent></prevalence><prevalence>  <age> 14</age> <sex> 1</sex> <cat> 1</cat> <percent> 28.0923115156612</percent></prevalence><prevalence>  <age> 14</age> <sex> 1</sex> <cat> 2</cat> <percent> 43.7569822184239</percent></prevalence><prevalence>  <age> 14</age> <sex> 1</sex> <cat> 3</cat> <percent> 20.0798171078961</percent></prevalence><prevalence>  <age> 14</age> <sex> 1</sex> <cat> 4</cat> <percent> 5.99275291368681</percent></prevalence><prevalence>  <age> 14</age> <sex> 1</sex> <cat> 5</cat> <percent> 1.5529516577009</percent></prevalence><prevalence>  <age> 14</age> <sex> 1</sex> <cat> 6</cat> <percent> 0.389849295676303</percent></prevalence><prevalence>  <age> 14</age> <sex> 1</sex> <cat> 7</cat> <percent> 0.0991897847460121</percent></prevalence><prevalence>  <age> 14</age> <sex> 1</sex> <cat> 8</cat> <percent> 0.0260758512024228</percent></prevalence><prevalence>  <age> 14</age> <sex> 1</sex> <cat> 9</cat> <percent> 0.0100696550064394</percent></prevalence><prevalence>  <age> 15</age> <sex> 0</sex> <cat> 1</cat> <percent> 4.35386242218051</percent></prevalence><prevalence>  <age> 15</age> <sex> 0</sex> <cat> 2</cat> <percent> 24.6747444815661</percent></prevalence><prevalence>  <age> 15</age> <sex> 0</sex> <cat> 3</cat> <percent> 31.5902827044842</percent></prevalence><prevalence>  <age> 15</age> <sex> 0</sex> <cat> 4</cat> <percent> 21.1595168326261</percent></prevalence><prevalence>  <age> 15</age> <sex> 0</sex> <cat> 5</cat> <percent> 10.5551485524722</percent></prevalence><prevalence>  <age> 15</age> <sex> 0</sex> <cat> 6</cat> <percent> 4.58044444354976</percent></prevalence><prevalence>  <age> 15</age> <sex> 0</sex> <cat> 7</cat> <percent> 1.86298217880833</percent></prevalence><prevalence>  <age> 15</age> <sex> 0</sex> <cat> 8</cat> <percent> 0.738016716893286</percent></prevalence><prevalence>  <age> 15</age> <sex> 0</sex> <cat> 9</cat> <percent> 0.48500166741956</percent></prevalence><prevalence>  <age> 15</age> <sex> 1</sex> <cat> 1</cat> <percent> 28.0923115156612</percent></prevalence><prevalence>  <age> 15</age> <sex> 1</sex> <cat> 2</cat> <percent> 43.7569822184239</percent></prevalence><prevalence>  <age> 15</age> <sex> 1</sex> <cat> 3</cat> <percent> 20.0798171078961</percent></prevalence><prevalence>  <age> 15</age> <sex> 1</sex> <cat> 4</cat> <percent> 5.99275291368681</percent></prevalence><prevalence>  <age> 15</age> <sex> 1</sex> <cat> 5</cat> <percent> 1.5529516577009</percent></prevalence><prevalence>  <age> 15</age> <sex> 1</sex> <cat> 6</cat> <percent> 0.389849295676303</percent></prevalence><prevalence>  <age> 15</age> <sex> 1</sex> <cat> 7</cat> <percent> 0.0991897847460121</percent></prevalence><prevalence>  <age> 15</age> <sex> 1</sex> <cat> 8</cat> <percent> 0.0260758512024228</percent></prevalence><prevalence>  <age> 15</age> <sex> 1</sex> <cat> 9</cat> <percent> 0.0100696550064394</percent></prevalence><prevalence>  <age> 16</age> <sex> 0</sex> <cat> 1</cat> <percent> 4.35386242218051</percent></prevalence><prevalence>  <age> 16</age> <sex> 0</sex> <cat> 2</cat> <percent> 24.6747444815661</percent></prevalence><prevalence>  <age> 16</age> <sex> 0</sex> <cat> 3</cat> <percent> 31.5902827044842</percent></prevalence><prevalence>  <age> 16</age> <sex> 0</sex> <cat> 4</cat> <percent> 21.1595168326261</percent></prevalence><prevalence>  <age> 16</age> <sex> 0</sex> <cat> 5</cat> <percent> 10.5551485524722</percent></prevalence><prevalence>  <age> 16</age> <sex> 0</sex> <cat> 6</cat> <percent> 4.58044444354976</percent></prevalence><prevalence>  <age> 16</age> <sex> 0</sex> <cat> 7</cat> <percent> 1.86298217880833</percent></prevalence><prevalence>  <age> 16</age> <sex> 0</sex> <cat> 8</cat> <percent> 0.738016716893286</percent></prevalence><prevalence>  <age> 16</age> <sex> 0</sex> <cat> 9</cat> <percent> 0.48500166741956</percent></prevalence><prevalence>  <age> 16</age> <sex> 1</sex> <cat> 1</cat> <percent> 28.0923115156612</percent></prevalence><prevalence>  <age> 16</age> <sex> 1</sex> <cat> 2</cat> <percent> 43.7569822184239</percent></prevalence><prevalence>  <age> 16</age> <sex> 1</sex> <cat> 3</cat> <percent> 20.0798171078961</percent></prevalence><prevalence>  <age> 16</age> <sex> 1</sex> <cat> 4</cat> <percent> 5.99275291368681</percent></prevalence><prevalence>  <age> 16</age> <sex> 1</sex> <cat> 5</cat> <percent> 1.5529516577009</percent></prevalence><prevalence>  <age> 16</age> <sex> 1</sex> <cat> 6</cat> <percent> 0.389849295676303</percent></prevalence><prevalence>  <age> 16</age> <sex> 1</sex> <cat> 7</cat> <percent> 0.0991897847460121</percent></prevalence><prevalence>  <age> 16</age> <sex> 1</sex> <cat> 8</cat> <percent> 0.0260758512024228</percent></prevalence><prevalence>  <age> 16</age> <sex> 1</sex> <cat> 9</cat> <percent> 0.0100696550064394</percent></prevalence><prevalence>  <age> 17</age> <sex> 0</sex> <cat> 1</cat> <percent> 4.35386242218051</percent></prevalence><prevalence>  <age> 17</age> <sex> 0</sex> <cat> 2</cat> <percent> 24.6747444815661</percent></prevalence><prevalence>  <age> 17</age> <sex> 0</sex> <cat> 3</cat> <percent> 31.5902827044842</percent></prevalence><prevalence>  <age> 17</age> <sex> 0</sex> <cat> 4</cat> <percent> 21.1595168326261</percent></prevalence><prevalence>  <age> 17</age> <sex> 0</sex> <cat> 5</cat> <percent> 10.5551485524722</percent></prevalence><prevalence>  <age> 17</age> <sex> 0</sex> <cat> 6</cat> <percent> 4.58044444354976</percent></prevalence><prevalence>  <age> 17</age> <sex> 0</sex> <cat> 7</cat> <percent> 1.86298217880833</percent></prevalence><prevalence>  <age> 17</age> <sex> 0</sex> <cat> 8</cat> <percent> 0.738016716893286</percent></prevalence><prevalence>  <age> 17</age> <sex> 0</sex> <cat> 9</cat> <percent> 0.48500166741956</percent></prevalence><prevalence>  <age> 17</age> <sex> 1</sex> <cat> 1</cat> <percent> 28.0923115156612</percent></prevalence><prevalence>  <age> 17</age> <sex> 1</sex> <cat> 2</cat> <percent> 43.7569822184239</percent></prevalence><prevalence>  <age> 17</age> <sex> 1</sex> <cat> 3</cat> <percent> 20.0798171078961</percent></prevalence><prevalence>  <age> 17</age> <sex> 1</sex> <cat> 4</cat> <percent> 5.99275291368681</percent></prevalence><prevalence>  <age> 17</age> <sex> 1</sex> <cat> 5</cat> <percent> 1.5529516577009</percent></prevalence><prevalence>  <age> 17</age> <sex> 1</sex> <cat> 6</cat> <percent> 0.389849295676303</percent></prevalence><prevalence>  <age> 17</age> <sex> 1</sex> <cat> 7</cat> <percent> 0.0991897847460121</percent></prevalence><prevalence>  <age> 17</age> <sex> 1</sex> <cat> 8</cat> <percent> 0.0260758512024228</percent></prevalence><prevalence>  <age> 17</age> <sex> 1</sex> <cat> 9</cat> <percent> 0.0100696550064394</percent></prevalence><prevalence>  <age> 18</age> <sex> 0</sex> <cat> 1</cat> <percent> 4.35386242218051</percent></prevalence><prevalence>  <age> 18</age> <sex> 0</sex> <cat> 2</cat> <percent> 24.6747444815661</percent></prevalence><prevalence>  <age> 18</age> <sex> 0</sex> <cat> 3</cat> <percent> 31.5902827044842</percent></prevalence><prevalence>  <age> 18</age> <sex> 0</sex> <cat> 4</cat> <percent> 21.1595168326261</percent></prevalence><prevalence>  <age> 18</age> <sex> 0</sex> <cat> 5</cat> <percent> 10.5551485524722</percent></prevalence><prevalence>  <age> 18</age> <sex> 0</sex> <cat> 6</cat> <percent> 4.58044444354976</percent></prevalence><prevalence>  <age> 18</age> <sex> 0</sex> <cat> 7</cat> <percent> 1.86298217880833</percent></prevalence><prevalence>  <age> 18</age> <sex> 0</sex> <cat> 8</cat> <percent> 0.738016716893286</percent></prevalence><prevalence>  <age> 18</age> <sex> 0</sex> <cat> 9</cat> <percent> 0.48500166741956</percent></prevalence><prevalence>  <age> 18</age> <sex> 1</sex> <cat> 1</cat> <percent> 28.0923115156612</percent></prevalence><prevalence>  <age> 18</age> <sex> 1</sex> <cat> 2</cat> <percent> 43.7569822184239</percent></prevalence><prevalence>  <age> 18</age> <sex> 1</sex> <cat> 3</cat> <percent> 20.0798171078961</percent></prevalence><prevalence>  <age> 18</age> <sex> 1</sex> <cat> 4</cat> <percent> 5.99275291368681</percent></prevalence><prevalence>  <age> 18</age> <sex> 1</sex> <cat> 5</cat> <percent> 1.5529516577009</percent></prevalence><prevalence>  <age> 18</age> <sex> 1</sex> <cat> 6</cat> <percent> 0.389849295676303</percent></prevalence><prevalence>  <age> 18</age> <sex> 1</sex> <cat> 7</cat> <percent> 0.0991897847460121</percent></prevalence><prevalence>  <age> 18</age> <sex> 1</sex> <cat> 8</cat> <percent> 0.0260758512024228</percent></prevalence><prevalence>  <age> 18</age> <sex> 1</sex> <cat> 9</cat> <percent> 0.0100696550064394</percent></prevalence><prevalence>  <age> 19</age> <sex> 0</sex> <cat> 1</cat> <percent> 4.35386242218051</percent></prevalence><prevalence>  <age> 19</age> <sex> 0</sex> <cat> 2</cat> <percent> 24.6747444815661</percent></prevalence><prevalence>  <age> 19</age> <sex> 0</sex> <cat> 3</cat> <percent> 31.5902827044842</percent></prevalence><prevalence>  <age> 19</age> <sex> 0</sex> <cat> 4</cat> <percent> 21.1595168326261</percent></prevalence><prevalence>  <age> 19</age> <sex> 0</sex> <cat> 5</cat> <percent> 10.5551485524722</percent></prevalence><prevalence>  <age> 19</age> <sex> 0</sex> <cat> 6</cat> <percent> 4.58044444354976</percent></prevalence><prevalence>  <age> 19</age> <sex> 0</sex> <cat> 7</cat> <percent> 1.86298217880833</percent></prevalence><prevalence>  <age> 19</age> <sex> 0</sex> <cat> 8</cat> <percent> 0.738016716893286</percent></prevalence><prevalence>  <age> 19</age> <sex> 0</sex> <cat> 9</cat> <percent> 0.48500166741956</percent></prevalence><prevalence>  <age> 19</age> <sex> 1</sex> <cat> 1</cat> <percent> 28.0923115156612</percent></prevalence><prevalence>  <age> 19</age> <sex> 1</sex> <cat> 2</cat> <percent> 43.7569822184239</percent></prevalence><prevalence>  <age> 19</age> <sex> 1</sex> <cat> 3</cat> <percent> 20.0798171078961</percent></prevalence><prevalence>  <age> 19</age> <sex> 1</sex> <cat> 4</cat> <percent> 5.99275291368681</percent></prevalence><prevalence>  <age> 19</age> <sex> 1</sex> <cat> 5</cat> <percent> 1.5529516577009</percent></prevalence><prevalence>  <age> 19</age> <sex> 1</sex> <cat> 6</cat> <percent> 0.389849295676303</percent></prevalence><prevalence>  <age> 19</age> <sex> 1</sex> <cat> 7</cat> <percent> 0.0991897847460121</percent></prevalence><prevalence>  <age> 19</age> <sex> 1</sex> <cat> 8</cat> <percent> 0.0260758512024228</percent></prevalence><prevalence>  <age> 19</age> <sex> 1</sex> <cat> 9</cat> <percent> 0.0100696550064394</percent></prevalence><prevalence>  <age> 20</age> <sex> 0</sex> <cat> 1</cat> <percent> 4.35386242218051</percent></prevalence><prevalence>  <age> 20</age> <sex> 0</sex> <cat> 2</cat> <percent> 24.6747444815661</percent></prevalence><prevalence>  <age> 20</age> <sex> 0</sex> <cat> 3</cat> <percent> 31.5902827044842</percent></prevalence><prevalence>  <age> 20</age> <sex> 0</sex> <cat> 4</cat> <percent> 21.1595168326261</percent></prevalence><prevalence>  <age> 20</age> <sex> 0</sex> <cat> 5</cat> <percent> 10.5551485524722</percent></prevalence><prevalence>  <age> 20</age> <sex> 0</sex> <cat> 6</cat> <percent> 4.58044444354976</percent></prevalence><prevalence>  <age> 20</age> <sex> 0</sex> <cat> 7</cat> <percent> 1.86298217880833</percent></prevalence><prevalence>  <age> 20</age> <sex> 0</sex> <cat> 8</cat> <percent> 0.738016716893286</percent></prevalence><prevalence>  <age> 20</age> <sex> 0</sex> <cat> 9</cat> <percent> 0.48500166741956</percent></prevalence><prevalence>  <age> 20</age> <sex> 1</sex> <cat> 1</cat> <percent> 28.0923115156612</percent></prevalence><prevalence>  <age> 20</age> <sex> 1</sex> <cat> 2</cat> <percent> 43.7569822184239</percent></prevalence><prevalence>  <age> 20</age> <sex> 1</sex> <cat> 3</cat> <percent> 20.0798171078961</percent></prevalence><prevalence>  <age> 20</age> <sex> 1</sex> <cat> 4</cat> <percent> 5.99275291368681</percent></prevalence><prevalence>  <age> 20</age> <sex> 1</sex> <cat> 5</cat> <percent> 1.5529516577009</percent></prevalence><prevalence>  <age> 20</age> <sex> 1</sex> <cat> 6</cat> <percent> 0.389849295676303</percent></prevalence><prevalence>  <age> 20</age> <sex> 1</sex> <cat> 7</cat> <percent> 0.0991897847460121</percent></prevalence><prevalence>  <age> 20</age> <sex> 1</sex> <cat> 8</cat> <percent> 0.0260758512024228</percent></prevalence><prevalence>  <age> 20</age> <sex> 1</sex> <cat> 9</cat> <percent> 0.0100696550064394</percent></prevalence><prevalence>  <age> 21</age> <sex> 0</sex> <cat> 1</cat> <percent> 4.35386242218051</percent></prevalence><prevalence>  <age> 21</age> <sex> 0</sex> <cat> 2</cat> <percent> 24.6747444815661</percent></prevalence><prevalence>  <age> 21</age> <sex> 0</sex> <cat> 3</cat> <percent> 31.5902827044842</percent></prevalence><prevalence>  <age> 21</age> <sex> 0</sex> <cat> 4</cat> <percent> 21.1595168326261</percent></prevalence><prevalence>  <age> 21</age> <sex> 0</sex> <cat> 5</cat> <percent> 10.5551485524722</percent></prevalence><prevalence>  <age> 21</age> <sex> 0</sex> <cat> 6</cat> <percent> 4.58044444354976</percent></prevalence><prevalence>  <age> 21</age> <sex> 0</sex> <cat> 7</cat> <percent> 1.86298217880833</percent></prevalence><prevalence>  <age> 21</age> <sex> 0</sex> <cat> 8</cat> <percent> 0.738016716893286</percent></prevalence><prevalence>  <age> 21</age> <sex> 0</sex> <cat> 9</cat> <percent> 0.48500166741956</percent></prevalence><prevalence>  <age> 21</age> <sex> 1</sex> <cat> 1</cat> <percent> 28.0923115156612</percent></prevalence><prevalence>  <age> 21</age> <sex> 1</sex> <cat> 2</cat> <percent> 43.7569822184239</percent></prevalence><prevalence>  <age> 21</age> <sex> 1</sex> <cat> 3</cat> <percent> 20.0798171078961</percent></prevalence><prevalence>  <age> 21</age> <sex> 1</sex> <cat> 4</cat> <percent> 5.99275291368681</percent></prevalence><prevalence>  <age> 21</age> <sex> 1</sex> <cat> 5</cat> <percent> 1.5529516577009</percent></prevalence><prevalence>  <age> 21</age> <sex> 1</sex> <cat> 6</cat> <percent> 0.389849295676303</percent></prevalence><prevalence>  <age> 21</age> <sex> 1</sex> <cat> 7</cat> <percent> 0.0991897847460121</percent></prevalence><prevalence>  <age> 21</age> <sex> 1</sex> <cat> 8</cat> <percent> 0.0260758512024228</percent></prevalence><prevalence>  <age> 21</age> <sex> 1</sex> <cat> 9</cat> <percent> 0.0100696550064394</percent></prevalence><prevalence>  <age> 22</age> <sex> 0</sex> <cat> 1</cat> <percent> 4.35386242218051</percent></prevalence><prevalence>  <age> 22</age> <sex> 0</sex> <cat> 2</cat> <percent> 24.6747444815661</percent></prevalence><prevalence>  <age> 22</age> <sex> 0</sex> <cat> 3</cat> <percent> 31.5902827044842</percent></prevalence><prevalence>  <age> 22</age> <sex> 0</sex> <cat> 4</cat> <percent> 21.1595168326261</percent></prevalence><prevalence>  <age> 22</age> <sex> 0</sex> <cat> 5</cat> <percent> 10.5551485524722</percent></prevalence><prevalence>  <age> 22</age> <sex> 0</sex> <cat> 6</cat> <percent> 4.58044444354976</percent></prevalence><prevalence>  <age> 22</age> <sex> 0</sex> <cat> 7</cat> <percent> 1.86298217880833</percent></prevalence><prevalence>  <age> 22</age> <sex> 0</sex> <cat> 8</cat> <percent> 0.738016716893286</percent></prevalence><prevalence>  <age> 22</age> <sex> 0</sex> <cat> 9</cat> <percent> 0.48500166741956</percent></prevalence><prevalence>  <age> 22</age> <sex> 1</sex> <cat> 1</cat> <percent> 28.0923115156612</percent></prevalence><prevalence>  <age> 22</age> <sex> 1</sex> <cat> 2</cat> <percent> 43.7569822184239</percent></prevalence><prevalence>  <age> 22</age> <sex> 1</sex> <cat> 3</cat> <percent> 20.0798171078961</percent></prevalence><prevalence>  <age> 22</age> <sex> 1</sex> <cat> 4</cat> <percent> 5.99275291368681</percent></prevalence><prevalence>  <age> 22</age> <sex> 1</sex> <cat> 5</cat> <percent> 1.5529516577009</percent></prevalence><prevalence>  <age> 22</age> <sex> 1</sex> <cat> 6</cat> <percent> 0.389849295676303</percent></prevalence><prevalence>  <age> 22</age> <sex> 1</sex> <cat> 7</cat> <percent> 0.0991897847460121</percent></prevalence><prevalence>  <age> 22</age> <sex> 1</sex> <cat> 8</cat> <percent> 0.0260758512024228</percent></prevalence><prevalence>  <age> 22</age> <sex> 1</sex> <cat> 9</cat> <percent> 0.0100696550064394</percent></prevalence><prevalence>  <age> 23</age> <sex> 0</sex> <cat> 1</cat> <percent> 4.35386242218051</percent></prevalence><prevalence>  <age> 23</age> <sex> 0</sex> <cat> 2</cat> <percent> 24.6747444815661</percent></prevalence><prevalence>  <age> 23</age> <sex> 0</sex> <cat> 3</cat> <percent> 31.5902827044842</percent></prevalence><prevalence>  <age> 23</age> <sex> 0</sex> <cat> 4</cat> <percent> 21.1595168326261</percent></prevalence><prevalence>  <age> 23</age> <sex> 0</sex> <cat> 5</cat> <percent> 10.5551485524722</percent></prevalence><prevalence>  <age> 23</age> <sex> 0</sex> <cat> 6</cat> <percent> 4.58044444354976</percent></prevalence><prevalence>  <age> 23</age> <sex> 0</sex> <cat> 7</cat> <percent> 1.86298217880833</percent></prevalence><prevalence>  <age> 23</age> <sex> 0</sex> <cat> 8</cat> <percent> 0.738016716893286</percent></prevalence><prevalence>  <age> 23</age> <sex> 0</sex> <cat> 9</cat> <percent> 0.48500166741956</percent></prevalence><prevalence>  <age> 23</age> <sex> 1</sex> <cat> 1</cat> <percent> 28.0923115156612</percent></prevalence><prevalence>  <age> 23</age> <sex> 1</sex> <cat> 2</cat> <percent> 43.7569822184239</percent></prevalence><prevalence>  <age> 23</age> <sex> 1</sex> <cat> 3</cat> <percent> 20.0798171078961</percent></prevalence><prevalence>  <age> 23</age> <sex> 1</sex> <cat> 4</cat> <percent> 5.99275291368681</percent></prevalence><prevalence>  <age> 23</age> <sex> 1</sex> <cat> 5</cat> <percent> 1.5529516577009</percent></prevalence><prevalence>  <age> 23</age> <sex> 1</sex> <cat> 6</cat> <percent> 0.389849295676303</percent></prevalence><prevalence>  <age> 23</age> <sex> 1</sex> <cat> 7</cat> <percent> 0.0991897847460121</percent></prevalence><prevalence>  <age> 23</age> <sex> 1</sex> <cat> 8</cat> <percent> 0.0260758512024228</percent></prevalence><prevalence>  <age> 23</age> <sex> 1</sex> <cat> 9</cat> <percent> 0.0100696550064394</percent></prevalence><prevalence>  <age> 24</age> <sex> 0</sex> <cat> 1</cat> <percent> 4.35386242218051</percent></prevalence><prevalence>  <age> 24</age> <sex> 0</sex> <cat> 2</cat> <percent> 24.6747444815661</percent></prevalence><prevalence>  <age> 24</age> <sex> 0</sex> <cat> 3</cat> <percent> 31.5902827044842</percent></prevalence><prevalence>  <age> 24</age> <sex> 0</sex> <cat> 4</cat> <percent> 21.1595168326261</percent></prevalence><prevalence>  <age> 24</age> <sex> 0</sex> <cat> 5</cat> <percent> 10.5551485524722</percent></prevalence><prevalence>  <age> 24</age> <sex> 0</sex> <cat> 6</cat> <percent> 4.58044444354976</percent></prevalence><prevalence>  <age> 24</age> <sex> 0</sex> <cat> 7</cat> <percent> 1.86298217880833</percent></prevalence><prevalence>  <age> 24</age> <sex> 0</sex> <cat> 8</cat> <percent> 0.738016716893286</percent></prevalence><prevalence>  <age> 24</age> <sex> 0</sex> <cat> 9</cat> <percent> 0.48500166741956</percent></prevalence><prevalence>  <age> 24</age> <sex> 1</sex> <cat> 1</cat> <percent> 28.0923115156612</percent></prevalence><prevalence>  <age> 24</age> <sex> 1</sex> <cat> 2</cat> <percent> 43.7569822184239</percent></prevalence><prevalence>  <age> 24</age> <sex> 1</sex> <cat> 3</cat> <percent> 20.0798171078961</percent></prevalence><prevalence>  <age> 24</age> <sex> 1</sex> <cat> 4</cat> <percent> 5.99275291368681</percent></prevalence><prevalence>  <age> 24</age> <sex> 1</sex> <cat> 5</cat> <percent> 1.5529516577009</percent></prevalence><prevalence>  <age> 24</age> <sex> 1</sex> <cat> 6</cat> <percent> 0.389849295676303</percent></prevalence><prevalence>  <age> 24</age> <sex> 1</sex> <cat> 7</cat> <percent> 0.0991897847460121</percent></prevalence><prevalence>  <age> 24</age> <sex> 1</sex> <cat> 8</cat> <percent> 0.0260758512024228</percent></prevalence><prevalence>  <age> 24</age> <sex> 1</sex> <cat> 9</cat> <percent> 0.0100696550064394</percent></prevalence><prevalence>  <age> 25</age> <sex> 0</sex> <cat> 1</cat> <percent> 4.35386242218051</percent></prevalence><prevalence>  <age> 25</age> <sex> 0</sex> <cat> 2</cat> <percent> 24.6747444815661</percent></prevalence><prevalence>  <age> 25</age> <sex> 0</sex> <cat> 3</cat> <percent> 31.5902827044842</percent></prevalence><prevalence>  <age> 25</age> <sex> 0</sex> <cat> 4</cat> <percent> 21.1595168326261</percent></prevalence><prevalence>  <age> 25</age> <sex> 0</sex> <cat> 5</cat> <percent> 10.5551485524722</percent></prevalence><prevalence>  <age> 25</age> <sex> 0</sex> <cat> 6</cat> <percent> 4.58044444354976</percent></prevalence><prevalence>  <age> 25</age> <sex> 0</sex> <cat> 7</cat> <percent> 1.86298217880833</percent></prevalence><prevalence>  <age> 25</age> <sex> 0</sex> <cat> 8</cat> <percent> 0.738016716893286</percent></prevalence><prevalence>  <age> 25</age> <sex> 0</sex> <cat> 9</cat> <percent> 0.48500166741956</percent></prevalence><prevalence>  <age> 25</age> <sex> 1</sex> <cat> 1</cat> <percent> 28.0923115156612</percent></prevalence><prevalence>  <age> 25</age> <sex> 1</sex> <cat> 2</cat> <percent> 43.7569822184239</percent></prevalence><prevalence>  <age> 25</age> <sex> 1</sex> <cat> 3</cat> <percent> 20.0798171078961</percent></prevalence><prevalence>  <age> 25</age> <sex> 1</sex> <cat> 4</cat> <percent> 5.99275291368681</percent></prevalence><prevalence>  <age> 25</age> <sex> 1</sex> <cat> 5</cat> <percent> 1.5529516577009</percent></prevalence><prevalence>  <age> 25</age> <sex> 1</sex> <cat> 6</cat> <percent> 0.389849295676303</percent></prevalence><prevalence>  <age> 25</age> <sex> 1</sex> <cat> 7</cat> <percent> 0.0991897847460121</percent></prevalence><prevalence>  <age> 25</age> <sex> 1</sex> <cat> 8</cat> <percent> 0.0260758512024228</percent></prevalence><prevalence>  <age> 25</age> <sex> 1</sex> <cat> 9</cat> <percent> 0.0100696550064394</percent></prevalence><prevalence>  <age> 26</age> <sex> 0</sex> <cat> 1</cat> <percent> 4.35386242218051</percent></prevalence><prevalence>  <age> 26</age> <sex> 0</sex> <cat> 2</cat> <percent> 24.6747444815661</percent></prevalence><prevalence>  <age> 26</age> <sex> 0</sex> <cat> 3</cat> <percent> 31.5902827044842</percent></prevalence><prevalence>  <age> 26</age> <sex> 0</sex> <cat> 4</cat> <percent> 21.1595168326261</percent></prevalence><prevalence>  <age> 26</age> <sex> 0</sex> <cat> 5</cat> <percent> 10.5551485524722</percent></prevalence><prevalence>  <age> 26</age> <sex> 0</sex> <cat> 6</cat> <percent> 4.58044444354976</percent></prevalence><prevalence>  <age> 26</age> <sex> 0</sex> <cat> 7</cat> <percent> 1.86298217880833</percent></prevalence><prevalence>  <age> 26</age> <sex> 0</sex> <cat> 8</cat> <percent> 0.738016716893286</percent></prevalence><prevalence>  <age> 26</age> <sex> 0</sex> <cat> 9</cat> <percent> 0.48500166741956</percent></prevalence><prevalence>  <age> 26</age> <sex> 1</sex> <cat> 1</cat> <percent> 28.0923115156612</percent></prevalence><prevalence>  <age> 26</age> <sex> 1</sex> <cat> 2</cat> <percent> 43.7569822184239</percent></prevalence><prevalence>  <age> 26</age> <sex> 1</sex> <cat> 3</cat> <percent> 20.0798171078961</percent></prevalence><prevalence>  <age> 26</age> <sex> 1</sex> <cat> 4</cat> <percent> 5.99275291368681</percent></prevalence><prevalence>  <age> 26</age> <sex> 1</sex> <cat> 5</cat> <percent> 1.5529516577009</percent></prevalence><prevalence>  <age> 26</age> <sex> 1</sex> <cat> 6</cat> <percent> 0.389849295676303</percent></prevalence><prevalence>  <age> 26</age> <sex> 1</sex> <cat> 7</cat> <percent> 0.0991897847460121</percent></prevalence><prevalence>  <age> 26</age> <sex> 1</sex> <cat> 8</cat> <percent> 0.0260758512024228</percent></prevalence><prevalence>  <age> 26</age> <sex> 1</sex> <cat> 9</cat> <percent> 0.0100696550064394</percent></prevalence><prevalence>  <age> 27</age> <sex> 0</sex> <cat> 1</cat> <percent> 4.35386242218051</percent></prevalence><prevalence>  <age> 27</age> <sex> 0</sex> <cat> 2</cat> <percent> 24.6747444815661</percent></prevalence><prevalence>  <age> 27</age> <sex> 0</sex> <cat> 3</cat> <percent> 31.5902827044842</percent></prevalence><prevalence>  <age> 27</age> <sex> 0</sex> <cat> 4</cat> <percent> 21.1595168326261</percent></prevalence><prevalence>  <age> 27</age> <sex> 0</sex> <cat> 5</cat> <percent> 10.5551485524722</percent></prevalence><prevalence>  <age> 27</age> <sex> 0</sex> <cat> 6</cat> <percent> 4.58044444354976</percent></prevalence><prevalence>  <age> 27</age> <sex> 0</sex> <cat> 7</cat> <percent> 1.86298217880833</percent></prevalence><prevalence>  <age> 27</age> <sex> 0</sex> <cat> 8</cat> <percent> 0.738016716893286</percent></prevalence><prevalence>  <age> 27</age> <sex> 0</sex> <cat> 9</cat> <percent> 0.48500166741956</percent></prevalence><prevalence>  <age> 27</age> <sex> 1</sex> <cat> 1</cat> <percent> 28.0923115156612</percent></prevalence><prevalence>  <age> 27</age> <sex> 1</sex> <cat> 2</cat> <percent> 43.7569822184239</percent></prevalence><prevalence>  <age> 27</age> <sex> 1</sex> <cat> 3</cat> <percent> 20.0798171078961</percent></prevalence><prevalence>  <age> 27</age> <sex> 1</sex> <cat> 4</cat> <percent> 5.99275291368681</percent></prevalence><prevalence>  <age> 27</age> <sex> 1</sex> <cat> 5</cat> <percent> 1.5529516577009</percent></prevalence><prevalence>  <age> 27</age> <sex> 1</sex> <cat> 6</cat> <percent> 0.389849295676303</percent></prevalence><prevalence>  <age> 27</age> <sex> 1</sex> <cat> 7</cat> <percent> 0.0991897847460121</percent></prevalence><prevalence>  <age> 27</age> <sex> 1</sex> <cat> 8</cat> <percent> 0.0260758512024228</percent></prevalence><prevalence>  <age> 27</age> <sex> 1</sex> <cat> 9</cat> <percent> 0.0100696550064394</percent></prevalence><prevalence>  <age> 28</age> <sex> 0</sex> <cat> 1</cat> <percent> 4.35386242218051</percent></prevalence><prevalence>  <age> 28</age> <sex> 0</sex> <cat> 2</cat> <percent> 24.6747444815661</percent></prevalence><prevalence>  <age> 28</age> <sex> 0</sex> <cat> 3</cat> <percent> 31.5902827044842</percent></prevalence><prevalence>  <age> 28</age> <sex> 0</sex> <cat> 4</cat> <percent> 21.1595168326261</percent></prevalence><prevalence>  <age> 28</age> <sex> 0</sex> <cat> 5</cat> <percent> 10.5551485524722</percent></prevalence><prevalence>  <age> 28</age> <sex> 0</sex> <cat> 6</cat> <percent> 4.58044444354976</percent></prevalence><prevalence>  <age> 28</age> <sex> 0</sex> <cat> 7</cat> <percent> 1.86298217880833</percent></prevalence><prevalence>  <age> 28</age> <sex> 0</sex> <cat> 8</cat> <percent> 0.738016716893286</percent></prevalence><prevalence>  <age> 28</age> <sex> 0</sex> <cat> 9</cat> <percent> 0.48500166741956</percent></prevalence><prevalence>  <age> 28</age> <sex> 1</sex> <cat> 1</cat> <percent> 28.0923115156612</percent></prevalence><prevalence>  <age> 28</age> <sex> 1</sex> <cat> 2</cat> <percent> 43.7569822184239</percent></prevalence><prevalence>  <age> 28</age> <sex> 1</sex> <cat> 3</cat> <percent> 20.0798171078961</percent></prevalence><prevalence>  <age> 28</age> <sex> 1</sex> <cat> 4</cat> <percent> 5.99275291368681</percent></prevalence><prevalence>  <age> 28</age> <sex> 1</sex> <cat> 5</cat> <percent> 1.5529516577009</percent></prevalence><prevalence>  <age> 28</age> <sex> 1</sex> <cat> 6</cat> <percent> 0.389849295676303</percent></prevalence><prevalence>  <age> 28</age> <sex> 1</sex> <cat> 7</cat> <percent> 0.0991897847460121</percent></prevalence><prevalence>  <age> 28</age> <sex> 1</sex> <cat> 8</cat> <percent> 0.0260758512024228</percent></prevalence><prevalence>  <age> 28</age> <sex> 1</sex> <cat> 9</cat> <percent> 0.0100696550064394</percent></prevalence><prevalence>  <age> 29</age> <sex> 0</sex> <cat> 1</cat> <percent> 4.35386242218051</percent></prevalence><prevalence>  <age> 29</age> <sex> 0</sex> <cat> 2</cat> <percent> 24.6747444815661</percent></prevalence><prevalence>  <age> 29</age> <sex> 0</sex> <cat> 3</cat> <percent> 31.5902827044842</percent></prevalence><prevalence>  <age> 29</age> <sex> 0</sex> <cat> 4</cat> <percent> 21.1595168326261</percent></prevalence><prevalence>  <age> 29</age> <sex> 0</sex> <cat> 5</cat> <percent> 10.5551485524722</percent></prevalence><prevalence>  <age> 29</age> <sex> 0</sex> <cat> 6</cat> <percent> 4.58044444354976</percent></prevalence><prevalence>  <age> 29</age> <sex> 0</sex> <cat> 7</cat> <percent> 1.86298217880833</percent></prevalence><prevalence>  <age> 29</age> <sex> 0</sex> <cat> 8</cat> <percent> 0.738016716893286</percent></prevalence><prevalence>  <age> 29</age> <sex> 0</sex> <cat> 9</cat> <percent> 0.48500166741956</percent></prevalence><prevalence>  <age> 29</age> <sex> 1</sex> <cat> 1</cat> <percent> 28.0923115156612</percent></prevalence><prevalence>  <age> 29</age> <sex> 1</sex> <cat> 2</cat> <percent> 43.7569822184239</percent></prevalence><prevalence>  <age> 29</age> <sex> 1</sex> <cat> 3</cat> <percent> 20.0798171078961</percent></prevalence><prevalence>  <age> 29</age> <sex> 1</sex> <cat> 4</cat> <percent> 5.99275291368681</percent></prevalence><prevalence>  <age> 29</age> <sex> 1</sex> <cat> 5</cat> <percent> 1.5529516577009</percent></prevalence><prevalence>  <age> 29</age> <sex> 1</sex> <cat> 6</cat> <percent> 0.389849295676303</percent></prevalence><prevalence>  <age> 29</age> <sex> 1</sex> <cat> 7</cat> <percent> 0.0991897847460121</percent></prevalence><prevalence>  <age> 29</age> <sex> 1</sex> <cat> 8</cat> <percent> 0.0260758512024228</percent></prevalence><prevalence>  <age> 29</age> <sex> 1</sex> <cat> 9</cat> <percent> 0.0100696550064394</percent></prevalence><prevalence>  <age> 30</age> <sex> 0</sex> <cat> 1</cat> <percent> 4.35386242218051</percent></prevalence><prevalence>  <age> 30</age> <sex> 0</sex> <cat> 2</cat> <percent> 24.6747444815661</percent></prevalence><prevalence>  <age> 30</age> <sex> 0</sex> <cat> 3</cat> <percent> 31.5902827044842</percent></prevalence><prevalence>  <age> 30</age> <sex> 0</sex> <cat> 4</cat> <percent> 21.1595168326261</percent></prevalence><prevalence>  <age> 30</age> <sex> 0</sex> <cat> 5</cat> <percent> 10.5551485524722</percent></prevalence><prevalence>  <age> 30</age> <sex> 0</sex> <cat> 6</cat> <percent> 4.58044444354976</percent></prevalence><prevalence>  <age> 30</age> <sex> 0</sex> <cat> 7</cat> <percent> 1.86298217880833</percent></prevalence><prevalence>  <age> 30</age> <sex> 0</sex> <cat> 8</cat> <percent> 0.738016716893286</percent></prevalence><prevalence>  <age> 30</age> <sex> 0</sex> <cat> 9</cat> <percent> 0.48500166741956</percent></prevalence><prevalence>  <age> 30</age> <sex> 1</sex> <cat> 1</cat> <percent> 28.0923115156612</percent></prevalence><prevalence>  <age> 30</age> <sex> 1</sex> <cat> 2</cat> <percent> 43.7569822184239</percent></prevalence><prevalence>  <age> 30</age> <sex> 1</sex> <cat> 3</cat> <percent> 20.0798171078961</percent></prevalence><prevalence>  <age> 30</age> <sex> 1</sex> <cat> 4</cat> <percent> 5.99275291368681</percent></prevalence><prevalence>  <age> 30</age> <sex> 1</sex> <cat> 5</cat> <percent> 1.5529516577009</percent></prevalence><prevalence>  <age> 30</age> <sex> 1</sex> <cat> 6</cat> <percent> 0.389849295676303</percent></prevalence><prevalence>  <age> 30</age> <sex> 1</sex> <cat> 7</cat> <percent> 0.0991897847460121</percent></prevalence><prevalence>  <age> 30</age> <sex> 1</sex> <cat> 8</cat> <percent> 0.0260758512024228</percent></prevalence><prevalence>  <age> 30</age> <sex> 1</sex> <cat> 9</cat> <percent> 0.0100696550064394</percent></prevalence><prevalence>  <age> 31</age> <sex> 0</sex> <cat> 1</cat> <percent> 4.35386242218051</percent></prevalence><prevalence>  <age> 31</age> <sex> 0</sex> <cat> 2</cat> <percent> 24.6747444815661</percent></prevalence><prevalence>  <age> 31</age> <sex> 0</sex> <cat> 3</cat> <percent> 31.5902827044842</percent></prevalence><prevalence>  <age> 31</age> <sex> 0</sex> <cat> 4</cat> <percent> 21.1595168326261</percent></prevalence><prevalence>  <age> 31</age> <sex> 0</sex> <cat> 5</cat> <percent> 10.5551485524722</percent></prevalence><prevalence>  <age> 31</age> <sex> 0</sex> <cat> 6</cat> <percent> 4.58044444354976</percent></prevalence><prevalence>  <age> 31</age> <sex> 0</sex> <cat> 7</cat> <percent> 1.86298217880833</percent></prevalence><prevalence>  <age> 31</age> <sex> 0</sex> <cat> 8</cat> <percent> 0.738016716893286</percent></prevalence><prevalence>  <age> 31</age> <sex> 0</sex> <cat> 9</cat> <percent> 0.48500166741956</percent></prevalence><prevalence>  <age> 31</age> <sex> 1</sex> <cat> 1</cat> <percent> 28.0923115156612</percent></prevalence><prevalence>  <age> 31</age> <sex> 1</sex> <cat> 2</cat> <percent> 43.7569822184239</percent></prevalence><prevalence>  <age> 31</age> <sex> 1</sex> <cat> 3</cat> <percent> 20.0798171078961</percent></prevalence><prevalence>  <age> 31</age> <sex> 1</sex> <cat> 4</cat> <percent> 5.99275291368681</percent></prevalence><prevalence>  <age> 31</age> <sex> 1</sex> <cat> 5</cat> <percent> 1.5529516577009</percent></prevalence><prevalence>  <age> 31</age> <sex> 1</sex> <cat> 6</cat> <percent> 0.389849295676303</percent></prevalence><prevalence>  <age> 31</age> <sex> 1</sex> <cat> 7</cat> <percent> 0.0991897847460121</percent></prevalence><prevalence>  <age> 31</age> <sex> 1</sex> <cat> 8</cat> <percent> 0.0260758512024228</percent></prevalence><prevalence>  <age> 31</age> <sex> 1</sex> <cat> 9</cat> <percent> 0.0100696550064394</percent></prevalence><prevalence>  <age> 32</age> <sex> 0</sex> <cat> 1</cat> <percent> 4.35386242218051</percent></prevalence><prevalence>  <age> 32</age> <sex> 0</sex> <cat> 2</cat> <percent> 24.6747444815661</percent></prevalence><prevalence>  <age> 32</age> <sex> 0</sex> <cat> 3</cat> <percent> 31.5902827044842</percent></prevalence><prevalence>  <age> 32</age> <sex> 0</sex> <cat> 4</cat> <percent> 21.1595168326261</percent></prevalence><prevalence>  <age> 32</age> <sex> 0</sex> <cat> 5</cat> <percent> 10.5551485524722</percent></prevalence><prevalence>  <age> 32</age> <sex> 0</sex> <cat> 6</cat> <percent> 4.58044444354976</percent></prevalence><prevalence>  <age> 32</age> <sex> 0</sex> <cat> 7</cat> <percent> 1.86298217880833</percent></prevalence><prevalence>  <age> 32</age> <sex> 0</sex> <cat> 8</cat> <percent> 0.738016716893286</percent></prevalence><prevalence>  <age> 32</age> <sex> 0</sex> <cat> 9</cat> <percent> 0.48500166741956</percent></prevalence><prevalence>  <age> 32</age> <sex> 1</sex> <cat> 1</cat> <percent> 28.0923115156612</percent></prevalence><prevalence>  <age> 32</age> <sex> 1</sex> <cat> 2</cat> <percent> 43.7569822184239</percent></prevalence><prevalence>  <age> 32</age> <sex> 1</sex> <cat> 3</cat> <percent> 20.0798171078961</percent></prevalence><prevalence>  <age> 32</age> <sex> 1</sex> <cat> 4</cat> <percent> 5.99275291368681</percent></prevalence><prevalence>  <age> 32</age> <sex> 1</sex> <cat> 5</cat> <percent> 1.5529516577009</percent></prevalence><prevalence>  <age> 32</age> <sex> 1</sex> <cat> 6</cat> <percent> 0.389849295676303</percent></prevalence><prevalence>  <age> 32</age> <sex> 1</sex> <cat> 7</cat> <percent> 0.0991897847460121</percent></prevalence><prevalence>  <age> 32</age> <sex> 1</sex> <cat> 8</cat> <percent> 0.0260758512024228</percent></prevalence><prevalence>  <age> 32</age> <sex> 1</sex> <cat> 9</cat> <percent> 0.0100696550064394</percent></prevalence><prevalence>  <age> 33</age> <sex> 0</sex> <cat> 1</cat> <percent> 4.35386242218051</percent></prevalence><prevalence>  <age> 33</age> <sex> 0</sex> <cat> 2</cat> <percent> 24.6747444815661</percent></prevalence><prevalence>  <age> 33</age> <sex> 0</sex> <cat> 3</cat> <percent> 31.5902827044842</percent></prevalence><prevalence>  <age> 33</age> <sex> 0</sex> <cat> 4</cat> <percent> 21.1595168326261</percent></prevalence><prevalence>  <age> 33</age> <sex> 0</sex> <cat> 5</cat> <percent> 10.5551485524722</percent></prevalence><prevalence>  <age> 33</age> <sex> 0</sex> <cat> 6</cat> <percent> 4.58044444354976</percent></prevalence><prevalence>  <age> 33</age> <sex> 0</sex> <cat> 7</cat> <percent> 1.86298217880833</percent></prevalence><prevalence>  <age> 33</age> <sex> 0</sex> <cat> 8</cat> <percent> 0.738016716893286</percent></prevalence><prevalence>  <age> 33</age> <sex> 0</sex> <cat> 9</cat> <percent> 0.48500166741956</percent></prevalence><prevalence>  <age> 33</age> <sex> 1</sex> <cat> 1</cat> <percent> 28.0923115156612</percent></prevalence><prevalence>  <age> 33</age> <sex> 1</sex> <cat> 2</cat> <percent> 43.7569822184239</percent></prevalence><prevalence>  <age> 33</age> <sex> 1</sex> <cat> 3</cat> <percent> 20.0798171078961</percent></prevalence><prevalence>  <age> 33</age> <sex> 1</sex> <cat> 4</cat> <percent> 5.99275291368681</percent></prevalence><prevalence>  <age> 33</age> <sex> 1</sex> <cat> 5</cat> <percent> 1.5529516577009</percent></prevalence><prevalence>  <age> 33</age> <sex> 1</sex> <cat> 6</cat> <percent> 0.389849295676303</percent></prevalence><prevalence>  <age> 33</age> <sex> 1</sex> <cat> 7</cat> <percent> 0.0991897847460121</percent></prevalence><prevalence>  <age> 33</age> <sex> 1</sex> <cat> 8</cat> <percent> 0.0260758512024228</percent></prevalence><prevalence>  <age> 33</age> <sex> 1</sex> <cat> 9</cat> <percent> 0.0100696550064394</percent></prevalence><prevalence>  <age> 34</age> <sex> 0</sex> <cat> 1</cat> <percent> 4.35386242218051</percent></prevalence><prevalence>  <age> 34</age> <sex> 0</sex> <cat> 2</cat> <percent> 24.6747444815661</percent></prevalence><prevalence>  <age> 34</age> <sex> 0</sex> <cat> 3</cat> <percent> 31.5902827044842</percent></prevalence><prevalence>  <age> 34</age> <sex> 0</sex> <cat> 4</cat> <percent> 21.1595168326261</percent></prevalence><prevalence>  <age> 34</age> <sex> 0</sex> <cat> 5</cat> <percent> 10.5551485524722</percent></prevalence><prevalence>  <age> 34</age> <sex> 0</sex> <cat> 6</cat> <percent> 4.58044444354976</percent></prevalence><prevalence>  <age> 34</age> <sex> 0</sex> <cat> 7</cat> <percent> 1.86298217880833</percent></prevalence><prevalence>  <age> 34</age> <sex> 0</sex> <cat> 8</cat> <percent> 0.738016716893286</percent></prevalence><prevalence>  <age> 34</age> <sex> 0</sex> <cat> 9</cat> <percent> 0.48500166741956</percent></prevalence><prevalence>  <age> 34</age> <sex> 1</sex> <cat> 1</cat> <percent> 28.0923115156612</percent></prevalence><prevalence>  <age> 34</age> <sex> 1</sex> <cat> 2</cat> <percent> 43.7569822184239</percent></prevalence><prevalence>  <age> 34</age> <sex> 1</sex> <cat> 3</cat> <percent> 20.0798171078961</percent></prevalence><prevalence>  <age> 34</age> <sex> 1</sex> <cat> 4</cat> <percent> 5.99275291368681</percent></prevalence><prevalence>  <age> 34</age> <sex> 1</sex> <cat> 5</cat> <percent> 1.5529516577009</percent></prevalence><prevalence>  <age> 34</age> <sex> 1</sex> <cat> 6</cat> <percent> 0.389849295676303</percent></prevalence><prevalence>  <age> 34</age> <sex> 1</sex> <cat> 7</cat> <percent> 0.0991897847460121</percent></prevalence><prevalence>  <age> 34</age> <sex> 1</sex> <cat> 8</cat> <percent> 0.0260758512024228</percent></prevalence><prevalence>  <age> 34</age> <sex> 1</sex> <cat> 9</cat> <percent> 0.0100696550064394</percent></prevalence><prevalence>  <age> 35</age> <sex> 0</sex> <cat> 1</cat> <percent> 4.35386242218051</percent></prevalence><prevalence>  <age> 35</age> <sex> 0</sex> <cat> 2</cat> <percent> 24.6747444815661</percent></prevalence><prevalence>  <age> 35</age> <sex> 0</sex> <cat> 3</cat> <percent> 31.5902827044842</percent></prevalence><prevalence>  <age> 35</age> <sex> 0</sex> <cat> 4</cat> <percent> 21.1595168326261</percent></prevalence><prevalence>  <age> 35</age> <sex> 0</sex> <cat> 5</cat> <percent> 10.5551485524722</percent></prevalence><prevalence>  <age> 35</age> <sex> 0</sex> <cat> 6</cat> <percent> 4.58044444354976</percent></prevalence><prevalence>  <age> 35</age> <sex> 0</sex> <cat> 7</cat> <percent> 1.86298217880833</percent></prevalence><prevalence>  <age> 35</age> <sex> 0</sex> <cat> 8</cat> <percent> 0.738016716893286</percent></prevalence><prevalence>  <age> 35</age> <sex> 0</sex> <cat> 9</cat> <percent> 0.48500166741956</percent></prevalence><prevalence>  <age> 35</age> <sex> 1</sex> <cat> 1</cat> <percent> 28.0923115156612</percent></prevalence><prevalence>  <age> 35</age> <sex> 1</sex> <cat> 2</cat> <percent> 43.7569822184239</percent></prevalence><prevalence>  <age> 35</age> <sex> 1</sex> <cat> 3</cat> <percent> 20.0798171078961</percent></prevalence><prevalence>  <age> 35</age> <sex> 1</sex> <cat> 4</cat> <percent> 5.99275291368681</percent></prevalence><prevalence>  <age> 35</age> <sex> 1</sex> <cat> 5</cat> <percent> 1.5529516577009</percent></prevalence><prevalence>  <age> 35</age> <sex> 1</sex> <cat> 6</cat> <percent> 0.389849295676303</percent></prevalence><prevalence>  <age> 35</age> <sex> 1</sex> <cat> 7</cat> <percent> 0.0991897847460121</percent></prevalence><prevalence>  <age> 35</age> <sex> 1</sex> <cat> 8</cat> <percent> 0.0260758512024228</percent></prevalence><prevalence>  <age> 35</age> <sex> 1</sex> <cat> 9</cat> <percent> 0.0100696550064394</percent></prevalence><prevalence>  <age> 36</age> <sex> 0</sex> <cat> 1</cat> <percent> 4.35386242218051</percent></prevalence><prevalence>  <age> 36</age> <sex> 0</sex> <cat> 2</cat> <percent> 24.6747444815661</percent></prevalence><prevalence>  <age> 36</age> <sex> 0</sex> <cat> 3</cat> <percent> 31.5902827044842</percent></prevalence><prevalence>  <age> 36</age> <sex> 0</sex> <cat> 4</cat> <percent> 21.1595168326261</percent></prevalence><prevalence>  <age> 36</age> <sex> 0</sex> <cat> 5</cat> <percent> 10.5551485524722</percent></prevalence><prevalence>  <age> 36</age> <sex> 0</sex> <cat> 6</cat> <percent> 4.58044444354976</percent></prevalence><prevalence>  <age> 36</age> <sex> 0</sex> <cat> 7</cat> <percent> 1.86298217880833</percent></prevalence><prevalence>  <age> 36</age> <sex> 0</sex> <cat> 8</cat> <percent> 0.738016716893286</percent></prevalence><prevalence>  <age> 36</age> <sex> 0</sex> <cat> 9</cat> <percent> 0.48500166741956</percent></prevalence><prevalence>  <age> 36</age> <sex> 1</sex> <cat> 1</cat> <percent> 28.0923115156612</percent></prevalence><prevalence>  <age> 36</age> <sex> 1</sex> <cat> 2</cat> <percent> 43.7569822184239</percent></prevalence><prevalence>  <age> 36</age> <sex> 1</sex> <cat> 3</cat> <percent> 20.0798171078961</percent></prevalence><prevalence>  <age> 36</age> <sex> 1</sex> <cat> 4</cat> <percent> 5.99275291368681</percent></prevalence><prevalence>  <age> 36</age> <sex> 1</sex> <cat> 5</cat> <percent> 1.5529516577009</percent></prevalence><prevalence>  <age> 36</age> <sex> 1</sex> <cat> 6</cat> <percent> 0.389849295676303</percent></prevalence><prevalence>  <age> 36</age> <sex> 1</sex> <cat> 7</cat> <percent> 0.0991897847460121</percent></prevalence><prevalence>  <age> 36</age> <sex> 1</sex> <cat> 8</cat> <percent> 0.0260758512024228</percent></prevalence><prevalence>  <age> 36</age> <sex> 1</sex> <cat> 9</cat> <percent> 0.0100696550064394</percent></prevalence><prevalence>  <age> 37</age> <sex> 0</sex> <cat> 1</cat> <percent> 4.35386242218051</percent></prevalence><prevalence>  <age> 37</age> <sex> 0</sex> <cat> 2</cat> <percent> 24.6747444815661</percent></prevalence><prevalence>  <age> 37</age> <sex> 0</sex> <cat> 3</cat> <percent> 31.5902827044842</percent></prevalence><prevalence>  <age> 37</age> <sex> 0</sex> <cat> 4</cat> <percent> 21.1595168326261</percent></prevalence><prevalence>  <age> 37</age> <sex> 0</sex> <cat> 5</cat> <percent> 10.5551485524722</percent></prevalence><prevalence>  <age> 37</age> <sex> 0</sex> <cat> 6</cat> <percent> 4.58044444354976</percent></prevalence><prevalence>  <age> 37</age> <sex> 0</sex> <cat> 7</cat> <percent> 1.86298217880833</percent></prevalence><prevalence>  <age> 37</age> <sex> 0</sex> <cat> 8</cat> <percent> 0.738016716893286</percent></prevalence><prevalence>  <age> 37</age> <sex> 0</sex> <cat> 9</cat> <percent> 0.48500166741956</percent></prevalence><prevalence>  <age> 37</age> <sex> 1</sex> <cat> 1</cat> <percent> 28.0923115156612</percent></prevalence><prevalence>  <age> 37</age> <sex> 1</sex> <cat> 2</cat> <percent> 43.7569822184239</percent></prevalence><prevalence>  <age> 37</age> <sex> 1</sex> <cat> 3</cat> <percent> 20.0798171078961</percent></prevalence><prevalence>  <age> 37</age> <sex> 1</sex> <cat> 4</cat> <percent> 5.99275291368681</percent></prevalence><prevalence>  <age> 37</age> <sex> 1</sex> <cat> 5</cat> <percent> 1.5529516577009</percent></prevalence><prevalence>  <age> 37</age> <sex> 1</sex> <cat> 6</cat> <percent> 0.389849295676303</percent></prevalence><prevalence>  <age> 37</age> <sex> 1</sex> <cat> 7</cat> <percent> 0.0991897847460121</percent></prevalence><prevalence>  <age> 37</age> <sex> 1</sex> <cat> 8</cat> <percent> 0.0260758512024228</percent></prevalence><prevalence>  <age> 37</age> <sex> 1</sex> <cat> 9</cat> <percent> 0.0100696550064394</percent></prevalence><prevalence>  <age> 38</age> <sex> 0</sex> <cat> 1</cat> <percent> 4.35386242218051</percent></prevalence><prevalence>  <age> 38</age> <sex> 0</sex> <cat> 2</cat> <percent> 24.6747444815661</percent></prevalence><prevalence>  <age> 38</age> <sex> 0</sex> <cat> 3</cat> <percent> 31.5902827044842</percent></prevalence><prevalence>  <age> 38</age> <sex> 0</sex> <cat> 4</cat> <percent> 21.1595168326261</percent></prevalence><prevalence>  <age> 38</age> <sex> 0</sex> <cat> 5</cat> <percent> 10.5551485524722</percent></prevalence><prevalence>  <age> 38</age> <sex> 0</sex> <cat> 6</cat> <percent> 4.58044444354976</percent></prevalence><prevalence>  <age> 38</age> <sex> 0</sex> <cat> 7</cat> <percent> 1.86298217880833</percent></prevalence><prevalence>  <age> 38</age> <sex> 0</sex> <cat> 8</cat> <percent> 0.738016716893286</percent></prevalence><prevalence>  <age> 38</age> <sex> 0</sex> <cat> 9</cat> <percent> 0.48500166741956</percent></prevalence><prevalence>  <age> 38</age> <sex> 1</sex> <cat> 1</cat> <percent> 28.0923115156612</percent></prevalence><prevalence>  <age> 38</age> <sex> 1</sex> <cat> 2</cat> <percent> 43.7569822184239</percent></prevalence><prevalence>  <age> 38</age> <sex> 1</sex> <cat> 3</cat> <percent> 20.0798171078961</percent></prevalence><prevalence>  <age> 38</age> <sex> 1</sex> <cat> 4</cat> <percent> 5.99275291368681</percent></prevalence><prevalence>  <age> 38</age> <sex> 1</sex> <cat> 5</cat> <percent> 1.5529516577009</percent></prevalence><prevalence>  <age> 38</age> <sex> 1</sex> <cat> 6</cat> <percent> 0.389849295676303</percent></prevalence><prevalence>  <age> 38</age> <sex> 1</sex> <cat> 7</cat> <percent> 0.0991897847460121</percent></prevalence><prevalence>  <age> 38</age> <sex> 1</sex> <cat> 8</cat> <percent> 0.0260758512024228</percent></prevalence><prevalence>  <age> 38</age> <sex> 1</sex> <cat> 9</cat> <percent> 0.0100696550064394</percent></prevalence><prevalence>  <age> 39</age> <sex> 0</sex> <cat> 1</cat> <percent> 4.35386242218051</percent></prevalence><prevalence>  <age> 39</age> <sex> 0</sex> <cat> 2</cat> <percent> 24.6747444815661</percent></prevalence><prevalence>  <age> 39</age> <sex> 0</sex> <cat> 3</cat> <percent> 31.5902827044842</percent></prevalence><prevalence>  <age> 39</age> <sex> 0</sex> <cat> 4</cat> <percent> 21.1595168326261</percent></prevalence><prevalence>  <age> 39</age> <sex> 0</sex> <cat> 5</cat> <percent> 10.5551485524722</percent></prevalence><prevalence>  <age> 39</age> <sex> 0</sex> <cat> 6</cat> <percent> 4.58044444354976</percent></prevalence><prevalence>  <age> 39</age> <sex> 0</sex> <cat> 7</cat> <percent> 1.86298217880833</percent></prevalence><prevalence>  <age> 39</age> <sex> 0</sex> <cat> 8</cat> <percent> 0.738016716893286</percent></prevalence><prevalence>  <age> 39</age> <sex> 0</sex> <cat> 9</cat> <percent> 0.48500166741956</percent></prevalence><prevalence>  <age> 39</age> <sex> 1</sex> <cat> 1</cat> <percent> 28.0923115156612</percent></prevalence><prevalence>  <age> 39</age> <sex> 1</sex> <cat> 2</cat> <percent> 43.7569822184239</percent></prevalence><prevalence>  <age> 39</age> <sex> 1</sex> <cat> 3</cat> <percent> 20.0798171078961</percent></prevalence><prevalence>  <age> 39</age> <sex> 1</sex> <cat> 4</cat> <percent> 5.99275291368681</percent></prevalence><prevalence>  <age> 39</age> <sex> 1</sex> <cat> 5</cat> <percent> 1.5529516577009</percent></prevalence><prevalence>  <age> 39</age> <sex> 1</sex> <cat> 6</cat> <percent> 0.389849295676303</percent></prevalence><prevalence>  <age> 39</age> <sex> 1</sex> <cat> 7</cat> <percent> 0.0991897847460121</percent></prevalence><prevalence>  <age> 39</age> <sex> 1</sex> <cat> 8</cat> <percent> 0.0260758512024228</percent></prevalence><prevalence>  <age> 39</age> <sex> 1</sex> <cat> 9</cat> <percent> 0.0100696550064394</percent></prevalence><prevalence>  <age> 40</age> <sex> 0</sex> <cat> 1</cat> <percent> 4.35386242218051</percent></prevalence><prevalence>  <age> 40</age> <sex> 0</sex> <cat> 2</cat> <percent> 24.6747444815661</percent></prevalence><prevalence>  <age> 40</age> <sex> 0</sex> <cat> 3</cat> <percent> 31.5902827044842</percent></prevalence><prevalence>  <age> 40</age> <sex> 0</sex> <cat> 4</cat> <percent> 21.1595168326261</percent></prevalence><prevalence>  <age> 40</age> <sex> 0</sex> <cat> 5</cat> <percent> 10.5551485524722</percent></prevalence><prevalence>  <age> 40</age> <sex> 0</sex> <cat> 6</cat> <percent> 4.58044444354976</percent></prevalence><prevalence>  <age> 40</age> <sex> 0</sex> <cat> 7</cat> <percent> 1.86298217880833</percent></prevalence><prevalence>  <age> 40</age> <sex> 0</sex> <cat> 8</cat> <percent> 0.738016716893286</percent></prevalence><prevalence>  <age> 40</age> <sex> 0</sex> <cat> 9</cat> <percent> 0.48500166741956</percent></prevalence><prevalence>  <age> 40</age> <sex> 1</sex> <cat> 1</cat> <percent> 28.0923115156612</percent></prevalence><prevalence>  <age> 40</age> <sex> 1</sex> <cat> 2</cat> <percent> 43.7569822184239</percent></prevalence><prevalence>  <age> 40</age> <sex> 1</sex> <cat> 3</cat> <percent> 20.0798171078961</percent></prevalence><prevalence>  <age> 40</age> <sex> 1</sex> <cat> 4</cat> <percent> 5.99275291368681</percent></prevalence><prevalence>  <age> 40</age> <sex> 1</sex> <cat> 5</cat> <percent> 1.5529516577009</percent></prevalence><prevalence>  <age> 40</age> <sex> 1</sex> <cat> 6</cat> <percent> 0.389849295676303</percent></prevalence><prevalence>  <age> 40</age> <sex> 1</sex> <cat> 7</cat> <percent> 0.0991897847460121</percent></prevalence><prevalence>  <age> 40</age> <sex> 1</sex> <cat> 8</cat> <percent> 0.0260758512024228</percent></prevalence><prevalence>  <age> 40</age> <sex> 1</sex> <cat> 9</cat> <percent> 0.0100696550064394</percent></prevalence><prevalence>  <age> 41</age> <sex> 0</sex> <cat> 1</cat> <percent> 4.35386242218051</percent></prevalence><prevalence>  <age> 41</age> <sex> 0</sex> <cat> 2</cat> <percent> 24.6747444815661</percent></prevalence><prevalence>  <age> 41</age> <sex> 0</sex> <cat> 3</cat> <percent> 31.5902827044842</percent></prevalence><prevalence>  <age> 41</age> <sex> 0</sex> <cat> 4</cat> <percent> 21.1595168326261</percent></prevalence><prevalence>  <age> 41</age> <sex> 0</sex> <cat> 5</cat> <percent> 10.5551485524722</percent></prevalence><prevalence>  <age> 41</age> <sex> 0</sex> <cat> 6</cat> <percent> 4.58044444354976</percent></prevalence><prevalence>  <age> 41</age> <sex> 0</sex> <cat> 7</cat> <percent> 1.86298217880833</percent></prevalence><prevalence>  <age> 41</age> <sex> 0</sex> <cat> 8</cat> <percent> 0.738016716893286</percent></prevalence><prevalence>  <age> 41</age> <sex> 0</sex> <cat> 9</cat> <percent> 0.48500166741956</percent></prevalence><prevalence>  <age> 41</age> <sex> 1</sex> <cat> 1</cat> <percent> 28.0923115156612</percent></prevalence><prevalence>  <age> 41</age> <sex> 1</sex> <cat> 2</cat> <percent> 43.7569822184239</percent></prevalence><prevalence>  <age> 41</age> <sex> 1</sex> <cat> 3</cat> <percent> 20.0798171078961</percent></prevalence><prevalence>  <age> 41</age> <sex> 1</sex> <cat> 4</cat> <percent> 5.99275291368681</percent></prevalence><prevalence>  <age> 41</age> <sex> 1</sex> <cat> 5</cat> <percent> 1.5529516577009</percent></prevalence><prevalence>  <age> 41</age> <sex> 1</sex> <cat> 6</cat> <percent> 0.389849295676303</percent></prevalence><prevalence>  <age> 41</age> <sex> 1</sex> <cat> 7</cat> <percent> 0.0991897847460121</percent></prevalence><prevalence>  <age> 41</age> <sex> 1</sex> <cat> 8</cat> <percent> 0.0260758512024228</percent></prevalence><prevalence>  <age> 41</age> <sex> 1</sex> <cat> 9</cat> <percent> 0.0100696550064394</percent></prevalence><prevalence>  <age> 42</age> <sex> 0</sex> <cat> 1</cat> <percent> 4.35386242218051</percent></prevalence><prevalence>  <age> 42</age> <sex> 0</sex> <cat> 2</cat> <percent> 24.6747444815661</percent></prevalence><prevalence>  <age> 42</age> <sex> 0</sex> <cat> 3</cat> <percent> 31.5902827044842</percent></prevalence><prevalence>  <age> 42</age> <sex> 0</sex> <cat> 4</cat> <percent> 21.1595168326261</percent></prevalence><prevalence>  <age> 42</age> <sex> 0</sex> <cat> 5</cat> <percent> 10.5551485524722</percent></prevalence><prevalence>  <age> 42</age> <sex> 0</sex> <cat> 6</cat> <percent> 4.58044444354976</percent></prevalence><prevalence>  <age> 42</age> <sex> 0</sex> <cat> 7</cat> <percent> 1.86298217880833</percent></prevalence><prevalence>  <age> 42</age> <sex> 0</sex> <cat> 8</cat> <percent> 0.738016716893286</percent></prevalence><prevalence>  <age> 42</age> <sex> 0</sex> <cat> 9</cat> <percent> 0.48500166741956</percent></prevalence><prevalence>  <age> 42</age> <sex> 1</sex> <cat> 1</cat> <percent> 28.0923115156612</percent></prevalence><prevalence>  <age> 42</age> <sex> 1</sex> <cat> 2</cat> <percent> 43.7569822184239</percent></prevalence><prevalence>  <age> 42</age> <sex> 1</sex> <cat> 3</cat> <percent> 20.0798171078961</percent></prevalence><prevalence>  <age> 42</age> <sex> 1</sex> <cat> 4</cat> <percent> 5.99275291368681</percent></prevalence><prevalence>  <age> 42</age> <sex> 1</sex> <cat> 5</cat> <percent> 1.5529516577009</percent></prevalence><prevalence>  <age> 42</age> <sex> 1</sex> <cat> 6</cat> <percent> 0.389849295676303</percent></prevalence><prevalence>  <age> 42</age> <sex> 1</sex> <cat> 7</cat> <percent> 0.0991897847460121</percent></prevalence><prevalence>  <age> 42</age> <sex> 1</sex> <cat> 8</cat> <percent> 0.0260758512024228</percent></prevalence><prevalence>  <age> 42</age> <sex> 1</sex> <cat> 9</cat> <percent> 0.0100696550064394</percent></prevalence><prevalence>  <age> 43</age> <sex> 0</sex> <cat> 1</cat> <percent> 4.35386242218051</percent></prevalence><prevalence>  <age> 43</age> <sex> 0</sex> <cat> 2</cat> <percent> 24.6747444815661</percent></prevalence><prevalence>  <age> 43</age> <sex> 0</sex> <cat> 3</cat> <percent> 31.5902827044842</percent></prevalence><prevalence>  <age> 43</age> <sex> 0</sex> <cat> 4</cat> <percent> 21.1595168326261</percent></prevalence><prevalence>  <age> 43</age> <sex> 0</sex> <cat> 5</cat> <percent> 10.5551485524722</percent></prevalence><prevalence>  <age> 43</age> <sex> 0</sex> <cat> 6</cat> <percent> 4.58044444354976</percent></prevalence><prevalence>  <age> 43</age> <sex> 0</sex> <cat> 7</cat> <percent> 1.86298217880833</percent></prevalence><prevalence>  <age> 43</age> <sex> 0</sex> <cat> 8</cat> <percent> 0.738016716893286</percent></prevalence><prevalence>  <age> 43</age> <sex> 0</sex> <cat> 9</cat> <percent> 0.48500166741956</percent></prevalence><prevalence>  <age> 43</age> <sex> 1</sex> <cat> 1</cat> <percent> 28.0923115156612</percent></prevalence><prevalence>  <age> 43</age> <sex> 1</sex> <cat> 2</cat> <percent> 43.7569822184239</percent></prevalence><prevalence>  <age> 43</age> <sex> 1</sex> <cat> 3</cat> <percent> 20.0798171078961</percent></prevalence><prevalence>  <age> 43</age> <sex> 1</sex> <cat> 4</cat> <percent> 5.99275291368681</percent></prevalence><prevalence>  <age> 43</age> <sex> 1</sex> <cat> 5</cat> <percent> 1.5529516577009</percent></prevalence><prevalence>  <age> 43</age> <sex> 1</sex> <cat> 6</cat> <percent> 0.389849295676303</percent></prevalence><prevalence>  <age> 43</age> <sex> 1</sex> <cat> 7</cat> <percent> 0.0991897847460121</percent></prevalence><prevalence>  <age> 43</age> <sex> 1</sex> <cat> 8</cat> <percent> 0.0260758512024228</percent></prevalence><prevalence>  <age> 43</age> <sex> 1</sex> <cat> 9</cat> <percent> 0.0100696550064394</percent></prevalence><prevalence>  <age> 44</age> <sex> 0</sex> <cat> 1</cat> <percent> 4.35386242218051</percent></prevalence><prevalence>  <age> 44</age> <sex> 0</sex> <cat> 2</cat> <percent> 24.6747444815661</percent></prevalence><prevalence>  <age> 44</age> <sex> 0</sex> <cat> 3</cat> <percent> 31.5902827044842</percent></prevalence><prevalence>  <age> 44</age> <sex> 0</sex> <cat> 4</cat> <percent> 21.1595168326261</percent></prevalence><prevalence>  <age> 44</age> <sex> 0</sex> <cat> 5</cat> <percent> 10.5551485524722</percent></prevalence><prevalence>  <age> 44</age> <sex> 0</sex> <cat> 6</cat> <percent> 4.58044444354976</percent></prevalence><prevalence>  <age> 44</age> <sex> 0</sex> <cat> 7</cat> <percent> 1.86298217880833</percent></prevalence><prevalence>  <age> 44</age> <sex> 0</sex> <cat> 8</cat> <percent> 0.738016716893286</percent></prevalence><prevalence>  <age> 44</age> <sex> 0</sex> <cat> 9</cat> <percent> 0.48500166741956</percent></prevalence><prevalence>  <age> 44</age> <sex> 1</sex> <cat> 1</cat> <percent> 28.0923115156612</percent></prevalence><prevalence>  <age> 44</age> <sex> 1</sex> <cat> 2</cat> <percent> 43.7569822184239</percent></prevalence><prevalence>  <age> 44</age> <sex> 1</sex> <cat> 3</cat> <percent> 20.0798171078961</percent></prevalence><prevalence>  <age> 44</age> <sex> 1</sex> <cat> 4</cat> <percent> 5.99275291368681</percent></prevalence><prevalence>  <age> 44</age> <sex> 1</sex> <cat> 5</cat> <percent> 1.5529516577009</percent></prevalence><prevalence>  <age> 44</age> <sex> 1</sex> <cat> 6</cat> <percent> 0.389849295676303</percent></prevalence><prevalence>  <age> 44</age> <sex> 1</sex> <cat> 7</cat> <percent> 0.0991897847460121</percent></prevalence><prevalence>  <age> 44</age> <sex> 1</sex> <cat> 8</cat> <percent> 0.0260758512024228</percent></prevalence><prevalence>  <age> 44</age> <sex> 1</sex> <cat> 9</cat> <percent> 0.0100696550064394</percent></prevalence><prevalence>  <age> 45</age> <sex> 0</sex> <cat> 1</cat> <percent> 4.35386242218051</percent></prevalence><prevalence>  <age> 45</age> <sex> 0</sex> <cat> 2</cat> <percent> 24.6747444815661</percent></prevalence><prevalence>  <age> 45</age> <sex> 0</sex> <cat> 3</cat> <percent> 31.5902827044842</percent></prevalence><prevalence>  <age> 45</age> <sex> 0</sex> <cat> 4</cat> <percent> 21.1595168326261</percent></prevalence><prevalence>  <age> 45</age> <sex> 0</sex> <cat> 5</cat> <percent> 10.5551485524722</percent></prevalence><prevalence>  <age> 45</age> <sex> 0</sex> <cat> 6</cat> <percent> 4.58044444354976</percent></prevalence><prevalence>  <age> 45</age> <sex> 0</sex> <cat> 7</cat> <percent> 1.86298217880833</percent></prevalence><prevalence>  <age> 45</age> <sex> 0</sex> <cat> 8</cat> <percent> 0.738016716893286</percent></prevalence><prevalence>  <age> 45</age> <sex> 0</sex> <cat> 9</cat> <percent> 0.48500166741956</percent></prevalence><prevalence>  <age> 45</age> <sex> 1</sex> <cat> 1</cat> <percent> 28.0923115156612</percent></prevalence><prevalence>  <age> 45</age> <sex> 1</sex> <cat> 2</cat> <percent> 43.7569822184239</percent></prevalence><prevalence>  <age> 45</age> <sex> 1</sex> <cat> 3</cat> <percent> 20.0798171078961</percent></prevalence><prevalence>  <age> 45</age> <sex> 1</sex> <cat> 4</cat> <percent> 5.99275291368681</percent></prevalence><prevalence>  <age> 45</age> <sex> 1</sex> <cat> 5</cat> <percent> 1.5529516577009</percent></prevalence><prevalence>  <age> 45</age> <sex> 1</sex> <cat> 6</cat> <percent> 0.389849295676303</percent></prevalence><prevalence>  <age> 45</age> <sex> 1</sex> <cat> 7</cat> <percent> 0.0991897847460121</percent></prevalence><prevalence>  <age> 45</age> <sex> 1</sex> <cat> 8</cat> <percent> 0.0260758512024228</percent></prevalence><prevalence>  <age> 45</age> <sex> 1</sex> <cat> 9</cat> <percent> 0.0100696550064394</percent></prevalence><prevalence>  <age> 46</age> <sex> 0</sex> <cat> 1</cat> <percent> 4.35386242218051</percent></prevalence><prevalence>  <age> 46</age> <sex> 0</sex> <cat> 2</cat> <percent> 24.6747444815661</percent></prevalence><prevalence>  <age> 46</age> <sex> 0</sex> <cat> 3</cat> <percent> 31.5902827044842</percent></prevalence><prevalence>  <age> 46</age> <sex> 0</sex> <cat> 4</cat> <percent> 21.1595168326261</percent></prevalence><prevalence>  <age> 46</age> <sex> 0</sex> <cat> 5</cat> <percent> 10.5551485524722</percent></prevalence><prevalence>  <age> 46</age> <sex> 0</sex> <cat> 6</cat> <percent> 4.58044444354976</percent></prevalence><prevalence>  <age> 46</age> <sex> 0</sex> <cat> 7</cat> <percent> 1.86298217880833</percent></prevalence><prevalence>  <age> 46</age> <sex> 0</sex> <cat> 8</cat> <percent> 0.738016716893286</percent></prevalence><prevalence>  <age> 46</age> <sex> 0</sex> <cat> 9</cat> <percent> 0.48500166741956</percent></prevalence><prevalence>  <age> 46</age> <sex> 1</sex> <cat> 1</cat> <percent> 28.0923115156612</percent></prevalence><prevalence>  <age> 46</age> <sex> 1</sex> <cat> 2</cat> <percent> 43.7569822184239</percent></prevalence><prevalence>  <age> 46</age> <sex> 1</sex> <cat> 3</cat> <percent> 20.0798171078961</percent></prevalence><prevalence>  <age> 46</age> <sex> 1</sex> <cat> 4</cat> <percent> 5.99275291368681</percent></prevalence><prevalence>  <age> 46</age> <sex> 1</sex> <cat> 5</cat> <percent> 1.5529516577009</percent></prevalence><prevalence>  <age> 46</age> <sex> 1</sex> <cat> 6</cat> <percent> 0.389849295676303</percent></prevalence><prevalence>  <age> 46</age> <sex> 1</sex> <cat> 7</cat> <percent> 0.0991897847460121</percent></prevalence><prevalence>  <age> 46</age> <sex> 1</sex> <cat> 8</cat> <percent> 0.0260758512024228</percent></prevalence><prevalence>  <age> 46</age> <sex> 1</sex> <cat> 9</cat> <percent> 0.0100696550064394</percent></prevalence><prevalence>  <age> 47</age> <sex> 0</sex> <cat> 1</cat> <percent> 4.35386242218051</percent></prevalence><prevalence>  <age> 47</age> <sex> 0</sex> <cat> 2</cat> <percent> 24.6747444815661</percent></prevalence><prevalence>  <age> 47</age> <sex> 0</sex> <cat> 3</cat> <percent> 31.5902827044842</percent></prevalence><prevalence>  <age> 47</age> <sex> 0</sex> <cat> 4</cat> <percent> 21.1595168326261</percent></prevalence><prevalence>  <age> 47</age> <sex> 0</sex> <cat> 5</cat> <percent> 10.5551485524722</percent></prevalence><prevalence>  <age> 47</age> <sex> 0</sex> <cat> 6</cat> <percent> 4.58044444354976</percent></prevalence><prevalence>  <age> 47</age> <sex> 0</sex> <cat> 7</cat> <percent> 1.86298217880833</percent></prevalence><prevalence>  <age> 47</age> <sex> 0</sex> <cat> 8</cat> <percent> 0.738016716893286</percent></prevalence><prevalence>  <age> 47</age> <sex> 0</sex> <cat> 9</cat> <percent> 0.48500166741956</percent></prevalence><prevalence>  <age> 47</age> <sex> 1</sex> <cat> 1</cat> <percent> 28.0923115156612</percent></prevalence><prevalence>  <age> 47</age> <sex> 1</sex> <cat> 2</cat> <percent> 43.7569822184239</percent></prevalence><prevalence>  <age> 47</age> <sex> 1</sex> <cat> 3</cat> <percent> 20.0798171078961</percent></prevalence><prevalence>  <age> 47</age> <sex> 1</sex> <cat> 4</cat> <percent> 5.99275291368681</percent></prevalence><prevalence>  <age> 47</age> <sex> 1</sex> <cat> 5</cat> <percent> 1.5529516577009</percent></prevalence><prevalence>  <age> 47</age> <sex> 1</sex> <cat> 6</cat> <percent> 0.389849295676303</percent></prevalence><prevalence>  <age> 47</age> <sex> 1</sex> <cat> 7</cat> <percent> 0.0991897847460121</percent></prevalence><prevalence>  <age> 47</age> <sex> 1</sex> <cat> 8</cat> <percent> 0.0260758512024228</percent></prevalence><prevalence>  <age> 47</age> <sex> 1</sex> <cat> 9</cat> <percent> 0.0100696550064394</percent></prevalence><prevalence>  <age> 48</age> <sex> 0</sex> <cat> 1</cat> <percent> 4.35386242218051</percent></prevalence><prevalence>  <age> 48</age> <sex> 0</sex> <cat> 2</cat> <percent> 24.6747444815661</percent></prevalence><prevalence>  <age> 48</age> <sex> 0</sex> <cat> 3</cat> <percent> 31.5902827044842</percent></prevalence><prevalence>  <age> 48</age> <sex> 0</sex> <cat> 4</cat> <percent> 21.1595168326261</percent></prevalence><prevalence>  <age> 48</age> <sex> 0</sex> <cat> 5</cat> <percent> 10.5551485524722</percent></prevalence><prevalence>  <age> 48</age> <sex> 0</sex> <cat> 6</cat> <percent> 4.58044444354976</percent></prevalence><prevalence>  <age> 48</age> <sex> 0</sex> <cat> 7</cat> <percent> 1.86298217880833</percent></prevalence><prevalence>  <age> 48</age> <sex> 0</sex> <cat> 8</cat> <percent> 0.738016716893286</percent></prevalence><prevalence>  <age> 48</age> <sex> 0</sex> <cat> 9</cat> <percent> 0.48500166741956</percent></prevalence><prevalence>  <age> 48</age> <sex> 1</sex> <cat> 1</cat> <percent> 28.0923115156612</percent></prevalence><prevalence>  <age> 48</age> <sex> 1</sex> <cat> 2</cat> <percent> 43.7569822184239</percent></prevalence><prevalence>  <age> 48</age> <sex> 1</sex> <cat> 3</cat> <percent> 20.0798171078961</percent></prevalence><prevalence>  <age> 48</age> <sex> 1</sex> <cat> 4</cat> <percent> 5.99275291368681</percent></prevalence><prevalence>  <age> 48</age> <sex> 1</sex> <cat> 5</cat> <percent> 1.5529516577009</percent></prevalence><prevalence>  <age> 48</age> <sex> 1</sex> <cat> 6</cat> <percent> 0.389849295676303</percent></prevalence><prevalence>  <age> 48</age> <sex> 1</sex> <cat> 7</cat> <percent> 0.0991897847460121</percent></prevalence><prevalence>  <age> 48</age> <sex> 1</sex> <cat> 8</cat> <percent> 0.0260758512024228</percent></prevalence><prevalence>  <age> 48</age> <sex> 1</sex> <cat> 9</cat> <percent> 0.0100696550064394</percent></prevalence><prevalence>  <age> 49</age> <sex> 0</sex> <cat> 1</cat> <percent> 4.35386242218051</percent></prevalence><prevalence>  <age> 49</age> <sex> 0</sex> <cat> 2</cat> <percent> 24.6747444815661</percent></prevalence><prevalence>  <age> 49</age> <sex> 0</sex> <cat> 3</cat> <percent> 31.5902827044842</percent></prevalence><prevalence>  <age> 49</age> <sex> 0</sex> <cat> 4</cat> <percent> 21.1595168326261</percent></prevalence><prevalence>  <age> 49</age> <sex> 0</sex> <cat> 5</cat> <percent> 10.5551485524722</percent></prevalence><prevalence>  <age> 49</age> <sex> 0</sex> <cat> 6</cat> <percent> 4.58044444354976</percent></prevalence><prevalence>  <age> 49</age> <sex> 0</sex> <cat> 7</cat> <percent> 1.86298217880833</percent></prevalence><prevalence>  <age> 49</age> <sex> 0</sex> <cat> 8</cat> <percent> 0.738016716893286</percent></prevalence><prevalence>  <age> 49</age> <sex> 0</sex> <cat> 9</cat> <percent> 0.48500166741956</percent></prevalence><prevalence>  <age> 49</age> <sex> 1</sex> <cat> 1</cat> <percent> 28.0923115156612</percent></prevalence><prevalence>  <age> 49</age> <sex> 1</sex> <cat> 2</cat> <percent> 43.7569822184239</percent></prevalence><prevalence>  <age> 49</age> <sex> 1</sex> <cat> 3</cat> <percent> 20.0798171078961</percent></prevalence><prevalence>  <age> 49</age> <sex> 1</sex> <cat> 4</cat> <percent> 5.99275291368681</percent></prevalence><prevalence>  <age> 49</age> <sex> 1</sex> <cat> 5</cat> <percent> 1.5529516577009</percent></prevalence><prevalence>  <age> 49</age> <sex> 1</sex> <cat> 6</cat> <percent> 0.389849295676303</percent></prevalence><prevalence>  <age> 49</age> <sex> 1</sex> <cat> 7</cat> <percent> 0.0991897847460121</percent></prevalence><prevalence>  <age> 49</age> <sex> 1</sex> <cat> 8</cat> <percent> 0.0260758512024228</percent></prevalence><prevalence>  <age> 49</age> <sex> 1</sex> <cat> 9</cat> <percent> 0.0100696550064394</percent></prevalence><prevalence>  <age> 50</age> <sex> 0</sex> <cat> 1</cat> <percent> 4.49223912394463</percent></prevalence><prevalence>  <age> 50</age> <sex> 0</sex> <cat> 2</cat> <percent> 25.045405424415</percent></prevalence><prevalence>  <age> 50</age> <sex> 0</sex> <cat> 3</cat> <percent> 31.6496324328232</percent></prevalence><prevalence>  <age> 50</age> <sex> 0</sex> <cat> 4</cat> <percent> 20.9799420896364</percent></prevalence><prevalence>  <age> 50</age> <sex> 0</sex> <cat> 5</cat> <percent> 10.3771815340926</percent></prevalence><prevalence>  <age> 50</age> <sex> 0</sex> <cat> 6</cat> <percent> 4.47129725779183</percent></prevalence><prevalence>  <age> 50</age> <sex> 0</sex> <cat> 7</cat> <percent> 1.80751393522925</percent></prevalence><prevalence>  <age> 50</age> <sex> 0</sex> <cat> 8</cat> <percent> 0.712224963492203</percent></prevalence><prevalence>  <age> 50</age> <sex> 0</sex> <cat> 9</cat> <percent> 0.464563238574855</percent></prevalence><prevalence>  <age> 50</age> <sex> 1</sex> <cat> 1</cat> <percent> 42.376638505943</percent></prevalence><prevalence>  <age> 50</age> <sex> 1</sex> <cat> 2</cat> <percent> 47.1643411507855</percent></prevalence><prevalence>  <age> 50</age> <sex> 1</sex> <cat> 3</cat> <percent> 9.33826235608369</percent></prevalence><prevalence>  <age> 50</age> <sex> 1</sex> <cat> 4</cat> <percent> 1.01732700364012</percent></prevalence><prevalence>  <age> 50</age> <sex> 1</sex> <cat> 5</cat> <percent> 0.0939080856033447</percent></prevalence><prevalence>  <age> 50</age> <sex> 1</sex> <cat> 6</cat> <percent> 0.00859631867711208</percent></prevalence><prevalence>  <age> 50</age> <sex> 1</sex> <cat> 7</cat> <percent> 0.000829197866369924</percent></prevalence><prevalence>  <age> 50</age> <sex> 1</sex> <cat> 8</cat> <percent> 8.62536093659827e-05</percent></prevalence><prevalence>  <age> 50</age> <sex> 1</sex> <cat> 9</cat> <percent> 1.11277914438546e-05</percent></prevalence><prevalence>  <age> 51</age> <sex> 0</sex> <cat> 1</cat> <percent> 4.49223912394463</percent></prevalence><prevalence>  <age> 51</age> <sex> 0</sex> <cat> 2</cat> <percent> 25.045405424415</percent></prevalence><prevalence>  <age> 51</age> <sex> 0</sex> <cat> 3</cat> <percent> 31.6496324328232</percent></prevalence><prevalence>  <age> 51</age> <sex> 0</sex> <cat> 4</cat> <percent> 20.9799420896364</percent></prevalence><prevalence>  <age> 51</age> <sex> 0</sex> <cat> 5</cat> <percent> 10.3771815340926</percent></prevalence><prevalence>  <age> 51</age> <sex> 0</sex> <cat> 6</cat> <percent> 4.47129725779183</percent></prevalence><prevalence>  <age> 51</age> <sex> 0</sex> <cat> 7</cat> <percent> 1.80751393522925</percent></prevalence><prevalence>  <age> 51</age> <sex> 0</sex> <cat> 8</cat> <percent> 0.712224963492203</percent></prevalence><prevalence>  <age> 51</age> <sex> 0</sex> <cat> 9</cat> <percent> 0.464563238574855</percent></prevalence><prevalence>  <age> 51</age> <sex> 1</sex> <cat> 1</cat> <percent> 42.376638505943</percent></prevalence><prevalence>  <age> 51</age> <sex> 1</sex> <cat> 2</cat> <percent> 47.1643411507855</percent></prevalence><prevalence>  <age> 51</age> <sex> 1</sex> <cat> 3</cat> <percent> 9.33826235608369</percent></prevalence><prevalence>  <age> 51</age> <sex> 1</sex> <cat> 4</cat> <percent> 1.01732700364012</percent></prevalence><prevalence>  <age> 51</age> <sex> 1</sex> <cat> 5</cat> <percent> 0.0939080856033447</percent></prevalence><prevalence>  <age> 51</age> <sex> 1</sex> <cat> 6</cat> <percent> 0.00859631867711208</percent></prevalence><prevalence>  <age> 51</age> <sex> 1</sex> <cat> 7</cat> <percent> 0.000829197866369924</percent></prevalence><prevalence>  <age> 51</age> <sex> 1</sex> <cat> 8</cat> <percent> 8.62536093659827e-05</percent></prevalence><prevalence>  <age> 51</age> <sex> 1</sex> <cat> 9</cat> <percent> 1.11277914438546e-05</percent></prevalence><prevalence>  <age> 52</age> <sex> 0</sex> <cat> 1</cat> <percent> 4.49223912394463</percent></prevalence><prevalence>  <age> 52</age> <sex> 0</sex> <cat> 2</cat> <percent> 25.045405424415</percent></prevalence><prevalence>  <age> 52</age> <sex> 0</sex> <cat> 3</cat> <percent> 31.6496324328232</percent></prevalence><prevalence>  <age> 52</age> <sex> 0</sex> <cat> 4</cat> <percent> 20.9799420896364</percent></prevalence><prevalence>  <age> 52</age> <sex> 0</sex> <cat> 5</cat> <percent> 10.3771815340926</percent></prevalence><prevalence>  <age> 52</age> <sex> 0</sex> <cat> 6</cat> <percent> 4.47129725779183</percent></prevalence><prevalence>  <age> 52</age> <sex> 0</sex> <cat> 7</cat> <percent> 1.80751393522925</percent></prevalence><prevalence>  <age> 52</age> <sex> 0</sex> <cat> 8</cat> <percent> 0.712224963492203</percent></prevalence><prevalence>  <age> 52</age> <sex> 0</sex> <cat> 9</cat> <percent> 0.464563238574855</percent></prevalence><prevalence>  <age> 52</age> <sex> 1</sex> <cat> 1</cat> <percent> 42.376638505943</percent></prevalence><prevalence>  <age> 52</age> <sex> 1</sex> <cat> 2</cat> <percent> 47.1643411507855</percent></prevalence><prevalence>  <age> 52</age> <sex> 1</sex> <cat> 3</cat> <percent> 9.33826235608369</percent></prevalence><prevalence>  <age> 52</age> <sex> 1</sex> <cat> 4</cat> <percent> 1.01732700364012</percent></prevalence><prevalence>  <age> 52</age> <sex> 1</sex> <cat> 5</cat> <percent> 0.0939080856033447</percent></prevalence><prevalence>  <age> 52</age> <sex> 1</sex> <cat> 6</cat> <percent> 0.00859631867711208</percent></prevalence><prevalence>  <age> 52</age> <sex> 1</sex> <cat> 7</cat> <percent> 0.000829197866369924</percent></prevalence><prevalence>  <age> 52</age> <sex> 1</sex> <cat> 8</cat> <percent> 8.62536093659827e-05</percent></prevalence><prevalence>  <age> 52</age> <sex> 1</sex> <cat> 9</cat> <percent> 1.11277914438546e-05</percent></prevalence><prevalence>  <age> 53</age> <sex> 0</sex> <cat> 1</cat> <percent> 4.49223912394463</percent></prevalence><prevalence>  <age> 53</age> <sex> 0</sex> <cat> 2</cat> <percent> 25.045405424415</percent></prevalence><prevalence>  <age> 53</age> <sex> 0</sex> <cat> 3</cat> <percent> 31.6496324328232</percent></prevalence><prevalence>  <age> 53</age> <sex> 0</sex> <cat> 4</cat> <percent> 20.9799420896364</percent></prevalence><prevalence>  <age> 53</age> <sex> 0</sex> <cat> 5</cat> <percent> 10.3771815340926</percent></prevalence><prevalence>  <age> 53</age> <sex> 0</sex> <cat> 6</cat> <percent> 4.47129725779183</percent></prevalence><prevalence>  <age> 53</age> <sex> 0</sex> <cat> 7</cat> <percent> 1.80751393522925</percent></prevalence><prevalence>  <age> 53</age> <sex> 0</sex> <cat> 8</cat> <percent> 0.712224963492203</percent></prevalence><prevalence>  <age> 53</age> <sex> 0</sex> <cat> 9</cat> <percent> 0.464563238574855</percent></prevalence><prevalence>  <age> 53</age> <sex> 1</sex> <cat> 1</cat> <percent> 42.376638505943</percent></prevalence><prevalence>  <age> 53</age> <sex> 1</sex> <cat> 2</cat> <percent> 47.1643411507855</percent></prevalence><prevalence>  <age> 53</age> <sex> 1</sex> <cat> 3</cat> <percent> 9.33826235608369</percent></prevalence><prevalence>  <age> 53</age> <sex> 1</sex> <cat> 4</cat> <percent> 1.01732700364012</percent></prevalence><prevalence>  <age> 53</age> <sex> 1</sex> <cat> 5</cat> <percent> 0.0939080856033447</percent></prevalence><prevalence>  <age> 53</age> <sex> 1</sex> <cat> 6</cat> <percent> 0.00859631867711208</percent></prevalence><prevalence>  <age> 53</age> <sex> 1</sex> <cat> 7</cat> <percent> 0.000829197866369924</percent></prevalence><prevalence>  <age> 53</age> <sex> 1</sex> <cat> 8</cat> <percent> 8.62536093659827e-05</percent></prevalence><prevalence>  <age> 53</age> <sex> 1</sex> <cat> 9</cat> <percent> 1.11277914438546e-05</percent></prevalence><prevalence>  <age> 54</age> <sex> 0</sex> <cat> 1</cat> <percent> 4.49223912394463</percent></prevalence><prevalence>  <age> 54</age> <sex> 0</sex> <cat> 2</cat> <percent> 25.045405424415</percent></prevalence><prevalence>  <age> 54</age> <sex> 0</sex> <cat> 3</cat> <percent> 31.6496324328232</percent></prevalence><prevalence>  <age> 54</age> <sex> 0</sex> <cat> 4</cat> <percent> 20.9799420896364</percent></prevalence><prevalence>  <age> 54</age> <sex> 0</sex> <cat> 5</cat> <percent> 10.3771815340926</percent></prevalence><prevalence>  <age> 54</age> <sex> 0</sex> <cat> 6</cat> <percent> 4.47129725779183</percent></prevalence><prevalence>  <age> 54</age> <sex> 0</sex> <cat> 7</cat> <percent> 1.80751393522925</percent></prevalence><prevalence>  <age> 54</age> <sex> 0</sex> <cat> 8</cat> <percent> 0.712224963492203</percent></prevalence><prevalence>  <age> 54</age> <sex> 0</sex> <cat> 9</cat> <percent> 0.464563238574855</percent></prevalence><prevalence>  <age> 54</age> <sex> 1</sex> <cat> 1</cat> <percent> 42.376638505943</percent></prevalence><prevalence>  <age> 54</age> <sex> 1</sex> <cat> 2</cat> <percent> 47.1643411507855</percent></prevalence><prevalence>  <age> 54</age> <sex> 1</sex> <cat> 3</cat> <percent> 9.33826235608369</percent></prevalence><prevalence>  <age> 54</age> <sex> 1</sex> <cat> 4</cat> <percent> 1.01732700364012</percent></prevalence><prevalence>  <age> 54</age> <sex> 1</sex> <cat> 5</cat> <percent> 0.0939080856033447</percent></prevalence><prevalence>  <age> 54</age> <sex> 1</sex> <cat> 6</cat> <percent> 0.00859631867711208</percent></prevalence><prevalence>  <age> 54</age> <sex> 1</sex> <cat> 7</cat> <percent> 0.000829197866369924</percent></prevalence><prevalence>  <age> 54</age> <sex> 1</sex> <cat> 8</cat> <percent> 8.62536093659827e-05</percent></prevalence><prevalence>  <age> 54</age> <sex> 1</sex> <cat> 9</cat> <percent> 1.11277914438546e-05</percent></prevalence><prevalence>  <age> 55</age> <sex> 0</sex> <cat> 1</cat> <percent> 4.49223912394463</percent></prevalence><prevalence>  <age> 55</age> <sex> 0</sex> <cat> 2</cat> <percent> 25.045405424415</percent></prevalence><prevalence>  <age> 55</age> <sex> 0</sex> <cat> 3</cat> <percent> 31.6496324328232</percent></prevalence><prevalence>  <age> 55</age> <sex> 0</sex> <cat> 4</cat> <percent> 20.9799420896364</percent></prevalence><prevalence>  <age> 55</age> <sex> 0</sex> <cat> 5</cat> <percent> 10.3771815340926</percent></prevalence><prevalence>  <age> 55</age> <sex> 0</sex> <cat> 6</cat> <percent> 4.47129725779183</percent></prevalence><prevalence>  <age> 55</age> <sex> 0</sex> <cat> 7</cat> <percent> 1.80751393522925</percent></prevalence><prevalence>  <age> 55</age> <sex> 0</sex> <cat> 8</cat> <percent> 0.712224963492203</percent></prevalence><prevalence>  <age> 55</age> <sex> 0</sex> <cat> 9</cat> <percent> 0.464563238574855</percent></prevalence><prevalence>  <age> 55</age> <sex> 1</sex> <cat> 1</cat> <percent> 42.376638505943</percent></prevalence><prevalence>  <age> 55</age> <sex> 1</sex> <cat> 2</cat> <percent> 47.1643411507855</percent></prevalence><prevalence>  <age> 55</age> <sex> 1</sex> <cat> 3</cat> <percent> 9.33826235608369</percent></prevalence><prevalence>  <age> 55</age> <sex> 1</sex> <cat> 4</cat> <percent> 1.01732700364012</percent></prevalence><prevalence>  <age> 55</age> <sex> 1</sex> <cat> 5</cat> <percent> 0.0939080856033447</percent></prevalence><prevalence>  <age> 55</age> <sex> 1</sex> <cat> 6</cat> <percent> 0.00859631867711208</percent></prevalence><prevalence>  <age> 55</age> <sex> 1</sex> <cat> 7</cat> <percent> 0.000829197866369924</percent></prevalence><prevalence>  <age> 55</age> <sex> 1</sex> <cat> 8</cat> <percent> 8.62536093659827e-05</percent></prevalence><prevalence>  <age> 55</age> <sex> 1</sex> <cat> 9</cat> <percent> 1.11277914438546e-05</percent></prevalence><prevalence>  <age> 56</age> <sex> 0</sex> <cat> 1</cat> <percent> 4.49223912394463</percent></prevalence><prevalence>  <age> 56</age> <sex> 0</sex> <cat> 2</cat> <percent> 25.045405424415</percent></prevalence><prevalence>  <age> 56</age> <sex> 0</sex> <cat> 3</cat> <percent> 31.6496324328232</percent></prevalence><prevalence>  <age> 56</age> <sex> 0</sex> <cat> 4</cat> <percent> 20.9799420896364</percent></prevalence><prevalence>  <age> 56</age> <sex> 0</sex> <cat> 5</cat> <percent> 10.3771815340926</percent></prevalence><prevalence>  <age> 56</age> <sex> 0</sex> <cat> 6</cat> <percent> 4.47129725779183</percent></prevalence><prevalence>  <age> 56</age> <sex> 0</sex> <cat> 7</cat> <percent> 1.80751393522925</percent></prevalence><prevalence>  <age> 56</age> <sex> 0</sex> <cat> 8</cat> <percent> 0.712224963492203</percent></prevalence><prevalence>  <age> 56</age> <sex> 0</sex> <cat> 9</cat> <percent> 0.464563238574855</percent></prevalence><prevalence>  <age> 56</age> <sex> 1</sex> <cat> 1</cat> <percent> 42.376638505943</percent></prevalence><prevalence>  <age> 56</age> <sex> 1</sex> <cat> 2</cat> <percent> 47.1643411507855</percent></prevalence><prevalence>  <age> 56</age> <sex> 1</sex> <cat> 3</cat> <percent> 9.33826235608369</percent></prevalence><prevalence>  <age> 56</age> <sex> 1</sex> <cat> 4</cat> <percent> 1.01732700364012</percent></prevalence><prevalence>  <age> 56</age> <sex> 1</sex> <cat> 5</cat> <percent> 0.0939080856033447</percent></prevalence><prevalence>  <age> 56</age> <sex> 1</sex> <cat> 6</cat> <percent> 0.00859631867711208</percent></prevalence><prevalence>  <age> 56</age> <sex> 1</sex> <cat> 7</cat> <percent> 0.000829197866369924</percent></prevalence><prevalence>  <age> 56</age> <sex> 1</sex> <cat> 8</cat> <percent> 8.62536093659827e-05</percent></prevalence><prevalence>  <age> 56</age> <sex> 1</sex> <cat> 9</cat> <percent> 1.11277914438546e-05</percent></prevalence><prevalence>  <age> 57</age> <sex> 0</sex> <cat> 1</cat> <percent> 4.49223912394463</percent></prevalence><prevalence>  <age> 57</age> <sex> 0</sex> <cat> 2</cat> <percent> 25.045405424415</percent></prevalence><prevalence>  <age> 57</age> <sex> 0</sex> <cat> 3</cat> <percent> 31.6496324328232</percent></prevalence><prevalence>  <age> 57</age> <sex> 0</sex> <cat> 4</cat> <percent> 20.9799420896364</percent></prevalence><prevalence>  <age> 57</age> <sex> 0</sex> <cat> 5</cat> <percent> 10.3771815340926</percent></prevalence><prevalence>  <age> 57</age> <sex> 0</sex> <cat> 6</cat> <percent> 4.47129725779183</percent></prevalence><prevalence>  <age> 57</age> <sex> 0</sex> <cat> 7</cat> <percent> 1.80751393522925</percent></prevalence><prevalence>  <age> 57</age> <sex> 0</sex> <cat> 8</cat> <percent> 0.712224963492203</percent></prevalence><prevalence>  <age> 57</age> <sex> 0</sex> <cat> 9</cat> <percent> 0.464563238574855</percent></prevalence><prevalence>  <age> 57</age> <sex> 1</sex> <cat> 1</cat> <percent> 42.376638505943</percent></prevalence><prevalence>  <age> 57</age> <sex> 1</sex> <cat> 2</cat> <percent> 47.1643411507855</percent></prevalence><prevalence>  <age> 57</age> <sex> 1</sex> <cat> 3</cat> <percent> 9.33826235608369</percent></prevalence><prevalence>  <age> 57</age> <sex> 1</sex> <cat> 4</cat> <percent> 1.01732700364012</percent></prevalence><prevalence>  <age> 57</age> <sex> 1</sex> <cat> 5</cat> <percent> 0.0939080856033447</percent></prevalence><prevalence>  <age> 57</age> <sex> 1</sex> <cat> 6</cat> <percent> 0.00859631867711208</percent></prevalence><prevalence>  <age> 57</age> <sex> 1</sex> <cat> 7</cat> <percent> 0.000829197866369924</percent></prevalence><prevalence>  <age> 57</age> <sex> 1</sex> <cat> 8</cat> <percent> 8.62536093659827e-05</percent></prevalence><prevalence>  <age> 57</age> <sex> 1</sex> <cat> 9</cat> <percent> 1.11277914438546e-05</percent></prevalence><prevalence>  <age> 58</age> <sex> 0</sex> <cat> 1</cat> <percent> 4.49223912394463</percent></prevalence><prevalence>  <age> 58</age> <sex> 0</sex> <cat> 2</cat> <percent> 25.045405424415</percent></prevalence><prevalence>  <age> 58</age> <sex> 0</sex> <cat> 3</cat> <percent> 31.6496324328232</percent></prevalence><prevalence>  <age> 58</age> <sex> 0</sex> <cat> 4</cat> <percent> 20.9799420896364</percent></prevalence><prevalence>  <age> 58</age> <sex> 0</sex> <cat> 5</cat> <percent> 10.3771815340926</percent></prevalence><prevalence>  <age> 58</age> <sex> 0</sex> <cat> 6</cat> <percent> 4.47129725779183</percent></prevalence><prevalence>  <age> 58</age> <sex> 0</sex> <cat> 7</cat> <percent> 1.80751393522925</percent></prevalence><prevalence>  <age> 58</age> <sex> 0</sex> <cat> 8</cat> <percent> 0.712224963492203</percent></prevalence><prevalence>  <age> 58</age> <sex> 0</sex> <cat> 9</cat> <percent> 0.464563238574855</percent></prevalence><prevalence>  <age> 58</age> <sex> 1</sex> <cat> 1</cat> <percent> 42.376638505943</percent></prevalence><prevalence>  <age> 58</age> <sex> 1</sex> <cat> 2</cat> <percent> 47.1643411507855</percent></prevalence><prevalence>  <age> 58</age> <sex> 1</sex> <cat> 3</cat> <percent> 9.33826235608369</percent></prevalence><prevalence>  <age> 58</age> <sex> 1</sex> <cat> 4</cat> <percent> 1.01732700364012</percent></prevalence><prevalence>  <age> 58</age> <sex> 1</sex> <cat> 5</cat> <percent> 0.0939080856033447</percent></prevalence><prevalence>  <age> 58</age> <sex> 1</sex> <cat> 6</cat> <percent> 0.00859631867711208</percent></prevalence><prevalence>  <age> 58</age> <sex> 1</sex> <cat> 7</cat> <percent> 0.000829197866369924</percent></prevalence><prevalence>  <age> 58</age> <sex> 1</sex> <cat> 8</cat> <percent> 8.62536093659827e-05</percent></prevalence><prevalence>  <age> 58</age> <sex> 1</sex> <cat> 9</cat> <percent> 1.11277914438546e-05</percent></prevalence><prevalence>  <age> 59</age> <sex> 0</sex> <cat> 1</cat> <percent> 4.49223912394463</percent></prevalence><prevalence>  <age> 59</age> <sex> 0</sex> <cat> 2</cat> <percent> 25.045405424415</percent></prevalence><prevalence>  <age> 59</age> <sex> 0</sex> <cat> 3</cat> <percent> 31.6496324328232</percent></prevalence><prevalence>  <age> 59</age> <sex> 0</sex> <cat> 4</cat> <percent> 20.9799420896364</percent></prevalence><prevalence>  <age> 59</age> <sex> 0</sex> <cat> 5</cat> <percent> 10.3771815340926</percent></prevalence><prevalence>  <age> 59</age> <sex> 0</sex> <cat> 6</cat> <percent> 4.47129725779183</percent></prevalence><prevalence>  <age> 59</age> <sex> 0</sex> <cat> 7</cat> <percent> 1.80751393522925</percent></prevalence><prevalence>  <age> 59</age> <sex> 0</sex> <cat> 8</cat> <percent> 0.712224963492203</percent></prevalence><prevalence>  <age> 59</age> <sex> 0</sex> <cat> 9</cat> <percent> 0.464563238574855</percent></prevalence><prevalence>  <age> 59</age> <sex> 1</sex> <cat> 1</cat> <percent> 42.376638505943</percent></prevalence><prevalence>  <age> 59</age> <sex> 1</sex> <cat> 2</cat> <percent> 47.1643411507855</percent></prevalence><prevalence>  <age> 59</age> <sex> 1</sex> <cat> 3</cat> <percent> 9.33826235608369</percent></prevalence><prevalence>  <age> 59</age> <sex> 1</sex> <cat> 4</cat> <percent> 1.01732700364012</percent></prevalence><prevalence>  <age> 59</age> <sex> 1</sex> <cat> 5</cat> <percent> 0.0939080856033447</percent></prevalence><prevalence>  <age> 59</age> <sex> 1</sex> <cat> 6</cat> <percent> 0.00859631867711208</percent></prevalence><prevalence>  <age> 59</age> <sex> 1</sex> <cat> 7</cat> <percent> 0.000829197866369924</percent></prevalence><prevalence>  <age> 59</age> <sex> 1</sex> <cat> 8</cat> <percent> 8.62536093659827e-05</percent></prevalence><prevalence>  <age> 59</age> <sex> 1</sex> <cat> 9</cat> <percent> 1.11277914438546e-05</percent></prevalence><prevalence>  <age> 60</age> <sex> 0</sex> <cat> 1</cat> <percent> 4.49223912394463</percent></prevalence><prevalence>  <age> 60</age> <sex> 0</sex> <cat> 2</cat> <percent> 25.045405424415</percent></prevalence><prevalence>  <age> 60</age> <sex> 0</sex> <cat> 3</cat> <percent> 31.6496324328232</percent></prevalence><prevalence>  <age> 60</age> <sex> 0</sex> <cat> 4</cat> <percent> 20.9799420896364</percent></prevalence><prevalence>  <age> 60</age> <sex> 0</sex> <cat> 5</cat> <percent> 10.3771815340926</percent></prevalence><prevalence>  <age> 60</age> <sex> 0</sex> <cat> 6</cat> <percent> 4.47129725779183</percent></prevalence><prevalence>  <age> 60</age> <sex> 0</sex> <cat> 7</cat> <percent> 1.80751393522925</percent></prevalence><prevalence>  <age> 60</age> <sex> 0</sex> <cat> 8</cat> <percent> 0.712224963492203</percent></prevalence><prevalence>  <age> 60</age> <sex> 0</sex> <cat> 9</cat> <percent> 0.464563238574855</percent></prevalence><prevalence>  <age> 60</age> <sex> 1</sex> <cat> 1</cat> <percent> 42.376638505943</percent></prevalence><prevalence>  <age> 60</age> <sex> 1</sex> <cat> 2</cat> <percent> 47.1643411507855</percent></prevalence><prevalence>  <age> 60</age> <sex> 1</sex> <cat> 3</cat> <percent> 9.33826235608369</percent></prevalence><prevalence>  <age> 60</age> <sex> 1</sex> <cat> 4</cat> <percent> 1.01732700364012</percent></prevalence><prevalence>  <age> 60</age> <sex> 1</sex> <cat> 5</cat> <percent> 0.0939080856033447</percent></prevalence><prevalence>  <age> 60</age> <sex> 1</sex> <cat> 6</cat> <percent> 0.00859631867711208</percent></prevalence><prevalence>  <age> 60</age> <sex> 1</sex> <cat> 7</cat> <percent> 0.000829197866369924</percent></prevalence><prevalence>  <age> 60</age> <sex> 1</sex> <cat> 8</cat> <percent> 8.62536093659827e-05</percent></prevalence><prevalence>  <age> 60</age> <sex> 1</sex> <cat> 9</cat> <percent> 1.11277914438546e-05</percent></prevalence><prevalence>  <age> 61</age> <sex> 0</sex> <cat> 1</cat> <percent> 4.49223912394463</percent></prevalence><prevalence>  <age> 61</age> <sex> 0</sex> <cat> 2</cat> <percent> 25.045405424415</percent></prevalence><prevalence>  <age> 61</age> <sex> 0</sex> <cat> 3</cat> <percent> 31.6496324328232</percent></prevalence><prevalence>  <age> 61</age> <sex> 0</sex> <cat> 4</cat> <percent> 20.9799420896364</percent></prevalence><prevalence>  <age> 61</age> <sex> 0</sex> <cat> 5</cat> <percent> 10.3771815340926</percent></prevalence><prevalence>  <age> 61</age> <sex> 0</sex> <cat> 6</cat> <percent> 4.47129725779183</percent></prevalence><prevalence>  <age> 61</age> <sex> 0</sex> <cat> 7</cat> <percent> 1.80751393522925</percent></prevalence><prevalence>  <age> 61</age> <sex> 0</sex> <cat> 8</cat> <percent> 0.712224963492203</percent></prevalence><prevalence>  <age> 61</age> <sex> 0</sex> <cat> 9</cat> <percent> 0.464563238574855</percent></prevalence><prevalence>  <age> 61</age> <sex> 1</sex> <cat> 1</cat> <percent> 42.376638505943</percent></prevalence><prevalence>  <age> 61</age> <sex> 1</sex> <cat> 2</cat> <percent> 47.1643411507855</percent></prevalence><prevalence>  <age> 61</age> <sex> 1</sex> <cat> 3</cat> <percent> 9.33826235608369</percent></prevalence><prevalence>  <age> 61</age> <sex> 1</sex> <cat> 4</cat> <percent> 1.01732700364012</percent></prevalence><prevalence>  <age> 61</age> <sex> 1</sex> <cat> 5</cat> <percent> 0.0939080856033447</percent></prevalence><prevalence>  <age> 61</age> <sex> 1</sex> <cat> 6</cat> <percent> 0.00859631867711208</percent></prevalence><prevalence>  <age> 61</age> <sex> 1</sex> <cat> 7</cat> <percent> 0.000829197866369924</percent></prevalence><prevalence>  <age> 61</age> <sex> 1</sex> <cat> 8</cat> <percent> 8.62536093659827e-05</percent></prevalence><prevalence>  <age> 61</age> <sex> 1</sex> <cat> 9</cat> <percent> 1.11277914438546e-05</percent></prevalence><prevalence>  <age> 62</age> <sex> 0</sex> <cat> 1</cat> <percent> 4.49223912394463</percent></prevalence><prevalence>  <age> 62</age> <sex> 0</sex> <cat> 2</cat> <percent> 25.045405424415</percent></prevalence><prevalence>  <age> 62</age> <sex> 0</sex> <cat> 3</cat> <percent> 31.6496324328232</percent></prevalence><prevalence>  <age> 62</age> <sex> 0</sex> <cat> 4</cat> <percent> 20.9799420896364</percent></prevalence><prevalence>  <age> 62</age> <sex> 0</sex> <cat> 5</cat> <percent> 10.3771815340926</percent></prevalence><prevalence>  <age> 62</age> <sex> 0</sex> <cat> 6</cat> <percent> 4.47129725779183</percent></prevalence><prevalence>  <age> 62</age> <sex> 0</sex> <cat> 7</cat> <percent> 1.80751393522925</percent></prevalence><prevalence>  <age> 62</age> <sex> 0</sex> <cat> 8</cat> <percent> 0.712224963492203</percent></prevalence><prevalence>  <age> 62</age> <sex> 0</sex> <cat> 9</cat> <percent> 0.464563238574855</percent></prevalence><prevalence>  <age> 62</age> <sex> 1</sex> <cat> 1</cat> <percent> 42.376638505943</percent></prevalence><prevalence>  <age> 62</age> <sex> 1</sex> <cat> 2</cat> <percent> 47.1643411507855</percent></prevalence><prevalence>  <age> 62</age> <sex> 1</sex> <cat> 3</cat> <percent> 9.33826235608369</percent></prevalence><prevalence>  <age> 62</age> <sex> 1</sex> <cat> 4</cat> <percent> 1.01732700364012</percent></prevalence><prevalence>  <age> 62</age> <sex> 1</sex> <cat> 5</cat> <percent> 0.0939080856033447</percent></prevalence><prevalence>  <age> 62</age> <sex> 1</sex> <cat> 6</cat> <percent> 0.00859631867711208</percent></prevalence><prevalence>  <age> 62</age> <sex> 1</sex> <cat> 7</cat> <percent> 0.000829197866369924</percent></prevalence><prevalence>  <age> 62</age> <sex> 1</sex> <cat> 8</cat> <percent> 8.62536093659827e-05</percent></prevalence><prevalence>  <age> 62</age> <sex> 1</sex> <cat> 9</cat> <percent> 1.11277914438546e-05</percent></prevalence><prevalence>  <age> 63</age> <sex> 0</sex> <cat> 1</cat> <percent> 4.49223912394463</percent></prevalence><prevalence>  <age> 63</age> <sex> 0</sex> <cat> 2</cat> <percent> 25.045405424415</percent></prevalence><prevalence>  <age> 63</age> <sex> 0</sex> <cat> 3</cat> <percent> 31.6496324328232</percent></prevalence><prevalence>  <age> 63</age> <sex> 0</sex> <cat> 4</cat> <percent> 20.9799420896364</percent></prevalence><prevalence>  <age> 63</age> <sex> 0</sex> <cat> 5</cat> <percent> 10.3771815340926</percent></prevalence><prevalence>  <age> 63</age> <sex> 0</sex> <cat> 6</cat> <percent> 4.47129725779183</percent></prevalence><prevalence>  <age> 63</age> <sex> 0</sex> <cat> 7</cat> <percent> 1.80751393522925</percent></prevalence><prevalence>  <age> 63</age> <sex> 0</sex> <cat> 8</cat> <percent> 0.712224963492203</percent></prevalence><prevalence>  <age> 63</age> <sex> 0</sex> <cat> 9</cat> <percent> 0.464563238574855</percent></prevalence><prevalence>  <age> 63</age> <sex> 1</sex> <cat> 1</cat> <percent> 42.376638505943</percent></prevalence><prevalence>  <age> 63</age> <sex> 1</sex> <cat> 2</cat> <percent> 47.1643411507855</percent></prevalence><prevalence>  <age> 63</age> <sex> 1</sex> <cat> 3</cat> <percent> 9.33826235608369</percent></prevalence><prevalence>  <age> 63</age> <sex> 1</sex> <cat> 4</cat> <percent> 1.01732700364012</percent></prevalence><prevalence>  <age> 63</age> <sex> 1</sex> <cat> 5</cat> <percent> 0.0939080856033447</percent></prevalence><prevalence>  <age> 63</age> <sex> 1</sex> <cat> 6</cat> <percent> 0.00859631867711208</percent></prevalence><prevalence>  <age> 63</age> <sex> 1</sex> <cat> 7</cat> <percent> 0.000829197866369924</percent></prevalence><prevalence>  <age> 63</age> <sex> 1</sex> <cat> 8</cat> <percent> 8.62536093659827e-05</percent></prevalence><prevalence>  <age> 63</age> <sex> 1</sex> <cat> 9</cat> <percent> 1.11277914438546e-05</percent></prevalence><prevalence>  <age> 64</age> <sex> 0</sex> <cat> 1</cat> <percent> 4.49223912394463</percent></prevalence><prevalence>  <age> 64</age> <sex> 0</sex> <cat> 2</cat> <percent> 25.045405424415</percent></prevalence><prevalence>  <age> 64</age> <sex> 0</sex> <cat> 3</cat> <percent> 31.6496324328232</percent></prevalence><prevalence>  <age> 64</age> <sex> 0</sex> <cat> 4</cat> <percent> 20.9799420896364</percent></prevalence><prevalence>  <age> 64</age> <sex> 0</sex> <cat> 5</cat> <percent> 10.3771815340926</percent></prevalence><prevalence>  <age> 64</age> <sex> 0</sex> <cat> 6</cat> <percent> 4.47129725779183</percent></prevalence><prevalence>  <age> 64</age> <sex> 0</sex> <cat> 7</cat> <percent> 1.80751393522925</percent></prevalence><prevalence>  <age> 64</age> <sex> 0</sex> <cat> 8</cat> <percent> 0.712224963492203</percent></prevalence><prevalence>  <age> 64</age> <sex> 0</sex> <cat> 9</cat> <percent> 0.464563238574855</percent></prevalence><prevalence>  <age> 64</age> <sex> 1</sex> <cat> 1</cat> <percent> 42.376638505943</percent></prevalence><prevalence>  <age> 64</age> <sex> 1</sex> <cat> 2</cat> <percent> 47.1643411507855</percent></prevalence><prevalence>  <age> 64</age> <sex> 1</sex> <cat> 3</cat> <percent> 9.33826235608369</percent></prevalence><prevalence>  <age> 64</age> <sex> 1</sex> <cat> 4</cat> <percent> 1.01732700364012</percent></prevalence><prevalence>  <age> 64</age> <sex> 1</sex> <cat> 5</cat> <percent> 0.0939080856033447</percent></prevalence><prevalence>  <age> 64</age> <sex> 1</sex> <cat> 6</cat> <percent> 0.00859631867711208</percent></prevalence><prevalence>  <age> 64</age> <sex> 1</sex> <cat> 7</cat> <percent> 0.000829197866369924</percent></prevalence><prevalence>  <age> 64</age> <sex> 1</sex> <cat> 8</cat> <percent> 8.62536093659827e-05</percent></prevalence><prevalence>  <age> 64</age> <sex> 1</sex> <cat> 9</cat> <percent> 1.11277914438546e-05</percent></prevalence><prevalence>  <age> 65</age> <sex> 0</sex> <cat> 1</cat> <percent> 4.49223912394463</percent></prevalence><prevalence>  <age> 65</age> <sex> 0</sex> <cat> 2</cat> <percent> 25.045405424415</percent></prevalence><prevalence>  <age> 65</age> <sex> 0</sex> <cat> 3</cat> <percent> 31.6496324328232</percent></prevalence><prevalence>  <age> 65</age> <sex> 0</sex> <cat> 4</cat> <percent> 20.9799420896364</percent></prevalence><prevalence>  <age> 65</age> <sex> 0</sex> <cat> 5</cat> <percent> 10.3771815340926</percent></prevalence><prevalence>  <age> 65</age> <sex> 0</sex> <cat> 6</cat> <percent> 4.47129725779183</percent></prevalence><prevalence>  <age> 65</age> <sex> 0</sex> <cat> 7</cat> <percent> 1.80751393522925</percent></prevalence><prevalence>  <age> 65</age> <sex> 0</sex> <cat> 8</cat> <percent> 0.712224963492203</percent></prevalence><prevalence>  <age> 65</age> <sex> 0</sex> <cat> 9</cat> <percent> 0.464563238574855</percent></prevalence><prevalence>  <age> 65</age> <sex> 1</sex> <cat> 1</cat> <percent> 42.376638505943</percent></prevalence><prevalence>  <age> 65</age> <sex> 1</sex> <cat> 2</cat> <percent> 47.1643411507855</percent></prevalence><prevalence>  <age> 65</age> <sex> 1</sex> <cat> 3</cat> <percent> 9.33826235608369</percent></prevalence><prevalence>  <age> 65</age> <sex> 1</sex> <cat> 4</cat> <percent> 1.01732700364012</percent></prevalence><prevalence>  <age> 65</age> <sex> 1</sex> <cat> 5</cat> <percent> 0.0939080856033447</percent></prevalence><prevalence>  <age> 65</age> <sex> 1</sex> <cat> 6</cat> <percent> 0.00859631867711208</percent></prevalence><prevalence>  <age> 65</age> <sex> 1</sex> <cat> 7</cat> <percent> 0.000829197866369924</percent></prevalence><prevalence>  <age> 65</age> <sex> 1</sex> <cat> 8</cat> <percent> 8.62536093659827e-05</percent></prevalence><prevalence>  <age> 65</age> <sex> 1</sex> <cat> 9</cat> <percent> 1.11277914438546e-05</percent></prevalence><prevalence>  <age> 66</age> <sex> 0</sex> <cat> 1</cat> <percent> 4.49223912394463</percent></prevalence><prevalence>  <age> 66</age> <sex> 0</sex> <cat> 2</cat> <percent> 25.045405424415</percent></prevalence><prevalence>  <age> 66</age> <sex> 0</sex> <cat> 3</cat> <percent> 31.6496324328232</percent></prevalence><prevalence>  <age> 66</age> <sex> 0</sex> <cat> 4</cat> <percent> 20.9799420896364</percent></prevalence><prevalence>  <age> 66</age> <sex> 0</sex> <cat> 5</cat> <percent> 10.3771815340926</percent></prevalence><prevalence>  <age> 66</age> <sex> 0</sex> <cat> 6</cat> <percent> 4.47129725779183</percent></prevalence><prevalence>  <age> 66</age> <sex> 0</sex> <cat> 7</cat> <percent> 1.80751393522925</percent></prevalence><prevalence>  <age> 66</age> <sex> 0</sex> <cat> 8</cat> <percent> 0.712224963492203</percent></prevalence><prevalence>  <age> 66</age> <sex> 0</sex> <cat> 9</cat> <percent> 0.464563238574855</percent></prevalence><prevalence>  <age> 66</age> <sex> 1</sex> <cat> 1</cat> <percent> 42.376638505943</percent></prevalence><prevalence>  <age> 66</age> <sex> 1</sex> <cat> 2</cat> <percent> 47.1643411507855</percent></prevalence><prevalence>  <age> 66</age> <sex> 1</sex> <cat> 3</cat> <percent> 9.33826235608369</percent></prevalence><prevalence>  <age> 66</age> <sex> 1</sex> <cat> 4</cat> <percent> 1.01732700364012</percent></prevalence><prevalence>  <age> 66</age> <sex> 1</sex> <cat> 5</cat> <percent> 0.0939080856033447</percent></prevalence><prevalence>  <age> 66</age> <sex> 1</sex> <cat> 6</cat> <percent> 0.00859631867711208</percent></prevalence><prevalence>  <age> 66</age> <sex> 1</sex> <cat> 7</cat> <percent> 0.000829197866369924</percent></prevalence><prevalence>  <age> 66</age> <sex> 1</sex> <cat> 8</cat> <percent> 8.62536093659827e-05</percent></prevalence><prevalence>  <age> 66</age> <sex> 1</sex> <cat> 9</cat> <percent> 1.11277914438546e-05</percent></prevalence><prevalence>  <age> 67</age> <sex> 0</sex> <cat> 1</cat> <percent> 4.49223912394463</percent></prevalence><prevalence>  <age> 67</age> <sex> 0</sex> <cat> 2</cat> <percent> 25.045405424415</percent></prevalence><prevalence>  <age> 67</age> <sex> 0</sex> <cat> 3</cat> <percent> 31.6496324328232</percent></prevalence><prevalence>  <age> 67</age> <sex> 0</sex> <cat> 4</cat> <percent> 20.9799420896364</percent></prevalence><prevalence>  <age> 67</age> <sex> 0</sex> <cat> 5</cat> <percent> 10.3771815340926</percent></prevalence><prevalence>  <age> 67</age> <sex> 0</sex> <cat> 6</cat> <percent> 4.47129725779183</percent></prevalence><prevalence>  <age> 67</age> <sex> 0</sex> <cat> 7</cat> <percent> 1.80751393522925</percent></prevalence><prevalence>  <age> 67</age> <sex> 0</sex> <cat> 8</cat> <percent> 0.712224963492203</percent></prevalence><prevalence>  <age> 67</age> <sex> 0</sex> <cat> 9</cat> <percent> 0.464563238574855</percent></prevalence><prevalence>  <age> 67</age> <sex> 1</sex> <cat> 1</cat> <percent> 42.376638505943</percent></prevalence><prevalence>  <age> 67</age> <sex> 1</sex> <cat> 2</cat> <percent> 47.1643411507855</percent></prevalence><prevalence>  <age> 67</age> <sex> 1</sex> <cat> 3</cat> <percent> 9.33826235608369</percent></prevalence><prevalence>  <age> 67</age> <sex> 1</sex> <cat> 4</cat> <percent> 1.01732700364012</percent></prevalence><prevalence>  <age> 67</age> <sex> 1</sex> <cat> 5</cat> <percent> 0.0939080856033447</percent></prevalence><prevalence>  <age> 67</age> <sex> 1</sex> <cat> 6</cat> <percent> 0.00859631867711208</percent></prevalence><prevalence>  <age> 67</age> <sex> 1</sex> <cat> 7</cat> <percent> 0.000829197866369924</percent></prevalence><prevalence>  <age> 67</age> <sex> 1</sex> <cat> 8</cat> <percent> 8.62536093659827e-05</percent></prevalence><prevalence>  <age> 67</age> <sex> 1</sex> <cat> 9</cat> <percent> 1.11277914438546e-05</percent></prevalence><prevalence>  <age> 68</age> <sex> 0</sex> <cat> 1</cat> <percent> 4.49223912394463</percent></prevalence><prevalence>  <age> 68</age> <sex> 0</sex> <cat> 2</cat> <percent> 25.045405424415</percent></prevalence><prevalence>  <age> 68</age> <sex> 0</sex> <cat> 3</cat> <percent> 31.6496324328232</percent></prevalence><prevalence>  <age> 68</age> <sex> 0</sex> <cat> 4</cat> <percent> 20.9799420896364</percent></prevalence><prevalence>  <age> 68</age> <sex> 0</sex> <cat> 5</cat> <percent> 10.3771815340926</percent></prevalence><prevalence>  <age> 68</age> <sex> 0</sex> <cat> 6</cat> <percent> 4.47129725779183</percent></prevalence><prevalence>  <age> 68</age> <sex> 0</sex> <cat> 7</cat> <percent> 1.80751393522925</percent></prevalence><prevalence>  <age> 68</age> <sex> 0</sex> <cat> 8</cat> <percent> 0.712224963492203</percent></prevalence><prevalence>  <age> 68</age> <sex> 0</sex> <cat> 9</cat> <percent> 0.464563238574855</percent></prevalence><prevalence>  <age> 68</age> <sex> 1</sex> <cat> 1</cat> <percent> 42.376638505943</percent></prevalence><prevalence>  <age> 68</age> <sex> 1</sex> <cat> 2</cat> <percent> 47.1643411507855</percent></prevalence><prevalence>  <age> 68</age> <sex> 1</sex> <cat> 3</cat> <percent> 9.33826235608369</percent></prevalence><prevalence>  <age> 68</age> <sex> 1</sex> <cat> 4</cat> <percent> 1.01732700364012</percent></prevalence><prevalence>  <age> 68</age> <sex> 1</sex> <cat> 5</cat> <percent> 0.0939080856033447</percent></prevalence><prevalence>  <age> 68</age> <sex> 1</sex> <cat> 6</cat> <percent> 0.00859631867711208</percent></prevalence><prevalence>  <age> 68</age> <sex> 1</sex> <cat> 7</cat> <percent> 0.000829197866369924</percent></prevalence><prevalence>  <age> 68</age> <sex> 1</sex> <cat> 8</cat> <percent> 8.62536093659827e-05</percent></prevalence><prevalence>  <age> 68</age> <sex> 1</sex> <cat> 9</cat> <percent> 1.11277914438546e-05</percent></prevalence><prevalence>  <age> 69</age> <sex> 0</sex> <cat> 1</cat> <percent> 4.49223912394463</percent></prevalence><prevalence>  <age> 69</age> <sex> 0</sex> <cat> 2</cat> <percent> 25.045405424415</percent></prevalence><prevalence>  <age> 69</age> <sex> 0</sex> <cat> 3</cat> <percent> 31.6496324328232</percent></prevalence><prevalence>  <age> 69</age> <sex> 0</sex> <cat> 4</cat> <percent> 20.9799420896364</percent></prevalence><prevalence>  <age> 69</age> <sex> 0</sex> <cat> 5</cat> <percent> 10.3771815340926</percent></prevalence><prevalence>  <age> 69</age> <sex> 0</sex> <cat> 6</cat> <percent> 4.47129725779183</percent></prevalence><prevalence>  <age> 69</age> <sex> 0</sex> <cat> 7</cat> <percent> 1.80751393522925</percent></prevalence><prevalence>  <age> 69</age> <sex> 0</sex> <cat> 8</cat> <percent> 0.712224963492203</percent></prevalence><prevalence>  <age> 69</age> <sex> 0</sex> <cat> 9</cat> <percent> 0.464563238574855</percent></prevalence><prevalence>  <age> 69</age> <sex> 1</sex> <cat> 1</cat> <percent> 42.376638505943</percent></prevalence><prevalence>  <age> 69</age> <sex> 1</sex> <cat> 2</cat> <percent> 47.1643411507855</percent></prevalence><prevalence>  <age> 69</age> <sex> 1</sex> <cat> 3</cat> <percent> 9.33826235608369</percent></prevalence><prevalence>  <age> 69</age> <sex> 1</sex> <cat> 4</cat> <percent> 1.01732700364012</percent></prevalence><prevalence>  <age> 69</age> <sex> 1</sex> <cat> 5</cat> <percent> 0.0939080856033447</percent></prevalence><prevalence>  <age> 69</age> <sex> 1</sex> <cat> 6</cat> <percent> 0.00859631867711208</percent></prevalence><prevalence>  <age> 69</age> <sex> 1</sex> <cat> 7</cat> <percent> 0.000829197866369924</percent></prevalence><prevalence>  <age> 69</age> <sex> 1</sex> <cat> 8</cat> <percent> 8.62536093659827e-05</percent></prevalence><prevalence>  <age> 69</age> <sex> 1</sex> <cat> 9</cat> <percent> 1.11277914438546e-05</percent></prevalence><prevalence>  <age> 70</age> <sex> 0</sex> <cat> 1</cat> <percent> 4.49223912394463</percent></prevalence><prevalence>  <age> 70</age> <sex> 0</sex> <cat> 2</cat> <percent> 25.045405424415</percent></prevalence><prevalence>  <age> 70</age> <sex> 0</sex> <cat> 3</cat> <percent> 31.6496324328232</percent></prevalence><prevalence>  <age> 70</age> <sex> 0</sex> <cat> 4</cat> <percent> 20.9799420896364</percent></prevalence><prevalence>  <age> 70</age> <sex> 0</sex> <cat> 5</cat> <percent> 10.3771815340926</percent></prevalence><prevalence>  <age> 70</age> <sex> 0</sex> <cat> 6</cat> <percent> 4.47129725779183</percent></prevalence><prevalence>  <age> 70</age> <sex> 0</sex> <cat> 7</cat> <percent> 1.80751393522925</percent></prevalence><prevalence>  <age> 70</age> <sex> 0</sex> <cat> 8</cat> <percent> 0.712224963492203</percent></prevalence><prevalence>  <age> 70</age> <sex> 0</sex> <cat> 9</cat> <percent> 0.464563238574855</percent></prevalence><prevalence>  <age> 70</age> <sex> 1</sex> <cat> 1</cat> <percent> 42.376638505943</percent></prevalence><prevalence>  <age> 70</age> <sex> 1</sex> <cat> 2</cat> <percent> 47.1643411507855</percent></prevalence><prevalence>  <age> 70</age> <sex> 1</sex> <cat> 3</cat> <percent> 9.33826235608369</percent></prevalence><prevalence>  <age> 70</age> <sex> 1</sex> <cat> 4</cat> <percent> 1.01732700364012</percent></prevalence><prevalence>  <age> 70</age> <sex> 1</sex> <cat> 5</cat> <percent> 0.0939080856033447</percent></prevalence><prevalence>  <age> 70</age> <sex> 1</sex> <cat> 6</cat> <percent> 0.00859631867711208</percent></prevalence><prevalence>  <age> 70</age> <sex> 1</sex> <cat> 7</cat> <percent> 0.000829197866369924</percent></prevalence><prevalence>  <age> 70</age> <sex> 1</sex> <cat> 8</cat> <percent> 8.62536093659827e-05</percent></prevalence><prevalence>  <age> 70</age> <sex> 1</sex> <cat> 9</cat> <percent> 1.11277914438546e-05</percent></prevalence><prevalence>  <age> 71</age> <sex> 0</sex> <cat> 1</cat> <percent> 4.49223912394463</percent></prevalence><prevalence>  <age> 71</age> <sex> 0</sex> <cat> 2</cat> <percent> 25.045405424415</percent></prevalence><prevalence>  <age> 71</age> <sex> 0</sex> <cat> 3</cat> <percent> 31.6496324328232</percent></prevalence><prevalence>  <age> 71</age> <sex> 0</sex> <cat> 4</cat> <percent> 20.9799420896364</percent></prevalence><prevalence>  <age> 71</age> <sex> 0</sex> <cat> 5</cat> <percent> 10.3771815340926</percent></prevalence><prevalence>  <age> 71</age> <sex> 0</sex> <cat> 6</cat> <percent> 4.47129725779183</percent></prevalence><prevalence>  <age> 71</age> <sex> 0</sex> <cat> 7</cat> <percent> 1.80751393522925</percent></prevalence><prevalence>  <age> 71</age> <sex> 0</sex> <cat> 8</cat> <percent> 0.712224963492203</percent></prevalence><prevalence>  <age> 71</age> <sex> 0</sex> <cat> 9</cat> <percent> 0.464563238574855</percent></prevalence><prevalence>  <age> 71</age> <sex> 1</sex> <cat> 1</cat> <percent> 42.376638505943</percent></prevalence><prevalence>  <age> 71</age> <sex> 1</sex> <cat> 2</cat> <percent> 47.1643411507855</percent></prevalence><prevalence>  <age> 71</age> <sex> 1</sex> <cat> 3</cat> <percent> 9.33826235608369</percent></prevalence><prevalence>  <age> 71</age> <sex> 1</sex> <cat> 4</cat> <percent> 1.01732700364012</percent></prevalence><prevalence>  <age> 71</age> <sex> 1</sex> <cat> 5</cat> <percent> 0.0939080856033447</percent></prevalence><prevalence>  <age> 71</age> <sex> 1</sex> <cat> 6</cat> <percent> 0.00859631867711208</percent></prevalence><prevalence>  <age> 71</age> <sex> 1</sex> <cat> 7</cat> <percent> 0.000829197866369924</percent></prevalence><prevalence>  <age> 71</age> <sex> 1</sex> <cat> 8</cat> <percent> 8.62536093659827e-05</percent></prevalence><prevalence>  <age> 71</age> <sex> 1</sex> <cat> 9</cat> <percent> 1.11277914438546e-05</percent></prevalence><prevalence>  <age> 72</age> <sex> 0</sex> <cat> 1</cat> <percent> 4.49223912394463</percent></prevalence><prevalence>  <age> 72</age> <sex> 0</sex> <cat> 2</cat> <percent> 25.045405424415</percent></prevalence><prevalence>  <age> 72</age> <sex> 0</sex> <cat> 3</cat> <percent> 31.6496324328232</percent></prevalence><prevalence>  <age> 72</age> <sex> 0</sex> <cat> 4</cat> <percent> 20.9799420896364</percent></prevalence><prevalence>  <age> 72</age> <sex> 0</sex> <cat> 5</cat> <percent> 10.3771815340926</percent></prevalence><prevalence>  <age> 72</age> <sex> 0</sex> <cat> 6</cat> <percent> 4.47129725779183</percent></prevalence><prevalence>  <age> 72</age> <sex> 0</sex> <cat> 7</cat> <percent> 1.80751393522925</percent></prevalence><prevalence>  <age> 72</age> <sex> 0</sex> <cat> 8</cat> <percent> 0.712224963492203</percent></prevalence><prevalence>  <age> 72</age> <sex> 0</sex> <cat> 9</cat> <percent> 0.464563238574855</percent></prevalence><prevalence>  <age> 72</age> <sex> 1</sex> <cat> 1</cat> <percent> 42.376638505943</percent></prevalence><prevalence>  <age> 72</age> <sex> 1</sex> <cat> 2</cat> <percent> 47.1643411507855</percent></prevalence><prevalence>  <age> 72</age> <sex> 1</sex> <cat> 3</cat> <percent> 9.33826235608369</percent></prevalence><prevalence>  <age> 72</age> <sex> 1</sex> <cat> 4</cat> <percent> 1.01732700364012</percent></prevalence><prevalence>  <age> 72</age> <sex> 1</sex> <cat> 5</cat> <percent> 0.0939080856033447</percent></prevalence><prevalence>  <age> 72</age> <sex> 1</sex> <cat> 6</cat> <percent> 0.00859631867711208</percent></prevalence><prevalence>  <age> 72</age> <sex> 1</sex> <cat> 7</cat> <percent> 0.000829197866369924</percent></prevalence><prevalence>  <age> 72</age> <sex> 1</sex> <cat> 8</cat> <percent> 8.62536093659827e-05</percent></prevalence><prevalence>  <age> 72</age> <sex> 1</sex> <cat> 9</cat> <percent> 1.11277914438546e-05</percent></prevalence><prevalence>  <age> 73</age> <sex> 0</sex> <cat> 1</cat> <percent> 4.49223912394463</percent></prevalence><prevalence>  <age> 73</age> <sex> 0</sex> <cat> 2</cat> <percent> 25.045405424415</percent></prevalence><prevalence>  <age> 73</age> <sex> 0</sex> <cat> 3</cat> <percent> 31.6496324328232</percent></prevalence><prevalence>  <age> 73</age> <sex> 0</sex> <cat> 4</cat> <percent> 20.9799420896364</percent></prevalence><prevalence>  <age> 73</age> <sex> 0</sex> <cat> 5</cat> <percent> 10.3771815340926</percent></prevalence><prevalence>  <age> 73</age> <sex> 0</sex> <cat> 6</cat> <percent> 4.47129725779183</percent></prevalence><prevalence>  <age> 73</age> <sex> 0</sex> <cat> 7</cat> <percent> 1.80751393522925</percent></prevalence><prevalence>  <age> 73</age> <sex> 0</sex> <cat> 8</cat> <percent> 0.712224963492203</percent></prevalence><prevalence>  <age> 73</age> <sex> 0</sex> <cat> 9</cat> <percent> 0.464563238574855</percent></prevalence><prevalence>  <age> 73</age> <sex> 1</sex> <cat> 1</cat> <percent> 42.376638505943</percent></prevalence><prevalence>  <age> 73</age> <sex> 1</sex> <cat> 2</cat> <percent> 47.1643411507855</percent></prevalence><prevalence>  <age> 73</age> <sex> 1</sex> <cat> 3</cat> <percent> 9.33826235608369</percent></prevalence><prevalence>  <age> 73</age> <sex> 1</sex> <cat> 4</cat> <percent> 1.01732700364012</percent></prevalence><prevalence>  <age> 73</age> <sex> 1</sex> <cat> 5</cat> <percent> 0.0939080856033447</percent></prevalence><prevalence>  <age> 73</age> <sex> 1</sex> <cat> 6</cat> <percent> 0.00859631867711208</percent></prevalence><prevalence>  <age> 73</age> <sex> 1</sex> <cat> 7</cat> <percent> 0.000829197866369924</percent></prevalence><prevalence>  <age> 73</age> <sex> 1</sex> <cat> 8</cat> <percent> 8.62536093659827e-05</percent></prevalence><prevalence>  <age> 73</age> <sex> 1</sex> <cat> 9</cat> <percent> 1.11277914438546e-05</percent></prevalence><prevalence>  <age> 74</age> <sex> 0</sex> <cat> 1</cat> <percent> 4.49223912394463</percent></prevalence><prevalence>  <age> 74</age> <sex> 0</sex> <cat> 2</cat> <percent> 25.045405424415</percent></prevalence><prevalence>  <age> 74</age> <sex> 0</sex> <cat> 3</cat> <percent> 31.6496324328232</percent></prevalence><prevalence>  <age> 74</age> <sex> 0</sex> <cat> 4</cat> <percent> 20.9799420896364</percent></prevalence><prevalence>  <age> 74</age> <sex> 0</sex> <cat> 5</cat> <percent> 10.3771815340926</percent></prevalence><prevalence>  <age> 74</age> <sex> 0</sex> <cat> 6</cat> <percent> 4.47129725779183</percent></prevalence><prevalence>  <age> 74</age> <sex> 0</sex> <cat> 7</cat> <percent> 1.80751393522925</percent></prevalence><prevalence>  <age> 74</age> <sex> 0</sex> <cat> 8</cat> <percent> 0.712224963492203</percent></prevalence><prevalence>  <age> 74</age> <sex> 0</sex> <cat> 9</cat> <percent> 0.464563238574855</percent></prevalence><prevalence>  <age> 74</age> <sex> 1</sex> <cat> 1</cat> <percent> 42.376638505943</percent></prevalence><prevalence>  <age> 74</age> <sex> 1</sex> <cat> 2</cat> <percent> 47.1643411507855</percent></prevalence><prevalence>  <age> 74</age> <sex> 1</sex> <cat> 3</cat> <percent> 9.33826235608369</percent></prevalence><prevalence>  <age> 74</age> <sex> 1</sex> <cat> 4</cat> <percent> 1.01732700364012</percent></prevalence><prevalence>  <age> 74</age> <sex> 1</sex> <cat> 5</cat> <percent> 0.0939080856033447</percent></prevalence><prevalence>  <age> 74</age> <sex> 1</sex> <cat> 6</cat> <percent> 0.00859631867711208</percent></prevalence><prevalence>  <age> 74</age> <sex> 1</sex> <cat> 7</cat> <percent> 0.000829197866369924</percent></prevalence><prevalence>  <age> 74</age> <sex> 1</sex> <cat> 8</cat> <percent> 8.62536093659827e-05</percent></prevalence><prevalence>  <age> 74</age> <sex> 1</sex> <cat> 9</cat> <percent> 1.11277914438546e-05</percent></prevalence><prevalence>  <age> 75</age> <sex> 0</sex> <cat> 1</cat> <percent> 4.49223912394463</percent></prevalence><prevalence>  <age> 75</age> <sex> 0</sex> <cat> 2</cat> <percent> 25.045405424415</percent></prevalence><prevalence>  <age> 75</age> <sex> 0</sex> <cat> 3</cat> <percent> 31.6496324328232</percent></prevalence><prevalence>  <age> 75</age> <sex> 0</sex> <cat> 4</cat> <percent> 20.9799420896364</percent></prevalence><prevalence>  <age> 75</age> <sex> 0</sex> <cat> 5</cat> <percent> 10.3771815340926</percent></prevalence><prevalence>  <age> 75</age> <sex> 0</sex> <cat> 6</cat> <percent> 4.47129725779183</percent></prevalence><prevalence>  <age> 75</age> <sex> 0</sex> <cat> 7</cat> <percent> 1.80751393522925</percent></prevalence><prevalence>  <age> 75</age> <sex> 0</sex> <cat> 8</cat> <percent> 0.712224963492203</percent></prevalence><prevalence>  <age> 75</age> <sex> 0</sex> <cat> 9</cat> <percent> 0.464563238574855</percent></prevalence><prevalence>  <age> 75</age> <sex> 1</sex> <cat> 1</cat> <percent> 42.376638505943</percent></prevalence><prevalence>  <age> 75</age> <sex> 1</sex> <cat> 2</cat> <percent> 47.1643411507855</percent></prevalence><prevalence>  <age> 75</age> <sex> 1</sex> <cat> 3</cat> <percent> 9.33826235608369</percent></prevalence><prevalence>  <age> 75</age> <sex> 1</sex> <cat> 4</cat> <percent> 1.01732700364012</percent></prevalence><prevalence>  <age> 75</age> <sex> 1</sex> <cat> 5</cat> <percent> 0.0939080856033447</percent></prevalence><prevalence>  <age> 75</age> <sex> 1</sex> <cat> 6</cat> <percent> 0.00859631867711208</percent></prevalence><prevalence>  <age> 75</age> <sex> 1</sex> <cat> 7</cat> <percent> 0.000829197866369924</percent></prevalence><prevalence>  <age> 75</age> <sex> 1</sex> <cat> 8</cat> <percent> 8.62536093659827e-05</percent></prevalence><prevalence>  <age> 75</age> <sex> 1</sex> <cat> 9</cat> <percent> 1.11277914438546e-05</percent></prevalence><prevalence>  <age> 76</age> <sex> 0</sex> <cat> 1</cat> <percent> 4.49223912394463</percent></prevalence><prevalence>  <age> 76</age> <sex> 0</sex> <cat> 2</cat> <percent> 25.045405424415</percent></prevalence><prevalence>  <age> 76</age> <sex> 0</sex> <cat> 3</cat> <percent> 31.6496324328232</percent></prevalence><prevalence>  <age> 76</age> <sex> 0</sex> <cat> 4</cat> <percent> 20.9799420896364</percent></prevalence><prevalence>  <age> 76</age> <sex> 0</sex> <cat> 5</cat> <percent> 10.3771815340926</percent></prevalence><prevalence>  <age> 76</age> <sex> 0</sex> <cat> 6</cat> <percent> 4.47129725779183</percent></prevalence><prevalence>  <age> 76</age> <sex> 0</sex> <cat> 7</cat> <percent> 1.80751393522925</percent></prevalence><prevalence>  <age> 76</age> <sex> 0</sex> <cat> 8</cat> <percent> 0.712224963492203</percent></prevalence><prevalence>  <age> 76</age> <sex> 0</sex> <cat> 9</cat> <percent> 0.464563238574855</percent></prevalence><prevalence>  <age> 76</age> <sex> 1</sex> <cat> 1</cat> <percent> 42.376638505943</percent></prevalence><prevalence>  <age> 76</age> <sex> 1</sex> <cat> 2</cat> <percent> 47.1643411507855</percent></prevalence><prevalence>  <age> 76</age> <sex> 1</sex> <cat> 3</cat> <percent> 9.33826235608369</percent></prevalence><prevalence>  <age> 76</age> <sex> 1</sex> <cat> 4</cat> <percent> 1.01732700364012</percent></prevalence><prevalence>  <age> 76</age> <sex> 1</sex> <cat> 5</cat> <percent> 0.0939080856033447</percent></prevalence><prevalence>  <age> 76</age> <sex> 1</sex> <cat> 6</cat> <percent> 0.00859631867711208</percent></prevalence><prevalence>  <age> 76</age> <sex> 1</sex> <cat> 7</cat> <percent> 0.000829197866369924</percent></prevalence><prevalence>  <age> 76</age> <sex> 1</sex> <cat> 8</cat> <percent> 8.62536093659827e-05</percent></prevalence><prevalence>  <age> 76</age> <sex> 1</sex> <cat> 9</cat> <percent> 1.11277914438546e-05</percent></prevalence><prevalence>  <age> 77</age> <sex> 0</sex> <cat> 1</cat> <percent> 4.49223912394463</percent></prevalence><prevalence>  <age> 77</age> <sex> 0</sex> <cat> 2</cat> <percent> 25.045405424415</percent></prevalence><prevalence>  <age> 77</age> <sex> 0</sex> <cat> 3</cat> <percent> 31.6496324328232</percent></prevalence><prevalence>  <age> 77</age> <sex> 0</sex> <cat> 4</cat> <percent> 20.9799420896364</percent></prevalence><prevalence>  <age> 77</age> <sex> 0</sex> <cat> 5</cat> <percent> 10.3771815340926</percent></prevalence><prevalence>  <age> 77</age> <sex> 0</sex> <cat> 6</cat> <percent> 4.47129725779183</percent></prevalence><prevalence>  <age> 77</age> <sex> 0</sex> <cat> 7</cat> <percent> 1.80751393522925</percent></prevalence><prevalence>  <age> 77</age> <sex> 0</sex> <cat> 8</cat> <percent> 0.712224963492203</percent></prevalence><prevalence>  <age> 77</age> <sex> 0</sex> <cat> 9</cat> <percent> 0.464563238574855</percent></prevalence><prevalence>  <age> 77</age> <sex> 1</sex> <cat> 1</cat> <percent> 42.376638505943</percent></prevalence><prevalence>  <age> 77</age> <sex> 1</sex> <cat> 2</cat> <percent> 47.1643411507855</percent></prevalence><prevalence>  <age> 77</age> <sex> 1</sex> <cat> 3</cat> <percent> 9.33826235608369</percent></prevalence><prevalence>  <age> 77</age> <sex> 1</sex> <cat> 4</cat> <percent> 1.01732700364012</percent></prevalence><prevalence>  <age> 77</age> <sex> 1</sex> <cat> 5</cat> <percent> 0.0939080856033447</percent></prevalence><prevalence>  <age> 77</age> <sex> 1</sex> <cat> 6</cat> <percent> 0.00859631867711208</percent></prevalence><prevalence>  <age> 77</age> <sex> 1</sex> <cat> 7</cat> <percent> 0.000829197866369924</percent></prevalence><prevalence>  <age> 77</age> <sex> 1</sex> <cat> 8</cat> <percent> 8.62536093659827e-05</percent></prevalence><prevalence>  <age> 77</age> <sex> 1</sex> <cat> 9</cat> <percent> 1.11277914438546e-05</percent></prevalence><prevalence>  <age> 78</age> <sex> 0</sex> <cat> 1</cat> <percent> 4.49223912394463</percent></prevalence><prevalence>  <age> 78</age> <sex> 0</sex> <cat> 2</cat> <percent> 25.045405424415</percent></prevalence><prevalence>  <age> 78</age> <sex> 0</sex> <cat> 3</cat> <percent> 31.6496324328232</percent></prevalence><prevalence>  <age> 78</age> <sex> 0</sex> <cat> 4</cat> <percent> 20.9799420896364</percent></prevalence><prevalence>  <age> 78</age> <sex> 0</sex> <cat> 5</cat> <percent> 10.3771815340926</percent></prevalence><prevalence>  <age> 78</age> <sex> 0</sex> <cat> 6</cat> <percent> 4.47129725779183</percent></prevalence><prevalence>  <age> 78</age> <sex> 0</sex> <cat> 7</cat> <percent> 1.80751393522925</percent></prevalence><prevalence>  <age> 78</age> <sex> 0</sex> <cat> 8</cat> <percent> 0.712224963492203</percent></prevalence><prevalence>  <age> 78</age> <sex> 0</sex> <cat> 9</cat> <percent> 0.464563238574855</percent></prevalence><prevalence>  <age> 78</age> <sex> 1</sex> <cat> 1</cat> <percent> 42.376638505943</percent></prevalence><prevalence>  <age> 78</age> <sex> 1</sex> <cat> 2</cat> <percent> 47.1643411507855</percent></prevalence><prevalence>  <age> 78</age> <sex> 1</sex> <cat> 3</cat> <percent> 9.33826235608369</percent></prevalence><prevalence>  <age> 78</age> <sex> 1</sex> <cat> 4</cat> <percent> 1.01732700364012</percent></prevalence><prevalence>  <age> 78</age> <sex> 1</sex> <cat> 5</cat> <percent> 0.0939080856033447</percent></prevalence><prevalence>  <age> 78</age> <sex> 1</sex> <cat> 6</cat> <percent> 0.00859631867711208</percent></prevalence><prevalence>  <age> 78</age> <sex> 1</sex> <cat> 7</cat> <percent> 0.000829197866369924</percent></prevalence><prevalence>  <age> 78</age> <sex> 1</sex> <cat> 8</cat> <percent> 8.62536093659827e-05</percent></prevalence><prevalence>  <age> 78</age> <sex> 1</sex> <cat> 9</cat> <percent> 1.11277914438546e-05</percent></prevalence><prevalence>  <age> 79</age> <sex> 0</sex> <cat> 1</cat> <percent> 4.49223912394463</percent></prevalence><prevalence>  <age> 79</age> <sex> 0</sex> <cat> 2</cat> <percent> 25.045405424415</percent></prevalence><prevalence>  <age> 79</age> <sex> 0</sex> <cat> 3</cat> <percent> 31.6496324328232</percent></prevalence><prevalence>  <age> 79</age> <sex> 0</sex> <cat> 4</cat> <percent> 20.9799420896364</percent></prevalence><prevalence>  <age> 79</age> <sex> 0</sex> <cat> 5</cat> <percent> 10.3771815340926</percent></prevalence><prevalence>  <age> 79</age> <sex> 0</sex> <cat> 6</cat> <percent> 4.47129725779183</percent></prevalence><prevalence>  <age> 79</age> <sex> 0</sex> <cat> 7</cat> <percent> 1.80751393522925</percent></prevalence><prevalence>  <age> 79</age> <sex> 0</sex> <cat> 8</cat> <percent> 0.712224963492203</percent></prevalence><prevalence>  <age> 79</age> <sex> 0</sex> <cat> 9</cat> <percent> 0.464563238574855</percent></prevalence><prevalence>  <age> 79</age> <sex> 1</sex> <cat> 1</cat> <percent> 42.376638505943</percent></prevalence><prevalence>  <age> 79</age> <sex> 1</sex> <cat> 2</cat> <percent> 47.1643411507855</percent></prevalence><prevalence>  <age> 79</age> <sex> 1</sex> <cat> 3</cat> <percent> 9.33826235608369</percent></prevalence><prevalence>  <age> 79</age> <sex> 1</sex> <cat> 4</cat> <percent> 1.01732700364012</percent></prevalence><prevalence>  <age> 79</age> <sex> 1</sex> <cat> 5</cat> <percent> 0.0939080856033447</percent></prevalence><prevalence>  <age> 79</age> <sex> 1</sex> <cat> 6</cat> <percent> 0.00859631867711208</percent></prevalence><prevalence>  <age> 79</age> <sex> 1</sex> <cat> 7</cat> <percent> 0.000829197866369924</percent></prevalence><prevalence>  <age> 79</age> <sex> 1</sex> <cat> 8</cat> <percent> 8.62536093659827e-05</percent></prevalence><prevalence>  <age> 79</age> <sex> 1</sex> <cat> 9</cat> <percent> 1.11277914438546e-05</percent></prevalence><prevalence>  <age> 80</age> <sex> 0</sex> <cat> 1</cat> <percent> 4.49223912394463</percent></prevalence><prevalence>  <age> 80</age> <sex> 0</sex> <cat> 2</cat> <percent> 25.045405424415</percent></prevalence><prevalence>  <age> 80</age> <sex> 0</sex> <cat> 3</cat> <percent> 31.6496324328232</percent></prevalence><prevalence>  <age> 80</age> <sex> 0</sex> <cat> 4</cat> <percent> 20.9799420896364</percent></prevalence><prevalence>  <age> 80</age> <sex> 0</sex> <cat> 5</cat> <percent> 10.3771815340926</percent></prevalence><prevalence>  <age> 80</age> <sex> 0</sex> <cat> 6</cat> <percent> 4.47129725779183</percent></prevalence><prevalence>  <age> 80</age> <sex> 0</sex> <cat> 7</cat> <percent> 1.80751393522925</percent></prevalence><prevalence>  <age> 80</age> <sex> 0</sex> <cat> 8</cat> <percent> 0.712224963492203</percent></prevalence><prevalence>  <age> 80</age> <sex> 0</sex> <cat> 9</cat> <percent> 0.464563238574855</percent></prevalence><prevalence>  <age> 80</age> <sex> 1</sex> <cat> 1</cat> <percent> 42.376638505943</percent></prevalence><prevalence>  <age> 80</age> <sex> 1</sex> <cat> 2</cat> <percent> 47.1643411507855</percent></prevalence><prevalence>  <age> 80</age> <sex> 1</sex> <cat> 3</cat> <percent> 9.33826235608369</percent></prevalence><prevalence>  <age> 80</age> <sex> 1</sex> <cat> 4</cat> <percent> 1.01732700364012</percent></prevalence><prevalence>  <age> 80</age> <sex> 1</sex> <cat> 5</cat> <percent> 0.0939080856033447</percent></prevalence><prevalence>  <age> 80</age> <sex> 1</sex> <cat> 6</cat> <percent> 0.00859631867711208</percent></prevalence><prevalence>  <age> 80</age> <sex> 1</sex> <cat> 7</cat> <percent> 0.000829197866369924</percent></prevalence><prevalence>  <age> 80</age> <sex> 1</sex> <cat> 8</cat> <percent> 8.62536093659827e-05</percent></prevalence><prevalence>  <age> 80</age> <sex> 1</sex> <cat> 9</cat> <percent> 1.11277914438546e-05</percent></prevalence><prevalence>  <age> 81</age> <sex> 0</sex> <cat> 1</cat> <percent> 4.49223912394463</percent></prevalence><prevalence>  <age> 81</age> <sex> 0</sex> <cat> 2</cat> <percent> 25.045405424415</percent></prevalence><prevalence>  <age> 81</age> <sex> 0</sex> <cat> 3</cat> <percent> 31.6496324328232</percent></prevalence><prevalence>  <age> 81</age> <sex> 0</sex> <cat> 4</cat> <percent> 20.9799420896364</percent></prevalence><prevalence>  <age> 81</age> <sex> 0</sex> <cat> 5</cat> <percent> 10.3771815340926</percent></prevalence><prevalence>  <age> 81</age> <sex> 0</sex> <cat> 6</cat> <percent> 4.47129725779183</percent></prevalence><prevalence>  <age> 81</age> <sex> 0</sex> <cat> 7</cat> <percent> 1.80751393522925</percent></prevalence><prevalence>  <age> 81</age> <sex> 0</sex> <cat> 8</cat> <percent> 0.712224963492203</percent></prevalence><prevalence>  <age> 81</age> <sex> 0</sex> <cat> 9</cat> <percent> 0.464563238574855</percent></prevalence><prevalence>  <age> 81</age> <sex> 1</sex> <cat> 1</cat> <percent> 42.376638505943</percent></prevalence><prevalence>  <age> 81</age> <sex> 1</sex> <cat> 2</cat> <percent> 47.1643411507855</percent></prevalence><prevalence>  <age> 81</age> <sex> 1</sex> <cat> 3</cat> <percent> 9.33826235608369</percent></prevalence><prevalence>  <age> 81</age> <sex> 1</sex> <cat> 4</cat> <percent> 1.01732700364012</percent></prevalence><prevalence>  <age> 81</age> <sex> 1</sex> <cat> 5</cat> <percent> 0.0939080856033447</percent></prevalence><prevalence>  <age> 81</age> <sex> 1</sex> <cat> 6</cat> <percent> 0.00859631867711208</percent></prevalence><prevalence>  <age> 81</age> <sex> 1</sex> <cat> 7</cat> <percent> 0.000829197866369924</percent></prevalence><prevalence>  <age> 81</age> <sex> 1</sex> <cat> 8</cat> <percent> 8.62536093659827e-05</percent></prevalence><prevalence>  <age> 81</age> <sex> 1</sex> <cat> 9</cat> <percent> 1.11277914438546e-05</percent></prevalence><prevalence>  <age> 82</age> <sex> 0</sex> <cat> 1</cat> <percent> 4.49223912394463</percent></prevalence><prevalence>  <age> 82</age> <sex> 0</sex> <cat> 2</cat> <percent> 25.045405424415</percent></prevalence><prevalence>  <age> 82</age> <sex> 0</sex> <cat> 3</cat> <percent> 31.6496324328232</percent></prevalence><prevalence>  <age> 82</age> <sex> 0</sex> <cat> 4</cat> <percent> 20.9799420896364</percent></prevalence><prevalence>  <age> 82</age> <sex> 0</sex> <cat> 5</cat> <percent> 10.3771815340926</percent></prevalence><prevalence>  <age> 82</age> <sex> 0</sex> <cat> 6</cat> <percent> 4.47129725779183</percent></prevalence><prevalence>  <age> 82</age> <sex> 0</sex> <cat> 7</cat> <percent> 1.80751393522925</percent></prevalence><prevalence>  <age> 82</age> <sex> 0</sex> <cat> 8</cat> <percent> 0.712224963492203</percent></prevalence><prevalence>  <age> 82</age> <sex> 0</sex> <cat> 9</cat> <percent> 0.464563238574855</percent></prevalence><prevalence>  <age> 82</age> <sex> 1</sex> <cat> 1</cat> <percent> 42.376638505943</percent></prevalence><prevalence>  <age> 82</age> <sex> 1</sex> <cat> 2</cat> <percent> 47.1643411507855</percent></prevalence><prevalence>  <age> 82</age> <sex> 1</sex> <cat> 3</cat> <percent> 9.33826235608369</percent></prevalence><prevalence>  <age> 82</age> <sex> 1</sex> <cat> 4</cat> <percent> 1.01732700364012</percent></prevalence><prevalence>  <age> 82</age> <sex> 1</sex> <cat> 5</cat> <percent> 0.0939080856033447</percent></prevalence><prevalence>  <age> 82</age> <sex> 1</sex> <cat> 6</cat> <percent> 0.00859631867711208</percent></prevalence><prevalence>  <age> 82</age> <sex> 1</sex> <cat> 7</cat> <percent> 0.000829197866369924</percent></prevalence><prevalence>  <age> 82</age> <sex> 1</sex> <cat> 8</cat> <percent> 8.62536093659827e-05</percent></prevalence><prevalence>  <age> 82</age> <sex> 1</sex> <cat> 9</cat> <percent> 1.11277914438546e-05</percent></prevalence><prevalence>  <age> 83</age> <sex> 0</sex> <cat> 1</cat> <percent> 4.49223912394463</percent></prevalence><prevalence>  <age> 83</age> <sex> 0</sex> <cat> 2</cat> <percent> 25.045405424415</percent></prevalence><prevalence>  <age> 83</age> <sex> 0</sex> <cat> 3</cat> <percent> 31.6496324328232</percent></prevalence><prevalence>  <age> 83</age> <sex> 0</sex> <cat> 4</cat> <percent> 20.9799420896364</percent></prevalence><prevalence>  <age> 83</age> <sex> 0</sex> <cat> 5</cat> <percent> 10.3771815340926</percent></prevalence><prevalence>  <age> 83</age> <sex> 0</sex> <cat> 6</cat> <percent> 4.47129725779183</percent></prevalence><prevalence>  <age> 83</age> <sex> 0</sex> <cat> 7</cat> <percent> 1.80751393522925</percent></prevalence><prevalence>  <age> 83</age> <sex> 0</sex> <cat> 8</cat> <percent> 0.712224963492203</percent></prevalence><prevalence>  <age> 83</age> <sex> 0</sex> <cat> 9</cat> <percent> 0.464563238574855</percent></prevalence><prevalence>  <age> 83</age> <sex> 1</sex> <cat> 1</cat> <percent> 42.376638505943</percent></prevalence><prevalence>  <age> 83</age> <sex> 1</sex> <cat> 2</cat> <percent> 47.1643411507855</percent></prevalence><prevalence>  <age> 83</age> <sex> 1</sex> <cat> 3</cat> <percent> 9.33826235608369</percent></prevalence><prevalence>  <age> 83</age> <sex> 1</sex> <cat> 4</cat> <percent> 1.01732700364012</percent></prevalence><prevalence>  <age> 83</age> <sex> 1</sex> <cat> 5</cat> <percent> 0.0939080856033447</percent></prevalence><prevalence>  <age> 83</age> <sex> 1</sex> <cat> 6</cat> <percent> 0.00859631867711208</percent></prevalence><prevalence>  <age> 83</age> <sex> 1</sex> <cat> 7</cat> <percent> 0.000829197866369924</percent></prevalence><prevalence>  <age> 83</age> <sex> 1</sex> <cat> 8</cat> <percent> 8.62536093659827e-05</percent></prevalence><prevalence>  <age> 83</age> <sex> 1</sex> <cat> 9</cat> <percent> 1.11277914438546e-05</percent></prevalence><prevalence>  <age> 84</age> <sex> 0</sex> <cat> 1</cat> <percent> 4.49223912394463</percent></prevalence><prevalence>  <age> 84</age> <sex> 0</sex> <cat> 2</cat> <percent> 25.045405424415</percent></prevalence><prevalence>  <age> 84</age> <sex> 0</sex> <cat> 3</cat> <percent> 31.6496324328232</percent></prevalence><prevalence>  <age> 84</age> <sex> 0</sex> <cat> 4</cat> <percent> 20.9799420896364</percent></prevalence><prevalence>  <age> 84</age> <sex> 0</sex> <cat> 5</cat> <percent> 10.3771815340926</percent></prevalence><prevalence>  <age> 84</age> <sex> 0</sex> <cat> 6</cat> <percent> 4.47129725779183</percent></prevalence><prevalence>  <age> 84</age> <sex> 0</sex> <cat> 7</cat> <percent> 1.80751393522925</percent></prevalence><prevalence>  <age> 84</age> <sex> 0</sex> <cat> 8</cat> <percent> 0.712224963492203</percent></prevalence><prevalence>  <age> 84</age> <sex> 0</sex> <cat> 9</cat> <percent> 0.464563238574855</percent></prevalence><prevalence>  <age> 84</age> <sex> 1</sex> <cat> 1</cat> <percent> 42.376638505943</percent></prevalence><prevalence>  <age> 84</age> <sex> 1</sex> <cat> 2</cat> <percent> 47.1643411507855</percent></prevalence><prevalence>  <age> 84</age> <sex> 1</sex> <cat> 3</cat> <percent> 9.33826235608369</percent></prevalence><prevalence>  <age> 84</age> <sex> 1</sex> <cat> 4</cat> <percent> 1.01732700364012</percent></prevalence><prevalence>  <age> 84</age> <sex> 1</sex> <cat> 5</cat> <percent> 0.0939080856033447</percent></prevalence><prevalence>  <age> 84</age> <sex> 1</sex> <cat> 6</cat> <percent> 0.00859631867711208</percent></prevalence><prevalence>  <age> 84</age> <sex> 1</sex> <cat> 7</cat> <percent> 0.000829197866369924</percent></prevalence><prevalence>  <age> 84</age> <sex> 1</sex> <cat> 8</cat> <percent> 8.62536093659827e-05</percent></prevalence><prevalence>  <age> 84</age> <sex> 1</sex> <cat> 9</cat> <percent> 1.11277914438546e-05</percent></prevalence><prevalence>  <age> 85</age> <sex> 0</sex> <cat> 1</cat> <percent> 4.49223912394463</percent></prevalence><prevalence>  <age> 85</age> <sex> 0</sex> <cat> 2</cat> <percent> 25.045405424415</percent></prevalence><prevalence>  <age> 85</age> <sex> 0</sex> <cat> 3</cat> <percent> 31.6496324328232</percent></prevalence><prevalence>  <age> 85</age> <sex> 0</sex> <cat> 4</cat> <percent> 20.9799420896364</percent></prevalence><prevalence>  <age> 85</age> <sex> 0</sex> <cat> 5</cat> <percent> 10.3771815340926</percent></prevalence><prevalence>  <age> 85</age> <sex> 0</sex> <cat> 6</cat> <percent> 4.47129725779183</percent></prevalence><prevalence>  <age> 85</age> <sex> 0</sex> <cat> 7</cat> <percent> 1.80751393522925</percent></prevalence><prevalence>  <age> 85</age> <sex> 0</sex> <cat> 8</cat> <percent> 0.712224963492203</percent></prevalence><prevalence>  <age> 85</age> <sex> 0</sex> <cat> 9</cat> <percent> 0.464563238574855</percent></prevalence><prevalence>  <age> 85</age> <sex> 1</sex> <cat> 1</cat> <percent> 42.376638505943</percent></prevalence><prevalence>  <age> 85</age> <sex> 1</sex> <cat> 2</cat> <percent> 47.1643411507855</percent></prevalence><prevalence>  <age> 85</age> <sex> 1</sex> <cat> 3</cat> <percent> 9.33826235608369</percent></prevalence><prevalence>  <age> 85</age> <sex> 1</sex> <cat> 4</cat> <percent> 1.01732700364012</percent></prevalence><prevalence>  <age> 85</age> <sex> 1</sex> <cat> 5</cat> <percent> 0.0939080856033447</percent></prevalence><prevalence>  <age> 85</age> <sex> 1</sex> <cat> 6</cat> <percent> 0.00859631867711208</percent></prevalence><prevalence>  <age> 85</age> <sex> 1</sex> <cat> 7</cat> <percent> 0.000829197866369924</percent></prevalence><prevalence>  <age> 85</age> <sex> 1</sex> <cat> 8</cat> <percent> 8.62536093659827e-05</percent></prevalence><prevalence>  <age> 85</age> <sex> 1</sex> <cat> 9</cat> <percent> 1.11277914438546e-05</percent></prevalence><prevalence>  <age> 86</age> <sex> 0</sex> <cat> 1</cat> <percent> 4.49223912394463</percent></prevalence><prevalence>  <age> 86</age> <sex> 0</sex> <cat> 2</cat> <percent> 25.045405424415</percent></prevalence><prevalence>  <age> 86</age> <sex> 0</sex> <cat> 3</cat> <percent> 31.6496324328232</percent></prevalence><prevalence>  <age> 86</age> <sex> 0</sex> <cat> 4</cat> <percent> 20.9799420896364</percent></prevalence><prevalence>  <age> 86</age> <sex> 0</sex> <cat> 5</cat> <percent> 10.3771815340926</percent></prevalence><prevalence>  <age> 86</age> <sex> 0</sex> <cat> 6</cat> <percent> 4.47129725779183</percent></prevalence><prevalence>  <age> 86</age> <sex> 0</sex> <cat> 7</cat> <percent> 1.80751393522925</percent></prevalence><prevalence>  <age> 86</age> <sex> 0</sex> <cat> 8</cat> <percent> 0.712224963492203</percent></prevalence><prevalence>  <age> 86</age> <sex> 0</sex> <cat> 9</cat> <percent> 0.464563238574855</percent></prevalence><prevalence>  <age> 86</age> <sex> 1</sex> <cat> 1</cat> <percent> 42.376638505943</percent></prevalence><prevalence>  <age> 86</age> <sex> 1</sex> <cat> 2</cat> <percent> 47.1643411507855</percent></prevalence><prevalence>  <age> 86</age> <sex> 1</sex> <cat> 3</cat> <percent> 9.33826235608369</percent></prevalence><prevalence>  <age> 86</age> <sex> 1</sex> <cat> 4</cat> <percent> 1.01732700364012</percent></prevalence><prevalence>  <age> 86</age> <sex> 1</sex> <cat> 5</cat> <percent> 0.0939080856033447</percent></prevalence><prevalence>  <age> 86</age> <sex> 1</sex> <cat> 6</cat> <percent> 0.00859631867711208</percent></prevalence><prevalence>  <age> 86</age> <sex> 1</sex> <cat> 7</cat> <percent> 0.000829197866369924</percent></prevalence><prevalence>  <age> 86</age> <sex> 1</sex> <cat> 8</cat> <percent> 8.62536093659827e-05</percent></prevalence><prevalence>  <age> 86</age> <sex> 1</sex> <cat> 9</cat> <percent> 1.11277914438546e-05</percent></prevalence><prevalence>  <age> 87</age> <sex> 0</sex> <cat> 1</cat> <percent> 4.49223912394463</percent></prevalence><prevalence>  <age> 87</age> <sex> 0</sex> <cat> 2</cat> <percent> 25.045405424415</percent></prevalence><prevalence>  <age> 87</age> <sex> 0</sex> <cat> 3</cat> <percent> 31.6496324328232</percent></prevalence><prevalence>  <age> 87</age> <sex> 0</sex> <cat> 4</cat> <percent> 20.9799420896364</percent></prevalence><prevalence>  <age> 87</age> <sex> 0</sex> <cat> 5</cat> <percent> 10.3771815340926</percent></prevalence><prevalence>  <age> 87</age> <sex> 0</sex> <cat> 6</cat> <percent> 4.47129725779183</percent></prevalence><prevalence>  <age> 87</age> <sex> 0</sex> <cat> 7</cat> <percent> 1.80751393522925</percent></prevalence><prevalence>  <age> 87</age> <sex> 0</sex> <cat> 8</cat> <percent> 0.712224963492203</percent></prevalence><prevalence>  <age> 87</age> <sex> 0</sex> <cat> 9</cat> <percent> 0.464563238574855</percent></prevalence><prevalence>  <age> 87</age> <sex> 1</sex> <cat> 1</cat> <percent> 42.376638505943</percent></prevalence><prevalence>  <age> 87</age> <sex> 1</sex> <cat> 2</cat> <percent> 47.1643411507855</percent></prevalence><prevalence>  <age> 87</age> <sex> 1</sex> <cat> 3</cat> <percent> 9.33826235608369</percent></prevalence><prevalence>  <age> 87</age> <sex> 1</sex> <cat> 4</cat> <percent> 1.01732700364012</percent></prevalence><prevalence>  <age> 87</age> <sex> 1</sex> <cat> 5</cat> <percent> 0.0939080856033447</percent></prevalence><prevalence>  <age> 87</age> <sex> 1</sex> <cat> 6</cat> <percent> 0.00859631867711208</percent></prevalence><prevalence>  <age> 87</age> <sex> 1</sex> <cat> 7</cat> <percent> 0.000829197866369924</percent></prevalence><prevalence>  <age> 87</age> <sex> 1</sex> <cat> 8</cat> <percent> 8.62536093659827e-05</percent></prevalence><prevalence>  <age> 87</age> <sex> 1</sex> <cat> 9</cat> <percent> 1.11277914438546e-05</percent></prevalence><prevalence>  <age> 88</age> <sex> 0</sex> <cat> 1</cat> <percent> 4.49223912394463</percent></prevalence><prevalence>  <age> 88</age> <sex> 0</sex> <cat> 2</cat> <percent> 25.045405424415</percent></prevalence><prevalence>  <age> 88</age> <sex> 0</sex> <cat> 3</cat> <percent> 31.6496324328232</percent></prevalence><prevalence>  <age> 88</age> <sex> 0</sex> <cat> 4</cat> <percent> 20.9799420896364</percent></prevalence><prevalence>  <age> 88</age> <sex> 0</sex> <cat> 5</cat> <percent> 10.3771815340926</percent></prevalence><prevalence>  <age> 88</age> <sex> 0</sex> <cat> 6</cat> <percent> 4.47129725779183</percent></prevalence><prevalence>  <age> 88</age> <sex> 0</sex> <cat> 7</cat> <percent> 1.80751393522925</percent></prevalence><prevalence>  <age> 88</age> <sex> 0</sex> <cat> 8</cat> <percent> 0.712224963492203</percent></prevalence><prevalence>  <age> 88</age> <sex> 0</sex> <cat> 9</cat> <percent> 0.464563238574855</percent></prevalence><prevalence>  <age> 88</age> <sex> 1</sex> <cat> 1</cat> <percent> 42.376638505943</percent></prevalence><prevalence>  <age> 88</age> <sex> 1</sex> <cat> 2</cat> <percent> 47.1643411507855</percent></prevalence><prevalence>  <age> 88</age> <sex> 1</sex> <cat> 3</cat> <percent> 9.33826235608369</percent></prevalence><prevalence>  <age> 88</age> <sex> 1</sex> <cat> 4</cat> <percent> 1.01732700364012</percent></prevalence><prevalence>  <age> 88</age> <sex> 1</sex> <cat> 5</cat> <percent> 0.0939080856033447</percent></prevalence><prevalence>  <age> 88</age> <sex> 1</sex> <cat> 6</cat> <percent> 0.00859631867711208</percent></prevalence><prevalence>  <age> 88</age> <sex> 1</sex> <cat> 7</cat> <percent> 0.000829197866369924</percent></prevalence><prevalence>  <age> 88</age> <sex> 1</sex> <cat> 8</cat> <percent> 8.62536093659827e-05</percent></prevalence><prevalence>  <age> 88</age> <sex> 1</sex> <cat> 9</cat> <percent> 1.11277914438546e-05</percent></prevalence><prevalence>  <age> 89</age> <sex> 0</sex> <cat> 1</cat> <percent> 4.49223912394463</percent></prevalence><prevalence>  <age> 89</age> <sex> 0</sex> <cat> 2</cat> <percent> 25.045405424415</percent></prevalence><prevalence>  <age> 89</age> <sex> 0</sex> <cat> 3</cat> <percent> 31.6496324328232</percent></prevalence><prevalence>  <age> 89</age> <sex> 0</sex> <cat> 4</cat> <percent> 20.9799420896364</percent></prevalence><prevalence>  <age> 89</age> <sex> 0</sex> <cat> 5</cat> <percent> 10.3771815340926</percent></prevalence><prevalence>  <age> 89</age> <sex> 0</sex> <cat> 6</cat> <percent> 4.47129725779183</percent></prevalence><prevalence>  <age> 89</age> <sex> 0</sex> <cat> 7</cat> <percent> 1.80751393522925</percent></prevalence><prevalence>  <age> 89</age> <sex> 0</sex> <cat> 8</cat> <percent> 0.712224963492203</percent></prevalence><prevalence>  <age> 89</age> <sex> 0</sex> <cat> 9</cat> <percent> 0.464563238574855</percent></prevalence><prevalence>  <age> 89</age> <sex> 1</sex> <cat> 1</cat> <percent> 42.376638505943</percent></prevalence><prevalence>  <age> 89</age> <sex> 1</sex> <cat> 2</cat> <percent> 47.1643411507855</percent></prevalence><prevalence>  <age> 89</age> <sex> 1</sex> <cat> 3</cat> <percent> 9.33826235608369</percent></prevalence><prevalence>  <age> 89</age> <sex> 1</sex> <cat> 4</cat> <percent> 1.01732700364012</percent></prevalence><prevalence>  <age> 89</age> <sex> 1</sex> <cat> 5</cat> <percent> 0.0939080856033447</percent></prevalence><prevalence>  <age> 89</age> <sex> 1</sex> <cat> 6</cat> <percent> 0.00859631867711208</percent></prevalence><prevalence>  <age> 89</age> <sex> 1</sex> <cat> 7</cat> <percent> 0.000829197866369924</percent></prevalence><prevalence>  <age> 89</age> <sex> 1</sex> <cat> 8</cat> <percent> 8.62536093659827e-05</percent></prevalence><prevalence>  <age> 89</age> <sex> 1</sex> <cat> 9</cat> <percent> 1.11277914438546e-05</percent></prevalence><prevalence>  <age> 90</age> <sex> 0</sex> <cat> 1</cat> <percent> 4.49223912394463</percent></prevalence><prevalence>  <age> 90</age> <sex> 0</sex> <cat> 2</cat> <percent> 25.045405424415</percent></prevalence><prevalence>  <age> 90</age> <sex> 0</sex> <cat> 3</cat> <percent> 31.6496324328232</percent></prevalence><prevalence>  <age> 90</age> <sex> 0</sex> <cat> 4</cat> <percent> 20.9799420896364</percent></prevalence><prevalence>  <age> 90</age> <sex> 0</sex> <cat> 5</cat> <percent> 10.3771815340926</percent></prevalence><prevalence>  <age> 90</age> <sex> 0</sex> <cat> 6</cat> <percent> 4.47129725779183</percent></prevalence><prevalence>  <age> 90</age> <sex> 0</sex> <cat> 7</cat> <percent> 1.80751393522925</percent></prevalence><prevalence>  <age> 90</age> <sex> 0</sex> <cat> 8</cat> <percent> 0.712224963492203</percent></prevalence><prevalence>  <age> 90</age> <sex> 0</sex> <cat> 9</cat> <percent> 0.464563238574855</percent></prevalence><prevalence>  <age> 90</age> <sex> 1</sex> <cat> 1</cat> <percent> 42.376638505943</percent></prevalence><prevalence>  <age> 90</age> <sex> 1</sex> <cat> 2</cat> <percent> 47.1643411507855</percent></prevalence><prevalence>  <age> 90</age> <sex> 1</sex> <cat> 3</cat> <percent> 9.33826235608369</percent></prevalence><prevalence>  <age> 90</age> <sex> 1</sex> <cat> 4</cat> <percent> 1.01732700364012</percent></prevalence><prevalence>  <age> 90</age> <sex> 1</sex> <cat> 5</cat> <percent> 0.0939080856033447</percent></prevalence><prevalence>  <age> 90</age> <sex> 1</sex> <cat> 6</cat> <percent> 0.00859631867711208</percent></prevalence><prevalence>  <age> 90</age> <sex> 1</sex> <cat> 7</cat> <percent> 0.000829197866369924</percent></prevalence><prevalence>  <age> 90</age> <sex> 1</sex> <cat> 8</cat> <percent> 8.62536093659827e-05</percent></prevalence><prevalence>  <age> 90</age> <sex> 1</sex> <cat> 9</cat> <percent> 1.11277914438546e-05</percent></prevalence><prevalence>  <age> 91</age> <sex> 0</sex> <cat> 1</cat> <percent> 4.49223912394463</percent></prevalence><prevalence>  <age> 91</age> <sex> 0</sex> <cat> 2</cat> <percent> 25.045405424415</percent></prevalence><prevalence>  <age> 91</age> <sex> 0</sex> <cat> 3</cat> <percent> 31.6496324328232</percent></prevalence><prevalence>  <age> 91</age> <sex> 0</sex> <cat> 4</cat> <percent> 20.9799420896364</percent></prevalence><prevalence>  <age> 91</age> <sex> 0</sex> <cat> 5</cat> <percent> 10.3771815340926</percent></prevalence><prevalence>  <age> 91</age> <sex> 0</sex> <cat> 6</cat> <percent> 4.47129725779183</percent></prevalence><prevalence>  <age> 91</age> <sex> 0</sex> <cat> 7</cat> <percent> 1.80751393522925</percent></prevalence><prevalence>  <age> 91</age> <sex> 0</sex> <cat> 8</cat> <percent> 0.712224963492203</percent></prevalence><prevalence>  <age> 91</age> <sex> 0</sex> <cat> 9</cat> <percent> 0.464563238574855</percent></prevalence><prevalence>  <age> 91</age> <sex> 1</sex> <cat> 1</cat> <percent> 42.376638505943</percent></prevalence><prevalence>  <age> 91</age> <sex> 1</sex> <cat> 2</cat> <percent> 47.1643411507855</percent></prevalence><prevalence>  <age> 91</age> <sex> 1</sex> <cat> 3</cat> <percent> 9.33826235608369</percent></prevalence><prevalence>  <age> 91</age> <sex> 1</sex> <cat> 4</cat> <percent> 1.01732700364012</percent></prevalence><prevalence>  <age> 91</age> <sex> 1</sex> <cat> 5</cat> <percent> 0.0939080856033447</percent></prevalence><prevalence>  <age> 91</age> <sex> 1</sex> <cat> 6</cat> <percent> 0.00859631867711208</percent></prevalence><prevalence>  <age> 91</age> <sex> 1</sex> <cat> 7</cat> <percent> 0.000829197866369924</percent></prevalence><prevalence>  <age> 91</age> <sex> 1</sex> <cat> 8</cat> <percent> 8.62536093659827e-05</percent></prevalence><prevalence>  <age> 91</age> <sex> 1</sex> <cat> 9</cat> <percent> 1.11277914438546e-05</percent></prevalence><prevalence>  <age> 92</age> <sex> 0</sex> <cat> 1</cat> <percent> 4.49223912394463</percent></prevalence><prevalence>  <age> 92</age> <sex> 0</sex> <cat> 2</cat> <percent> 25.045405424415</percent></prevalence><prevalence>  <age> 92</age> <sex> 0</sex> <cat> 3</cat> <percent> 31.6496324328232</percent></prevalence><prevalence>  <age> 92</age> <sex> 0</sex> <cat> 4</cat> <percent> 20.9799420896364</percent></prevalence><prevalence>  <age> 92</age> <sex> 0</sex> <cat> 5</cat> <percent> 10.3771815340926</percent></prevalence><prevalence>  <age> 92</age> <sex> 0</sex> <cat> 6</cat> <percent> 4.47129725779183</percent></prevalence><prevalence>  <age> 92</age> <sex> 0</sex> <cat> 7</cat> <percent> 1.80751393522925</percent></prevalence><prevalence>  <age> 92</age> <sex> 0</sex> <cat> 8</cat> <percent> 0.712224963492203</percent></prevalence><prevalence>  <age> 92</age> <sex> 0</sex> <cat> 9</cat> <percent> 0.464563238574855</percent></prevalence><prevalence>  <age> 92</age> <sex> 1</sex> <cat> 1</cat> <percent> 42.376638505943</percent></prevalence><prevalence>  <age> 92</age> <sex> 1</sex> <cat> 2</cat> <percent> 47.1643411507855</percent></prevalence><prevalence>  <age> 92</age> <sex> 1</sex> <cat> 3</cat> <percent> 9.33826235608369</percent></prevalence><prevalence>  <age> 92</age> <sex> 1</sex> <cat> 4</cat> <percent> 1.01732700364012</percent></prevalence><prevalence>  <age> 92</age> <sex> 1</sex> <cat> 5</cat> <percent> 0.0939080856033447</percent></prevalence><prevalence>  <age> 92</age> <sex> 1</sex> <cat> 6</cat> <percent> 0.00859631867711208</percent></prevalence><prevalence>  <age> 92</age> <sex> 1</sex> <cat> 7</cat> <percent> 0.000829197866369924</percent></prevalence><prevalence>  <age> 92</age> <sex> 1</sex> <cat> 8</cat> <percent> 8.62536093659827e-05</percent></prevalence><prevalence>  <age> 92</age> <sex> 1</sex> <cat> 9</cat> <percent> 1.11277914438546e-05</percent></prevalence><prevalence>  <age> 93</age> <sex> 0</sex> <cat> 1</cat> <percent> 4.49223912394463</percent></prevalence><prevalence>  <age> 93</age> <sex> 0</sex> <cat> 2</cat> <percent> 25.045405424415</percent></prevalence><prevalence>  <age> 93</age> <sex> 0</sex> <cat> 3</cat> <percent> 31.6496324328232</percent></prevalence><prevalence>  <age> 93</age> <sex> 0</sex> <cat> 4</cat> <percent> 20.9799420896364</percent></prevalence><prevalence>  <age> 93</age> <sex> 0</sex> <cat> 5</cat> <percent> 10.3771815340926</percent></prevalence><prevalence>  <age> 93</age> <sex> 0</sex> <cat> 6</cat> <percent> 4.47129725779183</percent></prevalence><prevalence>  <age> 93</age> <sex> 0</sex> <cat> 7</cat> <percent> 1.80751393522925</percent></prevalence><prevalence>  <age> 93</age> <sex> 0</sex> <cat> 8</cat> <percent> 0.712224963492203</percent></prevalence><prevalence>  <age> 93</age> <sex> 0</sex> <cat> 9</cat> <percent> 0.464563238574855</percent></prevalence><prevalence>  <age> 93</age> <sex> 1</sex> <cat> 1</cat> <percent> 42.376638505943</percent></prevalence><prevalence>  <age> 93</age> <sex> 1</sex> <cat> 2</cat> <percent> 47.1643411507855</percent></prevalence><prevalence>  <age> 93</age> <sex> 1</sex> <cat> 3</cat> <percent> 9.33826235608369</percent></prevalence><prevalence>  <age> 93</age> <sex> 1</sex> <cat> 4</cat> <percent> 1.01732700364012</percent></prevalence><prevalence>  <age> 93</age> <sex> 1</sex> <cat> 5</cat> <percent> 0.0939080856033447</percent></prevalence><prevalence>  <age> 93</age> <sex> 1</sex> <cat> 6</cat> <percent> 0.00859631867711208</percent></prevalence><prevalence>  <age> 93</age> <sex> 1</sex> <cat> 7</cat> <percent> 0.000829197866369924</percent></prevalence><prevalence>  <age> 93</age> <sex> 1</sex> <cat> 8</cat> <percent> 8.62536093659827e-05</percent></prevalence><prevalence>  <age> 93</age> <sex> 1</sex> <cat> 9</cat> <percent> 1.11277914438546e-05</percent></prevalence><prevalence>  <age> 94</age> <sex> 0</sex> <cat> 1</cat> <percent> 4.49223912394463</percent></prevalence><prevalence>  <age> 94</age> <sex> 0</sex> <cat> 2</cat> <percent> 25.045405424415</percent></prevalence><prevalence>  <age> 94</age> <sex> 0</sex> <cat> 3</cat> <percent> 31.6496324328232</percent></prevalence><prevalence>  <age> 94</age> <sex> 0</sex> <cat> 4</cat> <percent> 20.9799420896364</percent></prevalence><prevalence>  <age> 94</age> <sex> 0</sex> <cat> 5</cat> <percent> 10.3771815340926</percent></prevalence><prevalence>  <age> 94</age> <sex> 0</sex> <cat> 6</cat> <percent> 4.47129725779183</percent></prevalence><prevalence>  <age> 94</age> <sex> 0</sex> <cat> 7</cat> <percent> 1.80751393522925</percent></prevalence><prevalence>  <age> 94</age> <sex> 0</sex> <cat> 8</cat> <percent> 0.712224963492203</percent></prevalence><prevalence>  <age> 94</age> <sex> 0</sex> <cat> 9</cat> <percent> 0.464563238574855</percent></prevalence><prevalence>  <age> 94</age> <sex> 1</sex> <cat> 1</cat> <percent> 42.376638505943</percent></prevalence><prevalence>  <age> 94</age> <sex> 1</sex> <cat> 2</cat> <percent> 47.1643411507855</percent></prevalence><prevalence>  <age> 94</age> <sex> 1</sex> <cat> 3</cat> <percent> 9.33826235608369</percent></prevalence><prevalence>  <age> 94</age> <sex> 1</sex> <cat> 4</cat> <percent> 1.01732700364012</percent></prevalence><prevalence>  <age> 94</age> <sex> 1</sex> <cat> 5</cat> <percent> 0.0939080856033447</percent></prevalence><prevalence>  <age> 94</age> <sex> 1</sex> <cat> 6</cat> <percent> 0.00859631867711208</percent></prevalence><prevalence>  <age> 94</age> <sex> 1</sex> <cat> 7</cat> <percent> 0.000829197866369924</percent></prevalence><prevalence>  <age> 94</age> <sex> 1</sex> <cat> 8</cat> <percent> 8.62536093659827e-05</percent></prevalence><prevalence>  <age> 94</age> <sex> 1</sex> <cat> 9</cat> <percent> 1.11277914438546e-05</percent></prevalence><prevalence>  <age> 95</age> <sex> 0</sex> <cat> 1</cat> <percent> 4.49223912394463</percent></prevalence><prevalence>  <age> 95</age> <sex> 0</sex> <cat> 2</cat> <percent> 25.045405424415</percent></prevalence><prevalence>  <age> 95</age> <sex> 0</sex> <cat> 3</cat> <percent> 31.6496324328232</percent></prevalence><prevalence>  <age> 95</age> <sex> 0</sex> <cat> 4</cat> <percent> 20.9799420896364</percent></prevalence><prevalence>  <age> 95</age> <sex> 0</sex> <cat> 5</cat> <percent> 10.3771815340926</percent></prevalence><prevalence>  <age> 95</age> <sex> 0</sex> <cat> 6</cat> <percent> 4.47129725779183</percent></prevalence><prevalence>  <age> 95</age> <sex> 0</sex> <cat> 7</cat> <percent> 1.80751393522925</percent></prevalence><prevalence>  <age> 95</age> <sex> 0</sex> <cat> 8</cat> <percent> 0.712224963492203</percent></prevalence><prevalence>  <age> 95</age> <sex> 0</sex> <cat> 9</cat> <percent> 0.464563238574855</percent></prevalence><prevalence>  <age> 95</age> <sex> 1</sex> <cat> 1</cat> <percent> 42.376638505943</percent></prevalence><prevalence>  <age> 95</age> <sex> 1</sex> <cat> 2</cat> <percent> 47.1643411507855</percent></prevalence><prevalence>  <age> 95</age> <sex> 1</sex> <cat> 3</cat> <percent> 9.33826235608369</percent></prevalence><prevalence>  <age> 95</age> <sex> 1</sex> <cat> 4</cat> <percent> 1.01732700364012</percent></prevalence><prevalence>  <age> 95</age> <sex> 1</sex> <cat> 5</cat> <percent> 0.0939080856033447</percent></prevalence><prevalence>  <age> 95</age> <sex> 1</sex> <cat> 6</cat> <percent> 0.00859631867711208</percent></prevalence><prevalence>  <age> 95</age> <sex> 1</sex> <cat> 7</cat> <percent> 0.000829197866369924</percent></prevalence><prevalence>  <age> 95</age> <sex> 1</sex> <cat> 8</cat> <percent> 8.62536093659827e-05</percent></prevalence><prevalence>  <age> 95</age> <sex> 1</sex> <cat> 9</cat> <percent> 1.11277914438546e-05</percent></prevalence></riskfactorprevalences_categorical>
