# Supplementary material for: Identification of differences in health impact modelling of salt reduction
Source: PLoS One. 2017 Nov 28;12(11):e0186760. doi: 10.1371/journal.pone.0186760 (PMC5705127; doi:10.1371/journal.pone.0186760)
Supplement: S1 Data — (ZIP) [file pone.0186760.s001.zip › default/Reference_Data/Risk_Factors/salt/Prevalences/salt_prevalence_default_everyone_to_cat2.xml]

<?xml version="1.0"?> <riskfactorprevalences_categorical><prevalence>  <age> 0</age> <sex> 0</sex> <cat> 1</cat> <percent> 0.45837473608179</percent></prevalence><prevalence>  <age> 0</age> <sex> 0</sex> <cat> 2</cat> <percent> 99.5416252639182</percent></prevalence><prevalence>  <age> 0</age> <sex> 0</sex> <cat> 3</cat> <percent> 0</percent></prevalence><prevalence>  <age> 0</age> <sex> 0</sex> <cat> 4</cat> <percent> 0</percent></prevalence><prevalence>  <age> 0</age> <sex> 0</sex> <cat> 5</cat> <percent> 0</percent></prevalence><prevalence>  <age> 0</age> <sex> 0</sex> <cat> 6</cat> <percent> 0</percent></prevalence><prevalence>  <age> 0</age> <sex> 0</sex> <cat> 7</cat> <percent> 0</percent></prevalence><prevalence>  <age> 0</age> <sex> 0</sex> <cat> 8</cat> <percent> 0</percent></prevalence><prevalence>  <age> 0</age> <sex> 0</sex> <cat> 9</cat> <percent> 0</percent></prevalence><prevalence>  <age> 0</age> <sex> 1</sex> <cat> 1</cat> <percent> 2.89519451263706</percent></prevalence><prevalence>  <age> 0</age> <sex> 1</sex> <cat> 2</cat> <percent> 97.1048054873629</percent></prevalence><prevalence>  <age> 0</age> <sex> 1</sex> <cat> 3</cat> <percent> 0</percent></prevalence><prevalence>  <age> 0</age> <sex> 1</sex> <cat> 4</cat> <percent> 0</percent></prevalence><prevalence>  <age> 0</age> <sex> 1</sex> <cat> 5</cat> <percent> 0</percent></prevalence><prevalence>  <age> 0</age> <sex> 1</sex> <cat> 6</cat> <percent> 0</percent></prevalence><prevalence>  <age> 0</age> <sex> 1</sex> <cat> 7</cat> <percent> 0</percent></prevalence><prevalence>  <age> 0</age> <sex> 1</sex> <cat> 8</cat> <percent> 0</percent></prevalence><prevalence>  <age> 0</age> <sex> 1</sex> <cat> 9</cat> <percent> 0</percent></prevalence><prevalence>  <age> 1</age> <sex> 0</sex> <cat> 1</cat> <percent> 0.45837473608179</percent></prevalence><prevalence>  <age> 1</age> <sex> 0</sex> <cat> 2</cat> <percent> 99.5416252639182</percent></prevalence><prevalence>  <age> 1</age> <sex> 0</sex> <cat> 3</cat> <percent> 0</percent></prevalence><prevalence>  <age> 1</age> <sex> 0</sex> <cat> 4</cat> <percent> 0</percent></prevalence><prevalence>  <age> 1</age> <sex> 0</sex> <cat> 5</cat> <percent> 0</percent></prevalence><prevalence>  <age> 1</age> <sex> 0</sex> <cat> 6</cat> <percent> 0</percent></prevalence><prevalence>  <age> 1</age> <sex> 0</sex> <cat> 7</cat> <percent> 0</percent></prevalence><prevalence>  <age> 1</age> <sex> 0</sex> <cat> 8</cat> <percent> 0</percent></prevalence><prevalence>  <age> 1</age> <sex> 0</sex> <cat> 9</cat> <percent> 0</percent></prevalence><prevalence>  <age> 1</age> <sex> 1</sex> <cat> 1</cat> <percent> 2.89519451263706</percent></prevalence><prevalence>  <age> 1</age> <sex> 1</sex> <cat> 2</cat> <percent> 97.1048054873629</percent></prevalence><prevalence>  <age> 1</age> <sex> 1</sex> <cat> 3</cat> <percent> 0</percent></prevalence><prevalence>  <age> 1</age> <sex> 1</sex> <cat> 4</cat> <percent> 0</percent></prevalence><prevalence>  <age> 1</age> <sex> 1</sex> <cat> 5</cat> <percent> 0</percent></prevalence><prevalence>  <age> 1</age> <sex> 1</sex> <cat> 6</cat> <percent> 0</percent></prevalence><prevalence>  <age> 1</age> <sex> 1</sex> <cat> 7</cat> <percent> 0</percent></prevalence><prevalence>  <age> 1</age> <sex> 1</sex> <cat> 8</cat> <percent> 0</percent></prevalence><prevalence>  <age> 1</age> <sex> 1</sex> <cat> 9</cat> <percent> 0</percent></prevalence><prevalence>  <age> 2</age> <sex> 0</sex> <cat> 1</cat> <percent> 0.45837473608179</percent></prevalence><prevalence>  <age> 2</age> <sex> 0</sex> <cat> 2</cat> <percent> 99.5416252639182</percent></prevalence><prevalence>  <age> 2</age> <sex> 0</sex> <cat> 3</cat> <percent> 0</percent></prevalence><prevalence>  <age> 2</age> <sex> 0</sex> <cat> 4</cat> <percent> 0</percent></prevalence><prevalence>  <age> 2</age> <sex> 0</sex> <cat> 5</cat> <percent> 0</percent></prevalence><prevalence>  <age> 2</age> <sex> 0</sex> <cat> 6</cat> <percent> 0</percent></prevalence><prevalence>  <age> 2</age> <sex> 0</sex> <cat> 7</cat> <percent> 0</percent></prevalence><prevalence>  <age> 2</age> <sex> 0</sex> <cat> 8</cat> <percent> 0</percent></prevalence><prevalence>  <age> 2</age> <sex> 0</sex> <cat> 9</cat> <percent> 0</percent></prevalence><prevalence>  <age> 2</age> <sex> 1</sex> <cat> 1</cat> <percent> 2.89519451263706</percent></prevalence><prevalence>  <age> 2</age> <sex> 1</sex> <cat> 2</cat> <percent> 97.1048054873629</percent></prevalence><prevalence>  <age> 2</age> <sex> 1</sex> <cat> 3</cat> <percent> 0</percent></prevalence><prevalence>  <age> 2</age> <sex> 1</sex> <cat> 4</cat> <percent> 0</percent></prevalence><prevalence>  <age> 2</age> <sex> 1</sex> <cat> 5</cat> <percent> 0</percent></prevalence><prevalence>  <age> 2</age> <sex> 1</sex> <cat> 6</cat> <percent> 0</percent></prevalence><prevalence>  <age> 2</age> <sex> 1</sex> <cat> 7</cat> <percent> 0</percent></prevalence><prevalence>  <age> 2</age> <sex> 1</sex> <cat> 8</cat> <percent> 0</percent></prevalence><prevalence>  <age> 2</age> <sex> 1</sex> <cat> 9</cat> <percent> 0</percent></prevalence><prevalence>  <age> 3</age> <sex> 0</sex> <cat> 1</cat> <percent> 0.45837473608179</percent></prevalence><prevalence>  <age> 3</age> <sex> 0</sex> <cat> 2</cat> <percent> 99.5416252639182</percent></prevalence><prevalence>  <age> 3</age> <sex> 0</sex> <cat> 3</cat> <percent> 0</percent></prevalence><prevalence>  <age> 3</age> <sex> 0</sex> <cat> 4</cat> <percent> 0</percent></prevalence><prevalence>  <age> 3</age> <sex> 0</sex> <cat> 5</cat> <percent> 0</percent></prevalence><prevalence>  <age> 3</age> <sex> 0</sex> <cat> 6</cat> <percent> 0</percent></prevalence><prevalence>  <age> 3</age> <sex> 0</sex> <cat> 7</cat> <percent> 0</percent></prevalence><prevalence>  <age> 3</age> <sex> 0</sex> <cat> 8</cat> <percent> 0</percent></prevalence><prevalence>  <age> 3</age> <sex> 0</sex> <cat> 9</cat> <percent> 0</percent></prevalence><prevalence>  <age> 3</age> <sex> 1</sex> <cat> 1</cat> <percent> 2.89519451263706</percent></prevalence><prevalence>  <age> 3</age> <sex> 1</sex> <cat> 2</cat> <percent> 97.1048054873629</percent></prevalence><prevalence>  <age> 3</age> <sex> 1</sex> <cat> 3</cat> <percent> 0</percent></prevalence><prevalence>  <age> 3</age> <sex> 1</sex> <cat> 4</cat> <percent> 0</percent></prevalence><prevalence>  <age> 3</age> <sex> 1</sex> <cat> 5</cat> <percent> 0</percent></prevalence><prevalence>  <age> 3</age> <sex> 1</sex> <cat> 6</cat> <percent> 0</percent></prevalence><prevalence>  <age> 3</age> <sex> 1</sex> <cat> 7</cat> <percent> 0</percent></prevalence><prevalence>  <age> 3</age> <sex> 1</sex> <cat> 8</cat> <percent> 0</percent></prevalence><prevalence>  <age> 3</age> <sex> 1</sex> <cat> 9</cat> <percent> 0</percent></prevalence><prevalence>  <age> 4</age> <sex> 0</sex> <cat> 1</cat> <percent> 0.45837473608179</percent></prevalence><prevalence>  <age> 4</age> <sex> 0</sex> <cat> 2</cat> <percent> 99.5416252639182</percent></prevalence><prevalence>  <age> 4</age> <sex> 0</sex> <cat> 3</cat> <percent> 0</percent></prevalence><prevalence>  <age> 4</age> <sex> 0</sex> <cat> 4</cat> <percent> 0</percent></prevalence><prevalence>  <age> 4</age> <sex> 0</sex> <cat> 5</cat> <percent> 0</percent></prevalence><prevalence>  <age> 4</age> <sex> 0</sex> <cat> 6</cat> <percent> 0</percent></prevalence><prevalence>  <age> 4</age> <sex> 0</sex> <cat> 7</cat> <percent> 0</percent></prevalence><prevalence>  <age> 4</age> <sex> 0</sex> <cat> 8</cat> <percent> 0</percent></prevalence><prevalence>  <age> 4</age> <sex> 0</sex> <cat> 9</cat> <percent> 0</percent></prevalence><prevalence>  <age> 4</age> <sex> 1</sex> <cat> 1</cat> <percent> 2.89519451263706</percent></prevalence><prevalence>  <age> 4</age> <sex> 1</sex> <cat> 2</cat> <percent> 97.1048054873629</percent></prevalence><prevalence>  <age> 4</age> <sex> 1</sex> <cat> 3</cat> <percent> 0</percent></prevalence><prevalence>  <age> 4</age> <sex> 1</sex> <cat> 4</cat> <percent> 0</percent></prevalence><prevalence>  <age> 4</age> <sex> 1</sex> <cat> 5</cat> <percent> 0</percent></prevalence><prevalence>  <age> 4</age> <sex> 1</sex> <cat> 6</cat> <percent> 0</percent></prevalence><prevalence>  <age> 4</age> <sex> 1</sex> <cat> 7</cat> <percent> 0</percent></prevalence><prevalence>  <age> 4</age> <sex> 1</sex> <cat> 8</cat> <percent> 0</percent></prevalence><prevalence>  <age> 4</age> <sex> 1</sex> <cat> 9</cat> <percent> 0</percent></prevalence><prevalence>  <age> 5</age> <sex> 0</sex> <cat> 1</cat> <percent> 0.45837473608179</percent></prevalence><prevalence>  <age> 5</age> <sex> 0</sex> <cat> 2</cat> <percent> 99.5416252639182</percent></prevalence><prevalence>  <age> 5</age> <sex> 0</sex> <cat> 3</cat> <percent> 0</percent></prevalence><prevalence>  <age> 5</age> <sex> 0</sex> <cat> 4</cat> <percent> 0</percent></prevalence><prevalence>  <age> 5</age> <sex> 0</sex> <cat> 5</cat> <percent> 0</percent></prevalence><prevalence>  <age> 5</age> <sex> 0</sex> <cat> 6</cat> <percent> 0</percent></prevalence><prevalence>  <age> 5</age> <sex> 0</sex> <cat> 7</cat> <percent> 0</percent></prevalence><prevalence>  <age> 5</age> <sex> 0</sex> <cat> 8</cat> <percent> 0</percent></prevalence><prevalence>  <age> 5</age> <sex> 0</sex> <cat> 9</cat> <percent> 0</percent></prevalence><prevalence>  <age> 5</age> <sex> 1</sex> <cat> 1</cat> <percent> 2.89519451263706</percent></prevalence><prevalence>  <age> 5</age> <sex> 1</sex> <cat> 2</cat> <percent> 97.1048054873629</percent></prevalence><prevalence>  <age> 5</age> <sex> 1</sex> <cat> 3</cat> <percent> 0</percent></prevalence><prevalence>  <age> 5</age> <sex> 1</sex> <cat> 4</cat> <percent> 0</percent></prevalence><prevalence>  <age> 5</age> <sex> 1</sex> <cat> 5</cat> <percent> 0</percent></prevalence><prevalence>  <age> 5</age> <sex> 1</sex> <cat> 6</cat> <percent> 0</percent></prevalence><prevalence>  <age> 5</age> <sex> 1</sex> <cat> 7</cat> <percent> 0</percent></prevalence><prevalence>  <age> 5</age> <sex> 1</sex> <cat> 8</cat> <percent> 0</percent></prevalence><prevalence>  <age> 5</age> <sex> 1</sex> <cat> 9</cat> <percent> 0</percent></prevalence><prevalence>  <age> 6</age> <sex> 0</sex> <cat> 1</cat> <percent> 0.45837473608179</percent></prevalence><prevalence>  <age> 6</age> <sex> 0</sex> <cat> 2</cat> <percent> 99.5416252639182</percent></prevalence><prevalence>  <age> 6</age> <sex> 0</sex> <cat> 3</cat> <percent> 0</percent></prevalence><prevalence>  <age> 6</age> <sex> 0</sex> <cat> 4</cat> <percent> 0</percent></prevalence><prevalence>  <age> 6</age> <sex> 0</sex> <cat> 5</cat> <percent> 0</percent></prevalence><prevalence>  <age> 6</age> <sex> 0</sex> <cat> 6</cat> <percent> 0</percent></prevalence><prevalence>  <age> 6</age> <sex> 0</sex> <cat> 7</cat> <percent> 0</percent></prevalence><prevalence>  <age> 6</age> <sex> 0</sex> <cat> 8</cat> <percent> 0</percent></prevalence><prevalence>  <age> 6</age> <sex> 0</sex> <cat> 9</cat> <percent> 0</percent></prevalence><prevalence>  <age> 6</age> <sex> 1</sex> <cat> 1</cat> <percent> 2.89519451263706</percent></prevalence><prevalence>  <age> 6</age> <sex> 1</sex> <cat> 2</cat> <percent> 97.1048054873629</percent></prevalence><prevalence>  <age> 6</age> <sex> 1</sex> <cat> 3</cat> <percent> 0</percent></prevalence><prevalence>  <age> 6</age> <sex> 1</sex> <cat> 4</cat> <percent> 0</percent></prevalence><prevalence>  <age> 6</age> <sex> 1</sex> <cat> 5</cat> <percent> 0</percent></prevalence><prevalence>  <age> 6</age> <sex> 1</sex> <cat> 6</cat> <percent> 0</percent></prevalence><prevalence>  <age> 6</age> <sex> 1</sex> <cat> 7</cat> <percent> 0</percent></prevalence><prevalence>  <age> 6</age> <sex> 1</sex> <cat> 8</cat> <percent> 0</percent></prevalence><prevalence>  <age> 6</age> <sex> 1</sex> <cat> 9</cat> <percent> 0</percent></prevalence><prevalence>  <age> 7</age> <sex> 0</sex> <cat> 1</cat> <percent> 0.45837473608179</percent></prevalence><prevalence>  <age> 7</age> <sex> 0</sex> <cat> 2</cat> <percent> 99.5416252639182</percent></prevalence><prevalence>  <age> 7</age> <sex> 0</sex> <cat> 3</cat> <percent> 0</percent></prevalence><prevalence>  <age> 7</age> <sex> 0</sex> <cat> 4</cat> <percent> 0</percent></prevalence><prevalence>  <age> 7</age> <sex> 0</sex> <cat> 5</cat> <percent> 0</percent></prevalence><prevalence>  <age> 7</age> <sex> 0</sex> <cat> 6</cat> <percent> 0</percent></prevalence><prevalence>  <age> 7</age> <sex> 0</sex> <cat> 7</cat> <percent> 0</percent></prevalence><prevalence>  <age> 7</age> <sex> 0</sex> <cat> 8</cat> <percent> 0</percent></prevalence><prevalence>  <age> 7</age> <sex> 0</sex> <cat> 9</cat> <percent> 0</percent></prevalence><prevalence>  <age> 7</age> <sex> 1</sex> <cat> 1</cat> <percent> 2.89519451263706</percent></prevalence><prevalence>  <age> 7</age> <sex> 1</sex> <cat> 2</cat> <percent> 97.1048054873629</percent></prevalence><prevalence>  <age> 7</age> <sex> 1</sex> <cat> 3</cat> <percent> 0</percent></prevalence><prevalence>  <age> 7</age> <sex> 1</sex> <cat> 4</cat> <percent> 0</percent></prevalence><prevalence>  <age> 7</age> <sex> 1</sex> <cat> 5</cat> <percent> 0</percent></prevalence><prevalence>  <age> 7</age> <sex> 1</sex> <cat> 6</cat> <percent> 0</percent></prevalence><prevalence>  <age> 7</age> <sex> 1</sex> <cat> 7</cat> <percent> 0</percent></prevalence><prevalence>  <age> 7</age> <sex> 1</sex> <cat> 8</cat> <percent> 0</percent></prevalence><prevalence>  <age> 7</age> <sex> 1</sex> <cat> 9</cat> <percent> 0</percent></prevalence><prevalence>  <age> 8</age> <sex> 0</sex> <cat> 1</cat> <percent> 0.45837473608179</percent></prevalence><prevalence>  <age> 8</age> <sex> 0</sex> <cat> 2</cat> <percent> 99.5416252639182</percent></prevalence><prevalence>  <age> 8</age> <sex> 0</sex> <cat> 3</cat> <percent> 0</percent></prevalence><prevalence>  <age> 8</age> <sex> 0</sex> <cat> 4</cat> <percent> 0</percent></prevalence><prevalence>  <age> 8</age> <sex> 0</sex> <cat> 5</cat> <percent> 0</percent></prevalence><prevalence>  <age> 8</age> <sex> 0</sex> <cat> 6</cat> <percent> 0</percent></prevalence><prevalence>  <age> 8</age> <sex> 0</sex> <cat> 7</cat> <percent> 0</percent></prevalence><prevalence>  <age> 8</age> <sex> 0</sex> <cat> 8</cat> <percent> 0</percent></prevalence><prevalence>  <age> 8</age> <sex> 0</sex> <cat> 9</cat> <percent> 0</percent></prevalence><prevalence>  <age> 8</age> <sex> 1</sex> <cat> 1</cat> <percent> 2.89519451263706</percent></prevalence><prevalence>  <age> 8</age> <sex> 1</sex> <cat> 2</cat> <percent> 97.1048054873629</percent></prevalence><prevalence>  <age> 8</age> <sex> 1</sex> <cat> 3</cat> <percent> 0</percent></prevalence><prevalence>  <age> 8</age> <sex> 1</sex> <cat> 4</cat> <percent> 0</percent></prevalence><prevalence>  <age> 8</age> <sex> 1</sex> <cat> 5</cat> <percent> 0</percent></prevalence><prevalence>  <age> 8</age> <sex> 1</sex> <cat> 6</cat> <percent> 0</percent></prevalence><prevalence>  <age> 8</age> <sex> 1</sex> <cat> 7</cat> <percent> 0</percent></prevalence><prevalence>  <age> 8</age> <sex> 1</sex> <cat> 8</cat> <percent> 0</percent></prevalence><prevalence>  <age> 8</age> <sex> 1</sex> <cat> 9</cat> <percent> 0</percent></prevalence><prevalence>  <age> 9</age> <sex> 0</sex> <cat> 1</cat> <percent> 0.45837473608179</percent></prevalence><prevalence>  <age> 9</age> <sex> 0</sex> <cat> 2</cat> <percent> 99.5416252639182</percent></prevalence><prevalence>  <age> 9</age> <sex> 0</sex> <cat> 3</cat> <percent> 0</percent></prevalence><prevalence>  <age> 9</age> <sex> 0</sex> <cat> 4</cat> <percent> 0</percent></prevalence><prevalence>  <age> 9</age> <sex> 0</sex> <cat> 5</cat> <percent> 0</percent></prevalence><prevalence>  <age> 9</age> <sex> 0</sex> <cat> 6</cat> <percent> 0</percent></prevalence><prevalence>  <age> 9</age> <sex> 0</sex> <cat> 7</cat> <percent> 0</percent></prevalence><prevalence>  <age> 9</age> <sex> 0</sex> <cat> 8</cat> <percent> 0</percent></prevalence><prevalence>  <age> 9</age> <sex> 0</sex> <cat> 9</cat> <percent> 0</percent></prevalence><prevalence>  <age> 9</age> <sex> 1</sex> <cat> 1</cat> <percent> 2.89519451263706</percent></prevalence><prevalence>  <age> 9</age> <sex> 1</sex> <cat> 2</cat> <percent> 97.1048054873629</percent></prevalence><prevalence>  <age> 9</age> <sex> 1</sex> <cat> 3</cat> <percent> 0</percent></prevalence><prevalence>  <age> 9</age> <sex> 1</sex> <cat> 4</cat> <percent> 0</percent></prevalence><prevalence>  <age> 9</age> <sex> 1</sex> <cat> 5</cat> <percent> 0</percent></prevalence><prevalence>  <age> 9</age> <sex> 1</sex> <cat> 6</cat> <percent> 0</percent></prevalence><prevalence>  <age> 9</age> <sex> 1</sex> <cat> 7</cat> <percent> 0</percent></prevalence><prevalence>  <age> 9</age> <sex> 1</sex> <cat> 8</cat> <percent> 0</percent></prevalence><prevalence>  <age> 9</age> <sex> 1</sex> <cat> 9</cat> <percent> 0</percent></prevalence><prevalence>  <age> 10</age> <sex> 0</sex> <cat> 1</cat> <percent> 0.45837473608179</percent></prevalence><prevalence>  <age> 10</age> <sex> 0</sex> <cat> 2</cat> <percent> 99.5416252639182</percent></prevalence><prevalence>  <age> 10</age> <sex> 0</sex> <cat> 3</cat> <percent> 0</percent></prevalence><prevalence>  <age> 10</age> <sex> 0</sex> <cat> 4</cat> <percent> 0</percent></prevalence><prevalence>  <age> 10</age> <sex> 0</sex> <cat> 5</cat> <percent> 0</percent></prevalence><prevalence>  <age> 10</age> <sex> 0</sex> <cat> 6</cat> <percent> 0</percent></prevalence><prevalence>  <age> 10</age> <sex> 0</sex> <cat> 7</cat> <percent> 0</percent></prevalence><prevalence>  <age> 10</age> <sex> 0</sex> <cat> 8</cat> <percent> 0</percent></prevalence><prevalence>  <age> 10</age> <sex> 0</sex> <cat> 9</cat> <percent> 0</percent></prevalence><prevalence>  <age> 10</age> <sex> 1</sex> <cat> 1</cat> <percent> 2.89519451263706</percent></prevalence><prevalence>  <age> 10</age> <sex> 1</sex> <cat> 2</cat> <percent> 97.1048054873629</percent></prevalence><prevalence>  <age> 10</age> <sex> 1</sex> <cat> 3</cat> <percent> 0</percent></prevalence><prevalence>  <age> 10</age> <sex> 1</sex> <cat> 4</cat> <percent> 0</percent></prevalence><prevalence>  <age> 10</age> <sex> 1</sex> <cat> 5</cat> <percent> 0</percent></prevalence><prevalence>  <age> 10</age> <sex> 1</sex> <cat> 6</cat> <percent> 0</percent></prevalence><prevalence>  <age> 10</age> <sex> 1</sex> <cat> 7</cat> <percent> 0</percent></prevalence><prevalence>  <age> 10</age> <sex> 1</sex> <cat> 8</cat> <percent> 0</percent></prevalence><prevalence>  <age> 10</age> <sex> 1</sex> <cat> 9</cat> <percent> 0</percent></prevalence><prevalence>  <age> 11</age> <sex> 0</sex> <cat> 1</cat> <percent> 0.45837473608179</percent></prevalence><prevalence>  <age> 11</age> <sex> 0</sex> <cat> 2</cat> <percent> 99.5416252639182</percent></prevalence><prevalence>  <age> 11</age> <sex> 0</sex> <cat> 3</cat> <percent> 0</percent></prevalence><prevalence>  <age> 11</age> <sex> 0</sex> <cat> 4</cat> <percent> 0</percent></prevalence><prevalence>  <age> 11</age> <sex> 0</sex> <cat> 5</cat> <percent> 0</percent></prevalence><prevalence>  <age> 11</age> <sex> 0</sex> <cat> 6</cat> <percent> 0</percent></prevalence><prevalence>  <age> 11</age> <sex> 0</sex> <cat> 7</cat> <percent> 0</percent></prevalence><prevalence>  <age> 11</age> <sex> 0</sex> <cat> 8</cat> <percent> 0</percent></prevalence><prevalence>  <age> 11</age> <sex> 0</sex> <cat> 9</cat> <percent> 0</percent></prevalence><prevalence>  <age> 11</age> <sex> 1</sex> <cat> 1</cat> <percent> 2.89519451263706</percent></prevalence><prevalence>  <age> 11</age> <sex> 1</sex> <cat> 2</cat> <percent> 97.1048054873629</percent></prevalence><prevalence>  <age> 11</age> <sex> 1</sex> <cat> 3</cat> <percent> 0</percent></prevalence><prevalence>  <age> 11</age> <sex> 1</sex> <cat> 4</cat> <percent> 0</percent></prevalence><prevalence>  <age> 11</age> <sex> 1</sex> <cat> 5</cat> <percent> 0</percent></prevalence><prevalence>  <age> 11</age> <sex> 1</sex> <cat> 6</cat> <percent> 0</percent></prevalence><prevalence>  <age> 11</age> <sex> 1</sex> <cat> 7</cat> <percent> 0</percent></prevalence><prevalence>  <age> 11</age> <sex> 1</sex> <cat> 8</cat> <percent> 0</percent></prevalence><prevalence>  <age> 11</age> <sex> 1</sex> <cat> 9</cat> <percent> 0</percent></prevalence><prevalence>  <age> 12</age> <sex> 0</sex> <cat> 1</cat> <percent> 0.45837473608179</percent></prevalence><prevalence>  <age> 12</age> <sex> 0</sex> <cat> 2</cat> <percent> 99.5416252639182</percent></prevalence><prevalence>  <age> 12</age> <sex> 0</sex> <cat> 3</cat> <percent> 0</percent></prevalence><prevalence>  <age> 12</age> <sex> 0</sex> <cat> 4</cat> <percent> 0</percent></prevalence><prevalence>  <age> 12</age> <sex> 0</sex> <cat> 5</cat> <percent> 0</percent></prevalence><prevalence>  <age> 12</age> <sex> 0</sex> <cat> 6</cat> <percent> 0</percent></prevalence><prevalence>  <age> 12</age> <sex> 0</sex> <cat> 7</cat> <percent> 0</percent></prevalence><prevalence>  <age> 12</age> <sex> 0</sex> <cat> 8</cat> <percent> 0</percent></prevalence><prevalence>  <age> 12</age> <sex> 0</sex> <cat> 9</cat> <percent> 0</percent></prevalence><prevalence>  <age> 12</age> <sex> 1</sex> <cat> 1</cat> <percent> 2.89519451263706</percent></prevalence><prevalence>  <age> 12</age> <sex> 1</sex> <cat> 2</cat> <percent> 97.1048054873629</percent></prevalence><prevalence>  <age> 12</age> <sex> 1</sex> <cat> 3</cat> <percent> 0</percent></prevalence><prevalence>  <age> 12</age> <sex> 1</sex> <cat> 4</cat> <percent> 0</percent></prevalence><prevalence>  <age> 12</age> <sex> 1</sex> <cat> 5</cat> <percent> 0</percent></prevalence><prevalence>  <age> 12</age> <sex> 1</sex> <cat> 6</cat> <percent> 0</percent></prevalence><prevalence>  <age> 12</age> <sex> 1</sex> <cat> 7</cat> <percent> 0</percent></prevalence><prevalence>  <age> 12</age> <sex> 1</sex> <cat> 8</cat> <percent> 0</percent></prevalence><prevalence>  <age> 12</age> <sex> 1</sex> <cat> 9</cat> <percent> 0</percent></prevalence><prevalence>  <age> 13</age> <sex> 0</sex> <cat> 1</cat> <percent> 0.45837473608179</percent></prevalence><prevalence>  <age> 13</age> <sex> 0</sex> <cat> 2</cat> <percent> 99.5416252639182</percent></prevalence><prevalence>  <age> 13</age> <sex> 0</sex> <cat> 3</cat> <percent> 0</percent></prevalence><prevalence>  <age> 13</age> <sex> 0</sex> <cat> 4</cat> <percent> 0</percent></prevalence><prevalence>  <age> 13</age> <sex> 0</sex> <cat> 5</cat> <percent> 0</percent></prevalence><prevalence>  <age> 13</age> <sex> 0</sex> <cat> 6</cat> <percent> 0</percent></prevalence><prevalence>  <age> 13</age> <sex> 0</sex> <cat> 7</cat> <percent> 0</percent></prevalence><prevalence>  <age> 13</age> <sex> 0</sex> <cat> 8</cat> <percent> 0</percent></prevalence><prevalence>  <age> 13</age> <sex> 0</sex> <cat> 9</cat> <percent> 0</percent></prevalence><prevalence>  <age> 13</age> <sex> 1</sex> <cat> 1</cat> <percent> 2.89519451263706</percent></prevalence><prevalence>  <age> 13</age> <sex> 1</sex> <cat> 2</cat> <percent> 97.1048054873629</percent></prevalence><prevalence>  <age> 13</age> <sex> 1</sex> <cat> 3</cat> <percent> 0</percent></prevalence><prevalence>  <age> 13</age> <sex> 1</sex> <cat> 4</cat> <percent> 0</percent></prevalence><prevalence>  <age> 13</age> <sex> 1</sex> <cat> 5</cat> <percent> 0</percent></prevalence><prevalence>  <age> 13</age> <sex> 1</sex> <cat> 6</cat> <percent> 0</percent></prevalence><prevalence>  <age> 13</age> <sex> 1</sex> <cat> 7</cat> <percent> 0</percent></prevalence><prevalence>  <age> 13</age> <sex> 1</sex> <cat> 8</cat> <percent> 0</percent></prevalence><prevalence>  <age> 13</age> <sex> 1</sex> <cat> 9</cat> <percent> 0</percent></prevalence><prevalence>  <age> 14</age> <sex> 0</sex> <cat> 1</cat> <percent> 0.45837473608179</percent></prevalence><prevalence>  <age> 14</age> <sex> 0</sex> <cat> 2</cat> <percent> 99.5416252639182</percent></prevalence><prevalence>  <age> 14</age> <sex> 0</sex> <cat> 3</cat> <percent> 0</percent></prevalence><prevalence>  <age> 14</age> <sex> 0</sex> <cat> 4</cat> <percent> 0</percent></prevalence><prevalence>  <age> 14</age> <sex> 0</sex> <cat> 5</cat> <percent> 0</percent></prevalence><prevalence>  <age> 14</age> <sex> 0</sex> <cat> 6</cat> <percent> 0</percent></prevalence><prevalence>  <age> 14</age> <sex> 0</sex> <cat> 7</cat> <percent> 0</percent></prevalence><prevalence>  <age> 14</age> <sex> 0</sex> <cat> 8</cat> <percent> 0</percent></prevalence><prevalence>  <age> 14</age> <sex> 0</sex> <cat> 9</cat> <percent> 0</percent></prevalence><prevalence>  <age> 14</age> <sex> 1</sex> <cat> 1</cat> <percent> 2.89519451263706</percent></prevalence><prevalence>  <age> 14</age> <sex> 1</sex> <cat> 2</cat> <percent> 97.1048054873629</percent></prevalence><prevalence>  <age> 14</age> <sex> 1</sex> <cat> 3</cat> <percent> 0</percent></prevalence><prevalence>  <age> 14</age> <sex> 1</sex> <cat> 4</cat> <percent> 0</percent></prevalence><prevalence>  <age> 14</age> <sex> 1</sex> <cat> 5</cat> <percent> 0</percent></prevalence><prevalence>  <age> 14</age> <sex> 1</sex> <cat> 6</cat> <percent> 0</percent></prevalence><prevalence>  <age> 14</age> <sex> 1</sex> <cat> 7</cat> <percent> 0</percent></prevalence><prevalence>  <age> 14</age> <sex> 1</sex> <cat> 8</cat> <percent> 0</percent></prevalence><prevalence>  <age> 14</age> <sex> 1</sex> <cat> 9</cat> <percent> 0</percent></prevalence><prevalence>  <age> 15</age> <sex> 0</sex> <cat> 1</cat> <percent> 0.45837473608179</percent></prevalence><prevalence>  <age> 15</age> <sex> 0</sex> <cat> 2</cat> <percent> 99.5416252639182</percent></prevalence><prevalence>  <age> 15</age> <sex> 0</sex> <cat> 3</cat> <percent> 0</percent></prevalence><prevalence>  <age> 15</age> <sex> 0</sex> <cat> 4</cat> <percent> 0</percent></prevalence><prevalence>  <age> 15</age> <sex> 0</sex> <cat> 5</cat> <percent> 0</percent></prevalence><prevalence>  <age> 15</age> <sex> 0</sex> <cat> 6</cat> <percent> 0</percent></prevalence><prevalence>  <age> 15</age> <sex> 0</sex> <cat> 7</cat> <percent> 0</percent></prevalence><prevalence>  <age> 15</age> <sex> 0</sex> <cat> 8</cat> <percent> 0</percent></prevalence><prevalence>  <age> 15</age> <sex> 0</sex> <cat> 9</cat> <percent> 0</percent></prevalence><prevalence>  <age> 15</age> <sex> 1</sex> <cat> 1</cat> <percent> 2.89519451263706</percent></prevalence><prevalence>  <age> 15</age> <sex> 1</sex> <cat> 2</cat> <percent> 97.1048054873629</percent></prevalence><prevalence>  <age> 15</age> <sex> 1</sex> <cat> 3</cat> <percent> 0</percent></prevalence><prevalence>  <age> 15</age> <sex> 1</sex> <cat> 4</cat> <percent> 0</percent></prevalence><prevalence>  <age> 15</age> <sex> 1</sex> <cat> 5</cat> <percent> 0</percent></prevalence><prevalence>  <age> 15</age> <sex> 1</sex> <cat> 6</cat> <percent> 0</percent></prevalence><prevalence>  <age> 15</age> <sex> 1</sex> <cat> 7</cat> <percent> 0</percent></prevalence><prevalence>  <age> 15</age> <sex> 1</sex> <cat> 8</cat> <percent> 0</percent></prevalence><prevalence>  <age> 15</age> <sex> 1</sex> <cat> 9</cat> <percent> 0</percent></prevalence><prevalence>  <age> 16</age> <sex> 0</sex> <cat> 1</cat> <percent> 0.45837473608179</percent></prevalence><prevalence>  <age> 16</age> <sex> 0</sex> <cat> 2</cat> <percent> 99.5416252639182</percent></prevalence><prevalence>  <age> 16</age> <sex> 0</sex> <cat> 3</cat> <percent> 0</percent></prevalence><prevalence>  <age> 16</age> <sex> 0</sex> <cat> 4</cat> <percent> 0</percent></prevalence><prevalence>  <age> 16</age> <sex> 0</sex> <cat> 5</cat> <percent> 0</percent></prevalence><prevalence>  <age> 16</age> <sex> 0</sex> <cat> 6</cat> <percent> 0</percent></prevalence><prevalence>  <age> 16</age> <sex> 0</sex> <cat> 7</cat> <percent> 0</percent></prevalence><prevalence>  <age> 16</age> <sex> 0</sex> <cat> 8</cat> <percent> 0</percent></prevalence><prevalence>  <age> 16</age> <sex> 0</sex> <cat> 9</cat> <percent> 0</percent></prevalence><prevalence>  <age> 16</age> <sex> 1</sex> <cat> 1</cat> <percent> 2.89519451263706</percent></prevalence><prevalence>  <age> 16</age> <sex> 1</sex> <cat> 2</cat> <percent> 97.1048054873629</percent></prevalence><prevalence>  <age> 16</age> <sex> 1</sex> <cat> 3</cat> <percent> 0</percent></prevalence><prevalence>  <age> 16</age> <sex> 1</sex> <cat> 4</cat> <percent> 0</percent></prevalence><prevalence>  <age> 16</age> <sex> 1</sex> <cat> 5</cat> <percent> 0</percent></prevalence><prevalence>  <age> 16</age> <sex> 1</sex> <cat> 6</cat> <percent> 0</percent></prevalence><prevalence>  <age> 16</age> <sex> 1</sex> <cat> 7</cat> <percent> 0</percent></prevalence><prevalence>  <age> 16</age> <sex> 1</sex> <cat> 8</cat> <percent> 0</percent></prevalence><prevalence>  <age> 16</age> <sex> 1</sex> <cat> 9</cat> <percent> 0</percent></prevalence><prevalence>  <age> 17</age> <sex> 0</sex> <cat> 1</cat> <percent> 0.45837473608179</percent></prevalence><prevalence>  <age> 17</age> <sex> 0</sex> <cat> 2</cat> <percent> 99.5416252639182</percent></prevalence><prevalence>  <age> 17</age> <sex> 0</sex> <cat> 3</cat> <percent> 0</percent></prevalence><prevalence>  <age> 17</age> <sex> 0</sex> <cat> 4</cat> <percent> 0</percent></prevalence><prevalence>  <age> 17</age> <sex> 0</sex> <cat> 5</cat> <percent> 0</percent></prevalence><prevalence>  <age> 17</age> <sex> 0</sex> <cat> 6</cat> <percent> 0</percent></prevalence><prevalence>  <age> 17</age> <sex> 0</sex> <cat> 7</cat> <percent> 0</percent></prevalence><prevalence>  <age> 17</age> <sex> 0</sex> <cat> 8</cat> <percent> 0</percent></prevalence><prevalence>  <age> 17</age> <sex> 0</sex> <cat> 9</cat> <percent> 0</percent></prevalence><prevalence>  <age> 17</age> <sex> 1</sex> <cat> 1</cat> <percent> 2.89519451263706</percent></prevalence><prevalence>  <age> 17</age> <sex> 1</sex> <cat> 2</cat> <percent> 97.1048054873629</percent></prevalence><prevalence>  <age> 17</age> <sex> 1</sex> <cat> 3</cat> <percent> 0</percent></prevalence><prevalence>  <age> 17</age> <sex> 1</sex> <cat> 4</cat> <percent> 0</percent></prevalence><prevalence>  <age> 17</age> <sex> 1</sex> <cat> 5</cat> <percent> 0</percent></prevalence><prevalence>  <age> 17</age> <sex> 1</sex> <cat> 6</cat> <percent> 0</percent></prevalence><prevalence>  <age> 17</age> <sex> 1</sex> <cat> 7</cat> <percent> 0</percent></prevalence><prevalence>  <age> 17</age> <sex> 1</sex> <cat> 8</cat> <percent> 0</percent></prevalence><prevalence>  <age> 17</age> <sex> 1</sex> <cat> 9</cat> <percent> 0</percent></prevalence><prevalence>  <age> 18</age> <sex> 0</sex> <cat> 1</cat> <percent> 0.45837473608179</percent></prevalence><prevalence>  <age> 18</age> <sex> 0</sex> <cat> 2</cat> <percent> 99.5416252639182</percent></prevalence><prevalence>  <age> 18</age> <sex> 0</sex> <cat> 3</cat> <percent> 0</percent></prevalence><prevalence>  <age> 18</age> <sex> 0</sex> <cat> 4</cat> <percent> 0</percent></prevalence><prevalence>  <age> 18</age> <sex> 0</sex> <cat> 5</cat> <percent> 0</percent></prevalence><prevalence>  <age> 18</age> <sex> 0</sex> <cat> 6</cat> <percent> 0</percent></prevalence><prevalence>  <age> 18</age> <sex> 0</sex> <cat> 7</cat> <percent> 0</percent></prevalence><prevalence>  <age> 18</age> <sex> 0</sex> <cat> 8</cat> <percent> 0</percent></prevalence><prevalence>  <age> 18</age> <sex> 0</sex> <cat> 9</cat> <percent> 0</percent></prevalence><prevalence>  <age> 18</age> <sex> 1</sex> <cat> 1</cat> <percent> 2.89519451263706</percent></prevalence><prevalence>  <age> 18</age> <sex> 1</sex> <cat> 2</cat> <percent> 97.1048054873629</percent></prevalence><prevalence>  <age> 18</age> <sex> 1</sex> <cat> 3</cat> <percent> 0</percent></prevalence><prevalence>  <age> 18</age> <sex> 1</sex> <cat> 4</cat> <percent> 0</percent></prevalence><prevalence>  <age> 18</age> <sex> 1</sex> <cat> 5</cat> <percent> 0</percent></prevalence><prevalence>  <age> 18</age> <sex> 1</sex> <cat> 6</cat> <percent> 0</percent></prevalence><prevalence>  <age> 18</age> <sex> 1</sex> <cat> 7</cat> <percent> 0</percent></prevalence><prevalence>  <age> 18</age> <sex> 1</sex> <cat> 8</cat> <percent> 0</percent></prevalence><prevalence>  <age> 18</age> <sex> 1</sex> <cat> 9</cat> <percent> 0</percent></prevalence><prevalence>  <age> 19</age> <sex> 0</sex> <cat> 1</cat> <percent> 0.45837473608179</percent></prevalence><prevalence>  <age> 19</age> <sex> 0</sex> <cat> 2</cat> <percent> 99.5416252639182</percent></prevalence><prevalence>  <age> 19</age> <sex> 0</sex> <cat> 3</cat> <percent> 0</percent></prevalence><prevalence>  <age> 19</age> <sex> 0</sex> <cat> 4</cat> <percent> 0</percent></prevalence><prevalence>  <age> 19</age> <sex> 0</sex> <cat> 5</cat> <percent> 0</percent></prevalence><prevalence>  <age> 19</age> <sex> 0</sex> <cat> 6</cat> <percent> 0</percent></prevalence><prevalence>  <age> 19</age> <sex> 0</sex> <cat> 7</cat> <percent> 0</percent></prevalence><prevalence>  <age> 19</age> <sex> 0</sex> <cat> 8</cat> <percent> 0</percent></prevalence><prevalence>  <age> 19</age> <sex> 0</sex> <cat> 9</cat> <percent> 0</percent></prevalence><prevalence>  <age> 19</age> <sex> 1</sex> <cat> 1</cat> <percent> 2.89519451263706</percent></prevalence><prevalence>  <age> 19</age> <sex> 1</sex> <cat> 2</cat> <percent> 97.1048054873629</percent></prevalence><prevalence>  <age> 19</age> <sex> 1</sex> <cat> 3</cat> <percent> 0</percent></prevalence><prevalence>  <age> 19</age> <sex> 1</sex> <cat> 4</cat> <percent> 0</percent></prevalence><prevalence>  <age> 19</age> <sex> 1</sex> <cat> 5</cat> <percent> 0</percent></prevalence><prevalence>  <age> 19</age> <sex> 1</sex> <cat> 6</cat> <percent> 0</percent></prevalence><prevalence>  <age> 19</age> <sex> 1</sex> <cat> 7</cat> <percent> 0</percent></prevalence><prevalence>  <age> 19</age> <sex> 1</sex> <cat> 8</cat> <percent> 0</percent></prevalence><prevalence>  <age> 19</age> <sex> 1</sex> <cat> 9</cat> <percent> 0</percent></prevalence><prevalence>  <age> 20</age> <sex> 0</sex> <cat> 1</cat> <percent> 0.45837473608179</percent></prevalence><prevalence>  <age> 20</age> <sex> 0</sex> <cat> 2</cat> <percent> 99.5416252639182</percent></prevalence><prevalence>  <age> 20</age> <sex> 0</sex> <cat> 3</cat> <percent> 0</percent></prevalence><prevalence>  <age> 20</age> <sex> 0</sex> <cat> 4</cat> <percent> 0</percent></prevalence><prevalence>  <age> 20</age> <sex> 0</sex> <cat> 5</cat> <percent> 0</percent></prevalence><prevalence>  <age> 20</age> <sex> 0</sex> <cat> 6</cat> <percent> 0</percent></prevalence><prevalence>  <age> 20</age> <sex> 0</sex> <cat> 7</cat> <percent> 0</percent></prevalence><prevalence>  <age> 20</age> <sex> 0</sex> <cat> 8</cat> <percent> 0</percent></prevalence><prevalence>  <age> 20</age> <sex> 0</sex> <cat> 9</cat> <percent> 0</percent></prevalence><prevalence>  <age> 20</age> <sex> 1</sex> <cat> 1</cat> <percent> 2.89519451263706</percent></prevalence><prevalence>  <age> 20</age> <sex> 1</sex> <cat> 2</cat> <percent> 97.1048054873629</percent></prevalence><prevalence>  <age> 20</age> <sex> 1</sex> <cat> 3</cat> <percent> 0</percent></prevalence><prevalence>  <age> 20</age> <sex> 1</sex> <cat> 4</cat> <percent> 0</percent></prevalence><prevalence>  <age> 20</age> <sex> 1</sex> <cat> 5</cat> <percent> 0</percent></prevalence><prevalence>  <age> 20</age> <sex> 1</sex> <cat> 6</cat> <percent> 0</percent></prevalence><prevalence>  <age> 20</age> <sex> 1</sex> <cat> 7</cat> <percent> 0</percent></prevalence><prevalence>  <age> 20</age> <sex> 1</sex> <cat> 8</cat> <percent> 0</percent></prevalence><prevalence>  <age> 20</age> <sex> 1</sex> <cat> 9</cat> <percent> 0</percent></prevalence><prevalence>  <age> 21</age> <sex> 0</sex> <cat> 1</cat> <percent> 0.45837473608179</percent></prevalence><prevalence>  <age> 21</age> <sex> 0</sex> <cat> 2</cat> <percent> 99.5416252639182</percent></prevalence><prevalence>  <age> 21</age> <sex> 0</sex> <cat> 3</cat> <percent> 0</percent></prevalence><prevalence>  <age> 21</age> <sex> 0</sex> <cat> 4</cat> <percent> 0</percent></prevalence><prevalence>  <age> 21</age> <sex> 0</sex> <cat> 5</cat> <percent> 0</percent></prevalence><prevalence>  <age> 21</age> <sex> 0</sex> <cat> 6</cat> <percent> 0</percent></prevalence><prevalence>  <age> 21</age> <sex> 0</sex> <cat> 7</cat> <percent> 0</percent></prevalence><prevalence>  <age> 21</age> <sex> 0</sex> <cat> 8</cat> <percent> 0</percent></prevalence><prevalence>  <age> 21</age> <sex> 0</sex> <cat> 9</cat> <percent> 0</percent></prevalence><prevalence>  <age> 21</age> <sex> 1</sex> <cat> 1</cat> <percent> 2.89519451263706</percent></prevalence><prevalence>  <age> 21</age> <sex> 1</sex> <cat> 2</cat> <percent> 97.1048054873629</percent></prevalence><prevalence>  <age> 21</age> <sex> 1</sex> <cat> 3</cat> <percent> 0</percent></prevalence><prevalence>  <age> 21</age> <sex> 1</sex> <cat> 4</cat> <percent> 0</percent></prevalence><prevalence>  <age> 21</age> <sex> 1</sex> <cat> 5</cat> <percent> 0</percent></prevalence><prevalence>  <age> 21</age> <sex> 1</sex> <cat> 6</cat> <percent> 0</percent></prevalence><prevalence>  <age> 21</age> <sex> 1</sex> <cat> 7</cat> <percent> 0</percent></prevalence><prevalence>  <age> 21</age> <sex> 1</sex> <cat> 8</cat> <percent> 0</percent></prevalence><prevalence>  <age> 21</age> <sex> 1</sex> <cat> 9</cat> <percent> 0</percent></prevalence><prevalence>  <age> 22</age> <sex> 0</sex> <cat> 1</cat> <percent> 0.45837473608179</percent></prevalence><prevalence>  <age> 22</age> <sex> 0</sex> <cat> 2</cat> <percent> 99.5416252639182</percent></prevalence><prevalence>  <age> 22</age> <sex> 0</sex> <cat> 3</cat> <percent> 0</percent></prevalence><prevalence>  <age> 22</age> <sex> 0</sex> <cat> 4</cat> <percent> 0</percent></prevalence><prevalence>  <age> 22</age> <sex> 0</sex> <cat> 5</cat> <percent> 0</percent></prevalence><prevalence>  <age> 22</age> <sex> 0</sex> <cat> 6</cat> <percent> 0</percent></prevalence><prevalence>  <age> 22</age> <sex> 0</sex> <cat> 7</cat> <percent> 0</percent></prevalence><prevalence>  <age> 22</age> <sex> 0</sex> <cat> 8</cat> <percent> 0</percent></prevalence><prevalence>  <age> 22</age> <sex> 0</sex> <cat> 9</cat> <percent> 0</percent></prevalence><prevalence>  <age> 22</age> <sex> 1</sex> <cat> 1</cat> <percent> 2.89519451263706</percent></prevalence><prevalence>  <age> 22</age> <sex> 1</sex> <cat> 2</cat> <percent> 97.1048054873629</percent></prevalence><prevalence>  <age> 22</age> <sex> 1</sex> <cat> 3</cat> <percent> 0</percent></prevalence><prevalence>  <age> 22</age> <sex> 1</sex> <cat> 4</cat> <percent> 0</percent></prevalence><prevalence>  <age> 22</age> <sex> 1</sex> <cat> 5</cat> <percent> 0</percent></prevalence><prevalence>  <age> 22</age> <sex> 1</sex> <cat> 6</cat> <percent> 0</percent></prevalence><prevalence>  <age> 22</age> <sex> 1</sex> <cat> 7</cat> <percent> 0</percent></prevalence><prevalence>  <age> 22</age> <sex> 1</sex> <cat> 8</cat> <percent> 0</percent></prevalence><prevalence>  <age> 22</age> <sex> 1</sex> <cat> 9</cat> <percent> 0</percent></prevalence><prevalence>  <age> 23</age> <sex> 0</sex> <cat> 1</cat> <percent> 0.45837473608179</percent></prevalence><prevalence>  <age> 23</age> <sex> 0</sex> <cat> 2</cat> <percent> 99.5416252639182</percent></prevalence><prevalence>  <age> 23</age> <sex> 0</sex> <cat> 3</cat> <percent> 0</percent></prevalence><prevalence>  <age> 23</age> <sex> 0</sex> <cat> 4</cat> <percent> 0</percent></prevalence><prevalence>  <age> 23</age> <sex> 0</sex> <cat> 5</cat> <percent> 0</percent></prevalence><prevalence>  <age> 23</age> <sex> 0</sex> <cat> 6</cat> <percent> 0</percent></prevalence><prevalence>  <age> 23</age> <sex> 0</sex> <cat> 7</cat> <percent> 0</percent></prevalence><prevalence>  <age> 23</age> <sex> 0</sex> <cat> 8</cat> <percent> 0</percent></prevalence><prevalence>  <age> 23</age> <sex> 0</sex> <cat> 9</cat> <percent> 0</percent></prevalence><prevalence>  <age> 23</age> <sex> 1</sex> <cat> 1</cat> <percent> 2.89519451263706</percent></prevalence><prevalence>  <age> 23</age> <sex> 1</sex> <cat> 2</cat> <percent> 97.1048054873629</percent></prevalence><prevalence>  <age> 23</age> <sex> 1</sex> <cat> 3</cat> <percent> 0</percent></prevalence><prevalence>  <age> 23</age> <sex> 1</sex> <cat> 4</cat> <percent> 0</percent></prevalence><prevalence>  <age> 23</age> <sex> 1</sex> <cat> 5</cat> <percent> 0</percent></prevalence><prevalence>  <age> 23</age> <sex> 1</sex> <cat> 6</cat> <percent> 0</percent></prevalence><prevalence>  <age> 23</age> <sex> 1</sex> <cat> 7</cat> <percent> 0</percent></prevalence><prevalence>  <age> 23</age> <sex> 1</sex> <cat> 8</cat> <percent> 0</percent></prevalence><prevalence>  <age> 23</age> <sex> 1</sex> <cat> 9</cat> <percent> 0</percent></prevalence><prevalence>  <age> 24</age> <sex> 0</sex> <cat> 1</cat> <percent> 0.45837473608179</percent></prevalence><prevalence>  <age> 24</age> <sex> 0</sex> <cat> 2</cat> <percent> 99.5416252639182</percent></prevalence><prevalence>  <age> 24</age> <sex> 0</sex> <cat> 3</cat> <percent> 0</percent></prevalence><prevalence>  <age> 24</age> <sex> 0</sex> <cat> 4</cat> <percent> 0</percent></prevalence><prevalence>  <age> 24</age> <sex> 0</sex> <cat> 5</cat> <percent> 0</percent></prevalence><prevalence>  <age> 24</age> <sex> 0</sex> <cat> 6</cat> <percent> 0</percent></prevalence><prevalence>  <age> 24</age> <sex> 0</sex> <cat> 7</cat> <percent> 0</percent></prevalence><prevalence>  <age> 24</age> <sex> 0</sex> <cat> 8</cat> <percent> 0</percent></prevalence><prevalence>  <age> 24</age> <sex> 0</sex> <cat> 9</cat> <percent> 0</percent></prevalence><prevalence>  <age> 24</age> <sex> 1</sex> <cat> 1</cat> <percent> 2.89519451263706</percent></prevalence><prevalence>  <age> 24</age> <sex> 1</sex> <cat> 2</cat> <percent> 97.1048054873629</percent></prevalence><prevalence>  <age> 24</age> <sex> 1</sex> <cat> 3</cat> <percent> 0</percent></prevalence><prevalence>  <age> 24</age> <sex> 1</sex> <cat> 4</cat> <percent> 0</percent></prevalence><prevalence>  <age> 24</age> <sex> 1</sex> <cat> 5</cat> <percent> 0</percent></prevalence><prevalence>  <age> 24</age> <sex> 1</sex> <cat> 6</cat> <percent> 0</percent></prevalence><prevalence>  <age> 24</age> <sex> 1</sex> <cat> 7</cat> <percent> 0</percent></prevalence><prevalence>  <age> 24</age> <sex> 1</sex> <cat> 8</cat> <percent> 0</percent></prevalence><prevalence>  <age> 24</age> <sex> 1</sex> <cat> 9</cat> <percent> 0</percent></prevalence><prevalence>  <age> 25</age> <sex> 0</sex> <cat> 1</cat> <percent> 0.45837473608179</percent></prevalence><prevalence>  <age> 25</age> <sex> 0</sex> <cat> 2</cat> <percent> 99.5416252639182</percent></prevalence><prevalence>  <age> 25</age> <sex> 0</sex> <cat> 3</cat> <percent> 0</percent></prevalence><prevalence>  <age> 25</age> <sex> 0</sex> <cat> 4</cat> <percent> 0</percent></prevalence><prevalence>  <age> 25</age> <sex> 0</sex> <cat> 5</cat> <percent> 0</percent></prevalence><prevalence>  <age> 25</age> <sex> 0</sex> <cat> 6</cat> <percent> 0</percent></prevalence><prevalence>  <age> 25</age> <sex> 0</sex> <cat> 7</cat> <percent> 0</percent></prevalence><prevalence>  <age> 25</age> <sex> 0</sex> <cat> 8</cat> <percent> 0</percent></prevalence><prevalence>  <age> 25</age> <sex> 0</sex> <cat> 9</cat> <percent> 0</percent></prevalence><prevalence>  <age> 25</age> <sex> 1</sex> <cat> 1</cat> <percent> 2.89519451263706</percent></prevalence><prevalence>  <age> 25</age> <sex> 1</sex> <cat> 2</cat> <percent> 97.1048054873629</percent></prevalence><prevalence>  <age> 25</age> <sex> 1</sex> <cat> 3</cat> <percent> 0</percent></prevalence><prevalence>  <age> 25</age> <sex> 1</sex> <cat> 4</cat> <percent> 0</percent></prevalence><prevalence>  <age> 25</age> <sex> 1</sex> <cat> 5</cat> <percent> 0</percent></prevalence><prevalence>  <age> 25</age> <sex> 1</sex> <cat> 6</cat> <percent> 0</percent></prevalence><prevalence>  <age> 25</age> <sex> 1</sex> <cat> 7</cat> <percent> 0</percent></prevalence><prevalence>  <age> 25</age> <sex> 1</sex> <cat> 8</cat> <percent> 0</percent></prevalence><prevalence>  <age> 25</age> <sex> 1</sex> <cat> 9</cat> <percent> 0</percent></prevalence><prevalence>  <age> 26</age> <sex> 0</sex> <cat> 1</cat> <percent> 0.45837473608179</percent></prevalence><prevalence>  <age> 26</age> <sex> 0</sex> <cat> 2</cat> <percent> 99.5416252639182</percent></prevalence><prevalence>  <age> 26</age> <sex> 0</sex> <cat> 3</cat> <percent> 0</percent></prevalence><prevalence>  <age> 26</age> <sex> 0</sex> <cat> 4</cat> <percent> 0</percent></prevalence><prevalence>  <age> 26</age> <sex> 0</sex> <cat> 5</cat> <percent> 0</percent></prevalence><prevalence>  <age> 26</age> <sex> 0</sex> <cat> 6</cat> <percent> 0</percent></prevalence><prevalence>  <age> 26</age> <sex> 0</sex> <cat> 7</cat> <percent> 0</percent></prevalence><prevalence>  <age> 26</age> <sex> 0</sex> <cat> 8</cat> <percent> 0</percent></prevalence><prevalence>  <age> 26</age> <sex> 0</sex> <cat> 9</cat> <percent> 0</percent></prevalence><prevalence>  <age> 26</age> <sex> 1</sex> <cat> 1</cat> <percent> 2.89519451263706</percent></prevalence><prevalence>  <age> 26</age> <sex> 1</sex> <cat> 2</cat> <percent> 97.1048054873629</percent></prevalence><prevalence>  <age> 26</age> <sex> 1</sex> <cat> 3</cat> <percent> 0</percent></prevalence><prevalence>  <age> 26</age> <sex> 1</sex> <cat> 4</cat> <percent> 0</percent></prevalence><prevalence>  <age> 26</age> <sex> 1</sex> <cat> 5</cat> <percent> 0</percent></prevalence><prevalence>  <age> 26</age> <sex> 1</sex> <cat> 6</cat> <percent> 0</percent></prevalence><prevalence>  <age> 26</age> <sex> 1</sex> <cat> 7</cat> <percent> 0</percent></prevalence><prevalence>  <age> 26</age> <sex> 1</sex> <cat> 8</cat> <percent> 0</percent></prevalence><prevalence>  <age> 26</age> <sex> 1</sex> <cat> 9</cat> <percent> 0</percent></prevalence><prevalence>  <age> 27</age> <sex> 0</sex> <cat> 1</cat> <percent> 0.45837473608179</percent></prevalence><prevalence>  <age> 27</age> <sex> 0</sex> <cat> 2</cat> <percent> 99.5416252639182</percent></prevalence><prevalence>  <age> 27</age> <sex> 0</sex> <cat> 3</cat> <percent> 0</percent></prevalence><prevalence>  <age> 27</age> <sex> 0</sex> <cat> 4</cat> <percent> 0</percent></prevalence><prevalence>  <age> 27</age> <sex> 0</sex> <cat> 5</cat> <percent> 0</percent></prevalence><prevalence>  <age> 27</age> <sex> 0</sex> <cat> 6</cat> <percent> 0</percent></prevalence><prevalence>  <age> 27</age> <sex> 0</sex> <cat> 7</cat> <percent> 0</percent></prevalence><prevalence>  <age> 27</age> <sex> 0</sex> <cat> 8</cat> <percent> 0</percent></prevalence><prevalence>  <age> 27</age> <sex> 0</sex> <cat> 9</cat> <percent> 0</percent></prevalence><prevalence>  <age> 27</age> <sex> 1</sex> <cat> 1</cat> <percent> 2.89519451263706</percent></prevalence><prevalence>  <age> 27</age> <sex> 1</sex> <cat> 2</cat> <percent> 97.1048054873629</percent></prevalence><prevalence>  <age> 27</age> <sex> 1</sex> <cat> 3</cat> <percent> 0</percent></prevalence><prevalence>  <age> 27</age> <sex> 1</sex> <cat> 4</cat> <percent> 0</percent></prevalence><prevalence>  <age> 27</age> <sex> 1</sex> <cat> 5</cat> <percent> 0</percent></prevalence><prevalence>  <age> 27</age> <sex> 1</sex> <cat> 6</cat> <percent> 0</percent></prevalence><prevalence>  <age> 27</age> <sex> 1</sex> <cat> 7</cat> <percent> 0</percent></prevalence><prevalence>  <age> 27</age> <sex> 1</sex> <cat> 8</cat> <percent> 0</percent></prevalence><prevalence>  <age> 27</age> <sex> 1</sex> <cat> 9</cat> <percent> 0</percent></prevalence><prevalence>  <age> 28</age> <sex> 0</sex> <cat> 1</cat> <percent> 0.45837473608179</percent></prevalence><prevalence>  <age> 28</age> <sex> 0</sex> <cat> 2</cat> <percent> 99.5416252639182</percent></prevalence><prevalence>  <age> 28</age> <sex> 0</sex> <cat> 3</cat> <percent> 0</percent></prevalence><prevalence>  <age> 28</age> <sex> 0</sex> <cat> 4</cat> <percent> 0</percent></prevalence><prevalence>  <age> 28</age> <sex> 0</sex> <cat> 5</cat> <percent> 0</percent></prevalence><prevalence>  <age> 28</age> <sex> 0</sex> <cat> 6</cat> <percent> 0</percent></prevalence><prevalence>  <age> 28</age> <sex> 0</sex> <cat> 7</cat> <percent> 0</percent></prevalence><prevalence>  <age> 28</age> <sex> 0</sex> <cat> 8</cat> <percent> 0</percent></prevalence><prevalence>  <age> 28</age> <sex> 0</sex> <cat> 9</cat> <percent> 0</percent></prevalence><prevalence>  <age> 28</age> <sex> 1</sex> <cat> 1</cat> <percent> 2.89519451263706</percent></prevalence><prevalence>  <age> 28</age> <sex> 1</sex> <cat> 2</cat> <percent> 97.1048054873629</percent></prevalence><prevalence>  <age> 28</age> <sex> 1</sex> <cat> 3</cat> <percent> 0</percent></prevalence><prevalence>  <age> 28</age> <sex> 1</sex> <cat> 4</cat> <percent> 0</percent></prevalence><prevalence>  <age> 28</age> <sex> 1</sex> <cat> 5</cat> <percent> 0</percent></prevalence><prevalence>  <age> 28</age> <sex> 1</sex> <cat> 6</cat> <percent> 0</percent></prevalence><prevalence>  <age> 28</age> <sex> 1</sex> <cat> 7</cat> <percent> 0</percent></prevalence><prevalence>  <age> 28</age> <sex> 1</sex> <cat> 8</cat> <percent> 0</percent></prevalence><prevalence>  <age> 28</age> <sex> 1</sex> <cat> 9</cat> <percent> 0</percent></prevalence><prevalence>  <age> 29</age> <sex> 0</sex> <cat> 1</cat> <percent> 0.45837473608179</percent></prevalence><prevalence>  <age> 29</age> <sex> 0</sex> <cat> 2</cat> <percent> 99.5416252639182</percent></prevalence><prevalence>  <age> 29</age> <sex> 0</sex> <cat> 3</cat> <percent> 0</percent></prevalence><prevalence>  <age> 29</age> <sex> 0</sex> <cat> 4</cat> <percent> 0</percent></prevalence><prevalence>  <age> 29</age> <sex> 0</sex> <cat> 5</cat> <percent> 0</percent></prevalence><prevalence>  <age> 29</age> <sex> 0</sex> <cat> 6</cat> <percent> 0</percent></prevalence><prevalence>  <age> 29</age> <sex> 0</sex> <cat> 7</cat> <percent> 0</percent></prevalence><prevalence>  <age> 29</age> <sex> 0</sex> <cat> 8</cat> <percent> 0</percent></prevalence><prevalence>  <age> 29</age> <sex> 0</sex> <cat> 9</cat> <percent> 0</percent></prevalence><prevalence>  <age> 29</age> <sex> 1</sex> <cat> 1</cat> <percent> 2.89519451263706</percent></prevalence><prevalence>  <age> 29</age> <sex> 1</sex> <cat> 2</cat> <percent> 97.1048054873629</percent></prevalence><prevalence>  <age> 29</age> <sex> 1</sex> <cat> 3</cat> <percent> 0</percent></prevalence><prevalence>  <age> 29</age> <sex> 1</sex> <cat> 4</cat> <percent> 0</percent></prevalence><prevalence>  <age> 29</age> <sex> 1</sex> <cat> 5</cat> <percent> 0</percent></prevalence><prevalence>  <age> 29</age> <sex> 1</sex> <cat> 6</cat> <percent> 0</percent></prevalence><prevalence>  <age> 29</age> <sex> 1</sex> <cat> 7</cat> <percent> 0</percent></prevalence><prevalence>  <age> 29</age> <sex> 1</sex> <cat> 8</cat> <percent> 0</percent></prevalence><prevalence>  <age> 29</age> <sex> 1</sex> <cat> 9</cat> <percent> 0</percent></prevalence><prevalence>  <age> 30</age> <sex> 0</sex> <cat> 1</cat> <percent> 0.45837473608179</percent></prevalence><prevalence>  <age> 30</age> <sex> 0</sex> <cat> 2</cat> <percent> 99.5416252639182</percent></prevalence><prevalence>  <age> 30</age> <sex> 0</sex> <cat> 3</cat> <percent> 0</percent></prevalence><prevalence>  <age> 30</age> <sex> 0</sex> <cat> 4</cat> <percent> 0</percent></prevalence><prevalence>  <age> 30</age> <sex> 0</sex> <cat> 5</cat> <percent> 0</percent></prevalence><prevalence>  <age> 30</age> <sex> 0</sex> <cat> 6</cat> <percent> 0</percent></prevalence><prevalence>  <age> 30</age> <sex> 0</sex> <cat> 7</cat> <percent> 0</percent></prevalence><prevalence>  <age> 30</age> <sex> 0</sex> <cat> 8</cat> <percent> 0</percent></prevalence><prevalence>  <age> 30</age> <sex> 0</sex> <cat> 9</cat> <percent> 0</percent></prevalence><prevalence>  <age> 30</age> <sex> 1</sex> <cat> 1</cat> <percent> 2.89519451263706</percent></prevalence><prevalence>  <age> 30</age> <sex> 1</sex> <cat> 2</cat> <percent> 97.1048054873629</percent></prevalence><prevalence>  <age> 30</age> <sex> 1</sex> <cat> 3</cat> <percent> 0</percent></prevalence><prevalence>  <age> 30</age> <sex> 1</sex> <cat> 4</cat> <percent> 0</percent></prevalence><prevalence>  <age> 30</age> <sex> 1</sex> <cat> 5</cat> <percent> 0</percent></prevalence><prevalence>  <age> 30</age> <sex> 1</sex> <cat> 6</cat> <percent> 0</percent></prevalence><prevalence>  <age> 30</age> <sex> 1</sex> <cat> 7</cat> <percent> 0</percent></prevalence><prevalence>  <age> 30</age> <sex> 1</sex> <cat> 8</cat> <percent> 0</percent></prevalence><prevalence>  <age> 30</age> <sex> 1</sex> <cat> 9</cat> <percent> 0</percent></prevalence><prevalence>  <age> 31</age> <sex> 0</sex> <cat> 1</cat> <percent> 0.45837473608179</percent></prevalence><prevalence>  <age> 31</age> <sex> 0</sex> <cat> 2</cat> <percent> 99.5416252639182</percent></prevalence><prevalence>  <age> 31</age> <sex> 0</sex> <cat> 3</cat> <percent> 0</percent></prevalence><prevalence>  <age> 31</age> <sex> 0</sex> <cat> 4</cat> <percent> 0</percent></prevalence><prevalence>  <age> 31</age> <sex> 0</sex> <cat> 5</cat> <percent> 0</percent></prevalence><prevalence>  <age> 31</age> <sex> 0</sex> <cat> 6</cat> <percent> 0</percent></prevalence><prevalence>  <age> 31</age> <sex> 0</sex> <cat> 7</cat> <percent> 0</percent></prevalence><prevalence>  <age> 31</age> <sex> 0</sex> <cat> 8</cat> <percent> 0</percent></prevalence><prevalence>  <age> 31</age> <sex> 0</sex> <cat> 9</cat> <percent> 0</percent></prevalence><prevalence>  <age> 31</age> <sex> 1</sex> <cat> 1</cat> <percent> 2.89519451263706</percent></prevalence><prevalence>  <age> 31</age> <sex> 1</sex> <cat> 2</cat> <percent> 97.1048054873629</percent></prevalence><prevalence>  <age> 31</age> <sex> 1</sex> <cat> 3</cat> <percent> 0</percent></prevalence><prevalence>  <age> 31</age> <sex> 1</sex> <cat> 4</cat> <percent> 0</percent></prevalence><prevalence>  <age> 31</age> <sex> 1</sex> <cat> 5</cat> <percent> 0</percent></prevalence><prevalence>  <age> 31</age> <sex> 1</sex> <cat> 6</cat> <percent> 0</percent></prevalence><prevalence>  <age> 31</age> <sex> 1</sex> <cat> 7</cat> <percent> 0</percent></prevalence><prevalence>  <age> 31</age> <sex> 1</sex> <cat> 8</cat> <percent> 0</percent></prevalence><prevalence>  <age> 31</age> <sex> 1</sex> <cat> 9</cat> <percent> 0</percent></prevalence><prevalence>  <age> 32</age> <sex> 0</sex> <cat> 1</cat> <percent> 0.45837473608179</percent></prevalence><prevalence>  <age> 32</age> <sex> 0</sex> <cat> 2</cat> <percent> 99.5416252639182</percent></prevalence><prevalence>  <age> 32</age> <sex> 0</sex> <cat> 3</cat> <percent> 0</percent></prevalence><prevalence>  <age> 32</age> <sex> 0</sex> <cat> 4</cat> <percent> 0</percent></prevalence><prevalence>  <age> 32</age> <sex> 0</sex> <cat> 5</cat> <percent> 0</percent></prevalence><prevalence>  <age> 32</age> <sex> 0</sex> <cat> 6</cat> <percent> 0</percent></prevalence><prevalence>  <age> 32</age> <sex> 0</sex> <cat> 7</cat> <percent> 0</percent></prevalence><prevalence>  <age> 32</age> <sex> 0</sex> <cat> 8</cat> <percent> 0</percent></prevalence><prevalence>  <age> 32</age> <sex> 0</sex> <cat> 9</cat> <percent> 0</percent></prevalence><prevalence>  <age> 32</age> <sex> 1</sex> <cat> 1</cat> <percent> 2.89519451263706</percent></prevalence><prevalence>  <age> 32</age> <sex> 1</sex> <cat> 2</cat> <percent> 97.1048054873629</percent></prevalence><prevalence>  <age> 32</age> <sex> 1</sex> <cat> 3</cat> <percent> 0</percent></prevalence><prevalence>  <age> 32</age> <sex> 1</sex> <cat> 4</cat> <percent> 0</percent></prevalence><prevalence>  <age> 32</age> <sex> 1</sex> <cat> 5</cat> <percent> 0</percent></prevalence><prevalence>  <age> 32</age> <sex> 1</sex> <cat> 6</cat> <percent> 0</percent></prevalence><prevalence>  <age> 32</age> <sex> 1</sex> <cat> 7</cat> <percent> 0</percent></prevalence><prevalence>  <age> 32</age> <sex> 1</sex> <cat> 8</cat> <percent> 0</percent></prevalence><prevalence>  <age> 32</age> <sex> 1</sex> <cat> 9</cat> <percent> 0</percent></prevalence><prevalence>  <age> 33</age> <sex> 0</sex> <cat> 1</cat> <percent> 0.45837473608179</percent></prevalence><prevalence>  <age> 33</age> <sex> 0</sex> <cat> 2</cat> <percent> 99.5416252639182</percent></prevalence><prevalence>  <age> 33</age> <sex> 0</sex> <cat> 3</cat> <percent> 0</percent></prevalence><prevalence>  <age> 33</age> <sex> 0</sex> <cat> 4</cat> <percent> 0</percent></prevalence><prevalence>  <age> 33</age> <sex> 0</sex> <cat> 5</cat> <percent> 0</percent></prevalence><prevalence>  <age> 33</age> <sex> 0</sex> <cat> 6</cat> <percent> 0</percent></prevalence><prevalence>  <age> 33</age> <sex> 0</sex> <cat> 7</cat> <percent> 0</percent></prevalence><prevalence>  <age> 33</age> <sex> 0</sex> <cat> 8</cat> <percent> 0</percent></prevalence><prevalence>  <age> 33</age> <sex> 0</sex> <cat> 9</cat> <percent> 0</percent></prevalence><prevalence>  <age> 33</age> <sex> 1</sex> <cat> 1</cat> <percent> 2.89519451263706</percent></prevalence><prevalence>  <age> 33</age> <sex> 1</sex> <cat> 2</cat> <percent> 97.1048054873629</percent></prevalence><prevalence>  <age> 33</age> <sex> 1</sex> <cat> 3</cat> <percent> 0</percent></prevalence><prevalence>  <age> 33</age> <sex> 1</sex> <cat> 4</cat> <percent> 0</percent></prevalence><prevalence>  <age> 33</age> <sex> 1</sex> <cat> 5</cat> <percent> 0</percent></prevalence><prevalence>  <age> 33</age> <sex> 1</sex> <cat> 6</cat> <percent> 0</percent></prevalence><prevalence>  <age> 33</age> <sex> 1</sex> <cat> 7</cat> <percent> 0</percent></prevalence><prevalence>  <age> 33</age> <sex> 1</sex> <cat> 8</cat> <percent> 0</percent></prevalence><prevalence>  <age> 33</age> <sex> 1</sex> <cat> 9</cat> <percent> 0</percent></prevalence><prevalence>  <age> 34</age> <sex> 0</sex> <cat> 1</cat> <percent> 0.45837473608179</percent></prevalence><prevalence>  <age> 34</age> <sex> 0</sex> <cat> 2</cat> <percent> 99.5416252639182</percent></prevalence><prevalence>  <age> 34</age> <sex> 0</sex> <cat> 3</cat> <percent> 0</percent></prevalence><prevalence>  <age> 34</age> <sex> 0</sex> <cat> 4</cat> <percent> 0</percent></prevalence><prevalence>  <age> 34</age> <sex> 0</sex> <cat> 5</cat> <percent> 0</percent></prevalence><prevalence>  <age> 34</age> <sex> 0</sex> <cat> 6</cat> <percent> 0</percent></prevalence><prevalence>  <age> 34</age> <sex> 0</sex> <cat> 7</cat> <percent> 0</percent></prevalence><prevalence>  <age> 34</age> <sex> 0</sex> <cat> 8</cat> <percent> 0</percent></prevalence><prevalence>  <age> 34</age> <sex> 0</sex> <cat> 9</cat> <percent> 0</percent></prevalence><prevalence>  <age> 34</age> <sex> 1</sex> <cat> 1</cat> <percent> 2.89519451263706</percent></prevalence><prevalence>  <age> 34</age> <sex> 1</sex> <cat> 2</cat> <percent> 97.1048054873629</percent></prevalence><prevalence>  <age> 34</age> <sex> 1</sex> <cat> 3</cat> <percent> 0</percent></prevalence><prevalence>  <age> 34</age> <sex> 1</sex> <cat> 4</cat> <percent> 0</percent></prevalence><prevalence>  <age> 34</age> <sex> 1</sex> <cat> 5</cat> <percent> 0</percent></prevalence><prevalence>  <age> 34</age> <sex> 1</sex> <cat> 6</cat> <percent> 0</percent></prevalence><prevalence>  <age> 34</age> <sex> 1</sex> <cat> 7</cat> <percent> 0</percent></prevalence><prevalence>  <age> 34</age> <sex> 1</sex> <cat> 8</cat> <percent> 0</percent></prevalence><prevalence>  <age> 34</age> <sex> 1</sex> <cat> 9</cat> <percent> 0</percent></prevalence><prevalence>  <age> 35</age> <sex> 0</sex> <cat> 1</cat> <percent> 0.45837473608179</percent></prevalence><prevalence>  <age> 35</age> <sex> 0</sex> <cat> 2</cat> <percent> 99.5416252639182</percent></prevalence><prevalence>  <age> 35</age> <sex> 0</sex> <cat> 3</cat> <percent> 0</percent></prevalence><prevalence>  <age> 35</age> <sex> 0</sex> <cat> 4</cat> <percent> 0</percent></prevalence><prevalence>  <age> 35</age> <sex> 0</sex> <cat> 5</cat> <percent> 0</percent></prevalence><prevalence>  <age> 35</age> <sex> 0</sex> <cat> 6</cat> <percent> 0</percent></prevalence><prevalence>  <age> 35</age> <sex> 0</sex> <cat> 7</cat> <percent> 0</percent></prevalence><prevalence>  <age> 35</age> <sex> 0</sex> <cat> 8</cat> <percent> 0</percent></prevalence><prevalence>  <age> 35</age> <sex> 0</sex> <cat> 9</cat> <percent> 0</percent></prevalence><prevalence>  <age> 35</age> <sex> 1</sex> <cat> 1</cat> <percent> 2.89519451263706</percent></prevalence><prevalence>  <age> 35</age> <sex> 1</sex> <cat> 2</cat> <percent> 97.1048054873629</percent></prevalence><prevalence>  <age> 35</age> <sex> 1</sex> <cat> 3</cat> <percent> 0</percent></prevalence><prevalence>  <age> 35</age> <sex> 1</sex> <cat> 4</cat> <percent> 0</percent></prevalence><prevalence>  <age> 35</age> <sex> 1</sex> <cat> 5</cat> <percent> 0</percent></prevalence><prevalence>  <age> 35</age> <sex> 1</sex> <cat> 6</cat> <percent> 0</percent></prevalence><prevalence>  <age> 35</age> <sex> 1</sex> <cat> 7</cat> <percent> 0</percent></prevalence><prevalence>  <age> 35</age> <sex> 1</sex> <cat> 8</cat> <percent> 0</percent></prevalence><prevalence>  <age> 35</age> <sex> 1</sex> <cat> 9</cat> <percent> 0</percent></prevalence><prevalence>  <age> 36</age> <sex> 0</sex> <cat> 1</cat> <percent> 0.45837473608179</percent></prevalence><prevalence>  <age> 36</age> <sex> 0</sex> <cat> 2</cat> <percent> 99.5416252639182</percent></prevalence><prevalence>  <age> 36</age> <sex> 0</sex> <cat> 3</cat> <percent> 0</percent></prevalence><prevalence>  <age> 36</age> <sex> 0</sex> <cat> 4</cat> <percent> 0</percent></prevalence><prevalence>  <age> 36</age> <sex> 0</sex> <cat> 5</cat> <percent> 0</percent></prevalence><prevalence>  <age> 36</age> <sex> 0</sex> <cat> 6</cat> <percent> 0</percent></prevalence><prevalence>  <age> 36</age> <sex> 0</sex> <cat> 7</cat> <percent> 0</percent></prevalence><prevalence>  <age> 36</age> <sex> 0</sex> <cat> 8</cat> <percent> 0</percent></prevalence><prevalence>  <age> 36</age> <sex> 0</sex> <cat> 9</cat> <percent> 0</percent></prevalence><prevalence>  <age> 36</age> <sex> 1</sex> <cat> 1</cat> <percent> 2.89519451263706</percent></prevalence><prevalence>  <age> 36</age> <sex> 1</sex> <cat> 2</cat> <percent> 97.1048054873629</percent></prevalence><prevalence>  <age> 36</age> <sex> 1</sex> <cat> 3</cat> <percent> 0</percent></prevalence><prevalence>  <age> 36</age> <sex> 1</sex> <cat> 4</cat> <percent> 0</percent></prevalence><prevalence>  <age> 36</age> <sex> 1</sex> <cat> 5</cat> <percent> 0</percent></prevalence><prevalence>  <age> 36</age> <sex> 1</sex> <cat> 6</cat> <percent> 0</percent></prevalence><prevalence>  <age> 36</age> <sex> 1</sex> <cat> 7</cat> <percent> 0</percent></prevalence><prevalence>  <age> 36</age> <sex> 1</sex> <cat> 8</cat> <percent> 0</percent></prevalence><prevalence>  <age> 36</age> <sex> 1</sex> <cat> 9</cat> <percent> 0</percent></prevalence><prevalence>  <age> 37</age> <sex> 0</sex> <cat> 1</cat> <percent> 0.45837473608179</percent></prevalence><prevalence>  <age> 37</age> <sex> 0</sex> <cat> 2</cat> <percent> 99.5416252639182</percent></prevalence><prevalence>  <age> 37</age> <sex> 0</sex> <cat> 3</cat> <percent> 0</percent></prevalence><prevalence>  <age> 37</age> <sex> 0</sex> <cat> 4</cat> <percent> 0</percent></prevalence><prevalence>  <age> 37</age> <sex> 0</sex> <cat> 5</cat> <percent> 0</percent></prevalence><prevalence>  <age> 37</age> <sex> 0</sex> <cat> 6</cat> <percent> 0</percent></prevalence><prevalence>  <age> 37</age> <sex> 0</sex> <cat> 7</cat> <percent> 0</percent></prevalence><prevalence>  <age> 37</age> <sex> 0</sex> <cat> 8</cat> <percent> 0</percent></prevalence><prevalence>  <age> 37</age> <sex> 0</sex> <cat> 9</cat> <percent> 0</percent></prevalence><prevalence>  <age> 37</age> <sex> 1</sex> <cat> 1</cat> <percent> 2.89519451263706</percent></prevalence><prevalence>  <age> 37</age> <sex> 1</sex> <cat> 2</cat> <percent> 97.1048054873629</percent></prevalence><prevalence>  <age> 37</age> <sex> 1</sex> <cat> 3</cat> <percent> 0</percent></prevalence><prevalence>  <age> 37</age> <sex> 1</sex> <cat> 4</cat> <percent> 0</percent></prevalence><prevalence>  <age> 37</age> <sex> 1</sex> <cat> 5</cat> <percent> 0</percent></prevalence><prevalence>  <age> 37</age> <sex> 1</sex> <cat> 6</cat> <percent> 0</percent></prevalence><prevalence>  <age> 37</age> <sex> 1</sex> <cat> 7</cat> <percent> 0</percent></prevalence><prevalence>  <age> 37</age> <sex> 1</sex> <cat> 8</cat> <percent> 0</percent></prevalence><prevalence>  <age> 37</age> <sex> 1</sex> <cat> 9</cat> <percent> 0</percent></prevalence><prevalence>  <age> 38</age> <sex> 0</sex> <cat> 1</cat> <percent> 0.45837473608179</percent></prevalence><prevalence>  <age> 38</age> <sex> 0</sex> <cat> 2</cat> <percent> 99.5416252639182</percent></prevalence><prevalence>  <age> 38</age> <sex> 0</sex> <cat> 3</cat> <percent> 0</percent></prevalence><prevalence>  <age> 38</age> <sex> 0</sex> <cat> 4</cat> <percent> 0</percent></prevalence><prevalence>  <age> 38</age> <sex> 0</sex> <cat> 5</cat> <percent> 0</percent></prevalence><prevalence>  <age> 38</age> <sex> 0</sex> <cat> 6</cat> <percent> 0</percent></prevalence><prevalence>  <age> 38</age> <sex> 0</sex> <cat> 7</cat> <percent> 0</percent></prevalence><prevalence>  <age> 38</age> <sex> 0</sex> <cat> 8</cat> <percent> 0</percent></prevalence><prevalence>  <age> 38</age> <sex> 0</sex> <cat> 9</cat> <percent> 0</percent></prevalence><prevalence>  <age> 38</age> <sex> 1</sex> <cat> 1</cat> <percent> 2.89519451263706</percent></prevalence><prevalence>  <age> 38</age> <sex> 1</sex> <cat> 2</cat> <percent> 97.1048054873629</percent></prevalence><prevalence>  <age> 38</age> <sex> 1</sex> <cat> 3</cat> <percent> 0</percent></prevalence><prevalence>  <age> 38</age> <sex> 1</sex> <cat> 4</cat> <percent> 0</percent></prevalence><prevalence>  <age> 38</age> <sex> 1</sex> <cat> 5</cat> <percent> 0</percent></prevalence><prevalence>  <age> 38</age> <sex> 1</sex> <cat> 6</cat> <percent> 0</percent></prevalence><prevalence>  <age> 38</age> <sex> 1</sex> <cat> 7</cat> <percent> 0</percent></prevalence><prevalence>  <age> 38</age> <sex> 1</sex> <cat> 8</cat> <percent> 0</percent></prevalence><prevalence>  <age> 38</age> <sex> 1</sex> <cat> 9</cat> <percent> 0</percent></prevalence><prevalence>  <age> 39</age> <sex> 0</sex> <cat> 1</cat> <percent> 0.45837473608179</percent></prevalence><prevalence>  <age> 39</age> <sex> 0</sex> <cat> 2</cat> <percent> 99.5416252639182</percent></prevalence><prevalence>  <age> 39</age> <sex> 0</sex> <cat> 3</cat> <percent> 0</percent></prevalence><prevalence>  <age> 39</age> <sex> 0</sex> <cat> 4</cat> <percent> 0</percent></prevalence><prevalence>  <age> 39</age> <sex> 0</sex> <cat> 5</cat> <percent> 0</percent></prevalence><prevalence>  <age> 39</age> <sex> 0</sex> <cat> 6</cat> <percent> 0</percent></prevalence><prevalence>  <age> 39</age> <sex> 0</sex> <cat> 7</cat> <percent> 0</percent></prevalence><prevalence>  <age> 39</age> <sex> 0</sex> <cat> 8</cat> <percent> 0</percent></prevalence><prevalence>  <age> 39</age> <sex> 0</sex> <cat> 9</cat> <percent> 0</percent></prevalence><prevalence>  <age> 39</age> <sex> 1</sex> <cat> 1</cat> <percent> 2.89519451263706</percent></prevalence><prevalence>  <age> 39</age> <sex> 1</sex> <cat> 2</cat> <percent> 97.1048054873629</percent></prevalence><prevalence>  <age> 39</age> <sex> 1</sex> <cat> 3</cat> <percent> 0</percent></prevalence><prevalence>  <age> 39</age> <sex> 1</sex> <cat> 4</cat> <percent> 0</percent></prevalence><prevalence>  <age> 39</age> <sex> 1</sex> <cat> 5</cat> <percent> 0</percent></prevalence><prevalence>  <age> 39</age> <sex> 1</sex> <cat> 6</cat> <percent> 0</percent></prevalence><prevalence>  <age> 39</age> <sex> 1</sex> <cat> 7</cat> <percent> 0</percent></prevalence><prevalence>  <age> 39</age> <sex> 1</sex> <cat> 8</cat> <percent> 0</percent></prevalence><prevalence>  <age> 39</age> <sex> 1</sex> <cat> 9</cat> <percent> 0</percent></prevalence><prevalence>  <age> 40</age> <sex> 0</sex> <cat> 1</cat> <percent> 0.45837473608179</percent></prevalence><prevalence>  <age> 40</age> <sex> 0</sex> <cat> 2</cat> <percent> 99.5416252639182</percent></prevalence><prevalence>  <age> 40</age> <sex> 0</sex> <cat> 3</cat> <percent> 0</percent></prevalence><prevalence>  <age> 40</age> <sex> 0</sex> <cat> 4</cat> <percent> 0</percent></prevalence><prevalence>  <age> 40</age> <sex> 0</sex> <cat> 5</cat> <percent> 0</percent></prevalence><prevalence>  <age> 40</age> <sex> 0</sex> <cat> 6</cat> <percent> 0</percent></prevalence><prevalence>  <age> 40</age> <sex> 0</sex> <cat> 7</cat> <percent> 0</percent></prevalence><prevalence>  <age> 40</age> <sex> 0</sex> <cat> 8</cat> <percent> 0</percent></prevalence><prevalence>  <age> 40</age> <sex> 0</sex> <cat> 9</cat> <percent> 0</percent></prevalence><prevalence>  <age> 40</age> <sex> 1</sex> <cat> 1</cat> <percent> 2.89519451263706</percent></prevalence><prevalence>  <age> 40</age> <sex> 1</sex> <cat> 2</cat> <percent> 97.1048054873629</percent></prevalence><prevalence>  <age> 40</age> <sex> 1</sex> <cat> 3</cat> <percent> 0</percent></prevalence><prevalence>  <age> 40</age> <sex> 1</sex> <cat> 4</cat> <percent> 0</percent></prevalence><prevalence>  <age> 40</age> <sex> 1</sex> <cat> 5</cat> <percent> 0</percent></prevalence><prevalence>  <age> 40</age> <sex> 1</sex> <cat> 6</cat> <percent> 0</percent></prevalence><prevalence>  <age> 40</age> <sex> 1</sex> <cat> 7</cat> <percent> 0</percent></prevalence><prevalence>  <age> 40</age> <sex> 1</sex> <cat> 8</cat> <percent> 0</percent></prevalence><prevalence>  <age> 40</age> <sex> 1</sex> <cat> 9</cat> <percent> 0</percent></prevalence><prevalence>  <age> 41</age> <sex> 0</sex> <cat> 1</cat> <percent> 0.45837473608179</percent></prevalence><prevalence>  <age> 41</age> <sex> 0</sex> <cat> 2</cat> <percent> 99.5416252639182</percent></prevalence><prevalence>  <age> 41</age> <sex> 0</sex> <cat> 3</cat> <percent> 0</percent></prevalence><prevalence>  <age> 41</age> <sex> 0</sex> <cat> 4</cat> <percent> 0</percent></prevalence><prevalence>  <age> 41</age> <sex> 0</sex> <cat> 5</cat> <percent> 0</percent></prevalence><prevalence>  <age> 41</age> <sex> 0</sex> <cat> 6</cat> <percent> 0</percent></prevalence><prevalence>  <age> 41</age> <sex> 0</sex> <cat> 7</cat> <percent> 0</percent></prevalence><prevalence>  <age> 41</age> <sex> 0</sex> <cat> 8</cat> <percent> 0</percent></prevalence><prevalence>  <age> 41</age> <sex> 0</sex> <cat> 9</cat> <percent> 0</percent></prevalence><prevalence>  <age> 41</age> <sex> 1</sex> <cat> 1</cat> <percent> 2.89519451263706</percent></prevalence><prevalence>  <age> 41</age> <sex> 1</sex> <cat> 2</cat> <percent> 97.1048054873629</percent></prevalence><prevalence>  <age> 41</age> <sex> 1</sex> <cat> 3</cat> <percent> 0</percent></prevalence><prevalence>  <age> 41</age> <sex> 1</sex> <cat> 4</cat> <percent> 0</percent></prevalence><prevalence>  <age> 41</age> <sex> 1</sex> <cat> 5</cat> <percent> 0</percent></prevalence><prevalence>  <age> 41</age> <sex> 1</sex> <cat> 6</cat> <percent> 0</percent></prevalence><prevalence>  <age> 41</age> <sex> 1</sex> <cat> 7</cat> <percent> 0</percent></prevalence><prevalence>  <age> 41</age> <sex> 1</sex> <cat> 8</cat> <percent> 0</percent></prevalence><prevalence>  <age> 41</age> <sex> 1</sex> <cat> 9</cat> <percent> 0</percent></prevalence><prevalence>  <age> 42</age> <sex> 0</sex> <cat> 1</cat> <percent> 0.45837473608179</percent></prevalence><prevalence>  <age> 42</age> <sex> 0</sex> <cat> 2</cat> <percent> 99.5416252639182</percent></prevalence><prevalence>  <age> 42</age> <sex> 0</sex> <cat> 3</cat> <percent> 0</percent></prevalence><prevalence>  <age> 42</age> <sex> 0</sex> <cat> 4</cat> <percent> 0</percent></prevalence><prevalence>  <age> 42</age> <sex> 0</sex> <cat> 5</cat> <percent> 0</percent></prevalence><prevalence>  <age> 42</age> <sex> 0</sex> <cat> 6</cat> <percent> 0</percent></prevalence><prevalence>  <age> 42</age> <sex> 0</sex> <cat> 7</cat> <percent> 0</percent></prevalence><prevalence>  <age> 42</age> <sex> 0</sex> <cat> 8</cat> <percent> 0</percent></prevalence><prevalence>  <age> 42</age> <sex> 0</sex> <cat> 9</cat> <percent> 0</percent></prevalence><prevalence>  <age> 42</age> <sex> 1</sex> <cat> 1</cat> <percent> 2.89519451263706</percent></prevalence><prevalence>  <age> 42</age> <sex> 1</sex> <cat> 2</cat> <percent> 97.1048054873629</percent></prevalence><prevalence>  <age> 42</age> <sex> 1</sex> <cat> 3</cat> <percent> 0</percent></prevalence><prevalence>  <age> 42</age> <sex> 1</sex> <cat> 4</cat> <percent> 0</percent></prevalence><prevalence>  <age> 42</age> <sex> 1</sex> <cat> 5</cat> <percent> 0</percent></prevalence><prevalence>  <age> 42</age> <sex> 1</sex> <cat> 6</cat> <percent> 0</percent></prevalence><prevalence>  <age> 42</age> <sex> 1</sex> <cat> 7</cat> <percent> 0</percent></prevalence><prevalence>  <age> 42</age> <sex> 1</sex> <cat> 8</cat> <percent> 0</percent></prevalence><prevalence>  <age> 42</age> <sex> 1</sex> <cat> 9</cat> <percent> 0</percent></prevalence><prevalence>  <age> 43</age> <sex> 0</sex> <cat> 1</cat> <percent> 0.45837473608179</percent></prevalence><prevalence>  <age> 43</age> <sex> 0</sex> <cat> 2</cat> <percent> 99.5416252639182</percent></prevalence><prevalence>  <age> 43</age> <sex> 0</sex> <cat> 3</cat> <percent> 0</percent></prevalence><prevalence>  <age> 43</age> <sex> 0</sex> <cat> 4</cat> <percent> 0</percent></prevalence><prevalence>  <age> 43</age> <sex> 0</sex> <cat> 5</cat> <percent> 0</percent></prevalence><prevalence>  <age> 43</age> <sex> 0</sex> <cat> 6</cat> <percent> 0</percent></prevalence><prevalence>  <age> 43</age> <sex> 0</sex> <cat> 7</cat> <percent> 0</percent></prevalence><prevalence>  <age> 43</age> <sex> 0</sex> <cat> 8</cat> <percent> 0</percent></prevalence><prevalence>  <age> 43</age> <sex> 0</sex> <cat> 9</cat> <percent> 0</percent></prevalence><prevalence>  <age> 43</age> <sex> 1</sex> <cat> 1</cat> <percent> 2.89519451263706</percent></prevalence><prevalence>  <age> 43</age> <sex> 1</sex> <cat> 2</cat> <percent> 97.1048054873629</percent></prevalence><prevalence>  <age> 43</age> <sex> 1</sex> <cat> 3</cat> <percent> 0</percent></prevalence><prevalence>  <age> 43</age> <sex> 1</sex> <cat> 4</cat> <percent> 0</percent></prevalence><prevalence>  <age> 43</age> <sex> 1</sex> <cat> 5</cat> <percent> 0</percent></prevalence><prevalence>  <age> 43</age> <sex> 1</sex> <cat> 6</cat> <percent> 0</percent></prevalence><prevalence>  <age> 43</age> <sex> 1</sex> <cat> 7</cat> <percent> 0</percent></prevalence><prevalence>  <age> 43</age> <sex> 1</sex> <cat> 8</cat> <percent> 0</percent></prevalence><prevalence>  <age> 43</age> <sex> 1</sex> <cat> 9</cat> <percent> 0</percent></prevalence><prevalence>  <age> 44</age> <sex> 0</sex> <cat> 1</cat> <percent> 0.45837473608179</percent></prevalence><prevalence>  <age> 44</age> <sex> 0</sex> <cat> 2</cat> <percent> 99.5416252639182</percent></prevalence><prevalence>  <age> 44</age> <sex> 0</sex> <cat> 3</cat> <percent> 0</percent></prevalence><prevalence>  <age> 44</age> <sex> 0</sex> <cat> 4</cat> <percent> 0</percent></prevalence><prevalence>  <age> 44</age> <sex> 0</sex> <cat> 5</cat> <percent> 0</percent></prevalence><prevalence>  <age> 44</age> <sex> 0</sex> <cat> 6</cat> <percent> 0</percent></prevalence><prevalence>  <age> 44</age> <sex> 0</sex> <cat> 7</cat> <percent> 0</percent></prevalence><prevalence>  <age> 44</age> <sex> 0</sex> <cat> 8</cat> <percent> 0</percent></prevalence><prevalence>  <age> 44</age> <sex> 0</sex> <cat> 9</cat> <percent> 0</percent></prevalence><prevalence>  <age> 44</age> <sex> 1</sex> <cat> 1</cat> <percent> 2.89519451263706</percent></prevalence><prevalence>  <age> 44</age> <sex> 1</sex> <cat> 2</cat> <percent> 97.1048054873629</percent></prevalence><prevalence>  <age> 44</age> <sex> 1</sex> <cat> 3</cat> <percent> 0</percent></prevalence><prevalence>  <age> 44</age> <sex> 1</sex> <cat> 4</cat> <percent> 0</percent></prevalence><prevalence>  <age> 44</age> <sex> 1</sex> <cat> 5</cat> <percent> 0</percent></prevalence><prevalence>  <age> 44</age> <sex> 1</sex> <cat> 6</cat> <percent> 0</percent></prevalence><prevalence>  <age> 44</age> <sex> 1</sex> <cat> 7</cat> <percent> 0</percent></prevalence><prevalence>  <age> 44</age> <sex> 1</sex> <cat> 8</cat> <percent> 0</percent></prevalence><prevalence>  <age> 44</age> <sex> 1</sex> <cat> 9</cat> <percent> 0</percent></prevalence><prevalence>  <age> 45</age> <sex> 0</sex> <cat> 1</cat> <percent> 0.45837473608179</percent></prevalence><prevalence>  <age> 45</age> <sex> 0</sex> <cat> 2</cat> <percent> 99.5416252639182</percent></prevalence><prevalence>  <age> 45</age> <sex> 0</sex> <cat> 3</cat> <percent> 0</percent></prevalence><prevalence>  <age> 45</age> <sex> 0</sex> <cat> 4</cat> <percent> 0</percent></prevalence><prevalence>  <age> 45</age> <sex> 0</sex> <cat> 5</cat> <percent> 0</percent></prevalence><prevalence>  <age> 45</age> <sex> 0</sex> <cat> 6</cat> <percent> 0</percent></prevalence><prevalence>  <age> 45</age> <sex> 0</sex> <cat> 7</cat> <percent> 0</percent></prevalence><prevalence>  <age> 45</age> <sex> 0</sex> <cat> 8</cat> <percent> 0</percent></prevalence><prevalence>  <age> 45</age> <sex> 0</sex> <cat> 9</cat> <percent> 0</percent></prevalence><prevalence>  <age> 45</age> <sex> 1</sex> <cat> 1</cat> <percent> 2.89519451263706</percent></prevalence><prevalence>  <age> 45</age> <sex> 1</sex> <cat> 2</cat> <percent> 97.1048054873629</percent></prevalence><prevalence>  <age> 45</age> <sex> 1</sex> <cat> 3</cat> <percent> 0</percent></prevalence><prevalence>  <age> 45</age> <sex> 1</sex> <cat> 4</cat> <percent> 0</percent></prevalence><prevalence>  <age> 45</age> <sex> 1</sex> <cat> 5</cat> <percent> 0</percent></prevalence><prevalence>  <age> 45</age> <sex> 1</sex> <cat> 6</cat> <percent> 0</percent></prevalence><prevalence>  <age> 45</age> <sex> 1</sex> <cat> 7</cat> <percent> 0</percent></prevalence><prevalence>  <age> 45</age> <sex> 1</sex> <cat> 8</cat> <percent> 0</percent></prevalence><prevalence>  <age> 45</age> <sex> 1</sex> <cat> 9</cat> <percent> 0</percent></prevalence><prevalence>  <age> 46</age> <sex> 0</sex> <cat> 1</cat> <percent> 0.45837473608179</percent></prevalence><prevalence>  <age> 46</age> <sex> 0</sex> <cat> 2</cat> <percent> 99.5416252639182</percent></prevalence><prevalence>  <age> 46</age> <sex> 0</sex> <cat> 3</cat> <percent> 0</percent></prevalence><prevalence>  <age> 46</age> <sex> 0</sex> <cat> 4</cat> <percent> 0</percent></prevalence><prevalence>  <age> 46</age> <sex> 0</sex> <cat> 5</cat> <percent> 0</percent></prevalence><prevalence>  <age> 46</age> <sex> 0</sex> <cat> 6</cat> <percent> 0</percent></prevalence><prevalence>  <age> 46</age> <sex> 0</sex> <cat> 7</cat> <percent> 0</percent></prevalence><prevalence>  <age> 46</age> <sex> 0</sex> <cat> 8</cat> <percent> 0</percent></prevalence><prevalence>  <age> 46</age> <sex> 0</sex> <cat> 9</cat> <percent> 0</percent></prevalence><prevalence>  <age> 46</age> <sex> 1</sex> <cat> 1</cat> <percent> 2.89519451263706</percent></prevalence><prevalence>  <age> 46</age> <sex> 1</sex> <cat> 2</cat> <percent> 97.1048054873629</percent></prevalence><prevalence>  <age> 46</age> <sex> 1</sex> <cat> 3</cat> <percent> 0</percent></prevalence><prevalence>  <age> 46</age> <sex> 1</sex> <cat> 4</cat> <percent> 0</percent></prevalence><prevalence>  <age> 46</age> <sex> 1</sex> <cat> 5</cat> <percent> 0</percent></prevalence><prevalence>  <age> 46</age> <sex> 1</sex> <cat> 6</cat> <percent> 0</percent></prevalence><prevalence>  <age> 46</age> <sex> 1</sex> <cat> 7</cat> <percent> 0</percent></prevalence><prevalence>  <age> 46</age> <sex> 1</sex> <cat> 8</cat> <percent> 0</percent></prevalence><prevalence>  <age> 46</age> <sex> 1</sex> <cat> 9</cat> <percent> 0</percent></prevalence><prevalence>  <age> 47</age> <sex> 0</sex> <cat> 1</cat> <percent> 0.45837473608179</percent></prevalence><prevalence>  <age> 47</age> <sex> 0</sex> <cat> 2</cat> <percent> 99.5416252639182</percent></prevalence><prevalence>  <age> 47</age> <sex> 0</sex> <cat> 3</cat> <percent> 0</percent></prevalence><prevalence>  <age> 47</age> <sex> 0</sex> <cat> 4</cat> <percent> 0</percent></prevalence><prevalence>  <age> 47</age> <sex> 0</sex> <cat> 5</cat> <percent> 0</percent></prevalence><prevalence>  <age> 47</age> <sex> 0</sex> <cat> 6</cat> <percent> 0</percent></prevalence><prevalence>  <age> 47</age> <sex> 0</sex> <cat> 7</cat> <percent> 0</percent></prevalence><prevalence>  <age> 47</age> <sex> 0</sex> <cat> 8</cat> <percent> 0</percent></prevalence><prevalence>  <age> 47</age> <sex> 0</sex> <cat> 9</cat> <percent> 0</percent></prevalence><prevalence>  <age> 47</age> <sex> 1</sex> <cat> 1</cat> <percent> 2.89519451263706</percent></prevalence><prevalence>  <age> 47</age> <sex> 1</sex> <cat> 2</cat> <percent> 97.1048054873629</percent></prevalence><prevalence>  <age> 47</age> <sex> 1</sex> <cat> 3</cat> <percent> 0</percent></prevalence><prevalence>  <age> 47</age> <sex> 1</sex> <cat> 4</cat> <percent> 0</percent></prevalence><prevalence>  <age> 47</age> <sex> 1</sex> <cat> 5</cat> <percent> 0</percent></prevalence><prevalence>  <age> 47</age> <sex> 1</sex> <cat> 6</cat> <percent> 0</percent></prevalence><prevalence>  <age> 47</age> <sex> 1</sex> <cat> 7</cat> <percent> 0</percent></prevalence><prevalence>  <age> 47</age> <sex> 1</sex> <cat> 8</cat> <percent> 0</percent></prevalence><prevalence>  <age> 47</age> <sex> 1</sex> <cat> 9</cat> <percent> 0</percent></prevalence><prevalence>  <age> 48</age> <sex> 0</sex> <cat> 1</cat> <percent> 0.45837473608179</percent></prevalence><prevalence>  <age> 48</age> <sex> 0</sex> <cat> 2</cat> <percent> 99.5416252639182</percent></prevalence><prevalence>  <age> 48</age> <sex> 0</sex> <cat> 3</cat> <percent> 0</percent></prevalence><prevalence>  <age> 48</age> <sex> 0</sex> <cat> 4</cat> <percent> 0</percent></prevalence><prevalence>  <age> 48</age> <sex> 0</sex> <cat> 5</cat> <percent> 0</percent></prevalence><prevalence>  <age> 48</age> <sex> 0</sex> <cat> 6</cat> <percent> 0</percent></prevalence><prevalence>  <age> 48</age> <sex> 0</sex> <cat> 7</cat> <percent> 0</percent></prevalence><prevalence>  <age> 48</age> <sex> 0</sex> <cat> 8</cat> <percent> 0</percent></prevalence><prevalence>  <age> 48</age> <sex> 0</sex> <cat> 9</cat> <percent> 0</percent></prevalence><prevalence>  <age> 48</age> <sex> 1</sex> <cat> 1</cat> <percent> 2.89519451263706</percent></prevalence><prevalence>  <age> 48</age> <sex> 1</sex> <cat> 2</cat> <percent> 97.1048054873629</percent></prevalence><prevalence>  <age> 48</age> <sex> 1</sex> <cat> 3</cat> <percent> 0</percent></prevalence><prevalence>  <age> 48</age> <sex> 1</sex> <cat> 4</cat> <percent> 0</percent></prevalence><prevalence>  <age> 48</age> <sex> 1</sex> <cat> 5</cat> <percent> 0</percent></prevalence><prevalence>  <age> 48</age> <sex> 1</sex> <cat> 6</cat> <percent> 0</percent></prevalence><prevalence>  <age> 48</age> <sex> 1</sex> <cat> 7</cat> <percent> 0</percent></prevalence><prevalence>  <age> 48</age> <sex> 1</sex> <cat> 8</cat> <percent> 0</percent></prevalence><prevalence>  <age> 48</age> <sex> 1</sex> <cat> 9</cat> <percent> 0</percent></prevalence><prevalence>  <age> 49</age> <sex> 0</sex> <cat> 1</cat> <percent> 0.45837473608179</percent></prevalence><prevalence>  <age> 49</age> <sex> 0</sex> <cat> 2</cat> <percent> 99.5416252639182</percent></prevalence><prevalence>  <age> 49</age> <sex> 0</sex> <cat> 3</cat> <percent> 0</percent></prevalence><prevalence>  <age> 49</age> <sex> 0</sex> <cat> 4</cat> <percent> 0</percent></prevalence><prevalence>  <age> 49</age> <sex> 0</sex> <cat> 5</cat> <percent> 0</percent></prevalence><prevalence>  <age> 49</age> <sex> 0</sex> <cat> 6</cat> <percent> 0</percent></prevalence><prevalence>  <age> 49</age> <sex> 0</sex> <cat> 7</cat> <percent> 0</percent></prevalence><prevalence>  <age> 49</age> <sex> 0</sex> <cat> 8</cat> <percent> 0</percent></prevalence><prevalence>  <age> 49</age> <sex> 0</sex> <cat> 9</cat> <percent> 0</percent></prevalence><prevalence>  <age> 49</age> <sex> 1</sex> <cat> 1</cat> <percent> 2.89519451263706</percent></prevalence><prevalence>  <age> 49</age> <sex> 1</sex> <cat> 2</cat> <percent> 97.1048054873629</percent></prevalence><prevalence>  <age> 49</age> <sex> 1</sex> <cat> 3</cat> <percent> 0</percent></prevalence><prevalence>  <age> 49</age> <sex> 1</sex> <cat> 4</cat> <percent> 0</percent></prevalence><prevalence>  <age> 49</age> <sex> 1</sex> <cat> 5</cat> <percent> 0</percent></prevalence><prevalence>  <age> 49</age> <sex> 1</sex> <cat> 6</cat> <percent> 0</percent></prevalence><prevalence>  <age> 49</age> <sex> 1</sex> <cat> 7</cat> <percent> 0</percent></prevalence><prevalence>  <age> 49</age> <sex> 1</sex> <cat> 8</cat> <percent> 0</percent></prevalence><prevalence>  <age> 49</age> <sex> 1</sex> <cat> 9</cat> <percent> 0</percent></prevalence><prevalence>  <age> 50</age> <sex> 0</sex> <cat> 1</cat> <percent> 0.416700673349451</percent></prevalence><prevalence>  <age> 50</age> <sex> 0</sex> <cat> 2</cat> <percent> 99.5832993266505</percent></prevalence><prevalence>  <age> 50</age> <sex> 0</sex> <cat> 3</cat> <percent> 0</percent></prevalence><prevalence>  <age> 50</age> <sex> 0</sex> <cat> 4</cat> <percent> 0</percent></prevalence><prevalence>  <age> 50</age> <sex> 0</sex> <cat> 5</cat> <percent> 0</percent></prevalence><prevalence>  <age> 50</age> <sex> 0</sex> <cat> 6</cat> <percent> 0</percent></prevalence><prevalence>  <age> 50</age> <sex> 0</sex> <cat> 7</cat> <percent> 0</percent></prevalence><prevalence>  <age> 50</age> <sex> 0</sex> <cat> 8</cat> <percent> 0</percent></prevalence><prevalence>  <age> 50</age> <sex> 0</sex> <cat> 9</cat> <percent> 0</percent></prevalence><prevalence>  <age> 50</age> <sex> 1</sex> <cat> 1</cat> <percent> 2.16271756772906</percent></prevalence><prevalence>  <age> 50</age> <sex> 1</sex> <cat> 2</cat> <percent> 97.8372824322709</percent></prevalence><prevalence>  <age> 50</age> <sex> 1</sex> <cat> 3</cat> <percent> 0</percent></prevalence><prevalence>  <age> 50</age> <sex> 1</sex> <cat> 4</cat> <percent> 0</percent></prevalence><prevalence>  <age> 50</age> <sex> 1</sex> <cat> 5</cat> <percent> 0</percent></prevalence><prevalence>  <age> 50</age> <sex> 1</sex> <cat> 6</cat> <percent> 0</percent></prevalence><prevalence>  <age> 50</age> <sex> 1</sex> <cat> 7</cat> <percent> 0</percent></prevalence><prevalence>  <age> 50</age> <sex> 1</sex> <cat> 8</cat> <percent> 0</percent></prevalence><prevalence>  <age> 50</age> <sex> 1</sex> <cat> 9</cat> <percent> 0</percent></prevalence><prevalence>  <age> 51</age> <sex> 0</sex> <cat> 1</cat> <percent> 0.416700673349451</percent></prevalence><prevalence>  <age> 51</age> <sex> 0</sex> <cat> 2</cat> <percent> 99.5832993266505</percent></prevalence><prevalence>  <age> 51</age> <sex> 0</sex> <cat> 3</cat> <percent> 0</percent></prevalence><prevalence>  <age> 51</age> <sex> 0</sex> <cat> 4</cat> <percent> 0</percent></prevalence><prevalence>  <age> 51</age> <sex> 0</sex> <cat> 5</cat> <percent> 0</percent></prevalence><prevalence>  <age> 51</age> <sex> 0</sex> <cat> 6</cat> <percent> 0</percent></prevalence><prevalence>  <age> 51</age> <sex> 0</sex> <cat> 7</cat> <percent> 0</percent></prevalence><prevalence>  <age> 51</age> <sex> 0</sex> <cat> 8</cat> <percent> 0</percent></prevalence><prevalence>  <age> 51</age> <sex> 0</sex> <cat> 9</cat> <percent> 0</percent></prevalence><prevalence>  <age> 51</age> <sex> 1</sex> <cat> 1</cat> <percent> 2.16271756772906</percent></prevalence><prevalence>  <age> 51</age> <sex> 1</sex> <cat> 2</cat> <percent> 97.8372824322709</percent></prevalence><prevalence>  <age> 51</age> <sex> 1</sex> <cat> 3</cat> <percent> 0</percent></prevalence><prevalence>  <age> 51</age> <sex> 1</sex> <cat> 4</cat> <percent> 0</percent></prevalence><prevalence>  <age> 51</age> <sex> 1</sex> <cat> 5</cat> <percent> 0</percent></prevalence><prevalence>  <age> 51</age> <sex> 1</sex> <cat> 6</cat> <percent> 0</percent></prevalence><prevalence>  <age> 51</age> <sex> 1</sex> <cat> 7</cat> <percent> 0</percent></prevalence><prevalence>  <age> 51</age> <sex> 1</sex> <cat> 8</cat> <percent> 0</percent></prevalence><prevalence>  <age> 51</age> <sex> 1</sex> <cat> 9</cat> <percent> 0</percent></prevalence><prevalence>  <age> 52</age> <sex> 0</sex> <cat> 1</cat> <percent> 0.416700673349451</percent></prevalence><prevalence>  <age> 52</age> <sex> 0</sex> <cat> 2</cat> <percent> 99.5832993266505</percent></prevalence><prevalence>  <age> 52</age> <sex> 0</sex> <cat> 3</cat> <percent> 0</percent></prevalence><prevalence>  <age> 52</age> <sex> 0</sex> <cat> 4</cat> <percent> 0</percent></prevalence><prevalence>  <age> 52</age> <sex> 0</sex> <cat> 5</cat> <percent> 0</percent></prevalence><prevalence>  <age> 52</age> <sex> 0</sex> <cat> 6</cat> <percent> 0</percent></prevalence><prevalence>  <age> 52</age> <sex> 0</sex> <cat> 7</cat> <percent> 0</percent></prevalence><prevalence>  <age> 52</age> <sex> 0</sex> <cat> 8</cat> <percent> 0</percent></prevalence><prevalence>  <age> 52</age> <sex> 0</sex> <cat> 9</cat> <percent> 0</percent></prevalence><prevalence>  <age> 52</age> <sex> 1</sex> <cat> 1</cat> <percent> 2.16271756772906</percent></prevalence><prevalence>  <age> 52</age> <sex> 1</sex> <cat> 2</cat> <percent> 97.8372824322709</percent></prevalence><prevalence>  <age> 52</age> <sex> 1</sex> <cat> 3</cat> <percent> 0</percent></prevalence><prevalence>  <age> 52</age> <sex> 1</sex> <cat> 4</cat> <percent> 0</percent></prevalence><prevalence>  <age> 52</age> <sex> 1</sex> <cat> 5</cat> <percent> 0</percent></prevalence><prevalence>  <age> 52</age> <sex> 1</sex> <cat> 6</cat> <percent> 0</percent></prevalence><prevalence>  <age> 52</age> <sex> 1</sex> <cat> 7</cat> <percent> 0</percent></prevalence><prevalence>  <age> 52</age> <sex> 1</sex> <cat> 8</cat> <percent> 0</percent></prevalence><prevalence>  <age> 52</age> <sex> 1</sex> <cat> 9</cat> <percent> 0</percent></prevalence><prevalence>  <age> 53</age> <sex> 0</sex> <cat> 1</cat> <percent> 0.416700673349451</percent></prevalence><prevalence>  <age> 53</age> <sex> 0</sex> <cat> 2</cat> <percent> 99.5832993266505</percent></prevalence><prevalence>  <age> 53</age> <sex> 0</sex> <cat> 3</cat> <percent> 0</percent></prevalence><prevalence>  <age> 53</age> <sex> 0</sex> <cat> 4</cat> <percent> 0</percent></prevalence><prevalence>  <age> 53</age> <sex> 0</sex> <cat> 5</cat> <percent> 0</percent></prevalence><prevalence>  <age> 53</age> <sex> 0</sex> <cat> 6</cat> <percent> 0</percent></prevalence><prevalence>  <age> 53</age> <sex> 0</sex> <cat> 7</cat> <percent> 0</percent></prevalence><prevalence>  <age> 53</age> <sex> 0</sex> <cat> 8</cat> <percent> 0</percent></prevalence><prevalence>  <age> 53</age> <sex> 0</sex> <cat> 9</cat> <percent> 0</percent></prevalence><prevalence>  <age> 53</age> <sex> 1</sex> <cat> 1</cat> <percent> 2.16271756772906</percent></prevalence><prevalence>  <age> 53</age> <sex> 1</sex> <cat> 2</cat> <percent> 97.8372824322709</percent></prevalence><prevalence>  <age> 53</age> <sex> 1</sex> <cat> 3</cat> <percent> 0</percent></prevalence><prevalence>  <age> 53</age> <sex> 1</sex> <cat> 4</cat> <percent> 0</percent></prevalence><prevalence>  <age> 53</age> <sex> 1</sex> <cat> 5</cat> <percent> 0</percent></prevalence><prevalence>  <age> 53</age> <sex> 1</sex> <cat> 6</cat> <percent> 0</percent></prevalence><prevalence>  <age> 53</age> <sex> 1</sex> <cat> 7</cat> <percent> 0</percent></prevalence><prevalence>  <age> 53</age> <sex> 1</sex> <cat> 8</cat> <percent> 0</percent></prevalence><prevalence>  <age> 53</age> <sex> 1</sex> <cat> 9</cat> <percent> 0</percent></prevalence><prevalence>  <age> 54</age> <sex> 0</sex> <cat> 1</cat> <percent> 0.416700673349451</percent></prevalence><prevalence>  <age> 54</age> <sex> 0</sex> <cat> 2</cat> <percent> 99.5832993266505</percent></prevalence><prevalence>  <age> 54</age> <sex> 0</sex> <cat> 3</cat> <percent> 0</percent></prevalence><prevalence>  <age> 54</age> <sex> 0</sex> <cat> 4</cat> <percent> 0</percent></prevalence><prevalence>  <age> 54</age> <sex> 0</sex> <cat> 5</cat> <percent> 0</percent></prevalence><prevalence>  <age> 54</age> <sex> 0</sex> <cat> 6</cat> <percent> 0</percent></prevalence><prevalence>  <age> 54</age> <sex> 0</sex> <cat> 7</cat> <percent> 0</percent></prevalence><prevalence>  <age> 54</age> <sex> 0</sex> <cat> 8</cat> <percent> 0</percent></prevalence><prevalence>  <age> 54</age> <sex> 0</sex> <cat> 9</cat> <percent> 0</percent></prevalence><prevalence>  <age> 54</age> <sex> 1</sex> <cat> 1</cat> <percent> 2.16271756772906</percent></prevalence><prevalence>  <age> 54</age> <sex> 1</sex> <cat> 2</cat> <percent> 97.8372824322709</percent></prevalence><prevalence>  <age> 54</age> <sex> 1</sex> <cat> 3</cat> <percent> 0</percent></prevalence><prevalence>  <age> 54</age> <sex> 1</sex> <cat> 4</cat> <percent> 0</percent></prevalence><prevalence>  <age> 54</age> <sex> 1</sex> <cat> 5</cat> <percent> 0</percent></prevalence><prevalence>  <age> 54</age> <sex> 1</sex> <cat> 6</cat> <percent> 0</percent></prevalence><prevalence>  <age> 54</age> <sex> 1</sex> <cat> 7</cat> <percent> 0</percent></prevalence><prevalence>  <age> 54</age> <sex> 1</sex> <cat> 8</cat> <percent> 0</percent></prevalence><prevalence>  <age> 54</age> <sex> 1</sex> <cat> 9</cat> <percent> 0</percent></prevalence><prevalence>  <age> 55</age> <sex> 0</sex> <cat> 1</cat> <percent> 0.416700673349451</percent></prevalence><prevalence>  <age> 55</age> <sex> 0</sex> <cat> 2</cat> <percent> 99.5832993266505</percent></prevalence><prevalence>  <age> 55</age> <sex> 0</sex> <cat> 3</cat> <percent> 0</percent></prevalence><prevalence>  <age> 55</age> <sex> 0</sex> <cat> 4</cat> <percent> 0</percent></prevalence><prevalence>  <age> 55</age> <sex> 0</sex> <cat> 5</cat> <percent> 0</percent></prevalence><prevalence>  <age> 55</age> <sex> 0</sex> <cat> 6</cat> <percent> 0</percent></prevalence><prevalence>  <age> 55</age> <sex> 0</sex> <cat> 7</cat> <percent> 0</percent></prevalence><prevalence>  <age> 55</age> <sex> 0</sex> <cat> 8</cat> <percent> 0</percent></prevalence><prevalence>  <age> 55</age> <sex> 0</sex> <cat> 9</cat> <percent> 0</percent></prevalence><prevalence>  <age> 55</age> <sex> 1</sex> <cat> 1</cat> <percent> 2.16271756772906</percent></prevalence><prevalence>  <age> 55</age> <sex> 1</sex> <cat> 2</cat> <percent> 97.8372824322709</percent></prevalence><prevalence>  <age> 55</age> <sex> 1</sex> <cat> 3</cat> <percent> 0</percent></prevalence><prevalence>  <age> 55</age> <sex> 1</sex> <cat> 4</cat> <percent> 0</percent></prevalence><prevalence>  <age> 55</age> <sex> 1</sex> <cat> 5</cat> <percent> 0</percent></prevalence><prevalence>  <age> 55</age> <sex> 1</sex> <cat> 6</cat> <percent> 0</percent></prevalence><prevalence>  <age> 55</age> <sex> 1</sex> <cat> 7</cat> <percent> 0</percent></prevalence><prevalence>  <age> 55</age> <sex> 1</sex> <cat> 8</cat> <percent> 0</percent></prevalence><prevalence>  <age> 55</age> <sex> 1</sex> <cat> 9</cat> <percent> 0</percent></prevalence><prevalence>  <age> 56</age> <sex> 0</sex> <cat> 1</cat> <percent> 0.416700673349451</percent></prevalence><prevalence>  <age> 56</age> <sex> 0</sex> <cat> 2</cat> <percent> 99.5832993266505</percent></prevalence><prevalence>  <age> 56</age> <sex> 0</sex> <cat> 3</cat> <percent> 0</percent></prevalence><prevalence>  <age> 56</age> <sex> 0</sex> <cat> 4</cat> <percent> 0</percent></prevalence><prevalence>  <age> 56</age> <sex> 0</sex> <cat> 5</cat> <percent> 0</percent></prevalence><prevalence>  <age> 56</age> <sex> 0</sex> <cat> 6</cat> <percent> 0</percent></prevalence><prevalence>  <age> 56</age> <sex> 0</sex> <cat> 7</cat> <percent> 0</percent></prevalence><prevalence>  <age> 56</age> <sex> 0</sex> <cat> 8</cat> <percent> 0</percent></prevalence><prevalence>  <age> 56</age> <sex> 0</sex> <cat> 9</cat> <percent> 0</percent></prevalence><prevalence>  <age> 56</age> <sex> 1</sex> <cat> 1</cat> <percent> 2.16271756772906</percent></prevalence><prevalence>  <age> 56</age> <sex> 1</sex> <cat> 2</cat> <percent> 97.8372824322709</percent></prevalence><prevalence>  <age> 56</age> <sex> 1</sex> <cat> 3</cat> <percent> 0</percent></prevalence><prevalence>  <age> 56</age> <sex> 1</sex> <cat> 4</cat> <percent> 0</percent></prevalence><prevalence>  <age> 56</age> <sex> 1</sex> <cat> 5</cat> <percent> 0</percent></prevalence><prevalence>  <age> 56</age> <sex> 1</sex> <cat> 6</cat> <percent> 0</percent></prevalence><prevalence>  <age> 56</age> <sex> 1</sex> <cat> 7</cat> <percent> 0</percent></prevalence><prevalence>  <age> 56</age> <sex> 1</sex> <cat> 8</cat> <percent> 0</percent></prevalence><prevalence>  <age> 56</age> <sex> 1</sex> <cat> 9</cat> <percent> 0</percent></prevalence><prevalence>  <age> 57</age> <sex> 0</sex> <cat> 1</cat> <percent> 0.416700673349451</percent></prevalence><prevalence>  <age> 57</age> <sex> 0</sex> <cat> 2</cat> <percent> 99.5832993266505</percent></prevalence><prevalence>  <age> 57</age> <sex> 0</sex> <cat> 3</cat> <percent> 0</percent></prevalence><prevalence>  <age> 57</age> <sex> 0</sex> <cat> 4</cat> <percent> 0</percent></prevalence><prevalence>  <age> 57</age> <sex> 0</sex> <cat> 5</cat> <percent> 0</percent></prevalence><prevalence>  <age> 57</age> <sex> 0</sex> <cat> 6</cat> <percent> 0</percent></prevalence><prevalence>  <age> 57</age> <sex> 0</sex> <cat> 7</cat> <percent> 0</percent></prevalence><prevalence>  <age> 57</age> <sex> 0</sex> <cat> 8</cat> <percent> 0</percent></prevalence><prevalence>  <age> 57</age> <sex> 0</sex> <cat> 9</cat> <percent> 0</percent></prevalence><prevalence>  <age> 57</age> <sex> 1</sex> <cat> 1</cat> <percent> 2.16271756772906</percent></prevalence><prevalence>  <age> 57</age> <sex> 1</sex> <cat> 2</cat> <percent> 97.8372824322709</percent></prevalence><prevalence>  <age> 57</age> <sex> 1</sex> <cat> 3</cat> <percent> 0</percent></prevalence><prevalence>  <age> 57</age> <sex> 1</sex> <cat> 4</cat> <percent> 0</percent></prevalence><prevalence>  <age> 57</age> <sex> 1</sex> <cat> 5</cat> <percent> 0</percent></prevalence><prevalence>  <age> 57</age> <sex> 1</sex> <cat> 6</cat> <percent> 0</percent></prevalence><prevalence>  <age> 57</age> <sex> 1</sex> <cat> 7</cat> <percent> 0</percent></prevalence><prevalence>  <age> 57</age> <sex> 1</sex> <cat> 8</cat> <percent> 0</percent></prevalence><prevalence>  <age> 57</age> <sex> 1</sex> <cat> 9</cat> <percent> 0</percent></prevalence><prevalence>  <age> 58</age> <sex> 0</sex> <cat> 1</cat> <percent> 0.416700673349451</percent></prevalence><prevalence>  <age> 58</age> <sex> 0</sex> <cat> 2</cat> <percent> 99.5832993266505</percent></prevalence><prevalence>  <age> 58</age> <sex> 0</sex> <cat> 3</cat> <percent> 0</percent></prevalence><prevalence>  <age> 58</age> <sex> 0</sex> <cat> 4</cat> <percent> 0</percent></prevalence><prevalence>  <age> 58</age> <sex> 0</sex> <cat> 5</cat> <percent> 0</percent></prevalence><prevalence>  <age> 58</age> <sex> 0</sex> <cat> 6</cat> <percent> 0</percent></prevalence><prevalence>  <age> 58</age> <sex> 0</sex> <cat> 7</cat> <percent> 0</percent></prevalence><prevalence>  <age> 58</age> <sex> 0</sex> <cat> 8</cat> <percent> 0</percent></prevalence><prevalence>  <age> 58</age> <sex> 0</sex> <cat> 9</cat> <percent> 0</percent></prevalence><prevalence>  <age> 58</age> <sex> 1</sex> <cat> 1</cat> <percent> 2.16271756772906</percent></prevalence><prevalence>  <age> 58</age> <sex> 1</sex> <cat> 2</cat> <percent> 97.8372824322709</percent></prevalence><prevalence>  <age> 58</age> <sex> 1</sex> <cat> 3</cat> <percent> 0</percent></prevalence><prevalence>  <age> 58</age> <sex> 1</sex> <cat> 4</cat> <percent> 0</percent></prevalence><prevalence>  <age> 58</age> <sex> 1</sex> <cat> 5</cat> <percent> 0</percent></prevalence><prevalence>  <age> 58</age> <sex> 1</sex> <cat> 6</cat> <percent> 0</percent></prevalence><prevalence>  <age> 58</age> <sex> 1</sex> <cat> 7</cat> <percent> 0</percent></prevalence><prevalence>  <age> 58</age> <sex> 1</sex> <cat> 8</cat> <percent> 0</percent></prevalence><prevalence>  <age> 58</age> <sex> 1</sex> <cat> 9</cat> <percent> 0</percent></prevalence><prevalence>  <age> 59</age> <sex> 0</sex> <cat> 1</cat> <percent> 0.416700673349451</percent></prevalence><prevalence>  <age> 59</age> <sex> 0</sex> <cat> 2</cat> <percent> 99.5832993266505</percent></prevalence><prevalence>  <age> 59</age> <sex> 0</sex> <cat> 3</cat> <percent> 0</percent></prevalence><prevalence>  <age> 59</age> <sex> 0</sex> <cat> 4</cat> <percent> 0</percent></prevalence><prevalence>  <age> 59</age> <sex> 0</sex> <cat> 5</cat> <percent> 0</percent></prevalence><prevalence>  <age> 59</age> <sex> 0</sex> <cat> 6</cat> <percent> 0</percent></prevalence><prevalence>  <age> 59</age> <sex> 0</sex> <cat> 7</cat> <percent> 0</percent></prevalence><prevalence>  <age> 59</age> <sex> 0</sex> <cat> 8</cat> <percent> 0</percent></prevalence><prevalence>  <age> 59</age> <sex> 0</sex> <cat> 9</cat> <percent> 0</percent></prevalence><prevalence>  <age> 59</age> <sex> 1</sex> <cat> 1</cat> <percent> 2.16271756772906</percent></prevalence><prevalence>  <age> 59</age> <sex> 1</sex> <cat> 2</cat> <percent> 97.8372824322709</percent></prevalence><prevalence>  <age> 59</age> <sex> 1</sex> <cat> 3</cat> <percent> 0</percent></prevalence><prevalence>  <age> 59</age> <sex> 1</sex> <cat> 4</cat> <percent> 0</percent></prevalence><prevalence>  <age> 59</age> <sex> 1</sex> <cat> 5</cat> <percent> 0</percent></prevalence><prevalence>  <age> 59</age> <sex> 1</sex> <cat> 6</cat> <percent> 0</percent></prevalence><prevalence>  <age> 59</age> <sex> 1</sex> <cat> 7</cat> <percent> 0</percent></prevalence><prevalence>  <age> 59</age> <sex> 1</sex> <cat> 8</cat> <percent> 0</percent></prevalence><prevalence>  <age> 59</age> <sex> 1</sex> <cat> 9</cat> <percent> 0</percent></prevalence><prevalence>  <age> 60</age> <sex> 0</sex> <cat> 1</cat> <percent> 0.416700673349451</percent></prevalence><prevalence>  <age> 60</age> <sex> 0</sex> <cat> 2</cat> <percent> 99.5832993266505</percent></prevalence><prevalence>  <age> 60</age> <sex> 0</sex> <cat> 3</cat> <percent> 0</percent></prevalence><prevalence>  <age> 60</age> <sex> 0</sex> <cat> 4</cat> <percent> 0</percent></prevalence><prevalence>  <age> 60</age> <sex> 0</sex> <cat> 5</cat> <percent> 0</percent></prevalence><prevalence>  <age> 60</age> <sex> 0</sex> <cat> 6</cat> <percent> 0</percent></prevalence><prevalence>  <age> 60</age> <sex> 0</sex> <cat> 7</cat> <percent> 0</percent></prevalence><prevalence>  <age> 60</age> <sex> 0</sex> <cat> 8</cat> <percent> 0</percent></prevalence><prevalence>  <age> 60</age> <sex> 0</sex> <cat> 9</cat> <percent> 0</percent></prevalence><prevalence>  <age> 60</age> <sex> 1</sex> <cat> 1</cat> <percent> 2.16271756772906</percent></prevalence><prevalence>  <age> 60</age> <sex> 1</sex> <cat> 2</cat> <percent> 97.8372824322709</percent></prevalence><prevalence>  <age> 60</age> <sex> 1</sex> <cat> 3</cat> <percent> 0</percent></prevalence><prevalence>  <age> 60</age> <sex> 1</sex> <cat> 4</cat> <percent> 0</percent></prevalence><prevalence>  <age> 60</age> <sex> 1</sex> <cat> 5</cat> <percent> 0</percent></prevalence><prevalence>  <age> 60</age> <sex> 1</sex> <cat> 6</cat> <percent> 0</percent></prevalence><prevalence>  <age> 60</age> <sex> 1</sex> <cat> 7</cat> <percent> 0</percent></prevalence><prevalence>  <age> 60</age> <sex> 1</sex> <cat> 8</cat> <percent> 0</percent></prevalence><prevalence>  <age> 60</age> <sex> 1</sex> <cat> 9</cat> <percent> 0</percent></prevalence><prevalence>  <age> 61</age> <sex> 0</sex> <cat> 1</cat> <percent> 0.416700673349451</percent></prevalence><prevalence>  <age> 61</age> <sex> 0</sex> <cat> 2</cat> <percent> 99.5832993266505</percent></prevalence><prevalence>  <age> 61</age> <sex> 0</sex> <cat> 3</cat> <percent> 0</percent></prevalence><prevalence>  <age> 61</age> <sex> 0</sex> <cat> 4</cat> <percent> 0</percent></prevalence><prevalence>  <age> 61</age> <sex> 0</sex> <cat> 5</cat> <percent> 0</percent></prevalence><prevalence>  <age> 61</age> <sex> 0</sex> <cat> 6</cat> <percent> 0</percent></prevalence><prevalence>  <age> 61</age> <sex> 0</sex> <cat> 7</cat> <percent> 0</percent></prevalence><prevalence>  <age> 61</age> <sex> 0</sex> <cat> 8</cat> <percent> 0</percent></prevalence><prevalence>  <age> 61</age> <sex> 0</sex> <cat> 9</cat> <percent> 0</percent></prevalence><prevalence>  <age> 61</age> <sex> 1</sex> <cat> 1</cat> <percent> 2.16271756772906</percent></prevalence><prevalence>  <age> 61</age> <sex> 1</sex> <cat> 2</cat> <percent> 97.8372824322709</percent></prevalence><prevalence>  <age> 61</age> <sex> 1</sex> <cat> 3</cat> <percent> 0</percent></prevalence><prevalence>  <age> 61</age> <sex> 1</sex> <cat> 4</cat> <percent> 0</percent></prevalence><prevalence>  <age> 61</age> <sex> 1</sex> <cat> 5</cat> <percent> 0</percent></prevalence><prevalence>  <age> 61</age> <sex> 1</sex> <cat> 6</cat> <percent> 0</percent></prevalence><prevalence>  <age> 61</age> <sex> 1</sex> <cat> 7</cat> <percent> 0</percent></prevalence><prevalence>  <age> 61</age> <sex> 1</sex> <cat> 8</cat> <percent> 0</percent></prevalence><prevalence>  <age> 61</age> <sex> 1</sex> <cat> 9</cat> <percent> 0</percent></prevalence><prevalence>  <age> 62</age> <sex> 0</sex> <cat> 1</cat> <percent> 0.416700673349451</percent></prevalence><prevalence>  <age> 62</age> <sex> 0</sex> <cat> 2</cat> <percent> 99.5832993266505</percent></prevalence><prevalence>  <age> 62</age> <sex> 0</sex> <cat> 3</cat> <percent> 0</percent></prevalence><prevalence>  <age> 62</age> <sex> 0</sex> <cat> 4</cat> <percent> 0</percent></prevalence><prevalence>  <age> 62</age> <sex> 0</sex> <cat> 5</cat> <percent> 0</percent></prevalence><prevalence>  <age> 62</age> <sex> 0</sex> <cat> 6</cat> <percent> 0</percent></prevalence><prevalence>  <age> 62</age> <sex> 0</sex> <cat> 7</cat> <percent> 0</percent></prevalence><prevalence>  <age> 62</age> <sex> 0</sex> <cat> 8</cat> <percent> 0</percent></prevalence><prevalence>  <age> 62</age> <sex> 0</sex> <cat> 9</cat> <percent> 0</percent></prevalence><prevalence>  <age> 62</age> <sex> 1</sex> <cat> 1</cat> <percent> 2.16271756772906</percent></prevalence><prevalence>  <age> 62</age> <sex> 1</sex> <cat> 2</cat> <percent> 97.8372824322709</percent></prevalence><prevalence>  <age> 62</age> <sex> 1</sex> <cat> 3</cat> <percent> 0</percent></prevalence><prevalence>  <age> 62</age> <sex> 1</sex> <cat> 4</cat> <percent> 0</percent></prevalence><prevalence>  <age> 62</age> <sex> 1</sex> <cat> 5</cat> <percent> 0</percent></prevalence><prevalence>  <age> 62</age> <sex> 1</sex> <cat> 6</cat> <percent> 0</percent></prevalence><prevalence>  <age> 62</age> <sex> 1</sex> <cat> 7</cat> <percent> 0</percent></prevalence><prevalence>  <age> 62</age> <sex> 1</sex> <cat> 8</cat> <percent> 0</percent></prevalence><prevalence>  <age> 62</age> <sex> 1</sex> <cat> 9</cat> <percent> 0</percent></prevalence><prevalence>  <age> 63</age> <sex> 0</sex> <cat> 1</cat> <percent> 0.416700673349451</percent></prevalence><prevalence>  <age> 63</age> <sex> 0</sex> <cat> 2</cat> <percent> 99.5832993266505</percent></prevalence><prevalence>  <age> 63</age> <sex> 0</sex> <cat> 3</cat> <percent> 0</percent></prevalence><prevalence>  <age> 63</age> <sex> 0</sex> <cat> 4</cat> <percent> 0</percent></prevalence><prevalence>  <age> 63</age> <sex> 0</sex> <cat> 5</cat> <percent> 0</percent></prevalence><prevalence>  <age> 63</age> <sex> 0</sex> <cat> 6</cat> <percent> 0</percent></prevalence><prevalence>  <age> 63</age> <sex> 0</sex> <cat> 7</cat> <percent> 0</percent></prevalence><prevalence>  <age> 63</age> <sex> 0</sex> <cat> 8</cat> <percent> 0</percent></prevalence><prevalence>  <age> 63</age> <sex> 0</sex> <cat> 9</cat> <percent> 0</percent></prevalence><prevalence>  <age> 63</age> <sex> 1</sex> <cat> 1</cat> <percent> 2.16271756772906</percent></prevalence><prevalence>  <age> 63</age> <sex> 1</sex> <cat> 2</cat> <percent> 97.8372824322709</percent></prevalence><prevalence>  <age> 63</age> <sex> 1</sex> <cat> 3</cat> <percent> 0</percent></prevalence><prevalence>  <age> 63</age> <sex> 1</sex> <cat> 4</cat> <percent> 0</percent></prevalence><prevalence>  <age> 63</age> <sex> 1</sex> <cat> 5</cat> <percent> 0</percent></prevalence><prevalence>  <age> 63</age> <sex> 1</sex> <cat> 6</cat> <percent> 0</percent></prevalence><prevalence>  <age> 63</age> <sex> 1</sex> <cat> 7</cat> <percent> 0</percent></prevalence><prevalence>  <age> 63</age> <sex> 1</sex> <cat> 8</cat> <percent> 0</percent></prevalence><prevalence>  <age> 63</age> <sex> 1</sex> <cat> 9</cat> <percent> 0</percent></prevalence><prevalence>  <age> 64</age> <sex> 0</sex> <cat> 1</cat> <percent> 0.416700673349451</percent></prevalence><prevalence>  <age> 64</age> <sex> 0</sex> <cat> 2</cat> <percent> 99.5832993266505</percent></prevalence><prevalence>  <age> 64</age> <sex> 0</sex> <cat> 3</cat> <percent> 0</percent></prevalence><prevalence>  <age> 64</age> <sex> 0</sex> <cat> 4</cat> <percent> 0</percent></prevalence><prevalence>  <age> 64</age> <sex> 0</sex> <cat> 5</cat> <percent> 0</percent></prevalence><prevalence>  <age> 64</age> <sex> 0</sex> <cat> 6</cat> <percent> 0</percent></prevalence><prevalence>  <age> 64</age> <sex> 0</sex> <cat> 7</cat> <percent> 0</percent></prevalence><prevalence>  <age> 64</age> <sex> 0</sex> <cat> 8</cat> <percent> 0</percent></prevalence><prevalence>  <age> 64</age> <sex> 0</sex> <cat> 9</cat> <percent> 0</percent></prevalence><prevalence>  <age> 64</age> <sex> 1</sex> <cat> 1</cat> <percent> 2.16271756772906</percent></prevalence><prevalence>  <age> 64</age> <sex> 1</sex> <cat> 2</cat> <percent> 97.8372824322709</percent></prevalence><prevalence>  <age> 64</age> <sex> 1</sex> <cat> 3</cat> <percent> 0</percent></prevalence><prevalence>  <age> 64</age> <sex> 1</sex> <cat> 4</cat> <percent> 0</percent></prevalence><prevalence>  <age> 64</age> <sex> 1</sex> <cat> 5</cat> <percent> 0</percent></prevalence><prevalence>  <age> 64</age> <sex> 1</sex> <cat> 6</cat> <percent> 0</percent></prevalence><prevalence>  <age> 64</age> <sex> 1</sex> <cat> 7</cat> <percent> 0</percent></prevalence><prevalence>  <age> 64</age> <sex> 1</sex> <cat> 8</cat> <percent> 0</percent></prevalence><prevalence>  <age> 64</age> <sex> 1</sex> <cat> 9</cat> <percent> 0</percent></prevalence><prevalence>  <age> 65</age> <sex> 0</sex> <cat> 1</cat> <percent> 0.416700673349451</percent></prevalence><prevalence>  <age> 65</age> <sex> 0</sex> <cat> 2</cat> <percent> 99.5832993266505</percent></prevalence><prevalence>  <age> 65</age> <sex> 0</sex> <cat> 3</cat> <percent> 0</percent></prevalence><prevalence>  <age> 65</age> <sex> 0</sex> <cat> 4</cat> <percent> 0</percent></prevalence><prevalence>  <age> 65</age> <sex> 0</sex> <cat> 5</cat> <percent> 0</percent></prevalence><prevalence>  <age> 65</age> <sex> 0</sex> <cat> 6</cat> <percent> 0</percent></prevalence><prevalence>  <age> 65</age> <sex> 0</sex> <cat> 7</cat> <percent> 0</percent></prevalence><prevalence>  <age> 65</age> <sex> 0</sex> <cat> 8</cat> <percent> 0</percent></prevalence><prevalence>  <age> 65</age> <sex> 0</sex> <cat> 9</cat> <percent> 0</percent></prevalence><prevalence>  <age> 65</age> <sex> 1</sex> <cat> 1</cat> <percent> 2.16271756772906</percent></prevalence><prevalence>  <age> 65</age> <sex> 1</sex> <cat> 2</cat> <percent> 97.8372824322709</percent></prevalence><prevalence>  <age> 65</age> <sex> 1</sex> <cat> 3</cat> <percent> 0</percent></prevalence><prevalence>  <age> 65</age> <sex> 1</sex> <cat> 4</cat> <percent> 0</percent></prevalence><prevalence>  <age> 65</age> <sex> 1</sex> <cat> 5</cat> <percent> 0</percent></prevalence><prevalence>  <age> 65</age> <sex> 1</sex> <cat> 6</cat> <percent> 0</percent></prevalence><prevalence>  <age> 65</age> <sex> 1</sex> <cat> 7</cat> <percent> 0</percent></prevalence><prevalence>  <age> 65</age> <sex> 1</sex> <cat> 8</cat> <percent> 0</percent></prevalence><prevalence>  <age> 65</age> <sex> 1</sex> <cat> 9</cat> <percent> 0</percent></prevalence><prevalence>  <age> 66</age> <sex> 0</sex> <cat> 1</cat> <percent> 0.416700673349451</percent></prevalence><prevalence>  <age> 66</age> <sex> 0</sex> <cat> 2</cat> <percent> 99.5832993266505</percent></prevalence><prevalence>  <age> 66</age> <sex> 0</sex> <cat> 3</cat> <percent> 0</percent></prevalence><prevalence>  <age> 66</age> <sex> 0</sex> <cat> 4</cat> <percent> 0</percent></prevalence><prevalence>  <age> 66</age> <sex> 0</sex> <cat> 5</cat> <percent> 0</percent></prevalence><prevalence>  <age> 66</age> <sex> 0</sex> <cat> 6</cat> <percent> 0</percent></prevalence><prevalence>  <age> 66</age> <sex> 0</sex> <cat> 7</cat> <percent> 0</percent></prevalence><prevalence>  <age> 66</age> <sex> 0</sex> <cat> 8</cat> <percent> 0</percent></prevalence><prevalence>  <age> 66</age> <sex> 0</sex> <cat> 9</cat> <percent> 0</percent></prevalence><prevalence>  <age> 66</age> <sex> 1</sex> <cat> 1</cat> <percent> 2.16271756772906</percent></prevalence><prevalence>  <age> 66</age> <sex> 1</sex> <cat> 2</cat> <percent> 97.8372824322709</percent></prevalence><prevalence>  <age> 66</age> <sex> 1</sex> <cat> 3</cat> <percent> 0</percent></prevalence><prevalence>  <age> 66</age> <sex> 1</sex> <cat> 4</cat> <percent> 0</percent></prevalence><prevalence>  <age> 66</age> <sex> 1</sex> <cat> 5</cat> <percent> 0</percent></prevalence><prevalence>  <age> 66</age> <sex> 1</sex> <cat> 6</cat> <percent> 0</percent></prevalence><prevalence>  <age> 66</age> <sex> 1</sex> <cat> 7</cat> <percent> 0</percent></prevalence><prevalence>  <age> 66</age> <sex> 1</sex> <cat> 8</cat> <percent> 0</percent></prevalence><prevalence>  <age> 66</age> <sex> 1</sex> <cat> 9</cat> <percent> 0</percent></prevalence><prevalence>  <age> 67</age> <sex> 0</sex> <cat> 1</cat> <percent> 0.416700673349451</percent></prevalence><prevalence>  <age> 67</age> <sex> 0</sex> <cat> 2</cat> <percent> 99.5832993266505</percent></prevalence><prevalence>  <age> 67</age> <sex> 0</sex> <cat> 3</cat> <percent> 0</percent></prevalence><prevalence>  <age> 67</age> <sex> 0</sex> <cat> 4</cat> <percent> 0</percent></prevalence><prevalence>  <age> 67</age> <sex> 0</sex> <cat> 5</cat> <percent> 0</percent></prevalence><prevalence>  <age> 67</age> <sex> 0</sex> <cat> 6</cat> <percent> 0</percent></prevalence><prevalence>  <age> 67</age> <sex> 0</sex> <cat> 7</cat> <percent> 0</percent></prevalence><prevalence>  <age> 67</age> <sex> 0</sex> <cat> 8</cat> <percent> 0</percent></prevalence><prevalence>  <age> 67</age> <sex> 0</sex> <cat> 9</cat> <percent> 0</percent></prevalence><prevalence>  <age> 67</age> <sex> 1</sex> <cat> 1</cat> <percent> 2.16271756772906</percent></prevalence><prevalence>  <age> 67</age> <sex> 1</sex> <cat> 2</cat> <percent> 97.8372824322709</percent></prevalence><prevalence>  <age> 67</age> <sex> 1</sex> <cat> 3</cat> <percent> 0</percent></prevalence><prevalence>  <age> 67</age> <sex> 1</sex> <cat> 4</cat> <percent> 0</percent></prevalence><prevalence>  <age> 67</age> <sex> 1</sex> <cat> 5</cat> <percent> 0</percent></prevalence><prevalence>  <age> 67</age> <sex> 1</sex> <cat> 6</cat> <percent> 0</percent></prevalence><prevalence>  <age> 67</age> <sex> 1</sex> <cat> 7</cat> <percent> 0</percent></prevalence><prevalence>  <age> 67</age> <sex> 1</sex> <cat> 8</cat> <percent> 0</percent></prevalence><prevalence>  <age> 67</age> <sex> 1</sex> <cat> 9</cat> <percent> 0</percent></prevalence><prevalence>  <age> 68</age> <sex> 0</sex> <cat> 1</cat> <percent> 0.416700673349451</percent></prevalence><prevalence>  <age> 68</age> <sex> 0</sex> <cat> 2</cat> <percent> 99.5832993266505</percent></prevalence><prevalence>  <age> 68</age> <sex> 0</sex> <cat> 3</cat> <percent> 0</percent></prevalence><prevalence>  <age> 68</age> <sex> 0</sex> <cat> 4</cat> <percent> 0</percent></prevalence><prevalence>  <age> 68</age> <sex> 0</sex> <cat> 5</cat> <percent> 0</percent></prevalence><prevalence>  <age> 68</age> <sex> 0</sex> <cat> 6</cat> <percent> 0</percent></prevalence><prevalence>  <age> 68</age> <sex> 0</sex> <cat> 7</cat> <percent> 0</percent></prevalence><prevalence>  <age> 68</age> <sex> 0</sex> <cat> 8</cat> <percent> 0</percent></prevalence><prevalence>  <age> 68</age> <sex> 0</sex> <cat> 9</cat> <percent> 0</percent></prevalence><prevalence>  <age> 68</age> <sex> 1</sex> <cat> 1</cat> <percent> 2.16271756772906</percent></prevalence><prevalence>  <age> 68</age> <sex> 1</sex> <cat> 2</cat> <percent> 97.8372824322709</percent></prevalence><prevalence>  <age> 68</age> <sex> 1</sex> <cat> 3</cat> <percent> 0</percent></prevalence><prevalence>  <age> 68</age> <sex> 1</sex> <cat> 4</cat> <percent> 0</percent></prevalence><prevalence>  <age> 68</age> <sex> 1</sex> <cat> 5</cat> <percent> 0</percent></prevalence><prevalence>  <age> 68</age> <sex> 1</sex> <cat> 6</cat> <percent> 0</percent></prevalence><prevalence>  <age> 68</age> <sex> 1</sex> <cat> 7</cat> <percent> 0</percent></prevalence><prevalence>  <age> 68</age> <sex> 1</sex> <cat> 8</cat> <percent> 0</percent></prevalence><prevalence>  <age> 68</age> <sex> 1</sex> <cat> 9</cat> <percent> 0</percent></prevalence><prevalence>  <age> 69</age> <sex> 0</sex> <cat> 1</cat> <percent> 0.416700673349451</percent></prevalence><prevalence>  <age> 69</age> <sex> 0</sex> <cat> 2</cat> <percent> 99.5832993266505</percent></prevalence><prevalence>  <age> 69</age> <sex> 0</sex> <cat> 3</cat> <percent> 0</percent></prevalence><prevalence>  <age> 69</age> <sex> 0</sex> <cat> 4</cat> <percent> 0</percent></prevalence><prevalence>  <age> 69</age> <sex> 0</sex> <cat> 5</cat> <percent> 0</percent></prevalence><prevalence>  <age> 69</age> <sex> 0</sex> <cat> 6</cat> <percent> 0</percent></prevalence><prevalence>  <age> 69</age> <sex> 0</sex> <cat> 7</cat> <percent> 0</percent></prevalence><prevalence>  <age> 69</age> <sex> 0</sex> <cat> 8</cat> <percent> 0</percent></prevalence><prevalence>  <age> 69</age> <sex> 0</sex> <cat> 9</cat> <percent> 0</percent></prevalence><prevalence>  <age> 69</age> <sex> 1</sex> <cat> 1</cat> <percent> 2.16271756772906</percent></prevalence><prevalence>  <age> 69</age> <sex> 1</sex> <cat> 2</cat> <percent> 97.8372824322709</percent></prevalence><prevalence>  <age> 69</age> <sex> 1</sex> <cat> 3</cat> <percent> 0</percent></prevalence><prevalence>  <age> 69</age> <sex> 1</sex> <cat> 4</cat> <percent> 0</percent></prevalence><prevalence>  <age> 69</age> <sex> 1</sex> <cat> 5</cat> <percent> 0</percent></prevalence><prevalence>  <age> 69</age> <sex> 1</sex> <cat> 6</cat> <percent> 0</percent></prevalence><prevalence>  <age> 69</age> <sex> 1</sex> <cat> 7</cat> <percent> 0</percent></prevalence><prevalence>  <age> 69</age> <sex> 1</sex> <cat> 8</cat> <percent> 0</percent></prevalence><prevalence>  <age> 69</age> <sex> 1</sex> <cat> 9</cat> <percent> 0</percent></prevalence><prevalence>  <age> 70</age> <sex> 0</sex> <cat> 1</cat> <percent> 0.416700673349451</percent></prevalence><prevalence>  <age> 70</age> <sex> 0</sex> <cat> 2</cat> <percent> 99.5832993266505</percent></prevalence><prevalence>  <age> 70</age> <sex> 0</sex> <cat> 3</cat> <percent> 0</percent></prevalence><prevalence>  <age> 70</age> <sex> 0</sex> <cat> 4</cat> <percent> 0</percent></prevalence><prevalence>  <age> 70</age> <sex> 0</sex> <cat> 5</cat> <percent> 0</percent></prevalence><prevalence>  <age> 70</age> <sex> 0</sex> <cat> 6</cat> <percent> 0</percent></prevalence><prevalence>  <age> 70</age> <sex> 0</sex> <cat> 7</cat> <percent> 0</percent></prevalence><prevalence>  <age> 70</age> <sex> 0</sex> <cat> 8</cat> <percent> 0</percent></prevalence><prevalence>  <age> 70</age> <sex> 0</sex> <cat> 9</cat> <percent> 0</percent></prevalence><prevalence>  <age> 70</age> <sex> 1</sex> <cat> 1</cat> <percent> 2.16271756772906</percent></prevalence><prevalence>  <age> 70</age> <sex> 1</sex> <cat> 2</cat> <percent> 97.8372824322709</percent></prevalence><prevalence>  <age> 70</age> <sex> 1</sex> <cat> 3</cat> <percent> 0</percent></prevalence><prevalence>  <age> 70</age> <sex> 1</sex> <cat> 4</cat> <percent> 0</percent></prevalence><prevalence>  <age> 70</age> <sex> 1</sex> <cat> 5</cat> <percent> 0</percent></prevalence><prevalence>  <age> 70</age> <sex> 1</sex> <cat> 6</cat> <percent> 0</percent></prevalence><prevalence>  <age> 70</age> <sex> 1</sex> <cat> 7</cat> <percent> 0</percent></prevalence><prevalence>  <age> 70</age> <sex> 1</sex> <cat> 8</cat> <percent> 0</percent></prevalence><prevalence>  <age> 70</age> <sex> 1</sex> <cat> 9</cat> <percent> 0</percent></prevalence><prevalence>  <age> 71</age> <sex> 0</sex> <cat> 1</cat> <percent> 0.416700673349451</percent></prevalence><prevalence>  <age> 71</age> <sex> 0</sex> <cat> 2</cat> <percent> 99.5832993266505</percent></prevalence><prevalence>  <age> 71</age> <sex> 0</sex> <cat> 3</cat> <percent> 0</percent></prevalence><prevalence>  <age> 71</age> <sex> 0</sex> <cat> 4</cat> <percent> 0</percent></prevalence><prevalence>  <age> 71</age> <sex> 0</sex> <cat> 5</cat> <percent> 0</percent></prevalence><prevalence>  <age> 71</age> <sex> 0</sex> <cat> 6</cat> <percent> 0</percent></prevalence><prevalence>  <age> 71</age> <sex> 0</sex> <cat> 7</cat> <percent> 0</percent></prevalence><prevalence>  <age> 71</age> <sex> 0</sex> <cat> 8</cat> <percent> 0</percent></prevalence><prevalence>  <age> 71</age> <sex> 0</sex> <cat> 9</cat> <percent> 0</percent></prevalence><prevalence>  <age> 71</age> <sex> 1</sex> <cat> 1</cat> <percent> 2.16271756772906</percent></prevalence><prevalence>  <age> 71</age> <sex> 1</sex> <cat> 2</cat> <percent> 97.8372824322709</percent></prevalence><prevalence>  <age> 71</age> <sex> 1</sex> <cat> 3</cat> <percent> 0</percent></prevalence><prevalence>  <age> 71</age> <sex> 1</sex> <cat> 4</cat> <percent> 0</percent></prevalence><prevalence>  <age> 71</age> <sex> 1</sex> <cat> 5</cat> <percent> 0</percent></prevalence><prevalence>  <age> 71</age> <sex> 1</sex> <cat> 6</cat> <percent> 0</percent></prevalence><prevalence>  <age> 71</age> <sex> 1</sex> <cat> 7</cat> <percent> 0</percent></prevalence><prevalence>  <age> 71</age> <sex> 1</sex> <cat> 8</cat> <percent> 0</percent></prevalence><prevalence>  <age> 71</age> <sex> 1</sex> <cat> 9</cat> <percent> 0</percent></prevalence><prevalence>  <age> 72</age> <sex> 0</sex> <cat> 1</cat> <percent> 0.416700673349451</percent></prevalence><prevalence>  <age> 72</age> <sex> 0</sex> <cat> 2</cat> <percent> 99.5832993266505</percent></prevalence><prevalence>  <age> 72</age> <sex> 0</sex> <cat> 3</cat> <percent> 0</percent></prevalence><prevalence>  <age> 72</age> <sex> 0</sex> <cat> 4</cat> <percent> 0</percent></prevalence><prevalence>  <age> 72</age> <sex> 0</sex> <cat> 5</cat> <percent> 0</percent></prevalence><prevalence>  <age> 72</age> <sex> 0</sex> <cat> 6</cat> <percent> 0</percent></prevalence><prevalence>  <age> 72</age> <sex> 0</sex> <cat> 7</cat> <percent> 0</percent></prevalence><prevalence>  <age> 72</age> <sex> 0</sex> <cat> 8</cat> <percent> 0</percent></prevalence><prevalence>  <age> 72</age> <sex> 0</sex> <cat> 9</cat> <percent> 0</percent></prevalence><prevalence>  <age> 72</age> <sex> 1</sex> <cat> 1</cat> <percent> 2.16271756772906</percent></prevalence><prevalence>  <age> 72</age> <sex> 1</sex> <cat> 2</cat> <percent> 97.8372824322709</percent></prevalence><prevalence>  <age> 72</age> <sex> 1</sex> <cat> 3</cat> <percent> 0</percent></prevalence><prevalence>  <age> 72</age> <sex> 1</sex> <cat> 4</cat> <percent> 0</percent></prevalence><prevalence>  <age> 72</age> <sex> 1</sex> <cat> 5</cat> <percent> 0</percent></prevalence><prevalence>  <age> 72</age> <sex> 1</sex> <cat> 6</cat> <percent> 0</percent></prevalence><prevalence>  <age> 72</age> <sex> 1</sex> <cat> 7</cat> <percent> 0</percent></prevalence><prevalence>  <age> 72</age> <sex> 1</sex> <cat> 8</cat> <percent> 0</percent></prevalence><prevalence>  <age> 72</age> <sex> 1</sex> <cat> 9</cat> <percent> 0</percent></prevalence><prevalence>  <age> 73</age> <sex> 0</sex> <cat> 1</cat> <percent> 0.416700673349451</percent></prevalence><prevalence>  <age> 73</age> <sex> 0</sex> <cat> 2</cat> <percent> 99.5832993266505</percent></prevalence><prevalence>  <age> 73</age> <sex> 0</sex> <cat> 3</cat> <percent> 0</percent></prevalence><prevalence>  <age> 73</age> <sex> 0</sex> <cat> 4</cat> <percent> 0</percent></prevalence><prevalence>  <age> 73</age> <sex> 0</sex> <cat> 5</cat> <percent> 0</percent></prevalence><prevalence>  <age> 73</age> <sex> 0</sex> <cat> 6</cat> <percent> 0</percent></prevalence><prevalence>  <age> 73</age> <sex> 0</sex> <cat> 7</cat> <percent> 0</percent></prevalence><prevalence>  <age> 73</age> <sex> 0</sex> <cat> 8</cat> <percent> 0</percent></prevalence><prevalence>  <age> 73</age> <sex> 0</sex> <cat> 9</cat> <percent> 0</percent></prevalence><prevalence>  <age> 73</age> <sex> 1</sex> <cat> 1</cat> <percent> 2.16271756772906</percent></prevalence><prevalence>  <age> 73</age> <sex> 1</sex> <cat> 2</cat> <percent> 97.8372824322709</percent></prevalence><prevalence>  <age> 73</age> <sex> 1</sex> <cat> 3</cat> <percent> 0</percent></prevalence><prevalence>  <age> 73</age> <sex> 1</sex> <cat> 4</cat> <percent> 0</percent></prevalence><prevalence>  <age> 73</age> <sex> 1</sex> <cat> 5</cat> <percent> 0</percent></prevalence><prevalence>  <age> 73</age> <sex> 1</sex> <cat> 6</cat> <percent> 0</percent></prevalence><prevalence>  <age> 73</age> <sex> 1</sex> <cat> 7</cat> <percent> 0</percent></prevalence><prevalence>  <age> 73</age> <sex> 1</sex> <cat> 8</cat> <percent> 0</percent></prevalence><prevalence>  <age> 73</age> <sex> 1</sex> <cat> 9</cat> <percent> 0</percent></prevalence><prevalence>  <age> 74</age> <sex> 0</sex> <cat> 1</cat> <percent> 0.416700673349451</percent></prevalence><prevalence>  <age> 74</age> <sex> 0</sex> <cat> 2</cat> <percent> 99.5832993266505</percent></prevalence><prevalence>  <age> 74</age> <sex> 0</sex> <cat> 3</cat> <percent> 0</percent></prevalence><prevalence>  <age> 74</age> <sex> 0</sex> <cat> 4</cat> <percent> 0</percent></prevalence><prevalence>  <age> 74</age> <sex> 0</sex> <cat> 5</cat> <percent> 0</percent></prevalence><prevalence>  <age> 74</age> <sex> 0</sex> <cat> 6</cat> <percent> 0</percent></prevalence><prevalence>  <age> 74</age> <sex> 0</sex> <cat> 7</cat> <percent> 0</percent></prevalence><prevalence>  <age> 74</age> <sex> 0</sex> <cat> 8</cat> <percent> 0</percent></prevalence><prevalence>  <age> 74</age> <sex> 0</sex> <cat> 9</cat> <percent> 0</percent></prevalence><prevalence>  <age> 74</age> <sex> 1</sex> <cat> 1</cat> <percent> 2.16271756772906</percent></prevalence><prevalence>  <age> 74</age> <sex> 1</sex> <cat> 2</cat> <percent> 97.8372824322709</percent></prevalence><prevalence>  <age> 74</age> <sex> 1</sex> <cat> 3</cat> <percent> 0</percent></prevalence><prevalence>  <age> 74</age> <sex> 1</sex> <cat> 4</cat> <percent> 0</percent></prevalence><prevalence>  <age> 74</age> <sex> 1</sex> <cat> 5</cat> <percent> 0</percent></prevalence><prevalence>  <age> 74</age> <sex> 1</sex> <cat> 6</cat> <percent> 0</percent></prevalence><prevalence>  <age> 74</age> <sex> 1</sex> <cat> 7</cat> <percent> 0</percent></prevalence><prevalence>  <age> 74</age> <sex> 1</sex> <cat> 8</cat> <percent> 0</percent></prevalence><prevalence>  <age> 74</age> <sex> 1</sex> <cat> 9</cat> <percent> 0</percent></prevalence><prevalence>  <age> 75</age> <sex> 0</sex> <cat> 1</cat> <percent> 0.416700673349451</percent></prevalence><prevalence>  <age> 75</age> <sex> 0</sex> <cat> 2</cat> <percent> 99.5832993266505</percent></prevalence><prevalence>  <age> 75</age> <sex> 0</sex> <cat> 3</cat> <percent> 0</percent></prevalence><prevalence>  <age> 75</age> <sex> 0</sex> <cat> 4</cat> <percent> 0</percent></prevalence><prevalence>  <age> 75</age> <sex> 0</sex> <cat> 5</cat> <percent> 0</percent></prevalence><prevalence>  <age> 75</age> <sex> 0</sex> <cat> 6</cat> <percent> 0</percent></prevalence><prevalence>  <age> 75</age> <sex> 0</sex> <cat> 7</cat> <percent> 0</percent></prevalence><prevalence>  <age> 75</age> <sex> 0</sex> <cat> 8</cat> <percent> 0</percent></prevalence><prevalence>  <age> 75</age> <sex> 0</sex> <cat> 9</cat> <percent> 0</percent></prevalence><prevalence>  <age> 75</age> <sex> 1</sex> <cat> 1</cat> <percent> 2.16271756772906</percent></prevalence><prevalence>  <age> 75</age> <sex> 1</sex> <cat> 2</cat> <percent> 97.8372824322709</percent></prevalence><prevalence>  <age> 75</age> <sex> 1</sex> <cat> 3</cat> <percent> 0</percent></prevalence><prevalence>  <age> 75</age> <sex> 1</sex> <cat> 4</cat> <percent> 0</percent></prevalence><prevalence>  <age> 75</age> <sex> 1</sex> <cat> 5</cat> <percent> 0</percent></prevalence><prevalence>  <age> 75</age> <sex> 1</sex> <cat> 6</cat> <percent> 0</percent></prevalence><prevalence>  <age> 75</age> <sex> 1</sex> <cat> 7</cat> <percent> 0</percent></prevalence><prevalence>  <age> 75</age> <sex> 1</sex> <cat> 8</cat> <percent> 0</percent></prevalence><prevalence>  <age> 75</age> <sex> 1</sex> <cat> 9</cat> <percent> 0</percent></prevalence><prevalence>  <age> 76</age> <sex> 0</sex> <cat> 1</cat> <percent> 0.416700673349451</percent></prevalence><prevalence>  <age> 76</age> <sex> 0</sex> <cat> 2</cat> <percent> 99.5832993266505</percent></prevalence><prevalence>  <age> 76</age> <sex> 0</sex> <cat> 3</cat> <percent> 0</percent></prevalence><prevalence>  <age> 76</age> <sex> 0</sex> <cat> 4</cat> <percent> 0</percent></prevalence><prevalence>  <age> 76</age> <sex> 0</sex> <cat> 5</cat> <percent> 0</percent></prevalence><prevalence>  <age> 76</age> <sex> 0</sex> <cat> 6</cat> <percent> 0</percent></prevalence><prevalence>  <age> 76</age> <sex> 0</sex> <cat> 7</cat> <percent> 0</percent></prevalence><prevalence>  <age> 76</age> <sex> 0</sex> <cat> 8</cat> <percent> 0</percent></prevalence><prevalence>  <age> 76</age> <sex> 0</sex> <cat> 9</cat> <percent> 0</percent></prevalence><prevalence>  <age> 76</age> <sex> 1</sex> <cat> 1</cat> <percent> 2.16271756772906</percent></prevalence><prevalence>  <age> 76</age> <sex> 1</sex> <cat> 2</cat> <percent> 97.8372824322709</percent></prevalence><prevalence>  <age> 76</age> <sex> 1</sex> <cat> 3</cat> <percent> 0</percent></prevalence><prevalence>  <age> 76</age> <sex> 1</sex> <cat> 4</cat> <percent> 0</percent></prevalence><prevalence>  <age> 76</age> <sex> 1</sex> <cat> 5</cat> <percent> 0</percent></prevalence><prevalence>  <age> 76</age> <sex> 1</sex> <cat> 6</cat> <percent> 0</percent></prevalence><prevalence>  <age> 76</age> <sex> 1</sex> <cat> 7</cat> <percent> 0</percent></prevalence><prevalence>  <age> 76</age> <sex> 1</sex> <cat> 8</cat> <percent> 0</percent></prevalence><prevalence>  <age> 76</age> <sex> 1</sex> <cat> 9</cat> <percent> 0</percent></prevalence><prevalence>  <age> 77</age> <sex> 0</sex> <cat> 1</cat> <percent> 0.416700673349451</percent></prevalence><prevalence>  <age> 77</age> <sex> 0</sex> <cat> 2</cat> <percent> 99.5832993266505</percent></prevalence><prevalence>  <age> 77</age> <sex> 0</sex> <cat> 3</cat> <percent> 0</percent></prevalence><prevalence>  <age> 77</age> <sex> 0</sex> <cat> 4</cat> <percent> 0</percent></prevalence><prevalence>  <age> 77</age> <sex> 0</sex> <cat> 5</cat> <percent> 0</percent></prevalence><prevalence>  <age> 77</age> <sex> 0</sex> <cat> 6</cat> <percent> 0</percent></prevalence><prevalence>  <age> 77</age> <sex> 0</sex> <cat> 7</cat> <percent> 0</percent></prevalence><prevalence>  <age> 77</age> <sex> 0</sex> <cat> 8</cat> <percent> 0</percent></prevalence><prevalence>  <age> 77</age> <sex> 0</sex> <cat> 9</cat> <percent> 0</percent></prevalence><prevalence>  <age> 77</age> <sex> 1</sex> <cat> 1</cat> <percent> 2.16271756772906</percent></prevalence><prevalence>  <age> 77</age> <sex> 1</sex> <cat> 2</cat> <percent> 97.8372824322709</percent></prevalence><prevalence>  <age> 77</age> <sex> 1</sex> <cat> 3</cat> <percent> 0</percent></prevalence><prevalence>  <age> 77</age> <sex> 1</sex> <cat> 4</cat> <percent> 0</percent></prevalence><prevalence>  <age> 77</age> <sex> 1</sex> <cat> 5</cat> <percent> 0</percent></prevalence><prevalence>  <age> 77</age> <sex> 1</sex> <cat> 6</cat> <percent> 0</percent></prevalence><prevalence>  <age> 77</age> <sex> 1</sex> <cat> 7</cat> <percent> 0</percent></prevalence><prevalence>  <age> 77</age> <sex> 1</sex> <cat> 8</cat> <percent> 0</percent></prevalence><prevalence>  <age> 77</age> <sex> 1</sex> <cat> 9</cat> <percent> 0</percent></prevalence><prevalence>  <age> 78</age> <sex> 0</sex> <cat> 1</cat> <percent> 0.416700673349451</percent></prevalence><prevalence>  <age> 78</age> <sex> 0</sex> <cat> 2</cat> <percent> 99.5832993266505</percent></prevalence><prevalence>  <age> 78</age> <sex> 0</sex> <cat> 3</cat> <percent> 0</percent></prevalence><prevalence>  <age> 78</age> <sex> 0</sex> <cat> 4</cat> <percent> 0</percent></prevalence><prevalence>  <age> 78</age> <sex> 0</sex> <cat> 5</cat> <percent> 0</percent></prevalence><prevalence>  <age> 78</age> <sex> 0</sex> <cat> 6</cat> <percent> 0</percent></prevalence><prevalence>  <age> 78</age> <sex> 0</sex> <cat> 7</cat> <percent> 0</percent></prevalence><prevalence>  <age> 78</age> <sex> 0</sex> <cat> 8</cat> <percent> 0</percent></prevalence><prevalence>  <age> 78</age> <sex> 0</sex> <cat> 9</cat> <percent> 0</percent></prevalence><prevalence>  <age> 78</age> <sex> 1</sex> <cat> 1</cat> <percent> 2.16271756772906</percent></prevalence><prevalence>  <age> 78</age> <sex> 1</sex> <cat> 2</cat> <percent> 97.8372824322709</percent></prevalence><prevalence>  <age> 78</age> <sex> 1</sex> <cat> 3</cat> <percent> 0</percent></prevalence><prevalence>  <age> 78</age> <sex> 1</sex> <cat> 4</cat> <percent> 0</percent></prevalence><prevalence>  <age> 78</age> <sex> 1</sex> <cat> 5</cat> <percent> 0</percent></prevalence><prevalence>  <age> 78</age> <sex> 1</sex> <cat> 6</cat> <percent> 0</percent></prevalence><prevalence>  <age> 78</age> <sex> 1</sex> <cat> 7</cat> <percent> 0</percent></prevalence><prevalence>  <age> 78</age> <sex> 1</sex> <cat> 8</cat> <percent> 0</percent></prevalence><prevalence>  <age> 78</age> <sex> 1</sex> <cat> 9</cat> <percent> 0</percent></prevalence><prevalence>  <age> 79</age> <sex> 0</sex> <cat> 1</cat> <percent> 0.416700673349451</percent></prevalence><prevalence>  <age> 79</age> <sex> 0</sex> <cat> 2</cat> <percent> 99.5832993266505</percent></prevalence><prevalence>  <age> 79</age> <sex> 0</sex> <cat> 3</cat> <percent> 0</percent></prevalence><prevalence>  <age> 79</age> <sex> 0</sex> <cat> 4</cat> <percent> 0</percent></prevalence><prevalence>  <age> 79</age> <sex> 0</sex> <cat> 5</cat> <percent> 0</percent></prevalence><prevalence>  <age> 79</age> <sex> 0</sex> <cat> 6</cat> <percent> 0</percent></prevalence><prevalence>  <age> 79</age> <sex> 0</sex> <cat> 7</cat> <percent> 0</percent></prevalence><prevalence>  <age> 79</age> <sex> 0</sex> <cat> 8</cat> <percent> 0</percent></prevalence><prevalence>  <age> 79</age> <sex> 0</sex> <cat> 9</cat> <percent> 0</percent></prevalence><prevalence>  <age> 79</age> <sex> 1</sex> <cat> 1</cat> <percent> 2.16271756772906</percent></prevalence><prevalence>  <age> 79</age> <sex> 1</sex> <cat> 2</cat> <percent> 97.8372824322709</percent></prevalence><prevalence>  <age> 79</age> <sex> 1</sex> <cat> 3</cat> <percent> 0</percent></prevalence><prevalence>  <age> 79</age> <sex> 1</sex> <cat> 4</cat> <percent> 0</percent></prevalence><prevalence>  <age> 79</age> <sex> 1</sex> <cat> 5</cat> <percent> 0</percent></prevalence><prevalence>  <age> 79</age> <sex> 1</sex> <cat> 6</cat> <percent> 0</percent></prevalence><prevalence>  <age> 79</age> <sex> 1</sex> <cat> 7</cat> <percent> 0</percent></prevalence><prevalence>  <age> 79</age> <sex> 1</sex> <cat> 8</cat> <percent> 0</percent></prevalence><prevalence>  <age> 79</age> <sex> 1</sex> <cat> 9</cat> <percent> 0</percent></prevalence><prevalence>  <age> 80</age> <sex> 0</sex> <cat> 1</cat> <percent> 0.416700673349451</percent></prevalence><prevalence>  <age> 80</age> <sex> 0</sex> <cat> 2</cat> <percent> 99.5832993266505</percent></prevalence><prevalence>  <age> 80</age> <sex> 0</sex> <cat> 3</cat> <percent> 0</percent></prevalence><prevalence>  <age> 80</age> <sex> 0</sex> <cat> 4</cat> <percent> 0</percent></prevalence><prevalence>  <age> 80</age> <sex> 0</sex> <cat> 5</cat> <percent> 0</percent></prevalence><prevalence>  <age> 80</age> <sex> 0</sex> <cat> 6</cat> <percent> 0</percent></prevalence><prevalence>  <age> 80</age> <sex> 0</sex> <cat> 7</cat> <percent> 0</percent></prevalence><prevalence>  <age> 80</age> <sex> 0</sex> <cat> 8</cat> <percent> 0</percent></prevalence><prevalence>  <age> 80</age> <sex> 0</sex> <cat> 9</cat> <percent> 0</percent></prevalence><prevalence>  <age> 80</age> <sex> 1</sex> <cat> 1</cat> <percent> 2.16271756772906</percent></prevalence><prevalence>  <age> 80</age> <sex> 1</sex> <cat> 2</cat> <percent> 97.8372824322709</percent></prevalence><prevalence>  <age> 80</age> <sex> 1</sex> <cat> 3</cat> <percent> 0</percent></prevalence><prevalence>  <age> 80</age> <sex> 1</sex> <cat> 4</cat> <percent> 0</percent></prevalence><prevalence>  <age> 80</age> <sex> 1</sex> <cat> 5</cat> <percent> 0</percent></prevalence><prevalence>  <age> 80</age> <sex> 1</sex> <cat> 6</cat> <percent> 0</percent></prevalence><prevalence>  <age> 80</age> <sex> 1</sex> <cat> 7</cat> <percent> 0</percent></prevalence><prevalence>  <age> 80</age> <sex> 1</sex> <cat> 8</cat> <percent> 0</percent></prevalence><prevalence>  <age> 80</age> <sex> 1</sex> <cat> 9</cat> <percent> 0</percent></prevalence><prevalence>  <age> 81</age> <sex> 0</sex> <cat> 1</cat> <percent> 0.416700673349451</percent></prevalence><prevalence>  <age> 81</age> <sex> 0</sex> <cat> 2</cat> <percent> 99.5832993266505</percent></prevalence><prevalence>  <age> 81</age> <sex> 0</sex> <cat> 3</cat> <percent> 0</percent></prevalence><prevalence>  <age> 81</age> <sex> 0</sex> <cat> 4</cat> <percent> 0</percent></prevalence><prevalence>  <age> 81</age> <sex> 0</sex> <cat> 5</cat> <percent> 0</percent></prevalence><prevalence>  <age> 81</age> <sex> 0</sex> <cat> 6</cat> <percent> 0</percent></prevalence><prevalence>  <age> 81</age> <sex> 0</sex> <cat> 7</cat> <percent> 0</percent></prevalence><prevalence>  <age> 81</age> <sex> 0</sex> <cat> 8</cat> <percent> 0</percent></prevalence><prevalence>  <age> 81</age> <sex> 0</sex> <cat> 9</cat> <percent> 0</percent></prevalence><prevalence>  <age> 81</age> <sex> 1</sex> <cat> 1</cat> <percent> 2.16271756772906</percent></prevalence><prevalence>  <age> 81</age> <sex> 1</sex> <cat> 2</cat> <percent> 97.8372824322709</percent></prevalence><prevalence>  <age> 81</age> <sex> 1</sex> <cat> 3</cat> <percent> 0</percent></prevalence><prevalence>  <age> 81</age> <sex> 1</sex> <cat> 4</cat> <percent> 0</percent></prevalence><prevalence>  <age> 81</age> <sex> 1</sex> <cat> 5</cat> <percent> 0</percent></prevalence><prevalence>  <age> 81</age> <sex> 1</sex> <cat> 6</cat> <percent> 0</percent></prevalence><prevalence>  <age> 81</age> <sex> 1</sex> <cat> 7</cat> <percent> 0</percent></prevalence><prevalence>  <age> 81</age> <sex> 1</sex> <cat> 8</cat> <percent> 0</percent></prevalence><prevalence>  <age> 81</age> <sex> 1</sex> <cat> 9</cat> <percent> 0</percent></prevalence><prevalence>  <age> 82</age> <sex> 0</sex> <cat> 1</cat> <percent> 0.416700673349451</percent></prevalence><prevalence>  <age> 82</age> <sex> 0</sex> <cat> 2</cat> <percent> 99.5832993266505</percent></prevalence><prevalence>  <age> 82</age> <sex> 0</sex> <cat> 3</cat> <percent> 0</percent></prevalence><prevalence>  <age> 82</age> <sex> 0</sex> <cat> 4</cat> <percent> 0</percent></prevalence><prevalence>  <age> 82</age> <sex> 0</sex> <cat> 5</cat> <percent> 0</percent></prevalence><prevalence>  <age> 82</age> <sex> 0</sex> <cat> 6</cat> <percent> 0</percent></prevalence><prevalence>  <age> 82</age> <sex> 0</sex> <cat> 7</cat> <percent> 0</percent></prevalence><prevalence>  <age> 82</age> <sex> 0</sex> <cat> 8</cat> <percent> 0</percent></prevalence><prevalence>  <age> 82</age> <sex> 0</sex> <cat> 9</cat> <percent> 0</percent></prevalence><prevalence>  <age> 82</age> <sex> 1</sex> <cat> 1</cat> <percent> 2.16271756772906</percent></prevalence><prevalence>  <age> 82</age> <sex> 1</sex> <cat> 2</cat> <percent> 97.8372824322709</percent></prevalence><prevalence>  <age> 82</age> <sex> 1</sex> <cat> 3</cat> <percent> 0</percent></prevalence><prevalence>  <age> 82</age> <sex> 1</sex> <cat> 4</cat> <percent> 0</percent></prevalence><prevalence>  <age> 82</age> <sex> 1</sex> <cat> 5</cat> <percent> 0</percent></prevalence><prevalence>  <age> 82</age> <sex> 1</sex> <cat> 6</cat> <percent> 0</percent></prevalence><prevalence>  <age> 82</age> <sex> 1</sex> <cat> 7</cat> <percent> 0</percent></prevalence><prevalence>  <age> 82</age> <sex> 1</sex> <cat> 8</cat> <percent> 0</percent></prevalence><prevalence>  <age> 82</age> <sex> 1</sex> <cat> 9</cat> <percent> 0</percent></prevalence><prevalence>  <age> 83</age> <sex> 0</sex> <cat> 1</cat> <percent> 0.416700673349451</percent></prevalence><prevalence>  <age> 83</age> <sex> 0</sex> <cat> 2</cat> <percent> 99.5832993266505</percent></prevalence><prevalence>  <age> 83</age> <sex> 0</sex> <cat> 3</cat> <percent> 0</percent></prevalence><prevalence>  <age> 83</age> <sex> 0</sex> <cat> 4</cat> <percent> 0</percent></prevalence><prevalence>  <age> 83</age> <sex> 0</sex> <cat> 5</cat> <percent> 0</percent></prevalence><prevalence>  <age> 83</age> <sex> 0</sex> <cat> 6</cat> <percent> 0</percent></prevalence><prevalence>  <age> 83</age> <sex> 0</sex> <cat> 7</cat> <percent> 0</percent></prevalence><prevalence>  <age> 83</age> <sex> 0</sex> <cat> 8</cat> <percent> 0</percent></prevalence><prevalence>  <age> 83</age> <sex> 0</sex> <cat> 9</cat> <percent> 0</percent></prevalence><prevalence>  <age> 83</age> <sex> 1</sex> <cat> 1</cat> <percent> 2.16271756772906</percent></prevalence><prevalence>  <age> 83</age> <sex> 1</sex> <cat> 2</cat> <percent> 97.8372824322709</percent></prevalence><prevalence>  <age> 83</age> <sex> 1</sex> <cat> 3</cat> <percent> 0</percent></prevalence><prevalence>  <age> 83</age> <sex> 1</sex> <cat> 4</cat> <percent> 0</percent></prevalence><prevalence>  <age> 83</age> <sex> 1</sex> <cat> 5</cat> <percent> 0</percent></prevalence><prevalence>  <age> 83</age> <sex> 1</sex> <cat> 6</cat> <percent> 0</percent></prevalence><prevalence>  <age> 83</age> <sex> 1</sex> <cat> 7</cat> <percent> 0</percent></prevalence><prevalence>  <age> 83</age> <sex> 1</sex> <cat> 8</cat> <percent> 0</percent></prevalence><prevalence>  <age> 83</age> <sex> 1</sex> <cat> 9</cat> <percent> 0</percent></prevalence><prevalence>  <age> 84</age> <sex> 0</sex> <cat> 1</cat> <percent> 0.416700673349451</percent></prevalence><prevalence>  <age> 84</age> <sex> 0</sex> <cat> 2</cat> <percent> 99.5832993266505</percent></prevalence><prevalence>  <age> 84</age> <sex> 0</sex> <cat> 3</cat> <percent> 0</percent></prevalence><prevalence>  <age> 84</age> <sex> 0</sex> <cat> 4</cat> <percent> 0</percent></prevalence><prevalence>  <age> 84</age> <sex> 0</sex> <cat> 5</cat> <percent> 0</percent></prevalence><prevalence>  <age> 84</age> <sex> 0</sex> <cat> 6</cat> <percent> 0</percent></prevalence><prevalence>  <age> 84</age> <sex> 0</sex> <cat> 7</cat> <percent> 0</percent></prevalence><prevalence>  <age> 84</age> <sex> 0</sex> <cat> 8</cat> <percent> 0</percent></prevalence><prevalence>  <age> 84</age> <sex> 0</sex> <cat> 9</cat> <percent> 0</percent></prevalence><prevalence>  <age> 84</age> <sex> 1</sex> <cat> 1</cat> <percent> 2.16271756772906</percent></prevalence><prevalence>  <age> 84</age> <sex> 1</sex> <cat> 2</cat> <percent> 97.8372824322709</percent></prevalence><prevalence>  <age> 84</age> <sex> 1</sex> <cat> 3</cat> <percent> 0</percent></prevalence><prevalence>  <age> 84</age> <sex> 1</sex> <cat> 4</cat> <percent> 0</percent></prevalence><prevalence>  <age> 84</age> <sex> 1</sex> <cat> 5</cat> <percent> 0</percent></prevalence><prevalence>  <age> 84</age> <sex> 1</sex> <cat> 6</cat> <percent> 0</percent></prevalence><prevalence>  <age> 84</age> <sex> 1</sex> <cat> 7</cat> <percent> 0</percent></prevalence><prevalence>  <age> 84</age> <sex> 1</sex> <cat> 8</cat> <percent> 0</percent></prevalence><prevalence>  <age> 84</age> <sex> 1</sex> <cat> 9</cat> <percent> 0</percent></prevalence><prevalence>  <age> 85</age> <sex> 0</sex> <cat> 1</cat> <percent> 0.416700673349451</percent></prevalence><prevalence>  <age> 85</age> <sex> 0</sex> <cat> 2</cat> <percent> 99.5832993266505</percent></prevalence><prevalence>  <age> 85</age> <sex> 0</sex> <cat> 3</cat> <percent> 0</percent></prevalence><prevalence>  <age> 85</age> <sex> 0</sex> <cat> 4</cat> <percent> 0</percent></prevalence><prevalence>  <age> 85</age> <sex> 0</sex> <cat> 5</cat> <percent> 0</percent></prevalence><prevalence>  <age> 85</age> <sex> 0</sex> <cat> 6</cat> <percent> 0</percent></prevalence><prevalence>  <age> 85</age> <sex> 0</sex> <cat> 7</cat> <percent> 0</percent></prevalence><prevalence>  <age> 85</age> <sex> 0</sex> <cat> 8</cat> <percent> 0</percent></prevalence><prevalence>  <age> 85</age> <sex> 0</sex> <cat> 9</cat> <percent> 0</percent></prevalence><prevalence>  <age> 85</age> <sex> 1</sex> <cat> 1</cat> <percent> 2.16271756772906</percent></prevalence><prevalence>  <age> 85</age> <sex> 1</sex> <cat> 2</cat> <percent> 97.8372824322709</percent></prevalence><prevalence>  <age> 85</age> <sex> 1</sex> <cat> 3</cat> <percent> 0</percent></prevalence><prevalence>  <age> 85</age> <sex> 1</sex> <cat> 4</cat> <percent> 0</percent></prevalence><prevalence>  <age> 85</age> <sex> 1</sex> <cat> 5</cat> <percent> 0</percent></prevalence><prevalence>  <age> 85</age> <sex> 1</sex> <cat> 6</cat> <percent> 0</percent></prevalence><prevalence>  <age> 85</age> <sex> 1</sex> <cat> 7</cat> <percent> 0</percent></prevalence><prevalence>  <age> 85</age> <sex> 1</sex> <cat> 8</cat> <percent> 0</percent></prevalence><prevalence>  <age> 85</age> <sex> 1</sex> <cat> 9</cat> <percent> 0</percent></prevalence><prevalence>  <age> 86</age> <sex> 0</sex> <cat> 1</cat> <percent> 0.416700673349451</percent></prevalence><prevalence>  <age> 86</age> <sex> 0</sex> <cat> 2</cat> <percent> 99.5832993266505</percent></prevalence><prevalence>  <age> 86</age> <sex> 0</sex> <cat> 3</cat> <percent> 0</percent></prevalence><prevalence>  <age> 86</age> <sex> 0</sex> <cat> 4</cat> <percent> 0</percent></prevalence><prevalence>  <age> 86</age> <sex> 0</sex> <cat> 5</cat> <percent> 0</percent></prevalence><prevalence>  <age> 86</age> <sex> 0</sex> <cat> 6</cat> <percent> 0</percent></prevalence><prevalence>  <age> 86</age> <sex> 0</sex> <cat> 7</cat> <percent> 0</percent></prevalence><prevalence>  <age> 86</age> <sex> 0</sex> <cat> 8</cat> <percent> 0</percent></prevalence><prevalence>  <age> 86</age> <sex> 0</sex> <cat> 9</cat> <percent> 0</percent></prevalence><prevalence>  <age> 86</age> <sex> 1</sex> <cat> 1</cat> <percent> 2.16271756772906</percent></prevalence><prevalence>  <age> 86</age> <sex> 1</sex> <cat> 2</cat> <percent> 97.8372824322709</percent></prevalence><prevalence>  <age> 86</age> <sex> 1</sex> <cat> 3</cat> <percent> 0</percent></prevalence><prevalence>  <age> 86</age> <sex> 1</sex> <cat> 4</cat> <percent> 0</percent></prevalence><prevalence>  <age> 86</age> <sex> 1</sex> <cat> 5</cat> <percent> 0</percent></prevalence><prevalence>  <age> 86</age> <sex> 1</sex> <cat> 6</cat> <percent> 0</percent></prevalence><prevalence>  <age> 86</age> <sex> 1</sex> <cat> 7</cat> <percent> 0</percent></prevalence><prevalence>  <age> 86</age> <sex> 1</sex> <cat> 8</cat> <percent> 0</percent></prevalence><prevalence>  <age> 86</age> <sex> 1</sex> <cat> 9</cat> <percent> 0</percent></prevalence><prevalence>  <age> 87</age> <sex> 0</sex> <cat> 1</cat> <percent> 0.416700673349451</percent></prevalence><prevalence>  <age> 87</age> <sex> 0</sex> <cat> 2</cat> <percent> 99.5832993266505</percent></prevalence><prevalence>  <age> 87</age> <sex> 0</sex> <cat> 3</cat> <percent> 0</percent></prevalence><prevalence>  <age> 87</age> <sex> 0</sex> <cat> 4</cat> <percent> 0</percent></prevalence><prevalence>  <age> 87</age> <sex> 0</sex> <cat> 5</cat> <percent> 0</percent></prevalence><prevalence>  <age> 87</age> <sex> 0</sex> <cat> 6</cat> <percent> 0</percent></prevalence><prevalence>  <age> 87</age> <sex> 0</sex> <cat> 7</cat> <percent> 0</percent></prevalence><prevalence>  <age> 87</age> <sex> 0</sex> <cat> 8</cat> <percent> 0</percent></prevalence><prevalence>  <age> 87</age> <sex> 0</sex> <cat> 9</cat> <percent> 0</percent></prevalence><prevalence>  <age> 87</age> <sex> 1</sex> <cat> 1</cat> <percent> 2.16271756772906</percent></prevalence><prevalence>  <age> 87</age> <sex> 1</sex> <cat> 2</cat> <percent> 97.8372824322709</percent></prevalence><prevalence>  <age> 87</age> <sex> 1</sex> <cat> 3</cat> <percent> 0</percent></prevalence><prevalence>  <age> 87</age> <sex> 1</sex> <cat> 4</cat> <percent> 0</percent></prevalence><prevalence>  <age> 87</age> <sex> 1</sex> <cat> 5</cat> <percent> 0</percent></prevalence><prevalence>  <age> 87</age> <sex> 1</sex> <cat> 6</cat> <percent> 0</percent></prevalence><prevalence>  <age> 87</age> <sex> 1</sex> <cat> 7</cat> <percent> 0</percent></prevalence><prevalence>  <age> 87</age> <sex> 1</sex> <cat> 8</cat> <percent> 0</percent></prevalence><prevalence>  <age> 87</age> <sex> 1</sex> <cat> 9</cat> <percent> 0</percent></prevalence><prevalence>  <age> 88</age> <sex> 0</sex> <cat> 1</cat> <percent> 0.416700673349451</percent></prevalence><prevalence>  <age> 88</age> <sex> 0</sex> <cat> 2</cat> <percent> 99.5832993266505</percent></prevalence><prevalence>  <age> 88</age> <sex> 0</sex> <cat> 3</cat> <percent> 0</percent></prevalence><prevalence>  <age> 88</age> <sex> 0</sex> <cat> 4</cat> <percent> 0</percent></prevalence><prevalence>  <age> 88</age> <sex> 0</sex> <cat> 5</cat> <percent> 0</percent></prevalence><prevalence>  <age> 88</age> <sex> 0</sex> <cat> 6</cat> <percent> 0</percent></prevalence><prevalence>  <age> 88</age> <sex> 0</sex> <cat> 7</cat> <percent> 0</percent></prevalence><prevalence>  <age> 88</age> <sex> 0</sex> <cat> 8</cat> <percent> 0</percent></prevalence><prevalence>  <age> 88</age> <sex> 0</sex> <cat> 9</cat> <percent> 0</percent></prevalence><prevalence>  <age> 88</age> <sex> 1</sex> <cat> 1</cat> <percent> 2.16271756772906</percent></prevalence><prevalence>  <age> 88</age> <sex> 1</sex> <cat> 2</cat> <percent> 97.8372824322709</percent></prevalence><prevalence>  <age> 88</age> <sex> 1</sex> <cat> 3</cat> <percent> 0</percent></prevalence><prevalence>  <age> 88</age> <sex> 1</sex> <cat> 4</cat> <percent> 0</percent></prevalence><prevalence>  <age> 88</age> <sex> 1</sex> <cat> 5</cat> <percent> 0</percent></prevalence><prevalence>  <age> 88</age> <sex> 1</sex> <cat> 6</cat> <percent> 0</percent></prevalence><prevalence>  <age> 88</age> <sex> 1</sex> <cat> 7</cat> <percent> 0</percent></prevalence><prevalence>  <age> 88</age> <sex> 1</sex> <cat> 8</cat> <percent> 0</percent></prevalence><prevalence>  <age> 88</age> <sex> 1</sex> <cat> 9</cat> <percent> 0</percent></prevalence><prevalence>  <age> 89</age> <sex> 0</sex> <cat> 1</cat> <percent> 0.416700673349451</percent></prevalence><prevalence>  <age> 89</age> <sex> 0</sex> <cat> 2</cat> <percent> 99.5832993266505</percent></prevalence><prevalence>  <age> 89</age> <sex> 0</sex> <cat> 3</cat> <percent> 0</percent></prevalence><prevalence>  <age> 89</age> <sex> 0</sex> <cat> 4</cat> <percent> 0</percent></prevalence><prevalence>  <age> 89</age> <sex> 0</sex> <cat> 5</cat> <percent> 0</percent></prevalence><prevalence>  <age> 89</age> <sex> 0</sex> <cat> 6</cat> <percent> 0</percent></prevalence><prevalence>  <age> 89</age> <sex> 0</sex> <cat> 7</cat> <percent> 0</percent></prevalence><prevalence>  <age> 89</age> <sex> 0</sex> <cat> 8</cat> <percent> 0</percent></prevalence><prevalence>  <age> 89</age> <sex> 0</sex> <cat> 9</cat> <percent> 0</percent></prevalence><prevalence>  <age> 89</age> <sex> 1</sex> <cat> 1</cat> <percent> 2.16271756772906</percent></prevalence><prevalence>  <age> 89</age> <sex> 1</sex> <cat> 2</cat> <percent> 97.8372824322709</percent></prevalence><prevalence>  <age> 89</age> <sex> 1</sex> <cat> 3</cat> <percent> 0</percent></prevalence><prevalence>  <age> 89</age> <sex> 1</sex> <cat> 4</cat> <percent> 0</percent></prevalence><prevalence>  <age> 89</age> <sex> 1</sex> <cat> 5</cat> <percent> 0</percent></prevalence><prevalence>  <age> 89</age> <sex> 1</sex> <cat> 6</cat> <percent> 0</percent></prevalence><prevalence>  <age> 89</age> <sex> 1</sex> <cat> 7</cat> <percent> 0</percent></prevalence><prevalence>  <age> 89</age> <sex> 1</sex> <cat> 8</cat> <percent> 0</percent></prevalence><prevalence>  <age> 89</age> <sex> 1</sex> <cat> 9</cat> <percent> 0</percent></prevalence><prevalence>  <age> 90</age> <sex> 0</sex> <cat> 1</cat> <percent> 0.416700673349451</percent></prevalence><prevalence>  <age> 90</age> <sex> 0</sex> <cat> 2</cat> <percent> 99.5832993266505</percent></prevalence><prevalence>  <age> 90</age> <sex> 0</sex> <cat> 3</cat> <percent> 0</percent></prevalence><prevalence>  <age> 90</age> <sex> 0</sex> <cat> 4</cat> <percent> 0</percent></prevalence><prevalence>  <age> 90</age> <sex> 0</sex> <cat> 5</cat> <percent> 0</percent></prevalence><prevalence>  <age> 90</age> <sex> 0</sex> <cat> 6</cat> <percent> 0</percent></prevalence><prevalence>  <age> 90</age> <sex> 0</sex> <cat> 7</cat> <percent> 0</percent></prevalence><prevalence>  <age> 90</age> <sex> 0</sex> <cat> 8</cat> <percent> 0</percent></prevalence><prevalence>  <age> 90</age> <sex> 0</sex> <cat> 9</cat> <percent> 0</percent></prevalence><prevalence>  <age> 90</age> <sex> 1</sex> <cat> 1</cat> <percent> 2.16271756772906</percent></prevalence><prevalence>  <age> 90</age> <sex> 1</sex> <cat> 2</cat> <percent> 97.8372824322709</percent></prevalence><prevalence>  <age> 90</age> <sex> 1</sex> <cat> 3</cat> <percent> 0</percent></prevalence><prevalence>  <age> 90</age> <sex> 1</sex> <cat> 4</cat> <percent> 0</percent></prevalence><prevalence>  <age> 90</age> <sex> 1</sex> <cat> 5</cat> <percent> 0</percent></prevalence><prevalence>  <age> 90</age> <sex> 1</sex> <cat> 6</cat> <percent> 0</percent></prevalence><prevalence>  <age> 90</age> <sex> 1</sex> <cat> 7</cat> <percent> 0</percent></prevalence><prevalence>  <age> 90</age> <sex> 1</sex> <cat> 8</cat> <percent> 0</percent></prevalence><prevalence>  <age> 90</age> <sex> 1</sex> <cat> 9</cat> <percent> 0</percent></prevalence><prevalence>  <age> 91</age> <sex> 0</sex> <cat> 1</cat> <percent> 0.416700673349451</percent></prevalence><prevalence>  <age> 91</age> <sex> 0</sex> <cat> 2</cat> <percent> 99.5832993266505</percent></prevalence><prevalence>  <age> 91</age> <sex> 0</sex> <cat> 3</cat> <percent> 0</percent></prevalence><prevalence>  <age> 91</age> <sex> 0</sex> <cat> 4</cat> <percent> 0</percent></prevalence><prevalence>  <age> 91</age> <sex> 0</sex> <cat> 5</cat> <percent> 0</percent></prevalence><prevalence>  <age> 91</age> <sex> 0</sex> <cat> 6</cat> <percent> 0</percent></prevalence><prevalence>  <age> 91</age> <sex> 0</sex> <cat> 7</cat> <percent> 0</percent></prevalence><prevalence>  <age> 91</age> <sex> 0</sex> <cat> 8</cat> <percent> 0</percent></prevalence><prevalence>  <age> 91</age> <sex> 0</sex> <cat> 9</cat> <percent> 0</percent></prevalence><prevalence>  <age> 91</age> <sex> 1</sex> <cat> 1</cat> <percent> 2.16271756772906</percent></prevalence><prevalence>  <age> 91</age> <sex> 1</sex> <cat> 2</cat> <percent> 97.8372824322709</percent></prevalence><prevalence>  <age> 91</age> <sex> 1</sex> <cat> 3</cat> <percent> 0</percent></prevalence><prevalence>  <age> 91</age> <sex> 1</sex> <cat> 4</cat> <percent> 0</percent></prevalence><prevalence>  <age> 91</age> <sex> 1</sex> <cat> 5</cat> <percent> 0</percent></prevalence><prevalence>  <age> 91</age> <sex> 1</sex> <cat> 6</cat> <percent> 0</percent></prevalence><prevalence>  <age> 91</age> <sex> 1</sex> <cat> 7</cat> <percent> 0</percent></prevalence><prevalence>  <age> 91</age> <sex> 1</sex> <cat> 8</cat> <percent> 0</percent></prevalence><prevalence>  <age> 91</age> <sex> 1</sex> <cat> 9</cat> <percent> 0</percent></prevalence><prevalence>  <age> 92</age> <sex> 0</sex> <cat> 1</cat> <percent> 0.416700673349451</percent></prevalence><prevalence>  <age> 92</age> <sex> 0</sex> <cat> 2</cat> <percent> 99.5832993266505</percent></prevalence><prevalence>  <age> 92</age> <sex> 0</sex> <cat> 3</cat> <percent> 0</percent></prevalence><prevalence>  <age> 92</age> <sex> 0</sex> <cat> 4</cat> <percent> 0</percent></prevalence><prevalence>  <age> 92</age> <sex> 0</sex> <cat> 5</cat> <percent> 0</percent></prevalence><prevalence>  <age> 92</age> <sex> 0</sex> <cat> 6</cat> <percent> 0</percent></prevalence><prevalence>  <age> 92</age> <sex> 0</sex> <cat> 7</cat> <percent> 0</percent></prevalence><prevalence>  <age> 92</age> <sex> 0</sex> <cat> 8</cat> <percent> 0</percent></prevalence><prevalence>  <age> 92</age> <sex> 0</sex> <cat> 9</cat> <percent> 0</percent></prevalence><prevalence>  <age> 92</age> <sex> 1</sex> <cat> 1</cat> <percent> 2.16271756772906</percent></prevalence><prevalence>  <age> 92</age> <sex> 1</sex> <cat> 2</cat> <percent> 97.8372824322709</percent></prevalence><prevalence>  <age> 92</age> <sex> 1</sex> <cat> 3</cat> <percent> 0</percent></prevalence><prevalence>  <age> 92</age> <sex> 1</sex> <cat> 4</cat> <percent> 0</percent></prevalence><prevalence>  <age> 92</age> <sex> 1</sex> <cat> 5</cat> <percent> 0</percent></prevalence><prevalence>  <age> 92</age> <sex> 1</sex> <cat> 6</cat> <percent> 0</percent></prevalence><prevalence>  <age> 92</age> <sex> 1</sex> <cat> 7</cat> <percent> 0</percent></prevalence><prevalence>  <age> 92</age> <sex> 1</sex> <cat> 8</cat> <percent> 0</percent></prevalence><prevalence>  <age> 92</age> <sex> 1</sex> <cat> 9</cat> <percent> 0</percent></prevalence><prevalence>  <age> 93</age> <sex> 0</sex> <cat> 1</cat> <percent> 0.416700673349451</percent></prevalence><prevalence>  <age> 93</age> <sex> 0</sex> <cat> 2</cat> <percent> 99.5832993266505</percent></prevalence><prevalence>  <age> 93</age> <sex> 0</sex> <cat> 3</cat> <percent> 0</percent></prevalence><prevalence>  <age> 93</age> <sex> 0</sex> <cat> 4</cat> <percent> 0</percent></prevalence><prevalence>  <age> 93</age> <sex> 0</sex> <cat> 5</cat> <percent> 0</percent></prevalence><prevalence>  <age> 93</age> <sex> 0</sex> <cat> 6</cat> <percent> 0</percent></prevalence><prevalence>  <age> 93</age> <sex> 0</sex> <cat> 7</cat> <percent> 0</percent></prevalence><prevalence>  <age> 93</age> <sex> 0</sex> <cat> 8</cat> <percent> 0</percent></prevalence><prevalence>  <age> 93</age> <sex> 0</sex> <cat> 9</cat> <percent> 0</percent></prevalence><prevalence>  <age> 93</age> <sex> 1</sex> <cat> 1</cat> <percent> 2.16271756772906</percent></prevalence><prevalence>  <age> 93</age> <sex> 1</sex> <cat> 2</cat> <percent> 97.8372824322709</percent></prevalence><prevalence>  <age> 93</age> <sex> 1</sex> <cat> 3</cat> <percent> 0</percent></prevalence><prevalence>  <age> 93</age> <sex> 1</sex> <cat> 4</cat> <percent> 0</percent></prevalence><prevalence>  <age> 93</age> <sex> 1</sex> <cat> 5</cat> <percent> 0</percent></prevalence><prevalence>  <age> 93</age> <sex> 1</sex> <cat> 6</cat> <percent> 0</percent></prevalence><prevalence>  <age> 93</age> <sex> 1</sex> <cat> 7</cat> <percent> 0</percent></prevalence><prevalence>  <age> 93</age> <sex> 1</sex> <cat> 8</cat> <percent> 0</percent></prevalence><prevalence>  <age> 93</age> <sex> 1</sex> <cat> 9</cat> <percent> 0</percent></prevalence><prevalence>  <age> 94</age> <sex> 0</sex> <cat> 1</cat> <percent> 0.416700673349451</percent></prevalence><prevalence>  <age> 94</age> <sex> 0</sex> <cat> 2</cat> <percent> 99.5832993266505</percent></prevalence><prevalence>  <age> 94</age> <sex> 0</sex> <cat> 3</cat> <percent> 0</percent></prevalence><prevalence>  <age> 94</age> <sex> 0</sex> <cat> 4</cat> <percent> 0</percent></prevalence><prevalence>  <age> 94</age> <sex> 0</sex> <cat> 5</cat> <percent> 0</percent></prevalence><prevalence>  <age> 94</age> <sex> 0</sex> <cat> 6</cat> <percent> 0</percent></prevalence><prevalence>  <age> 94</age> <sex> 0</sex> <cat> 7</cat> <percent> 0</percent></prevalence><prevalence>  <age> 94</age> <sex> 0</sex> <cat> 8</cat> <percent> 0</percent></prevalence><prevalence>  <age> 94</age> <sex> 0</sex> <cat> 9</cat> <percent> 0</percent></prevalence><prevalence>  <age> 94</age> <sex> 1</sex> <cat> 1</cat> <percent> 2.16271756772906</percent></prevalence><prevalence>  <age> 94</age> <sex> 1</sex> <cat> 2</cat> <percent> 97.8372824322709</percent></prevalence><prevalence>  <age> 94</age> <sex> 1</sex> <cat> 3</cat> <percent> 0</percent></prevalence><prevalence>  <age> 94</age> <sex> 1</sex> <cat> 4</cat> <percent> 0</percent></prevalence><prevalence>  <age> 94</age> <sex> 1</sex> <cat> 5</cat> <percent> 0</percent></prevalence><prevalence>  <age> 94</age> <sex> 1</sex> <cat> 6</cat> <percent> 0</percent></prevalence><prevalence>  <age> 94</age> <sex> 1</sex> <cat> 7</cat> <percent> 0</percent></prevalence><prevalence>  <age> 94</age> <sex> 1</sex> <cat> 8</cat> <percent> 0</percent></prevalence><prevalence>  <age> 94</age> <sex> 1</sex> <cat> 9</cat> <percent> 0</percent></prevalence><prevalence>  <age> 95</age> <sex> 0</sex> <cat> 1</cat> <percent> 0.416700673349451</percent></prevalence><prevalence>  <age> 95</age> <sex> 0</sex> <cat> 2</cat> <percent> 99.5832993266505</percent></prevalence><prevalence>  <age> 95</age> <sex> 0</sex> <cat> 3</cat> <percent> 0</percent></prevalence><prevalence>  <age> 95</age> <sex> 0</sex> <cat> 4</cat> <percent> 0</percent></prevalence><prevalence>  <age> 95</age> <sex> 0</sex> <cat> 5</cat> <percent> 0</percent></prevalence><prevalence>  <age> 95</age> <sex> 0</sex> <cat> 6</cat> <percent> 0</percent></prevalence><prevalence>  <age> 95</age> <sex> 0</sex> <cat> 7</cat> <percent> 0</percent></prevalence><prevalence>  <age> 95</age> <sex> 0</sex> <cat> 8</cat> <percent> 0</percent></prevalence><prevalence>  <age> 95</age> <sex> 0</sex> <cat> 9</cat> <percent> 0</percent></prevalence><prevalence>  <age> 95</age> <sex> 1</sex> <cat> 1</cat> <percent> 2.16271756772906</percent></prevalence><prevalence>  <age> 95</age> <sex> 1</sex> <cat> 2</cat> <percent> 97.8372824322709</percent></prevalence><prevalence>  <age> 95</age> <sex> 1</sex> <cat> 3</cat> <percent> 0</percent></prevalence><prevalence>  <age> 95</age> <sex> 1</sex> <cat> 4</cat> <percent> 0</percent></prevalence><prevalence>  <age> 95</age> <sex> 1</sex> <cat> 5</cat> <percent> 0</percent></prevalence><prevalence>  <age> 95</age> <sex> 1</sex> <cat> 6</cat> <percent> 0</percent></prevalence><prevalence>  <age> 95</age> <sex> 1</sex> <cat> 7</cat> <percent> 0</percent></prevalence><prevalence>  <age> 95</age> <sex> 1</sex> <cat> 8</cat> <percent> 0</percent></prevalence><prevalence>  <age> 95</age> <sex> 1</sex> <cat> 9</cat> <percent> 0</percent></prevalence></riskfactorprevalences_categorical>
