# Supplementary material for: Identification of differences in health impact modelling of salt reduction
Source: PLoS One. 2017 Nov 28;12(11):e0186760. doi: 10.1371/journal.pone.0186760 (PMC5705127; doi:10.1371/journal.pone.0186760)
Supplement: S1 Data — (ZIP) [file pone.0186760.s001.zip › default/Reference_Data/Risk_Factors/salt/Relative_Risks_For_Death/RR_death_default.xml]

<?xml version="1.0" ?> <relrisksfordeath_categorical><relriskfordeath>  <age> 0</age> <sex>0</sex> <cat>1</cat> <value>0.987156494944816</value></relriskfordeath><relriskfordeath>  <age> 0</age> <sex>0</sex> <cat>2</cat> <value>1</value></relriskfordeath><relriskfordeath>  <age> 0</age> <sex>0</sex> <cat>3</cat> <value>1.01459754781596</value></relriskfordeath><relriskfordeath>  <age> 0</age> <sex>0</sex> <cat>4</cat> <value>1.0309944463586</value></relriskfordeath><relriskfordeath>  <age> 0</age> <sex>0</sex> <cat>5</cat> <value>1.0489970875806</value></relriskfordeath><relriskfordeath>  <age> 0</age> <sex>0</sex> <cat>6</cat> <value>1.0685818235789</value></relriskfordeath><relriskfordeath>  <age> 0</age> <sex>0</sex> <cat>7</cat> <value>1.08981968187121</value></relriskfordeath><relriskfordeath>  <age> 0</age> <sex>0</sex> <cat>8</cat> <value>1.11283253908655</value></relriskfordeath><relriskfordeath>  <age> 0</age> <sex>0</sex> <cat>9</cat> <value>1.1638668202604</value></relriskfordeath><relriskfordeath>  <age> 0</age> <sex>1</sex> <cat>1</cat> <value>0.993763380577071</value></relriskfordeath><relriskfordeath>  <age> 0</age> <sex>1</sex> <cat>2</cat> <value>1</value></relriskfordeath><relriskfordeath>  <age> 0</age> <sex>1</sex> <cat>3</cat> <value>1.0072772196914</value></relriskfordeath><relriskfordeath>  <age> 0</age> <sex>1</sex> <cat>4</cat> <value>1.01544168275326</value></relriskfordeath><relriskfordeath>  <age> 0</age> <sex>1</sex> <cat>5</cat> <value>1.02436128388484</value></relriskfordeath><relriskfordeath>  <age> 0</age> <sex>1</sex> <cat>6</cat> <value>1.03402000495972</value></relriskfordeath><relriskfordeath>  <age> 0</age> <sex>1</sex> <cat>7</cat> <value>1.04445018843397</value></relriskfordeath><relriskfordeath>  <age> 0</age> <sex>1</sex> <cat>8</cat> <value>1.05570774147846</value></relriskfordeath><relriskfordeath>  <age> 0</age> <sex>1</sex> <cat>9</cat> <value>1.07680225520484</value></relriskfordeath><relriskfordeath>  <age> 1</age> <sex>0</sex> <cat>1</cat> <value>0.987156494944816</value></relriskfordeath><relriskfordeath>  <age> 1</age> <sex>0</sex> <cat>2</cat> <value>1</value></relriskfordeath><relriskfordeath>  <age> 1</age> <sex>0</sex> <cat>3</cat> <value>1.01459754781596</value></relriskfordeath><relriskfordeath>  <age> 1</age> <sex>0</sex> <cat>4</cat> <value>1.0309944463586</value></relriskfordeath><relriskfordeath>  <age> 1</age> <sex>0</sex> <cat>5</cat> <value>1.0489970875806</value></relriskfordeath><relriskfordeath>  <age> 1</age> <sex>0</sex> <cat>6</cat> <value>1.0685818235789</value></relriskfordeath><relriskfordeath>  <age> 1</age> <sex>0</sex> <cat>7</cat> <value>1.08981968187121</value></relriskfordeath><relriskfordeath>  <age> 1</age> <sex>0</sex> <cat>8</cat> <value>1.11283253908655</value></relriskfordeath><relriskfordeath>  <age> 1</age> <sex>0</sex> <cat>9</cat> <value>1.1638668202604</value></relriskfordeath><relriskfordeath>  <age> 1</age> <sex>1</sex> <cat>1</cat> <value>0.993763380577071</value></relriskfordeath><relriskfordeath>  <age> 1</age> <sex>1</sex> <cat>2</cat> <value>1</value></relriskfordeath><relriskfordeath>  <age> 1</age> <sex>1</sex> <cat>3</cat> <value>1.0072772196914</value></relriskfordeath><relriskfordeath>  <age> 1</age> <sex>1</sex> <cat>4</cat> <value>1.01544168275326</value></relriskfordeath><relriskfordeath>  <age> 1</age> <sex>1</sex> <cat>5</cat> <value>1.02436128388484</value></relriskfordeath><relriskfordeath>  <age> 1</age> <sex>1</sex> <cat>6</cat> <value>1.03402000495972</value></relriskfordeath><relriskfordeath>  <age> 1</age> <sex>1</sex> <cat>7</cat> <value>1.04445018843397</value></relriskfordeath><relriskfordeath>  <age> 1</age> <sex>1</sex> <cat>8</cat> <value>1.05570774147846</value></relriskfordeath><relriskfordeath>  <age> 1</age> <sex>1</sex> <cat>9</cat> <value>1.07680225520484</value></relriskfordeath><relriskfordeath>  <age> 2</age> <sex>0</sex> <cat>1</cat> <value>0.987156494944816</value></relriskfordeath><relriskfordeath>  <age> 2</age> <sex>0</sex> <cat>2</cat> <value>1</value></relriskfordeath><relriskfordeath>  <age> 2</age> <sex>0</sex> <cat>3</cat> <value>1.01459754781596</value></relriskfordeath><relriskfordeath>  <age> 2</age> <sex>0</sex> <cat>4</cat> <value>1.0309944463586</value></relriskfordeath><relriskfordeath>  <age> 2</age> <sex>0</sex> <cat>5</cat> <value>1.0489970875806</value></relriskfordeath><relriskfordeath>  <age> 2</age> <sex>0</sex> <cat>6</cat> <value>1.0685818235789</value></relriskfordeath><relriskfordeath>  <age> 2</age> <sex>0</sex> <cat>7</cat> <value>1.08981968187121</value></relriskfordeath><relriskfordeath>  <age> 2</age> <sex>0</sex> <cat>8</cat> <value>1.11283253908655</value></relriskfordeath><relriskfordeath>  <age> 2</age> <sex>0</sex> <cat>9</cat> <value>1.1638668202604</value></relriskfordeath><relriskfordeath>  <age> 2</age> <sex>1</sex> <cat>1</cat> <value>0.993763380577071</value></relriskfordeath><relriskfordeath>  <age> 2</age> <sex>1</sex> <cat>2</cat> <value>1</value></relriskfordeath><relriskfordeath>  <age> 2</age> <sex>1</sex> <cat>3</cat> <value>1.0072772196914</value></relriskfordeath><relriskfordeath>  <age> 2</age> <sex>1</sex> <cat>4</cat> <value>1.01544168275326</value></relriskfordeath><relriskfordeath>  <age> 2</age> <sex>1</sex> <cat>5</cat> <value>1.02436128388484</value></relriskfordeath><relriskfordeath>  <age> 2</age> <sex>1</sex> <cat>6</cat> <value>1.03402000495972</value></relriskfordeath><relriskfordeath>  <age> 2</age> <sex>1</sex> <cat>7</cat> <value>1.04445018843397</value></relriskfordeath><relriskfordeath>  <age> 2</age> <sex>1</sex> <cat>8</cat> <value>1.05570774147846</value></relriskfordeath><relriskfordeath>  <age> 2</age> <sex>1</sex> <cat>9</cat> <value>1.07680225520484</value></relriskfordeath><relriskfordeath>  <age> 3</age> <sex>0</sex> <cat>1</cat> <value>0.987156494944816</value></relriskfordeath><relriskfordeath>  <age> 3</age> <sex>0</sex> <cat>2</cat> <value>1</value></relriskfordeath><relriskfordeath>  <age> 3</age> <sex>0</sex> <cat>3</cat> <value>1.01459754781596</value></relriskfordeath><relriskfordeath>  <age> 3</age> <sex>0</sex> <cat>4</cat> <value>1.0309944463586</value></relriskfordeath><relriskfordeath>  <age> 3</age> <sex>0</sex> <cat>5</cat> <value>1.0489970875806</value></relriskfordeath><relriskfordeath>  <age> 3</age> <sex>0</sex> <cat>6</cat> <value>1.0685818235789</value></relriskfordeath><relriskfordeath>  <age> 3</age> <sex>0</sex> <cat>7</cat> <value>1.08981968187121</value></relriskfordeath><relriskfordeath>  <age> 3</age> <sex>0</sex> <cat>8</cat> <value>1.11283253908655</value></relriskfordeath><relriskfordeath>  <age> 3</age> <sex>0</sex> <cat>9</cat> <value>1.1638668202604</value></relriskfordeath><relriskfordeath>  <age> 3</age> <sex>1</sex> <cat>1</cat> <value>0.993763380577071</value></relriskfordeath><relriskfordeath>  <age> 3</age> <sex>1</sex> <cat>2</cat> <value>1</value></relriskfordeath><relriskfordeath>  <age> 3</age> <sex>1</sex> <cat>3</cat> <value>1.0072772196914</value></relriskfordeath><relriskfordeath>  <age> 3</age> <sex>1</sex> <cat>4</cat> <value>1.01544168275326</value></relriskfordeath><relriskfordeath>  <age> 3</age> <sex>1</sex> <cat>5</cat> <value>1.02436128388484</value></relriskfordeath><relriskfordeath>  <age> 3</age> <sex>1</sex> <cat>6</cat> <value>1.03402000495972</value></relriskfordeath><relriskfordeath>  <age> 3</age> <sex>1</sex> <cat>7</cat> <value>1.04445018843397</value></relriskfordeath><relriskfordeath>  <age> 3</age> <sex>1</sex> <cat>8</cat> <value>1.05570774147846</value></relriskfordeath><relriskfordeath>  <age> 3</age> <sex>1</sex> <cat>9</cat> <value>1.07680225520484</value></relriskfordeath><relriskfordeath>  <age> 4</age> <sex>0</sex> <cat>1</cat> <value>0.987156494944816</value></relriskfordeath><relriskfordeath>  <age> 4</age> <sex>0</sex> <cat>2</cat> <value>1</value></relriskfordeath><relriskfordeath>  <age> 4</age> <sex>0</sex> <cat>3</cat> <value>1.01459754781596</value></relriskfordeath><relriskfordeath>  <age> 4</age> <sex>0</sex> <cat>4</cat> <value>1.0309944463586</value></relriskfordeath><relriskfordeath>  <age> 4</age> <sex>0</sex> <cat>5</cat> <value>1.0489970875806</value></relriskfordeath><relriskfordeath>  <age> 4</age> <sex>0</sex> <cat>6</cat> <value>1.0685818235789</value></relriskfordeath><relriskfordeath>  <age> 4</age> <sex>0</sex> <cat>7</cat> <value>1.08981968187121</value></relriskfordeath><relriskfordeath>  <age> 4</age> <sex>0</sex> <cat>8</cat> <value>1.11283253908655</value></relriskfordeath><relriskfordeath>  <age> 4</age> <sex>0</sex> <cat>9</cat> <value>1.1638668202604</value></relriskfordeath><relriskfordeath>  <age> 4</age> <sex>1</sex> <cat>1</cat> <value>0.993763380577071</value></relriskfordeath><relriskfordeath>  <age> 4</age> <sex>1</sex> <cat>2</cat> <value>1</value></relriskfordeath><relriskfordeath>  <age> 4</age> <sex>1</sex> <cat>3</cat> <value>1.0072772196914</value></relriskfordeath><relriskfordeath>  <age> 4</age> <sex>1</sex> <cat>4</cat> <value>1.01544168275326</value></relriskfordeath><relriskfordeath>  <age> 4</age> <sex>1</sex> <cat>5</cat> <value>1.02436128388484</value></relriskfordeath><relriskfordeath>  <age> 4</age> <sex>1</sex> <cat>6</cat> <value>1.03402000495972</value></relriskfordeath><relriskfordeath>  <age> 4</age> <sex>1</sex> <cat>7</cat> <value>1.04445018843397</value></relriskfordeath><relriskfordeath>  <age> 4</age> <sex>1</sex> <cat>8</cat> <value>1.05570774147846</value></relriskfordeath><relriskfordeath>  <age> 4</age> <sex>1</sex> <cat>9</cat> <value>1.07680225520484</value></relriskfordeath><relriskfordeath>  <age> 5</age> <sex>0</sex> <cat>1</cat> <value>0.987156494944816</value></relriskfordeath><relriskfordeath>  <age> 5</age> <sex>0</sex> <cat>2</cat> <value>1</value></relriskfordeath><relriskfordeath>  <age> 5</age> <sex>0</sex> <cat>3</cat> <value>1.01459754781596</value></relriskfordeath><relriskfordeath>  <age> 5</age> <sex>0</sex> <cat>4</cat> <value>1.0309944463586</value></relriskfordeath><relriskfordeath>  <age> 5</age> <sex>0</sex> <cat>5</cat> <value>1.0489970875806</value></relriskfordeath><relriskfordeath>  <age> 5</age> <sex>0</sex> <cat>6</cat> <value>1.0685818235789</value></relriskfordeath><relriskfordeath>  <age> 5</age> <sex>0</sex> <cat>7</cat> <value>1.08981968187121</value></relriskfordeath><relriskfordeath>  <age> 5</age> <sex>0</sex> <cat>8</cat> <value>1.11283253908655</value></relriskfordeath><relriskfordeath>  <age> 5</age> <sex>0</sex> <cat>9</cat> <value>1.1638668202604</value></relriskfordeath><relriskfordeath>  <age> 5</age> <sex>1</sex> <cat>1</cat> <value>0.993763380577071</value></relriskfordeath><relriskfordeath>  <age> 5</age> <sex>1</sex> <cat>2</cat> <value>1</value></relriskfordeath><relriskfordeath>  <age> 5</age> <sex>1</sex> <cat>3</cat> <value>1.0072772196914</value></relriskfordeath><relriskfordeath>  <age> 5</age> <sex>1</sex> <cat>4</cat> <value>1.01544168275326</value></relriskfordeath><relriskfordeath>  <age> 5</age> <sex>1</sex> <cat>5</cat> <value>1.02436128388484</value></relriskfordeath><relriskfordeath>  <age> 5</age> <sex>1</sex> <cat>6</cat> <value>1.03402000495972</value></relriskfordeath><relriskfordeath>  <age> 5</age> <sex>1</sex> <cat>7</cat> <value>1.04445018843397</value></relriskfordeath><relriskfordeath>  <age> 5</age> <sex>1</sex> <cat>8</cat> <value>1.05570774147846</value></relriskfordeath><relriskfordeath>  <age> 5</age> <sex>1</sex> <cat>9</cat> <value>1.07680225520484</value></relriskfordeath><relriskfordeath>  <age> 6</age> <sex>0</sex> <cat>1</cat> <value>0.987156494944816</value></relriskfordeath><relriskfordeath>  <age> 6</age> <sex>0</sex> <cat>2</cat> <value>1</value></relriskfordeath><relriskfordeath>  <age> 6</age> <sex>0</sex> <cat>3</cat> <value>1.01459754781596</value></relriskfordeath><relriskfordeath>  <age> 6</age> <sex>0</sex> <cat>4</cat> <value>1.0309944463586</value></relriskfordeath><relriskfordeath>  <age> 6</age> <sex>0</sex> <cat>5</cat> <value>1.0489970875806</value></relriskfordeath><relriskfordeath>  <age> 6</age> <sex>0</sex> <cat>6</cat> <value>1.0685818235789</value></relriskfordeath><relriskfordeath>  <age> 6</age> <sex>0</sex> <cat>7</cat> <value>1.08981968187121</value></relriskfordeath><relriskfordeath>  <age> 6</age> <sex>0</sex> <cat>8</cat> <value>1.11283253908655</value></relriskfordeath><relriskfordeath>  <age> 6</age> <sex>0</sex> <cat>9</cat> <value>1.1638668202604</value></relriskfordeath><relriskfordeath>  <age> 6</age> <sex>1</sex> <cat>1</cat> <value>0.993763380577071</value></relriskfordeath><relriskfordeath>  <age> 6</age> <sex>1</sex> <cat>2</cat> <value>1</value></relriskfordeath><relriskfordeath>  <age> 6</age> <sex>1</sex> <cat>3</cat> <value>1.0072772196914</value></relriskfordeath><relriskfordeath>  <age> 6</age> <sex>1</sex> <cat>4</cat> <value>1.01544168275326</value></relriskfordeath><relriskfordeath>  <age> 6</age> <sex>1</sex> <cat>5</cat> <value>1.02436128388484</value></relriskfordeath><relriskfordeath>  <age> 6</age> <sex>1</sex> <cat>6</cat> <value>1.03402000495972</value></relriskfordeath><relriskfordeath>  <age> 6</age> <sex>1</sex> <cat>7</cat> <value>1.04445018843397</value></relriskfordeath><relriskfordeath>  <age> 6</age> <sex>1</sex> <cat>8</cat> <value>1.05570774147846</value></relriskfordeath><relriskfordeath>  <age> 6</age> <sex>1</sex> <cat>9</cat> <value>1.07680225520484</value></relriskfordeath><relriskfordeath>  <age> 7</age> <sex>0</sex> <cat>1</cat> <value>0.987156494944816</value></relriskfordeath><relriskfordeath>  <age> 7</age> <sex>0</sex> <cat>2</cat> <value>1</value></relriskfordeath><relriskfordeath>  <age> 7</age> <sex>0</sex> <cat>3</cat> <value>1.01459754781596</value></relriskfordeath><relriskfordeath>  <age> 7</age> <sex>0</sex> <cat>4</cat> <value>1.0309944463586</value></relriskfordeath><relriskfordeath>  <age> 7</age> <sex>0</sex> <cat>5</cat> <value>1.0489970875806</value></relriskfordeath><relriskfordeath>  <age> 7</age> <sex>0</sex> <cat>6</cat> <value>1.0685818235789</value></relriskfordeath><relriskfordeath>  <age> 7</age> <sex>0</sex> <cat>7</cat> <value>1.08981968187121</value></relriskfordeath><relriskfordeath>  <age> 7</age> <sex>0</sex> <cat>8</cat> <value>1.11283253908655</value></relriskfordeath><relriskfordeath>  <age> 7</age> <sex>0</sex> <cat>9</cat> <value>1.1638668202604</value></relriskfordeath><relriskfordeath>  <age> 7</age> <sex>1</sex> <cat>1</cat> <value>0.993763380577071</value></relriskfordeath><relriskfordeath>  <age> 7</age> <sex>1</sex> <cat>2</cat> <value>1</value></relriskfordeath><relriskfordeath>  <age> 7</age> <sex>1</sex> <cat>3</cat> <value>1.0072772196914</value></relriskfordeath><relriskfordeath>  <age> 7</age> <sex>1</sex> <cat>4</cat> <value>1.01544168275326</value></relriskfordeath><relriskfordeath>  <age> 7</age> <sex>1</sex> <cat>5</cat> <value>1.02436128388484</value></relriskfordeath><relriskfordeath>  <age> 7</age> <sex>1</sex> <cat>6</cat> <value>1.03402000495972</value></relriskfordeath><relriskfordeath>  <age> 7</age> <sex>1</sex> <cat>7</cat> <value>1.04445018843397</value></relriskfordeath><relriskfordeath>  <age> 7</age> <sex>1</sex> <cat>8</cat> <value>1.05570774147846</value></relriskfordeath><relriskfordeath>  <age> 7</age> <sex>1</sex> <cat>9</cat> <value>1.07680225520484</value></relriskfordeath><relriskfordeath>  <age> 8</age> <sex>0</sex> <cat>1</cat> <value>0.987156494944816</value></relriskfordeath><relriskfordeath>  <age> 8</age> <sex>0</sex> <cat>2</cat> <value>1</value></relriskfordeath><relriskfordeath>  <age> 8</age> <sex>0</sex> <cat>3</cat> <value>1.01459754781596</value></relriskfordeath><relriskfordeath>  <age> 8</age> <sex>0</sex> <cat>4</cat> <value>1.0309944463586</value></relriskfordeath><relriskfordeath>  <age> 8</age> <sex>0</sex> <cat>5</cat> <value>1.0489970875806</value></relriskfordeath><relriskfordeath>  <age> 8</age> <sex>0</sex> <cat>6</cat> <value>1.0685818235789</value></relriskfordeath><relriskfordeath>  <age> 8</age> <sex>0</sex> <cat>7</cat> <value>1.08981968187121</value></relriskfordeath><relriskfordeath>  <age> 8</age> <sex>0</sex> <cat>8</cat> <value>1.11283253908655</value></relriskfordeath><relriskfordeath>  <age> 8</age> <sex>0</sex> <cat>9</cat> <value>1.1638668202604</value></relriskfordeath><relriskfordeath>  <age> 8</age> <sex>1</sex> <cat>1</cat> <value>0.993763380577071</value></relriskfordeath><relriskfordeath>  <age> 8</age> <sex>1</sex> <cat>2</cat> <value>1</value></relriskfordeath><relriskfordeath>  <age> 8</age> <sex>1</sex> <cat>3</cat> <value>1.0072772196914</value></relriskfordeath><relriskfordeath>  <age> 8</age> <sex>1</sex> <cat>4</cat> <value>1.01544168275326</value></relriskfordeath><relriskfordeath>  <age> 8</age> <sex>1</sex> <cat>5</cat> <value>1.02436128388484</value></relriskfordeath><relriskfordeath>  <age> 8</age> <sex>1</sex> <cat>6</cat> <value>1.03402000495972</value></relriskfordeath><relriskfordeath>  <age> 8</age> <sex>1</sex> <cat>7</cat> <value>1.04445018843397</value></relriskfordeath><relriskfordeath>  <age> 8</age> <sex>1</sex> <cat>8</cat> <value>1.05570774147846</value></relriskfordeath><relriskfordeath>  <age> 8</age> <sex>1</sex> <cat>9</cat> <value>1.07680225520484</value></relriskfordeath><relriskfordeath>  <age> 9</age> <sex>0</sex> <cat>1</cat> <value>0.987156494944816</value></relriskfordeath><relriskfordeath>  <age> 9</age> <sex>0</sex> <cat>2</cat> <value>1</value></relriskfordeath><relriskfordeath>  <age> 9</age> <sex>0</sex> <cat>3</cat> <value>1.01459754781596</value></relriskfordeath><relriskfordeath>  <age> 9</age> <sex>0</sex> <cat>4</cat> <value>1.0309944463586</value></relriskfordeath><relriskfordeath>  <age> 9</age> <sex>0</sex> <cat>5</cat> <value>1.0489970875806</value></relriskfordeath><relriskfordeath>  <age> 9</age> <sex>0</sex> <cat>6</cat> <value>1.0685818235789</value></relriskfordeath><relriskfordeath>  <age> 9</age> <sex>0</sex> <cat>7</cat> <value>1.08981968187121</value></relriskfordeath><relriskfordeath>  <age> 9</age> <sex>0</sex> <cat>8</cat> <value>1.11283253908655</value></relriskfordeath><relriskfordeath>  <age> 9</age> <sex>0</sex> <cat>9</cat> <value>1.1638668202604</value></relriskfordeath><relriskfordeath>  <age> 9</age> <sex>1</sex> <cat>1</cat> <value>0.993763380577071</value></relriskfordeath><relriskfordeath>  <age> 9</age> <sex>1</sex> <cat>2</cat> <value>1</value></relriskfordeath><relriskfordeath>  <age> 9</age> <sex>1</sex> <cat>3</cat> <value>1.0072772196914</value></relriskfordeath><relriskfordeath>  <age> 9</age> <sex>1</sex> <cat>4</cat> <value>1.01544168275326</value></relriskfordeath><relriskfordeath>  <age> 9</age> <sex>1</sex> <cat>5</cat> <value>1.02436128388484</value></relriskfordeath><relriskfordeath>  <age> 9</age> <sex>1</sex> <cat>6</cat> <value>1.03402000495972</value></relriskfordeath><relriskfordeath>  <age> 9</age> <sex>1</sex> <cat>7</cat> <value>1.04445018843397</value></relriskfordeath><relriskfordeath>  <age> 9</age> <sex>1</sex> <cat>8</cat> <value>1.05570774147846</value></relriskfordeath><relriskfordeath>  <age> 9</age> <sex>1</sex> <cat>9</cat> <value>1.07680225520484</value></relriskfordeath><relriskfordeath>  <age> 10</age> <sex>0</sex> <cat>1</cat> <value>0.987156494944816</value></relriskfordeath><relriskfordeath>  <age> 10</age> <sex>0</sex> <cat>2</cat> <value>1</value></relriskfordeath><relriskfordeath>  <age> 10</age> <sex>0</sex> <cat>3</cat> <value>1.01459754781596</value></relriskfordeath><relriskfordeath>  <age> 10</age> <sex>0</sex> <cat>4</cat> <value>1.0309944463586</value></relriskfordeath><relriskfordeath>  <age> 10</age> <sex>0</sex> <cat>5</cat> <value>1.0489970875806</value></relriskfordeath><relriskfordeath>  <age> 10</age> <sex>0</sex> <cat>6</cat> <value>1.0685818235789</value></relriskfordeath><relriskfordeath>  <age> 10</age> <sex>0</sex> <cat>7</cat> <value>1.08981968187121</value></relriskfordeath><relriskfordeath>  <age> 10</age> <sex>0</sex> <cat>8</cat> <value>1.11283253908655</value></relriskfordeath><relriskfordeath>  <age> 10</age> <sex>0</sex> <cat>9</cat> <value>1.1638668202604</value></relriskfordeath><relriskfordeath>  <age> 10</age> <sex>1</sex> <cat>1</cat> <value>0.993763380577071</value></relriskfordeath><relriskfordeath>  <age> 10</age> <sex>1</sex> <cat>2</cat> <value>1</value></relriskfordeath><relriskfordeath>  <age> 10</age> <sex>1</sex> <cat>3</cat> <value>1.0072772196914</value></relriskfordeath><relriskfordeath>  <age> 10</age> <sex>1</sex> <cat>4</cat> <value>1.01544168275326</value></relriskfordeath><relriskfordeath>  <age> 10</age> <sex>1</sex> <cat>5</cat> <value>1.02436128388484</value></relriskfordeath><relriskfordeath>  <age> 10</age> <sex>1</sex> <cat>6</cat> <value>1.03402000495972</value></relriskfordeath><relriskfordeath>  <age> 10</age> <sex>1</sex> <cat>7</cat> <value>1.04445018843397</value></relriskfordeath><relriskfordeath>  <age> 10</age> <sex>1</sex> <cat>8</cat> <value>1.05570774147846</value></relriskfordeath><relriskfordeath>  <age> 10</age> <sex>1</sex> <cat>9</cat> <value>1.07680225520484</value></relriskfordeath><relriskfordeath>  <age> 11</age> <sex>0</sex> <cat>1</cat> <value>0.987156494944816</value></relriskfordeath><relriskfordeath>  <age> 11</age> <sex>0</sex> <cat>2</cat> <value>1</value></relriskfordeath><relriskfordeath>  <age> 11</age> <sex>0</sex> <cat>3</cat> <value>1.01459754781596</value></relriskfordeath><relriskfordeath>  <age> 11</age> <sex>0</sex> <cat>4</cat> <value>1.0309944463586</value></relriskfordeath><relriskfordeath>  <age> 11</age> <sex>0</sex> <cat>5</cat> <value>1.0489970875806</value></relriskfordeath><relriskfordeath>  <age> 11</age> <sex>0</sex> <cat>6</cat> <value>1.0685818235789</value></relriskfordeath><relriskfordeath>  <age> 11</age> <sex>0</sex> <cat>7</cat> <value>1.08981968187121</value></relriskfordeath><relriskfordeath>  <age> 11</age> <sex>0</sex> <cat>8</cat> <value>1.11283253908655</value></relriskfordeath><relriskfordeath>  <age> 11</age> <sex>0</sex> <cat>9</cat> <value>1.1638668202604</value></relriskfordeath><relriskfordeath>  <age> 11</age> <sex>1</sex> <cat>1</cat> <value>0.993763380577071</value></relriskfordeath><relriskfordeath>  <age> 11</age> <sex>1</sex> <cat>2</cat> <value>1</value></relriskfordeath><relriskfordeath>  <age> 11</age> <sex>1</sex> <cat>3</cat> <value>1.0072772196914</value></relriskfordeath><relriskfordeath>  <age> 11</age> <sex>1</sex> <cat>4</cat> <value>1.01544168275326</value></relriskfordeath><relriskfordeath>  <age> 11</age> <sex>1</sex> <cat>5</cat> <value>1.02436128388484</value></relriskfordeath><relriskfordeath>  <age> 11</age> <sex>1</sex> <cat>6</cat> <value>1.03402000495972</value></relriskfordeath><relriskfordeath>  <age> 11</age> <sex>1</sex> <cat>7</cat> <value>1.04445018843397</value></relriskfordeath><relriskfordeath>  <age> 11</age> <sex>1</sex> <cat>8</cat> <value>1.05570774147846</value></relriskfordeath><relriskfordeath>  <age> 11</age> <sex>1</sex> <cat>9</cat> <value>1.07680225520484</value></relriskfordeath><relriskfordeath>  <age> 12</age> <sex>0</sex> <cat>1</cat> <value>0.987156494944816</value></relriskfordeath><relriskfordeath>  <age> 12</age> <sex>0</sex> <cat>2</cat> <value>1</value></relriskfordeath><relriskfordeath>  <age> 12</age> <sex>0</sex> <cat>3</cat> <value>1.01459754781596</value></relriskfordeath><relriskfordeath>  <age> 12</age> <sex>0</sex> <cat>4</cat> <value>1.0309944463586</value></relriskfordeath><relriskfordeath>  <age> 12</age> <sex>0</sex> <cat>5</cat> <value>1.0489970875806</value></relriskfordeath><relriskfordeath>  <age> 12</age> <sex>0</sex> <cat>6</cat> <value>1.0685818235789</value></relriskfordeath><relriskfordeath>  <age> 12</age> <sex>0</sex> <cat>7</cat> <value>1.08981968187121</value></relriskfordeath><relriskfordeath>  <age> 12</age> <sex>0</sex> <cat>8</cat> <value>1.11283253908655</value></relriskfordeath><relriskfordeath>  <age> 12</age> <sex>0</sex> <cat>9</cat> <value>1.1638668202604</value></relriskfordeath><relriskfordeath>  <age> 12</age> <sex>1</sex> <cat>1</cat> <value>0.993763380577071</value></relriskfordeath><relriskfordeath>  <age> 12</age> <sex>1</sex> <cat>2</cat> <value>1</value></relriskfordeath><relriskfordeath>  <age> 12</age> <sex>1</sex> <cat>3</cat> <value>1.0072772196914</value></relriskfordeath><relriskfordeath>  <age> 12</age> <sex>1</sex> <cat>4</cat> <value>1.01544168275326</value></relriskfordeath><relriskfordeath>  <age> 12</age> <sex>1</sex> <cat>5</cat> <value>1.02436128388484</value></relriskfordeath><relriskfordeath>  <age> 12</age> <sex>1</sex> <cat>6</cat> <value>1.03402000495972</value></relriskfordeath><relriskfordeath>  <age> 12</age> <sex>1</sex> <cat>7</cat> <value>1.04445018843397</value></relriskfordeath><relriskfordeath>  <age> 12</age> <sex>1</sex> <cat>8</cat> <value>1.05570774147846</value></relriskfordeath><relriskfordeath>  <age> 12</age> <sex>1</sex> <cat>9</cat> <value>1.07680225520484</value></relriskfordeath><relriskfordeath>  <age> 13</age> <sex>0</sex> <cat>1</cat> <value>0.987156494944816</value></relriskfordeath><relriskfordeath>  <age> 13</age> <sex>0</sex> <cat>2</cat> <value>1</value></relriskfordeath><relriskfordeath>  <age> 13</age> <sex>0</sex> <cat>3</cat> <value>1.01459754781596</value></relriskfordeath><relriskfordeath>  <age> 13</age> <sex>0</sex> <cat>4</cat> <value>1.0309944463586</value></relriskfordeath><relriskfordeath>  <age> 13</age> <sex>0</sex> <cat>5</cat> <value>1.0489970875806</value></relriskfordeath><relriskfordeath>  <age> 13</age> <sex>0</sex> <cat>6</cat> <value>1.0685818235789</value></relriskfordeath><relriskfordeath>  <age> 13</age> <sex>0</sex> <cat>7</cat> <value>1.08981968187121</value></relriskfordeath><relriskfordeath>  <age> 13</age> <sex>0</sex> <cat>8</cat> <value>1.11283253908655</value></relriskfordeath><relriskfordeath>  <age> 13</age> <sex>0</sex> <cat>9</cat> <value>1.1638668202604</value></relriskfordeath><relriskfordeath>  <age> 13</age> <sex>1</sex> <cat>1</cat> <value>0.993763380577071</value></relriskfordeath><relriskfordeath>  <age> 13</age> <sex>1</sex> <cat>2</cat> <value>1</value></relriskfordeath><relriskfordeath>  <age> 13</age> <sex>1</sex> <cat>3</cat> <value>1.0072772196914</value></relriskfordeath><relriskfordeath>  <age> 13</age> <sex>1</sex> <cat>4</cat> <value>1.01544168275326</value></relriskfordeath><relriskfordeath>  <age> 13</age> <sex>1</sex> <cat>5</cat> <value>1.02436128388484</value></relriskfordeath><relriskfordeath>  <age> 13</age> <sex>1</sex> <cat>6</cat> <value>1.03402000495972</value></relriskfordeath><relriskfordeath>  <age> 13</age> <sex>1</sex> <cat>7</cat> <value>1.04445018843397</value></relriskfordeath><relriskfordeath>  <age> 13</age> <sex>1</sex> <cat>8</cat> <value>1.05570774147846</value></relriskfordeath><relriskfordeath>  <age> 13</age> <sex>1</sex> <cat>9</cat> <value>1.07680225520484</value></relriskfordeath><relriskfordeath>  <age> 14</age> <sex>0</sex> <cat>1</cat> <value>0.987156494944816</value></relriskfordeath><relriskfordeath>  <age> 14</age> <sex>0</sex> <cat>2</cat> <value>1</value></relriskfordeath><relriskfordeath>  <age> 14</age> <sex>0</sex> <cat>3</cat> <value>1.01459754781596</value></relriskfordeath><relriskfordeath>  <age> 14</age> <sex>0</sex> <cat>4</cat> <value>1.0309944463586</value></relriskfordeath><relriskfordeath>  <age> 14</age> <sex>0</sex> <cat>5</cat> <value>1.0489970875806</value></relriskfordeath><relriskfordeath>  <age> 14</age> <sex>0</sex> <cat>6</cat> <value>1.0685818235789</value></relriskfordeath><relriskfordeath>  <age> 14</age> <sex>0</sex> <cat>7</cat> <value>1.08981968187121</value></relriskfordeath><relriskfordeath>  <age> 14</age> <sex>0</sex> <cat>8</cat> <value>1.11283253908655</value></relriskfordeath><relriskfordeath>  <age> 14</age> <sex>0</sex> <cat>9</cat> <value>1.1638668202604</value></relriskfordeath><relriskfordeath>  <age> 14</age> <sex>1</sex> <cat>1</cat> <value>0.993763380577071</value></relriskfordeath><relriskfordeath>  <age> 14</age> <sex>1</sex> <cat>2</cat> <value>1</value></relriskfordeath><relriskfordeath>  <age> 14</age> <sex>1</sex> <cat>3</cat> <value>1.0072772196914</value></relriskfordeath><relriskfordeath>  <age> 14</age> <sex>1</sex> <cat>4</cat> <value>1.01544168275326</value></relriskfordeath><relriskfordeath>  <age> 14</age> <sex>1</sex> <cat>5</cat> <value>1.02436128388484</value></relriskfordeath><relriskfordeath>  <age> 14</age> <sex>1</sex> <cat>6</cat> <value>1.03402000495972</value></relriskfordeath><relriskfordeath>  <age> 14</age> <sex>1</sex> <cat>7</cat> <value>1.04445018843397</value></relriskfordeath><relriskfordeath>  <age> 14</age> <sex>1</sex> <cat>8</cat> <value>1.05570774147846</value></relriskfordeath><relriskfordeath>  <age> 14</age> <sex>1</sex> <cat>9</cat> <value>1.07680225520484</value></relriskfordeath><relriskfordeath>  <age> 15</age> <sex>0</sex> <cat>1</cat> <value>0.987156494944816</value></relriskfordeath><relriskfordeath>  <age> 15</age> <sex>0</sex> <cat>2</cat> <value>1</value></relriskfordeath><relriskfordeath>  <age> 15</age> <sex>0</sex> <cat>3</cat> <value>1.01459754781596</value></relriskfordeath><relriskfordeath>  <age> 15</age> <sex>0</sex> <cat>4</cat> <value>1.0309944463586</value></relriskfordeath><relriskfordeath>  <age> 15</age> <sex>0</sex> <cat>5</cat> <value>1.0489970875806</value></relriskfordeath><relriskfordeath>  <age> 15</age> <sex>0</sex> <cat>6</cat> <value>1.0685818235789</value></relriskfordeath><relriskfordeath>  <age> 15</age> <sex>0</sex> <cat>7</cat> <value>1.08981968187121</value></relriskfordeath><relriskfordeath>  <age> 15</age> <sex>0</sex> <cat>8</cat> <value>1.11283253908655</value></relriskfordeath><relriskfordeath>  <age> 15</age> <sex>0</sex> <cat>9</cat> <value>1.1638668202604</value></relriskfordeath><relriskfordeath>  <age> 15</age> <sex>1</sex> <cat>1</cat> <value>0.993763380577071</value></relriskfordeath><relriskfordeath>  <age> 15</age> <sex>1</sex> <cat>2</cat> <value>1</value></relriskfordeath><relriskfordeath>  <age> 15</age> <sex>1</sex> <cat>3</cat> <value>1.0072772196914</value></relriskfordeath><relriskfordeath>  <age> 15</age> <sex>1</sex> <cat>4</cat> <value>1.01544168275326</value></relriskfordeath><relriskfordeath>  <age> 15</age> <sex>1</sex> <cat>5</cat> <value>1.02436128388484</value></relriskfordeath><relriskfordeath>  <age> 15</age> <sex>1</sex> <cat>6</cat> <value>1.03402000495972</value></relriskfordeath><relriskfordeath>  <age> 15</age> <sex>1</sex> <cat>7</cat> <value>1.04445018843397</value></relriskfordeath><relriskfordeath>  <age> 15</age> <sex>1</sex> <cat>8</cat> <value>1.05570774147846</value></relriskfordeath><relriskfordeath>  <age> 15</age> <sex>1</sex> <cat>9</cat> <value>1.07680225520484</value></relriskfordeath><relriskfordeath>  <age> 16</age> <sex>0</sex> <cat>1</cat> <value>0.987156494944816</value></relriskfordeath><relriskfordeath>  <age> 16</age> <sex>0</sex> <cat>2</cat> <value>1</value></relriskfordeath><relriskfordeath>  <age> 16</age> <sex>0</sex> <cat>3</cat> <value>1.01459754781596</value></relriskfordeath><relriskfordeath>  <age> 16</age> <sex>0</sex> <cat>4</cat> <value>1.0309944463586</value></relriskfordeath><relriskfordeath>  <age> 16</age> <sex>0</sex> <cat>5</cat> <value>1.0489970875806</value></relriskfordeath><relriskfordeath>  <age> 16</age> <sex>0</sex> <cat>6</cat> <value>1.0685818235789</value></relriskfordeath><relriskfordeath>  <age> 16</age> <sex>0</sex> <cat>7</cat> <value>1.08981968187121</value></relriskfordeath><relriskfordeath>  <age> 16</age> <sex>0</sex> <cat>8</cat> <value>1.11283253908655</value></relriskfordeath><relriskfordeath>  <age> 16</age> <sex>0</sex> <cat>9</cat> <value>1.1638668202604</value></relriskfordeath><relriskfordeath>  <age> 16</age> <sex>1</sex> <cat>1</cat> <value>0.993763380577071</value></relriskfordeath><relriskfordeath>  <age> 16</age> <sex>1</sex> <cat>2</cat> <value>1</value></relriskfordeath><relriskfordeath>  <age> 16</age> <sex>1</sex> <cat>3</cat> <value>1.0072772196914</value></relriskfordeath><relriskfordeath>  <age> 16</age> <sex>1</sex> <cat>4</cat> <value>1.01544168275326</value></relriskfordeath><relriskfordeath>  <age> 16</age> <sex>1</sex> <cat>5</cat> <value>1.02436128388484</value></relriskfordeath><relriskfordeath>  <age> 16</age> <sex>1</sex> <cat>6</cat> <value>1.03402000495972</value></relriskfordeath><relriskfordeath>  <age> 16</age> <sex>1</sex> <cat>7</cat> <value>1.04445018843397</value></relriskfordeath><relriskfordeath>  <age> 16</age> <sex>1</sex> <cat>8</cat> <value>1.05570774147846</value></relriskfordeath><relriskfordeath>  <age> 16</age> <sex>1</sex> <cat>9</cat> <value>1.07680225520484</value></relriskfordeath><relriskfordeath>  <age> 17</age> <sex>0</sex> <cat>1</cat> <value>0.987156494944816</value></relriskfordeath><relriskfordeath>  <age> 17</age> <sex>0</sex> <cat>2</cat> <value>1</value></relriskfordeath><relriskfordeath>  <age> 17</age> <sex>0</sex> <cat>3</cat> <value>1.01459754781596</value></relriskfordeath><relriskfordeath>  <age> 17</age> <sex>0</sex> <cat>4</cat> <value>1.0309944463586</value></relriskfordeath><relriskfordeath>  <age> 17</age> <sex>0</sex> <cat>5</cat> <value>1.0489970875806</value></relriskfordeath><relriskfordeath>  <age> 17</age> <sex>0</sex> <cat>6</cat> <value>1.0685818235789</value></relriskfordeath><relriskfordeath>  <age> 17</age> <sex>0</sex> <cat>7</cat> <value>1.08981968187121</value></relriskfordeath><relriskfordeath>  <age> 17</age> <sex>0</sex> <cat>8</cat> <value>1.11283253908655</value></relriskfordeath><relriskfordeath>  <age> 17</age> <sex>0</sex> <cat>9</cat> <value>1.1638668202604</value></relriskfordeath><relriskfordeath>  <age> 17</age> <sex>1</sex> <cat>1</cat> <value>0.993763380577071</value></relriskfordeath><relriskfordeath>  <age> 17</age> <sex>1</sex> <cat>2</cat> <value>1</value></relriskfordeath><relriskfordeath>  <age> 17</age> <sex>1</sex> <cat>3</cat> <value>1.0072772196914</value></relriskfordeath><relriskfordeath>  <age> 17</age> <sex>1</sex> <cat>4</cat> <value>1.01544168275326</value></relriskfordeath><relriskfordeath>  <age> 17</age> <sex>1</sex> <cat>5</cat> <value>1.02436128388484</value></relriskfordeath><relriskfordeath>  <age> 17</age> <sex>1</sex> <cat>6</cat> <value>1.03402000495972</value></relriskfordeath><relriskfordeath>  <age> 17</age> <sex>1</sex> <cat>7</cat> <value>1.04445018843397</value></relriskfordeath><relriskfordeath>  <age> 17</age> <sex>1</sex> <cat>8</cat> <value>1.05570774147846</value></relriskfordeath><relriskfordeath>  <age> 17</age> <sex>1</sex> <cat>9</cat> <value>1.07680225520484</value></relriskfordeath><relriskfordeath>  <age> 18</age> <sex>0</sex> <cat>1</cat> <value>0.987156494944816</value></relriskfordeath><relriskfordeath>  <age> 18</age> <sex>0</sex> <cat>2</cat> <value>1</value></relriskfordeath><relriskfordeath>  <age> 18</age> <sex>0</sex> <cat>3</cat> <value>1.01459754781596</value></relriskfordeath><relriskfordeath>  <age> 18</age> <sex>0</sex> <cat>4</cat> <value>1.0309944463586</value></relriskfordeath><relriskfordeath>  <age> 18</age> <sex>0</sex> <cat>5</cat> <value>1.0489970875806</value></relriskfordeath><relriskfordeath>  <age> 18</age> <sex>0</sex> <cat>6</cat> <value>1.0685818235789</value></relriskfordeath><relriskfordeath>  <age> 18</age> <sex>0</sex> <cat>7</cat> <value>1.08981968187121</value></relriskfordeath><relriskfordeath>  <age> 18</age> <sex>0</sex> <cat>8</cat> <value>1.11283253908655</value></relriskfordeath><relriskfordeath>  <age> 18</age> <sex>0</sex> <cat>9</cat> <value>1.1638668202604</value></relriskfordeath><relriskfordeath>  <age> 18</age> <sex>1</sex> <cat>1</cat> <value>0.993763380577071</value></relriskfordeath><relriskfordeath>  <age> 18</age> <sex>1</sex> <cat>2</cat> <value>1</value></relriskfordeath><relriskfordeath>  <age> 18</age> <sex>1</sex> <cat>3</cat> <value>1.0072772196914</value></relriskfordeath><relriskfordeath>  <age> 18</age> <sex>1</sex> <cat>4</cat> <value>1.01544168275326</value></relriskfordeath><relriskfordeath>  <age> 18</age> <sex>1</sex> <cat>5</cat> <value>1.02436128388484</value></relriskfordeath><relriskfordeath>  <age> 18</age> <sex>1</sex> <cat>6</cat> <value>1.03402000495972</value></relriskfordeath><relriskfordeath>  <age> 18</age> <sex>1</sex> <cat>7</cat> <value>1.04445018843397</value></relriskfordeath><relriskfordeath>  <age> 18</age> <sex>1</sex> <cat>8</cat> <value>1.05570774147846</value></relriskfordeath><relriskfordeath>  <age> 18</age> <sex>1</sex> <cat>9</cat> <value>1.07680225520484</value></relriskfordeath><relriskfordeath>  <age> 19</age> <sex>0</sex> <cat>1</cat> <value>0.987156494944816</value></relriskfordeath><relriskfordeath>  <age> 19</age> <sex>0</sex> <cat>2</cat> <value>1</value></relriskfordeath><relriskfordeath>  <age> 19</age> <sex>0</sex> <cat>3</cat> <value>1.01459754781596</value></relriskfordeath><relriskfordeath>  <age> 19</age> <sex>0</sex> <cat>4</cat> <value>1.0309944463586</value></relriskfordeath><relriskfordeath>  <age> 19</age> <sex>0</sex> <cat>5</cat> <value>1.0489970875806</value></relriskfordeath><relriskfordeath>  <age> 19</age> <sex>0</sex> <cat>6</cat> <value>1.0685818235789</value></relriskfordeath><relriskfordeath>  <age> 19</age> <sex>0</sex> <cat>7</cat> <value>1.08981968187121</value></relriskfordeath><relriskfordeath>  <age> 19</age> <sex>0</sex> <cat>8</cat> <value>1.11283253908655</value></relriskfordeath><relriskfordeath>  <age> 19</age> <sex>0</sex> <cat>9</cat> <value>1.1638668202604</value></relriskfordeath><relriskfordeath>  <age> 19</age> <sex>1</sex> <cat>1</cat> <value>0.993763380577071</value></relriskfordeath><relriskfordeath>  <age> 19</age> <sex>1</sex> <cat>2</cat> <value>1</value></relriskfordeath><relriskfordeath>  <age> 19</age> <sex>1</sex> <cat>3</cat> <value>1.0072772196914</value></relriskfordeath><relriskfordeath>  <age> 19</age> <sex>1</sex> <cat>4</cat> <value>1.01544168275326</value></relriskfordeath><relriskfordeath>  <age> 19</age> <sex>1</sex> <cat>5</cat> <value>1.02436128388484</value></relriskfordeath><relriskfordeath>  <age> 19</age> <sex>1</sex> <cat>6</cat> <value>1.03402000495972</value></relriskfordeath><relriskfordeath>  <age> 19</age> <sex>1</sex> <cat>7</cat> <value>1.04445018843397</value></relriskfordeath><relriskfordeath>  <age> 19</age> <sex>1</sex> <cat>8</cat> <value>1.05570774147846</value></relriskfordeath><relriskfordeath>  <age> 19</age> <sex>1</sex> <cat>9</cat> <value>1.07680225520484</value></relriskfordeath><relriskfordeath>  <age> 20</age> <sex>0</sex> <cat>1</cat> <value>0.987156494944816</value></relriskfordeath><relriskfordeath>  <age> 20</age> <sex>0</sex> <cat>2</cat> <value>1</value></relriskfordeath><relriskfordeath>  <age> 20</age> <sex>0</sex> <cat>3</cat> <value>1.01459754781596</value></relriskfordeath><relriskfordeath>  <age> 20</age> <sex>0</sex> <cat>4</cat> <value>1.0309944463586</value></relriskfordeath><relriskfordeath>  <age> 20</age> <sex>0</sex> <cat>5</cat> <value>1.0489970875806</value></relriskfordeath><relriskfordeath>  <age> 20</age> <sex>0</sex> <cat>6</cat> <value>1.0685818235789</value></relriskfordeath><relriskfordeath>  <age> 20</age> <sex>0</sex> <cat>7</cat> <value>1.08981968187121</value></relriskfordeath><relriskfordeath>  <age> 20</age> <sex>0</sex> <cat>8</cat> <value>1.11283253908655</value></relriskfordeath><relriskfordeath>  <age> 20</age> <sex>0</sex> <cat>9</cat> <value>1.1638668202604</value></relriskfordeath><relriskfordeath>  <age> 20</age> <sex>1</sex> <cat>1</cat> <value>0.993763380577071</value></relriskfordeath><relriskfordeath>  <age> 20</age> <sex>1</sex> <cat>2</cat> <value>1</value></relriskfordeath><relriskfordeath>  <age> 20</age> <sex>1</sex> <cat>3</cat> <value>1.0072772196914</value></relriskfordeath><relriskfordeath>  <age> 20</age> <sex>1</sex> <cat>4</cat> <value>1.01544168275326</value></relriskfordeath><relriskfordeath>  <age> 20</age> <sex>1</sex> <cat>5</cat> <value>1.02436128388484</value></relriskfordeath><relriskfordeath>  <age> 20</age> <sex>1</sex> <cat>6</cat> <value>1.03402000495972</value></relriskfordeath><relriskfordeath>  <age> 20</age> <sex>1</sex> <cat>7</cat> <value>1.04445018843397</value></relriskfordeath><relriskfordeath>  <age> 20</age> <sex>1</sex> <cat>8</cat> <value>1.05570774147846</value></relriskfordeath><relriskfordeath>  <age> 20</age> <sex>1</sex> <cat>9</cat> <value>1.07680225520484</value></relriskfordeath><relriskfordeath>  <age> 21</age> <sex>0</sex> <cat>1</cat> <value>0.987156494944816</value></relriskfordeath><relriskfordeath>  <age> 21</age> <sex>0</sex> <cat>2</cat> <value>1</value></relriskfordeath><relriskfordeath>  <age> 21</age> <sex>0</sex> <cat>3</cat> <value>1.01459754781596</value></relriskfordeath><relriskfordeath>  <age> 21</age> <sex>0</sex> <cat>4</cat> <value>1.0309944463586</value></relriskfordeath><relriskfordeath>  <age> 21</age> <sex>0</sex> <cat>5</cat> <value>1.0489970875806</value></relriskfordeath><relriskfordeath>  <age> 21</age> <sex>0</sex> <cat>6</cat> <value>1.0685818235789</value></relriskfordeath><relriskfordeath>  <age> 21</age> <sex>0</sex> <cat>7</cat> <value>1.08981968187121</value></relriskfordeath><relriskfordeath>  <age> 21</age> <sex>0</sex> <cat>8</cat> <value>1.11283253908655</value></relriskfordeath><relriskfordeath>  <age> 21</age> <sex>0</sex> <cat>9</cat> <value>1.1638668202604</value></relriskfordeath><relriskfordeath>  <age> 21</age> <sex>1</sex> <cat>1</cat> <value>0.993763380577071</value></relriskfordeath><relriskfordeath>  <age> 21</age> <sex>1</sex> <cat>2</cat> <value>1</value></relriskfordeath><relriskfordeath>  <age> 21</age> <sex>1</sex> <cat>3</cat> <value>1.0072772196914</value></relriskfordeath><relriskfordeath>  <age> 21</age> <sex>1</sex> <cat>4</cat> <value>1.01544168275326</value></relriskfordeath><relriskfordeath>  <age> 21</age> <sex>1</sex> <cat>5</cat> <value>1.02436128388484</value></relriskfordeath><relriskfordeath>  <age> 21</age> <sex>1</sex> <cat>6</cat> <value>1.03402000495972</value></relriskfordeath><relriskfordeath>  <age> 21</age> <sex>1</sex> <cat>7</cat> <value>1.04445018843397</value></relriskfordeath><relriskfordeath>  <age> 21</age> <sex>1</sex> <cat>8</cat> <value>1.05570774147846</value></relriskfordeath><relriskfordeath>  <age> 21</age> <sex>1</sex> <cat>9</cat> <value>1.07680225520484</value></relriskfordeath><relriskfordeath>  <age> 22</age> <sex>0</sex> <cat>1</cat> <value>0.987156494944816</value></relriskfordeath><relriskfordeath>  <age> 22</age> <sex>0</sex> <cat>2</cat> <value>1</value></relriskfordeath><relriskfordeath>  <age> 22</age> <sex>0</sex> <cat>3</cat> <value>1.01459754781596</value></relriskfordeath><relriskfordeath>  <age> 22</age> <sex>0</sex> <cat>4</cat> <value>1.0309944463586</value></relriskfordeath><relriskfordeath>  <age> 22</age> <sex>0</sex> <cat>5</cat> <value>1.0489970875806</value></relriskfordeath><relriskfordeath>  <age> 22</age> <sex>0</sex> <cat>6</cat> <value>1.0685818235789</value></relriskfordeath><relriskfordeath>  <age> 22</age> <sex>0</sex> <cat>7</cat> <value>1.08981968187121</value></relriskfordeath><relriskfordeath>  <age> 22</age> <sex>0</sex> <cat>8</cat> <value>1.11283253908655</value></relriskfordeath><relriskfordeath>  <age> 22</age> <sex>0</sex> <cat>9</cat> <value>1.1638668202604</value></relriskfordeath><relriskfordeath>  <age> 22</age> <sex>1</sex> <cat>1</cat> <value>0.993763380577071</value></relriskfordeath><relriskfordeath>  <age> 22</age> <sex>1</sex> <cat>2</cat> <value>1</value></relriskfordeath><relriskfordeath>  <age> 22</age> <sex>1</sex> <cat>3</cat> <value>1.0072772196914</value></relriskfordeath><relriskfordeath>  <age> 22</age> <sex>1</sex> <cat>4</cat> <value>1.01544168275326</value></relriskfordeath><relriskfordeath>  <age> 22</age> <sex>1</sex> <cat>5</cat> <value>1.02436128388484</value></relriskfordeath><relriskfordeath>  <age> 22</age> <sex>1</sex> <cat>6</cat> <value>1.03402000495972</value></relriskfordeath><relriskfordeath>  <age> 22</age> <sex>1</sex> <cat>7</cat> <value>1.04445018843397</value></relriskfordeath><relriskfordeath>  <age> 22</age> <sex>1</sex> <cat>8</cat> <value>1.05570774147846</value></relriskfordeath><relriskfordeath>  <age> 22</age> <sex>1</sex> <cat>9</cat> <value>1.07680225520484</value></relriskfordeath><relriskfordeath>  <age> 23</age> <sex>0</sex> <cat>1</cat> <value>0.987156494944816</value></relriskfordeath><relriskfordeath>  <age> 23</age> <sex>0</sex> <cat>2</cat> <value>1</value></relriskfordeath><relriskfordeath>  <age> 23</age> <sex>0</sex> <cat>3</cat> <value>1.01459754781596</value></relriskfordeath><relriskfordeath>  <age> 23</age> <sex>0</sex> <cat>4</cat> <value>1.0309944463586</value></relriskfordeath><relriskfordeath>  <age> 23</age> <sex>0</sex> <cat>5</cat> <value>1.0489970875806</value></relriskfordeath><relriskfordeath>  <age> 23</age> <sex>0</sex> <cat>6</cat> <value>1.0685818235789</value></relriskfordeath><relriskfordeath>  <age> 23</age> <sex>0</sex> <cat>7</cat> <value>1.08981968187121</value></relriskfordeath><relriskfordeath>  <age> 23</age> <sex>0</sex> <cat>8</cat> <value>1.11283253908655</value></relriskfordeath><relriskfordeath>  <age> 23</age> <sex>0</sex> <cat>9</cat> <value>1.1638668202604</value></relriskfordeath><relriskfordeath>  <age> 23</age> <sex>1</sex> <cat>1</cat> <value>0.993763380577071</value></relriskfordeath><relriskfordeath>  <age> 23</age> <sex>1</sex> <cat>2</cat> <value>1</value></relriskfordeath><relriskfordeath>  <age> 23</age> <sex>1</sex> <cat>3</cat> <value>1.0072772196914</value></relriskfordeath><relriskfordeath>  <age> 23</age> <sex>1</sex> <cat>4</cat> <value>1.01544168275326</value></relriskfordeath><relriskfordeath>  <age> 23</age> <sex>1</sex> <cat>5</cat> <value>1.02436128388484</value></relriskfordeath><relriskfordeath>  <age> 23</age> <sex>1</sex> <cat>6</cat> <value>1.03402000495972</value></relriskfordeath><relriskfordeath>  <age> 23</age> <sex>1</sex> <cat>7</cat> <value>1.04445018843397</value></relriskfordeath><relriskfordeath>  <age> 23</age> <sex>1</sex> <cat>8</cat> <value>1.05570774147846</value></relriskfordeath><relriskfordeath>  <age> 23</age> <sex>1</sex> <cat>9</cat> <value>1.07680225520484</value></relriskfordeath><relriskfordeath>  <age> 24</age> <sex>0</sex> <cat>1</cat> <value>0.987156494944816</value></relriskfordeath><relriskfordeath>  <age> 24</age> <sex>0</sex> <cat>2</cat> <value>1</value></relriskfordeath><relriskfordeath>  <age> 24</age> <sex>0</sex> <cat>3</cat> <value>1.01459754781596</value></relriskfordeath><relriskfordeath>  <age> 24</age> <sex>0</sex> <cat>4</cat> <value>1.0309944463586</value></relriskfordeath><relriskfordeath>  <age> 24</age> <sex>0</sex> <cat>5</cat> <value>1.0489970875806</value></relriskfordeath><relriskfordeath>  <age> 24</age> <sex>0</sex> <cat>6</cat> <value>1.0685818235789</value></relriskfordeath><relriskfordeath>  <age> 24</age> <sex>0</sex> <cat>7</cat> <value>1.08981968187121</value></relriskfordeath><relriskfordeath>  <age> 24</age> <sex>0</sex> <cat>8</cat> <value>1.11283253908655</value></relriskfordeath><relriskfordeath>  <age> 24</age> <sex>0</sex> <cat>9</cat> <value>1.1638668202604</value></relriskfordeath><relriskfordeath>  <age> 24</age> <sex>1</sex> <cat>1</cat> <value>0.993763380577071</value></relriskfordeath><relriskfordeath>  <age> 24</age> <sex>1</sex> <cat>2</cat> <value>1</value></relriskfordeath><relriskfordeath>  <age> 24</age> <sex>1</sex> <cat>3</cat> <value>1.0072772196914</value></relriskfordeath><relriskfordeath>  <age> 24</age> <sex>1</sex> <cat>4</cat> <value>1.01544168275326</value></relriskfordeath><relriskfordeath>  <age> 24</age> <sex>1</sex> <cat>5</cat> <value>1.02436128388484</value></relriskfordeath><relriskfordeath>  <age> 24</age> <sex>1</sex> <cat>6</cat> <value>1.03402000495972</value></relriskfordeath><relriskfordeath>  <age> 24</age> <sex>1</sex> <cat>7</cat> <value>1.04445018843397</value></relriskfordeath><relriskfordeath>  <age> 24</age> <sex>1</sex> <cat>8</cat> <value>1.05570774147846</value></relriskfordeath><relriskfordeath>  <age> 24</age> <sex>1</sex> <cat>9</cat> <value>1.07680225520484</value></relriskfordeath><relriskfordeath>  <age> 25</age> <sex>0</sex> <cat>1</cat> <value>0.987156494944816</value></relriskfordeath><relriskfordeath>  <age> 25</age> <sex>0</sex> <cat>2</cat> <value>1</value></relriskfordeath><relriskfordeath>  <age> 25</age> <sex>0</sex> <cat>3</cat> <value>1.01459754781596</value></relriskfordeath><relriskfordeath>  <age> 25</age> <sex>0</sex> <cat>4</cat> <value>1.0309944463586</value></relriskfordeath><relriskfordeath>  <age> 25</age> <sex>0</sex> <cat>5</cat> <value>1.0489970875806</value></relriskfordeath><relriskfordeath>  <age> 25</age> <sex>0</sex> <cat>6</cat> <value>1.0685818235789</value></relriskfordeath><relriskfordeath>  <age> 25</age> <sex>0</sex> <cat>7</cat> <value>1.08981968187121</value></relriskfordeath><relriskfordeath>  <age> 25</age> <sex>0</sex> <cat>8</cat> <value>1.11283253908655</value></relriskfordeath><relriskfordeath>  <age> 25</age> <sex>0</sex> <cat>9</cat> <value>1.1638668202604</value></relriskfordeath><relriskfordeath>  <age> 25</age> <sex>1</sex> <cat>1</cat> <value>0.993763380577071</value></relriskfordeath><relriskfordeath>  <age> 25</age> <sex>1</sex> <cat>2</cat> <value>1</value></relriskfordeath><relriskfordeath>  <age> 25</age> <sex>1</sex> <cat>3</cat> <value>1.0072772196914</value></relriskfordeath><relriskfordeath>  <age> 25</age> <sex>1</sex> <cat>4</cat> <value>1.01544168275326</value></relriskfordeath><relriskfordeath>  <age> 25</age> <sex>1</sex> <cat>5</cat> <value>1.02436128388484</value></relriskfordeath><relriskfordeath>  <age> 25</age> <sex>1</sex> <cat>6</cat> <value>1.03402000495972</value></relriskfordeath><relriskfordeath>  <age> 25</age> <sex>1</sex> <cat>7</cat> <value>1.04445018843397</value></relriskfordeath><relriskfordeath>  <age> 25</age> <sex>1</sex> <cat>8</cat> <value>1.05570774147846</value></relriskfordeath><relriskfordeath>  <age> 25</age> <sex>1</sex> <cat>9</cat> <value>1.07680225520484</value></relriskfordeath><relriskfordeath>  <age> 26</age> <sex>0</sex> <cat>1</cat> <value>0.987156494944816</value></relriskfordeath><relriskfordeath>  <age> 26</age> <sex>0</sex> <cat>2</cat> <value>1</value></relriskfordeath><relriskfordeath>  <age> 26</age> <sex>0</sex> <cat>3</cat> <value>1.01459754781596</value></relriskfordeath><relriskfordeath>  <age> 26</age> <sex>0</sex> <cat>4</cat> <value>1.0309944463586</value></relriskfordeath><relriskfordeath>  <age> 26</age> <sex>0</sex> <cat>5</cat> <value>1.0489970875806</value></relriskfordeath><relriskfordeath>  <age> 26</age> <sex>0</sex> <cat>6</cat> <value>1.0685818235789</value></relriskfordeath><relriskfordeath>  <age> 26</age> <sex>0</sex> <cat>7</cat> <value>1.08981968187121</value></relriskfordeath><relriskfordeath>  <age> 26</age> <sex>0</sex> <cat>8</cat> <value>1.11283253908655</value></relriskfordeath><relriskfordeath>  <age> 26</age> <sex>0</sex> <cat>9</cat> <value>1.1638668202604</value></relriskfordeath><relriskfordeath>  <age> 26</age> <sex>1</sex> <cat>1</cat> <value>0.993763380577071</value></relriskfordeath><relriskfordeath>  <age> 26</age> <sex>1</sex> <cat>2</cat> <value>1</value></relriskfordeath><relriskfordeath>  <age> 26</age> <sex>1</sex> <cat>3</cat> <value>1.0072772196914</value></relriskfordeath><relriskfordeath>  <age> 26</age> <sex>1</sex> <cat>4</cat> <value>1.01544168275326</value></relriskfordeath><relriskfordeath>  <age> 26</age> <sex>1</sex> <cat>5</cat> <value>1.02436128388484</value></relriskfordeath><relriskfordeath>  <age> 26</age> <sex>1</sex> <cat>6</cat> <value>1.03402000495972</value></relriskfordeath><relriskfordeath>  <age> 26</age> <sex>1</sex> <cat>7</cat> <value>1.04445018843397</value></relriskfordeath><relriskfordeath>  <age> 26</age> <sex>1</sex> <cat>8</cat> <value>1.05570774147846</value></relriskfordeath><relriskfordeath>  <age> 26</age> <sex>1</sex> <cat>9</cat> <value>1.07680225520484</value></relriskfordeath><relriskfordeath>  <age> 27</age> <sex>0</sex> <cat>1</cat> <value>0.987156494944816</value></relriskfordeath><relriskfordeath>  <age> 27</age> <sex>0</sex> <cat>2</cat> <value>1</value></relriskfordeath><relriskfordeath>  <age> 27</age> <sex>0</sex> <cat>3</cat> <value>1.01459754781596</value></relriskfordeath><relriskfordeath>  <age> 27</age> <sex>0</sex> <cat>4</cat> <value>1.0309944463586</value></relriskfordeath><relriskfordeath>  <age> 27</age> <sex>0</sex> <cat>5</cat> <value>1.0489970875806</value></relriskfordeath><relriskfordeath>  <age> 27</age> <sex>0</sex> <cat>6</cat> <value>1.0685818235789</value></relriskfordeath><relriskfordeath>  <age> 27</age> <sex>0</sex> <cat>7</cat> <value>1.08981968187121</value></relriskfordeath><relriskfordeath>  <age> 27</age> <sex>0</sex> <cat>8</cat> <value>1.11283253908655</value></relriskfordeath><relriskfordeath>  <age> 27</age> <sex>0</sex> <cat>9</cat> <value>1.1638668202604</value></relriskfordeath><relriskfordeath>  <age> 27</age> <sex>1</sex> <cat>1</cat> <value>0.993763380577071</value></relriskfordeath><relriskfordeath>  <age> 27</age> <sex>1</sex> <cat>2</cat> <value>1</value></relriskfordeath><relriskfordeath>  <age> 27</age> <sex>1</sex> <cat>3</cat> <value>1.0072772196914</value></relriskfordeath><relriskfordeath>  <age> 27</age> <sex>1</sex> <cat>4</cat> <value>1.01544168275326</value></relriskfordeath><relriskfordeath>  <age> 27</age> <sex>1</sex> <cat>5</cat> <value>1.02436128388484</value></relriskfordeath><relriskfordeath>  <age> 27</age> <sex>1</sex> <cat>6</cat> <value>1.03402000495972</value></relriskfordeath><relriskfordeath>  <age> 27</age> <sex>1</sex> <cat>7</cat> <value>1.04445018843397</value></relriskfordeath><relriskfordeath>  <age> 27</age> <sex>1</sex> <cat>8</cat> <value>1.05570774147846</value></relriskfordeath><relriskfordeath>  <age> 27</age> <sex>1</sex> <cat>9</cat> <value>1.07680225520484</value></relriskfordeath><relriskfordeath>  <age> 28</age> <sex>0</sex> <cat>1</cat> <value>0.987156494944816</value></relriskfordeath><relriskfordeath>  <age> 28</age> <sex>0</sex> <cat>2</cat> <value>1</value></relriskfordeath><relriskfordeath>  <age> 28</age> <sex>0</sex> <cat>3</cat> <value>1.01459754781596</value></relriskfordeath><relriskfordeath>  <age> 28</age> <sex>0</sex> <cat>4</cat> <value>1.0309944463586</value></relriskfordeath><relriskfordeath>  <age> 28</age> <sex>0</sex> <cat>5</cat> <value>1.0489970875806</value></relriskfordeath><relriskfordeath>  <age> 28</age> <sex>0</sex> <cat>6</cat> <value>1.0685818235789</value></relriskfordeath><relriskfordeath>  <age> 28</age> <sex>0</sex> <cat>7</cat> <value>1.08981968187121</value></relriskfordeath><relriskfordeath>  <age> 28</age> <sex>0</sex> <cat>8</cat> <value>1.11283253908655</value></relriskfordeath><relriskfordeath>  <age> 28</age> <sex>0</sex> <cat>9</cat> <value>1.1638668202604</value></relriskfordeath><relriskfordeath>  <age> 28</age> <sex>1</sex> <cat>1</cat> <value>0.993763380577071</value></relriskfordeath><relriskfordeath>  <age> 28</age> <sex>1</sex> <cat>2</cat> <value>1</value></relriskfordeath><relriskfordeath>  <age> 28</age> <sex>1</sex> <cat>3</cat> <value>1.0072772196914</value></relriskfordeath><relriskfordeath>  <age> 28</age> <sex>1</sex> <cat>4</cat> <value>1.01544168275326</value></relriskfordeath><relriskfordeath>  <age> 28</age> <sex>1</sex> <cat>5</cat> <value>1.02436128388484</value></relriskfordeath><relriskfordeath>  <age> 28</age> <sex>1</sex> <cat>6</cat> <value>1.03402000495972</value></relriskfordeath><relriskfordeath>  <age> 28</age> <sex>1</sex> <cat>7</cat> <value>1.04445018843397</value></relriskfordeath><relriskfordeath>  <age> 28</age> <sex>1</sex> <cat>8</cat> <value>1.05570774147846</value></relriskfordeath><relriskfordeath>  <age> 28</age> <sex>1</sex> <cat>9</cat> <value>1.07680225520484</value></relriskfordeath><relriskfordeath>  <age> 29</age> <sex>0</sex> <cat>1</cat> <value>0.987156494944816</value></relriskfordeath><relriskfordeath>  <age> 29</age> <sex>0</sex> <cat>2</cat> <value>1</value></relriskfordeath><relriskfordeath>  <age> 29</age> <sex>0</sex> <cat>3</cat> <value>1.01459754781596</value></relriskfordeath><relriskfordeath>  <age> 29</age> <sex>0</sex> <cat>4</cat> <value>1.0309944463586</value></relriskfordeath><relriskfordeath>  <age> 29</age> <sex>0</sex> <cat>5</cat> <value>1.0489970875806</value></relriskfordeath><relriskfordeath>  <age> 29</age> <sex>0</sex> <cat>6</cat> <value>1.0685818235789</value></relriskfordeath><relriskfordeath>  <age> 29</age> <sex>0</sex> <cat>7</cat> <value>1.08981968187121</value></relriskfordeath><relriskfordeath>  <age> 29</age> <sex>0</sex> <cat>8</cat> <value>1.11283253908655</value></relriskfordeath><relriskfordeath>  <age> 29</age> <sex>0</sex> <cat>9</cat> <value>1.1638668202604</value></relriskfordeath><relriskfordeath>  <age> 29</age> <sex>1</sex> <cat>1</cat> <value>0.993763380577071</value></relriskfordeath><relriskfordeath>  <age> 29</age> <sex>1</sex> <cat>2</cat> <value>1</value></relriskfordeath><relriskfordeath>  <age> 29</age> <sex>1</sex> <cat>3</cat> <value>1.0072772196914</value></relriskfordeath><relriskfordeath>  <age> 29</age> <sex>1</sex> <cat>4</cat> <value>1.01544168275326</value></relriskfordeath><relriskfordeath>  <age> 29</age> <sex>1</sex> <cat>5</cat> <value>1.02436128388484</value></relriskfordeath><relriskfordeath>  <age> 29</age> <sex>1</sex> <cat>6</cat> <value>1.03402000495972</value></relriskfordeath><relriskfordeath>  <age> 29</age> <sex>1</sex> <cat>7</cat> <value>1.04445018843397</value></relriskfordeath><relriskfordeath>  <age> 29</age> <sex>1</sex> <cat>8</cat> <value>1.05570774147846</value></relriskfordeath><relriskfordeath>  <age> 29</age> <sex>1</sex> <cat>9</cat> <value>1.07680225520484</value></relriskfordeath><relriskfordeath>  <age> 30</age> <sex>0</sex> <cat>1</cat> <value>0.987156494944816</value></relriskfordeath><relriskfordeath>  <age> 30</age> <sex>0</sex> <cat>2</cat> <value>1</value></relriskfordeath><relriskfordeath>  <age> 30</age> <sex>0</sex> <cat>3</cat> <value>1.01459754781596</value></relriskfordeath><relriskfordeath>  <age> 30</age> <sex>0</sex> <cat>4</cat> <value>1.0309944463586</value></relriskfordeath><relriskfordeath>  <age> 30</age> <sex>0</sex> <cat>5</cat> <value>1.0489970875806</value></relriskfordeath><relriskfordeath>  <age> 30</age> <sex>0</sex> <cat>6</cat> <value>1.0685818235789</value></relriskfordeath><relriskfordeath>  <age> 30</age> <sex>0</sex> <cat>7</cat> <value>1.08981968187121</value></relriskfordeath><relriskfordeath>  <age> 30</age> <sex>0</sex> <cat>8</cat> <value>1.11283253908655</value></relriskfordeath><relriskfordeath>  <age> 30</age> <sex>0</sex> <cat>9</cat> <value>1.1638668202604</value></relriskfordeath><relriskfordeath>  <age> 30</age> <sex>1</sex> <cat>1</cat> <value>0.993763380577071</value></relriskfordeath><relriskfordeath>  <age> 30</age> <sex>1</sex> <cat>2</cat> <value>1</value></relriskfordeath><relriskfordeath>  <age> 30</age> <sex>1</sex> <cat>3</cat> <value>1.0072772196914</value></relriskfordeath><relriskfordeath>  <age> 30</age> <sex>1</sex> <cat>4</cat> <value>1.01544168275326</value></relriskfordeath><relriskfordeath>  <age> 30</age> <sex>1</sex> <cat>5</cat> <value>1.02436128388484</value></relriskfordeath><relriskfordeath>  <age> 30</age> <sex>1</sex> <cat>6</cat> <value>1.03402000495972</value></relriskfordeath><relriskfordeath>  <age> 30</age> <sex>1</sex> <cat>7</cat> <value>1.04445018843397</value></relriskfordeath><relriskfordeath>  <age> 30</age> <sex>1</sex> <cat>8</cat> <value>1.05570774147846</value></relriskfordeath><relriskfordeath>  <age> 30</age> <sex>1</sex> <cat>9</cat> <value>1.07680225520484</value></relriskfordeath><relriskfordeath>  <age> 31</age> <sex>0</sex> <cat>1</cat> <value>0.987156494944816</value></relriskfordeath><relriskfordeath>  <age> 31</age> <sex>0</sex> <cat>2</cat> <value>1</value></relriskfordeath><relriskfordeath>  <age> 31</age> <sex>0</sex> <cat>3</cat> <value>1.01459754781596</value></relriskfordeath><relriskfordeath>  <age> 31</age> <sex>0</sex> <cat>4</cat> <value>1.0309944463586</value></relriskfordeath><relriskfordeath>  <age> 31</age> <sex>0</sex> <cat>5</cat> <value>1.0489970875806</value></relriskfordeath><relriskfordeath>  <age> 31</age> <sex>0</sex> <cat>6</cat> <value>1.0685818235789</value></relriskfordeath><relriskfordeath>  <age> 31</age> <sex>0</sex> <cat>7</cat> <value>1.08981968187121</value></relriskfordeath><relriskfordeath>  <age> 31</age> <sex>0</sex> <cat>8</cat> <value>1.11283253908655</value></relriskfordeath><relriskfordeath>  <age> 31</age> <sex>0</sex> <cat>9</cat> <value>1.1638668202604</value></relriskfordeath><relriskfordeath>  <age> 31</age> <sex>1</sex> <cat>1</cat> <value>0.993763380577071</value></relriskfordeath><relriskfordeath>  <age> 31</age> <sex>1</sex> <cat>2</cat> <value>1</value></relriskfordeath><relriskfordeath>  <age> 31</age> <sex>1</sex> <cat>3</cat> <value>1.0072772196914</value></relriskfordeath><relriskfordeath>  <age> 31</age> <sex>1</sex> <cat>4</cat> <value>1.01544168275326</value></relriskfordeath><relriskfordeath>  <age> 31</age> <sex>1</sex> <cat>5</cat> <value>1.02436128388484</value></relriskfordeath><relriskfordeath>  <age> 31</age> <sex>1</sex> <cat>6</cat> <value>1.03402000495972</value></relriskfordeath><relriskfordeath>  <age> 31</age> <sex>1</sex> <cat>7</cat> <value>1.04445018843397</value></relriskfordeath><relriskfordeath>  <age> 31</age> <sex>1</sex> <cat>8</cat> <value>1.05570774147846</value></relriskfordeath><relriskfordeath>  <age> 31</age> <sex>1</sex> <cat>9</cat> <value>1.07680225520484</value></relriskfordeath><relriskfordeath>  <age> 32</age> <sex>0</sex> <cat>1</cat> <value>0.987156494944816</value></relriskfordeath><relriskfordeath>  <age> 32</age> <sex>0</sex> <cat>2</cat> <value>1</value></relriskfordeath><relriskfordeath>  <age> 32</age> <sex>0</sex> <cat>3</cat> <value>1.01459754781596</value></relriskfordeath><relriskfordeath>  <age> 32</age> <sex>0</sex> <cat>4</cat> <value>1.0309944463586</value></relriskfordeath><relriskfordeath>  <age> 32</age> <sex>0</sex> <cat>5</cat> <value>1.0489970875806</value></relriskfordeath><relriskfordeath>  <age> 32</age> <sex>0</sex> <cat>6</cat> <value>1.0685818235789</value></relriskfordeath><relriskfordeath>  <age> 32</age> <sex>0</sex> <cat>7</cat> <value>1.08981968187121</value></relriskfordeath><relriskfordeath>  <age> 32</age> <sex>0</sex> <cat>8</cat> <value>1.11283253908655</value></relriskfordeath><relriskfordeath>  <age> 32</age> <sex>0</sex> <cat>9</cat> <value>1.1638668202604</value></relriskfordeath><relriskfordeath>  <age> 32</age> <sex>1</sex> <cat>1</cat> <value>0.993763380577071</value></relriskfordeath><relriskfordeath>  <age> 32</age> <sex>1</sex> <cat>2</cat> <value>1</value></relriskfordeath><relriskfordeath>  <age> 32</age> <sex>1</sex> <cat>3</cat> <value>1.0072772196914</value></relriskfordeath><relriskfordeath>  <age> 32</age> <sex>1</sex> <cat>4</cat> <value>1.01544168275326</value></relriskfordeath><relriskfordeath>  <age> 32</age> <sex>1</sex> <cat>5</cat> <value>1.02436128388484</value></relriskfordeath><relriskfordeath>  <age> 32</age> <sex>1</sex> <cat>6</cat> <value>1.03402000495972</value></relriskfordeath><relriskfordeath>  <age> 32</age> <sex>1</sex> <cat>7</cat> <value>1.04445018843397</value></relriskfordeath><relriskfordeath>  <age> 32</age> <sex>1</sex> <cat>8</cat> <value>1.05570774147846</value></relriskfordeath><relriskfordeath>  <age> 32</age> <sex>1</sex> <cat>9</cat> <value>1.07680225520484</value></relriskfordeath><relriskfordeath>  <age> 33</age> <sex>0</sex> <cat>1</cat> <value>0.987156494944816</value></relriskfordeath><relriskfordeath>  <age> 33</age> <sex>0</sex> <cat>2</cat> <value>1</value></relriskfordeath><relriskfordeath>  <age> 33</age> <sex>0</sex> <cat>3</cat> <value>1.01459754781596</value></relriskfordeath><relriskfordeath>  <age> 33</age> <sex>0</sex> <cat>4</cat> <value>1.0309944463586</value></relriskfordeath><relriskfordeath>  <age> 33</age> <sex>0</sex> <cat>5</cat> <value>1.0489970875806</value></relriskfordeath><relriskfordeath>  <age> 33</age> <sex>0</sex> <cat>6</cat> <value>1.0685818235789</value></relriskfordeath><relriskfordeath>  <age> 33</age> <sex>0</sex> <cat>7</cat> <value>1.08981968187121</value></relriskfordeath><relriskfordeath>  <age> 33</age> <sex>0</sex> <cat>8</cat> <value>1.11283253908655</value></relriskfordeath><relriskfordeath>  <age> 33</age> <sex>0</sex> <cat>9</cat> <value>1.1638668202604</value></relriskfordeath><relriskfordeath>  <age> 33</age> <sex>1</sex> <cat>1</cat> <value>0.993763380577071</value></relriskfordeath><relriskfordeath>  <age> 33</age> <sex>1</sex> <cat>2</cat> <value>1</value></relriskfordeath><relriskfordeath>  <age> 33</age> <sex>1</sex> <cat>3</cat> <value>1.0072772196914</value></relriskfordeath><relriskfordeath>  <age> 33</age> <sex>1</sex> <cat>4</cat> <value>1.01544168275326</value></relriskfordeath><relriskfordeath>  <age> 33</age> <sex>1</sex> <cat>5</cat> <value>1.02436128388484</value></relriskfordeath><relriskfordeath>  <age> 33</age> <sex>1</sex> <cat>6</cat> <value>1.03402000495972</value></relriskfordeath><relriskfordeath>  <age> 33</age> <sex>1</sex> <cat>7</cat> <value>1.04445018843397</value></relriskfordeath><relriskfordeath>  <age> 33</age> <sex>1</sex> <cat>8</cat> <value>1.05570774147846</value></relriskfordeath><relriskfordeath>  <age> 33</age> <sex>1</sex> <cat>9</cat> <value>1.07680225520484</value></relriskfordeath><relriskfordeath>  <age> 34</age> <sex>0</sex> <cat>1</cat> <value>0.987156494944816</value></relriskfordeath><relriskfordeath>  <age> 34</age> <sex>0</sex> <cat>2</cat> <value>1</value></relriskfordeath><relriskfordeath>  <age> 34</age> <sex>0</sex> <cat>3</cat> <value>1.01459754781596</value></relriskfordeath><relriskfordeath>  <age> 34</age> <sex>0</sex> <cat>4</cat> <value>1.0309944463586</value></relriskfordeath><relriskfordeath>  <age> 34</age> <sex>0</sex> <cat>5</cat> <value>1.0489970875806</value></relriskfordeath><relriskfordeath>  <age> 34</age> <sex>0</sex> <cat>6</cat> <value>1.0685818235789</value></relriskfordeath><relriskfordeath>  <age> 34</age> <sex>0</sex> <cat>7</cat> <value>1.08981968187121</value></relriskfordeath><relriskfordeath>  <age> 34</age> <sex>0</sex> <cat>8</cat> <value>1.11283253908655</value></relriskfordeath><relriskfordeath>  <age> 34</age> <sex>0</sex> <cat>9</cat> <value>1.1638668202604</value></relriskfordeath><relriskfordeath>  <age> 34</age> <sex>1</sex> <cat>1</cat> <value>0.993763380577071</value></relriskfordeath><relriskfordeath>  <age> 34</age> <sex>1</sex> <cat>2</cat> <value>1</value></relriskfordeath><relriskfordeath>  <age> 34</age> <sex>1</sex> <cat>3</cat> <value>1.0072772196914</value></relriskfordeath><relriskfordeath>  <age> 34</age> <sex>1</sex> <cat>4</cat> <value>1.01544168275326</value></relriskfordeath><relriskfordeath>  <age> 34</age> <sex>1</sex> <cat>5</cat> <value>1.02436128388484</value></relriskfordeath><relriskfordeath>  <age> 34</age> <sex>1</sex> <cat>6</cat> <value>1.03402000495972</value></relriskfordeath><relriskfordeath>  <age> 34</age> <sex>1</sex> <cat>7</cat> <value>1.04445018843397</value></relriskfordeath><relriskfordeath>  <age> 34</age> <sex>1</sex> <cat>8</cat> <value>1.05570774147846</value></relriskfordeath><relriskfordeath>  <age> 34</age> <sex>1</sex> <cat>9</cat> <value>1.07680225520484</value></relriskfordeath><relriskfordeath>  <age> 35</age> <sex>0</sex> <cat>1</cat> <value>0.988582513029574</value></relriskfordeath><relriskfordeath>  <age> 35</age> <sex>0</sex> <cat>2</cat> <value>1</value></relriskfordeath><relriskfordeath>  <age> 35</age> <sex>0</sex> <cat>3</cat> <value>1.01295450937751</value></relriskfordeath><relriskfordeath>  <age> 35</age> <sex>0</sex> <cat>4</cat> <value>1.02747773685229</value></relriskfordeath><relriskfordeath>  <age> 35</age> <sex>0</sex> <cat>5</cat> <value>1.0433893628277</value></relriskfordeath><relriskfordeath>  <age> 35</age> <sex>0</sex> <cat>6</cat> <value>1.06065972536727</value></relriskfordeath><relriskfordeath>  <age> 35</age> <sex>0</sex> <cat>7</cat> <value>1.07934205865836</value></relriskfordeath><relriskfordeath>  <age> 35</age> <sex>0</sex> <cat>8</cat> <value>1.09953305000907</value></relriskfordeath><relriskfordeath>  <age> 35</age> <sex>0</sex> <cat>9</cat> <value>1.14407479857323</value></relriskfordeath><relriskfordeath>  <age> 35</age> <sex>1</sex> <cat>1</cat> <value>0.994506983029755</value></relriskfordeath><relriskfordeath>  <age> 35</age> <sex>1</sex> <cat>2</cat> <value>1</value></relriskfordeath><relriskfordeath>  <age> 35</age> <sex>1</sex> <cat>3</cat> <value>1.0063997448168</value></relriskfordeath><relriskfordeath>  <age> 35</age> <sex>1</sex> <cat>4</cat> <value>1.01356701913866</value></relriskfordeath><relriskfordeath>  <age> 35</age> <sex>1</sex> <cat>5</cat> <value>1.02138178435446</value></relriskfordeath><relriskfordeath>  <age> 35</age> <sex>1</sex> <cat>6</cat> <value>1.02982598601115</value></relriskfordeath><relriskfordeath>  <age> 35</age> <sex>1</sex> <cat>7</cat> <value>1.0389235121821</value></relriskfordeath><relriskfordeath>  <age> 35</age> <sex>1</sex> <cat>8</cat> <value>1.04871812884242</value></relriskfordeath><relriskfordeath>  <age> 35</age> <sex>1</sex> <cat>9</cat> <value>1.06698700834497</value></relriskfordeath><relriskfordeath>  <age> 36</age> <sex>0</sex> <cat>1</cat> <value>0.988604383205411</value></relriskfordeath><relriskfordeath>  <age> 36</age> <sex>0</sex> <cat>2</cat> <value>1</value></relriskfordeath><relriskfordeath>  <age> 36</age> <sex>0</sex> <cat>3</cat> <value>1.01292980845336</value></relriskfordeath><relriskfordeath>  <age> 36</age> <sex>0</sex> <cat>4</cat> <value>1.02742549517513</value></relriskfordeath><relriskfordeath>  <age> 36</age> <sex>0</sex> <cat>5</cat> <value>1.04330714080405</value></relriskfordeath><relriskfordeath>  <age> 36</age> <sex>0</sex> <cat>6</cat> <value>1.06054520289</value></relriskfordeath><relriskfordeath>  <age> 36</age> <sex>0</sex> <cat>7</cat> <value>1.07919288978071</value></relriskfordeath><relriskfordeath>  <age> 36</age> <sex>0</sex> <cat>8</cat> <value>1.09934679766733</value></relriskfordeath><relriskfordeath>  <age> 36</age> <sex>0</sex> <cat>9</cat> <value>1.14380851423849</value></relriskfordeath><relriskfordeath>  <age> 36</age> <sex>1</sex> <cat>1</cat> <value>0.994382848669666</value></relriskfordeath><relriskfordeath>  <age> 36</age> <sex>1</sex> <cat>2</cat> <value>1</value></relriskfordeath><relriskfordeath>  <age> 36</age> <sex>1</sex> <cat>3</cat> <value>1.00654568363081</value></relriskfordeath><relriskfordeath>  <age> 36</age> <sex>1</sex> <cat>4</cat> <value>1.01387810142054</value></relriskfordeath><relriskfordeath>  <age> 36</age> <sex>1</sex> <cat>5</cat> <value>1.02187498383887</value></relriskfordeath><relriskfordeath>  <age> 36</age> <sex>1</sex> <cat>6</cat> <value>1.03051837998601</value></relriskfordeath><relriskfordeath>  <age> 36</age> <sex>1</sex> <cat>7</cat> <value>1.03983330996711</value></relriskfordeath><relriskfordeath>  <age> 36</age> <sex>1</sex> <cat>8</cat> <value>1.04986522971896</value></relriskfordeath><relriskfordeath>  <age> 36</age> <sex>1</sex> <cat>9</cat> <value>1.06858777136322</value></relriskfordeath><relriskfordeath>  <age> 37</age> <sex>0</sex> <cat>1</cat> <value>0.988580094203636</value></relriskfordeath><relriskfordeath>  <age> 37</age> <sex>0</sex> <cat>2</cat> <value>1</value></relriskfordeath><relriskfordeath>  <age> 37</age> <sex>0</sex> <cat>3</cat> <value>1.01295805335469</value></relriskfordeath><relriskfordeath>  <age> 37</age> <sex>0</sex> <cat>4</cat> <value>1.02748627667021</value></relriskfordeath><relriskfordeath>  <age> 37</age> <sex>0</sex> <cat>5</cat> <value>1.04340462636893</value></relriskfordeath><relriskfordeath>  <age> 37</age> <sex>0</sex> <cat>6</cat> <value>1.06068377238604</value></relriskfordeath><relriskfordeath>  <age> 37</age> <sex>0</sex> <cat>7</cat> <value>1.07937735432572</value></relriskfordeath><relriskfordeath>  <age> 37</age> <sex>0</sex> <cat>8</cat> <value>1.09958255047296</value></relriskfordeath><relriskfordeath>  <age> 37</age> <sex>0</sex> <cat>9</cat> <value>1.14416501498411</value></relriskfordeath><relriskfordeath>  <age> 37</age> <sex>1</sex> <cat>1</cat> <value>0.994224440176775</value></relriskfordeath><relriskfordeath>  <age> 37</age> <sex>1</sex> <cat>2</cat> <value>1</value></relriskfordeath><relriskfordeath>  <age> 37</age> <sex>1</sex> <cat>3</cat> <value>1.00673155265223</value></relriskfordeath><relriskfordeath>  <age> 37</age> <sex>1</sex> <cat>4</cat> <value>1.01427382594913</value></relriskfordeath><relriskfordeath>  <age> 37</age> <sex>1</sex> <cat>5</cat> <value>1.02250156153506</value></relriskfordeath><relriskfordeath>  <age> 37</age> <sex>1</sex> <cat>6</cat> <value>1.03139678694439</value></relriskfordeath><relriskfordeath>  <age> 37</age> <sex>1</sex> <cat>7</cat> <value>1.04098578640526</value></relriskfordeath><relriskfordeath>  <age> 37</age> <sex>1</sex> <cat>8</cat> <value>1.05131595612351</value></relriskfordeath><relriskfordeath>  <age> 37</age> <sex>1</sex> <cat>9</cat> <value>1.07060555754983</value></relriskfordeath><relriskfordeath>  <age> 38</age> <sex>0</sex> <cat>1</cat> <value>0.988513353912232</value></relriskfordeath><relriskfordeath>  <age> 38</age> <sex>0</sex> <cat>2</cat> <value>1</value></relriskfordeath><relriskfordeath>  <age> 38</age> <sex>0</sex> <cat>3</cat> <value>1.01303500134893</value></relriskfordeath><relriskfordeath>  <age> 38</age> <sex>0</sex> <cat>4</cat> <value>1.02765103757936</value></relriskfordeath><relriskfordeath>  <age> 38</age> <sex>0</sex> <cat>5</cat> <value>1.0436674628376</value></relriskfordeath><relriskfordeath>  <age> 38</age> <sex>0</sex> <cat>6</cat> <value>1.06105524954764</value></relriskfordeath><relriskfordeath>  <age> 38</age> <sex>0</sex> <cat>7</cat> <value>1.07986889445671</value></relriskfordeath><relriskfordeath>  <age> 38</age> <sex>0</sex> <cat>8</cat> <value>1.10020678372578</value></relriskfordeath><relriskfordeath>  <age> 38</age> <sex>0</sex> <cat>9</cat> <value>1.14509506921005</value></relriskfordeath><relriskfordeath>  <age> 38</age> <sex>1</sex> <cat>1</cat> <value>0.99403384708587</value></relriskfordeath><relriskfordeath>  <age> 38</age> <sex>1</sex> <cat>2</cat> <value>1</value></relriskfordeath><relriskfordeath>  <age> 38</age> <sex>1</sex> <cat>3</cat> <value>1.00695496673543</value></relriskfordeath><relriskfordeath>  <age> 38</age> <sex>1</sex> <cat>4</cat> <value>1.01474920014434</value></relriskfordeath><relriskfordeath>  <age> 38</age> <sex>1</sex> <cat>5</cat> <value>1.02325375867211</value></relriskfordeath><relriskfordeath>  <age> 38</age> <sex>1</sex> <cat>6</cat> <value>1.03245054890486</value></relriskfordeath><relriskfordeath>  <age> 38</age> <sex>1</sex> <cat>7</cat> <value>1.04236726393011</value></relriskfordeath><relriskfordeath>  <age> 38</age> <sex>1</sex> <cat>8</cat> <value>1.05305349946607</value></relriskfordeath><relriskfordeath>  <age> 38</age> <sex>1</sex> <cat>9</cat> <value>1.07301812394799</value></relriskfordeath><relriskfordeath>  <age> 39</age> <sex>0</sex> <cat>1</cat> <value>0.988407691760199</value></relriskfordeath><relriskfordeath>  <age> 39</age> <sex>0</sex> <cat>2</cat> <value>1</value></relriskfordeath><relriskfordeath>  <age> 39</age> <sex>0</sex> <cat>3</cat> <value>1.01315662615177</value></relriskfordeath><relriskfordeath>  <age> 39</age> <sex>0</sex> <cat>4</cat> <value>1.02791121096583</value></relriskfordeath><relriskfordeath>  <age> 39</age> <sex>0</sex> <cat>5</cat> <value>1.04408207706809</value></relriskfordeath><relriskfordeath>  <age> 39</age> <sex>0</sex> <cat>6</cat> <value>1.06164059176658</value></relriskfordeath><relriskfordeath>  <age> 39</age> <sex>0</sex> <cat>7</cat> <value>1.08064251085307</value></relriskfordeath><relriskfordeath>  <age> 39</age> <sex>0</sex> <cat>8</cat> <value>1.10118801577799</value></relriskfordeath><relriskfordeath>  <age> 39</age> <sex>0</sex> <cat>9</cat> <value>1.14655271020456</value></relriskfordeath><relriskfordeath>  <age> 39</age> <sex>1</sex> <cat>1</cat> <value>0.99381303036532</value></relriskfordeath><relriskfordeath>  <age> 39</age> <sex>1</sex> <cat>2</cat> <value>1</value></relriskfordeath><relriskfordeath>  <age> 39</age> <sex>1</sex> <cat>3</cat> <value>1.00721370019775</value></relriskfordeath><relriskfordeath>  <age> 39</age> <sex>1</sex> <cat>4</cat> <value>1.01529958216933</value></relriskfordeath><relriskfordeath>  <age> 39</age> <sex>1</sex> <cat>5</cat> <value>1.02412439132345</value></relriskfordeath><relriskfordeath>  <age> 39</age> <sex>1</sex> <cat>6</cat> <value>1.03366984337935</value></relriskfordeath><relriskfordeath>  <age> 39</age> <sex>1</sex> <cat>7</cat> <value>1.04396520311757</value></relriskfordeath><relriskfordeath>  <age> 39</age> <sex>1</sex> <cat>8</cat> <value>1.0550625408627</value></relriskfordeath><relriskfordeath>  <age> 39</age> <sex>1</sex> <cat>9</cat> <value>1.0758054632882</value></relriskfordeath><relriskfordeath>  <age> 40</age> <sex>0</sex> <cat>1</cat> <value>0.989725838018025</value></relriskfordeath><relriskfordeath>  <age> 40</age> <sex>0</sex> <cat>2</cat> <value>1</value></relriskfordeath><relriskfordeath>  <age> 40</age> <sex>0</sex> <cat>3</cat> <value>1.0116419755288</value></relriskfordeath><relriskfordeath>  <age> 40</age> <sex>0</sex> <cat>4</cat> <value>1.02467447329295</value></relriskfordeath><relriskfordeath>  <age> 40</age> <sex>0</sex> <cat>5</cat> <value>1.03892972674856</value></relriskfordeath><relriskfordeath>  <age> 40</age> <sex>0</sex> <cat>6</cat> <value>1.05437530215866</value></relriskfordeath><relriskfordeath>  <age> 40</age> <sex>0</sex> <cat>7</cat> <value>1.0710525630131</value></relriskfordeath><relriskfordeath>  <age> 40</age> <sex>0</sex> <cat>8</cat> <value>1.08904086664772</value></relriskfordeath><relriskfordeath>  <age> 40</age> <sex>0</sex> <cat>9</cat> <value>1.12856598522603</value></relriskfordeath><relriskfordeath>  <age> 40</age> <sex>1</sex> <cat>1</cat> <value>0.99441251291403</value></relriskfordeath><relriskfordeath>  <age> 40</age> <sex>1</sex> <cat>2</cat> <value>1</value></relriskfordeath><relriskfordeath>  <age> 40</age> <sex>1</sex> <cat>3</cat> <value>1.00650550208139</value></relriskfordeath><relriskfordeath>  <age> 40</age> <sex>1</sex> <cat>4</cat> <value>1.01378557859362</value></relriskfordeath><relriskfordeath>  <age> 40</age> <sex>1</sex> <cat>5</cat> <value>1.0217164506845</value></relriskfordeath><relriskfordeath>  <age> 40</age> <sex>1</sex> <cat>6</cat> <value>1.03027793991524</value></relriskfordeath><relriskfordeath>  <age> 40</age> <sex>1</sex> <cat>7</cat> <value>1.03949221743612</value></relriskfordeath><relriskfordeath>  <age> 40</age> <sex>1</sex> <cat>8</cat> <value>1.04940125347921</value></relriskfordeath><relriskfordeath>  <age> 40</age> <sex>1</sex> <cat>9</cat> <value>1.067844287467</value></relriskfordeath><relriskfordeath>  <age> 41</age> <sex>0</sex> <cat>1</cat> <value>0.989574108029823</value></relriskfordeath><relriskfordeath>  <age> 41</age> <sex>0</sex> <cat>2</cat> <value>1</value></relriskfordeath><relriskfordeath>  <age> 41</age> <sex>0</sex> <cat>3</cat> <value>1.0118159288889</value></relriskfordeath><relriskfordeath>  <age> 41</age> <sex>0</sex> <cat>4</cat> <value>1.02504570388119</value></relriskfordeath><relriskfordeath>  <age> 41</age> <sex>0</sex> <cat>5</cat> <value>1.03951980255772</value></relriskfordeath><relriskfordeath>  <age> 41</age> <sex>0</sex> <cat>6</cat> <value>1.05520606268905</value></relriskfordeath><relriskfordeath>  <age> 41</age> <sex>0</sex> <cat>7</cat> <value>1.07214731125467</value></relriskfordeath><relriskfordeath>  <age> 41</age> <sex>0</sex> <cat>8</cat> <value>1.0904250723569</value></relriskfordeath><relriskfordeath>  <age> 41</age> <sex>0</sex> <cat>9</cat> <value>1.13060696969534</value></relriskfordeath><relriskfordeath>  <age> 41</age> <sex>1</sex> <cat>1</cat> <value>0.994171704035368</value></relriskfordeath><relriskfordeath>  <age> 41</age> <sex>1</sex> <cat>2</cat> <value>1</value></relriskfordeath><relriskfordeath>  <age> 41</age> <sex>1</sex> <cat>3</cat> <value>1.00678707973037</value></relriskfordeath><relriskfordeath>  <age> 41</age> <sex>1</sex> <cat>4</cat> <value>1.01438379889789</value></relriskfordeath><relriskfordeath>  <age> 41</age> <sex>1</sex> <cat>5</cat> <value>1.02266144899346</value></relriskfordeath><relriskfordeath>  <age> 41</age> <sex>1</sex> <cat>6</cat> <value>1.0315993985452</value></relriskfordeath><relriskfordeath>  <age> 41</age> <sex>1</sex> <cat>7</cat> <value>1.04122124511804</value></relriskfordeath><relriskfordeath>  <age> 41</age> <sex>1</sex> <cat>8</cat> <value>1.05157131280375</value></relriskfordeath><relriskfordeath>  <age> 41</age> <sex>1</sex> <cat>9</cat> <value>1.07084420221474</value></relriskfordeath><relriskfordeath>  <age> 42</age> <sex>0</sex> <cat>1</cat> <value>0.98939673585562</value></relriskfordeath><relriskfordeath>  <age> 42</age> <sex>0</sex> <cat>2</cat> <value>1</value></relriskfordeath><relriskfordeath>  <age> 42</age> <sex>0</sex> <cat>3</cat> <value>1.01201930966257</value></relriskfordeath><relriskfordeath>  <age> 42</age> <sex>0</sex> <cat>4</cat> <value>1.02547977205712</value></relriskfordeath><relriskfordeath>  <age> 42</age> <sex>0</sex> <cat>5</cat> <value>1.04020982331718</value></relriskfordeath><relriskfordeath>  <age> 42</age> <sex>0</sex> <cat>6</cat> <value>1.05617763046949</value></relriskfordeath><relriskfordeath>  <age> 42</age> <sex>0</sex> <cat>7</cat> <value>1.07342774500634</value></relriskfordeath><relriskfordeath>  <age> 42</age> <sex>0</sex> <cat>8</cat> <value>1.09204424018535</value></relriskfordeath><relriskfordeath>  <age> 42</age> <sex>0</sex> <cat>9</cat> <value>1.13299502963766</value></relriskfordeath><relriskfordeath>  <age> 42</age> <sex>1</sex> <cat>1</cat> <value>0.993909070288846</value></relriskfordeath><relriskfordeath>  <age> 42</age> <sex>1</sex> <cat>2</cat> <value>1</value></relriskfordeath><relriskfordeath>  <age> 42</age> <sex>1</sex> <cat>3</cat> <value>1.00709428217826</value></relriskfordeath><relriskfordeath>  <age> 42</age> <sex>1</sex> <cat>4</cat> <value>1.0150365935195</value></relriskfordeath><relriskfordeath>  <age> 42</age> <sex>1</sex> <cat>5</cat> <value>1.02369288441462</value></relriskfordeath><relriskfordeath>  <age> 42</age> <sex>1</sex> <cat>6</cat> <value>1.03304206563373</value></relriskfordeath><relriskfordeath>  <age> 42</age> <sex>1</sex> <cat>7</cat> <value>1.04310933145559</value></relriskfordeath><relriskfordeath>  <age> 42</age> <sex>1</sex> <cat>8</cat> <value>1.05394162057443</value></relriskfordeath><relriskfordeath>  <age> 42</age> <sex>1</sex> <cat>9</cat> <value>1.07412262674981</value></relriskfordeath><relriskfordeath>  <age> 43</age> <sex>0</sex> <cat>1</cat> <value>0.989196364942993</value></relriskfordeath><relriskfordeath>  <age> 43</age> <sex>0</sex> <cat>2</cat> <value>1</value></relriskfordeath><relriskfordeath>  <age> 43</age> <sex>0</sex> <cat>3</cat> <value>1.01224912535556</value></relriskfordeath><relriskfordeath>  <age> 43</age> <sex>0</sex> <cat>4</cat> <value>1.02597033964081</value></relriskfordeath><relriskfordeath>  <age> 43</age> <sex>0</sex> <cat>5</cat> <value>1.04098979715951</value></relriskfordeath><relriskfordeath>  <age> 43</age> <sex>0</sex> <cat>6</cat> <value>1.05727606277985</value></relriskfordeath><relriskfordeath>  <age> 43</age> <sex>0</sex> <cat>7</cat> <value>1.0748756660512</value></relriskfordeath><relriskfordeath>  <age> 43</age> <sex>0</sex> <cat>8</cat> <value>1.09387559539966</value></relriskfordeath><relriskfordeath>  <age> 43</age> <sex>0</sex> <cat>9</cat> <value>1.1356974068104</value></relriskfordeath><relriskfordeath>  <age> 43</age> <sex>1</sex> <cat>1</cat> <value>0.993626154475051</value></relriskfordeath><relriskfordeath>  <age> 43</age> <sex>1</sex> <cat>2</cat> <value>1</value></relriskfordeath><relriskfordeath>  <age> 43</age> <sex>1</sex> <cat>3</cat> <value>1.00742536206094</value></relriskfordeath><relriskfordeath>  <age> 43</age> <sex>1</sex> <cat>4</cat> <value>1.01574032315707</value></relriskfordeath><relriskfordeath>  <age> 43</age> <sex>1</sex> <cat>5</cat> <value>1.02480513333336</value></relriskfordeath><relriskfordeath>  <age> 43</age> <sex>1</sex> <cat>6</cat> <value>1.03459826558836</value></relriskfordeath><relriskfordeath>  <age> 43</age> <sex>1</sex> <cat>7</cat> <value>1.04514669723764</value></relriskfordeath><relriskfordeath>  <age> 43</age> <sex>1</sex> <cat>8</cat> <value>1.05650025691731</value></relriskfordeath><relriskfordeath>  <age> 43</age> <sex>1</sex> <cat>9</cat> <value>1.07766407150384</value></relriskfordeath><relriskfordeath>  <age> 44</age> <sex>0</sex> <cat>1</cat> <value>0.988975553222747</value></relriskfordeath><relriskfordeath>  <age> 44</age> <sex>0</sex> <cat>2</cat> <value>1</value></relriskfordeath><relriskfordeath>  <age> 44</age> <sex>0</sex> <cat>3</cat> <value>1.0125024805349</value></relriskfordeath><relriskfordeath>  <age> 44</age> <sex>0</sex> <cat>4</cat> <value>1.02651127441082</value></relriskfordeath><relriskfordeath>  <age> 44</age> <sex>0</sex> <cat>5</cat> <value>1.04185005763937</value></relriskfordeath><relriskfordeath>  <age> 44</age> <sex>0</sex> <cat>6</cat> <value>1.0584878722426</value></relriskfordeath><relriskfordeath>  <age> 44</age> <sex>0</sex> <cat>7</cat> <value>1.07647347244486</value></relriskfordeath><relriskfordeath>  <age> 44</age> <sex>0</sex> <cat>8</cat> <value>1.09589711241031</value></relriskfordeath><relriskfordeath>  <age> 44</age> <sex>0</sex> <cat>9</cat> <value>1.13868243281037</value></relriskfordeath><relriskfordeath>  <age> 44</age> <sex>1</sex> <cat>1</cat> <value>0.993324478792455</value></relriskfordeath><relriskfordeath>  <age> 44</age> <sex>1</sex> <cat>2</cat> <value>1</value></relriskfordeath><relriskfordeath>  <age> 44</age> <sex>1</sex> <cat>3</cat> <value>1.00777859312446</value></relriskfordeath><relriskfordeath>  <age> 44</age> <sex>1</sex> <cat>4</cat> <value>1.01649138961392</value></relriskfordeath><relriskfordeath>  <age> 44</age> <sex>1</sex> <cat>5</cat> <value>1.02599263077341</value></relriskfordeath><relriskfordeath>  <age> 44</age> <sex>1</sex> <cat>6</cat> <value>1.03626039556975</value></relriskfordeath><relriskfordeath>  <age> 44</age> <sex>1</sex> <cat>7</cat> <value>1.04732364581176</value></relriskfordeath><relriskfordeath>  <age> 44</age> <sex>1</sex> <cat>8</cat> <value>1.05923538907246</value></relriskfordeath><relriskfordeath>  <age> 44</age> <sex>1</sex> <cat>9</cat> <value>1.08145312353839</value></relriskfordeath><relriskfordeath>  <age> 45</age> <sex>0</sex> <cat>1</cat> <value>0.99032440811003</value></relriskfordeath><relriskfordeath>  <age> 45</age> <sex>0</sex> <cat>2</cat> <value>1</value></relriskfordeath><relriskfordeath>  <age> 45</age> <sex>0</sex> <cat>3</cat> <value>1.01095477957569</value></relriskfordeath><relriskfordeath>  <age> 45</age> <sex>0</sex> <cat>4</cat> <value>1.02320674016911</value></relriskfordeath><relriskfordeath>  <age> 45</age> <sex>0</sex> <cat>5</cat> <value>1.0365946806977</value></relriskfordeath><relriskfordeath>  <age> 45</age> <sex>0</sex> <cat>6</cat> <value>1.05108471268458</value></relriskfordeath><relriskfordeath>  <age> 45</age> <sex>0</sex> <cat>7</cat> <value>1.06671198370816</value></relriskfordeath><relriskfordeath>  <age> 45</age> <sex>0</sex> <cat>8</cat> <value>1.08354678011414</value></relriskfordeath><relriskfordeath>  <age> 45</age> <sex>0</sex> <cat>9</cat> <value>1.120444751945</value></relriskfordeath><relriskfordeath>  <age> 45</age> <sex>1</sex> <cat>1</cat> <value>0.994033399595023</value></relriskfordeath><relriskfordeath>  <age> 45</age> <sex>1</sex> <cat>2</cat> <value>1</value></relriskfordeath><relriskfordeath>  <age> 45</age> <sex>1</sex> <cat>3</cat> <value>1.00694247028198</value></relriskfordeath><relriskfordeath>  <age> 45</age> <sex>1</sex> <cat>4</cat> <value>1.0147057148981</value></relriskfordeath><relriskfordeath>  <age> 45</age> <sex>1</sex> <cat>5</cat> <value>1.02315579945152</value></relriskfordeath><relriskfordeath>  <age> 45</age> <sex>1</sex> <cat>6</cat> <value>1.03226926543919</value></relriskfordeath><relriskfordeath>  <age> 45</age> <sex>1</sex> <cat>7</cat> <value>1.04206753948791</value></relriskfordeath><relriskfordeath>  <age> 45</age> <sex>1</sex> <cat>8</cat> <value>1.0525927398968</value></relriskfordeath><relriskfordeath>  <age> 45</age> <sex>1</sex> <cat>9</cat> <value>1.07214104372087</value></relriskfordeath><relriskfordeath>  <age> 46</age> <sex>0</sex> <cat>1</cat> <value>0.990105928748051</value></relriskfordeath><relriskfordeath>  <age> 46</age> <sex>0</sex> <cat>2</cat> <value>1</value></relriskfordeath><relriskfordeath>  <age> 46</age> <sex>0</sex> <cat>3</cat> <value>1.01120478403879</value></relriskfordeath><relriskfordeath>  <age> 46</age> <sex>0</sex> <cat>4</cat> <value>1.02373967068264</value></relriskfordeath><relriskfordeath>  <age> 46</age> <sex>0</sex> <cat>5</cat> <value>1.03744074708002</value></relriskfordeath><relriskfordeath>  <age> 46</age> <sex>0</sex> <cat>6</cat> <value>1.0522743194782</value></relriskfordeath><relriskfordeath>  <age> 46</age> <sex>0</sex> <cat>7</cat> <value>1.06827741511123</value></relriskfordeath><relriskfordeath>  <age> 46</age> <sex>0</sex> <cat>8</cat> <value>1.08552316968301</value></relriskfordeath><relriskfordeath>  <age> 46</age> <sex>0</sex> <cat>9</cat> <value>1.12334854611143</value></relriskfordeath><relriskfordeath>  <age> 46</age> <sex>1</sex> <cat>1</cat> <value>0.993746262838321</value></relriskfordeath><relriskfordeath>  <age> 46</age> <sex>1</sex> <cat>2</cat> <value>1</value></relriskfordeath><relriskfordeath>  <age> 46</age> <sex>1</sex> <cat>3</cat> <value>1.00727827679654</value></relriskfordeath><relriskfordeath>  <age> 46</age> <sex>1</sex> <cat>4</cat> <value>1.0154192113678</value></relriskfordeath><relriskfordeath>  <age> 46</age> <sex>1</sex> <cat>5</cat> <value>1.02428299716758</value></relriskfordeath><relriskfordeath>  <age> 46</age> <sex>1</sex> <cat>6</cat> <value>1.03384563617399</value></relriskfordeath><relriskfordeath>  <age> 46</age> <sex>1</sex> <cat>7</cat> <value>1.04413025183349</value></relriskfordeath><relriskfordeath>  <age> 46</age> <sex>1</sex> <cat>8</cat> <value>1.05518175921392</value></relriskfordeath><relriskfordeath>  <age> 46</age> <sex>1</sex> <cat>9</cat> <value>1.07572035622021</value></relriskfordeath><relriskfordeath>  <age> 47</age> <sex>0</sex> <cat>1</cat> <value>0.989876104410334</value></relriskfordeath><relriskfordeath>  <age> 47</age> <sex>0</sex> <cat>2</cat> <value>1</value></relriskfordeath><relriskfordeath>  <age> 47</age> <sex>0</sex> <cat>3</cat> <value>1.01146789748911</value></relriskfordeath><relriskfordeath>  <age> 47</age> <sex>0</sex> <cat>4</cat> <value>1.02430070517346</value></relriskfordeath><relriskfordeath>  <age> 47</age> <sex>0</sex> <cat>5</cat> <value>1.03833170528216</value></relriskfordeath><relriskfordeath>  <age> 47</age> <sex>0</sex> <cat>6</cat> <value>1.05352745935887</value></relriskfordeath><relriskfordeath>  <age> 47</age> <sex>0</sex> <cat>7</cat> <value>1.06992702998699</value></relriskfordeath><relriskfordeath>  <age> 47</age> <sex>0</sex> <cat>8</cat> <value>1.08760661875467</value></relriskfordeath><relriskfordeath>  <age> 47</age> <sex>0</sex> <cat>9</cat> <value>1.12641233543763</value></relriskfordeath><relriskfordeath>  <age> 47</age> <sex>1</sex> <cat>1</cat> <value>0.993446889552123</value></relriskfordeath><relriskfordeath>  <age> 47</age> <sex>1</sex> <cat>2</cat> <value>1</value></relriskfordeath><relriskfordeath>  <age> 47</age> <sex>1</sex> <cat>3</cat> <value>1.00762861872925</value></relriskfordeath><relriskfordeath>  <age> 47</age> <sex>1</sex> <cat>4</cat> <value>1.01616387980748</value></relriskfordeath><relriskfordeath>  <age> 47</age> <sex>1</sex> <cat>5</cat> <value>1.02545993342534</value></relriskfordeath><relriskfordeath>  <age> 47</age> <sex>1</sex> <cat>6</cat> <value>1.03549230176911</value></relriskfordeath><relriskfordeath>  <age> 47</age> <sex>1</sex> <cat>7</cat> <value>1.04628597198951</value></relriskfordeath><relriskfordeath>  <age> 47</age> <sex>1</sex> <cat>8</cat> <value>1.05788888570823</value></relriskfordeath><relriskfordeath>  <age> 47</age> <sex>1</sex> <cat>9</cat> <value>1.07946673454965</value></relriskfordeath><relriskfordeath>  <age> 48</age> <sex>0</sex> <cat>1</cat> <value>0.989636907966324</value></relriskfordeath><relriskfordeath>  <age> 48</age> <sex>0</sex> <cat>2</cat> <value>1</value></relriskfordeath><relriskfordeath>  <age> 48</age> <sex>0</sex> <cat>3</cat> <value>1.01174188294167</value></relriskfordeath><relriskfordeath>  <age> 48</age> <sex>0</sex> <cat>4</cat> <value>1.02488510111157</value></relriskfordeath><relriskfordeath>  <age> 48</age> <sex>0</sex> <cat>5</cat> <value>1.03926007113139</value></relriskfordeath><relriskfordeath>  <age> 48</age> <sex>0</sex> <cat>6</cat> <value>1.05483367719677</value></relriskfordeath><relriskfordeath>  <age> 48</age> <sex>0</sex> <cat>7</cat> <value>1.0716471658792</value></relriskfordeath><relriskfordeath>  <age> 48</age> <sex>0</sex> <cat>8</cat> <value>1.08978000724585</value></relriskfordeath><relriskfordeath>  <age> 48</age> <sex>0</sex> <cat>9</cat> <value>1.12961142049079</value></relriskfordeath><relriskfordeath>  <age> 48</age> <sex>1</sex> <cat>1</cat> <value>0.993136562122398</value></relriskfordeath><relriskfordeath>  <age> 48</age> <sex>1</sex> <cat>2</cat> <value>1</value></relriskfordeath><relriskfordeath>  <age> 48</age> <sex>1</sex> <cat>3</cat> <value>1.00799202648449</value></relriskfordeath><relriskfordeath>  <age> 48</age> <sex>1</sex> <cat>4</cat> <value>1.0169366367595</value></relriskfordeath><relriskfordeath>  <age> 48</age> <sex>1</sex> <cat>5</cat> <value>1.02668180408237</value></relriskfordeath><relriskfordeath>  <age> 48</age> <sex>1</sex> <cat>6</cat> <value>1.03720264493286</value></relriskfordeath><relriskfordeath>  <age> 48</age> <sex>1</sex> <cat>7</cat> <value>1.04852618332171</value></relriskfordeath><relriskfordeath>  <age> 48</age> <sex>1</sex> <cat>8</cat> <value>1.06070362111683</value></relriskfordeath><relriskfordeath>  <age> 48</age> <sex>1</sex> <cat>9</cat> <value>1.08336620299349</value></relriskfordeath><relriskfordeath>  <age> 49</age> <sex>0</sex> <cat>1</cat> <value>0.989390261585879</value></relriskfordeath><relriskfordeath>  <age> 49</age> <sex>0</sex> <cat>2</cat> <value>1</value></relriskfordeath><relriskfordeath>  <age> 49</age> <sex>0</sex> <cat>3</cat> <value>1.0120245576238</value></relriskfordeath><relriskfordeath>  <age> 49</age> <sex>0</sex> <cat>4</cat> <value>1.02548822679331</value></relriskfordeath><relriskfordeath>  <age> 49</age> <sex>0</sex> <cat>5</cat> <value>1.0402185283174</value></relriskfordeath><relriskfordeath>  <age> 49</age> <sex>0</sex> <cat>6</cat> <value>1.05618274182776</value></relriskfordeath><relriskfordeath>  <age> 49</age> <sex>0</sex> <cat>7</cat> <value>1.07342443831851</value></relriskfordeath><relriskfordeath>  <age> 49</age> <sex>0</sex> <cat>8</cat> <value>1.09202654381703</value></relriskfordeath><relriskfordeath>  <age> 49</age> <sex>0</sex> <cat>9</cat> <value>1.13292150919679</value></relriskfordeath><relriskfordeath>  <age> 49</age> <sex>1</sex> <cat>1</cat> <value>0.99281655453239</value></relriskfordeath><relriskfordeath>  <age> 49</age> <sex>1</sex> <cat>2</cat> <value>1</value></relriskfordeath><relriskfordeath>  <age> 49</age> <sex>1</sex> <cat>3</cat> <value>1.00836703666216</value></relriskfordeath><relriskfordeath>  <age> 49</age> <sex>1</sex> <cat>4</cat> <value>1.01773440734807</value></relriskfordeath><relriskfordeath>  <age> 49</age> <sex>1</sex> <cat>5</cat> <value>1.02794381082729</value></relriskfordeath><relriskfordeath>  <age> 49</age> <sex>1</sex> <cat>6</cat> <value>1.0389700451386</value></relriskfordeath><relriskfordeath>  <age> 49</age> <sex>1</sex> <cat>7</cat> <value>1.05084234934029</value></relriskfordeath><relriskfordeath>  <age> 49</age> <sex>1</sex> <cat>8</cat> <value>1.06361542176422</value></relriskfordeath><relriskfordeath>  <age> 49</age> <sex>1</sex> <cat>9</cat> <value>1.08740466825397</value></relriskfordeath><relriskfordeath>  <age> 50</age> <sex>0</sex> <cat>1</cat> <value>0.99089889498956</value></relriskfordeath><relriskfordeath>  <age> 50</age> <sex>0</sex> <cat>2</cat> <value>1</value></relriskfordeath><relriskfordeath>  <age> 50</age> <sex>0</sex> <cat>3</cat> <value>1.01027438536072</value></relriskfordeath><relriskfordeath>  <age> 50</age> <sex>0</sex> <cat>4</cat> <value>1.02176340341739</value></relriskfordeath><relriskfordeath>  <age> 50</age> <sex>0</sex> <cat>5</cat> <value>1.03431193364479</value></relriskfordeath><relriskfordeath>  <age> 50</age> <sex>0</sex> <cat>6</cat> <value>1.04788260178287</value></relriskfordeath><relriskfordeath>  <age> 50</age> <sex>0</sex> <cat>7</cat> <value>1.06250367927403</value></relriskfordeath><relriskfordeath>  <age> 50</age> <sex>0</sex> <cat>8</cat> <value>1.0782365772653</value></relriskfordeath><relriskfordeath>  <age> 50</age> <sex>0</sex> <cat>9</cat> <value>1.11219701315518</value></relriskfordeath><relriskfordeath>  <age> 50</age> <sex>1</sex> <cat>1</cat> <value>0.993753696897875</value></relriskfordeath><relriskfordeath>  <age> 50</age> <sex>1</sex> <cat>2</cat> <value>1</value></relriskfordeath><relriskfordeath>  <age> 50</age> <sex>1</sex> <cat>3</cat> <value>1.00718165457612</value></relriskfordeath><relriskfordeath>  <age> 50</age> <sex>1</sex> <cat>4</cat> <value>1.01537192898492</value></relriskfordeath><relriskfordeath>  <age> 50</age> <sex>1</sex> <cat>5</cat> <value>1.02435796858931</value></relriskfordeath><relriskfordeath>  <age> 50</age> <sex>1</sex> <cat>6</cat> <value>1.03407715399591</value></relriskfordeath><relriskfordeath>  <age> 50</age> <sex>1</sex> <cat>7</cat> <value>1.04453696444433</value></relriskfordeath><relriskfordeath>  <age> 50</age> <sex>1</sex> <cat>8</cat> <value>1.05577501464936</value></relriskfordeath><relriskfordeath>  <age> 50</age> <sex>1</sex> <cat>9</cat> <value>1.07223345085096</value></relriskfordeath><relriskfordeath>  <age> 51</age> <sex>0</sex> <cat>1</cat> <value>0.990684479397381</value></relriskfordeath><relriskfordeath>  <age> 51</age> <sex>0</sex> <cat>2</cat> <value>1</value></relriskfordeath><relriskfordeath>  <age> 51</age> <sex>0</sex> <cat>3</cat> <value>1.01051889769817</value></relriskfordeath><relriskfordeath>  <age> 51</age> <sex>0</sex> <cat>4</cat> <value>1.02228441550413</value></relriskfordeath><relriskfordeath>  <age> 51</age> <sex>0</sex> <cat>5</cat> <value>1.03513863885971</value></relriskfordeath><relriskfordeath>  <age> 51</age> <sex>0</sex> <cat>6</cat> <value>1.04904419671572</value></relriskfordeath><relriskfordeath>  <age> 51</age> <sex>0</sex> <cat>7</cat> <value>1.06403102208703</value></relriskfordeath><relriskfordeath>  <age> 51</age> <sex>0</sex> <cat>8</cat> <value>1.0801631264056</value></relriskfordeath><relriskfordeath>  <age> 51</age> <sex>0</sex> <cat>9</cat> <value>1.11500939412642</value></relriskfordeath><relriskfordeath>  <age> 51</age> <sex>1</sex> <cat>1</cat> <value>0.993473508471663</value></relriskfordeath><relriskfordeath>  <age> 51</age> <sex>1</sex> <cat>2</cat> <value>1</value></relriskfordeath><relriskfordeath>  <age> 51</age> <sex>1</sex> <cat>3</cat> <value>1.00750574831204</value></relriskfordeath><relriskfordeath>  <age> 51</age> <sex>1</sex> <cat>4</cat> <value>1.01606819789905</value></relriskfordeath><relriskfordeath>  <age> 51</age> <sex>1</sex> <cat>5</cat> <value>1.02546570526793</value></relriskfordeath><relriskfordeath>  <age> 51</age> <sex>1</sex> <cat>6</cat> <value>1.03563358091853</value></relriskfordeath><relriskfordeath>  <age> 51</age> <sex>1</sex> <cat>7</cat> <value>1.04658046405898</value></relriskfordeath><relriskfordeath>  <age> 51</age> <sex>1</sex> <cat>8</cat> <value>1.05834660894281</value></relriskfordeath><relriskfordeath>  <age> 51</age> <sex>1</sex> <cat>9</cat> <value>1.07558865953903</value></relriskfordeath><relriskfordeath>  <age> 52</age> <sex>0</sex> <cat>1</cat> <value>0.990468450215462</value></relriskfordeath><relriskfordeath>  <age> 52</age> <sex>0</sex> <cat>2</cat> <value>1</value></relriskfordeath><relriskfordeath>  <age> 52</age> <sex>0</sex> <cat>3</cat> <value>1.01076537758893</value></relriskfordeath><relriskfordeath>  <age> 52</age> <sex>0</sex> <cat>4</cat> <value>1.02280978028666</value></relriskfordeath><relriskfordeath>  <age> 52</age> <sex>0</sex> <cat>5</cat> <value>1.03597252611647</value></relriskfordeath><relriskfordeath>  <age> 52</age> <sex>0</sex> <cat>6</cat> <value>1.0502162973555</value></relriskfordeath><relriskfordeath>  <age> 52</age> <sex>0</sex> <cat>7</cat> <value>1.06557275851386</value></relriskfordeath><relriskfordeath>  <age> 52</age> <sex>0</sex> <cat>8</cat> <value>1.08210860843866</value></relriskfordeath><relriskfordeath>  <age> 52</age> <sex>0</sex> <cat>9</cat> <value>1.11785206253748</value></relriskfordeath><relriskfordeath>  <age> 52</age> <sex>1</sex> <cat>1</cat> <value>0.993188408004091</value></relriskfordeath><relriskfordeath>  <age> 52</age> <sex>1</sex> <cat>2</cat> <value>1</value></relriskfordeath><relriskfordeath>  <age> 52</age> <sex>1</sex> <cat>3</cat> <value>1.00783573647253</value></relriskfordeath><relriskfordeath>  <age> 52</age> <sex>1</sex> <cat>4</cat> <value>1.01677741047283</value></relriskfordeath><relriskfordeath>  <age> 52</age> <sex>1</sex> <cat>5</cat> <value>1.02659452208589</value></relriskfordeath><relriskfordeath>  <age> 52</age> <sex>1</sex> <cat>6</cat> <value>1.03722036125274</value></relriskfordeath><relriskfordeath>  <age> 52</age> <sex>1</sex> <cat>7</cat> <value>1.04866484453568</value></relriskfordeath><relriskfordeath>  <age> 52</age> <sex>1</sex> <cat>8</cat> <value>1.06097102536418</value></relriskfordeath><relriskfordeath>  <age> 52</age> <sex>1</sex> <cat>9</cat> <value>1.07901554225361</value></relriskfordeath><relriskfordeath>  <age> 53</age> <sex>0</sex> <cat>1</cat> <value>0.990252261280315</value></relriskfordeath><relriskfordeath>  <age> 53</age> <sex>0</sex> <cat>2</cat> <value>1</value></relriskfordeath><relriskfordeath>  <age> 53</age> <sex>0</sex> <cat>3</cat> <value>1.01101217070858</value></relriskfordeath><relriskfordeath>  <age> 53</age> <sex>0</sex> <cat>4</cat> <value>1.02333597735283</value></relriskfordeath><relriskfordeath>  <age> 53</age> <sex>0</sex> <cat>5</cat> <value>1.03680801769274</value></relriskfordeath><relriskfordeath>  <age> 53</age> <sex>0</sex> <cat>6</cat> <value>1.05139107920241</value></relriskfordeath><relriskfordeath>  <age> 53</age> <sex>0</sex> <cat>7</cat> <value>1.06711861866586</value></relriskfordeath><relriskfordeath>  <age> 53</age> <sex>0</sex> <cat>8</cat> <value>1.08406009443121</value></relriskfordeath><relriskfordeath>  <age> 53</age> <sex>0</sex> <cat>9</cat> <value>1.12070623584024</value></relriskfordeath><relriskfordeath>  <age> 53</age> <sex>1</sex> <cat>1</cat> <value>0.992899435901928</value></relriskfordeath><relriskfordeath>  <age> 53</age> <sex>1</sex> <cat>2</cat> <value>1</value></relriskfordeath><relriskfordeath>  <age> 53</age> <sex>1</sex> <cat>3</cat> <value>1.00817042621668</value></relriskfordeath><relriskfordeath>  <age> 53</age> <sex>1</sex> <cat>4</cat> <value>1.01749701834336</value></relriskfordeath><relriskfordeath>  <age> 53</age> <sex>1</sex> <cat>5</cat> <value>1.02774038997236</value></relriskfordeath><relriskfordeath>  <age> 53</age> <sex>1</sex> <cat>6</cat> <value>1.03883187278426</value></relriskfordeath><relriskfordeath>  <age> 53</age> <sex>1</sex> <cat>7</cat> <value>1.05078277968559</value></relriskfordeath><relriskfordeath>  <age> 53</age> <sex>1</sex> <cat>8</cat> <value>1.06363912021348</value></relriskfordeath><relriskfordeath>  <age> 53</age> <sex>1</sex> <cat>9</cat> <value>1.08250232550766</value></relriskfordeath><relriskfordeath>  <age> 54</age> <sex>0</sex> <cat>1</cat> <value>0.990037322726216</value></relriskfordeath><relriskfordeath>  <age> 54</age> <sex>0</sex> <cat>2</cat> <value>1</value></relriskfordeath><relriskfordeath>  <age> 54</age> <sex>0</sex> <cat>3</cat> <value>1.01125766954239</value></relriskfordeath><relriskfordeath>  <age> 54</age> <sex>0</sex> <cat>4</cat> <value>1.02385958223919</value></relriskfordeath><relriskfordeath>  <age> 54</age> <sex>0</sex> <cat>5</cat> <value>1.03763968159885</value></relriskfordeath><relriskfordeath>  <age> 54</age> <sex>0</sex> <cat>6</cat> <value>1.05256091275328</value></relriskfordeath><relriskfordeath>  <age> 54</age> <sex>0</sex> <cat>7</cat> <value>1.06865857540357</value></relriskfordeath><relriskfordeath>  <age> 54</age> <sex>0</sex> <cat>8</cat> <value>1.08600494341227</value></relriskfordeath><relriskfordeath>  <age> 54</age> <sex>0</sex> <cat>9</cat> <value>1.12355349006087</value></relriskfordeath><relriskfordeath>  <age> 54</age> <sex>1</sex> <cat>1</cat> <value>0.992607624439139</value></relriskfordeath><relriskfordeath>  <age> 54</age> <sex>1</sex> <cat>2</cat> <value>1</value></relriskfordeath><relriskfordeath>  <age> 54</age> <sex>1</sex> <cat>3</cat> <value>1.00850863118694</value></relriskfordeath><relriskfordeath>  <age> 54</age> <sex>1</sex> <cat>4</cat> <value>1.0182244832528</value></relriskfordeath><relriskfordeath>  <age> 54</age> <sex>1</sex> <cat>5</cat> <value>1.02889928933092</value></relriskfordeath><relriskfordeath>  <age> 54</age> <sex>1</sex> <cat>6</cat> <value>1.04046249672845</value></relriskfordeath><relriskfordeath>  <age> 54</age> <sex>1</sex> <cat>7</cat> <value>1.05292693409881</value></relriskfordeath><relriskfordeath>  <age> 54</age> <sex>1</sex> <cat>8</cat> <value>1.0663417199802</value></relriskfordeath><relriskfordeath>  <age> 54</age> <sex>1</sex> <cat>9</cat> <value>1.08603716097719</value></relriskfordeath><relriskfordeath>  <age> 55</age> <sex>0</sex> <cat>1</cat> <value>0.99179223584473</value></relriskfordeath><relriskfordeath>  <age> 55</age> <sex>0</sex> <cat>2</cat> <value>1</value></relriskfordeath><relriskfordeath>  <age> 55</age> <sex>0</sex> <cat>3</cat> <value>1.00925547230439</value></relriskfordeath><relriskfordeath>  <age> 55</age> <sex>0</sex> <cat>4</cat> <value>1.01959206141578</value></relriskfordeath><relriskfordeath>  <age> 55</age> <sex>0</sex> <cat>5</cat> <value>1.03086622536588</value></relriskfordeath><relriskfordeath>  <age> 55</age> <sex>0</sex> <cat>6</cat> <value>1.04304051226825</value></relriskfordeath><relriskfordeath>  <age> 55</age> <sex>0</sex> <cat>7</cat> <value>1.05613619843591</value></relriskfordeath><relriskfordeath>  <age> 55</age> <sex>0</sex> <cat>8</cat> <value>1.07020377744142</value></relriskfordeath><relriskfordeath>  <age> 55</age> <sex>0</sex> <cat>9</cat> <value>1.10046727675514</value></relriskfordeath><relriskfordeath>  <age> 55</age> <sex>1</sex> <cat>1</cat> <value>0.993832133782439</value></relriskfordeath><relriskfordeath>  <age> 55</age> <sex>1</sex> <cat>2</cat> <value>1</value></relriskfordeath><relriskfordeath>  <age> 55</age> <sex>1</sex> <cat>3</cat> <value>1.0070865302816</value></relriskfordeath><relriskfordeath>  <age> 55</age> <sex>1</sex> <cat>4</cat> <value>1.01516174553288</value></relriskfordeath><relriskfordeath>  <age> 55</age> <sex>1</sex> <cat>5</cat> <value>1.02401341567151</value></relriskfordeath><relriskfordeath>  <age> 55</age> <sex>1</sex> <cat>6</cat> <value>1.03357765862625</value></relriskfordeath><relriskfordeath>  <age> 55</age> <sex>1</sex> <cat>7</cat> <value>1.04385953033332</value></relriskfordeath><relriskfordeath>  <age> 55</age> <sex>1</sex> <cat>8</cat> <value>1.05489343927303</value></relriskfordeath><relriskfordeath>  <age> 55</age> <sex>1</sex> <cat>9</cat> <value>1.07102462780082</value></relriskfordeath><relriskfordeath>  <age> 56</age> <sex>0</sex> <cat>1</cat> <value>0.991624441797414</value></relriskfordeath><relriskfordeath>  <age> 56</age> <sex>0</sex> <cat>2</cat> <value>1</value></relriskfordeath><relriskfordeath>  <age> 56</age> <sex>0</sex> <cat>3</cat> <value>1.00944646292322</value></relriskfordeath><relriskfordeath>  <age> 56</age> <sex>0</sex> <cat>4</cat> <value>1.01999858074134</value></relriskfordeath><relriskfordeath>  <age> 56</age> <sex>0</sex> <cat>5</cat> <value>1.03151049178847</value></relriskfordeath><relriskfordeath>  <age> 56</age> <sex>0</sex> <cat>6</cat> <value>1.04394460661673</value></relriskfordeath><relriskfordeath>  <age> 56</age> <sex>0</sex> <cat>7</cat> <value>1.05732334123256</value></relriskfordeath><relriskfordeath>  <age> 56</age> <sex>0</sex> <cat>8</cat> <value>1.07169903510602</value></relriskfordeath><relriskfordeath>  <age> 56</age> <sex>0</sex> <cat>9</cat> <value>1.10264265073335</value></relriskfordeath><relriskfordeath>  <age> 56</age> <sex>1</sex> <cat>1</cat> <value>0.993595307833987</value></relriskfordeath><relriskfordeath>  <age> 56</age> <sex>1</sex> <cat>2</cat> <value>1</value></relriskfordeath><relriskfordeath>  <age> 56</age> <sex>1</sex> <cat>3</cat> <value>1.00736038036669</value></relriskfordeath><relriskfordeath>  <age> 56</age> <sex>1</sex> <cat>4</cat> <value>1.01574995530625</value></relriskfordeath><relriskfordeath>  <age> 56</age> <sex>1</sex> <cat>5</cat> <value>1.02494902381985</value></relriskfordeath><relriskfordeath>  <age> 56</age> <sex>1</sex> <cat>6</cat> <value>1.03489190902217</value></relriskfordeath><relriskfordeath>  <age> 56</age> <sex>1</sex> <cat>7</cat> <value>1.04558459385463</value></relriskfordeath><relriskfordeath>  <age> 56</age> <sex>1</sex> <cat>8</cat> <value>1.05706365285658</value></relriskfordeath><relriskfordeath>  <age> 56</age> <sex>1</sex> <cat>9</cat> <value>1.07385477842852</value></relriskfordeath><relriskfordeath>  <age> 57</age> <sex>0</sex> <cat>1</cat> <value>0.991460913443451</value></relriskfordeath><relriskfordeath>  <age> 57</age> <sex>0</sex> <cat>2</cat> <value>1</value></relriskfordeath><relriskfordeath>  <age> 57</age> <sex>0</sex> <cat>3</cat> <value>1.00963268342675</value></relriskfordeath><relriskfordeath>  <age> 57</age> <sex>0</sex> <cat>4</cat> <value>1.02039505405173</value></relriskfordeath><relriskfordeath>  <age> 57</age> <sex>0</sex> <cat>5</cat> <value>1.03213902084913</value></relriskfordeath><relriskfordeath>  <age> 57</age> <sex>0</sex> <cat>6</cat> <value>1.04482689308981</value></relriskfordeath><relriskfordeath>  <age> 57</age> <sex>0</sex> <cat>7</cat> <value>1.05848223490922</value></relriskfordeath><relriskfordeath>  <age> 57</age> <sex>0</sex> <cat>8</cat> <value>1.07315922858666</value></relriskfordeath><relriskfordeath>  <age> 57</age> <sex>0</sex> <cat>9</cat> <value>1.10476876559134</value></relriskfordeath><relriskfordeath>  <age> 57</age> <sex>1</sex> <cat>1</cat> <value>0.993358699309825</value></relriskfordeath><relriskfordeath>  <age> 57</age> <sex>1</sex> <cat>2</cat> <value>1</value></relriskfordeath><relriskfordeath>  <age> 57</age> <sex>1</sex> <cat>3</cat> <value>1.00763413101941</value></relriskfordeath><relriskfordeath>  <age> 57</age> <sex>1</sex> <cat>4</cat> <value>1.01633815171588</value></relriskfordeath><relriskfordeath>  <age> 57</age> <sex>1</sex> <cat>5</cat> <value>1.02588495851489</value></relriskfordeath><relriskfordeath>  <age> 57</age> <sex>1</sex> <cat>6</cat> <value>1.03620714220439</value></relriskfordeath><relriskfordeath>  <age> 57</age> <sex>1</sex> <cat>7</cat> <value>1.04731168052884</value></relriskfordeath><relriskfordeath>  <age> 57</age> <sex>1</sex> <cat>8</cat> <value>1.05923739213799</value></relriskfordeath><relriskfordeath>  <age> 57</age> <sex>1</sex> <cat>9</cat> <value>1.07669148723241</value></relriskfordeath><relriskfordeath>  <age> 58</age> <sex>0</sex> <cat>1</cat> <value>0.991302635949889</value></relriskfordeath><relriskfordeath>  <age> 58</age> <sex>0</sex> <cat>2</cat> <value>1</value></relriskfordeath><relriskfordeath>  <age> 58</age> <sex>0</sex> <cat>3</cat> <value>1.00981300841658</value></relriskfordeath><relriskfordeath>  <age> 58</age> <sex>0</sex> <cat>4</cat> <value>1.02077908098393</value></relriskfordeath><relriskfordeath>  <age> 58</age> <sex>0</sex> <cat>5</cat> <value>1.03274799993932</value></relriskfordeath><relriskfordeath>  <age> 58</age> <sex>0</sex> <cat>6</cat> <value>1.04568200902346</value></relriskfordeath><relriskfordeath>  <age> 58</age> <sex>0</sex> <cat>7</cat> <value>1.05960582076942</value></relriskfordeath><relriskfordeath>  <age> 58</age> <sex>0</sex> <cat>8</cat> <value>1.07457544466249</value></relriskfordeath><relriskfordeath>  <age> 58</age> <sex>0</sex> <cat>9</cat> <value>1.1068325806052</value></relriskfordeath><relriskfordeath>  <age> 58</age> <sex>1</sex> <cat>1</cat> <value>0.9931231094768</value></relriskfordeath><relriskfordeath>  <age> 58</age> <sex>1</sex> <cat>2</cat> <value>1</value></relriskfordeath><relriskfordeath>  <age> 58</age> <sex>1</sex> <cat>3</cat> <value>1.00790685535722</value></relriskfordeath><relriskfordeath>  <age> 58</age> <sex>1</sex> <cat>4</cat> <value>1.01692434362198</value></relriskfordeath><relriskfordeath>  <age> 58</age> <sex>1</sex> <cat>5</cat> <value>1.02681805246042</value></relriskfordeath><relriskfordeath>  <age> 58</age> <sex>1</sex> <cat>6</cat> <value>1.03751890924002</value></relriskfordeath><relriskfordeath>  <age> 58</age> <sex>1</sex> <cat>7</cat> <value>1.04903495167575</value></relriskfordeath><relriskfordeath>  <age> 58</age> <sex>1</sex> <cat>8</cat> <value>1.06140731395823</value></relriskfordeath><relriskfordeath>  <age> 58</age> <sex>1</sex> <cat>9</cat> <value>1.07952518539533</value></relriskfordeath><relriskfordeath>  <age> 59</age> <sex>0</sex> <cat>1</cat> <value>0.991150548707925</value></relriskfordeath><relriskfordeath>  <age> 59</age> <sex>0</sex> <cat>2</cat> <value>1</value></relriskfordeath><relriskfordeath>  <age> 59</age> <sex>0</sex> <cat>3</cat> <value>1.00998636323378</value></relriskfordeath><relriskfordeath>  <age> 59</age> <sex>0</sex> <cat>4</cat> <value>1.02114836745378</value></relriskfordeath><relriskfordeath>  <age> 59</age> <sex>0</sex> <cat>5</cat> <value>1.03333378192436</value></relriskfordeath><relriskfordeath>  <age> 59</age> <sex>0</sex> <cat>6</cat> <value>1.04650481950289</value></relriskfordeath><relriskfordeath>  <age> 59</age> <sex>0</sex> <cat>7</cat> <value>1.06068733291593</value></relriskfordeath><relriskfordeath>  <age> 59</age> <sex>0</sex> <cat>8</cat> <value>1.07593913051498</value></relriskfordeath><relriskfordeath>  <age> 59</age> <sex>0</sex> <cat>9</cat> <value>1.10882155073464</value></relriskfordeath><relriskfordeath>  <age> 59</age> <sex>1</sex> <cat>1</cat> <value>0.992889328257079</value></relriskfordeath><relriskfordeath>  <age> 59</age> <sex>1</sex> <cat>2</cat> <value>1</value></relriskfordeath><relriskfordeath>  <age> 59</age> <sex>1</sex> <cat>3</cat> <value>1.00817763773257</value></relriskfordeath><relriskfordeath>  <age> 59</age> <sex>1</sex> <cat>4</cat> <value>1.01750656153627</value></relriskfordeath><relriskfordeath>  <age> 59</age> <sex>1</sex> <cat>5</cat> <value>1.02774516849093</value></relriskfordeath><relriskfordeath>  <age> 59</age> <sex>1</sex> <cat>6</cat> <value>1.03882279703089</value></relriskfordeath><relriskfordeath>  <age> 59</age> <sex>1</sex> <cat>7</cat> <value>1.05074860657643</value></relriskfordeath><relriskfordeath>  <age> 59</age> <sex>1</sex> <cat>8</cat> <value>1.06356611078666</value></relriskfordeath><relriskfordeath>  <age> 59</age> <sex>1</sex> <cat>9</cat> <value>1.08234632634188</value></relriskfordeath><relriskfordeath>  <age> 60</age> <sex>0</sex> <cat>1</cat> <value>0.993147944367587</value></relriskfordeath><relriskfordeath>  <age> 60</age> <sex>0</sex> <cat>2</cat> <value>1</value></relriskfordeath><relriskfordeath>  <age> 60</age> <sex>0</sex> <cat>3</cat> <value>1.00771434938007</value></relriskfordeath><relriskfordeath>  <age> 60</age> <sex>0</sex> <cat>4</cat> <value>1.01631432860939</value></relriskfordeath><relriskfordeath>  <age> 60</age> <sex>0</sex> <cat>5</cat> <value>1.02567586991289</value></relriskfordeath><relriskfordeath>  <age> 60</age> <sex>0</sex> <cat>6</cat> <value>1.03576339588251</value></relriskfordeath><relriskfordeath>  <age> 60</age> <sex>0</sex> <cat>7</cat> <value>1.04658984358064</value></relriskfordeath><relriskfordeath>  <age> 60</age> <sex>0</sex> <cat>8</cat> <value>1.0581918090687</value></relriskfordeath><relriskfordeath>  <age> 60</age> <sex>0</sex> <cat>9</cat> <value>1.08303256709506</value></relriskfordeath><relriskfordeath>  <age> 60</age> <sex>1</sex> <cat>1</cat> <value>0.994432285250687</value></relriskfordeath><relriskfordeath>  <age> 60</age> <sex>1</sex> <cat>2</cat> <value>1</value></relriskfordeath><relriskfordeath>  <age> 60</age> <sex>1</sex> <cat>3</cat> <value>1.00638983510513</value></relriskfordeath><relriskfordeath>  <age> 60</age> <sex>1</sex> <cat>4</cat> <value>1.01366170879743</value></relriskfordeath><relriskfordeath>  <age> 60</age> <sex>1</sex> <cat>5</cat> <value>1.02162121500024</value></relriskfordeath><relriskfordeath>  <age> 60</age> <sex>1</sex> <cat>6</cat> <value>1.03020791967897</value></relriskfordeath><relriskfordeath>  <age> 60</age> <sex>1</sex> <cat>7</cat> <value>1.03942328560122</value></relriskfordeath><relriskfordeath>  <age> 60</age> <sex>1</sex> <cat>8</cat> <value>1.0492947793379</value></relriskfordeath><relriskfordeath>  <age> 60</age> <sex>1</sex> <cat>9</cat> <value>1.06368812683651</value></relriskfordeath><relriskfordeath>  <age> 61</age> <sex>0</sex> <cat>1</cat> <value>0.993044038511143</value></relriskfordeath><relriskfordeath>  <age> 61</age> <sex>0</sex> <cat>2</cat> <value>1</value></relriskfordeath><relriskfordeath>  <age> 61</age> <sex>0</sex> <cat>3</cat> <value>1.00783229955512</value></relriskfordeath><relriskfordeath>  <age> 61</age> <sex>0</sex> <cat>4</cat> <value>1.01656498193511</value></relriskfordeath><relriskfordeath>  <age> 61</age> <sex>0</sex> <cat>5</cat> <value>1.02607242650805</value></relriskfordeath><relriskfordeath>  <age> 61</age> <sex>0</sex> <cat>6</cat> <value>1.0363188495354</value></relriskfordeath><relriskfordeath>  <age> 61</age> <sex>0</sex> <cat>7</cat> <value>1.04731775601919</value></relriskfordeath><relriskfordeath>  <age> 61</age> <sex>0</sex> <cat>8</cat> <value>1.05910672403896</value></relriskfordeath><relriskfordeath>  <age> 61</age> <sex>0</sex> <cat>9</cat> <value>1.08435713232365</value></relriskfordeath><relriskfordeath>  <age> 61</age> <sex>1</sex> <cat>1</cat> <value>0.994259395145187</value></relriskfordeath><relriskfordeath>  <age> 61</age> <sex>1</sex> <cat>2</cat> <value>1</value></relriskfordeath><relriskfordeath>  <age> 61</age> <sex>1</sex> <cat>3</cat> <value>1.00658946022985</value></relriskfordeath><relriskfordeath>  <age> 61</age> <sex>1</sex> <cat>4</cat> <value>1.01409010016089</value></relriskfordeath><relriskfordeath>  <age> 61</age> <sex>1</sex> <cat>5</cat> <value>1.02230193787139</value></relriskfordeath><relriskfordeath>  <age> 61</age> <sex>1</sex> <cat>6</cat> <value>1.03116310714994</value></relriskfordeath><relriskfordeath>  <age> 61</age> <sex>1</sex> <cat>7</cat> <value>1.04067560892728</value></relriskfordeath><relriskfordeath>  <age> 61</age> <sex>1</sex> <cat>8</cat> <value>1.05086832844963</value></relriskfordeath><relriskfordeath>  <age> 61</age> <sex>1</sex> <cat>9</cat> <value>1.06573628044156</value></relriskfordeath><relriskfordeath>  <age> 62</age> <sex>0</sex> <cat>1</cat> <value>0.992946845472241</value></relriskfordeath><relriskfordeath>  <age> 62</age> <sex>0</sex> <cat>2</cat> <value>1</value></relriskfordeath><relriskfordeath>  <age> 62</age> <sex>0</sex> <cat>3</cat> <value>1.00794267372905</value></relriskfordeath><relriskfordeath>  <age> 62</age> <sex>0</sex> <cat>4</cat> <value>1.01679959099134</value></relriskfordeath><relriskfordeath>  <age> 62</age> <sex>0</sex> <cat>5</cat> <value>1.02644369444727</value></relriskfordeath><relriskfordeath>  <age> 62</age> <sex>0</sex> <cat>6</cat> <value>1.03683902374374</value></relriskfordeath><relriskfordeath>  <age> 62</age> <sex>0</sex> <cat>7</cat> <value>1.047999633696</value></relriskfordeath><relriskfordeath>  <age> 62</age> <sex>0</sex> <cat>8</cat> <value>1.05996404257565</value></relriskfordeath><relriskfordeath>  <age> 62</age> <sex>0</sex> <cat>9</cat> <value>1.08559920493498</value></relriskfordeath><relriskfordeath>  <age> 62</age> <sex>1</sex> <cat>1</cat> <value>0.994089675156476</value></relriskfordeath><relriskfordeath>  <age> 62</age> <sex>1</sex> <cat>2</cat> <value>1</value></relriskfordeath><relriskfordeath>  <age> 62</age> <sex>1</sex> <cat>3</cat> <value>1.00678550788656</value></relriskfordeath><relriskfordeath>  <age> 62</age> <sex>1</sex> <cat>4</cat> <value>1.01451092336965</value></relriskfordeath><relriskfordeath>  <age> 62</age> <sex>1</sex> <cat>5</cat> <value>1.02297082391886</value></relriskfordeath><relriskfordeath>  <age> 62</age> <sex>1</sex> <cat>6</cat> <value>1.03210196982555</value></relriskfordeath><relriskfordeath>  <age> 62</age> <sex>1</sex> <cat>7</cat> <value>1.04190692671332</value></relriskfordeath><relriskfordeath>  <age> 62</age> <sex>1</sex> <cat>8</cat> <value>1.05241601473923</value></relriskfordeath><relriskfordeath>  <age> 62</age> <sex>1</sex> <cat>9</cat> <value>1.06775182847029</value></relriskfordeath><relriskfordeath>  <age> 63</age> <sex>0</sex> <cat>1</cat> <value>0.992856924767248</value></relriskfordeath><relriskfordeath>  <age> 63</age> <sex>0</sex> <cat>2</cat> <value>1</value></relriskfordeath><relriskfordeath>  <age> 63</age> <sex>0</sex> <cat>3</cat> <value>1.00804483289688</value></relriskfordeath><relriskfordeath>  <age> 63</age> <sex>0</sex> <cat>4</cat> <value>1.01701679303692</value></relriskfordeath><relriskfordeath>  <age> 63</age> <sex>0</sex> <cat>5</cat> <value>1.02678750955538</value></relriskfordeath><relriskfordeath>  <age> 63</age> <sex>0</sex> <cat>6</cat> <value>1.0373208749578</value></relriskfordeath><relriskfordeath>  <age> 63</age> <sex>0</sex> <cat>7</cat> <value>1.04863147117261</value></relriskfordeath><relriskfordeath>  <age> 63</age> <sex>0</sex> <cat>8</cat> <value>1.06075870780402</value></relriskfordeath><relriskfordeath>  <age> 63</age> <sex>0</sex> <cat>9</cat> <value>1.08675138935434</value></relriskfordeath><relriskfordeath>  <age> 63</age> <sex>1</sex> <cat>1</cat> <value>0.993923682355672</value></relriskfordeath><relriskfordeath>  <age> 63</age> <sex>1</sex> <cat>2</cat> <value>1</value></relriskfordeath><relriskfordeath>  <age> 63</age> <sex>1</sex> <cat>3</cat> <value>1.00697733096376</value></relriskfordeath><relriskfordeath>  <age> 63</age> <sex>1</sex> <cat>4</cat> <value>1.01492278469267</value></relriskfordeath><relriskfordeath>  <age> 63</age> <sex>1</sex> <cat>5</cat> <value>1.02362564984311</value></relriskfordeath><relriskfordeath>  <age> 63</age> <sex>1</sex> <cat>6</cat> <value>1.03302137518522</value></relriskfordeath><relriskfordeath>  <age> 63</age> <sex>1</sex> <cat>7</cat> <value>1.04311311440018</value></relriskfordeath><relriskfordeath>  <age> 63</age> <sex>1</sex> <cat>8</cat> <value>1.05393263260864</value></relriskfordeath><relriskfordeath>  <age> 63</age> <sex>1</sex> <cat>9</cat> <value>1.06972795049785</value></relriskfordeath><relriskfordeath>  <age> 64</age> <sex>0</sex> <cat>1</cat> <value>0.992774790323484</value></relriskfordeath><relriskfordeath>  <age> 64</age> <sex>0</sex> <cat>2</cat> <value>1</value></relriskfordeath><relriskfordeath>  <age> 64</age> <sex>0</sex> <cat>3</cat> <value>1.00813818961209</value></relriskfordeath><relriskfordeath>  <age> 64</age> <sex>0</sex> <cat>4</cat> <value>1.01721533464945</value></relriskfordeath><relriskfordeath>  <age> 64</age> <sex>0</sex> <cat>5</cat> <value>1.02710188017851</value></relriskfordeath><relriskfordeath>  <age> 64</age> <sex>0</sex> <cat>6</cat> <value>1.03776160061901</value></relriskfordeath><relriskfordeath>  <age> 64</age> <sex>0</sex> <cat>7</cat> <value>1.0492095778894</value></relriskfordeath><relriskfordeath>  <age> 64</age> <sex>0</sex> <cat>8</cat> <value>1.06148605734677</value></relriskfordeath><relriskfordeath>  <age> 64</age> <sex>0</sex> <cat>9</cat> <value>1.08780685666916</value></relriskfordeath><relriskfordeath>  <age> 64</age> <sex>1</sex> <cat>1</cat> <value>0.993761958794132</value></relriskfordeath><relriskfordeath>  <age> 64</age> <sex>1</sex> <cat>2</cat> <value>1</value></relriskfordeath><relriskfordeath>  <age> 64</age> <sex>1</sex> <cat>3</cat> <value>1.00716429885308</value></relriskfordeath><relriskfordeath>  <age> 64</age> <sex>1</sex> <cat>4</cat> <value>1.01532432470388</value></relriskfordeath><relriskfordeath>  <age> 64</age> <sex>1</sex> <cat>5</cat> <value>1.02426424492101</value></relriskfordeath><relriskfordeath>  <age> 64</age> <sex>1</sex> <cat>6</cat> <value>1.03391826155821</value></relriskfordeath><relriskfordeath>  <age> 64</age> <sex>1</sex> <cat>7</cat> <value>1.04429013621203</value></relriskfordeath><relriskfordeath>  <age> 64</age> <sex>1</sex> <cat>8</cat> <value>1.05541308250594</value></relriskfordeath><relriskfordeath>  <age> 64</age> <sex>1</sex> <cat>9</cat> <value>1.07165795306314</value></relriskfordeath><relriskfordeath>  <age> 65</age> <sex>0</sex> <cat>1</cat> <value>0.994967877035433</value></relriskfordeath><relriskfordeath>  <age> 65</age> <sex>0</sex> <cat>2</cat> <value>1</value></relriskfordeath><relriskfordeath>  <age> 65</age> <sex>0</sex> <cat>3</cat> <value>1.00565352743692</value></relriskfordeath><relriskfordeath>  <age> 65</age> <sex>0</sex> <cat>4</cat> <value>1.01194129340305</value></relriskfordeath><relriskfordeath>  <age> 65</age> <sex>0</sex> <cat>5</cat> <value>1.018768226384</value></relriskfordeath><relriskfordeath>  <age> 65</age> <sex>0</sex> <cat>6</cat> <value>1.02610421227952</value></relriskfordeath><relriskfordeath>  <age> 65</age> <sex>0</sex> <cat>7</cat> <value>1.033954326067</value></relriskfordeath><relriskfordeath>  <age> 65</age> <sex>0</sex> <cat>8</cat> <value>1.04234038171288</value></relriskfordeath><relriskfordeath>  <age> 65</age> <sex>0</sex> <cat>9</cat> <value>1.06018486778992</value></relriskfordeath><relriskfordeath>  <age> 65</age> <sex>1</sex> <cat>1</cat> <value>0.995608834164052</value></relriskfordeath><relriskfordeath>  <age> 65</age> <sex>1</sex> <cat>2</cat> <value>1</value></relriskfordeath><relriskfordeath>  <age> 65</age> <sex>1</sex> <cat>3</cat> <value>1.00503117646611</value></relriskfordeath><relriskfordeath>  <age> 65</age> <sex>1</sex> <cat>4</cat> <value>1.01074583051866</value></relriskfordeath><relriskfordeath>  <age> 65</age> <sex>1</sex> <cat>5</cat> <value>1.01698743621156</value></relriskfordeath><relriskfordeath>  <age> 65</age> <sex>1</sex> <cat>6</cat> <value>1.02370524435858</value></relriskfordeath><relriskfordeath>  <age> 65</age> <sex>1</sex> <cat>7</cat> <value>1.03089698812226</value></relriskfordeath><relriskfordeath>  <age> 65</age> <sex>1</sex> <cat>8</cat> <value>1.03858040327964</value></relriskfordeath><relriskfordeath>  <age> 65</age> <sex>1</sex> <cat>9</cat> <value>1.04974009129566</value></relriskfordeath><relriskfordeath>  <age> 66</age> <sex>0</sex> <cat>1</cat> <value>0.994923550632784</value></relriskfordeath><relriskfordeath>  <age> 66</age> <sex>0</sex> <cat>2</cat> <value>1</value></relriskfordeath><relriskfordeath>  <age> 66</age> <sex>0</sex> <cat>3</cat> <value>1.0057036762284</value></relriskfordeath><relriskfordeath>  <age> 66</age> <sex>0</sex> <cat>4</cat> <value>1.01204765238379</value></relriskfordeath><relriskfordeath>  <age> 66</age> <sex>0</sex> <cat>5</cat> <value>1.01893613490842</value></relriskfordeath><relriskfordeath>  <age> 66</age> <sex>0</sex> <cat>6</cat> <value>1.02633886035795</value></relriskfordeath><relriskfordeath>  <age> 66</age> <sex>0</sex> <cat>7</cat> <value>1.03426107682856</value></relriskfordeath><relriskfordeath>  <age> 66</age> <sex>0</sex> <cat>8</cat> <value>1.04272493700646</value></relriskfordeath><relriskfordeath>  <age> 66</age> <sex>0</sex> <cat>9</cat> <value>1.06073825301448</value></relriskfordeath><relriskfordeath>  <age> 66</age> <sex>1</sex> <cat>1</cat> <value>0.995504886683937</value></relriskfordeath><relriskfordeath>  <age> 66</age> <sex>1</sex> <cat>2</cat> <value>1</value></relriskfordeath><relriskfordeath>  <age> 66</age> <sex>1</sex> <cat>3</cat> <value>1.00515086841404</value></relriskfordeath><relriskfordeath>  <age> 66</age> <sex>1</sex> <cat>4</cat> <value>1.01100225361139</value></relriskfordeath><relriskfordeath>  <age> 66</age> <sex>1</sex> <cat>5</cat> <value>1.01739414641628</value></relriskfordeath><relriskfordeath>  <age> 66</age> <sex>1</sex> <cat>6</cat> <value>1.02427480819868</value></relriskfordeath><relriskfordeath>  <age> 66</age> <sex>1</sex> <cat>7</cat> <value>1.03164215169833</value></relriskfordeath><relriskfordeath>  <age> 66</age> <sex>1</sex> <cat>8</cat> <value>1.0395145986607</value></relriskfordeath><relriskfordeath>  <age> 66</age> <sex>1</sex> <cat>9</cat> <value>1.05095185981227</value></relriskfordeath><relriskfordeath>  <age> 67</age> <sex>0</sex> <cat>1</cat> <value>0.994885521349214</value></relriskfordeath><relriskfordeath>  <age> 67</age> <sex>0</sex> <cat>2</cat> <value>1</value></relriskfordeath><relriskfordeath>  <age> 67</age> <sex>0</sex> <cat>3</cat> <value>1.00574672390669</value></relriskfordeath><relriskfordeath>  <age> 67</age> <sex>0</sex> <cat>4</cat> <value>1.01213897973987</value></relriskfordeath><relriskfordeath>  <age> 67</age> <sex>0</sex> <cat>5</cat> <value>1.01908036243713</value></relriskfordeath><relriskfordeath>  <age> 67</age> <sex>0</sex> <cat>6</cat> <value>1.02654048854328</value></relriskfordeath><relriskfordeath>  <age> 67</age> <sex>0</sex> <cat>7</cat> <value>1.03452476376957</value></relriskfordeath><relriskfordeath>  <age> 67</age> <sex>0</sex> <cat>8</cat> <value>1.04305564187727</value></relriskfordeath><relriskfordeath>  <age> 67</age> <sex>0</sex> <cat>9</cat> <value>1.0612145996875</value></relriskfordeath><relriskfordeath>  <age> 67</age> <sex>1</sex> <cat>1</cat> <value>0.995404970230295</value></relriskfordeath><relriskfordeath>  <age> 67</age> <sex>1</sex> <cat>2</cat> <value>1</value></relriskfordeath><relriskfordeath>  <age> 67</age> <sex>1</sex> <cat>3</cat> <value>1.00526595123195</value></relriskfordeath><relriskfordeath>  <age> 67</age> <sex>1</sex> <cat>4</cat> <value>1.01124884490735</value></relriskfordeath><relriskfordeath>  <age> 67</age> <sex>1</sex> <cat>5</cat> <value>1.01778533626606</value></relriskfordeath><relriskfordeath>  <age> 67</age> <sex>1</sex> <cat>6</cat> <value>1.02482274779409</value></relriskfordeath><relriskfordeath>  <age> 67</age> <sex>1</sex> <cat>7</cat> <value>1.03235917841019</value></relriskfordeath><relriskfordeath>  <age> 67</age> <sex>1</sex> <cat>8</cat> <value>1.04041372485208</value></relriskfordeath><relriskfordeath>  <age> 67</age> <sex>1</sex> <cat>9</cat> <value>1.05211854643057</value></relriskfordeath><relriskfordeath>  <age> 68</age> <sex>0</sex> <cat>1</cat> <value>0.99485400636453</value></relriskfordeath><relriskfordeath>  <age> 68</age> <sex>0</sex> <cat>2</cat> <value>1</value></relriskfordeath><relriskfordeath>  <age> 68</age> <sex>0</sex> <cat>3</cat> <value>1.00578242353229</value></relriskfordeath><relriskfordeath>  <age> 68</age> <sex>0</sex> <cat>4</cat> <value>1.01221475021031</value></relriskfordeath><relriskfordeath>  <age> 68</age> <sex>0</sex> <cat>5</cat> <value>1.01920007712597</value></relriskfordeath><relriskfordeath>  <age> 68</age> <sex>0</sex> <cat>6</cat> <value>1.02670793045522</value></relriskfordeath><relriskfordeath>  <age> 68</age> <sex>0</sex> <cat>7</cat> <value>1.034743856701</value></relriskfordeath><relriskfordeath>  <age> 68</age> <sex>0</sex> <cat>8</cat> <value>1.0433305708544</value></relriskfordeath><relriskfordeath>  <age> 68</age> <sex>0</sex> <cat>9</cat> <value>1.06161111326512</value></relriskfordeath><relriskfordeath>  <age> 68</age> <sex>1</sex> <cat>1</cat> <value>0.995309407325649</value></relriskfordeath><relriskfordeath>  <age> 68</age> <sex>1</sex> <cat>2</cat> <value>1</value></relriskfordeath><relriskfordeath>  <age> 68</age> <sex>1</sex> <cat>3</cat> <value>1.00537605066432</value></relriskfordeath><relriskfordeath>  <age> 68</age> <sex>1</sex> <cat>4</cat> <value>1.01148479885665</value></relriskfordeath><relriskfordeath>  <age> 68</age> <sex>1</sex> <cat>5</cat> <value>1.01815972160917</value></relriskfordeath><relriskfordeath>  <age> 68</age> <sex>1</sex> <cat>6</cat> <value>1.02534725512772</value></relriskfordeath><relriskfordeath>  <age> 68</age> <sex>1</sex> <cat>7</cat> <value>1.03304568942605</value></relriskfordeath><relriskfordeath>  <age> 68</age> <sex>1</sex> <cat>8</cat> <value>1.04127478184292</value></relriskfordeath><relriskfordeath>  <age> 68</age> <sex>1</sex> <cat>9</cat> <value>1.05323622495932</value></relriskfordeath><relriskfordeath>  <age> 69</age> <sex>0</sex> <cat>1</cat> <value>0.994829185189155</value></relriskfordeath><relriskfordeath>  <age> 69</age> <sex>0</sex> <cat>2</cat> <value>1</value></relriskfordeath><relriskfordeath>  <age> 69</age> <sex>0</sex> <cat>3</cat> <value>1.00581057092488</value></relriskfordeath><relriskfordeath>  <age> 69</age> <sex>0</sex> <cat>4</cat> <value>1.01227452939556</value></relriskfordeath><relriskfordeath>  <age> 69</age> <sex>0</sex> <cat>5</cat> <value>1.01929459086898</value></relriskfordeath><relriskfordeath>  <age> 69</age> <sex>0</sex> <cat>6</cat> <value>1.02684022102076</value></relriskfordeath><relriskfordeath>  <age> 69</age> <sex>0</sex> <cat>7</cat> <value>1.03491708919841</value></relriskfordeath><relriskfordeath>  <age> 69</age> <sex>0</sex> <cat>8</cat> <value>1.0435481299199</value></relriskfordeath><relriskfordeath>  <age> 69</age> <sex>0</sex> <cat>9</cat> <value>1.06192547872629</value></relriskfordeath><relriskfordeath>  <age> 69</age> <sex>1</sex> <cat>1</cat> <value>0.995218504748778</value></relriskfordeath><relriskfordeath>  <age> 69</age> <sex>1</sex> <cat>2</cat> <value>1</value></relriskfordeath><relriskfordeath>  <age> 69</age> <sex>1</sex> <cat>3</cat> <value>1.0054808103978</value></relriskfordeath><relriskfordeath>  <age> 69</age> <sex>1</sex> <cat>4</cat> <value>1.01170934810016</value></relriskfordeath><relriskfordeath>  <age> 69</age> <sex>1</sex> <cat>5</cat> <value>1.01851607843492</value></relriskfordeath><relriskfordeath>  <age> 69</age> <sex>1</sex> <cat>6</cat> <value>1.02584660574804</value></relriskfordeath><relriskfordeath>  <age> 69</age> <sex>1</sex> <cat>7</cat> <value>1.03369941431782</value></relriskfordeath><relriskfordeath>  <age> 69</age> <sex>1</sex> <cat>8</cat> <value>1.04209490427876</value></relriskfordeath><relriskfordeath>  <age> 69</age> <sex>1</sex> <cat>9</cat> <value>1.0543011413574</value></relriskfordeath><relriskfordeath>  <age> 70</age> <sex>0</sex> <cat>1</cat> <value>0.997128843709184</value></relriskfordeath><relriskfordeath>  <age> 70</age> <sex>0</sex> <cat>2</cat> <value>1</value></relriskfordeath><relriskfordeath>  <age> 70</age> <sex>0</sex> <cat>3</cat> <value>1.00321770893268</value></relriskfordeath><relriskfordeath>  <age> 70</age> <sex>0</sex> <cat>4</cat> <value>1.00678644276354</value></relriskfordeath><relriskfordeath>  <age> 70</age> <sex>0</sex> <cat>5</cat> <value>1.01064937253612</value></relriskfordeath><relriskfordeath>  <age> 70</age> <sex>0</sex> <cat>6</cat> <value>1.01478674522162</value></relriskfordeath><relriskfordeath>  <age> 70</age> <sex>0</sex> <cat>7</cat> <value>1.01919862879396</value></relriskfordeath><relriskfordeath>  <age> 70</age> <sex>0</sex> <cat>8</cat> <value>1.02389426278685</value></relriskfordeath><relriskfordeath>  <age> 70</age> <sex>0</sex> <cat>9</cat> <value>1.03381343721894</value></relriskfordeath><relriskfordeath>  <age> 70</age> <sex>1</sex> <cat>1</cat> <value>0.997315983273812</value></relriskfordeath><relriskfordeath>  <age> 70</age> <sex>1</sex> <cat>2</cat> <value>1</value></relriskfordeath><relriskfordeath>  <age> 70</age> <sex>1</sex> <cat>3</cat> <value>1.00306843698933</value></relriskfordeath><relriskfordeath>  <age> 70</age> <sex>1</sex> <cat>4</cat> <value>1.0065448499315</value></relriskfordeath><relriskfordeath>  <age> 70</age> <sex>1</sex> <cat>5</cat> <value>1.01033106360654</value></relriskfordeath><relriskfordeath>  <age> 70</age> <sex>1</sex> <cat>6</cat> <value>1.0143936846477</value></relriskfordeath><relriskfordeath>  <age> 70</age> <sex>1</sex> <cat>7</cat> <value>1.01872872440744</value></relriskfordeath><relriskfordeath>  <age> 70</age> <sex>1</sex> <cat>8</cat> <value>1.02334406325267</value></relriskfordeath><relriskfordeath>  <age> 70</age> <sex>1</sex> <cat>9</cat> <value>1.03001373441886</value></relriskfordeath><relriskfordeath>  <age> 71</age> <sex>0</sex> <cat>1</cat> <value>0.99712325887627</value></relriskfordeath><relriskfordeath>  <age> 71</age> <sex>0</sex> <cat>2</cat> <value>1</value></relriskfordeath><relriskfordeath>  <age> 71</age> <sex>0</sex> <cat>3</cat> <value>1.0032240230073</value></relriskfordeath><relriskfordeath>  <age> 71</age> <sex>0</sex> <cat>4</cat> <value>1.00679982847051</value></relriskfordeath><relriskfordeath>  <age> 71</age> <sex>0</sex> <cat>5</cat> <value>1.01067049465495</value></relriskfordeath><relriskfordeath>  <age> 71</age> <sex>0</sex> <cat>6</cat> <value>1.01481624775722</value></relriskfordeath><relriskfordeath>  <age> 71</age> <sex>0</sex> <cat>7</cat> <value>1.01923717527438</value></relriskfordeath><relriskfordeath>  <age> 71</age> <sex>0</sex> <cat>8</cat> <value>1.02394255668342</value></relriskfordeath><relriskfordeath>  <age> 71</age> <sex>0</sex> <cat>9</cat> <value>1.03388282924909</value></relriskfordeath><relriskfordeath>  <age> 71</age> <sex>1</sex> <cat>1</cat> <value>0.997271700301574</value></relriskfordeath><relriskfordeath>  <age> 71</age> <sex>1</sex> <cat>2</cat> <value>1</value></relriskfordeath><relriskfordeath>  <age> 71</age> <sex>1</sex> <cat>3</cat> <value>1.0031192255326</value></relriskfordeath><relriskfordeath>  <age> 71</age> <sex>1</sex> <cat>4</cat> <value>1.00665339310911</value></relriskfordeath><relriskfordeath>  <age> 71</age> <sex>1</sex> <cat>5</cat> <value>1.01050276685505</value></relriskfordeath><relriskfordeath>  <age> 71</age> <sex>1</sex> <cat>6</cat> <value>1.01463345804557</value></relriskfordeath><relriskfordeath>  <age> 71</age> <sex>1</sex> <cat>7</cat> <value>1.01904147281005</value></relriskfordeath><relriskfordeath>  <age> 71</age> <sex>1</sex> <cat>8</cat> <value>1.02373489006269</value></relriskfordeath><relriskfordeath>  <age> 71</age> <sex>1</sex> <cat>9</cat> <value>1.0305182007893</value></relriskfordeath><relriskfordeath>  <age> 72</age> <sex>0</sex> <cat>1</cat> <value>0.997121588527113</value></relriskfordeath><relriskfordeath>  <age> 72</age> <sex>0</sex> <cat>2</cat> <value>1</value></relriskfordeath><relriskfordeath>  <age> 72</age> <sex>0</sex> <cat>3</cat> <value>1.00322593943925</value></relriskfordeath><relriskfordeath>  <age> 72</age> <sex>0</sex> <cat>4</cat> <value>1.00680392589119</value></relriskfordeath><relriskfordeath>  <age> 72</age> <sex>0</sex> <cat>5</cat> <value>1.01067701896831</value></relriskfordeath><relriskfordeath>  <age> 72</age> <sex>0</sex> <cat>6</cat> <value>1.01482544772411</value></relriskfordeath><relriskfordeath>  <age> 72</age> <sex>0</sex> <cat>7</cat> <value>1.01924931548781</value></relriskfordeath><relriskfordeath>  <age> 72</age> <sex>0</sex> <cat>8</cat> <value>1.02395792503244</value></relriskfordeath><relriskfordeath>  <age> 72</age> <sex>0</sex> <cat>9</cat> <value>1.03390542929104</value></relriskfordeath><relriskfordeath>  <age> 72</age> <sex>1</sex> <cat>1</cat> <value>0.997230470972756</value></relriskfordeath><relriskfordeath>  <age> 72</age> <sex>1</sex> <cat>2</cat> <value>1</value></relriskfordeath><relriskfordeath>  <age> 72</age> <sex>1</sex> <cat>3</cat> <value>1.00316651944873</value></relriskfordeath><relriskfordeath>  <age> 72</age> <sex>1</sex> <cat>4</cat> <value>1.00675447769197</value></relriskfordeath><relriskfordeath>  <age> 72</age> <sex>1</sex> <cat>5</cat> <value>1.01066268865002</value></relriskfordeath><relriskfordeath>  <age> 72</age> <sex>1</sex> <cat>6</cat> <value>1.01485680509066</value></relriskfordeath><relriskfordeath>  <age> 72</age> <sex>1</sex> <cat>7</cat> <value>1.01933283123681</value></relriskfordeath><relriskfordeath>  <age> 72</age> <sex>1</sex> <cat>8</cat> <value>1.02409903422469</value></relriskfordeath><relriskfordeath>  <age> 72</age> <sex>1</sex> <cat>9</cat> <value>1.03098831932441</value></relriskfordeath><relriskfordeath>  <age> 73</age> <sex>0</sex> <cat>1</cat> <value>0.997123844931904</value></relriskfordeath><relriskfordeath>  <age> 73</age> <sex>0</sex> <cat>2</cat> <value>1</value></relriskfordeath><relriskfordeath>  <age> 73</age> <sex>0</sex> <cat>3</cat> <value>1.00322344437966</value></relriskfordeath><relriskfordeath>  <age> 73</age> <sex>0</sex> <cat>4</cat> <value>1.00679870569422</value></relriskfordeath><relriskfordeath>  <age> 73</age> <sex>0</sex> <cat>5</cat> <value>1.01066889923849</value></relriskfordeath><relriskfordeath>  <age> 73</age> <sex>0</sex> <cat>6</cat> <value>1.0148142806052</value></relriskfordeath><relriskfordeath>  <age> 73</age> <sex>0</sex> <cat>7</cat> <value>1.0192349652269</value></relriskfordeath><relriskfordeath>  <age> 73</age> <sex>0</sex> <cat>8</cat> <value>1.02394026244298</value></relriskfordeath><relriskfordeath>  <age> 73</age> <sex>0</sex> <cat>9</cat> <value>1.0338810862405</value></relriskfordeath><relriskfordeath>  <age> 73</age> <sex>1</sex> <cat>1</cat> <value>0.997192424495446</value></relriskfordeath><relriskfordeath>  <age> 73</age> <sex>1</sex> <cat>2</cat> <value>1</value></relriskfordeath><relriskfordeath>  <age> 73</age> <sex>1</sex> <cat>3</cat> <value>1.0032101696634</value></relriskfordeath><relriskfordeath>  <age> 73</age> <sex>1</sex> <cat>4</cat> <value>1.00684778393013</value></relriskfordeath><relriskfordeath>  <age> 73</age> <sex>1</sex> <cat>5</cat> <value>1.01081032119489</value></relriskfordeath><relriskfordeath>  <age> 73</age> <sex>1</sex> <cat>6</cat> <value>1.015063013709</value></relriskfordeath><relriskfordeath>  <age> 73</age> <sex>1</sex> <cat>7</cat> <value>1.01960186678712</value></relriskfordeath><relriskfordeath>  <age> 73</age> <sex>1</sex> <cat>8</cat> <value>1.02443532450489</value></relriskfordeath><relriskfordeath>  <age> 73</age> <sex>1</sex> <cat>9</cat> <value>1.03142256758643</value></relriskfordeath><relriskfordeath>  <age> 74</age> <sex>0</sex> <cat>1</cat> <value>0.997130018027156</value></relriskfordeath><relriskfordeath>  <age> 74</age> <sex>0</sex> <cat>2</cat> <value>1</value></relriskfordeath><relriskfordeath>  <age> 74</age> <sex>0</sex> <cat>3</cat> <value>1.00321654918678</value></relriskfordeath><relriskfordeath>  <age> 74</age> <sex>0</sex> <cat>4</cat> <value>1.00678419193366</value></relriskfordeath><relriskfordeath>  <age> 74</age> <sex>0</sex> <cat>5</cat> <value>1.01064617337715</value></relriskfordeath><relriskfordeath>  <age> 74</age> <sex>0</sex> <cat>6</cat> <value>1.01478279928475</value></relriskfordeath><relriskfordeath>  <age> 74</age> <sex>0</sex> <cat>7</cat> <value>1.01919419348777</value></relriskfordeath><relriskfordeath>  <age> 74</age> <sex>0</sex> <cat>8</cat> <value>1.02388965522098</value></relriskfordeath><relriskfordeath>  <age> 74</age> <sex>0</sex> <cat>9</cat> <value>1.03380992361654</value></relriskfordeath><relriskfordeath>  <age> 74</age> <sex>1</sex> <cat>1</cat> <value>0.997157678526512</value></relriskfordeath><relriskfordeath>  <age> 74</age> <sex>1</sex> <cat>2</cat> <value>1</value></relriskfordeath><relriskfordeath>  <age> 74</age> <sex>1</sex> <cat>3</cat> <value>1.00325004036584</value></relriskfordeath><relriskfordeath>  <age> 74</age> <sex>1</sex> <cat>4</cat> <value>1.00693302043953</value></relriskfordeath><relriskfordeath>  <age> 74</age> <sex>1</sex> <cat>5</cat> <value>1.0109452015978</value></relriskfordeath><relriskfordeath>  <age> 74</age> <sex>1</sex> <cat>6</cat> <value>1.01525143458137</value></relriskfordeath><relriskfordeath>  <age> 74</age> <sex>1</sex> <cat>7</cat> <value>1.01984772847943</value></relriskfordeath><relriskfordeath>  <age> 74</age> <sex>1</sex> <cat>8</cat> <value>1.02474269212322</value></relriskfordeath><relriskfordeath>  <age> 74</age> <sex>1</sex> <cat>9</cat> <value>1.03181955553785</value></relriskfordeath><relriskfordeath>  <age> 75</age> <sex>0</sex> <cat>1</cat> <value>0.999428199231901</value></relriskfordeath><relriskfordeath>  <age> 75</age> <sex>0</sex> <cat>2</cat> <value>1</value></relriskfordeath><relriskfordeath>  <age> 75</age> <sex>0</sex> <cat>3</cat> <value>1.00063909802733</value></relriskfordeath><relriskfordeath>  <age> 75</age> <sex>0</sex> <cat>4</cat> <value>1.00134578375667</value></relriskfordeath><relriskfordeath>  <age> 75</age> <sex>0</sex> <cat>5</cat> <value>1.00210820398705</value></relriskfordeath><relriskfordeath>  <age> 75</age> <sex>0</sex> <cat>6</cat> <value>1.00292189997963</value></relriskfordeath><relriskfordeath>  <age> 75</age> <sex>0</sex> <cat>7</cat> <value>1.00378631439799</value></relriskfordeath><relriskfordeath>  <age> 75</age> <sex>0</sex> <cat>8</cat> <value>1.00470264626999</value></relriskfordeath><relriskfordeath>  <age> 75</age> <sex>0</sex> <cat>9</cat> <value>1.00662321654039</value></relriskfordeath><relriskfordeath>  <age> 75</age> <sex>1</sex> <cat>1</cat> <value>0.999427085962257</value></relriskfordeath><relriskfordeath>  <age> 75</age> <sex>1</sex> <cat>2</cat> <value>1</value></relriskfordeath><relriskfordeath>  <age> 75</age> <sex>1</sex> <cat>3</cat> <value>1.00065324122732</value></relriskfordeath><relriskfordeath>  <age> 75</age> <sex>1</sex> <cat>4</cat> <value>1.00139108290992</value></relriskfordeath><relriskfordeath>  <age> 75</age> <sex>1</sex> <cat>5</cat> <value>1.00219195453633</value></relriskfordeath><relriskfordeath>  <age> 75</age> <sex>1</sex> <cat>6</cat> <value>1.00304815554547</value></relriskfordeath><relriskfordeath>  <age> 75</age> <sex>1</sex> <cat>7</cat> <value>1.00395821441202</value></relriskfordeath><relriskfordeath>  <age> 75</age> <sex>1</sex> <cat>8</cat> <value>1.0049231155564</value></relriskfordeath><relriskfordeath>  <age> 75</age> <sex>1</sex> <cat>9</cat> <value>1.00630916267899</value></relriskfordeath><relriskfordeath>  <age> 76</age> <sex>0</sex> <cat>1</cat> <value>0.99943112250719</value></relriskfordeath><relriskfordeath>  <age> 76</age> <sex>0</sex> <cat>2</cat> <value>1</value></relriskfordeath><relriskfordeath>  <age> 76</age> <sex>0</sex> <cat>3</cat> <value>1.00063583070182</value></relriskfordeath><relriskfordeath>  <age> 76</age> <sex>0</sex> <cat>4</cat> <value>1.00133890357274</value></relriskfordeath><relriskfordeath>  <age> 76</age> <sex>0</sex> <cat>5</cat> <value>1.00209742601352</value></relriskfordeath><relriskfordeath>  <age> 76</age> <sex>0</sex> <cat>6</cat> <value>1.00290696208475</value></relriskfordeath><relriskfordeath>  <age> 76</age> <sex>0</sex> <cat>7</cat> <value>1.00376695730532</value></relriskfordeath><relriskfordeath>  <age> 76</age> <sex>0</sex> <cat>8</cat> <value>1.00467860458093</value></relriskfordeath><relriskfordeath>  <age> 76</age> <sex>0</sex> <cat>9</cat> <value>1.00658935637778</value></relriskfordeath><relriskfordeath>  <age> 76</age> <sex>1</sex> <cat>1</cat> <value>0.99942161128951</value></relriskfordeath><relriskfordeath>  <age> 76</age> <sex>1</sex> <cat>2</cat> <value>1</value></relriskfordeath><relriskfordeath>  <age> 76</age> <sex>1</sex> <cat>3</cat> <value>1.00065948833929</value></relriskfordeath><relriskfordeath>  <age> 76</age> <sex>1</sex> <cat>4</cat> <value>1.00140439250282</value></relriskfordeath><relriskfordeath>  <age> 76</age> <sex>1</sex> <cat>5</cat> <value>1.00221293754306</value></relriskfordeath><relriskfordeath>  <age> 76</age> <sex>1</sex> <cat>6</cat> <value>1.00307735087085</value></relriskfordeath><relriskfordeath>  <age> 76</age> <sex>1</sex> <cat>7</cat> <value>1.00399614857436</value></relriskfordeath><relriskfordeath>  <age> 76</age> <sex>1</sex> <cat>8</cat> <value>1.00497032635458</value></relriskfordeath><relriskfordeath>  <age> 76</age> <sex>1</sex> <cat>9</cat> <value>1.00636972228032</value></relriskfordeath><relriskfordeath>  <age> 77</age> <sex>0</sex> <cat>1</cat> <value>0.999434804660856</value></relriskfordeath><relriskfordeath>  <age> 77</age> <sex>0</sex> <cat>2</cat> <value>1</value></relriskfordeath><relriskfordeath>  <age> 77</age> <sex>0</sex> <cat>3</cat> <value>1.00063171480956</value></relriskfordeath><relriskfordeath>  <age> 77</age> <sex>0</sex> <cat>4</cat> <value>1.00133023605283</value></relriskfordeath><relriskfordeath>  <age> 77</age> <sex>0</sex> <cat>5</cat> <value>1.00208384734983</value></relriskfordeath><relriskfordeath>  <age> 77</age> <sex>0</sex> <cat>6</cat> <value>1.00288814136774</value></relriskfordeath><relriskfordeath>  <age> 77</age> <sex>0</sex> <cat>7</cat> <value>1.00374256710118</value></relriskfordeath><relriskfordeath>  <age> 77</age> <sex>0</sex> <cat>8</cat> <value>1.00464830960924</value></relriskfordeath><relriskfordeath>  <age> 77</age> <sex>0</sex> <cat>9</cat> <value>1.00654668228635</value></relriskfordeath><relriskfordeath>  <age> 77</age> <sex>1</sex> <cat>1</cat> <value>0.999416857409757</value></relriskfordeath><relriskfordeath>  <age> 77</age> <sex>1</sex> <cat>2</cat> <value>1</value></relriskfordeath><relriskfordeath>  <age> 77</age> <sex>1</sex> <cat>3</cat> <value>1.00066491324199</value></relriskfordeath><relriskfordeath>  <age> 77</age> <sex>1</sex> <cat>4</cat> <value>1.00141595073131</value></relriskfordeath><relriskfordeath>  <age> 77</age> <sex>1</sex> <cat>5</cat> <value>1.00223116009936</value></relriskfordeath><relriskfordeath>  <age> 77</age> <sex>1</sex> <cat>6</cat> <value>1.00310270630369</value></relriskfordeath><relriskfordeath>  <age> 77</age> <sex>1</sex> <cat>7</cat> <value>1.0040290947754</value></relriskfordeath><relriskfordeath>  <age> 77</age> <sex>1</sex> <cat>8</cat> <value>1.00501133112142</value></relriskfordeath><relriskfordeath>  <age> 77</age> <sex>1</sex> <cat>9</cat> <value>1.00642232444064</value></relriskfordeath><relriskfordeath>  <age> 78</age> <sex>0</sex> <cat>1</cat> <value>0.999439225940158</value></relriskfordeath><relriskfordeath>  <age> 78</age> <sex>0</sex> <cat>2</cat> <value>1</value></relriskfordeath><relriskfordeath>  <age> 78</age> <sex>0</sex> <cat>3</cat> <value>1.00062677245844</value></relriskfordeath><relriskfordeath>  <age> 78</age> <sex>0</sex> <cat>4</cat> <value>1.00131982778836</value></relriskfordeath><relriskfordeath>  <age> 78</age> <sex>0</sex> <cat>5</cat> <value>1.00206754104644</value></relriskfordeath><relriskfordeath>  <age> 78</age> <sex>0</sex> <cat>6</cat> <value>1.0028655391685</value></relriskfordeath><relriskfordeath>  <age> 78</age> <sex>0</sex> <cat>7</cat> <value>1.00371327523583</value></relriskfordeath><relriskfordeath>  <age> 78</age> <sex>0</sex> <cat>8</cat> <value>1.00461192478874</value></relriskfordeath><relriskfordeath>  <age> 78</age> <sex>0</sex> <cat>9</cat> <value>1.00649542500011</value></relriskfordeath><relriskfordeath>  <age> 78</age> <sex>1</sex> <cat>1</cat> <value>0.999412837675717</value></relriskfordeath><relriskfordeath>  <age> 78</age> <sex>1</sex> <cat>2</cat> <value>1</value></relriskfordeath><relriskfordeath>  <age> 78</age> <sex>1</sex> <cat>3</cat> <value>1.00066950067513</value></relriskfordeath><relriskfordeath>  <age> 78</age> <sex>1</sex> <cat>4</cat> <value>1.00142572505238</value></relriskfordeath><relriskfordeath>  <age> 78</age> <sex>1</sex> <cat>5</cat> <value>1.00224657084743</value></relriskfordeath><relriskfordeath>  <age> 78</age> <sex>1</sex> <cat>6</cat> <value>1.00312415030735</value></relriskfordeath><relriskfordeath>  <age> 78</age> <sex>1</sex> <cat>7</cat> <value>1.00405695995769</value></relriskfordeath><relriskfordeath>  <age> 78</age> <sex>1</sex> <cat>8</cat> <value>1.00504601389996</value></relriskfordeath><relriskfordeath>  <age> 78</age> <sex>1</sex> <cat>9</cat> <value>1.00646682013852</value></relriskfordeath><relriskfordeath>  <age> 79</age> <sex>0</sex> <cat>1</cat> <value>0.999444362357536</value></relriskfordeath><relriskfordeath>  <age> 79</age> <sex>0</sex> <cat>2</cat> <value>1</value></relriskfordeath><relriskfordeath>  <age> 79</age> <sex>0</sex> <cat>3</cat> <value>1.00062103049528</value></relriskfordeath><relriskfordeath>  <age> 79</age> <sex>0</sex> <cat>4</cat> <value>1.00130773535687</value></relriskfordeath><relriskfordeath>  <age> 79</age> <sex>0</sex> <cat>5</cat> <value>1.00204859580919</value></relriskfordeath><relriskfordeath>  <age> 79</age> <sex>0</sex> <cat>6</cat> <value>1.00283927854248</value></relriskfordeath><relriskfordeath>  <age> 79</age> <sex>0</sex> <cat>7</cat> <value>1.00367924132373</value></relriskfordeath><relriskfordeath>  <age> 79</age> <sex>0</sex> <cat>8</cat> <value>1.00456964856556</value></relriskfordeath><relriskfordeath>  <age> 79</age> <sex>0</sex> <cat>9</cat> <value>1.00643586466838</value></relriskfordeath><relriskfordeath>  <age> 79</age> <sex>1</sex> <cat>1</cat> <value>0.999409562730134</value></relriskfordeath><relriskfordeath>  <age> 79</age> <sex>1</sex> <cat>2</cat> <value>1</value></relriskfordeath><relriskfordeath>  <age> 79</age> <sex>1</sex> <cat>3</cat> <value>1.00067323847343</value></relriskfordeath><relriskfordeath>  <age> 79</age> <sex>1</sex> <cat>4</cat> <value>1.00143368952038</value></relriskfordeath><relriskfordeath>  <age> 79</age> <sex>1</sex> <cat>5</cat> <value>1.00225912883629</value></relriskfordeath><relriskfordeath>  <age> 79</age> <sex>1</sex> <cat>6</cat> <value>1.00314162583382</value></relriskfordeath><relriskfordeath>  <age> 79</age> <sex>1</sex> <cat>7</cat> <value>1.00407966990126</value></relriskfordeath><relriskfordeath>  <age> 79</age> <sex>1</sex> <cat>8</cat> <value>1.00507428219328</value></relriskfordeath><relriskfordeath>  <age> 79</age> <sex>1</sex> <cat>9</cat> <value>1.00650309047679</value></relriskfordeath><relriskfordeath>  <age> 80</age> <sex>0</sex> <cat>1</cat> <value>1</value></relriskfordeath><relriskfordeath>  <age> 80</age> <sex>0</sex> <cat>2</cat> <value>1</value></relriskfordeath><relriskfordeath>  <age> 80</age> <sex>0</sex> <cat>3</cat> <value>1</value></relriskfordeath><relriskfordeath>  <age> 80</age> <sex>0</sex> <cat>4</cat> <value>1</value></relriskfordeath><relriskfordeath>  <age> 80</age> <sex>0</sex> <cat>5</cat> <value>1</value></relriskfordeath><relriskfordeath>  <age> 80</age> <sex>0</sex> <cat>6</cat> <value>1</value></relriskfordeath><relriskfordeath>  <age> 80</age> <sex>0</sex> <cat>7</cat> <value>1</value></relriskfordeath><relriskfordeath>  <age> 80</age> <sex>0</sex> <cat>8</cat> <value>1</value></relriskfordeath><relriskfordeath>  <age> 80</age> <sex>0</sex> <cat>9</cat> <value>1</value></relriskfordeath><relriskfordeath>  <age> 80</age> <sex>1</sex> <cat>1</cat> <value>1</value></relriskfordeath><relriskfordeath>  <age> 80</age> <sex>1</sex> <cat>2</cat> <value>1</value></relriskfordeath><relriskfordeath>  <age> 80</age> <sex>1</sex> <cat>3</cat> <value>1</value></relriskfordeath><relriskfordeath>  <age> 80</age> <sex>1</sex> <cat>4</cat> <value>1</value></relriskfordeath><relriskfordeath>  <age> 80</age> <sex>1</sex> <cat>5</cat> <value>1</value></relriskfordeath><relriskfordeath>  <age> 80</age> <sex>1</sex> <cat>6</cat> <value>1</value></relriskfordeath><relriskfordeath>  <age> 80</age> <sex>1</sex> <cat>7</cat> <value>1</value></relriskfordeath><relriskfordeath>  <age> 80</age> <sex>1</sex> <cat>8</cat> <value>1</value></relriskfordeath><relriskfordeath>  <age> 80</age> <sex>1</sex> <cat>9</cat> <value>1</value></relriskfordeath><relriskfordeath>  <age> 81</age> <sex>0</sex> <cat>1</cat> <value>1</value></relriskfordeath><relriskfordeath>  <age> 81</age> <sex>0</sex> <cat>2</cat> <value>1</value></relriskfordeath><relriskfordeath>  <age> 81</age> <sex>0</sex> <cat>3</cat> <value>1</value></relriskfordeath><relriskfordeath>  <age> 81</age> <sex>0</sex> <cat>4</cat> <value>1</value></relriskfordeath><relriskfordeath>  <age> 81</age> <sex>0</sex> <cat>5</cat> <value>1</value></relriskfordeath><relriskfordeath>  <age> 81</age> <sex>0</sex> <cat>6</cat> <value>1</value></relriskfordeath><relriskfordeath>  <age> 81</age> <sex>0</sex> <cat>7</cat> <value>1</value></relriskfordeath><relriskfordeath>  <age> 81</age> <sex>0</sex> <cat>8</cat> <value>1</value></relriskfordeath><relriskfordeath>  <age> 81</age> <sex>0</sex> <cat>9</cat> <value>1</value></relriskfordeath><relriskfordeath>  <age> 81</age> <sex>1</sex> <cat>1</cat> <value>1</value></relriskfordeath><relriskfordeath>  <age> 81</age> <sex>1</sex> <cat>2</cat> <value>1</value></relriskfordeath><relriskfordeath>  <age> 81</age> <sex>1</sex> <cat>3</cat> <value>1</value></relriskfordeath><relriskfordeath>  <age> 81</age> <sex>1</sex> <cat>4</cat> <value>1</value></relriskfordeath><relriskfordeath>  <age> 81</age> <sex>1</sex> <cat>5</cat> <value>1</value></relriskfordeath><relriskfordeath>  <age> 81</age> <sex>1</sex> <cat>6</cat> <value>1</value></relriskfordeath><relriskfordeath>  <age> 81</age> <sex>1</sex> <cat>7</cat> <value>1</value></relriskfordeath><relriskfordeath>  <age> 81</age> <sex>1</sex> <cat>8</cat> <value>1</value></relriskfordeath><relriskfordeath>  <age> 81</age> <sex>1</sex> <cat>9</cat> <value>1</value></relriskfordeath><relriskfordeath>  <age> 82</age> <sex>0</sex> <cat>1</cat> <value>1</value></relriskfordeath><relriskfordeath>  <age> 82</age> <sex>0</sex> <cat>2</cat> <value>1</value></relriskfordeath><relriskfordeath>  <age> 82</age> <sex>0</sex> <cat>3</cat> <value>1</value></relriskfordeath><relriskfordeath>  <age> 82</age> <sex>0</sex> <cat>4</cat> <value>1</value></relriskfordeath><relriskfordeath>  <age> 82</age> <sex>0</sex> <cat>5</cat> <value>1</value></relriskfordeath><relriskfordeath>  <age> 82</age> <sex>0</sex> <cat>6</cat> <value>1</value></relriskfordeath><relriskfordeath>  <age> 82</age> <sex>0</sex> <cat>7</cat> <value>1</value></relriskfordeath><relriskfordeath>  <age> 82</age> <sex>0</sex> <cat>8</cat> <value>1</value></relriskfordeath><relriskfordeath>  <age> 82</age> <sex>0</sex> <cat>9</cat> <value>1</value></relriskfordeath><relriskfordeath>  <age> 82</age> <sex>1</sex> <cat>1</cat> <value>1</value></relriskfordeath><relriskfordeath>  <age> 82</age> <sex>1</sex> <cat>2</cat> <value>1</value></relriskfordeath><relriskfordeath>  <age> 82</age> <sex>1</sex> <cat>3</cat> <value>1</value></relriskfordeath><relriskfordeath>  <age> 82</age> <sex>1</sex> <cat>4</cat> <value>1</value></relriskfordeath><relriskfordeath>  <age> 82</age> <sex>1</sex> <cat>5</cat> <value>1</value></relriskfordeath><relriskfordeath>  <age> 82</age> <sex>1</sex> <cat>6</cat> <value>1</value></relriskfordeath><relriskfordeath>  <age> 82</age> <sex>1</sex> <cat>7</cat> <value>1</value></relriskfordeath><relriskfordeath>  <age> 82</age> <sex>1</sex> <cat>8</cat> <value>1</value></relriskfordeath><relriskfordeath>  <age> 82</age> <sex>1</sex> <cat>9</cat> <value>1</value></relriskfordeath><relriskfordeath>  <age> 83</age> <sex>0</sex> <cat>1</cat> <value>1</value></relriskfordeath><relriskfordeath>  <age> 83</age> <sex>0</sex> <cat>2</cat> <value>1</value></relriskfordeath><relriskfordeath>  <age> 83</age> <sex>0</sex> <cat>3</cat> <value>1</value></relriskfordeath><relriskfordeath>  <age> 83</age> <sex>0</sex> <cat>4</cat> <value>1</value></relriskfordeath><relriskfordeath>  <age> 83</age> <sex>0</sex> <cat>5</cat> <value>1</value></relriskfordeath><relriskfordeath>  <age> 83</age> <sex>0</sex> <cat>6</cat> <value>1</value></relriskfordeath><relriskfordeath>  <age> 83</age> <sex>0</sex> <cat>7</cat> <value>1</value></relriskfordeath><relriskfordeath>  <age> 83</age> <sex>0</sex> <cat>8</cat> <value>1</value></relriskfordeath><relriskfordeath>  <age> 83</age> <sex>0</sex> <cat>9</cat> <value>1</value></relriskfordeath><relriskfordeath>  <age> 83</age> <sex>1</sex> <cat>1</cat> <value>1</value></relriskfordeath><relriskfordeath>  <age> 83</age> <sex>1</sex> <cat>2</cat> <value>1</value></relriskfordeath><relriskfordeath>  <age> 83</age> <sex>1</sex> <cat>3</cat> <value>1</value></relriskfordeath><relriskfordeath>  <age> 83</age> <sex>1</sex> <cat>4</cat> <value>1</value></relriskfordeath><relriskfordeath>  <age> 83</age> <sex>1</sex> <cat>5</cat> <value>1</value></relriskfordeath><relriskfordeath>  <age> 83</age> <sex>1</sex> <cat>6</cat> <value>1</value></relriskfordeath><relriskfordeath>  <age> 83</age> <sex>1</sex> <cat>7</cat> <value>1</value></relriskfordeath><relriskfordeath>  <age> 83</age> <sex>1</sex> <cat>8</cat> <value>1</value></relriskfordeath><relriskfordeath>  <age> 83</age> <sex>1</sex> <cat>9</cat> <value>1</value></relriskfordeath><relriskfordeath>  <age> 84</age> <sex>0</sex> <cat>1</cat> <value>1</value></relriskfordeath><relriskfordeath>  <age> 84</age> <sex>0</sex> <cat>2</cat> <value>1</value></relriskfordeath><relriskfordeath>  <age> 84</age> <sex>0</sex> <cat>3</cat> <value>1</value></relriskfordeath><relriskfordeath>  <age> 84</age> <sex>0</sex> <cat>4</cat> <value>1</value></relriskfordeath><relriskfordeath>  <age> 84</age> <sex>0</sex> <cat>5</cat> <value>1</value></relriskfordeath><relriskfordeath>  <age> 84</age> <sex>0</sex> <cat>6</cat> <value>1</value></relriskfordeath><relriskfordeath>  <age> 84</age> <sex>0</sex> <cat>7</cat> <value>1</value></relriskfordeath><relriskfordeath>  <age> 84</age> <sex>0</sex> <cat>8</cat> <value>1</value></relriskfordeath><relriskfordeath>  <age> 84</age> <sex>0</sex> <cat>9</cat> <value>1</value></relriskfordeath><relriskfordeath>  <age> 84</age> <sex>1</sex> <cat>1</cat> <value>1</value></relriskfordeath><relriskfordeath>  <age> 84</age> <sex>1</sex> <cat>2</cat> <value>1</value></relriskfordeath><relriskfordeath>  <age> 84</age> <sex>1</sex> <cat>3</cat> <value>1</value></relriskfordeath><relriskfordeath>  <age> 84</age> <sex>1</sex> <cat>4</cat> <value>1</value></relriskfordeath><relriskfordeath>  <age> 84</age> <sex>1</sex> <cat>5</cat> <value>1</value></relriskfordeath><relriskfordeath>  <age> 84</age> <sex>1</sex> <cat>6</cat> <value>1</value></relriskfordeath><relriskfordeath>  <age> 84</age> <sex>1</sex> <cat>7</cat> <value>1</value></relriskfordeath><relriskfordeath>  <age> 84</age> <sex>1</sex> <cat>8</cat> <value>1</value></relriskfordeath><relriskfordeath>  <age> 84</age> <sex>1</sex> <cat>9</cat> <value>1</value></relriskfordeath><relriskfordeath>  <age> 85</age> <sex>0</sex> <cat>1</cat> <value>1</value></relriskfordeath><relriskfordeath>  <age> 85</age> <sex>0</sex> <cat>2</cat> <value>1</value></relriskfordeath><relriskfordeath>  <age> 85</age> <sex>0</sex> <cat>3</cat> <value>1</value></relriskfordeath><relriskfordeath>  <age> 85</age> <sex>0</sex> <cat>4</cat> <value>1</value></relriskfordeath><relriskfordeath>  <age> 85</age> <sex>0</sex> <cat>5</cat> <value>1</value></relriskfordeath><relriskfordeath>  <age> 85</age> <sex>0</sex> <cat>6</cat> <value>1</value></relriskfordeath><relriskfordeath>  <age> 85</age> <sex>0</sex> <cat>7</cat> <value>1</value></relriskfordeath><relriskfordeath>  <age> 85</age> <sex>0</sex> <cat>8</cat> <value>1</value></relriskfordeath><relriskfordeath>  <age> 85</age> <sex>0</sex> <cat>9</cat> <value>1</value></relriskfordeath><relriskfordeath>  <age> 85</age> <sex>1</sex> <cat>1</cat> <value>1</value></relriskfordeath><relriskfordeath>  <age> 85</age> <sex>1</sex> <cat>2</cat> <value>1</value></relriskfordeath><relriskfordeath>  <age> 85</age> <sex>1</sex> <cat>3</cat> <value>1</value></relriskfordeath><relriskfordeath>  <age> 85</age> <sex>1</sex> <cat>4</cat> <value>1</value></relriskfordeath><relriskfordeath>  <age> 85</age> <sex>1</sex> <cat>5</cat> <value>1</value></relriskfordeath><relriskfordeath>  <age> 85</age> <sex>1</sex> <cat>6</cat> <value>1</value></relriskfordeath><relriskfordeath>  <age> 85</age> <sex>1</sex> <cat>7</cat> <value>1</value></relriskfordeath><relriskfordeath>  <age> 85</age> <sex>1</sex> <cat>8</cat> <value>1</value></relriskfordeath><relriskfordeath>  <age> 85</age> <sex>1</sex> <cat>9</cat> <value>1</value></relriskfordeath><relriskfordeath>  <age> 86</age> <sex>0</sex> <cat>1</cat> <value>1</value></relriskfordeath><relriskfordeath>  <age> 86</age> <sex>0</sex> <cat>2</cat> <value>1</value></relriskfordeath><relriskfordeath>  <age> 86</age> <sex>0</sex> <cat>3</cat> <value>1</value></relriskfordeath><relriskfordeath>  <age> 86</age> <sex>0</sex> <cat>4</cat> <value>1</value></relriskfordeath><relriskfordeath>  <age> 86</age> <sex>0</sex> <cat>5</cat> <value>1</value></relriskfordeath><relriskfordeath>  <age> 86</age> <sex>0</sex> <cat>6</cat> <value>1</value></relriskfordeath><relriskfordeath>  <age> 86</age> <sex>0</sex> <cat>7</cat> <value>1</value></relriskfordeath><relriskfordeath>  <age> 86</age> <sex>0</sex> <cat>8</cat> <value>1</value></relriskfordeath><relriskfordeath>  <age> 86</age> <sex>0</sex> <cat>9</cat> <value>1</value></relriskfordeath><relriskfordeath>  <age> 86</age> <sex>1</sex> <cat>1</cat> <value>1</value></relriskfordeath><relriskfordeath>  <age> 86</age> <sex>1</sex> <cat>2</cat> <value>1</value></relriskfordeath><relriskfordeath>  <age> 86</age> <sex>1</sex> <cat>3</cat> <value>1</value></relriskfordeath><relriskfordeath>  <age> 86</age> <sex>1</sex> <cat>4</cat> <value>1</value></relriskfordeath><relriskfordeath>  <age> 86</age> <sex>1</sex> <cat>5</cat> <value>1</value></relriskfordeath><relriskfordeath>  <age> 86</age> <sex>1</sex> <cat>6</cat> <value>1</value></relriskfordeath><relriskfordeath>  <age> 86</age> <sex>1</sex> <cat>7</cat> <value>1</value></relriskfordeath><relriskfordeath>  <age> 86</age> <sex>1</sex> <cat>8</cat> <value>1</value></relriskfordeath><relriskfordeath>  <age> 86</age> <sex>1</sex> <cat>9</cat> <value>1</value></relriskfordeath><relriskfordeath>  <age> 87</age> <sex>0</sex> <cat>1</cat> <value>1</value></relriskfordeath><relriskfordeath>  <age> 87</age> <sex>0</sex> <cat>2</cat> <value>1</value></relriskfordeath><relriskfordeath>  <age> 87</age> <sex>0</sex> <cat>3</cat> <value>1</value></relriskfordeath><relriskfordeath>  <age> 87</age> <sex>0</sex> <cat>4</cat> <value>1</value></relriskfordeath><relriskfordeath>  <age> 87</age> <sex>0</sex> <cat>5</cat> <value>1</value></relriskfordeath><relriskfordeath>  <age> 87</age> <sex>0</sex> <cat>6</cat> <value>1</value></relriskfordeath><relriskfordeath>  <age> 87</age> <sex>0</sex> <cat>7</cat> <value>1</value></relriskfordeath><relriskfordeath>  <age> 87</age> <sex>0</sex> <cat>8</cat> <value>1</value></relriskfordeath><relriskfordeath>  <age> 87</age> <sex>0</sex> <cat>9</cat> <value>1</value></relriskfordeath><relriskfordeath>  <age> 87</age> <sex>1</sex> <cat>1</cat> <value>1</value></relriskfordeath><relriskfordeath>  <age> 87</age> <sex>1</sex> <cat>2</cat> <value>1</value></relriskfordeath><relriskfordeath>  <age> 87</age> <sex>1</sex> <cat>3</cat> <value>1</value></relriskfordeath><relriskfordeath>  <age> 87</age> <sex>1</sex> <cat>4</cat> <value>1</value></relriskfordeath><relriskfordeath>  <age> 87</age> <sex>1</sex> <cat>5</cat> <value>1</value></relriskfordeath><relriskfordeath>  <age> 87</age> <sex>1</sex> <cat>6</cat> <value>1</value></relriskfordeath><relriskfordeath>  <age> 87</age> <sex>1</sex> <cat>7</cat> <value>1</value></relriskfordeath><relriskfordeath>  <age> 87</age> <sex>1</sex> <cat>8</cat> <value>1</value></relriskfordeath><relriskfordeath>  <age> 87</age> <sex>1</sex> <cat>9</cat> <value>1</value></relriskfordeath><relriskfordeath>  <age> 88</age> <sex>0</sex> <cat>1</cat> <value>1</value></relriskfordeath><relriskfordeath>  <age> 88</age> <sex>0</sex> <cat>2</cat> <value>1</value></relriskfordeath><relriskfordeath>  <age> 88</age> <sex>0</sex> <cat>3</cat> <value>1</value></relriskfordeath><relriskfordeath>  <age> 88</age> <sex>0</sex> <cat>4</cat> <value>1</value></relriskfordeath><relriskfordeath>  <age> 88</age> <sex>0</sex> <cat>5</cat> <value>1</value></relriskfordeath><relriskfordeath>  <age> 88</age> <sex>0</sex> <cat>6</cat> <value>1</value></relriskfordeath><relriskfordeath>  <age> 88</age> <sex>0</sex> <cat>7</cat> <value>1</value></relriskfordeath><relriskfordeath>  <age> 88</age> <sex>0</sex> <cat>8</cat> <value>1</value></relriskfordeath><relriskfordeath>  <age> 88</age> <sex>0</sex> <cat>9</cat> <value>1</value></relriskfordeath><relriskfordeath>  <age> 88</age> <sex>1</sex> <cat>1</cat> <value>1</value></relriskfordeath><relriskfordeath>  <age> 88</age> <sex>1</sex> <cat>2</cat> <value>1</value></relriskfordeath><relriskfordeath>  <age> 88</age> <sex>1</sex> <cat>3</cat> <value>1</value></relriskfordeath><relriskfordeath>  <age> 88</age> <sex>1</sex> <cat>4</cat> <value>1</value></relriskfordeath><relriskfordeath>  <age> 88</age> <sex>1</sex> <cat>5</cat> <value>1</value></relriskfordeath><relriskfordeath>  <age> 88</age> <sex>1</sex> <cat>6</cat> <value>1</value></relriskfordeath><relriskfordeath>  <age> 88</age> <sex>1</sex> <cat>7</cat> <value>1</value></relriskfordeath><relriskfordeath>  <age> 88</age> <sex>1</sex> <cat>8</cat> <value>1</value></relriskfordeath><relriskfordeath>  <age> 88</age> <sex>1</sex> <cat>9</cat> <value>1</value></relriskfordeath><relriskfordeath>  <age> 89</age> <sex>0</sex> <cat>1</cat> <value>1</value></relriskfordeath><relriskfordeath>  <age> 89</age> <sex>0</sex> <cat>2</cat> <value>1</value></relriskfordeath><relriskfordeath>  <age> 89</age> <sex>0</sex> <cat>3</cat> <value>1</value></relriskfordeath><relriskfordeath>  <age> 89</age> <sex>0</sex> <cat>4</cat> <value>1</value></relriskfordeath><relriskfordeath>  <age> 89</age> <sex>0</sex> <cat>5</cat> <value>1</value></relriskfordeath><relriskfordeath>  <age> 89</age> <sex>0</sex> <cat>6</cat> <value>1</value></relriskfordeath><relriskfordeath>  <age> 89</age> <sex>0</sex> <cat>7</cat> <value>1</value></relriskfordeath><relriskfordeath>  <age> 89</age> <sex>0</sex> <cat>8</cat> <value>1</value></relriskfordeath><relriskfordeath>  <age> 89</age> <sex>0</sex> <cat>9</cat> <value>1</value></relriskfordeath><relriskfordeath>  <age> 89</age> <sex>1</sex> <cat>1</cat> <value>1</value></relriskfordeath><relriskfordeath>  <age> 89</age> <sex>1</sex> <cat>2</cat> <value>1</value></relriskfordeath><relriskfordeath>  <age> 89</age> <sex>1</sex> <cat>3</cat> <value>1</value></relriskfordeath><relriskfordeath>  <age> 89</age> <sex>1</sex> <cat>4</cat> <value>1</value></relriskfordeath><relriskfordeath>  <age> 89</age> <sex>1</sex> <cat>5</cat> <value>1</value></relriskfordeath><relriskfordeath>  <age> 89</age> <sex>1</sex> <cat>6</cat> <value>1</value></relriskfordeath><relriskfordeath>  <age> 89</age> <sex>1</sex> <cat>7</cat> <value>1</value></relriskfordeath><relriskfordeath>  <age> 89</age> <sex>1</sex> <cat>8</cat> <value>1</value></relriskfordeath><relriskfordeath>  <age> 89</age> <sex>1</sex> <cat>9</cat> <value>1</value></relriskfordeath><relriskfordeath>  <age> 90</age> <sex>0</sex> <cat>1</cat> <value>1</value></relriskfordeath><relriskfordeath>  <age> 90</age> <sex>0</sex> <cat>2</cat> <value>1</value></relriskfordeath><relriskfordeath>  <age> 90</age> <sex>0</sex> <cat>3</cat> <value>1</value></relriskfordeath><relriskfordeath>  <age> 90</age> <sex>0</sex> <cat>4</cat> <value>1</value></relriskfordeath><relriskfordeath>  <age> 90</age> <sex>0</sex> <cat>5</cat> <value>1</value></relriskfordeath><relriskfordeath>  <age> 90</age> <sex>0</sex> <cat>6</cat> <value>1</value></relriskfordeath><relriskfordeath>  <age> 90</age> <sex>0</sex> <cat>7</cat> <value>1</value></relriskfordeath><relriskfordeath>  <age> 90</age> <sex>0</sex> <cat>8</cat> <value>1</value></relriskfordeath><relriskfordeath>  <age> 90</age> <sex>0</sex> <cat>9</cat> <value>1</value></relriskfordeath><relriskfordeath>  <age> 90</age> <sex>1</sex> <cat>1</cat> <value>1</value></relriskfordeath><relriskfordeath>  <age> 90</age> <sex>1</sex> <cat>2</cat> <value>1</value></relriskfordeath><relriskfordeath>  <age> 90</age> <sex>1</sex> <cat>3</cat> <value>1</value></relriskfordeath><relriskfordeath>  <age> 90</age> <sex>1</sex> <cat>4</cat> <value>1</value></relriskfordeath><relriskfordeath>  <age> 90</age> <sex>1</sex> <cat>5</cat> <value>1</value></relriskfordeath><relriskfordeath>  <age> 90</age> <sex>1</sex> <cat>6</cat> <value>1</value></relriskfordeath><relriskfordeath>  <age> 90</age> <sex>1</sex> <cat>7</cat> <value>1</value></relriskfordeath><relriskfordeath>  <age> 90</age> <sex>1</sex> <cat>8</cat> <value>1</value></relriskfordeath><relriskfordeath>  <age> 90</age> <sex>1</sex> <cat>9</cat> <value>1</value></relriskfordeath><relriskfordeath>  <age> 91</age> <sex>0</sex> <cat>1</cat> <value>1</value></relriskfordeath><relriskfordeath>  <age> 91</age> <sex>0</sex> <cat>2</cat> <value>1</value></relriskfordeath><relriskfordeath>  <age> 91</age> <sex>0</sex> <cat>3</cat> <value>1</value></relriskfordeath><relriskfordeath>  <age> 91</age> <sex>0</sex> <cat>4</cat> <value>1</value></relriskfordeath><relriskfordeath>  <age> 91</age> <sex>0</sex> <cat>5</cat> <value>1</value></relriskfordeath><relriskfordeath>  <age> 91</age> <sex>0</sex> <cat>6</cat> <value>1</value></relriskfordeath><relriskfordeath>  <age> 91</age> <sex>0</sex> <cat>7</cat> <value>1</value></relriskfordeath><relriskfordeath>  <age> 91</age> <sex>0</sex> <cat>8</cat> <value>1</value></relriskfordeath><relriskfordeath>  <age> 91</age> <sex>0</sex> <cat>9</cat> <value>1</value></relriskfordeath><relriskfordeath>  <age> 91</age> <sex>1</sex> <cat>1</cat> <value>1</value></relriskfordeath><relriskfordeath>  <age> 91</age> <sex>1</sex> <cat>2</cat> <value>1</value></relriskfordeath><relriskfordeath>  <age> 91</age> <sex>1</sex> <cat>3</cat> <value>1</value></relriskfordeath><relriskfordeath>  <age> 91</age> <sex>1</sex> <cat>4</cat> <value>1</value></relriskfordeath><relriskfordeath>  <age> 91</age> <sex>1</sex> <cat>5</cat> <value>1</value></relriskfordeath><relriskfordeath>  <age> 91</age> <sex>1</sex> <cat>6</cat> <value>1</value></relriskfordeath><relriskfordeath>  <age> 91</age> <sex>1</sex> <cat>7</cat> <value>1</value></relriskfordeath><relriskfordeath>  <age> 91</age> <sex>1</sex> <cat>8</cat> <value>1</value></relriskfordeath><relriskfordeath>  <age> 91</age> <sex>1</sex> <cat>9</cat> <value>1</value></relriskfordeath><relriskfordeath>  <age> 92</age> <sex>0</sex> <cat>1</cat> <value>1</value></relriskfordeath><relriskfordeath>  <age> 92</age> <sex>0</sex> <cat>2</cat> <value>1</value></relriskfordeath><relriskfordeath>  <age> 92</age> <sex>0</sex> <cat>3</cat> <value>1</value></relriskfordeath><relriskfordeath>  <age> 92</age> <sex>0</sex> <cat>4</cat> <value>1</value></relriskfordeath><relriskfordeath>  <age> 92</age> <sex>0</sex> <cat>5</cat> <value>1</value></relriskfordeath><relriskfordeath>  <age> 92</age> <sex>0</sex> <cat>6</cat> <value>1</value></relriskfordeath><relriskfordeath>  <age> 92</age> <sex>0</sex> <cat>7</cat> <value>1</value></relriskfordeath><relriskfordeath>  <age> 92</age> <sex>0</sex> <cat>8</cat> <value>1</value></relriskfordeath><relriskfordeath>  <age> 92</age> <sex>0</sex> <cat>9</cat> <value>1</value></relriskfordeath><relriskfordeath>  <age> 92</age> <sex>1</sex> <cat>1</cat> <value>1</value></relriskfordeath><relriskfordeath>  <age> 92</age> <sex>1</sex> <cat>2</cat> <value>1</value></relriskfordeath><relriskfordeath>  <age> 92</age> <sex>1</sex> <cat>3</cat> <value>1</value></relriskfordeath><relriskfordeath>  <age> 92</age> <sex>1</sex> <cat>4</cat> <value>1</value></relriskfordeath><relriskfordeath>  <age> 92</age> <sex>1</sex> <cat>5</cat> <value>1</value></relriskfordeath><relriskfordeath>  <age> 92</age> <sex>1</sex> <cat>6</cat> <value>1</value></relriskfordeath><relriskfordeath>  <age> 92</age> <sex>1</sex> <cat>7</cat> <value>1</value></relriskfordeath><relriskfordeath>  <age> 92</age> <sex>1</sex> <cat>8</cat> <value>1</value></relriskfordeath><relriskfordeath>  <age> 92</age> <sex>1</sex> <cat>9</cat> <value>1</value></relriskfordeath><relriskfordeath>  <age> 93</age> <sex>0</sex> <cat>1</cat> <value>1</value></relriskfordeath><relriskfordeath>  <age> 93</age> <sex>0</sex> <cat>2</cat> <value>1</value></relriskfordeath><relriskfordeath>  <age> 93</age> <sex>0</sex> <cat>3</cat> <value>1</value></relriskfordeath><relriskfordeath>  <age> 93</age> <sex>0</sex> <cat>4</cat> <value>1</value></relriskfordeath><relriskfordeath>  <age> 93</age> <sex>0</sex> <cat>5</cat> <value>1</value></relriskfordeath><relriskfordeath>  <age> 93</age> <sex>0</sex> <cat>6</cat> <value>1</value></relriskfordeath><relriskfordeath>  <age> 93</age> <sex>0</sex> <cat>7</cat> <value>1</value></relriskfordeath><relriskfordeath>  <age> 93</age> <sex>0</sex> <cat>8</cat> <value>1</value></relriskfordeath><relriskfordeath>  <age> 93</age> <sex>0</sex> <cat>9</cat> <value>1</value></relriskfordeath><relriskfordeath>  <age> 93</age> <sex>1</sex> <cat>1</cat> <value>1</value></relriskfordeath><relriskfordeath>  <age> 93</age> <sex>1</sex> <cat>2</cat> <value>1</value></relriskfordeath><relriskfordeath>  <age> 93</age> <sex>1</sex> <cat>3</cat> <value>1</value></relriskfordeath><relriskfordeath>  <age> 93</age> <sex>1</sex> <cat>4</cat> <value>1</value></relriskfordeath><relriskfordeath>  <age> 93</age> <sex>1</sex> <cat>5</cat> <value>1</value></relriskfordeath><relriskfordeath>  <age> 93</age> <sex>1</sex> <cat>6</cat> <value>1</value></relriskfordeath><relriskfordeath>  <age> 93</age> <sex>1</sex> <cat>7</cat> <value>1</value></relriskfordeath><relriskfordeath>  <age> 93</age> <sex>1</sex> <cat>8</cat> <value>1</value></relriskfordeath><relriskfordeath>  <age> 93</age> <sex>1</sex> <cat>9</cat> <value>1</value></relriskfordeath><relriskfordeath>  <age> 94</age> <sex>0</sex> <cat>1</cat> <value>1</value></relriskfordeath><relriskfordeath>  <age> 94</age> <sex>0</sex> <cat>2</cat> <value>1</value></relriskfordeath><relriskfordeath>  <age> 94</age> <sex>0</sex> <cat>3</cat> <value>1</value></relriskfordeath><relriskfordeath>  <age> 94</age> <sex>0</sex> <cat>4</cat> <value>1</value></relriskfordeath><relriskfordeath>  <age> 94</age> <sex>0</sex> <cat>5</cat> <value>1</value></relriskfordeath><relriskfordeath>  <age> 94</age> <sex>0</sex> <cat>6</cat> <value>1</value></relriskfordeath><relriskfordeath>  <age> 94</age> <sex>0</sex> <cat>7</cat> <value>1</value></relriskfordeath><relriskfordeath>  <age> 94</age> <sex>0</sex> <cat>8</cat> <value>1</value></relriskfordeath><relriskfordeath>  <age> 94</age> <sex>0</sex> <cat>9</cat> <value>1</value></relriskfordeath><relriskfordeath>  <age> 94</age> <sex>1</sex> <cat>1</cat> <value>1</value></relriskfordeath><relriskfordeath>  <age> 94</age> <sex>1</sex> <cat>2</cat> <value>1</value></relriskfordeath><relriskfordeath>  <age> 94</age> <sex>1</sex> <cat>3</cat> <value>1</value></relriskfordeath><relriskfordeath>  <age> 94</age> <sex>1</sex> <cat>4</cat> <value>1</value></relriskfordeath><relriskfordeath>  <age> 94</age> <sex>1</sex> <cat>5</cat> <value>1</value></relriskfordeath><relriskfordeath>  <age> 94</age> <sex>1</sex> <cat>6</cat> <value>1</value></relriskfordeath><relriskfordeath>  <age> 94</age> <sex>1</sex> <cat>7</cat> <value>1</value></relriskfordeath><relriskfordeath>  <age> 94</age> <sex>1</sex> <cat>8</cat> <value>1</value></relriskfordeath><relriskfordeath>  <age> 94</age> <sex>1</sex> <cat>9</cat> <value>1</value></relriskfordeath><relriskfordeath>  <age> 95</age> <sex>0</sex> <cat>1</cat> <value>1</value></relriskfordeath><relriskfordeath>  <age> 95</age> <sex>0</sex> <cat>2</cat> <value>1</value></relriskfordeath><relriskfordeath>  <age> 95</age> <sex>0</sex> <cat>3</cat> <value>1</value></relriskfordeath><relriskfordeath>  <age> 95</age> <sex>0</sex> <cat>4</cat> <value>1</value></relriskfordeath><relriskfordeath>  <age> 95</age> <sex>0</sex> <cat>5</cat> <value>1</value></relriskfordeath><relriskfordeath>  <age> 95</age> <sex>0</sex> <cat>6</cat> <value>1</value></relriskfordeath><relriskfordeath>  <age> 95</age> <sex>0</sex> <cat>7</cat> <value>1</value></relriskfordeath><relriskfordeath>  <age> 95</age> <sex>0</sex> <cat>8</cat> <value>1</value></relriskfordeath><relriskfordeath>  <age> 95</age> <sex>0</sex> <cat>9</cat> <value>1</value></relriskfordeath><relriskfordeath>  <age> 95</age> <sex>1</sex> <cat>1</cat> <value>1</value></relriskfordeath><relriskfordeath>  <age> 95</age> <sex>1</sex> <cat>2</cat> <value>1</value></relriskfordeath><relriskfordeath>  <age> 95</age> <sex>1</sex> <cat>3</cat> <value>1</value></relriskfordeath><relriskfordeath>  <age> 95</age> <sex>1</sex> <cat>4</cat> <value>1</value></relriskfordeath><relriskfordeath>  <age> 95</age> <sex>1</sex> <cat>5</cat> <value>1</value></relriskfordeath><relriskfordeath>  <age> 95</age> <sex>1</sex> <cat>6</cat> <value>1</value></relriskfordeath><relriskfordeath>  <age> 95</age> <sex>1</sex> <cat>7</cat> <value>1</value></relriskfordeath><relriskfordeath>  <age> 95</age> <sex>1</sex> <cat>8</cat> <value>1</value></relriskfordeath><relriskfordeath>  <age> 95</age> <sex>1</sex> <cat>9</cat> <value>1</value></relriskfordeath></relrisksfordeath_categorical>
