# Supplementary material for: Identification of differences in health impact modelling of salt reduction
Source: PLoS One. 2017 Nov 28;12(11):e0186760. doi: 10.1371/journal.pone.0186760 (PMC5705127; doi:10.1371/journal.pone.0186760)
Supplement: S1 Data — (ZIP) [file pone.0186760.s001.zip › default/Reference_Data/Risk_Factors/salt/Transitions/zero.xml]

<?xml version="1.0"?><transitionmatrix_zero></transitionmatrix_zero>
