# Supplementary material for: Identification of differences in health impact modelling of salt reduction
Source: PLoS One. 2017 Nov 28;12(11):e0186760. doi: 10.1371/journal.pone.0186760 (PMC5705127; doi:10.1371/journal.pone.0186760)
Supplement: S1 Data — (ZIP) [file pone.0186760.s001.zip › default/Reference_Data/Risk_Factors/SBP8/Prevalences/SBP8_prevalence_default_alt.xml]

<?xml version="1.0"?> <riskfactorprevalences_categorical><prevalence>  <age> 0</age> <sex> 0</sex> <cat> 1</cat> <percent> 0</percent></prevalence><prevalence>  <age> 0</age> <sex> 0</sex> <cat> 2</cat> <percent> 0</percent></prevalence><prevalence>  <age> 0</age> <sex> 0</sex> <cat> 3</cat> <percent> 0</percent></prevalence><prevalence>  <age> 0</age> <sex> 0</sex> <cat> 4</cat> <percent> 0</percent></prevalence><prevalence>  <age> 0</age> <sex> 0</sex> <cat> 5</cat> <percent> 18.7645235328398</percent></prevalence><prevalence>  <age> 0</age> <sex> 0</sex> <cat> 6</cat> <percent> 73.0990850746914</percent></prevalence><prevalence>  <age> 0</age> <sex> 0</sex> <cat> 7</cat> <percent> 7.7727886436404</percent></prevalence><prevalence>  <age> 0</age> <sex> 0</sex> <cat> 8</cat> <percent> 0.363602748828415</percent></prevalence><prevalence>  <age> 0</age> <sex> 1</sex> <cat> 1</cat> <percent> 0</percent></prevalence><prevalence>  <age> 0</age> <sex> 1</sex> <cat> 2</cat> <percent> 0</percent></prevalence><prevalence>  <age> 0</age> <sex> 1</sex> <cat> 3</cat> <percent> 0</percent></prevalence><prevalence>  <age> 0</age> <sex> 1</sex> <cat> 4</cat> <percent> 0</percent></prevalence><prevalence>  <age> 0</age> <sex> 1</sex> <cat> 5</cat> <percent> 82.8994160148717</percent></prevalence><prevalence>  <age> 0</age> <sex> 1</sex> <cat> 6</cat> <percent> 14.7680894406818</percent></prevalence><prevalence>  <age> 0</age> <sex> 1</sex> <cat> 7</cat> <percent> 1.79408207634109</percent></prevalence><prevalence>  <age> 0</age> <sex> 1</sex> <cat> 8</cat> <percent> 0.538412468105408</percent></prevalence><prevalence>  <age> 1</age> <sex> 0</sex> <cat> 1</cat> <percent> 0</percent></prevalence><prevalence>  <age> 1</age> <sex> 0</sex> <cat> 2</cat> <percent> 0</percent></prevalence><prevalence>  <age> 1</age> <sex> 0</sex> <cat> 3</cat> <percent> 0</percent></prevalence><prevalence>  <age> 1</age> <sex> 0</sex> <cat> 4</cat> <percent> 0</percent></prevalence><prevalence>  <age> 1</age> <sex> 0</sex> <cat> 5</cat> <percent> 18.7645235328398</percent></prevalence><prevalence>  <age> 1</age> <sex> 0</sex> <cat> 6</cat> <percent> 73.0990850746914</percent></prevalence><prevalence>  <age> 1</age> <sex> 0</sex> <cat> 7</cat> <percent> 7.7727886436404</percent></prevalence><prevalence>  <age> 1</age> <sex> 0</sex> <cat> 8</cat> <percent> 0.363602748828415</percent></prevalence><prevalence>  <age> 1</age> <sex> 1</sex> <cat> 1</cat> <percent> 0</percent></prevalence><prevalence>  <age> 1</age> <sex> 1</sex> <cat> 2</cat> <percent> 0</percent></prevalence><prevalence>  <age> 1</age> <sex> 1</sex> <cat> 3</cat> <percent> 0</percent></prevalence><prevalence>  <age> 1</age> <sex> 1</sex> <cat> 4</cat> <percent> 0</percent></prevalence><prevalence>  <age> 1</age> <sex> 1</sex> <cat> 5</cat> <percent> 82.8994160148717</percent></prevalence><prevalence>  <age> 1</age> <sex> 1</sex> <cat> 6</cat> <percent> 14.7680894406818</percent></prevalence><prevalence>  <age> 1</age> <sex> 1</sex> <cat> 7</cat> <percent> 1.79408207634109</percent></prevalence><prevalence>  <age> 1</age> <sex> 1</sex> <cat> 8</cat> <percent> 0.538412468105408</percent></prevalence><prevalence>  <age> 2</age> <sex> 0</sex> <cat> 1</cat> <percent> 0</percent></prevalence><prevalence>  <age> 2</age> <sex> 0</sex> <cat> 2</cat> <percent> 0</percent></prevalence><prevalence>  <age> 2</age> <sex> 0</sex> <cat> 3</cat> <percent> 0</percent></prevalence><prevalence>  <age> 2</age> <sex> 0</sex> <cat> 4</cat> <percent> 0</percent></prevalence><prevalence>  <age> 2</age> <sex> 0</sex> <cat> 5</cat> <percent> 18.7645235328398</percent></prevalence><prevalence>  <age> 2</age> <sex> 0</sex> <cat> 6</cat> <percent> 73.0990850746914</percent></prevalence><prevalence>  <age> 2</age> <sex> 0</sex> <cat> 7</cat> <percent> 7.7727886436404</percent></prevalence><prevalence>  <age> 2</age> <sex> 0</sex> <cat> 8</cat> <percent> 0.363602748828415</percent></prevalence><prevalence>  <age> 2</age> <sex> 1</sex> <cat> 1</cat> <percent> 0</percent></prevalence><prevalence>  <age> 2</age> <sex> 1</sex> <cat> 2</cat> <percent> 0</percent></prevalence><prevalence>  <age> 2</age> <sex> 1</sex> <cat> 3</cat> <percent> 0</percent></prevalence><prevalence>  <age> 2</age> <sex> 1</sex> <cat> 4</cat> <percent> 0</percent></prevalence><prevalence>  <age> 2</age> <sex> 1</sex> <cat> 5</cat> <percent> 82.8994160148717</percent></prevalence><prevalence>  <age> 2</age> <sex> 1</sex> <cat> 6</cat> <percent> 14.7680894406818</percent></prevalence><prevalence>  <age> 2</age> <sex> 1</sex> <cat> 7</cat> <percent> 1.79408207634109</percent></prevalence><prevalence>  <age> 2</age> <sex> 1</sex> <cat> 8</cat> <percent> 0.538412468105408</percent></prevalence><prevalence>  <age> 3</age> <sex> 0</sex> <cat> 1</cat> <percent> 0</percent></prevalence><prevalence>  <age> 3</age> <sex> 0</sex> <cat> 2</cat> <percent> 0</percent></prevalence><prevalence>  <age> 3</age> <sex> 0</sex> <cat> 3</cat> <percent> 0</percent></prevalence><prevalence>  <age> 3</age> <sex> 0</sex> <cat> 4</cat> <percent> 0</percent></prevalence><prevalence>  <age> 3</age> <sex> 0</sex> <cat> 5</cat> <percent> 18.7645235328398</percent></prevalence><prevalence>  <age> 3</age> <sex> 0</sex> <cat> 6</cat> <percent> 73.0990850746914</percent></prevalence><prevalence>  <age> 3</age> <sex> 0</sex> <cat> 7</cat> <percent> 7.7727886436404</percent></prevalence><prevalence>  <age> 3</age> <sex> 0</sex> <cat> 8</cat> <percent> 0.363602748828415</percent></prevalence><prevalence>  <age> 3</age> <sex> 1</sex> <cat> 1</cat> <percent> 0</percent></prevalence><prevalence>  <age> 3</age> <sex> 1</sex> <cat> 2</cat> <percent> 0</percent></prevalence><prevalence>  <age> 3</age> <sex> 1</sex> <cat> 3</cat> <percent> 0</percent></prevalence><prevalence>  <age> 3</age> <sex> 1</sex> <cat> 4</cat> <percent> 0</percent></prevalence><prevalence>  <age> 3</age> <sex> 1</sex> <cat> 5</cat> <percent> 82.8994160148717</percent></prevalence><prevalence>  <age> 3</age> <sex> 1</sex> <cat> 6</cat> <percent> 14.7680894406818</percent></prevalence><prevalence>  <age> 3</age> <sex> 1</sex> <cat> 7</cat> <percent> 1.79408207634109</percent></prevalence><prevalence>  <age> 3</age> <sex> 1</sex> <cat> 8</cat> <percent> 0.538412468105408</percent></prevalence><prevalence>  <age> 4</age> <sex> 0</sex> <cat> 1</cat> <percent> 0</percent></prevalence><prevalence>  <age> 4</age> <sex> 0</sex> <cat> 2</cat> <percent> 0</percent></prevalence><prevalence>  <age> 4</age> <sex> 0</sex> <cat> 3</cat> <percent> 0</percent></prevalence><prevalence>  <age> 4</age> <sex> 0</sex> <cat> 4</cat> <percent> 0</percent></prevalence><prevalence>  <age> 4</age> <sex> 0</sex> <cat> 5</cat> <percent> 18.7645235328398</percent></prevalence><prevalence>  <age> 4</age> <sex> 0</sex> <cat> 6</cat> <percent> 73.0990850746914</percent></prevalence><prevalence>  <age> 4</age> <sex> 0</sex> <cat> 7</cat> <percent> 7.7727886436404</percent></prevalence><prevalence>  <age> 4</age> <sex> 0</sex> <cat> 8</cat> <percent> 0.363602748828415</percent></prevalence><prevalence>  <age> 4</age> <sex> 1</sex> <cat> 1</cat> <percent> 0</percent></prevalence><prevalence>  <age> 4</age> <sex> 1</sex> <cat> 2</cat> <percent> 0</percent></prevalence><prevalence>  <age> 4</age> <sex> 1</sex> <cat> 3</cat> <percent> 0</percent></prevalence><prevalence>  <age> 4</age> <sex> 1</sex> <cat> 4</cat> <percent> 0</percent></prevalence><prevalence>  <age> 4</age> <sex> 1</sex> <cat> 5</cat> <percent> 82.8994160148717</percent></prevalence><prevalence>  <age> 4</age> <sex> 1</sex> <cat> 6</cat> <percent> 14.7680894406818</percent></prevalence><prevalence>  <age> 4</age> <sex> 1</sex> <cat> 7</cat> <percent> 1.79408207634109</percent></prevalence><prevalence>  <age> 4</age> <sex> 1</sex> <cat> 8</cat> <percent> 0.538412468105408</percent></prevalence><prevalence>  <age> 5</age> <sex> 0</sex> <cat> 1</cat> <percent> 0</percent></prevalence><prevalence>  <age> 5</age> <sex> 0</sex> <cat> 2</cat> <percent> 0</percent></prevalence><prevalence>  <age> 5</age> <sex> 0</sex> <cat> 3</cat> <percent> 0</percent></prevalence><prevalence>  <age> 5</age> <sex> 0</sex> <cat> 4</cat> <percent> 0</percent></prevalence><prevalence>  <age> 5</age> <sex> 0</sex> <cat> 5</cat> <percent> 18.7645235328398</percent></prevalence><prevalence>  <age> 5</age> <sex> 0</sex> <cat> 6</cat> <percent> 73.0990850746914</percent></prevalence><prevalence>  <age> 5</age> <sex> 0</sex> <cat> 7</cat> <percent> 7.7727886436404</percent></prevalence><prevalence>  <age> 5</age> <sex> 0</sex> <cat> 8</cat> <percent> 0.363602748828415</percent></prevalence><prevalence>  <age> 5</age> <sex> 1</sex> <cat> 1</cat> <percent> 0</percent></prevalence><prevalence>  <age> 5</age> <sex> 1</sex> <cat> 2</cat> <percent> 0</percent></prevalence><prevalence>  <age> 5</age> <sex> 1</sex> <cat> 3</cat> <percent> 0</percent></prevalence><prevalence>  <age> 5</age> <sex> 1</sex> <cat> 4</cat> <percent> 0</percent></prevalence><prevalence>  <age> 5</age> <sex> 1</sex> <cat> 5</cat> <percent> 82.8994160148717</percent></prevalence><prevalence>  <age> 5</age> <sex> 1</sex> <cat> 6</cat> <percent> 14.7680894406818</percent></prevalence><prevalence>  <age> 5</age> <sex> 1</sex> <cat> 7</cat> <percent> 1.79408207634109</percent></prevalence><prevalence>  <age> 5</age> <sex> 1</sex> <cat> 8</cat> <percent> 0.538412468105408</percent></prevalence><prevalence>  <age> 6</age> <sex> 0</sex> <cat> 1</cat> <percent> 0</percent></prevalence><prevalence>  <age> 6</age> <sex> 0</sex> <cat> 2</cat> <percent> 0</percent></prevalence><prevalence>  <age> 6</age> <sex> 0</sex> <cat> 3</cat> <percent> 0</percent></prevalence><prevalence>  <age> 6</age> <sex> 0</sex> <cat> 4</cat> <percent> 0</percent></prevalence><prevalence>  <age> 6</age> <sex> 0</sex> <cat> 5</cat> <percent> 18.7645235328398</percent></prevalence><prevalence>  <age> 6</age> <sex> 0</sex> <cat> 6</cat> <percent> 73.0990850746914</percent></prevalence><prevalence>  <age> 6</age> <sex> 0</sex> <cat> 7</cat> <percent> 7.7727886436404</percent></prevalence><prevalence>  <age> 6</age> <sex> 0</sex> <cat> 8</cat> <percent> 0.363602748828415</percent></prevalence><prevalence>  <age> 6</age> <sex> 1</sex> <cat> 1</cat> <percent> 0</percent></prevalence><prevalence>  <age> 6</age> <sex> 1</sex> <cat> 2</cat> <percent> 0</percent></prevalence><prevalence>  <age> 6</age> <sex> 1</sex> <cat> 3</cat> <percent> 0</percent></prevalence><prevalence>  <age> 6</age> <sex> 1</sex> <cat> 4</cat> <percent> 0</percent></prevalence><prevalence>  <age> 6</age> <sex> 1</sex> <cat> 5</cat> <percent> 82.8994160148717</percent></prevalence><prevalence>  <age> 6</age> <sex> 1</sex> <cat> 6</cat> <percent> 14.7680894406818</percent></prevalence><prevalence>  <age> 6</age> <sex> 1</sex> <cat> 7</cat> <percent> 1.79408207634109</percent></prevalence><prevalence>  <age> 6</age> <sex> 1</sex> <cat> 8</cat> <percent> 0.538412468105408</percent></prevalence><prevalence>  <age> 7</age> <sex> 0</sex> <cat> 1</cat> <percent> 0</percent></prevalence><prevalence>  <age> 7</age> <sex> 0</sex> <cat> 2</cat> <percent> 0</percent></prevalence><prevalence>  <age> 7</age> <sex> 0</sex> <cat> 3</cat> <percent> 0</percent></prevalence><prevalence>  <age> 7</age> <sex> 0</sex> <cat> 4</cat> <percent> 0</percent></prevalence><prevalence>  <age> 7</age> <sex> 0</sex> <cat> 5</cat> <percent> 18.7645235328398</percent></prevalence><prevalence>  <age> 7</age> <sex> 0</sex> <cat> 6</cat> <percent> 73.0990850746914</percent></prevalence><prevalence>  <age> 7</age> <sex> 0</sex> <cat> 7</cat> <percent> 7.7727886436404</percent></prevalence><prevalence>  <age> 7</age> <sex> 0</sex> <cat> 8</cat> <percent> 0.363602748828415</percent></prevalence><prevalence>  <age> 7</age> <sex> 1</sex> <cat> 1</cat> <percent> 0</percent></prevalence><prevalence>  <age> 7</age> <sex> 1</sex> <cat> 2</cat> <percent> 0</percent></prevalence><prevalence>  <age> 7</age> <sex> 1</sex> <cat> 3</cat> <percent> 0</percent></prevalence><prevalence>  <age> 7</age> <sex> 1</sex> <cat> 4</cat> <percent> 0</percent></prevalence><prevalence>  <age> 7</age> <sex> 1</sex> <cat> 5</cat> <percent> 82.8994160148717</percent></prevalence><prevalence>  <age> 7</age> <sex> 1</sex> <cat> 6</cat> <percent> 14.7680894406818</percent></prevalence><prevalence>  <age> 7</age> <sex> 1</sex> <cat> 7</cat> <percent> 1.79408207634109</percent></prevalence><prevalence>  <age> 7</age> <sex> 1</sex> <cat> 8</cat> <percent> 0.538412468105408</percent></prevalence><prevalence>  <age> 8</age> <sex> 0</sex> <cat> 1</cat> <percent> 0</percent></prevalence><prevalence>  <age> 8</age> <sex> 0</sex> <cat> 2</cat> <percent> 0</percent></prevalence><prevalence>  <age> 8</age> <sex> 0</sex> <cat> 3</cat> <percent> 0</percent></prevalence><prevalence>  <age> 8</age> <sex> 0</sex> <cat> 4</cat> <percent> 0</percent></prevalence><prevalence>  <age> 8</age> <sex> 0</sex> <cat> 5</cat> <percent> 18.7645235328398</percent></prevalence><prevalence>  <age> 8</age> <sex> 0</sex> <cat> 6</cat> <percent> 73.0990850746914</percent></prevalence><prevalence>  <age> 8</age> <sex> 0</sex> <cat> 7</cat> <percent> 7.7727886436404</percent></prevalence><prevalence>  <age> 8</age> <sex> 0</sex> <cat> 8</cat> <percent> 0.363602748828415</percent></prevalence><prevalence>  <age> 8</age> <sex> 1</sex> <cat> 1</cat> <percent> 0</percent></prevalence><prevalence>  <age> 8</age> <sex> 1</sex> <cat> 2</cat> <percent> 0</percent></prevalence><prevalence>  <age> 8</age> <sex> 1</sex> <cat> 3</cat> <percent> 0</percent></prevalence><prevalence>  <age> 8</age> <sex> 1</sex> <cat> 4</cat> <percent> 0</percent></prevalence><prevalence>  <age> 8</age> <sex> 1</sex> <cat> 5</cat> <percent> 82.8994160148717</percent></prevalence><prevalence>  <age> 8</age> <sex> 1</sex> <cat> 6</cat> <percent> 14.7680894406818</percent></prevalence><prevalence>  <age> 8</age> <sex> 1</sex> <cat> 7</cat> <percent> 1.79408207634109</percent></prevalence><prevalence>  <age> 8</age> <sex> 1</sex> <cat> 8</cat> <percent> 0.538412468105408</percent></prevalence><prevalence>  <age> 9</age> <sex> 0</sex> <cat> 1</cat> <percent> 0</percent></prevalence><prevalence>  <age> 9</age> <sex> 0</sex> <cat> 2</cat> <percent> 0</percent></prevalence><prevalence>  <age> 9</age> <sex> 0</sex> <cat> 3</cat> <percent> 0</percent></prevalence><prevalence>  <age> 9</age> <sex> 0</sex> <cat> 4</cat> <percent> 0</percent></prevalence><prevalence>  <age> 9</age> <sex> 0</sex> <cat> 5</cat> <percent> 18.7645235328398</percent></prevalence><prevalence>  <age> 9</age> <sex> 0</sex> <cat> 6</cat> <percent> 73.0990850746914</percent></prevalence><prevalence>  <age> 9</age> <sex> 0</sex> <cat> 7</cat> <percent> 7.7727886436404</percent></prevalence><prevalence>  <age> 9</age> <sex> 0</sex> <cat> 8</cat> <percent> 0.363602748828415</percent></prevalence><prevalence>  <age> 9</age> <sex> 1</sex> <cat> 1</cat> <percent> 0</percent></prevalence><prevalence>  <age> 9</age> <sex> 1</sex> <cat> 2</cat> <percent> 0</percent></prevalence><prevalence>  <age> 9</age> <sex> 1</sex> <cat> 3</cat> <percent> 0</percent></prevalence><prevalence>  <age> 9</age> <sex> 1</sex> <cat> 4</cat> <percent> 0</percent></prevalence><prevalence>  <age> 9</age> <sex> 1</sex> <cat> 5</cat> <percent> 82.8994160148717</percent></prevalence><prevalence>  <age> 9</age> <sex> 1</sex> <cat> 6</cat> <percent> 14.7680894406818</percent></prevalence><prevalence>  <age> 9</age> <sex> 1</sex> <cat> 7</cat> <percent> 1.79408207634109</percent></prevalence><prevalence>  <age> 9</age> <sex> 1</sex> <cat> 8</cat> <percent> 0.538412468105408</percent></prevalence><prevalence>  <age> 10</age> <sex> 0</sex> <cat> 1</cat> <percent> 0</percent></prevalence><prevalence>  <age> 10</age> <sex> 0</sex> <cat> 2</cat> <percent> 0</percent></prevalence><prevalence>  <age> 10</age> <sex> 0</sex> <cat> 3</cat> <percent> 0</percent></prevalence><prevalence>  <age> 10</age> <sex> 0</sex> <cat> 4</cat> <percent> 0</percent></prevalence><prevalence>  <age> 10</age> <sex> 0</sex> <cat> 5</cat> <percent> 18.7645235328398</percent></prevalence><prevalence>  <age> 10</age> <sex> 0</sex> <cat> 6</cat> <percent> 73.0990850746914</percent></prevalence><prevalence>  <age> 10</age> <sex> 0</sex> <cat> 7</cat> <percent> 7.7727886436404</percent></prevalence><prevalence>  <age> 10</age> <sex> 0</sex> <cat> 8</cat> <percent> 0.363602748828415</percent></prevalence><prevalence>  <age> 10</age> <sex> 1</sex> <cat> 1</cat> <percent> 0</percent></prevalence><prevalence>  <age> 10</age> <sex> 1</sex> <cat> 2</cat> <percent> 0</percent></prevalence><prevalence>  <age> 10</age> <sex> 1</sex> <cat> 3</cat> <percent> 0</percent></prevalence><prevalence>  <age> 10</age> <sex> 1</sex> <cat> 4</cat> <percent> 0</percent></prevalence><prevalence>  <age> 10</age> <sex> 1</sex> <cat> 5</cat> <percent> 82.8994160148717</percent></prevalence><prevalence>  <age> 10</age> <sex> 1</sex> <cat> 6</cat> <percent> 14.7680894406818</percent></prevalence><prevalence>  <age> 10</age> <sex> 1</sex> <cat> 7</cat> <percent> 1.79408207634109</percent></prevalence><prevalence>  <age> 10</age> <sex> 1</sex> <cat> 8</cat> <percent> 0.538412468105408</percent></prevalence><prevalence>  <age> 11</age> <sex> 0</sex> <cat> 1</cat> <percent> 0</percent></prevalence><prevalence>  <age> 11</age> <sex> 0</sex> <cat> 2</cat> <percent> 0</percent></prevalence><prevalence>  <age> 11</age> <sex> 0</sex> <cat> 3</cat> <percent> 0</percent></prevalence><prevalence>  <age> 11</age> <sex> 0</sex> <cat> 4</cat> <percent> 0</percent></prevalence><prevalence>  <age> 11</age> <sex> 0</sex> <cat> 5</cat> <percent> 18.7645235328398</percent></prevalence><prevalence>  <age> 11</age> <sex> 0</sex> <cat> 6</cat> <percent> 73.0990850746914</percent></prevalence><prevalence>  <age> 11</age> <sex> 0</sex> <cat> 7</cat> <percent> 7.7727886436404</percent></prevalence><prevalence>  <age> 11</age> <sex> 0</sex> <cat> 8</cat> <percent> 0.363602748828415</percent></prevalence><prevalence>  <age> 11</age> <sex> 1</sex> <cat> 1</cat> <percent> 0</percent></prevalence><prevalence>  <age> 11</age> <sex> 1</sex> <cat> 2</cat> <percent> 0</percent></prevalence><prevalence>  <age> 11</age> <sex> 1</sex> <cat> 3</cat> <percent> 0</percent></prevalence><prevalence>  <age> 11</age> <sex> 1</sex> <cat> 4</cat> <percent> 0</percent></prevalence><prevalence>  <age> 11</age> <sex> 1</sex> <cat> 5</cat> <percent> 82.8994160148717</percent></prevalence><prevalence>  <age> 11</age> <sex> 1</sex> <cat> 6</cat> <percent> 14.7680894406818</percent></prevalence><prevalence>  <age> 11</age> <sex> 1</sex> <cat> 7</cat> <percent> 1.79408207634109</percent></prevalence><prevalence>  <age> 11</age> <sex> 1</sex> <cat> 8</cat> <percent> 0.538412468105408</percent></prevalence><prevalence>  <age> 12</age> <sex> 0</sex> <cat> 1</cat> <percent> 0</percent></prevalence><prevalence>  <age> 12</age> <sex> 0</sex> <cat> 2</cat> <percent> 0</percent></prevalence><prevalence>  <age> 12</age> <sex> 0</sex> <cat> 3</cat> <percent> 0</percent></prevalence><prevalence>  <age> 12</age> <sex> 0</sex> <cat> 4</cat> <percent> 0</percent></prevalence><prevalence>  <age> 12</age> <sex> 0</sex> <cat> 5</cat> <percent> 18.7645235328398</percent></prevalence><prevalence>  <age> 12</age> <sex> 0</sex> <cat> 6</cat> <percent> 73.0990850746914</percent></prevalence><prevalence>  <age> 12</age> <sex> 0</sex> <cat> 7</cat> <percent> 7.7727886436404</percent></prevalence><prevalence>  <age> 12</age> <sex> 0</sex> <cat> 8</cat> <percent> 0.363602748828415</percent></prevalence><prevalence>  <age> 12</age> <sex> 1</sex> <cat> 1</cat> <percent> 0</percent></prevalence><prevalence>  <age> 12</age> <sex> 1</sex> <cat> 2</cat> <percent> 0</percent></prevalence><prevalence>  <age> 12</age> <sex> 1</sex> <cat> 3</cat> <percent> 0</percent></prevalence><prevalence>  <age> 12</age> <sex> 1</sex> <cat> 4</cat> <percent> 0</percent></prevalence><prevalence>  <age> 12</age> <sex> 1</sex> <cat> 5</cat> <percent> 82.8994160148717</percent></prevalence><prevalence>  <age> 12</age> <sex> 1</sex> <cat> 6</cat> <percent> 14.7680894406818</percent></prevalence><prevalence>  <age> 12</age> <sex> 1</sex> <cat> 7</cat> <percent> 1.79408207634109</percent></prevalence><prevalence>  <age> 12</age> <sex> 1</sex> <cat> 8</cat> <percent> 0.538412468105408</percent></prevalence><prevalence>  <age> 13</age> <sex> 0</sex> <cat> 1</cat> <percent> 0</percent></prevalence><prevalence>  <age> 13</age> <sex> 0</sex> <cat> 2</cat> <percent> 0</percent></prevalence><prevalence>  <age> 13</age> <sex> 0</sex> <cat> 3</cat> <percent> 0</percent></prevalence><prevalence>  <age> 13</age> <sex> 0</sex> <cat> 4</cat> <percent> 0</percent></prevalence><prevalence>  <age> 13</age> <sex> 0</sex> <cat> 5</cat> <percent> 18.7645235328398</percent></prevalence><prevalence>  <age> 13</age> <sex> 0</sex> <cat> 6</cat> <percent> 73.0990850746914</percent></prevalence><prevalence>  <age> 13</age> <sex> 0</sex> <cat> 7</cat> <percent> 7.7727886436404</percent></prevalence><prevalence>  <age> 13</age> <sex> 0</sex> <cat> 8</cat> <percent> 0.363602748828415</percent></prevalence><prevalence>  <age> 13</age> <sex> 1</sex> <cat> 1</cat> <percent> 0</percent></prevalence><prevalence>  <age> 13</age> <sex> 1</sex> <cat> 2</cat> <percent> 0</percent></prevalence><prevalence>  <age> 13</age> <sex> 1</sex> <cat> 3</cat> <percent> 0</percent></prevalence><prevalence>  <age> 13</age> <sex> 1</sex> <cat> 4</cat> <percent> 0</percent></prevalence><prevalence>  <age> 13</age> <sex> 1</sex> <cat> 5</cat> <percent> 82.8994160148717</percent></prevalence><prevalence>  <age> 13</age> <sex> 1</sex> <cat> 6</cat> <percent> 14.7680894406818</percent></prevalence><prevalence>  <age> 13</age> <sex> 1</sex> <cat> 7</cat> <percent> 1.79408207634109</percent></prevalence><prevalence>  <age> 13</age> <sex> 1</sex> <cat> 8</cat> <percent> 0.538412468105408</percent></prevalence><prevalence>  <age> 14</age> <sex> 0</sex> <cat> 1</cat> <percent> 0</percent></prevalence><prevalence>  <age> 14</age> <sex> 0</sex> <cat> 2</cat> <percent> 0</percent></prevalence><prevalence>  <age> 14</age> <sex> 0</sex> <cat> 3</cat> <percent> 0</percent></prevalence><prevalence>  <age> 14</age> <sex> 0</sex> <cat> 4</cat> <percent> 0</percent></prevalence><prevalence>  <age> 14</age> <sex> 0</sex> <cat> 5</cat> <percent> 18.7645235328398</percent></prevalence><prevalence>  <age> 14</age> <sex> 0</sex> <cat> 6</cat> <percent> 73.0990850746914</percent></prevalence><prevalence>  <age> 14</age> <sex> 0</sex> <cat> 7</cat> <percent> 7.7727886436404</percent></prevalence><prevalence>  <age> 14</age> <sex> 0</sex> <cat> 8</cat> <percent> 0.363602748828415</percent></prevalence><prevalence>  <age> 14</age> <sex> 1</sex> <cat> 1</cat> <percent> 0</percent></prevalence><prevalence>  <age> 14</age> <sex> 1</sex> <cat> 2</cat> <percent> 0</percent></prevalence><prevalence>  <age> 14</age> <sex> 1</sex> <cat> 3</cat> <percent> 0</percent></prevalence><prevalence>  <age> 14</age> <sex> 1</sex> <cat> 4</cat> <percent> 0</percent></prevalence><prevalence>  <age> 14</age> <sex> 1</sex> <cat> 5</cat> <percent> 82.8994160148717</percent></prevalence><prevalence>  <age> 14</age> <sex> 1</sex> <cat> 6</cat> <percent> 14.7680894406818</percent></prevalence><prevalence>  <age> 14</age> <sex> 1</sex> <cat> 7</cat> <percent> 1.79408207634109</percent></prevalence><prevalence>  <age> 14</age> <sex> 1</sex> <cat> 8</cat> <percent> 0.538412468105408</percent></prevalence><prevalence>  <age> 15</age> <sex> 0</sex> <cat> 1</cat> <percent> 0</percent></prevalence><prevalence>  <age> 15</age> <sex> 0</sex> <cat> 2</cat> <percent> 0</percent></prevalence><prevalence>  <age> 15</age> <sex> 0</sex> <cat> 3</cat> <percent> 0</percent></prevalence><prevalence>  <age> 15</age> <sex> 0</sex> <cat> 4</cat> <percent> 0</percent></prevalence><prevalence>  <age> 15</age> <sex> 0</sex> <cat> 5</cat> <percent> 18.7645235328398</percent></prevalence><prevalence>  <age> 15</age> <sex> 0</sex> <cat> 6</cat> <percent> 73.0990850746914</percent></prevalence><prevalence>  <age> 15</age> <sex> 0</sex> <cat> 7</cat> <percent> 7.7727886436404</percent></prevalence><prevalence>  <age> 15</age> <sex> 0</sex> <cat> 8</cat> <percent> 0.363602748828415</percent></prevalence><prevalence>  <age> 15</age> <sex> 1</sex> <cat> 1</cat> <percent> 0</percent></prevalence><prevalence>  <age> 15</age> <sex> 1</sex> <cat> 2</cat> <percent> 0</percent></prevalence><prevalence>  <age> 15</age> <sex> 1</sex> <cat> 3</cat> <percent> 0</percent></prevalence><prevalence>  <age> 15</age> <sex> 1</sex> <cat> 4</cat> <percent> 0</percent></prevalence><prevalence>  <age> 15</age> <sex> 1</sex> <cat> 5</cat> <percent> 82.8994160148717</percent></prevalence><prevalence>  <age> 15</age> <sex> 1</sex> <cat> 6</cat> <percent> 14.7680894406818</percent></prevalence><prevalence>  <age> 15</age> <sex> 1</sex> <cat> 7</cat> <percent> 1.79408207634109</percent></prevalence><prevalence>  <age> 15</age> <sex> 1</sex> <cat> 8</cat> <percent> 0.538412468105408</percent></prevalence><prevalence>  <age> 16</age> <sex> 0</sex> <cat> 1</cat> <percent> 0</percent></prevalence><prevalence>  <age> 16</age> <sex> 0</sex> <cat> 2</cat> <percent> 0</percent></prevalence><prevalence>  <age> 16</age> <sex> 0</sex> <cat> 3</cat> <percent> 0</percent></prevalence><prevalence>  <age> 16</age> <sex> 0</sex> <cat> 4</cat> <percent> 0</percent></prevalence><prevalence>  <age> 16</age> <sex> 0</sex> <cat> 5</cat> <percent> 18.7645235328398</percent></prevalence><prevalence>  <age> 16</age> <sex> 0</sex> <cat> 6</cat> <percent> 73.0990850746914</percent></prevalence><prevalence>  <age> 16</age> <sex> 0</sex> <cat> 7</cat> <percent> 7.7727886436404</percent></prevalence><prevalence>  <age> 16</age> <sex> 0</sex> <cat> 8</cat> <percent> 0.363602748828415</percent></prevalence><prevalence>  <age> 16</age> <sex> 1</sex> <cat> 1</cat> <percent> 0</percent></prevalence><prevalence>  <age> 16</age> <sex> 1</sex> <cat> 2</cat> <percent> 0</percent></prevalence><prevalence>  <age> 16</age> <sex> 1</sex> <cat> 3</cat> <percent> 0</percent></prevalence><prevalence>  <age> 16</age> <sex> 1</sex> <cat> 4</cat> <percent> 0</percent></prevalence><prevalence>  <age> 16</age> <sex> 1</sex> <cat> 5</cat> <percent> 82.8994160148717</percent></prevalence><prevalence>  <age> 16</age> <sex> 1</sex> <cat> 6</cat> <percent> 14.7680894406818</percent></prevalence><prevalence>  <age> 16</age> <sex> 1</sex> <cat> 7</cat> <percent> 1.79408207634109</percent></prevalence><prevalence>  <age> 16</age> <sex> 1</sex> <cat> 8</cat> <percent> 0.538412468105408</percent></prevalence><prevalence>  <age> 17</age> <sex> 0</sex> <cat> 1</cat> <percent> 0</percent></prevalence><prevalence>  <age> 17</age> <sex> 0</sex> <cat> 2</cat> <percent> 0</percent></prevalence><prevalence>  <age> 17</age> <sex> 0</sex> <cat> 3</cat> <percent> 0</percent></prevalence><prevalence>  <age> 17</age> <sex> 0</sex> <cat> 4</cat> <percent> 0</percent></prevalence><prevalence>  <age> 17</age> <sex> 0</sex> <cat> 5</cat> <percent> 18.7645235328398</percent></prevalence><prevalence>  <age> 17</age> <sex> 0</sex> <cat> 6</cat> <percent> 73.0990850746914</percent></prevalence><prevalence>  <age> 17</age> <sex> 0</sex> <cat> 7</cat> <percent> 7.7727886436404</percent></prevalence><prevalence>  <age> 17</age> <sex> 0</sex> <cat> 8</cat> <percent> 0.363602748828415</percent></prevalence><prevalence>  <age> 17</age> <sex> 1</sex> <cat> 1</cat> <percent> 0</percent></prevalence><prevalence>  <age> 17</age> <sex> 1</sex> <cat> 2</cat> <percent> 0</percent></prevalence><prevalence>  <age> 17</age> <sex> 1</sex> <cat> 3</cat> <percent> 0</percent></prevalence><prevalence>  <age> 17</age> <sex> 1</sex> <cat> 4</cat> <percent> 0</percent></prevalence><prevalence>  <age> 17</age> <sex> 1</sex> <cat> 5</cat> <percent> 82.8994160148717</percent></prevalence><prevalence>  <age> 17</age> <sex> 1</sex> <cat> 6</cat> <percent> 14.7680894406818</percent></prevalence><prevalence>  <age> 17</age> <sex> 1</sex> <cat> 7</cat> <percent> 1.79408207634109</percent></prevalence><prevalence>  <age> 17</age> <sex> 1</sex> <cat> 8</cat> <percent> 0.538412468105408</percent></prevalence><prevalence>  <age> 18</age> <sex> 0</sex> <cat> 1</cat> <percent> 0</percent></prevalence><prevalence>  <age> 18</age> <sex> 0</sex> <cat> 2</cat> <percent> 0</percent></prevalence><prevalence>  <age> 18</age> <sex> 0</sex> <cat> 3</cat> <percent> 0</percent></prevalence><prevalence>  <age> 18</age> <sex> 0</sex> <cat> 4</cat> <percent> 0</percent></prevalence><prevalence>  <age> 18</age> <sex> 0</sex> <cat> 5</cat> <percent> 18.7645235328398</percent></prevalence><prevalence>  <age> 18</age> <sex> 0</sex> <cat> 6</cat> <percent> 73.0990850746914</percent></prevalence><prevalence>  <age> 18</age> <sex> 0</sex> <cat> 7</cat> <percent> 7.7727886436404</percent></prevalence><prevalence>  <age> 18</age> <sex> 0</sex> <cat> 8</cat> <percent> 0.363602748828415</percent></prevalence><prevalence>  <age> 18</age> <sex> 1</sex> <cat> 1</cat> <percent> 0</percent></prevalence><prevalence>  <age> 18</age> <sex> 1</sex> <cat> 2</cat> <percent> 0</percent></prevalence><prevalence>  <age> 18</age> <sex> 1</sex> <cat> 3</cat> <percent> 0</percent></prevalence><prevalence>  <age> 18</age> <sex> 1</sex> <cat> 4</cat> <percent> 0</percent></prevalence><prevalence>  <age> 18</age> <sex> 1</sex> <cat> 5</cat> <percent> 82.8994160148717</percent></prevalence><prevalence>  <age> 18</age> <sex> 1</sex> <cat> 6</cat> <percent> 14.7680894406818</percent></prevalence><prevalence>  <age> 18</age> <sex> 1</sex> <cat> 7</cat> <percent> 1.79408207634109</percent></prevalence><prevalence>  <age> 18</age> <sex> 1</sex> <cat> 8</cat> <percent> 0.538412468105408</percent></prevalence><prevalence>  <age> 19</age> <sex> 0</sex> <cat> 1</cat> <percent> 0</percent></prevalence><prevalence>  <age> 19</age> <sex> 0</sex> <cat> 2</cat> <percent> 0</percent></prevalence><prevalence>  <age> 19</age> <sex> 0</sex> <cat> 3</cat> <percent> 0</percent></prevalence><prevalence>  <age> 19</age> <sex> 0</sex> <cat> 4</cat> <percent> 0</percent></prevalence><prevalence>  <age> 19</age> <sex> 0</sex> <cat> 5</cat> <percent> 18.7645235328398</percent></prevalence><prevalence>  <age> 19</age> <sex> 0</sex> <cat> 6</cat> <percent> 73.0990850746914</percent></prevalence><prevalence>  <age> 19</age> <sex> 0</sex> <cat> 7</cat> <percent> 7.7727886436404</percent></prevalence><prevalence>  <age> 19</age> <sex> 0</sex> <cat> 8</cat> <percent> 0.363602748828415</percent></prevalence><prevalence>  <age> 19</age> <sex> 1</sex> <cat> 1</cat> <percent> 0</percent></prevalence><prevalence>  <age> 19</age> <sex> 1</sex> <cat> 2</cat> <percent> 0</percent></prevalence><prevalence>  <age> 19</age> <sex> 1</sex> <cat> 3</cat> <percent> 0</percent></prevalence><prevalence>  <age> 19</age> <sex> 1</sex> <cat> 4</cat> <percent> 0</percent></prevalence><prevalence>  <age> 19</age> <sex> 1</sex> <cat> 5</cat> <percent> 82.8994160148717</percent></prevalence><prevalence>  <age> 19</age> <sex> 1</sex> <cat> 6</cat> <percent> 14.7680894406818</percent></prevalence><prevalence>  <age> 19</age> <sex> 1</sex> <cat> 7</cat> <percent> 1.79408207634109</percent></prevalence><prevalence>  <age> 19</age> <sex> 1</sex> <cat> 8</cat> <percent> 0.538412468105408</percent></prevalence><prevalence>  <age> 20</age> <sex> 0</sex> <cat> 1</cat> <percent> 0</percent></prevalence><prevalence>  <age> 20</age> <sex> 0</sex> <cat> 2</cat> <percent> 0</percent></prevalence><prevalence>  <age> 20</age> <sex> 0</sex> <cat> 3</cat> <percent> 0</percent></prevalence><prevalence>  <age> 20</age> <sex> 0</sex> <cat> 4</cat> <percent> 0</percent></prevalence><prevalence>  <age> 20</age> <sex> 0</sex> <cat> 5</cat> <percent> 18.7645235328398</percent></prevalence><prevalence>  <age> 20</age> <sex> 0</sex> <cat> 6</cat> <percent> 73.0990850746914</percent></prevalence><prevalence>  <age> 20</age> <sex> 0</sex> <cat> 7</cat> <percent> 7.7727886436404</percent></prevalence><prevalence>  <age> 20</age> <sex> 0</sex> <cat> 8</cat> <percent> 0.363602748828415</percent></prevalence><prevalence>  <age> 20</age> <sex> 1</sex> <cat> 1</cat> <percent> 0</percent></prevalence><prevalence>  <age> 20</age> <sex> 1</sex> <cat> 2</cat> <percent> 0</percent></prevalence><prevalence>  <age> 20</age> <sex> 1</sex> <cat> 3</cat> <percent> 0</percent></prevalence><prevalence>  <age> 20</age> <sex> 1</sex> <cat> 4</cat> <percent> 0</percent></prevalence><prevalence>  <age> 20</age> <sex> 1</sex> <cat> 5</cat> <percent> 82.8994160148717</percent></prevalence><prevalence>  <age> 20</age> <sex> 1</sex> <cat> 6</cat> <percent> 14.7680894406818</percent></prevalence><prevalence>  <age> 20</age> <sex> 1</sex> <cat> 7</cat> <percent> 1.79408207634109</percent></prevalence><prevalence>  <age> 20</age> <sex> 1</sex> <cat> 8</cat> <percent> 0.538412468105408</percent></prevalence><prevalence>  <age> 21</age> <sex> 0</sex> <cat> 1</cat> <percent> 0</percent></prevalence><prevalence>  <age> 21</age> <sex> 0</sex> <cat> 2</cat> <percent> 0</percent></prevalence><prevalence>  <age> 21</age> <sex> 0</sex> <cat> 3</cat> <percent> 0</percent></prevalence><prevalence>  <age> 21</age> <sex> 0</sex> <cat> 4</cat> <percent> 0</percent></prevalence><prevalence>  <age> 21</age> <sex> 0</sex> <cat> 5</cat> <percent> 18.7645235328398</percent></prevalence><prevalence>  <age> 21</age> <sex> 0</sex> <cat> 6</cat> <percent> 73.0990850746914</percent></prevalence><prevalence>  <age> 21</age> <sex> 0</sex> <cat> 7</cat> <percent> 7.7727886436404</percent></prevalence><prevalence>  <age> 21</age> <sex> 0</sex> <cat> 8</cat> <percent> 0.363602748828415</percent></prevalence><prevalence>  <age> 21</age> <sex> 1</sex> <cat> 1</cat> <percent> 0</percent></prevalence><prevalence>  <age> 21</age> <sex> 1</sex> <cat> 2</cat> <percent> 0</percent></prevalence><prevalence>  <age> 21</age> <sex> 1</sex> <cat> 3</cat> <percent> 0</percent></prevalence><prevalence>  <age> 21</age> <sex> 1</sex> <cat> 4</cat> <percent> 0</percent></prevalence><prevalence>  <age> 21</age> <sex> 1</sex> <cat> 5</cat> <percent> 82.8994160148717</percent></prevalence><prevalence>  <age> 21</age> <sex> 1</sex> <cat> 6</cat> <percent> 14.7680894406818</percent></prevalence><prevalence>  <age> 21</age> <sex> 1</sex> <cat> 7</cat> <percent> 1.79408207634109</percent></prevalence><prevalence>  <age> 21</age> <sex> 1</sex> <cat> 8</cat> <percent> 0.538412468105408</percent></prevalence><prevalence>  <age> 22</age> <sex> 0</sex> <cat> 1</cat> <percent> 0</percent></prevalence><prevalence>  <age> 22</age> <sex> 0</sex> <cat> 2</cat> <percent> 0</percent></prevalence><prevalence>  <age> 22</age> <sex> 0</sex> <cat> 3</cat> <percent> 0</percent></prevalence><prevalence>  <age> 22</age> <sex> 0</sex> <cat> 4</cat> <percent> 0</percent></prevalence><prevalence>  <age> 22</age> <sex> 0</sex> <cat> 5</cat> <percent> 18.7645235328398</percent></prevalence><prevalence>  <age> 22</age> <sex> 0</sex> <cat> 6</cat> <percent> 73.0990850746914</percent></prevalence><prevalence>  <age> 22</age> <sex> 0</sex> <cat> 7</cat> <percent> 7.7727886436404</percent></prevalence><prevalence>  <age> 22</age> <sex> 0</sex> <cat> 8</cat> <percent> 0.363602748828415</percent></prevalence><prevalence>  <age> 22</age> <sex> 1</sex> <cat> 1</cat> <percent> 0</percent></prevalence><prevalence>  <age> 22</age> <sex> 1</sex> <cat> 2</cat> <percent> 0</percent></prevalence><prevalence>  <age> 22</age> <sex> 1</sex> <cat> 3</cat> <percent> 0</percent></prevalence><prevalence>  <age> 22</age> <sex> 1</sex> <cat> 4</cat> <percent> 0</percent></prevalence><prevalence>  <age> 22</age> <sex> 1</sex> <cat> 5</cat> <percent> 82.8994160148717</percent></prevalence><prevalence>  <age> 22</age> <sex> 1</sex> <cat> 6</cat> <percent> 14.7680894406818</percent></prevalence><prevalence>  <age> 22</age> <sex> 1</sex> <cat> 7</cat> <percent> 1.79408207634109</percent></prevalence><prevalence>  <age> 22</age> <sex> 1</sex> <cat> 8</cat> <percent> 0.538412468105408</percent></prevalence><prevalence>  <age> 23</age> <sex> 0</sex> <cat> 1</cat> <percent> 0</percent></prevalence><prevalence>  <age> 23</age> <sex> 0</sex> <cat> 2</cat> <percent> 0</percent></prevalence><prevalence>  <age> 23</age> <sex> 0</sex> <cat> 3</cat> <percent> 0</percent></prevalence><prevalence>  <age> 23</age> <sex> 0</sex> <cat> 4</cat> <percent> 0</percent></prevalence><prevalence>  <age> 23</age> <sex> 0</sex> <cat> 5</cat> <percent> 18.7645235328398</percent></prevalence><prevalence>  <age> 23</age> <sex> 0</sex> <cat> 6</cat> <percent> 73.0990850746914</percent></prevalence><prevalence>  <age> 23</age> <sex> 0</sex> <cat> 7</cat> <percent> 7.7727886436404</percent></prevalence><prevalence>  <age> 23</age> <sex> 0</sex> <cat> 8</cat> <percent> 0.363602748828415</percent></prevalence><prevalence>  <age> 23</age> <sex> 1</sex> <cat> 1</cat> <percent> 0</percent></prevalence><prevalence>  <age> 23</age> <sex> 1</sex> <cat> 2</cat> <percent> 0</percent></prevalence><prevalence>  <age> 23</age> <sex> 1</sex> <cat> 3</cat> <percent> 0</percent></prevalence><prevalence>  <age> 23</age> <sex> 1</sex> <cat> 4</cat> <percent> 0</percent></prevalence><prevalence>  <age> 23</age> <sex> 1</sex> <cat> 5</cat> <percent> 82.8994160148717</percent></prevalence><prevalence>  <age> 23</age> <sex> 1</sex> <cat> 6</cat> <percent> 14.7680894406818</percent></prevalence><prevalence>  <age> 23</age> <sex> 1</sex> <cat> 7</cat> <percent> 1.79408207634109</percent></prevalence><prevalence>  <age> 23</age> <sex> 1</sex> <cat> 8</cat> <percent> 0.538412468105408</percent></prevalence><prevalence>  <age> 24</age> <sex> 0</sex> <cat> 1</cat> <percent> 0</percent></prevalence><prevalence>  <age> 24</age> <sex> 0</sex> <cat> 2</cat> <percent> 0</percent></prevalence><prevalence>  <age> 24</age> <sex> 0</sex> <cat> 3</cat> <percent> 0</percent></prevalence><prevalence>  <age> 24</age> <sex> 0</sex> <cat> 4</cat> <percent> 0</percent></prevalence><prevalence>  <age> 24</age> <sex> 0</sex> <cat> 5</cat> <percent> 18.7645235328398</percent></prevalence><prevalence>  <age> 24</age> <sex> 0</sex> <cat> 6</cat> <percent> 73.0990850746914</percent></prevalence><prevalence>  <age> 24</age> <sex> 0</sex> <cat> 7</cat> <percent> 7.7727886436404</percent></prevalence><prevalence>  <age> 24</age> <sex> 0</sex> <cat> 8</cat> <percent> 0.363602748828415</percent></prevalence><prevalence>  <age> 24</age> <sex> 1</sex> <cat> 1</cat> <percent> 0</percent></prevalence><prevalence>  <age> 24</age> <sex> 1</sex> <cat> 2</cat> <percent> 0</percent></prevalence><prevalence>  <age> 24</age> <sex> 1</sex> <cat> 3</cat> <percent> 0</percent></prevalence><prevalence>  <age> 24</age> <sex> 1</sex> <cat> 4</cat> <percent> 0</percent></prevalence><prevalence>  <age> 24</age> <sex> 1</sex> <cat> 5</cat> <percent> 82.8994160148717</percent></prevalence><prevalence>  <age> 24</age> <sex> 1</sex> <cat> 6</cat> <percent> 14.7680894406818</percent></prevalence><prevalence>  <age> 24</age> <sex> 1</sex> <cat> 7</cat> <percent> 1.79408207634109</percent></prevalence><prevalence>  <age> 24</age> <sex> 1</sex> <cat> 8</cat> <percent> 0.538412468105408</percent></prevalence><prevalence>  <age> 25</age> <sex> 0</sex> <cat> 1</cat> <percent> 0</percent></prevalence><prevalence>  <age> 25</age> <sex> 0</sex> <cat> 2</cat> <percent> 0</percent></prevalence><prevalence>  <age> 25</age> <sex> 0</sex> <cat> 3</cat> <percent> 0</percent></prevalence><prevalence>  <age> 25</age> <sex> 0</sex> <cat> 4</cat> <percent> 0</percent></prevalence><prevalence>  <age> 25</age> <sex> 0</sex> <cat> 5</cat> <percent> 18.7645235328398</percent></prevalence><prevalence>  <age> 25</age> <sex> 0</sex> <cat> 6</cat> <percent> 73.0990850746914</percent></prevalence><prevalence>  <age> 25</age> <sex> 0</sex> <cat> 7</cat> <percent> 7.7727886436404</percent></prevalence><prevalence>  <age> 25</age> <sex> 0</sex> <cat> 8</cat> <percent> 0.363602748828415</percent></prevalence><prevalence>  <age> 25</age> <sex> 1</sex> <cat> 1</cat> <percent> 0</percent></prevalence><prevalence>  <age> 25</age> <sex> 1</sex> <cat> 2</cat> <percent> 0</percent></prevalence><prevalence>  <age> 25</age> <sex> 1</sex> <cat> 3</cat> <percent> 0</percent></prevalence><prevalence>  <age> 25</age> <sex> 1</sex> <cat> 4</cat> <percent> 0</percent></prevalence><prevalence>  <age> 25</age> <sex> 1</sex> <cat> 5</cat> <percent> 82.8994160148717</percent></prevalence><prevalence>  <age> 25</age> <sex> 1</sex> <cat> 6</cat> <percent> 14.7680894406818</percent></prevalence><prevalence>  <age> 25</age> <sex> 1</sex> <cat> 7</cat> <percent> 1.79408207634109</percent></prevalence><prevalence>  <age> 25</age> <sex> 1</sex> <cat> 8</cat> <percent> 0.538412468105408</percent></prevalence><prevalence>  <age> 26</age> <sex> 0</sex> <cat> 1</cat> <percent> 0</percent></prevalence><prevalence>  <age> 26</age> <sex> 0</sex> <cat> 2</cat> <percent> 0</percent></prevalence><prevalence>  <age> 26</age> <sex> 0</sex> <cat> 3</cat> <percent> 0</percent></prevalence><prevalence>  <age> 26</age> <sex> 0</sex> <cat> 4</cat> <percent> 0</percent></prevalence><prevalence>  <age> 26</age> <sex> 0</sex> <cat> 5</cat> <percent> 18.7645235328398</percent></prevalence><prevalence>  <age> 26</age> <sex> 0</sex> <cat> 6</cat> <percent> 73.0990850746914</percent></prevalence><prevalence>  <age> 26</age> <sex> 0</sex> <cat> 7</cat> <percent> 7.7727886436404</percent></prevalence><prevalence>  <age> 26</age> <sex> 0</sex> <cat> 8</cat> <percent> 0.363602748828415</percent></prevalence><prevalence>  <age> 26</age> <sex> 1</sex> <cat> 1</cat> <percent> 0</percent></prevalence><prevalence>  <age> 26</age> <sex> 1</sex> <cat> 2</cat> <percent> 0</percent></prevalence><prevalence>  <age> 26</age> <sex> 1</sex> <cat> 3</cat> <percent> 0</percent></prevalence><prevalence>  <age> 26</age> <sex> 1</sex> <cat> 4</cat> <percent> 0</percent></prevalence><prevalence>  <age> 26</age> <sex> 1</sex> <cat> 5</cat> <percent> 82.8994160148717</percent></prevalence><prevalence>  <age> 26</age> <sex> 1</sex> <cat> 6</cat> <percent> 14.7680894406818</percent></prevalence><prevalence>  <age> 26</age> <sex> 1</sex> <cat> 7</cat> <percent> 1.79408207634109</percent></prevalence><prevalence>  <age> 26</age> <sex> 1</sex> <cat> 8</cat> <percent> 0.538412468105408</percent></prevalence><prevalence>  <age> 27</age> <sex> 0</sex> <cat> 1</cat> <percent> 0</percent></prevalence><prevalence>  <age> 27</age> <sex> 0</sex> <cat> 2</cat> <percent> 0</percent></prevalence><prevalence>  <age> 27</age> <sex> 0</sex> <cat> 3</cat> <percent> 0</percent></prevalence><prevalence>  <age> 27</age> <sex> 0</sex> <cat> 4</cat> <percent> 0</percent></prevalence><prevalence>  <age> 27</age> <sex> 0</sex> <cat> 5</cat> <percent> 18.7645235328398</percent></prevalence><prevalence>  <age> 27</age> <sex> 0</sex> <cat> 6</cat> <percent> 73.0990850746914</percent></prevalence><prevalence>  <age> 27</age> <sex> 0</sex> <cat> 7</cat> <percent> 7.7727886436404</percent></prevalence><prevalence>  <age> 27</age> <sex> 0</sex> <cat> 8</cat> <percent> 0.363602748828415</percent></prevalence><prevalence>  <age> 27</age> <sex> 1</sex> <cat> 1</cat> <percent> 0</percent></prevalence><prevalence>  <age> 27</age> <sex> 1</sex> <cat> 2</cat> <percent> 0</percent></prevalence><prevalence>  <age> 27</age> <sex> 1</sex> <cat> 3</cat> <percent> 0</percent></prevalence><prevalence>  <age> 27</age> <sex> 1</sex> <cat> 4</cat> <percent> 0</percent></prevalence><prevalence>  <age> 27</age> <sex> 1</sex> <cat> 5</cat> <percent> 82.8994160148717</percent></prevalence><prevalence>  <age> 27</age> <sex> 1</sex> <cat> 6</cat> <percent> 14.7680894406818</percent></prevalence><prevalence>  <age> 27</age> <sex> 1</sex> <cat> 7</cat> <percent> 1.79408207634109</percent></prevalence><prevalence>  <age> 27</age> <sex> 1</sex> <cat> 8</cat> <percent> 0.538412468105408</percent></prevalence><prevalence>  <age> 28</age> <sex> 0</sex> <cat> 1</cat> <percent> 0</percent></prevalence><prevalence>  <age> 28</age> <sex> 0</sex> <cat> 2</cat> <percent> 0</percent></prevalence><prevalence>  <age> 28</age> <sex> 0</sex> <cat> 3</cat> <percent> 0</percent></prevalence><prevalence>  <age> 28</age> <sex> 0</sex> <cat> 4</cat> <percent> 0</percent></prevalence><prevalence>  <age> 28</age> <sex> 0</sex> <cat> 5</cat> <percent> 18.7645235328398</percent></prevalence><prevalence>  <age> 28</age> <sex> 0</sex> <cat> 6</cat> <percent> 73.0990850746914</percent></prevalence><prevalence>  <age> 28</age> <sex> 0</sex> <cat> 7</cat> <percent> 7.7727886436404</percent></prevalence><prevalence>  <age> 28</age> <sex> 0</sex> <cat> 8</cat> <percent> 0.363602748828415</percent></prevalence><prevalence>  <age> 28</age> <sex> 1</sex> <cat> 1</cat> <percent> 0</percent></prevalence><prevalence>  <age> 28</age> <sex> 1</sex> <cat> 2</cat> <percent> 0</percent></prevalence><prevalence>  <age> 28</age> <sex> 1</sex> <cat> 3</cat> <percent> 0</percent></prevalence><prevalence>  <age> 28</age> <sex> 1</sex> <cat> 4</cat> <percent> 0</percent></prevalence><prevalence>  <age> 28</age> <sex> 1</sex> <cat> 5</cat> <percent> 82.8994160148717</percent></prevalence><prevalence>  <age> 28</age> <sex> 1</sex> <cat> 6</cat> <percent> 14.7680894406818</percent></prevalence><prevalence>  <age> 28</age> <sex> 1</sex> <cat> 7</cat> <percent> 1.79408207634109</percent></prevalence><prevalence>  <age> 28</age> <sex> 1</sex> <cat> 8</cat> <percent> 0.538412468105408</percent></prevalence><prevalence>  <age> 29</age> <sex> 0</sex> <cat> 1</cat> <percent> 0</percent></prevalence><prevalence>  <age> 29</age> <sex> 0</sex> <cat> 2</cat> <percent> 0</percent></prevalence><prevalence>  <age> 29</age> <sex> 0</sex> <cat> 3</cat> <percent> 0</percent></prevalence><prevalence>  <age> 29</age> <sex> 0</sex> <cat> 4</cat> <percent> 0</percent></prevalence><prevalence>  <age> 29</age> <sex> 0</sex> <cat> 5</cat> <percent> 18.7645235328398</percent></prevalence><prevalence>  <age> 29</age> <sex> 0</sex> <cat> 6</cat> <percent> 73.0990850746914</percent></prevalence><prevalence>  <age> 29</age> <sex> 0</sex> <cat> 7</cat> <percent> 7.7727886436404</percent></prevalence><prevalence>  <age> 29</age> <sex> 0</sex> <cat> 8</cat> <percent> 0.363602748828415</percent></prevalence><prevalence>  <age> 29</age> <sex> 1</sex> <cat> 1</cat> <percent> 0</percent></prevalence><prevalence>  <age> 29</age> <sex> 1</sex> <cat> 2</cat> <percent> 0</percent></prevalence><prevalence>  <age> 29</age> <sex> 1</sex> <cat> 3</cat> <percent> 0</percent></prevalence><prevalence>  <age> 29</age> <sex> 1</sex> <cat> 4</cat> <percent> 0</percent></prevalence><prevalence>  <age> 29</age> <sex> 1</sex> <cat> 5</cat> <percent> 82.8994160148717</percent></prevalence><prevalence>  <age> 29</age> <sex> 1</sex> <cat> 6</cat> <percent> 14.7680894406818</percent></prevalence><prevalence>  <age> 29</age> <sex> 1</sex> <cat> 7</cat> <percent> 1.79408207634109</percent></prevalence><prevalence>  <age> 29</age> <sex> 1</sex> <cat> 8</cat> <percent> 0.538412468105408</percent></prevalence><prevalence>  <age> 30</age> <sex> 0</sex> <cat> 1</cat> <percent> 0</percent></prevalence><prevalence>  <age> 30</age> <sex> 0</sex> <cat> 2</cat> <percent> 0</percent></prevalence><prevalence>  <age> 30</age> <sex> 0</sex> <cat> 3</cat> <percent> 0</percent></prevalence><prevalence>  <age> 30</age> <sex> 0</sex> <cat> 4</cat> <percent> 0</percent></prevalence><prevalence>  <age> 30</age> <sex> 0</sex> <cat> 5</cat> <percent> 18.7645235328398</percent></prevalence><prevalence>  <age> 30</age> <sex> 0</sex> <cat> 6</cat> <percent> 73.0990850746914</percent></prevalence><prevalence>  <age> 30</age> <sex> 0</sex> <cat> 7</cat> <percent> 7.7727886436404</percent></prevalence><prevalence>  <age> 30</age> <sex> 0</sex> <cat> 8</cat> <percent> 0.363602748828415</percent></prevalence><prevalence>  <age> 30</age> <sex> 1</sex> <cat> 1</cat> <percent> 0</percent></prevalence><prevalence>  <age> 30</age> <sex> 1</sex> <cat> 2</cat> <percent> 0</percent></prevalence><prevalence>  <age> 30</age> <sex> 1</sex> <cat> 3</cat> <percent> 0</percent></prevalence><prevalence>  <age> 30</age> <sex> 1</sex> <cat> 4</cat> <percent> 0</percent></prevalence><prevalence>  <age> 30</age> <sex> 1</sex> <cat> 5</cat> <percent> 82.8994160148717</percent></prevalence><prevalence>  <age> 30</age> <sex> 1</sex> <cat> 6</cat> <percent> 14.7680894406818</percent></prevalence><prevalence>  <age> 30</age> <sex> 1</sex> <cat> 7</cat> <percent> 1.79408207634109</percent></prevalence><prevalence>  <age> 30</age> <sex> 1</sex> <cat> 8</cat> <percent> 0.538412468105408</percent></prevalence><prevalence>  <age> 31</age> <sex> 0</sex> <cat> 1</cat> <percent> 0</percent></prevalence><prevalence>  <age> 31</age> <sex> 0</sex> <cat> 2</cat> <percent> 0</percent></prevalence><prevalence>  <age> 31</age> <sex> 0</sex> <cat> 3</cat> <percent> 0</percent></prevalence><prevalence>  <age> 31</age> <sex> 0</sex> <cat> 4</cat> <percent> 0</percent></prevalence><prevalence>  <age> 31</age> <sex> 0</sex> <cat> 5</cat> <percent> 18.7645235328398</percent></prevalence><prevalence>  <age> 31</age> <sex> 0</sex> <cat> 6</cat> <percent> 73.0990850746914</percent></prevalence><prevalence>  <age> 31</age> <sex> 0</sex> <cat> 7</cat> <percent> 7.7727886436404</percent></prevalence><prevalence>  <age> 31</age> <sex> 0</sex> <cat> 8</cat> <percent> 0.363602748828415</percent></prevalence><prevalence>  <age> 31</age> <sex> 1</sex> <cat> 1</cat> <percent> 0</percent></prevalence><prevalence>  <age> 31</age> <sex> 1</sex> <cat> 2</cat> <percent> 0</percent></prevalence><prevalence>  <age> 31</age> <sex> 1</sex> <cat> 3</cat> <percent> 0</percent></prevalence><prevalence>  <age> 31</age> <sex> 1</sex> <cat> 4</cat> <percent> 0</percent></prevalence><prevalence>  <age> 31</age> <sex> 1</sex> <cat> 5</cat> <percent> 82.8994160148717</percent></prevalence><prevalence>  <age> 31</age> <sex> 1</sex> <cat> 6</cat> <percent> 14.7680894406818</percent></prevalence><prevalence>  <age> 31</age> <sex> 1</sex> <cat> 7</cat> <percent> 1.79408207634109</percent></prevalence><prevalence>  <age> 31</age> <sex> 1</sex> <cat> 8</cat> <percent> 0.538412468105408</percent></prevalence><prevalence>  <age> 32</age> <sex> 0</sex> <cat> 1</cat> <percent> 0</percent></prevalence><prevalence>  <age> 32</age> <sex> 0</sex> <cat> 2</cat> <percent> 0</percent></prevalence><prevalence>  <age> 32</age> <sex> 0</sex> <cat> 3</cat> <percent> 0</percent></prevalence><prevalence>  <age> 32</age> <sex> 0</sex> <cat> 4</cat> <percent> 0</percent></prevalence><prevalence>  <age> 32</age> <sex> 0</sex> <cat> 5</cat> <percent> 18.7645235328398</percent></prevalence><prevalence>  <age> 32</age> <sex> 0</sex> <cat> 6</cat> <percent> 73.0990850746914</percent></prevalence><prevalence>  <age> 32</age> <sex> 0</sex> <cat> 7</cat> <percent> 7.7727886436404</percent></prevalence><prevalence>  <age> 32</age> <sex> 0</sex> <cat> 8</cat> <percent> 0.363602748828415</percent></prevalence><prevalence>  <age> 32</age> <sex> 1</sex> <cat> 1</cat> <percent> 0</percent></prevalence><prevalence>  <age> 32</age> <sex> 1</sex> <cat> 2</cat> <percent> 0</percent></prevalence><prevalence>  <age> 32</age> <sex> 1</sex> <cat> 3</cat> <percent> 0</percent></prevalence><prevalence>  <age> 32</age> <sex> 1</sex> <cat> 4</cat> <percent> 0</percent></prevalence><prevalence>  <age> 32</age> <sex> 1</sex> <cat> 5</cat> <percent> 82.8994160148717</percent></prevalence><prevalence>  <age> 32</age> <sex> 1</sex> <cat> 6</cat> <percent> 14.7680894406818</percent></prevalence><prevalence>  <age> 32</age> <sex> 1</sex> <cat> 7</cat> <percent> 1.79408207634109</percent></prevalence><prevalence>  <age> 32</age> <sex> 1</sex> <cat> 8</cat> <percent> 0.538412468105408</percent></prevalence><prevalence>  <age> 33</age> <sex> 0</sex> <cat> 1</cat> <percent> 0</percent></prevalence><prevalence>  <age> 33</age> <sex> 0</sex> <cat> 2</cat> <percent> 0</percent></prevalence><prevalence>  <age> 33</age> <sex> 0</sex> <cat> 3</cat> <percent> 0</percent></prevalence><prevalence>  <age> 33</age> <sex> 0</sex> <cat> 4</cat> <percent> 0</percent></prevalence><prevalence>  <age> 33</age> <sex> 0</sex> <cat> 5</cat> <percent> 18.7645235328398</percent></prevalence><prevalence>  <age> 33</age> <sex> 0</sex> <cat> 6</cat> <percent> 73.0990850746914</percent></prevalence><prevalence>  <age> 33</age> <sex> 0</sex> <cat> 7</cat> <percent> 7.7727886436404</percent></prevalence><prevalence>  <age> 33</age> <sex> 0</sex> <cat> 8</cat> <percent> 0.363602748828415</percent></prevalence><prevalence>  <age> 33</age> <sex> 1</sex> <cat> 1</cat> <percent> 0</percent></prevalence><prevalence>  <age> 33</age> <sex> 1</sex> <cat> 2</cat> <percent> 0</percent></prevalence><prevalence>  <age> 33</age> <sex> 1</sex> <cat> 3</cat> <percent> 0</percent></prevalence><prevalence>  <age> 33</age> <sex> 1</sex> <cat> 4</cat> <percent> 0</percent></prevalence><prevalence>  <age> 33</age> <sex> 1</sex> <cat> 5</cat> <percent> 82.8994160148717</percent></prevalence><prevalence>  <age> 33</age> <sex> 1</sex> <cat> 6</cat> <percent> 14.7680894406818</percent></prevalence><prevalence>  <age> 33</age> <sex> 1</sex> <cat> 7</cat> <percent> 1.79408207634109</percent></prevalence><prevalence>  <age> 33</age> <sex> 1</sex> <cat> 8</cat> <percent> 0.538412468105408</percent></prevalence><prevalence>  <age> 34</age> <sex> 0</sex> <cat> 1</cat> <percent> 0</percent></prevalence><prevalence>  <age> 34</age> <sex> 0</sex> <cat> 2</cat> <percent> 0</percent></prevalence><prevalence>  <age> 34</age> <sex> 0</sex> <cat> 3</cat> <percent> 0</percent></prevalence><prevalence>  <age> 34</age> <sex> 0</sex> <cat> 4</cat> <percent> 0</percent></prevalence><prevalence>  <age> 34</age> <sex> 0</sex> <cat> 5</cat> <percent> 18.7645235328398</percent></prevalence><prevalence>  <age> 34</age> <sex> 0</sex> <cat> 6</cat> <percent> 73.0990850746914</percent></prevalence><prevalence>  <age> 34</age> <sex> 0</sex> <cat> 7</cat> <percent> 7.7727886436404</percent></prevalence><prevalence>  <age> 34</age> <sex> 0</sex> <cat> 8</cat> <percent> 0.363602748828415</percent></prevalence><prevalence>  <age> 34</age> <sex> 1</sex> <cat> 1</cat> <percent> 0</percent></prevalence><prevalence>  <age> 34</age> <sex> 1</sex> <cat> 2</cat> <percent> 0</percent></prevalence><prevalence>  <age> 34</age> <sex> 1</sex> <cat> 3</cat> <percent> 0</percent></prevalence><prevalence>  <age> 34</age> <sex> 1</sex> <cat> 4</cat> <percent> 0</percent></prevalence><prevalence>  <age> 34</age> <sex> 1</sex> <cat> 5</cat> <percent> 82.8994160148717</percent></prevalence><prevalence>  <age> 34</age> <sex> 1</sex> <cat> 6</cat> <percent> 14.7680894406818</percent></prevalence><prevalence>  <age> 34</age> <sex> 1</sex> <cat> 7</cat> <percent> 1.79408207634109</percent></prevalence><prevalence>  <age> 34</age> <sex> 1</sex> <cat> 8</cat> <percent> 0.538412468105408</percent></prevalence><prevalence>  <age> 35</age> <sex> 0</sex> <cat> 1</cat> <percent> 0</percent></prevalence><prevalence>  <age> 35</age> <sex> 0</sex> <cat> 2</cat> <percent> 0</percent></prevalence><prevalence>  <age> 35</age> <sex> 0</sex> <cat> 3</cat> <percent> 0</percent></prevalence><prevalence>  <age> 35</age> <sex> 0</sex> <cat> 4</cat> <percent> 0</percent></prevalence><prevalence>  <age> 35</age> <sex> 0</sex> <cat> 5</cat> <percent> 18.7645235328398</percent></prevalence><prevalence>  <age> 35</age> <sex> 0</sex> <cat> 6</cat> <percent> 73.0990850746914</percent></prevalence><prevalence>  <age> 35</age> <sex> 0</sex> <cat> 7</cat> <percent> 7.7727886436404</percent></prevalence><prevalence>  <age> 35</age> <sex> 0</sex> <cat> 8</cat> <percent> 0.363602748828415</percent></prevalence><prevalence>  <age> 35</age> <sex> 1</sex> <cat> 1</cat> <percent> 0</percent></prevalence><prevalence>  <age> 35</age> <sex> 1</sex> <cat> 2</cat> <percent> 0</percent></prevalence><prevalence>  <age> 35</age> <sex> 1</sex> <cat> 3</cat> <percent> 0</percent></prevalence><prevalence>  <age> 35</age> <sex> 1</sex> <cat> 4</cat> <percent> 0</percent></prevalence><prevalence>  <age> 35</age> <sex> 1</sex> <cat> 5</cat> <percent> 82.8994160148717</percent></prevalence><prevalence>  <age> 35</age> <sex> 1</sex> <cat> 6</cat> <percent> 14.7680894406818</percent></prevalence><prevalence>  <age> 35</age> <sex> 1</sex> <cat> 7</cat> <percent> 1.79408207634109</percent></prevalence><prevalence>  <age> 35</age> <sex> 1</sex> <cat> 8</cat> <percent> 0.538412468105408</percent></prevalence><prevalence>  <age> 36</age> <sex> 0</sex> <cat> 1</cat> <percent> 0</percent></prevalence><prevalence>  <age> 36</age> <sex> 0</sex> <cat> 2</cat> <percent> 0</percent></prevalence><prevalence>  <age> 36</age> <sex> 0</sex> <cat> 3</cat> <percent> 0</percent></prevalence><prevalence>  <age> 36</age> <sex> 0</sex> <cat> 4</cat> <percent> 0</percent></prevalence><prevalence>  <age> 36</age> <sex> 0</sex> <cat> 5</cat> <percent> 19.0129812427972</percent></prevalence><prevalence>  <age> 36</age> <sex> 0</sex> <cat> 6</cat> <percent> 72.850627364734</percent></prevalence><prevalence>  <age> 36</age> <sex> 0</sex> <cat> 7</cat> <percent> 7.7727886436404</percent></prevalence><prevalence>  <age> 36</age> <sex> 0</sex> <cat> 8</cat> <percent> 0.363602748828415</percent></prevalence><prevalence>  <age> 36</age> <sex> 1</sex> <cat> 1</cat> <percent> 0</percent></prevalence><prevalence>  <age> 36</age> <sex> 1</sex> <cat> 2</cat> <percent> 0</percent></prevalence><prevalence>  <age> 36</age> <sex> 1</sex> <cat> 3</cat> <percent> 0</percent></prevalence><prevalence>  <age> 36</age> <sex> 1</sex> <cat> 4</cat> <percent> 0</percent></prevalence><prevalence>  <age> 36</age> <sex> 1</sex> <cat> 5</cat> <percent> 82.2138089786727</percent></prevalence><prevalence>  <age> 36</age> <sex> 1</sex> <cat> 6</cat> <percent> 15.3071322161611</percent></prevalence><prevalence>  <age> 36</age> <sex> 1</sex> <cat> 7</cat> <percent> 1.86194105443718</percent></prevalence><prevalence>  <age> 36</age> <sex> 1</sex> <cat> 8</cat> <percent> 0.617117750729064</percent></prevalence><prevalence>  <age> 37</age> <sex> 0</sex> <cat> 1</cat> <percent> 0</percent></prevalence><prevalence>  <age> 37</age> <sex> 0</sex> <cat> 2</cat> <percent> 0</percent></prevalence><prevalence>  <age> 37</age> <sex> 0</sex> <cat> 3</cat> <percent> 0</percent></prevalence><prevalence>  <age> 37</age> <sex> 0</sex> <cat> 4</cat> <percent> 0</percent></prevalence><prevalence>  <age> 37</age> <sex> 0</sex> <cat> 5</cat> <percent> 19.1347977338728</percent></prevalence><prevalence>  <age> 37</age> <sex> 0</sex> <cat> 6</cat> <percent> 72.5202728902214</percent></prevalence><prevalence>  <age> 37</age> <sex> 0</sex> <cat> 7</cat> <percent> 7.97247258281851</percent></prevalence><prevalence>  <age> 37</age> <sex> 0</sex> <cat> 8</cat> <percent> 0.372456793087298</percent></prevalence><prevalence>  <age> 37</age> <sex> 1</sex> <cat> 1</cat> <percent> 0</percent></prevalence><prevalence>  <age> 37</age> <sex> 1</sex> <cat> 2</cat> <percent> 0</percent></prevalence><prevalence>  <age> 37</age> <sex> 1</sex> <cat> 3</cat> <percent> 0</percent></prevalence><prevalence>  <age> 37</age> <sex> 1</sex> <cat> 4</cat> <percent> 0</percent></prevalence><prevalence>  <age> 37</age> <sex> 1</sex> <cat> 5</cat> <percent> 81.3210701587788</percent></prevalence><prevalence>  <age> 37</age> <sex> 1</sex> <cat> 6</cat> <percent> 16.1084622375717</percent></prevalence><prevalence>  <age> 37</age> <sex> 1</sex> <cat> 7</cat> <percent> 1.87302408873959</percent></prevalence><prevalence>  <age> 37</age> <sex> 1</sex> <cat> 8</cat> <percent> 0.697443514909889</percent></prevalence><prevalence>  <age> 38</age> <sex> 0</sex> <cat> 1</cat> <percent> 0</percent></prevalence><prevalence>  <age> 38</age> <sex> 0</sex> <cat> 2</cat> <percent> 0</percent></prevalence><prevalence>  <age> 38</age> <sex> 0</sex> <cat> 3</cat> <percent> 0</percent></prevalence><prevalence>  <age> 38</age> <sex> 0</sex> <cat> 4</cat> <percent> 0</percent></prevalence><prevalence>  <age> 38</age> <sex> 0</sex> <cat> 5</cat> <percent> 18.926503381423</percent></prevalence><prevalence>  <age> 38</age> <sex> 0</sex> <cat> 6</cat> <percent> 72.4233079194671</percent></prevalence><prevalence>  <age> 38</age> <sex> 0</sex> <cat> 7</cat> <percent> 8.23092249341977</percent></prevalence><prevalence>  <age> 38</age> <sex> 0</sex> <cat> 8</cat> <percent> 0.419266205690144</percent></prevalence><prevalence>  <age> 38</age> <sex> 1</sex> <cat> 1</cat> <percent> 0</percent></prevalence><prevalence>  <age> 38</age> <sex> 1</sex> <cat> 2</cat> <percent> 0</percent></prevalence><prevalence>  <age> 38</age> <sex> 1</sex> <cat> 3</cat> <percent> 0</percent></prevalence><prevalence>  <age> 38</age> <sex> 1</sex> <cat> 4</cat> <percent> 0</percent></prevalence><prevalence>  <age> 38</age> <sex> 1</sex> <cat> 5</cat> <percent> 80.2513635820633</percent></prevalence><prevalence>  <age> 38</age> <sex> 1</sex> <cat> 6</cat> <percent> 17.0481353629158</percent></prevalence><prevalence>  <age> 38</age> <sex> 1</sex> <cat> 7</cat> <percent> 1.92543581586493</percent></prevalence><prevalence>  <age> 38</age> <sex> 1</sex> <cat> 8</cat> <percent> 0.775065239155931</percent></prevalence><prevalence>  <age> 39</age> <sex> 0</sex> <cat> 1</cat> <percent> 0</percent></prevalence><prevalence>  <age> 39</age> <sex> 0</sex> <cat> 2</cat> <percent> 0</percent></prevalence><prevalence>  <age> 39</age> <sex> 0</sex> <cat> 3</cat> <percent> 0</percent></prevalence><prevalence>  <age> 39</age> <sex> 0</sex> <cat> 4</cat> <percent> 0</percent></prevalence><prevalence>  <age> 39</age> <sex> 0</sex> <cat> 5</cat> <percent> 18.290010673707</percent></prevalence><prevalence>  <age> 39</age> <sex> 0</sex> <cat> 6</cat> <percent> 72.6840988261634</percent></prevalence><prevalence>  <age> 39</age> <sex> 0</sex> <cat> 7</cat> <percent> 8.54662360981145</percent></prevalence><prevalence>  <age> 39</age> <sex> 0</sex> <cat> 8</cat> <percent> 0.479266890318139</percent></prevalence><prevalence>  <age> 39</age> <sex> 1</sex> <cat> 1</cat> <percent> 0</percent></prevalence><prevalence>  <age> 39</age> <sex> 1</sex> <cat> 2</cat> <percent> 0</percent></prevalence><prevalence>  <age> 39</age> <sex> 1</sex> <cat> 3</cat> <percent> 0</percent></prevalence><prevalence>  <age> 39</age> <sex> 1</sex> <cat> 4</cat> <percent> 0</percent></prevalence><prevalence>  <age> 39</age> <sex> 1</sex> <cat> 5</cat> <percent> 78.9677709209967</percent></prevalence><prevalence>  <age> 39</age> <sex> 1</sex> <cat> 6</cat> <percent> 18.124977211701</percent></prevalence><prevalence>  <age> 39</age> <sex> 1</sex> <cat> 7</cat> <percent> 2.13020708623051</percent></prevalence><prevalence>  <age> 39</age> <sex> 1</sex> <cat> 8</cat> <percent> 0.777044781071857</percent></prevalence><prevalence>  <age> 40</age> <sex> 0</sex> <cat> 1</cat> <percent> 0</percent></prevalence><prevalence>  <age> 40</age> <sex> 0</sex> <cat> 2</cat> <percent> 0</percent></prevalence><prevalence>  <age> 40</age> <sex> 0</sex> <cat> 3</cat> <percent> 0</percent></prevalence><prevalence>  <age> 40</age> <sex> 0</sex> <cat> 4</cat> <percent> 0</percent></prevalence><prevalence>  <age> 40</age> <sex> 0</sex> <cat> 5</cat> <percent> 17.3432501224333</percent></prevalence><prevalence>  <age> 40</age> <sex> 0</sex> <cat> 6</cat> <percent> 73.1478637806581</percent></prevalence><prevalence>  <age> 40</age> <sex> 0</sex> <cat> 7</cat> <percent> 8.96022472842378</percent></prevalence><prevalence>  <age> 40</age> <sex> 0</sex> <cat> 8</cat> <percent> 0.548661368484832</percent></prevalence><prevalence>  <age> 40</age> <sex> 1</sex> <cat> 1</cat> <percent> 0</percent></prevalence><prevalence>  <age> 40</age> <sex> 1</sex> <cat> 2</cat> <percent> 0</percent></prevalence><prevalence>  <age> 40</age> <sex> 1</sex> <cat> 3</cat> <percent> 0</percent></prevalence><prevalence>  <age> 40</age> <sex> 1</sex> <cat> 4</cat> <percent> 0</percent></prevalence><prevalence>  <age> 40</age> <sex> 1</sex> <cat> 5</cat> <percent> 77.4316240655346</percent></prevalence><prevalence>  <age> 40</age> <sex> 1</sex> <cat> 6</cat> <percent> 19.4895006030083</percent></prevalence><prevalence>  <age> 40</age> <sex> 1</sex> <cat> 7</cat> <percent> 2.22695041831766</percent></prevalence><prevalence>  <age> 40</age> <sex> 1</sex> <cat> 8</cat> <percent> 0.851924913139431</percent></prevalence><prevalence>  <age> 41</age> <sex> 0</sex> <cat> 1</cat> <percent> 0</percent></prevalence><prevalence>  <age> 41</age> <sex> 0</sex> <cat> 2</cat> <percent> 0</percent></prevalence><prevalence>  <age> 41</age> <sex> 0</sex> <cat> 3</cat> <percent> 0</percent></prevalence><prevalence>  <age> 41</age> <sex> 0</sex> <cat> 4</cat> <percent> 0</percent></prevalence><prevalence>  <age> 41</age> <sex> 0</sex> <cat> 5</cat> <percent> 16.2750434130752</percent></prevalence><prevalence>  <age> 41</age> <sex> 0</sex> <cat> 6</cat> <percent> 73.6452263514853</percent></prevalence><prevalence>  <age> 41</age> <sex> 0</sex> <cat> 7</cat> <percent> 9.50566667525382</percent></prevalence><prevalence>  <age> 41</age> <sex> 0</sex> <cat> 8</cat> <percent> 0.574063560185581</percent></prevalence><prevalence>  <age> 41</age> <sex> 1</sex> <cat> 1</cat> <percent> 0</percent></prevalence><prevalence>  <age> 41</age> <sex> 1</sex> <cat> 2</cat> <percent> 0</percent></prevalence><prevalence>  <age> 41</age> <sex> 1</sex> <cat> 3</cat> <percent> 0</percent></prevalence><prevalence>  <age> 41</age> <sex> 1</sex> <cat> 4</cat> <percent> 0</percent></prevalence><prevalence>  <age> 41</age> <sex> 1</sex> <cat> 5</cat> <percent> 75.5523820064641</percent></prevalence><prevalence>  <age> 41</age> <sex> 1</sex> <cat> 6</cat> <percent> 21.0915725639828</percent></prevalence><prevalence>  <age> 41</age> <sex> 1</sex> <cat> 7</cat> <percent> 2.44155941096864</percent></prevalence><prevalence>  <age> 41</age> <sex> 1</sex> <cat> 8</cat> <percent> 0.914486018584498</percent></prevalence><prevalence>  <age> 42</age> <sex> 0</sex> <cat> 1</cat> <percent> 0</percent></prevalence><prevalence>  <age> 42</age> <sex> 0</sex> <cat> 2</cat> <percent> 0</percent></prevalence><prevalence>  <age> 42</age> <sex> 0</sex> <cat> 3</cat> <percent> 0</percent></prevalence><prevalence>  <age> 42</age> <sex> 0</sex> <cat> 4</cat> <percent> 0</percent></prevalence><prevalence>  <age> 42</age> <sex> 0</sex> <cat> 5</cat> <percent> 15.1497670359447</percent></prevalence><prevalence>  <age> 42</age> <sex> 0</sex> <cat> 6</cat> <percent> 73.9554844647173</percent></prevalence><prevalence>  <age> 42</age> <sex> 0</sex> <cat> 7</cat> <percent> 10.2335345642099</percent></prevalence><prevalence>  <age> 42</age> <sex> 0</sex> <cat> 8</cat> <percent> 0.661213935128162</percent></prevalence><prevalence>  <age> 42</age> <sex> 1</sex> <cat> 1</cat> <percent> 0</percent></prevalence><prevalence>  <age> 42</age> <sex> 1</sex> <cat> 2</cat> <percent> 0</percent></prevalence><prevalence>  <age> 42</age> <sex> 1</sex> <cat> 3</cat> <percent> 0</percent></prevalence><prevalence>  <age> 42</age> <sex> 1</sex> <cat> 4</cat> <percent> 0</percent></prevalence><prevalence>  <age> 42</age> <sex> 1</sex> <cat> 5</cat> <percent> 73.5161873340636</percent></prevalence><prevalence>  <age> 42</age> <sex> 1</sex> <cat> 6</cat> <percent> 22.9497704711162</percent></prevalence><prevalence>  <age> 42</age> <sex> 1</sex> <cat> 7</cat> <percent> 2.61437716660752</percent></prevalence><prevalence>  <age> 42</age> <sex> 1</sex> <cat> 8</cat> <percent> 0.919665028212755</percent></prevalence><prevalence>  <age> 43</age> <sex> 0</sex> <cat> 1</cat> <percent> 0</percent></prevalence><prevalence>  <age> 43</age> <sex> 0</sex> <cat> 2</cat> <percent> 0</percent></prevalence><prevalence>  <age> 43</age> <sex> 0</sex> <cat> 3</cat> <percent> 0</percent></prevalence><prevalence>  <age> 43</age> <sex> 0</sex> <cat> 4</cat> <percent> 0</percent></prevalence><prevalence>  <age> 43</age> <sex> 0</sex> <cat> 5</cat> <percent> 13.6636658946573</percent></prevalence><prevalence>  <age> 43</age> <sex> 0</sex> <cat> 6</cat> <percent> 74.5978415509052</percent></prevalence><prevalence>  <age> 43</age> <sex> 0</sex> <cat> 7</cat> <percent> 10.9796088762192</percent></prevalence><prevalence>  <age> 43</age> <sex> 0</sex> <cat> 8</cat> <percent> 0.758883678218285</percent></prevalence><prevalence>  <age> 43</age> <sex> 1</sex> <cat> 1</cat> <percent> 0</percent></prevalence><prevalence>  <age> 43</age> <sex> 1</sex> <cat> 2</cat> <percent> 0</percent></prevalence><prevalence>  <age> 43</age> <sex> 1</sex> <cat> 3</cat> <percent> 0</percent></prevalence><prevalence>  <age> 43</age> <sex> 1</sex> <cat> 4</cat> <percent> 0</percent></prevalence><prevalence>  <age> 43</age> <sex> 1</sex> <cat> 5</cat> <percent> 71.2827036826198</percent></prevalence><prevalence>  <age> 43</age> <sex> 1</sex> <cat> 6</cat> <percent> 24.8861226971738</percent></prevalence><prevalence>  <age> 43</age> <sex> 1</sex> <cat> 7</cat> <percent> 2.8590702865141</percent></prevalence><prevalence>  <age> 43</age> <sex> 1</sex> <cat> 8</cat> <percent> 0.972103333692354</percent></prevalence><prevalence>  <age> 44</age> <sex> 0</sex> <cat> 1</cat> <percent> 0</percent></prevalence><prevalence>  <age> 44</age> <sex> 0</sex> <cat> 2</cat> <percent> 0</percent></prevalence><prevalence>  <age> 44</age> <sex> 0</sex> <cat> 3</cat> <percent> 0</percent></prevalence><prevalence>  <age> 44</age> <sex> 0</sex> <cat> 4</cat> <percent> 0</percent></prevalence><prevalence>  <age> 44</age> <sex> 0</sex> <cat> 5</cat> <percent> 12.2985240281478</percent></prevalence><prevalence>  <age> 44</age> <sex> 0</sex> <cat> 6</cat> <percent> 75.0581834755775</percent></prevalence><prevalence>  <age> 44</age> <sex> 0</sex> <cat> 7</cat> <percent> 11.7844720378948</percent></prevalence><prevalence>  <age> 44</age> <sex> 0</sex> <cat> 8</cat> <percent> 0.858820458379935</percent></prevalence><prevalence>  <age> 44</age> <sex> 1</sex> <cat> 1</cat> <percent> 0</percent></prevalence><prevalence>  <age> 44</age> <sex> 1</sex> <cat> 2</cat> <percent> 0</percent></prevalence><prevalence>  <age> 44</age> <sex> 1</sex> <cat> 3</cat> <percent> 0</percent></prevalence><prevalence>  <age> 44</age> <sex> 1</sex> <cat> 4</cat> <percent> 0</percent></prevalence><prevalence>  <age> 44</age> <sex> 1</sex> <cat> 5</cat> <percent> 68.711583377097</percent></prevalence><prevalence>  <age> 44</age> <sex> 1</sex> <cat> 6</cat> <percent> 27.1357954363055</percent></prevalence><prevalence>  <age> 44</age> <sex> 1</sex> <cat> 7</cat> <percent> 3.13324892192756</percent></prevalence><prevalence>  <age> 44</age> <sex> 1</sex> <cat> 8</cat> <percent> 1.01937226466989</percent></prevalence><prevalence>  <age> 45</age> <sex> 0</sex> <cat> 1</cat> <percent> 0</percent></prevalence><prevalence>  <age> 45</age> <sex> 0</sex> <cat> 2</cat> <percent> 0</percent></prevalence><prevalence>  <age> 45</age> <sex> 0</sex> <cat> 3</cat> <percent> 0</percent></prevalence><prevalence>  <age> 45</age> <sex> 0</sex> <cat> 4</cat> <percent> 0</percent></prevalence><prevalence>  <age> 45</age> <sex> 0</sex> <cat> 5</cat> <percent> 11.0653147117583</percent></prevalence><prevalence>  <age> 45</age> <sex> 0</sex> <cat> 6</cat> <percent> 75.139659125225</percent></prevalence><prevalence>  <age> 45</age> <sex> 0</sex> <cat> 7</cat> <percent> 12.7993605444962</percent></prevalence><prevalence>  <age> 45</age> <sex> 0</sex> <cat> 8</cat> <percent> 0.995665618520527</percent></prevalence><prevalence>  <age> 45</age> <sex> 1</sex> <cat> 1</cat> <percent> 0</percent></prevalence><prevalence>  <age> 45</age> <sex> 1</sex> <cat> 2</cat> <percent> 0</percent></prevalence><prevalence>  <age> 45</age> <sex> 1</sex> <cat> 3</cat> <percent> 0</percent></prevalence><prevalence>  <age> 45</age> <sex> 1</sex> <cat> 4</cat> <percent> 0</percent></prevalence><prevalence>  <age> 45</age> <sex> 1</sex> <cat> 5</cat> <percent> 65.8500782699643</percent></prevalence><prevalence>  <age> 45</age> <sex> 1</sex> <cat> 6</cat> <percent> 29.5757431631555</percent></prevalence><prevalence>  <age> 45</age> <sex> 1</sex> <cat> 7</cat> <percent> 3.54164114104565</percent></prevalence><prevalence>  <age> 45</age> <sex> 1</sex> <cat> 8</cat> <percent> 1.03253742583459</percent></prevalence><prevalence>  <age> 46</age> <sex> 0</sex> <cat> 1</cat> <percent> 0</percent></prevalence><prevalence>  <age> 46</age> <sex> 0</sex> <cat> 2</cat> <percent> 0</percent></prevalence><prevalence>  <age> 46</age> <sex> 0</sex> <cat> 3</cat> <percent> 0</percent></prevalence><prevalence>  <age> 46</age> <sex> 0</sex> <cat> 4</cat> <percent> 0</percent></prevalence><prevalence>  <age> 46</age> <sex> 0</sex> <cat> 5</cat> <percent> 9.64043351391822</percent></prevalence><prevalence>  <age> 46</age> <sex> 0</sex> <cat> 6</cat> <percent> 75.319249210286</percent></prevalence><prevalence>  <age> 46</age> <sex> 0</sex> <cat> 7</cat> <percent> 13.8530093180259</percent></prevalence><prevalence>  <age> 46</age> <sex> 0</sex> <cat> 8</cat> <percent> 1.18730795776988</percent></prevalence><prevalence>  <age> 46</age> <sex> 1</sex> <cat> 1</cat> <percent> 0</percent></prevalence><prevalence>  <age> 46</age> <sex> 1</sex> <cat> 2</cat> <percent> 0</percent></prevalence><prevalence>  <age> 46</age> <sex> 1</sex> <cat> 3</cat> <percent> 0</percent></prevalence><prevalence>  <age> 46</age> <sex> 1</sex> <cat> 4</cat> <percent> 0</percent></prevalence><prevalence>  <age> 46</age> <sex> 1</sex> <cat> 5</cat> <percent> 62.8102364400034</percent></prevalence><prevalence>  <age> 46</age> <sex> 1</sex> <cat> 6</cat> <percent> 32.1934599063588</percent></prevalence><prevalence>  <age> 46</age> <sex> 1</sex> <cat> 7</cat> <percent> 3.9284813404453</percent></prevalence><prevalence>  <age> 46</age> <sex> 1</sex> <cat> 8</cat> <percent> 1.06782231319252</percent></prevalence><prevalence>  <age> 47</age> <sex> 0</sex> <cat> 1</cat> <percent> 0</percent></prevalence><prevalence>  <age> 47</age> <sex> 0</sex> <cat> 2</cat> <percent> 0</percent></prevalence><prevalence>  <age> 47</age> <sex> 0</sex> <cat> 3</cat> <percent> 0</percent></prevalence><prevalence>  <age> 47</age> <sex> 0</sex> <cat> 4</cat> <percent> 0</percent></prevalence><prevalence>  <age> 47</age> <sex> 0</sex> <cat> 5</cat> <percent> 8.34902121088315</percent></prevalence><prevalence>  <age> 47</age> <sex> 0</sex> <cat> 6</cat> <percent> 75.2570618432087</percent></prevalence><prevalence>  <age> 47</age> <sex> 0</sex> <cat> 7</cat> <percent> 15.0680660754511</percent></prevalence><prevalence>  <age> 47</age> <sex> 0</sex> <cat> 8</cat> <percent> 1.32585087045707</percent></prevalence><prevalence>  <age> 47</age> <sex> 1</sex> <cat> 1</cat> <percent> 0</percent></prevalence><prevalence>  <age> 47</age> <sex> 1</sex> <cat> 2</cat> <percent> 0</percent></prevalence><prevalence>  <age> 47</age> <sex> 1</sex> <cat> 3</cat> <percent> 0</percent></prevalence><prevalence>  <age> 47</age> <sex> 1</sex> <cat> 4</cat> <percent> 0</percent></prevalence><prevalence>  <age> 47</age> <sex> 1</sex> <cat> 5</cat> <percent> 59.4934037319603</percent></prevalence><prevalence>  <age> 47</age> <sex> 1</sex> <cat> 6</cat> <percent> 35.0212650041888</percent></prevalence><prevalence>  <age> 47</age> <sex> 1</sex> <cat> 7</cat> <percent> 4.37028344265757</percent></prevalence><prevalence>  <age> 47</age> <sex> 1</sex> <cat> 8</cat> <percent> 1.11504782119333</percent></prevalence><prevalence>  <age> 48</age> <sex> 0</sex> <cat> 1</cat> <percent> 0</percent></prevalence><prevalence>  <age> 48</age> <sex> 0</sex> <cat> 2</cat> <percent> 0</percent></prevalence><prevalence>  <age> 48</age> <sex> 0</sex> <cat> 3</cat> <percent> 0</percent></prevalence><prevalence>  <age> 48</age> <sex> 0</sex> <cat> 4</cat> <percent> 0</percent></prevalence><prevalence>  <age> 48</age> <sex> 0</sex> <cat> 5</cat> <percent> 7.19958858469932</percent></prevalence><prevalence>  <age> 48</age> <sex> 0</sex> <cat> 6</cat> <percent> 74.8975935972245</percent></prevalence><prevalence>  <age> 48</age> <sex> 0</sex> <cat> 7</cat> <percent> 16.3723561359053</percent></prevalence><prevalence>  <age> 48</age> <sex> 0</sex> <cat> 8</cat> <percent> 1.53046168217086</percent></prevalence><prevalence>  <age> 48</age> <sex> 1</sex> <cat> 1</cat> <percent> 0</percent></prevalence><prevalence>  <age> 48</age> <sex> 1</sex> <cat> 2</cat> <percent> 0</percent></prevalence><prevalence>  <age> 48</age> <sex> 1</sex> <cat> 3</cat> <percent> 0</percent></prevalence><prevalence>  <age> 48</age> <sex> 1</sex> <cat> 4</cat> <percent> 0</percent></prevalence><prevalence>  <age> 48</age> <sex> 1</sex> <cat> 5</cat> <percent> 56.0262855335153</percent></prevalence><prevalence>  <age> 48</age> <sex> 1</sex> <cat> 6</cat> <percent> 37.9722039878972</percent></prevalence><prevalence>  <age> 48</age> <sex> 1</sex> <cat> 7</cat> <percent> 4.85192863588577</percent></prevalence><prevalence>  <age> 48</age> <sex> 1</sex> <cat> 8</cat> <percent> 1.14958184270176</percent></prevalence><prevalence>  <age> 49</age> <sex> 0</sex> <cat> 1</cat> <percent> 0</percent></prevalence><prevalence>  <age> 49</age> <sex> 0</sex> <cat> 2</cat> <percent> 0</percent></prevalence><prevalence>  <age> 49</age> <sex> 0</sex> <cat> 3</cat> <percent> 0</percent></prevalence><prevalence>  <age> 49</age> <sex> 0</sex> <cat> 4</cat> <percent> 0</percent></prevalence><prevalence>  <age> 49</age> <sex> 0</sex> <cat> 5</cat> <percent> 6.05275387878721</percent></prevalence><prevalence>  <age> 49</age> <sex> 0</sex> <cat> 6</cat> <percent> 74.2277378883048</percent></prevalence><prevalence>  <age> 49</age> <sex> 0</sex> <cat> 7</cat> <percent> 17.982386767974</percent></prevalence><prevalence>  <age> 49</age> <sex> 0</sex> <cat> 8</cat> <percent> 1.73712146493395</percent></prevalence><prevalence>  <age> 49</age> <sex> 1</sex> <cat> 1</cat> <percent> 0</percent></prevalence><prevalence>  <age> 49</age> <sex> 1</sex> <cat> 2</cat> <percent> 0</percent></prevalence><prevalence>  <age> 49</age> <sex> 1</sex> <cat> 3</cat> <percent> 0</percent></prevalence><prevalence>  <age> 49</age> <sex> 1</sex> <cat> 4</cat> <percent> 0</percent></prevalence><prevalence>  <age> 49</age> <sex> 1</sex> <cat> 5</cat> <percent> 52.3752983318566</percent></prevalence><prevalence>  <age> 49</age> <sex> 1</sex> <cat> 6</cat> <percent> 40.8521602887791</percent></prevalence><prevalence>  <age> 49</age> <sex> 1</sex> <cat> 7</cat> <percent> 5.54625269255228</percent></prevalence><prevalence>  <age> 49</age> <sex> 1</sex> <cat> 8</cat> <percent> 1.22628868681207</percent></prevalence><prevalence>  <age> 50</age> <sex> 0</sex> <cat> 1</cat> <percent> 0</percent></prevalence><prevalence>  <age> 50</age> <sex> 0</sex> <cat> 2</cat> <percent> 0</percent></prevalence><prevalence>  <age> 50</age> <sex> 0</sex> <cat> 3</cat> <percent> 0</percent></prevalence><prevalence>  <age> 50</age> <sex> 0</sex> <cat> 4</cat> <percent> 0</percent></prevalence><prevalence>  <age> 50</age> <sex> 0</sex> <cat> 5</cat> <percent> 5.13738763623485</percent></prevalence><prevalence>  <age> 50</age> <sex> 0</sex> <cat> 6</cat> <percent> 73.5852604547976</percent></prevalence><prevalence>  <age> 50</age> <sex> 0</sex> <cat> 7</cat> <percent> 19.3494451268593</percent></prevalence><prevalence>  <age> 50</age> <sex> 0</sex> <cat> 8</cat> <percent> 1.92790678210818</percent></prevalence><prevalence>  <age> 50</age> <sex> 1</sex> <cat> 1</cat> <percent> 0</percent></prevalence><prevalence>  <age> 50</age> <sex> 1</sex> <cat> 2</cat> <percent> 0</percent></prevalence><prevalence>  <age> 50</age> <sex> 1</sex> <cat> 3</cat> <percent> 0</percent></prevalence><prevalence>  <age> 50</age> <sex> 1</sex> <cat> 4</cat> <percent> 0</percent></prevalence><prevalence>  <age> 50</age> <sex> 1</sex> <cat> 5</cat> <percent> 48.7662424722393</percent></prevalence><prevalence>  <age> 50</age> <sex> 1</sex> <cat> 6</cat> <percent> 43.7647949542335</percent></prevalence><prevalence>  <age> 50</age> <sex> 1</sex> <cat> 7</cat> <percent> 6.2539274702358</percent></prevalence><prevalence>  <age> 50</age> <sex> 1</sex> <cat> 8</cat> <percent> 1.21503510329141</percent></prevalence><prevalence>  <age> 51</age> <sex> 0</sex> <cat> 1</cat> <percent> 0</percent></prevalence><prevalence>  <age> 51</age> <sex> 0</sex> <cat> 2</cat> <percent> 0</percent></prevalence><prevalence>  <age> 51</age> <sex> 0</sex> <cat> 3</cat> <percent> 0</percent></prevalence><prevalence>  <age> 51</age> <sex> 0</sex> <cat> 4</cat> <percent> 0</percent></prevalence><prevalence>  <age> 51</age> <sex> 0</sex> <cat> 5</cat> <percent> 4.36364286652371</percent></prevalence><prevalence>  <age> 51</age> <sex> 0</sex> <cat> 6</cat> <percent> 72.3895513676157</percent></prevalence><prevalence>  <age> 51</age> <sex> 0</sex> <cat> 7</cat> <percent> 20.9906186670566</percent></prevalence><prevalence>  <age> 51</age> <sex> 0</sex> <cat> 8</cat> <percent> 2.25618709880407</percent></prevalence><prevalence>  <age> 51</age> <sex> 1</sex> <cat> 1</cat> <percent> 0</percent></prevalence><prevalence>  <age> 51</age> <sex> 1</sex> <cat> 2</cat> <percent> 0</percent></prevalence><prevalence>  <age> 51</age> <sex> 1</sex> <cat> 3</cat> <percent> 0</percent></prevalence><prevalence>  <age> 51</age> <sex> 1</sex> <cat> 4</cat> <percent> 0</percent></prevalence><prevalence>  <age> 51</age> <sex> 1</sex> <cat> 5</cat> <percent> 44.8073279981461</percent></prevalence><prevalence>  <age> 51</age> <sex> 1</sex> <cat> 6</cat> <percent> 46.9640852099267</percent></prevalence><prevalence>  <age> 51</age> <sex> 1</sex> <cat> 7</cat> <percent> 6.86509591264894</percent></prevalence><prevalence>  <age> 51</age> <sex> 1</sex> <cat> 8</cat> <percent> 1.36349087927828</percent></prevalence><prevalence>  <age> 52</age> <sex> 0</sex> <cat> 1</cat> <percent> 0</percent></prevalence><prevalence>  <age> 52</age> <sex> 0</sex> <cat> 2</cat> <percent> 0</percent></prevalence><prevalence>  <age> 52</age> <sex> 0</sex> <cat> 3</cat> <percent> 0</percent></prevalence><prevalence>  <age> 52</age> <sex> 0</sex> <cat> 4</cat> <percent> 0</percent></prevalence><prevalence>  <age> 52</age> <sex> 0</sex> <cat> 5</cat> <percent> 3.68581587398978</percent></prevalence><prevalence>  <age> 52</age> <sex> 0</sex> <cat> 6</cat> <percent> 71.1928642109495</percent></prevalence><prevalence>  <age> 52</age> <sex> 0</sex> <cat> 7</cat> <percent> 22.6321457702183</percent></prevalence><prevalence>  <age> 52</age> <sex> 0</sex> <cat> 8</cat> <percent> 2.48917414484242</percent></prevalence><prevalence>  <age> 52</age> <sex> 1</sex> <cat> 1</cat> <percent> 0</percent></prevalence><prevalence>  <age> 52</age> <sex> 1</sex> <cat> 2</cat> <percent> 0</percent></prevalence><prevalence>  <age> 52</age> <sex> 1</sex> <cat> 3</cat> <percent> 0</percent></prevalence><prevalence>  <age> 52</age> <sex> 1</sex> <cat> 4</cat> <percent> 0</percent></prevalence><prevalence>  <age> 52</age> <sex> 1</sex> <cat> 5</cat> <percent> 40.9900878378962</percent></prevalence><prevalence>  <age> 52</age> <sex> 1</sex> <cat> 6</cat> <percent> 49.8100849173249</percent></prevalence><prevalence>  <age> 52</age> <sex> 1</sex> <cat> 7</cat> <percent> 7.72470184831296</percent></prevalence><prevalence>  <age> 52</age> <sex> 1</sex> <cat> 8</cat> <percent> 1.47512539646599</percent></prevalence><prevalence>  <age> 53</age> <sex> 0</sex> <cat> 1</cat> <percent> 0</percent></prevalence><prevalence>  <age> 53</age> <sex> 0</sex> <cat> 2</cat> <percent> 0</percent></prevalence><prevalence>  <age> 53</age> <sex> 0</sex> <cat> 3</cat> <percent> 0</percent></prevalence><prevalence>  <age> 53</age> <sex> 0</sex> <cat> 4</cat> <percent> 0</percent></prevalence><prevalence>  <age> 53</age> <sex> 0</sex> <cat> 5</cat> <percent> 3.0859763249528</percent></prevalence><prevalence>  <age> 53</age> <sex> 0</sex> <cat> 6</cat> <percent> 69.6857111157831</percent></prevalence><prevalence>  <age> 53</age> <sex> 0</sex> <cat> 7</cat> <percent> 24.3643863663406</percent></prevalence><prevalence>  <age> 53</age> <sex> 0</sex> <cat> 8</cat> <percent> 2.86392619292356</percent></prevalence><prevalence>  <age> 53</age> <sex> 1</sex> <cat> 1</cat> <percent> 0</percent></prevalence><prevalence>  <age> 53</age> <sex> 1</sex> <cat> 2</cat> <percent> 0</percent></prevalence><prevalence>  <age> 53</age> <sex> 1</sex> <cat> 3</cat> <percent> 0</percent></prevalence><prevalence>  <age> 53</age> <sex> 1</sex> <cat> 4</cat> <percent> 0</percent></prevalence><prevalence>  <age> 53</age> <sex> 1</sex> <cat> 5</cat> <percent> 37.7471982429323</percent></prevalence><prevalence>  <age> 53</age> <sex> 1</sex> <cat> 6</cat> <percent> 52.0249057533524</percent></prevalence><prevalence>  <age> 53</age> <sex> 1</sex> <cat> 7</cat> <percent> 8.50732846740108</percent></prevalence><prevalence>  <age> 53</age> <sex> 1</sex> <cat> 8</cat> <percent> 1.7205675363142</percent></prevalence><prevalence>  <age> 54</age> <sex> 0</sex> <cat> 1</cat> <percent> 0</percent></prevalence><prevalence>  <age> 54</age> <sex> 0</sex> <cat> 2</cat> <percent> 0</percent></prevalence><prevalence>  <age> 54</age> <sex> 0</sex> <cat> 3</cat> <percent> 0</percent></prevalence><prevalence>  <age> 54</age> <sex> 0</sex> <cat> 4</cat> <percent> 0</percent></prevalence><prevalence>  <age> 54</age> <sex> 0</sex> <cat> 5</cat> <percent> 2.57337783197551</percent></prevalence><prevalence>  <age> 54</age> <sex> 0</sex> <cat> 6</cat> <percent> 68.0825027396327</percent></prevalence><prevalence>  <age> 54</age> <sex> 0</sex> <cat> 7</cat> <percent> 26.1470215991124</percent></prevalence><prevalence>  <age> 54</age> <sex> 0</sex> <cat> 8</cat> <percent> 3.19709782927933</percent></prevalence><prevalence>  <age> 54</age> <sex> 1</sex> <cat> 1</cat> <percent> 0</percent></prevalence><prevalence>  <age> 54</age> <sex> 1</sex> <cat> 2</cat> <percent> 0</percent></prevalence><prevalence>  <age> 54</age> <sex> 1</sex> <cat> 3</cat> <percent> 0</percent></prevalence><prevalence>  <age> 54</age> <sex> 1</sex> <cat> 4</cat> <percent> 0</percent></prevalence><prevalence>  <age> 54</age> <sex> 1</sex> <cat> 5</cat> <percent> 33.8198126504208</percent></prevalence><prevalence>  <age> 54</age> <sex> 1</sex> <cat> 6</cat> <percent> 54.7263311835805</percent></prevalence><prevalence>  <age> 54</age> <sex> 1</sex> <cat> 7</cat> <percent> 9.58765961449986</percent></prevalence><prevalence>  <age> 54</age> <sex> 1</sex> <cat> 8</cat> <percent> 1.86619655149884</percent></prevalence><prevalence>  <age> 55</age> <sex> 0</sex> <cat> 1</cat> <percent> 0</percent></prevalence><prevalence>  <age> 55</age> <sex> 0</sex> <cat> 2</cat> <percent> 0</percent></prevalence><prevalence>  <age> 55</age> <sex> 0</sex> <cat> 3</cat> <percent> 0</percent></prevalence><prevalence>  <age> 55</age> <sex> 0</sex> <cat> 4</cat> <percent> 0</percent></prevalence><prevalence>  <age> 55</age> <sex> 0</sex> <cat> 5</cat> <percent> 2.17529550974229</percent></prevalence><prevalence>  <age> 55</age> <sex> 0</sex> <cat> 6</cat> <percent> 66.4343521814646</percent></prevalence><prevalence>  <age> 55</age> <sex> 0</sex> <cat> 7</cat> <percent> 27.7421004054785</percent></prevalence><prevalence>  <age> 55</age> <sex> 0</sex> <cat> 8</cat> <percent> 3.6482519033146</percent></prevalence><prevalence>  <age> 55</age> <sex> 1</sex> <cat> 1</cat> <percent> 0</percent></prevalence><prevalence>  <age> 55</age> <sex> 1</sex> <cat> 2</cat> <percent> 0</percent></prevalence><prevalence>  <age> 55</age> <sex> 1</sex> <cat> 3</cat> <percent> 0</percent></prevalence><prevalence>  <age> 55</age> <sex> 1</sex> <cat> 4</cat> <percent> 0</percent></prevalence><prevalence>  <age> 55</age> <sex> 1</sex> <cat> 5</cat> <percent> 30.3008188648211</percent></prevalence><prevalence>  <age> 55</age> <sex> 1</sex> <cat> 6</cat> <percent> 57.1104354291384</percent></prevalence><prevalence>  <age> 55</age> <sex> 1</sex> <cat> 7</cat> <percent> 10.4382141439516</percent></prevalence><prevalence>  <age> 55</age> <sex> 1</sex> <cat> 8</cat> <percent> 2.15053156208885</percent></prevalence><prevalence>  <age> 56</age> <sex> 0</sex> <cat> 1</cat> <percent> 0</percent></prevalence><prevalence>  <age> 56</age> <sex> 0</sex> <cat> 2</cat> <percent> 0</percent></prevalence><prevalence>  <age> 56</age> <sex> 0</sex> <cat> 3</cat> <percent> 0</percent></prevalence><prevalence>  <age> 56</age> <sex> 0</sex> <cat> 4</cat> <percent> 0</percent></prevalence><prevalence>  <age> 56</age> <sex> 0</sex> <cat> 5</cat> <percent> 1.82814833146602</percent></prevalence><prevalence>  <age> 56</age> <sex> 0</sex> <cat> 6</cat> <percent> 64.6016088000624</percent></prevalence><prevalence>  <age> 56</age> <sex> 0</sex> <cat> 7</cat> <percent> 29.5609544247739</percent></prevalence><prevalence>  <age> 56</age> <sex> 0</sex> <cat> 8</cat> <percent> 4.00928844369765</percent></prevalence><prevalence>  <age> 56</age> <sex> 1</sex> <cat> 1</cat> <percent> 0</percent></prevalence><prevalence>  <age> 56</age> <sex> 1</sex> <cat> 2</cat> <percent> 0</percent></prevalence><prevalence>  <age> 56</age> <sex> 1</sex> <cat> 3</cat> <percent> 0</percent></prevalence><prevalence>  <age> 56</age> <sex> 1</sex> <cat> 4</cat> <percent> 0</percent></prevalence><prevalence>  <age> 56</age> <sex> 1</sex> <cat> 5</cat> <percent> 27.0467896952205</percent></prevalence><prevalence>  <age> 56</age> <sex> 1</sex> <cat> 6</cat> <percent> 58.9994792441427</percent></prevalence><prevalence>  <age> 56</age> <sex> 1</sex> <cat> 7</cat> <percent> 11.5515169249699</percent></prevalence><prevalence>  <age> 56</age> <sex> 1</sex> <cat> 8</cat> <percent> 2.40221413566702</percent></prevalence><prevalence>  <age> 57</age> <sex> 0</sex> <cat> 1</cat> <percent> 0</percent></prevalence><prevalence>  <age> 57</age> <sex> 0</sex> <cat> 2</cat> <percent> 0</percent></prevalence><prevalence>  <age> 57</age> <sex> 0</sex> <cat> 3</cat> <percent> 0</percent></prevalence><prevalence>  <age> 57</age> <sex> 0</sex> <cat> 4</cat> <percent> 0</percent></prevalence><prevalence>  <age> 57</age> <sex> 0</sex> <cat> 5</cat> <percent> 1.59091712299002</percent></prevalence><prevalence>  <age> 57</age> <sex> 0</sex> <cat> 6</cat> <percent> 62.8641040684134</percent></prevalence><prevalence>  <age> 57</age> <sex> 0</sex> <cat> 7</cat> <percent> 31.0039215244942</percent></prevalence><prevalence>  <age> 57</age> <sex> 0</sex> <cat> 8</cat> <percent> 4.54105728410237</percent></prevalence><prevalence>  <age> 57</age> <sex> 1</sex> <cat> 1</cat> <percent> 0</percent></prevalence><prevalence>  <age> 57</age> <sex> 1</sex> <cat> 2</cat> <percent> 0</percent></prevalence><prevalence>  <age> 57</age> <sex> 1</sex> <cat> 3</cat> <percent> 0</percent></prevalence><prevalence>  <age> 57</age> <sex> 1</sex> <cat> 4</cat> <percent> 0</percent></prevalence><prevalence>  <age> 57</age> <sex> 1</sex> <cat> 5</cat> <percent> 24.082811737299</percent></prevalence><prevalence>  <age> 57</age> <sex> 1</sex> <cat> 6</cat> <percent> 60.5252664666618</percent></prevalence><prevalence>  <age> 57</age> <sex> 1</sex> <cat> 7</cat> <percent> 12.714469558166</percent></prevalence><prevalence>  <age> 57</age> <sex> 1</sex> <cat> 8</cat> <percent> 2.67745223787317</percent></prevalence><prevalence>  <age> 58</age> <sex> 0</sex> <cat> 1</cat> <percent> 0</percent></prevalence><prevalence>  <age> 58</age> <sex> 0</sex> <cat> 2</cat> <percent> 0</percent></prevalence><prevalence>  <age> 58</age> <sex> 0</sex> <cat> 3</cat> <percent> 0</percent></prevalence><prevalence>  <age> 58</age> <sex> 0</sex> <cat> 4</cat> <percent> 0</percent></prevalence><prevalence>  <age> 58</age> <sex> 0</sex> <cat> 5</cat> <percent> 1.33149173895196</percent></prevalence><prevalence>  <age> 58</age> <sex> 0</sex> <cat> 6</cat> <percent> 61.062769392235</percent></prevalence><prevalence>  <age> 58</age> <sex> 0</sex> <cat> 7</cat> <percent> 32.5545523108243</percent></prevalence><prevalence>  <age> 58</age> <sex> 0</sex> <cat> 8</cat> <percent> 5.05118655798878</percent></prevalence><prevalence>  <age> 58</age> <sex> 1</sex> <cat> 1</cat> <percent> 0</percent></prevalence><prevalence>  <age> 58</age> <sex> 1</sex> <cat> 2</cat> <percent> 0</percent></prevalence><prevalence>  <age> 58</age> <sex> 1</sex> <cat> 3</cat> <percent> 0</percent></prevalence><prevalence>  <age> 58</age> <sex> 1</sex> <cat> 4</cat> <percent> 0</percent></prevalence><prevalence>  <age> 58</age> <sex> 1</sex> <cat> 5</cat> <percent> 21.3334047250394</percent></prevalence><prevalence>  <age> 58</age> <sex> 1</sex> <cat> 6</cat> <percent> 61.6407710373151</percent></prevalence><prevalence>  <age> 58</age> <sex> 1</sex> <cat> 7</cat> <percent> 14.1133506832398</percent></prevalence><prevalence>  <age> 58</age> <sex> 1</sex> <cat> 8</cat> <percent> 2.91247355440563</percent></prevalence><prevalence>  <age> 59</age> <sex> 0</sex> <cat> 1</cat> <percent> 0</percent></prevalence><prevalence>  <age> 59</age> <sex> 0</sex> <cat> 2</cat> <percent> 0</percent></prevalence><prevalence>  <age> 59</age> <sex> 0</sex> <cat> 3</cat> <percent> 0</percent></prevalence><prevalence>  <age> 59</age> <sex> 0</sex> <cat> 4</cat> <percent> 0</percent></prevalence><prevalence>  <age> 59</age> <sex> 0</sex> <cat> 5</cat> <percent> 1.15626407164065</percent></prevalence><prevalence>  <age> 59</age> <sex> 0</sex> <cat> 6</cat> <percent> 59.2777469427378</percent></prevalence><prevalence>  <age> 59</age> <sex> 0</sex> <cat> 7</cat> <percent> 33.986254411457</percent></prevalence><prevalence>  <age> 59</age> <sex> 0</sex> <cat> 8</cat> <percent> 5.57973457416447</percent></prevalence><prevalence>  <age> 59</age> <sex> 1</sex> <cat> 1</cat> <percent> 0</percent></prevalence><prevalence>  <age> 59</age> <sex> 1</sex> <cat> 2</cat> <percent> 0</percent></prevalence><prevalence>  <age> 59</age> <sex> 1</sex> <cat> 3</cat> <percent> 0</percent></prevalence><prevalence>  <age> 59</age> <sex> 1</sex> <cat> 4</cat> <percent> 0</percent></prevalence><prevalence>  <age> 59</age> <sex> 1</sex> <cat> 5</cat> <percent> 18.7671545682788</percent></prevalence><prevalence>  <age> 59</age> <sex> 1</sex> <cat> 6</cat> <percent> 62.6609662409338</percent></prevalence><prevalence>  <age> 59</age> <sex> 1</sex> <cat> 7</cat> <percent> 15.2516361639016</percent></prevalence><prevalence>  <age> 59</age> <sex> 1</sex> <cat> 8</cat> <percent> 3.32024302688589</percent></prevalence><prevalence>  <age> 60</age> <sex> 0</sex> <cat> 1</cat> <percent> 0</percent></prevalence><prevalence>  <age> 60</age> <sex> 0</sex> <cat> 2</cat> <percent> 0</percent></prevalence><prevalence>  <age> 60</age> <sex> 0</sex> <cat> 3</cat> <percent> 0</percent></prevalence><prevalence>  <age> 60</age> <sex> 0</sex> <cat> 4</cat> <percent> 0</percent></prevalence><prevalence>  <age> 60</age> <sex> 0</sex> <cat> 5</cat> <percent> 1.03123761160172</percent></prevalence><prevalence>  <age> 60</age> <sex> 0</sex> <cat> 6</cat> <percent> 57.6684901259668</percent></prevalence><prevalence>  <age> 60</age> <sex> 0</sex> <cat> 7</cat> <percent> 35.2040056359446</percent></prevalence><prevalence>  <age> 60</age> <sex> 0</sex> <cat> 8</cat> <percent> 6.09626662648686</percent></prevalence><prevalence>  <age> 60</age> <sex> 1</sex> <cat> 1</cat> <percent> 0</percent></prevalence><prevalence>  <age> 60</age> <sex> 1</sex> <cat> 2</cat> <percent> 0</percent></prevalence><prevalence>  <age> 60</age> <sex> 1</sex> <cat> 3</cat> <percent> 0</percent></prevalence><prevalence>  <age> 60</age> <sex> 1</sex> <cat> 4</cat> <percent> 0</percent></prevalence><prevalence>  <age> 60</age> <sex> 1</sex> <cat> 5</cat> <percent> 16.4131033910885</percent></prevalence><prevalence>  <age> 60</age> <sex> 1</sex> <cat> 6</cat> <percent> 63.2687824629682</percent></prevalence><prevalence>  <age> 60</age> <sex> 1</sex> <cat> 7</cat> <percent> 16.7463656613534</percent></prevalence><prevalence>  <age> 60</age> <sex> 1</sex> <cat> 8</cat> <percent> 3.57174848458992</percent></prevalence><prevalence>  <age> 61</age> <sex> 0</sex> <cat> 1</cat> <percent> 0</percent></prevalence><prevalence>  <age> 61</age> <sex> 0</sex> <cat> 2</cat> <percent> 0</percent></prevalence><prevalence>  <age> 61</age> <sex> 0</sex> <cat> 3</cat> <percent> 0</percent></prevalence><prevalence>  <age> 61</age> <sex> 0</sex> <cat> 4</cat> <percent> 0</percent></prevalence><prevalence>  <age> 61</age> <sex> 0</sex> <cat> 5</cat> <percent> 0.915584837804827</percent></prevalence><prevalence>  <age> 61</age> <sex> 0</sex> <cat> 6</cat> <percent> 56.0509758418671</percent></prevalence><prevalence>  <age> 61</age> <sex> 0</sex> <cat> 7</cat> <percent> 36.3875149680725</percent></prevalence><prevalence>  <age> 61</age> <sex> 0</sex> <cat> 8</cat> <percent> 6.64592435225547</percent></prevalence><prevalence>  <age> 61</age> <sex> 1</sex> <cat> 1</cat> <percent> 0</percent></prevalence><prevalence>  <age> 61</age> <sex> 1</sex> <cat> 2</cat> <percent> 0</percent></prevalence><prevalence>  <age> 61</age> <sex> 1</sex> <cat> 3</cat> <percent> 0</percent></prevalence><prevalence>  <age> 61</age> <sex> 1</sex> <cat> 4</cat> <percent> 0</percent></prevalence><prevalence>  <age> 61</age> <sex> 1</sex> <cat> 5</cat> <percent> 14.3996377327037</percent></prevalence><prevalence>  <age> 61</age> <sex> 1</sex> <cat> 6</cat> <percent> 63.5348461521016</percent></prevalence><prevalence>  <age> 61</age> <sex> 1</sex> <cat> 7</cat> <percent> 18.0105876437323</percent></prevalence><prevalence>  <age> 61</age> <sex> 1</sex> <cat> 8</cat> <percent> 4.05492847146242</percent></prevalence><prevalence>  <age> 62</age> <sex> 0</sex> <cat> 1</cat> <percent> 0</percent></prevalence><prevalence>  <age> 62</age> <sex> 0</sex> <cat> 2</cat> <percent> 0</percent></prevalence><prevalence>  <age> 62</age> <sex> 0</sex> <cat> 3</cat> <percent> 0</percent></prevalence><prevalence>  <age> 62</age> <sex> 0</sex> <cat> 4</cat> <percent> 0</percent></prevalence><prevalence>  <age> 62</age> <sex> 0</sex> <cat> 5</cat> <percent> 0.808694200571679</percent></prevalence><prevalence>  <age> 62</age> <sex> 0</sex> <cat> 6</cat> <percent> 54.5793422945833</percent></prevalence><prevalence>  <age> 62</age> <sex> 0</sex> <cat> 7</cat> <percent> 37.4470218569534</percent></prevalence><prevalence>  <age> 62</age> <sex> 0</sex> <cat> 8</cat> <percent> 7.1649416478916</percent></prevalence><prevalence>  <age> 62</age> <sex> 1</sex> <cat> 1</cat> <percent> 0</percent></prevalence><prevalence>  <age> 62</age> <sex> 1</sex> <cat> 2</cat> <percent> 0</percent></prevalence><prevalence>  <age> 62</age> <sex> 1</sex> <cat> 3</cat> <percent> 0</percent></prevalence><prevalence>  <age> 62</age> <sex> 1</sex> <cat> 4</cat> <percent> 0</percent></prevalence><prevalence>  <age> 62</age> <sex> 1</sex> <cat> 5</cat> <percent> 12.6389748892081</percent></prevalence><prevalence>  <age> 62</age> <sex> 1</sex> <cat> 6</cat> <percent> 63.5308928789509</percent></prevalence><prevalence>  <age> 62</age> <sex> 1</sex> <cat> 7</cat> <percent> 19.2950680409066</percent></prevalence><prevalence>  <age> 62</age> <sex> 1</sex> <cat> 8</cat> <percent> 4.53506419093437</percent></prevalence><prevalence>  <age> 63</age> <sex> 0</sex> <cat> 1</cat> <percent> 0</percent></prevalence><prevalence>  <age> 63</age> <sex> 0</sex> <cat> 2</cat> <percent> 0</percent></prevalence><prevalence>  <age> 63</age> <sex> 0</sex> <cat> 3</cat> <percent> 0</percent></prevalence><prevalence>  <age> 63</age> <sex> 0</sex> <cat> 4</cat> <percent> 0</percent></prevalence><prevalence>  <age> 63</age> <sex> 0</sex> <cat> 5</cat> <percent> 0.758231014556258</percent></prevalence><prevalence>  <age> 63</age> <sex> 0</sex> <cat> 6</cat> <percent> 53.2082672168995</percent></prevalence><prevalence>  <age> 63</age> <sex> 0</sex> <cat> 7</cat> <percent> 38.3115324625062</percent></prevalence><prevalence>  <age> 63</age> <sex> 0</sex> <cat> 8</cat> <percent> 7.72196930603813</percent></prevalence><prevalence>  <age> 63</age> <sex> 1</sex> <cat> 1</cat> <percent> 0</percent></prevalence><prevalence>  <age> 63</age> <sex> 1</sex> <cat> 2</cat> <percent> 0</percent></prevalence><prevalence>  <age> 63</age> <sex> 1</sex> <cat> 3</cat> <percent> 0</percent></prevalence><prevalence>  <age> 63</age> <sex> 1</sex> <cat> 4</cat> <percent> 0</percent></prevalence><prevalence>  <age> 63</age> <sex> 1</sex> <cat> 5</cat> <percent> 10.9714872888778</percent></prevalence><prevalence>  <age> 63</age> <sex> 1</sex> <cat> 6</cat> <percent> 63.4701112487419</percent></prevalence><prevalence>  <age> 63</age> <sex> 1</sex> <cat> 7</cat> <percent> 20.6427863565775</percent></prevalence><prevalence>  <age> 63</age> <sex> 1</sex> <cat> 8</cat> <percent> 4.91561510580283</percent></prevalence><prevalence>  <age> 64</age> <sex> 0</sex> <cat> 1</cat> <percent> 0</percent></prevalence><prevalence>  <age> 64</age> <sex> 0</sex> <cat> 2</cat> <percent> 0</percent></prevalence><prevalence>  <age> 64</age> <sex> 0</sex> <cat> 3</cat> <percent> 0</percent></prevalence><prevalence>  <age> 64</age> <sex> 0</sex> <cat> 4</cat> <percent> 0</percent></prevalence><prevalence>  <age> 64</age> <sex> 0</sex> <cat> 5</cat> <percent> 0.71001914909342</percent></prevalence><prevalence>  <age> 64</age> <sex> 0</sex> <cat> 6</cat> <percent> 51.915667630996</percent></prevalence><prevalence>  <age> 64</age> <sex> 0</sex> <cat> 7</cat> <percent> 39.0856459222208</percent></prevalence><prevalence>  <age> 64</age> <sex> 0</sex> <cat> 8</cat> <percent> 8.2886672976898</percent></prevalence><prevalence>  <age> 64</age> <sex> 1</sex> <cat> 1</cat> <percent> 0</percent></prevalence><prevalence>  <age> 64</age> <sex> 1</sex> <cat> 2</cat> <percent> 0</percent></prevalence><prevalence>  <age> 64</age> <sex> 1</sex> <cat> 3</cat> <percent> 0</percent></prevalence><prevalence>  <age> 64</age> <sex> 1</sex> <cat> 4</cat> <percent> 0</percent></prevalence><prevalence>  <age> 64</age> <sex> 1</sex> <cat> 5</cat> <percent> 9.72972672087323</percent></prevalence><prevalence>  <age> 64</age> <sex> 1</sex> <cat> 6</cat> <percent> 62.8347450978046</percent></prevalence><prevalence>  <age> 64</age> <sex> 1</sex> <cat> 7</cat> <percent> 21.9598927227084</percent></prevalence><prevalence>  <age> 64</age> <sex> 1</sex> <cat> 8</cat> <percent> 5.47563545861372</percent></prevalence><prevalence>  <age> 65</age> <sex> 0</sex> <cat> 1</cat> <percent> 0</percent></prevalence><prevalence>  <age> 65</age> <sex> 0</sex> <cat> 2</cat> <percent> 0</percent></prevalence><prevalence>  <age> 65</age> <sex> 0</sex> <cat> 3</cat> <percent> 0</percent></prevalence><prevalence>  <age> 65</age> <sex> 0</sex> <cat> 4</cat> <percent> 0</percent></prevalence><prevalence>  <age> 65</age> <sex> 0</sex> <cat> 5</cat> <percent> 0.671065336163315</percent></prevalence><prevalence>  <age> 65</age> <sex> 0</sex> <cat> 6</cat> <percent> 50.9392626584609</percent></prevalence><prevalence>  <age> 65</age> <sex> 0</sex> <cat> 7</cat> <percent> 39.5320460102135</percent></prevalence><prevalence>  <age> 65</age> <sex> 0</sex> <cat> 8</cat> <percent> 8.85762599516227</percent></prevalence><prevalence>  <age> 65</age> <sex> 1</sex> <cat> 1</cat> <percent> 0</percent></prevalence><prevalence>  <age> 65</age> <sex> 1</sex> <cat> 2</cat> <percent> 0</percent></prevalence><prevalence>  <age> 65</age> <sex> 1</sex> <cat> 3</cat> <percent> 0</percent></prevalence><prevalence>  <age> 65</age> <sex> 1</sex> <cat> 4</cat> <percent> 0</percent></prevalence><prevalence>  <age> 65</age> <sex> 1</sex> <cat> 5</cat> <percent> 8.49632160623739</percent></prevalence><prevalence>  <age> 65</age> <sex> 1</sex> <cat> 6</cat> <percent> 62.0428667292446</percent></prevalence><prevalence>  <age> 65</age> <sex> 1</sex> <cat> 7</cat> <percent> 23.5337479728064</percent></prevalence><prevalence>  <age> 65</age> <sex> 1</sex> <cat> 8</cat> <percent> 5.92706369171151</percent></prevalence><prevalence>  <age> 66</age> <sex> 0</sex> <cat> 1</cat> <percent> 0</percent></prevalence><prevalence>  <age> 66</age> <sex> 0</sex> <cat> 2</cat> <percent> 0</percent></prevalence><prevalence>  <age> 66</age> <sex> 0</sex> <cat> 3</cat> <percent> 0</percent></prevalence><prevalence>  <age> 66</age> <sex> 0</sex> <cat> 4</cat> <percent> 0</percent></prevalence><prevalence>  <age> 66</age> <sex> 0</sex> <cat> 5</cat> <percent> 0.671063443192579</percent></prevalence><prevalence>  <age> 66</age> <sex> 0</sex> <cat> 6</cat> <percent> 50.0484271311622</percent></prevalence><prevalence>  <age> 66</age> <sex> 0</sex> <cat> 7</cat> <percent> 39.8632459133324</percent></prevalence><prevalence>  <age> 66</age> <sex> 0</sex> <cat> 8</cat> <percent> 9.41726351231276</percent></prevalence><prevalence>  <age> 66</age> <sex> 1</sex> <cat> 1</cat> <percent> 0</percent></prevalence><prevalence>  <age> 66</age> <sex> 1</sex> <cat> 2</cat> <percent> 0</percent></prevalence><prevalence>  <age> 66</age> <sex> 1</sex> <cat> 3</cat> <percent> 0</percent></prevalence><prevalence>  <age> 66</age> <sex> 1</sex> <cat> 4</cat> <percent> 0</percent></prevalence><prevalence>  <age> 66</age> <sex> 1</sex> <cat> 5</cat> <percent> 7.41454531758615</percent></prevalence><prevalence>  <age> 66</age> <sex> 1</sex> <cat> 6</cat> <percent> 61.1132888814598</percent></prevalence><prevalence>  <age> 66</age> <sex> 1</sex> <cat> 7</cat> <percent> 25.0188520130722</percent></prevalence><prevalence>  <age> 66</age> <sex> 1</sex> <cat> 8</cat> <percent> 6.45331378788187</percent></prevalence><prevalence>  <age> 67</age> <sex> 0</sex> <cat> 1</cat> <percent> 0</percent></prevalence><prevalence>  <age> 67</age> <sex> 0</sex> <cat> 2</cat> <percent> 0</percent></prevalence><prevalence>  <age> 67</age> <sex> 0</sex> <cat> 3</cat> <percent> 0</percent></prevalence><prevalence>  <age> 67</age> <sex> 0</sex> <cat> 4</cat> <percent> 0</percent></prevalence><prevalence>  <age> 67</age> <sex> 0</sex> <cat> 5</cat> <percent> 0.671063443192579</percent></prevalence><prevalence>  <age> 67</age> <sex> 0</sex> <cat> 6</cat> <percent> 49.287693437356</percent></prevalence><prevalence>  <age> 67</age> <sex> 0</sex> <cat> 7</cat> <percent> 40.1237907952239</percent></prevalence><prevalence>  <age> 67</age> <sex> 0</sex> <cat> 8</cat> <percent> 9.91745232422749</percent></prevalence><prevalence>  <age> 67</age> <sex> 1</sex> <cat> 1</cat> <percent> 0</percent></prevalence><prevalence>  <age> 67</age> <sex> 1</sex> <cat> 2</cat> <percent> 0</percent></prevalence><prevalence>  <age> 67</age> <sex> 1</sex> <cat> 3</cat> <percent> 0</percent></prevalence><prevalence>  <age> 67</age> <sex> 1</sex> <cat> 4</cat> <percent> 0</percent></prevalence><prevalence>  <age> 67</age> <sex> 1</sex> <cat> 5</cat> <percent> 6.57020187719307</percent></prevalence><prevalence>  <age> 67</age> <sex> 1</sex> <cat> 6</cat> <percent> 60.4734394246966</percent></prevalence><prevalence>  <age> 67</age> <sex> 1</sex> <cat> 7</cat> <percent> 25.8414897768235</percent></prevalence><prevalence>  <age> 67</age> <sex> 1</sex> <cat> 8</cat> <percent> 7.11486892128689</percent></prevalence><prevalence>  <age> 68</age> <sex> 0</sex> <cat> 1</cat> <percent> 0</percent></prevalence><prevalence>  <age> 68</age> <sex> 0</sex> <cat> 2</cat> <percent> 0</percent></prevalence><prevalence>  <age> 68</age> <sex> 0</sex> <cat> 3</cat> <percent> 0</percent></prevalence><prevalence>  <age> 68</age> <sex> 0</sex> <cat> 4</cat> <percent> 0</percent></prevalence><prevalence>  <age> 68</age> <sex> 0</sex> <cat> 5</cat> <percent> 0.671063443192579</percent></prevalence><prevalence>  <age> 68</age> <sex> 0</sex> <cat> 6</cat> <percent> 48.7096512509019</percent></prevalence><prevalence>  <age> 68</age> <sex> 0</sex> <cat> 7</cat> <percent> 40.3719043099419</percent></prevalence><prevalence>  <age> 68</age> <sex> 0</sex> <cat> 8</cat> <percent> 10.2473809959636</percent></prevalence><prevalence>  <age> 68</age> <sex> 1</sex> <cat> 1</cat> <percent> 0</percent></prevalence><prevalence>  <age> 68</age> <sex> 1</sex> <cat> 2</cat> <percent> 0</percent></prevalence><prevalence>  <age> 68</age> <sex> 1</sex> <cat> 3</cat> <percent> 0</percent></prevalence><prevalence>  <age> 68</age> <sex> 1</sex> <cat> 4</cat> <percent> 0</percent></prevalence><prevalence>  <age> 68</age> <sex> 1</sex> <cat> 5</cat> <percent> 6.02232114009668</percent></prevalence><prevalence>  <age> 68</age> <sex> 1</sex> <cat> 6</cat> <percent> 59.1178511170396</percent></prevalence><prevalence>  <age> 68</age> <sex> 1</sex> <cat> 7</cat> <percent> 27.3038142147245</percent></prevalence><prevalence>  <age> 68</age> <sex> 1</sex> <cat> 8</cat> <percent> 7.55601352813923</percent></prevalence><prevalence>  <age> 69</age> <sex> 0</sex> <cat> 1</cat> <percent> 0</percent></prevalence><prevalence>  <age> 69</age> <sex> 0</sex> <cat> 2</cat> <percent> 0</percent></prevalence><prevalence>  <age> 69</age> <sex> 0</sex> <cat> 3</cat> <percent> 0</percent></prevalence><prevalence>  <age> 69</age> <sex> 0</sex> <cat> 4</cat> <percent> 0</percent></prevalence><prevalence>  <age> 69</age> <sex> 0</sex> <cat> 5</cat> <percent> 0.755295642410171</percent></prevalence><prevalence>  <age> 69</age> <sex> 0</sex> <cat> 6</cat> <percent> 48.2883827806324</percent></prevalence><prevalence>  <age> 69</age> <sex> 0</sex> <cat> 7</cat> <percent> 40.2959235804434</percent></prevalence><prevalence>  <age> 69</age> <sex> 0</sex> <cat> 8</cat> <percent> 10.6603979965141</percent></prevalence><prevalence>  <age> 69</age> <sex> 1</sex> <cat> 1</cat> <percent> 0</percent></prevalence><prevalence>  <age> 69</age> <sex> 1</sex> <cat> 2</cat> <percent> 0</percent></prevalence><prevalence>  <age> 69</age> <sex> 1</sex> <cat> 3</cat> <percent> 0</percent></prevalence><prevalence>  <age> 69</age> <sex> 1</sex> <cat> 4</cat> <percent> 0</percent></prevalence><prevalence>  <age> 69</age> <sex> 1</sex> <cat> 5</cat> <percent> 5.35356219482735</percent></prevalence><prevalence>  <age> 69</age> <sex> 1</sex> <cat> 6</cat> <percent> 58.2658395961218</percent></prevalence><prevalence>  <age> 69</age> <sex> 1</sex> <cat> 7</cat> <percent> 28.2374686128331</percent></prevalence><prevalence>  <age> 69</age> <sex> 1</sex> <cat> 8</cat> <percent> 8.14312959621776</percent></prevalence><prevalence>  <age> 70</age> <sex> 0</sex> <cat> 1</cat> <percent> 0</percent></prevalence><prevalence>  <age> 70</age> <sex> 0</sex> <cat> 2</cat> <percent> 0</percent></prevalence><prevalence>  <age> 70</age> <sex> 0</sex> <cat> 3</cat> <percent> 0</percent></prevalence><prevalence>  <age> 70</age> <sex> 0</sex> <cat> 4</cat> <percent> 0</percent></prevalence><prevalence>  <age> 70</age> <sex> 0</sex> <cat> 5</cat> <percent> 0.758198760879555</percent></prevalence><prevalence>  <age> 70</age> <sex> 0</sex> <cat> 6</cat> <percent> 48.1025169053701</percent></prevalence><prevalence>  <age> 70</age> <sex> 0</sex> <cat> 7</cat> <percent> 40.0683936822833</percent></prevalence><prevalence>  <age> 70</age> <sex> 0</sex> <cat> 8</cat> <percent> 11.0708906514671</percent></prevalence><prevalence>  <age> 70</age> <sex> 1</sex> <cat> 1</cat> <percent> 0</percent></prevalence><prevalence>  <age> 70</age> <sex> 1</sex> <cat> 2</cat> <percent> 0</percent></prevalence><prevalence>  <age> 70</age> <sex> 1</sex> <cat> 3</cat> <percent> 0</percent></prevalence><prevalence>  <age> 70</age> <sex> 1</sex> <cat> 4</cat> <percent> 0</percent></prevalence><prevalence>  <age> 70</age> <sex> 1</sex> <cat> 5</cat> <percent> 4.78000384539982</percent></prevalence><prevalence>  <age> 70</age> <sex> 1</sex> <cat> 6</cat> <percent> 57.2066203555743</percent></prevalence><prevalence>  <age> 70</age> <sex> 1</sex> <cat> 7</cat> <percent> 29.3319396598537</percent></prevalence><prevalence>  <age> 70</age> <sex> 1</sex> <cat> 8</cat> <percent> 8.68143613917217</percent></prevalence><prevalence>  <age> 71</age> <sex> 0</sex> <cat> 1</cat> <percent> 0</percent></prevalence><prevalence>  <age> 71</age> <sex> 0</sex> <cat> 2</cat> <percent> 0</percent></prevalence><prevalence>  <age> 71</age> <sex> 0</sex> <cat> 3</cat> <percent> 0</percent></prevalence><prevalence>  <age> 71</age> <sex> 0</sex> <cat> 4</cat> <percent> 0</percent></prevalence><prevalence>  <age> 71</age> <sex> 0</sex> <cat> 5</cat> <percent> 0.852699926721041</percent></prevalence><prevalence>  <age> 71</age> <sex> 0</sex> <cat> 6</cat> <percent> 48.0536773576241</percent></prevalence><prevalence>  <age> 71</age> <sex> 0</sex> <cat> 7</cat> <percent> 39.831379395982</percent></prevalence><prevalence>  <age> 71</age> <sex> 0</sex> <cat> 8</cat> <percent> 11.2622433196729</percent></prevalence><prevalence>  <age> 71</age> <sex> 1</sex> <cat> 1</cat> <percent> 0</percent></prevalence><prevalence>  <age> 71</age> <sex> 1</sex> <cat> 2</cat> <percent> 0</percent></prevalence><prevalence>  <age> 71</age> <sex> 1</sex> <cat> 3</cat> <percent> 0</percent></prevalence><prevalence>  <age> 71</age> <sex> 1</sex> <cat> 4</cat> <percent> 0</percent></prevalence><prevalence>  <age> 71</age> <sex> 1</sex> <cat> 5</cat> <percent> 4.4187413325452</percent></prevalence><prevalence>  <age> 71</age> <sex> 1</sex> <cat> 6</cat> <percent> 56.1588067779257</percent></prevalence><prevalence>  <age> 71</age> <sex> 1</sex> <cat> 7</cat> <percent> 30.0109230161998</percent></prevalence><prevalence>  <age> 71</age> <sex> 1</sex> <cat> 8</cat> <percent> 9.41152887332931</percent></prevalence><prevalence>  <age> 72</age> <sex> 0</sex> <cat> 1</cat> <percent> 0</percent></prevalence><prevalence>  <age> 72</age> <sex> 0</sex> <cat> 2</cat> <percent> 0</percent></prevalence><prevalence>  <age> 72</age> <sex> 0</sex> <cat> 3</cat> <percent> 0</percent></prevalence><prevalence>  <age> 72</age> <sex> 0</sex> <cat> 4</cat> <percent> 0</percent></prevalence><prevalence>  <age> 72</age> <sex> 0</sex> <cat> 5</cat> <percent> 0.943295223347595</percent></prevalence><prevalence>  <age> 72</age> <sex> 0</sex> <cat> 6</cat> <percent> 48.1354505975026</percent></prevalence><prevalence>  <age> 72</age> <sex> 0</sex> <cat> 7</cat> <percent> 39.3117243266777</percent></prevalence><prevalence>  <age> 72</age> <sex> 0</sex> <cat> 8</cat> <percent> 11.6095298524721</percent></prevalence><prevalence>  <age> 72</age> <sex> 1</sex> <cat> 1</cat> <percent> 0</percent></prevalence><prevalence>  <age> 72</age> <sex> 1</sex> <cat> 2</cat> <percent> 0</percent></prevalence><prevalence>  <age> 72</age> <sex> 1</sex> <cat> 3</cat> <percent> 0</percent></prevalence><prevalence>  <age> 72</age> <sex> 1</sex> <cat> 4</cat> <percent> 0</percent></prevalence><prevalence>  <age> 72</age> <sex> 1</sex> <cat> 5</cat> <percent> 4.0640053193668</percent></prevalence><prevalence>  <age> 72</age> <sex> 1</sex> <cat> 6</cat> <percent> 55.1822530343072</percent></prevalence><prevalence>  <age> 72</age> <sex> 1</sex> <cat> 7</cat> <percent> 30.6991490076881</percent></prevalence><prevalence>  <age> 72</age> <sex> 1</sex> <cat> 8</cat> <percent> 10.0545926386379</percent></prevalence><prevalence>  <age> 73</age> <sex> 0</sex> <cat> 1</cat> <percent> 0</percent></prevalence><prevalence>  <age> 73</age> <sex> 0</sex> <cat> 2</cat> <percent> 0</percent></prevalence><prevalence>  <age> 73</age> <sex> 0</sex> <cat> 3</cat> <percent> 0</percent></prevalence><prevalence>  <age> 73</age> <sex> 0</sex> <cat> 4</cat> <percent> 0</percent></prevalence><prevalence>  <age> 73</age> <sex> 0</sex> <cat> 5</cat> <percent> 1.07814223565724</percent></prevalence><prevalence>  <age> 73</age> <sex> 0</sex> <cat> 6</cat> <percent> 48.4566653464118</percent></prevalence><prevalence>  <age> 73</age> <sex> 0</sex> <cat> 7</cat> <percent> 38.6720196044513</percent></prevalence><prevalence>  <age> 73</age> <sex> 0</sex> <cat> 8</cat> <percent> 11.7931728134796</percent></prevalence><prevalence>  <age> 73</age> <sex> 1</sex> <cat> 1</cat> <percent> 0</percent></prevalence><prevalence>  <age> 73</age> <sex> 1</sex> <cat> 2</cat> <percent> 0</percent></prevalence><prevalence>  <age> 73</age> <sex> 1</sex> <cat> 3</cat> <percent> 0</percent></prevalence><prevalence>  <age> 73</age> <sex> 1</sex> <cat> 4</cat> <percent> 0</percent></prevalence><prevalence>  <age> 73</age> <sex> 1</sex> <cat> 5</cat> <percent> 3.77875918242651</percent></prevalence><prevalence>  <age> 73</age> <sex> 1</sex> <cat> 6</cat> <percent> 54.2147564443328</percent></prevalence><prevalence>  <age> 73</age> <sex> 1</sex> <cat> 7</cat> <percent> 31.4886238262876</percent></prevalence><prevalence>  <age> 73</age> <sex> 1</sex> <cat> 8</cat> <percent> 10.517860546953</percent></prevalence><prevalence>  <age> 74</age> <sex> 0</sex> <cat> 1</cat> <percent> 0</percent></prevalence><prevalence>  <age> 74</age> <sex> 0</sex> <cat> 2</cat> <percent> 0</percent></prevalence><prevalence>  <age> 74</age> <sex> 0</sex> <cat> 3</cat> <percent> 0</percent></prevalence><prevalence>  <age> 74</age> <sex> 0</sex> <cat> 4</cat> <percent> 0</percent></prevalence><prevalence>  <age> 74</age> <sex> 0</sex> <cat> 5</cat> <percent> 1.21551869529995</percent></prevalence><prevalence>  <age> 74</age> <sex> 0</sex> <cat> 6</cat> <percent> 48.6924309528097</percent></prevalence><prevalence>  <age> 74</age> <sex> 0</sex> <cat> 7</cat> <percent> 38.2823000654079</percent></prevalence><prevalence>  <age> 74</age> <sex> 0</sex> <cat> 8</cat> <percent> 11.8097502864825</percent></prevalence><prevalence>  <age> 74</age> <sex> 1</sex> <cat> 1</cat> <percent> 0</percent></prevalence><prevalence>  <age> 74</age> <sex> 1</sex> <cat> 2</cat> <percent> 0</percent></prevalence><prevalence>  <age> 74</age> <sex> 1</sex> <cat> 3</cat> <percent> 0</percent></prevalence><prevalence>  <age> 74</age> <sex> 1</sex> <cat> 4</cat> <percent> 0</percent></prevalence><prevalence>  <age> 74</age> <sex> 1</sex> <cat> 5</cat> <percent> 3.51748795096863</percent></prevalence><prevalence>  <age> 74</age> <sex> 1</sex> <cat> 6</cat> <percent> 53.3575914560624</percent></prevalence><prevalence>  <age> 74</age> <sex> 1</sex> <cat> 7</cat> <percent> 32.217330585708</percent></prevalence><prevalence>  <age> 74</age> <sex> 1</sex> <cat> 8</cat> <percent> 10.9075900072609</percent></prevalence><prevalence>  <age> 75</age> <sex> 0</sex> <cat> 1</cat> <percent> 0</percent></prevalence><prevalence>  <age> 75</age> <sex> 0</sex> <cat> 2</cat> <percent> 0</percent></prevalence><prevalence>  <age> 75</age> <sex> 0</sex> <cat> 3</cat> <percent> 0</percent></prevalence><prevalence>  <age> 75</age> <sex> 0</sex> <cat> 4</cat> <percent> 0</percent></prevalence><prevalence>  <age> 75</age> <sex> 0</sex> <cat> 5</cat> <percent> 1.42396358688525</percent></prevalence><prevalence>  <age> 75</age> <sex> 0</sex> <cat> 6</cat> <percent> 49.1039134804771</percent></prevalence><prevalence>  <age> 75</age> <sex> 0</sex> <cat> 7</cat> <percent> 37.5259663259923</percent></prevalence><prevalence>  <age> 75</age> <sex> 0</sex> <cat> 8</cat> <percent> 11.9461566066453</percent></prevalence><prevalence>  <age> 75</age> <sex> 1</sex> <cat> 1</cat> <percent> 0</percent></prevalence><prevalence>  <age> 75</age> <sex> 1</sex> <cat> 2</cat> <percent> 0</percent></prevalence><prevalence>  <age> 75</age> <sex> 1</sex> <cat> 3</cat> <percent> 0</percent></prevalence><prevalence>  <age> 75</age> <sex> 1</sex> <cat> 4</cat> <percent> 0</percent></prevalence><prevalence>  <age> 75</age> <sex> 1</sex> <cat> 5</cat> <percent> 3.37040029564505</percent></prevalence><prevalence>  <age> 75</age> <sex> 1</sex> <cat> 6</cat> <percent> 52.5075551686761</percent></prevalence><prevalence>  <age> 75</age> <sex> 1</sex> <cat> 7</cat> <percent> 32.6364451855987</percent></prevalence><prevalence>  <age> 75</age> <sex> 1</sex> <cat> 8</cat> <percent> 11.4855993500802</percent></prevalence><prevalence>  <age> 76</age> <sex> 0</sex> <cat> 1</cat> <percent> 0</percent></prevalence><prevalence>  <age> 76</age> <sex> 0</sex> <cat> 2</cat> <percent> 0</percent></prevalence><prevalence>  <age> 76</age> <sex> 0</sex> <cat> 3</cat> <percent> 0</percent></prevalence><prevalence>  <age> 76</age> <sex> 0</sex> <cat> 4</cat> <percent> 0</percent></prevalence><prevalence>  <age> 76</age> <sex> 0</sex> <cat> 5</cat> <percent> 1.62424455672723</percent></prevalence><prevalence>  <age> 76</age> <sex> 0</sex> <cat> 6</cat> <percent> 49.662996479094</percent></prevalence><prevalence>  <age> 76</age> <sex> 0</sex> <cat> 7</cat> <percent> 36.72345438193</percent></prevalence><prevalence>  <age> 76</age> <sex> 0</sex> <cat> 8</cat> <percent> 11.9893045822488</percent></prevalence><prevalence>  <age> 76</age> <sex> 1</sex> <cat> 1</cat> <percent> 0</percent></prevalence><prevalence>  <age> 76</age> <sex> 1</sex> <cat> 2</cat> <percent> 0</percent></prevalence><prevalence>  <age> 76</age> <sex> 1</sex> <cat> 3</cat> <percent> 0</percent></prevalence><prevalence>  <age> 76</age> <sex> 1</sex> <cat> 4</cat> <percent> 0</percent></prevalence><prevalence>  <age> 76</age> <sex> 1</sex> <cat> 5</cat> <percent> 3.25898921953315</percent></prevalence><prevalence>  <age> 76</age> <sex> 1</sex> <cat> 6</cat> <percent> 51.7369193072202</percent></prevalence><prevalence>  <age> 76</age> <sex> 1</sex> <cat> 7</cat> <percent> 33.0017197457598</percent></prevalence><prevalence>  <age> 76</age> <sex> 1</sex> <cat> 8</cat> <percent> 12.0023717274869</percent></prevalence><prevalence>  <age> 77</age> <sex> 0</sex> <cat> 1</cat> <percent> 0</percent></prevalence><prevalence>  <age> 77</age> <sex> 0</sex> <cat> 2</cat> <percent> 0</percent></prevalence><prevalence>  <age> 77</age> <sex> 0</sex> <cat> 3</cat> <percent> 0</percent></prevalence><prevalence>  <age> 77</age> <sex> 0</sex> <cat> 4</cat> <percent> 0</percent></prevalence><prevalence>  <age> 77</age> <sex> 0</sex> <cat> 5</cat> <percent> 1.86949874648491</percent></prevalence><prevalence>  <age> 77</age> <sex> 0</sex> <cat> 6</cat> <percent> 50.3484877650866</percent></prevalence><prevalence>  <age> 77</age> <sex> 0</sex> <cat> 7</cat> <percent> 35.8555681714807</percent></prevalence><prevalence>  <age> 77</age> <sex> 0</sex> <cat> 8</cat> <percent> 11.9264453169478</percent></prevalence><prevalence>  <age> 77</age> <sex> 1</sex> <cat> 1</cat> <percent> 0</percent></prevalence><prevalence>  <age> 77</age> <sex> 1</sex> <cat> 2</cat> <percent> 0</percent></prevalence><prevalence>  <age> 77</age> <sex> 1</sex> <cat> 3</cat> <percent> 0</percent></prevalence><prevalence>  <age> 77</age> <sex> 1</sex> <cat> 4</cat> <percent> 0</percent></prevalence><prevalence>  <age> 77</age> <sex> 1</sex> <cat> 5</cat> <percent> 3.13826000763999</percent></prevalence><prevalence>  <age> 77</age> <sex> 1</sex> <cat> 6</cat> <percent> 51.1387385327695</percent></prevalence><prevalence>  <age> 77</age> <sex> 1</sex> <cat> 7</cat> <percent> 33.3308102477653</percent></prevalence><prevalence>  <age> 77</age> <sex> 1</sex> <cat> 8</cat> <percent> 12.3921912118252</percent></prevalence><prevalence>  <age> 78</age> <sex> 0</sex> <cat> 1</cat> <percent> 0</percent></prevalence><prevalence>  <age> 78</age> <sex> 0</sex> <cat> 2</cat> <percent> 0</percent></prevalence><prevalence>  <age> 78</age> <sex> 0</sex> <cat> 3</cat> <percent> 0</percent></prevalence><prevalence>  <age> 78</age> <sex> 0</sex> <cat> 4</cat> <percent> 0</percent></prevalence><prevalence>  <age> 78</age> <sex> 0</sex> <cat> 5</cat> <percent> 2.21450564838602</percent></prevalence><prevalence>  <age> 78</age> <sex> 0</sex> <cat> 6</cat> <percent> 51.0240053375156</percent></prevalence><prevalence>  <age> 78</age> <sex> 0</sex> <cat> 7</cat> <percent> 34.9975218406414</percent></prevalence><prevalence>  <age> 78</age> <sex> 0</sex> <cat> 8</cat> <percent> 11.763967173457</percent></prevalence><prevalence>  <age> 78</age> <sex> 1</sex> <cat> 1</cat> <percent> 0</percent></prevalence><prevalence>  <age> 78</age> <sex> 1</sex> <cat> 2</cat> <percent> 0</percent></prevalence><prevalence>  <age> 78</age> <sex> 1</sex> <cat> 3</cat> <percent> 0</percent></prevalence><prevalence>  <age> 78</age> <sex> 1</sex> <cat> 4</cat> <percent> 0</percent></prevalence><prevalence>  <age> 78</age> <sex> 1</sex> <cat> 5</cat> <percent> 3.13826000763999</percent></prevalence><prevalence>  <age> 78</age> <sex> 1</sex> <cat> 6</cat> <percent> 50.6291534476253</percent></prevalence><prevalence>  <age> 78</age> <sex> 1</sex> <cat> 7</cat> <percent> 33.4584485669832</percent></prevalence><prevalence>  <age> 78</age> <sex> 1</sex> <cat> 8</cat> <percent> 12.7741379777516</percent></prevalence><prevalence>  <age> 79</age> <sex> 0</sex> <cat> 1</cat> <percent> 0</percent></prevalence><prevalence>  <age> 79</age> <sex> 0</sex> <cat> 2</cat> <percent> 0</percent></prevalence><prevalence>  <age> 79</age> <sex> 0</sex> <cat> 3</cat> <percent> 0</percent></prevalence><prevalence>  <age> 79</age> <sex> 0</sex> <cat> 4</cat> <percent> 0</percent></prevalence><prevalence>  <age> 79</age> <sex> 0</sex> <cat> 5</cat> <percent> 2.70359540205787</percent></prevalence><prevalence>  <age> 79</age> <sex> 0</sex> <cat> 6</cat> <percent> 51.7389365968784</percent></prevalence><prevalence>  <age> 79</age> <sex> 0</sex> <cat> 7</cat> <percent> 33.8249520999255</percent></prevalence><prevalence>  <age> 79</age> <sex> 0</sex> <cat> 8</cat> <percent> 11.7325159011383</percent></prevalence><prevalence>  <age> 79</age> <sex> 1</sex> <cat> 1</cat> <percent> 0</percent></prevalence><prevalence>  <age> 79</age> <sex> 1</sex> <cat> 2</cat> <percent> 0</percent></prevalence><prevalence>  <age> 79</age> <sex> 1</sex> <cat> 3</cat> <percent> 0</percent></prevalence><prevalence>  <age> 79</age> <sex> 1</sex> <cat> 4</cat> <percent> 0</percent></prevalence><prevalence>  <age> 79</age> <sex> 1</sex> <cat> 5</cat> <percent> 3.13826000763999</percent></prevalence><prevalence>  <age> 79</age> <sex> 1</sex> <cat> 6</cat> <percent> 50.1346594315055</percent></prevalence><prevalence>  <age> 79</age> <sex> 1</sex> <cat> 7</cat> <percent> 33.6452933315712</percent></prevalence><prevalence>  <age> 79</age> <sex> 1</sex> <cat> 8</cat> <percent> 13.0817872292833</percent></prevalence><prevalence>  <age> 80</age> <sex> 0</sex> <cat> 1</cat> <percent> 0</percent></prevalence><prevalence>  <age> 80</age> <sex> 0</sex> <cat> 2</cat> <percent> 0</percent></prevalence><prevalence>  <age> 80</age> <sex> 0</sex> <cat> 3</cat> <percent> 0</percent></prevalence><prevalence>  <age> 80</age> <sex> 0</sex> <cat> 4</cat> <percent> 0</percent></prevalence><prevalence>  <age> 80</age> <sex> 0</sex> <cat> 5</cat> <percent> 3.19846928960705</percent></prevalence><prevalence>  <age> 80</age> <sex> 0</sex> <cat> 6</cat> <percent> 52.4320610865133</percent></prevalence><prevalence>  <age> 80</age> <sex> 0</sex> <cat> 7</cat> <percent> 32.7903471167706</percent></prevalence><prevalence>  <age> 80</age> <sex> 0</sex> <cat> 8</cat> <percent> 11.579122507109</percent></prevalence><prevalence>  <age> 80</age> <sex> 1</sex> <cat> 1</cat> <percent> 0</percent></prevalence><prevalence>  <age> 80</age> <sex> 1</sex> <cat> 2</cat> <percent> 0</percent></prevalence><prevalence>  <age> 80</age> <sex> 1</sex> <cat> 3</cat> <percent> 0</percent></prevalence><prevalence>  <age> 80</age> <sex> 1</sex> <cat> 4</cat> <percent> 0</percent></prevalence><prevalence>  <age> 80</age> <sex> 1</sex> <cat> 5</cat> <percent> 3.13826000763999</percent></prevalence><prevalence>  <age> 80</age> <sex> 1</sex> <cat> 6</cat> <percent> 49.8892335002677</percent></prevalence><prevalence>  <age> 80</age> <sex> 1</sex> <cat> 7</cat> <percent> 33.5572092533376</percent></prevalence><prevalence>  <age> 80</age> <sex> 1</sex> <cat> 8</cat> <percent> 13.4152972387547</percent></prevalence><prevalence>  <age> 81</age> <sex> 0</sex> <cat> 1</cat> <percent> 0</percent></prevalence><prevalence>  <age> 81</age> <sex> 0</sex> <cat> 2</cat> <percent> 0</percent></prevalence><prevalence>  <age> 81</age> <sex> 0</sex> <cat> 3</cat> <percent> 0</percent></prevalence><prevalence>  <age> 81</age> <sex> 0</sex> <cat> 4</cat> <percent> 0</percent></prevalence><prevalence>  <age> 81</age> <sex> 0</sex> <cat> 5</cat> <percent> 3.75822878180019</percent></prevalence><prevalence>  <age> 81</age> <sex> 0</sex> <cat> 6</cat> <percent> 53.2155332413629</percent></prevalence><prevalence>  <age> 81</age> <sex> 0</sex> <cat> 7</cat> <percent> 31.6285342811444</percent></prevalence><prevalence>  <age> 81</age> <sex> 0</sex> <cat> 8</cat> <percent> 11.3977036956925</percent></prevalence><prevalence>  <age> 81</age> <sex> 1</sex> <cat> 1</cat> <percent> 0</percent></prevalence><prevalence>  <age> 81</age> <sex> 1</sex> <cat> 2</cat> <percent> 0</percent></prevalence><prevalence>  <age> 81</age> <sex> 1</sex> <cat> 3</cat> <percent> 0</percent></prevalence><prevalence>  <age> 81</age> <sex> 1</sex> <cat> 4</cat> <percent> 0</percent></prevalence><prevalence>  <age> 81</age> <sex> 1</sex> <cat> 5</cat> <percent> 3.19951507915906</percent></prevalence><prevalence>  <age> 81</age> <sex> 1</sex> <cat> 6</cat> <percent> 49.5876806272666</percent></prevalence><prevalence>  <age> 81</age> <sex> 1</sex> <cat> 7</cat> <percent> 33.5536253431517</percent></prevalence><prevalence>  <age> 81</age> <sex> 1</sex> <cat> 8</cat> <percent> 13.6591789504226</percent></prevalence><prevalence>  <age> 82</age> <sex> 0</sex> <cat> 1</cat> <percent> 0</percent></prevalence><prevalence>  <age> 82</age> <sex> 0</sex> <cat> 2</cat> <percent> 0</percent></prevalence><prevalence>  <age> 82</age> <sex> 0</sex> <cat> 3</cat> <percent> 0</percent></prevalence><prevalence>  <age> 82</age> <sex> 0</sex> <cat> 4</cat> <percent> 0</percent></prevalence><prevalence>  <age> 82</age> <sex> 0</sex> <cat> 5</cat> <percent> 4.53412483881345</percent></prevalence><prevalence>  <age> 82</age> <sex> 0</sex> <cat> 6</cat> <percent> 53.8582717271516</percent></prevalence><prevalence>  <age> 82</age> <sex> 0</sex> <cat> 7</cat> <percent> 30.5295232961555</percent></prevalence><prevalence>  <age> 82</age> <sex> 0</sex> <cat> 8</cat> <percent> 11.0780801378794</percent></prevalence><prevalence>  <age> 82</age> <sex> 1</sex> <cat> 1</cat> <percent> 0</percent></prevalence><prevalence>  <age> 82</age> <sex> 1</sex> <cat> 2</cat> <percent> 0</percent></prevalence><prevalence>  <age> 82</age> <sex> 1</sex> <cat> 3</cat> <percent> 0</percent></prevalence><prevalence>  <age> 82</age> <sex> 1</sex> <cat> 4</cat> <percent> 0</percent></prevalence><prevalence>  <age> 82</age> <sex> 1</sex> <cat> 5</cat> <percent> 3.26301345178117</percent></prevalence><prevalence>  <age> 82</age> <sex> 1</sex> <cat> 6</cat> <percent> 49.4923202927191</percent></prevalence><prevalence>  <age> 82</age> <sex> 1</sex> <cat> 7</cat> <percent> 33.3923054837513</percent></prevalence><prevalence>  <age> 82</age> <sex> 1</sex> <cat> 8</cat> <percent> 13.8523607717485</percent></prevalence><prevalence>  <age> 83</age> <sex> 0</sex> <cat> 1</cat> <percent> 0</percent></prevalence><prevalence>  <age> 83</age> <sex> 0</sex> <cat> 2</cat> <percent> 0</percent></prevalence><prevalence>  <age> 83</age> <sex> 0</sex> <cat> 3</cat> <percent> 0</percent></prevalence><prevalence>  <age> 83</age> <sex> 0</sex> <cat> 4</cat> <percent> 0</percent></prevalence><prevalence>  <age> 83</age> <sex> 0</sex> <cat> 5</cat> <percent> 5.42561781328708</percent></prevalence><prevalence>  <age> 83</age> <sex> 0</sex> <cat> 6</cat> <percent> 54.3691802608449</percent></prevalence><prevalence>  <age> 83</age> <sex> 0</sex> <cat> 7</cat> <percent> 29.3808949081812</percent></prevalence><prevalence>  <age> 83</age> <sex> 0</sex> <cat> 8</cat> <percent> 10.8243070176869</percent></prevalence><prevalence>  <age> 83</age> <sex> 1</sex> <cat> 1</cat> <percent> 0</percent></prevalence><prevalence>  <age> 83</age> <sex> 1</sex> <cat> 2</cat> <percent> 0</percent></prevalence><prevalence>  <age> 83</age> <sex> 1</sex> <cat> 3</cat> <percent> 0</percent></prevalence><prevalence>  <age> 83</age> <sex> 1</sex> <cat> 4</cat> <percent> 0</percent></prevalence><prevalence>  <age> 83</age> <sex> 1</sex> <cat> 5</cat> <percent> 3.42629275196153</percent></prevalence><prevalence>  <age> 83</age> <sex> 1</sex> <cat> 6</cat> <percent> 49.4189745320088</percent></prevalence><prevalence>  <age> 83</age> <sex> 1</sex> <cat> 7</cat> <percent> 33.1934622578591</percent></prevalence><prevalence>  <age> 83</age> <sex> 1</sex> <cat> 8</cat> <percent> 13.9612704581706</percent></prevalence><prevalence>  <age> 84</age> <sex> 0</sex> <cat> 1</cat> <percent> 0</percent></prevalence><prevalence>  <age> 84</age> <sex> 0</sex> <cat> 2</cat> <percent> 0</percent></prevalence><prevalence>  <age> 84</age> <sex> 0</sex> <cat> 3</cat> <percent> 0</percent></prevalence><prevalence>  <age> 84</age> <sex> 0</sex> <cat> 4</cat> <percent> 0</percent></prevalence><prevalence>  <age> 84</age> <sex> 0</sex> <cat> 5</cat> <percent> 6.38457491014501</percent></prevalence><prevalence>  <age> 84</age> <sex> 0</sex> <cat> 6</cat> <percent> 54.9019239543126</percent></prevalence><prevalence>  <age> 84</age> <sex> 0</sex> <cat> 7</cat> <percent> 28.0390090765434</percent></prevalence><prevalence>  <age> 84</age> <sex> 0</sex> <cat> 8</cat> <percent> 10.674492058999</percent></prevalence><prevalence>  <age> 84</age> <sex> 1</sex> <cat> 1</cat> <percent> 0</percent></prevalence><prevalence>  <age> 84</age> <sex> 1</sex> <cat> 2</cat> <percent> 0</percent></prevalence><prevalence>  <age> 84</age> <sex> 1</sex> <cat> 3</cat> <percent> 0</percent></prevalence><prevalence>  <age> 84</age> <sex> 1</sex> <cat> 4</cat> <percent> 0</percent></prevalence><prevalence>  <age> 84</age> <sex> 1</sex> <cat> 5</cat> <percent> 3.61412169120493</percent></prevalence><prevalence>  <age> 84</age> <sex> 1</sex> <cat> 6</cat> <percent> 49.4518832963992</percent></prevalence><prevalence>  <age> 84</age> <sex> 1</sex> <cat> 7</cat> <percent> 32.9020719054814</percent></prevalence><prevalence>  <age> 84</age> <sex> 1</sex> <cat> 8</cat> <percent> 14.0319231069145</percent></prevalence><prevalence>  <age> 85</age> <sex> 0</sex> <cat> 1</cat> <percent> 0</percent></prevalence><prevalence>  <age> 85</age> <sex> 0</sex> <cat> 2</cat> <percent> 0</percent></prevalence><prevalence>  <age> 85</age> <sex> 0</sex> <cat> 3</cat> <percent> 0</percent></prevalence><prevalence>  <age> 85</age> <sex> 0</sex> <cat> 4</cat> <percent> 0</percent></prevalence><prevalence>  <age> 85</age> <sex> 0</sex> <cat> 5</cat> <percent> 7.52237410498865</percent></prevalence><prevalence>  <age> 85</age> <sex> 0</sex> <cat> 6</cat> <percent> 55.2186676021386</percent></prevalence><prevalence>  <age> 85</age> <sex> 0</sex> <cat> 7</cat> <percent> 26.9495170705862</percent></prevalence><prevalence>  <age> 85</age> <sex> 0</sex> <cat> 8</cat> <percent> 10.3094412222865</percent></prevalence><prevalence>  <age> 85</age> <sex> 1</sex> <cat> 1</cat> <percent> 0</percent></prevalence><prevalence>  <age> 85</age> <sex> 1</sex> <cat> 2</cat> <percent> 0</percent></prevalence><prevalence>  <age> 85</age> <sex> 1</sex> <cat> 3</cat> <percent> 0</percent></prevalence><prevalence>  <age> 85</age> <sex> 1</sex> <cat> 4</cat> <percent> 0</percent></prevalence><prevalence>  <age> 85</age> <sex> 1</sex> <cat> 5</cat> <percent> 3.83747012390339</percent></prevalence><prevalence>  <age> 85</age> <sex> 1</sex> <cat> 6</cat> <percent> 49.629201368129</percent></prevalence><prevalence>  <age> 85</age> <sex> 1</sex> <cat> 7</cat> <percent> 32.4524611280983</percent></prevalence><prevalence>  <age> 85</age> <sex> 1</sex> <cat> 8</cat> <percent> 14.0808673798693</percent></prevalence><prevalence>  <age> 86</age> <sex> 0</sex> <cat> 1</cat> <percent> 0</percent></prevalence><prevalence>  <age> 86</age> <sex> 0</sex> <cat> 2</cat> <percent> 0</percent></prevalence><prevalence>  <age> 86</age> <sex> 0</sex> <cat> 3</cat> <percent> 0</percent></prevalence><prevalence>  <age> 86</age> <sex> 0</sex> <cat> 4</cat> <percent> 0</percent></prevalence><prevalence>  <age> 86</age> <sex> 0</sex> <cat> 5</cat> <percent> 8.88174858794858</percent></prevalence><prevalence>  <age> 86</age> <sex> 0</sex> <cat> 6</cat> <percent> 55.4276530717528</percent></prevalence><prevalence>  <age> 86</age> <sex> 0</sex> <cat> 7</cat> <percent> 25.6196660837644</percent></prevalence><prevalence>  <age> 86</age> <sex> 0</sex> <cat> 8</cat> <percent> 10.0709322565343</percent></prevalence><prevalence>  <age> 86</age> <sex> 1</sex> <cat> 1</cat> <percent> 0</percent></prevalence><prevalence>  <age> 86</age> <sex> 1</sex> <cat> 2</cat> <percent> 0</percent></prevalence><prevalence>  <age> 86</age> <sex> 1</sex> <cat> 3</cat> <percent> 0</percent></prevalence><prevalence>  <age> 86</age> <sex> 1</sex> <cat> 4</cat> <percent> 0</percent></prevalence><prevalence>  <age> 86</age> <sex> 1</sex> <cat> 5</cat> <percent> 4.10860055312855</percent></prevalence><prevalence>  <age> 86</age> <sex> 1</sex> <cat> 6</cat> <percent> 49.7530190315879</percent></prevalence><prevalence>  <age> 86</age> <sex> 1</sex> <cat> 7</cat> <percent> 32.119330263533</percent></prevalence><prevalence>  <age> 86</age> <sex> 1</sex> <cat> 8</cat> <percent> 14.0190501517505</percent></prevalence><prevalence>  <age> 87</age> <sex> 0</sex> <cat> 1</cat> <percent> 0</percent></prevalence><prevalence>  <age> 87</age> <sex> 0</sex> <cat> 2</cat> <percent> 0</percent></prevalence><prevalence>  <age> 87</age> <sex> 0</sex> <cat> 3</cat> <percent> 0</percent></prevalence><prevalence>  <age> 87</age> <sex> 0</sex> <cat> 4</cat> <percent> 0</percent></prevalence><prevalence>  <age> 87</age> <sex> 0</sex> <cat> 5</cat> <percent> 10.4951991049982</percent></prevalence><prevalence>  <age> 87</age> <sex> 0</sex> <cat> 6</cat> <percent> 55.4234527121321</percent></prevalence><prevalence>  <age> 87</age> <sex> 0</sex> <cat> 7</cat> <percent> 24.2672618556826</percent></prevalence><prevalence>  <age> 87</age> <sex> 0</sex> <cat> 8</cat> <percent> 9.8140863271871</percent></prevalence><prevalence>  <age> 87</age> <sex> 1</sex> <cat> 1</cat> <percent> 0</percent></prevalence><prevalence>  <age> 87</age> <sex> 1</sex> <cat> 2</cat> <percent> 0</percent></prevalence><prevalence>  <age> 87</age> <sex> 1</sex> <cat> 3</cat> <percent> 0</percent></prevalence><prevalence>  <age> 87</age> <sex> 1</sex> <cat> 4</cat> <percent> 0</percent></prevalence><prevalence>  <age> 87</age> <sex> 1</sex> <cat> 5</cat> <percent> 4.43624084008123</percent></prevalence><prevalence>  <age> 87</age> <sex> 1</sex> <cat> 6</cat> <percent> 49.9857988994299</percent></prevalence><prevalence>  <age> 87</age> <sex> 1</sex> <cat> 7</cat> <percent> 31.5757819924624</percent></prevalence><prevalence>  <age> 87</age> <sex> 1</sex> <cat> 8</cat> <percent> 14.0021782680265</percent></prevalence><prevalence>  <age> 88</age> <sex> 0</sex> <cat> 1</cat> <percent> 0</percent></prevalence><prevalence>  <age> 88</age> <sex> 0</sex> <cat> 2</cat> <percent> 0</percent></prevalence><prevalence>  <age> 88</age> <sex> 0</sex> <cat> 3</cat> <percent> 0</percent></prevalence><prevalence>  <age> 88</age> <sex> 0</sex> <cat> 4</cat> <percent> 0</percent></prevalence><prevalence>  <age> 88</age> <sex> 0</sex> <cat> 5</cat> <percent> 12.2344419758545</percent></prevalence><prevalence>  <age> 88</age> <sex> 0</sex> <cat> 6</cat> <percent> 55.1848147999495</percent></prevalence><prevalence>  <age> 88</age> <sex> 0</sex> <cat> 7</cat> <percent> 22.9685407225067</percent></prevalence><prevalence>  <age> 88</age> <sex> 0</sex> <cat> 8</cat> <percent> 9.6122025016893</percent></prevalence><prevalence>  <age> 88</age> <sex> 1</sex> <cat> 1</cat> <percent> 0</percent></prevalence><prevalence>  <age> 88</age> <sex> 1</sex> <cat> 2</cat> <percent> 0</percent></prevalence><prevalence>  <age> 88</age> <sex> 1</sex> <cat> 3</cat> <percent> 0</percent></prevalence><prevalence>  <age> 88</age> <sex> 1</sex> <cat> 4</cat> <percent> 0</percent></prevalence><prevalence>  <age> 88</age> <sex> 1</sex> <cat> 5</cat> <percent> 4.72253879453353</percent></prevalence><prevalence>  <age> 88</age> <sex> 1</sex> <cat> 6</cat> <percent> 50.3537571941443</percent></prevalence><prevalence>  <age> 88</age> <sex> 1</sex> <cat> 7</cat> <percent> 30.9556688958748</percent></prevalence><prevalence>  <age> 88</age> <sex> 1</sex> <cat> 8</cat> <percent> 13.9680351154474</percent></prevalence><prevalence>  <age> 89</age> <sex> 0</sex> <cat> 1</cat> <percent> 0</percent></prevalence><prevalence>  <age> 89</age> <sex> 0</sex> <cat> 2</cat> <percent> 0</percent></prevalence><prevalence>  <age> 89</age> <sex> 0</sex> <cat> 3</cat> <percent> 0</percent></prevalence><prevalence>  <age> 89</age> <sex> 0</sex> <cat> 4</cat> <percent> 0</percent></prevalence><prevalence>  <age> 89</age> <sex> 0</sex> <cat> 5</cat> <percent> 14.2107952397861</percent></prevalence><prevalence>  <age> 89</age> <sex> 0</sex> <cat> 6</cat> <percent> 54.5317315137644</percent></prevalence><prevalence>  <age> 89</age> <sex> 0</sex> <cat> 7</cat> <percent> 21.9721384758974</percent></prevalence><prevalence>  <age> 89</age> <sex> 0</sex> <cat> 8</cat> <percent> 9.28533477055214</percent></prevalence><prevalence>  <age> 89</age> <sex> 1</sex> <cat> 1</cat> <percent> 0</percent></prevalence><prevalence>  <age> 89</age> <sex> 1</sex> <cat> 2</cat> <percent> 0</percent></prevalence><prevalence>  <age> 89</age> <sex> 1</sex> <cat> 3</cat> <percent> 0</percent></prevalence><prevalence>  <age> 89</age> <sex> 1</sex> <cat> 4</cat> <percent> 0</percent></prevalence><prevalence>  <age> 89</age> <sex> 1</sex> <cat> 5</cat> <percent> 5.1448889639941</percent></prevalence><prevalence>  <age> 89</age> <sex> 1</sex> <cat> 6</cat> <percent> 50.6879662789349</percent></prevalence><prevalence>  <age> 89</age> <sex> 1</sex> <cat> 7</cat> <percent> 30.3980506820941</percent></prevalence><prevalence>  <age> 89</age> <sex> 1</sex> <cat> 8</cat> <percent> 13.7690940749769</percent></prevalence><prevalence>  <age> 90</age> <sex> 0</sex> <cat> 1</cat> <percent> 0</percent></prevalence><prevalence>  <age> 90</age> <sex> 0</sex> <cat> 2</cat> <percent> 0</percent></prevalence><prevalence>  <age> 90</age> <sex> 0</sex> <cat> 3</cat> <percent> 0</percent></prevalence><prevalence>  <age> 90</age> <sex> 0</sex> <cat> 4</cat> <percent> 0</percent></prevalence><prevalence>  <age> 90</age> <sex> 0</sex> <cat> 5</cat> <percent> 16.2371213801726</percent></prevalence><prevalence>  <age> 90</age> <sex> 0</sex> <cat> 6</cat> <percent> 54.0309091618817</percent></prevalence><prevalence>  <age> 90</age> <sex> 0</sex> <cat> 7</cat> <percent> 20.7118247935216</percent></prevalence><prevalence>  <age> 90</age> <sex> 0</sex> <cat> 8</cat> <percent> 9.0201446644241</percent></prevalence><prevalence>  <age> 90</age> <sex> 1</sex> <cat> 1</cat> <percent> 0</percent></prevalence><prevalence>  <age> 90</age> <sex> 1</sex> <cat> 2</cat> <percent> 0</percent></prevalence><prevalence>  <age> 90</age> <sex> 1</sex> <cat> 3</cat> <percent> 0</percent></prevalence><prevalence>  <age> 90</age> <sex> 1</sex> <cat> 4</cat> <percent> 0</percent></prevalence><prevalence>  <age> 90</age> <sex> 1</sex> <cat> 5</cat> <percent> 5.70843652402195</percent></prevalence><prevalence>  <age> 90</age> <sex> 1</sex> <cat> 6</cat> <percent> 50.9560617167355</percent></prevalence><prevalence>  <age> 90</age> <sex> 1</sex> <cat> 7</cat> <percent> 29.8685159975374</percent></prevalence><prevalence>  <age> 90</age> <sex> 1</sex> <cat> 8</cat> <percent> 13.4669857617052</percent></prevalence><prevalence>  <age> 91</age> <sex> 0</sex> <cat> 1</cat> <percent> 0</percent></prevalence><prevalence>  <age> 91</age> <sex> 0</sex> <cat> 2</cat> <percent> 0</percent></prevalence><prevalence>  <age> 91</age> <sex> 0</sex> <cat> 3</cat> <percent> 0</percent></prevalence><prevalence>  <age> 91</age> <sex> 0</sex> <cat> 4</cat> <percent> 0</percent></prevalence><prevalence>  <age> 91</age> <sex> 0</sex> <cat> 5</cat> <percent> 18.5281209985799</percent></prevalence><prevalence>  <age> 91</age> <sex> 0</sex> <cat> 6</cat> <percent> 53.1641887070013</percent></prevalence><prevalence>  <age> 91</age> <sex> 0</sex> <cat> 7</cat> <percent> 19.59244846609</percent></prevalence><prevalence>  <age> 91</age> <sex> 0</sex> <cat> 8</cat> <percent> 8.71524182832888</percent></prevalence><prevalence>  <age> 91</age> <sex> 1</sex> <cat> 1</cat> <percent> 0</percent></prevalence><prevalence>  <age> 91</age> <sex> 1</sex> <cat> 2</cat> <percent> 0</percent></prevalence><prevalence>  <age> 91</age> <sex> 1</sex> <cat> 3</cat> <percent> 0</percent></prevalence><prevalence>  <age> 91</age> <sex> 1</sex> <cat> 4</cat> <percent> 0</percent></prevalence><prevalence>  <age> 91</age> <sex> 1</sex> <cat> 5</cat> <percent> 6.32139175954473</percent></prevalence><prevalence>  <age> 91</age> <sex> 1</sex> <cat> 6</cat> <percent> 51.2791467892601</percent></prevalence><prevalence>  <age> 91</age> <sex> 1</sex> <cat> 7</cat> <percent> 29.1134268066526</percent></prevalence><prevalence>  <age> 91</age> <sex> 1</sex> <cat> 8</cat> <percent> 13.2860346445426</percent></prevalence><prevalence>  <age> 92</age> <sex> 0</sex> <cat> 1</cat> <percent> 0</percent></prevalence><prevalence>  <age> 92</age> <sex> 0</sex> <cat> 2</cat> <percent> 0</percent></prevalence><prevalence>  <age> 92</age> <sex> 0</sex> <cat> 3</cat> <percent> 0</percent></prevalence><prevalence>  <age> 92</age> <sex> 0</sex> <cat> 4</cat> <percent> 0</percent></prevalence><prevalence>  <age> 92</age> <sex> 0</sex> <cat> 5</cat> <percent> 21.0077219861658</percent></prevalence><prevalence>  <age> 92</age> <sex> 0</sex> <cat> 6</cat> <percent> 51.9972335271706</percent></prevalence><prevalence>  <age> 92</age> <sex> 0</sex> <cat> 7</cat> <percent> 18.4210183902027</percent></prevalence><prevalence>  <age> 92</age> <sex> 0</sex> <cat> 8</cat> <percent> 8.57402609646089</percent></prevalence><prevalence>  <age> 92</age> <sex> 1</sex> <cat> 1</cat> <percent> 0</percent></prevalence><prevalence>  <age> 92</age> <sex> 1</sex> <cat> 2</cat> <percent> 0</percent></prevalence><prevalence>  <age> 92</age> <sex> 1</sex> <cat> 3</cat> <percent> 0</percent></prevalence><prevalence>  <age> 92</age> <sex> 1</sex> <cat> 4</cat> <percent> 0</percent></prevalence><prevalence>  <age> 92</age> <sex> 1</sex> <cat> 5</cat> <percent> 7.0210452696987</percent></prevalence><prevalence>  <age> 92</age> <sex> 1</sex> <cat> 6</cat> <percent> 51.6136973509181</percent></prevalence><prevalence>  <age> 92</age> <sex> 1</sex> <cat> 7</cat> <percent> 28.2086669841351</percent></prevalence><prevalence>  <age> 92</age> <sex> 1</sex> <cat> 8</cat> <percent> 13.1565903952481</percent></prevalence><prevalence>  <age> 93</age> <sex> 0</sex> <cat> 1</cat> <percent> 0</percent></prevalence><prevalence>  <age> 93</age> <sex> 0</sex> <cat> 2</cat> <percent> 0</percent></prevalence><prevalence>  <age> 93</age> <sex> 0</sex> <cat> 3</cat> <percent> 0</percent></prevalence><prevalence>  <age> 93</age> <sex> 0</sex> <cat> 4</cat> <percent> 0</percent></prevalence><prevalence>  <age> 93</age> <sex> 0</sex> <cat> 5</cat> <percent> 23.4523245413358</percent></prevalence><prevalence>  <age> 93</age> <sex> 0</sex> <cat> 6</cat> <percent> 50.8650747400628</percent></prevalence><prevalence>  <age> 93</age> <sex> 0</sex> <cat> 7</cat> <percent> 17.436337629105</percent></prevalence><prevalence>  <age> 93</age> <sex> 0</sex> <cat> 8</cat> <percent> 8.24626308949633</percent></prevalence><prevalence>  <age> 93</age> <sex> 1</sex> <cat> 1</cat> <percent> 0</percent></prevalence><prevalence>  <age> 93</age> <sex> 1</sex> <cat> 2</cat> <percent> 0</percent></prevalence><prevalence>  <age> 93</age> <sex> 1</sex> <cat> 3</cat> <percent> 0</percent></prevalence><prevalence>  <age> 93</age> <sex> 1</sex> <cat> 4</cat> <percent> 0</percent></prevalence><prevalence>  <age> 93</age> <sex> 1</sex> <cat> 5</cat> <percent> 7.77092573764149</percent></prevalence><prevalence>  <age> 93</age> <sex> 1</sex> <cat> 6</cat> <percent> 51.9169571710518</percent></prevalence><prevalence>  <age> 93</age> <sex> 1</sex> <cat> 7</cat> <percent> 27.6341319718071</percent></prevalence><prevalence>  <age> 93</age> <sex> 1</sex> <cat> 8</cat> <percent> 12.6779851194996</percent></prevalence><prevalence>  <age> 94</age> <sex> 0</sex> <cat> 1</cat> <percent> 0</percent></prevalence><prevalence>  <age> 94</age> <sex> 0</sex> <cat> 2</cat> <percent> 0</percent></prevalence><prevalence>  <age> 94</age> <sex> 0</sex> <cat> 3</cat> <percent> 0</percent></prevalence><prevalence>  <age> 94</age> <sex> 0</sex> <cat> 4</cat> <percent> 0</percent></prevalence><prevalence>  <age> 94</age> <sex> 0</sex> <cat> 5</cat> <percent> 26.0876007255148</percent></prevalence><prevalence>  <age> 94</age> <sex> 0</sex> <cat> 6</cat> <percent> 49.4245312179772</percent></prevalence><prevalence>  <age> 94</age> <sex> 0</sex> <cat> 7</cat> <percent> 16.3415707242806</percent></prevalence><prevalence>  <age> 94</age> <sex> 0</sex> <cat> 8</cat> <percent> 8.14629733222739</percent></prevalence><prevalence>  <age> 94</age> <sex> 1</sex> <cat> 1</cat> <percent> 0</percent></prevalence><prevalence>  <age> 94</age> <sex> 1</sex> <cat> 2</cat> <percent> 0</percent></prevalence><prevalence>  <age> 94</age> <sex> 1</sex> <cat> 3</cat> <percent> 0</percent></prevalence><prevalence>  <age> 94</age> <sex> 1</sex> <cat> 4</cat> <percent> 0</percent></prevalence><prevalence>  <age> 94</age> <sex> 1</sex> <cat> 5</cat> <percent> 8.65566117373459</percent></prevalence><prevalence>  <age> 94</age> <sex> 1</sex> <cat> 6</cat> <percent> 52.0614285895802</percent></prevalence><prevalence>  <age> 94</age> <sex> 1</sex> <cat> 7</cat> <percent> 26.7783574265081</percent></prevalence><prevalence>  <age> 94</age> <sex> 1</sex> <cat> 8</cat> <percent> 12.5045528101771</percent></prevalence><prevalence>  <age> 95</age> <sex> 0</sex> <cat> 1</cat> <percent> 0</percent></prevalence><prevalence>  <age> 95</age> <sex> 0</sex> <cat> 2</cat> <percent> 0</percent></prevalence><prevalence>  <age> 95</age> <sex> 0</sex> <cat> 3</cat> <percent> 0</percent></prevalence><prevalence>  <age> 95</age> <sex> 0</sex> <cat> 4</cat> <percent> 0</percent></prevalence><prevalence>  <age> 95</age> <sex> 0</sex> <cat> 5</cat> <percent> 28.7773203291989</percent></prevalence><prevalence>  <age> 95</age> <sex> 0</sex> <cat> 6</cat> <percent> 47.8520922003746</percent></prevalence><prevalence>  <age> 95</age> <sex> 0</sex> <cat> 7</cat> <percent> 15.4347430493138</percent></prevalence><prevalence>  <age> 95</age> <sex> 0</sex> <cat> 8</cat> <percent> 7.93584442111259</percent></prevalence><prevalence>  <age> 95</age> <sex> 1</sex> <cat> 1</cat> <percent> 0</percent></prevalence><prevalence>  <age> 95</age> <sex> 1</sex> <cat> 2</cat> <percent> 0</percent></prevalence><prevalence>  <age> 95</age> <sex> 1</sex> <cat> 3</cat> <percent> 0</percent></prevalence><prevalence>  <age> 95</age> <sex> 1</sex> <cat> 4</cat> <percent> 0</percent></prevalence><prevalence>  <age> 95</age> <sex> 1</sex> <cat> 5</cat> <percent> 9.75727861706667</percent></prevalence><prevalence>  <age> 95</age> <sex> 1</sex> <cat> 6</cat> <percent> 51.9627468155441</percent></prevalence><prevalence>  <age> 95</age> <sex> 1</sex> <cat> 7</cat> <percent> 26.2279913639984</percent></prevalence><prevalence>  <age> 95</age> <sex> 1</sex> <cat> 8</cat> <percent> 12.0519832033909</percent></prevalence></riskfactorprevalences_categorical>
