# Supplementary material for: Identification of differences in health impact modelling of salt reduction
Source: PLoS One. 2017 Nov 28;12(11):e0186760. doi: 10.1371/journal.pone.0186760 (PMC5705127; doi:10.1371/journal.pone.0186760)
Supplement: S1 Data — (ZIP) [file pone.0186760.s001.zip › default/Reference_Data/Risk_Factors/SBP8/Relative_Risks_For_Death/RR_death_default_+_default_alt.xml]

<?xml version="1.0" ?> <relrisksfordeath_categorical><relriskfordeath>  <age> 0</age> <sex>0</sex> <cat>1</cat> <value>0.96445819689835</value></relriskfordeath><relriskfordeath>  <age> 0</age> <sex>0</sex> <cat>2</cat> <value>1.11634020564451</value></relriskfordeath><relriskfordeath>  <age> 0</age> <sex>0</sex> <cat>3</cat> <value>1.44883031080582</value></relriskfordeath><relriskfordeath>  <age> 0</age> <sex>0</sex> <cat>4</cat> <value>1.89063856839155</value></relriskfordeath><relriskfordeath>  <age> 0</age> <sex>0</sex> <cat>5</cat> <value>0.952805061863157</value></relriskfordeath><relriskfordeath>  <age> 0</age> <sex>0</sex> <cat>6</cat> <value>1.08792584669286</value></relriskfordeath><relriskfordeath>  <age> 0</age> <sex>0</sex> <cat>7</cat> <value>1.37157636682426</value></relriskfordeath><relriskfordeath>  <age> 0</age> <sex>0</sex> <cat>8</cat> <value>1.69874762017796</value></relriskfordeath><relriskfordeath>  <age> 0</age> <sex>1</sex> <cat>1</cat> <value>0.884921279363122</value></relriskfordeath><relriskfordeath>  <age> 0</age> <sex>1</sex> <cat>2</cat> <value>1.09421624130187</value></relriskfordeath><relriskfordeath>  <age> 0</age> <sex>1</sex> <cat>3</cat> <value>1.49042700996059</value></relriskfordeath><relriskfordeath>  <age> 0</age> <sex>1</sex> <cat>4</cat> <value>1.88063905608355</value></relriskfordeath><relriskfordeath>  <age> 0</age> <sex>1</sex> <cat>5</cat> <value>0.878551339834353</value></relriskfordeath><relriskfordeath>  <age> 0</age> <sex>1</sex> <cat>6</cat> <value>1.06718178393687</value></relriskfordeath><relriskfordeath>  <age> 0</age> <sex>1</sex> <cat>7</cat> <value>1.41955318115139</value></relriskfordeath><relriskfordeath>  <age> 0</age> <sex>1</sex> <cat>8</cat> <value>1.72968606599094</value></relriskfordeath><relriskfordeath>  <age> 1</age> <sex>0</sex> <cat>1</cat> <value>0.96445819689835</value></relriskfordeath><relriskfordeath>  <age> 1</age> <sex>0</sex> <cat>2</cat> <value>1.11634020564451</value></relriskfordeath><relriskfordeath>  <age> 1</age> <sex>0</sex> <cat>3</cat> <value>1.44883031080582</value></relriskfordeath><relriskfordeath>  <age> 1</age> <sex>0</sex> <cat>4</cat> <value>1.89063856839155</value></relriskfordeath><relriskfordeath>  <age> 1</age> <sex>0</sex> <cat>5</cat> <value>0.952805061863157</value></relriskfordeath><relriskfordeath>  <age> 1</age> <sex>0</sex> <cat>6</cat> <value>1.08792584669286</value></relriskfordeath><relriskfordeath>  <age> 1</age> <sex>0</sex> <cat>7</cat> <value>1.37157636682426</value></relriskfordeath><relriskfordeath>  <age> 1</age> <sex>0</sex> <cat>8</cat> <value>1.69874762017796</value></relriskfordeath><relriskfordeath>  <age> 1</age> <sex>1</sex> <cat>1</cat> <value>0.884921279363122</value></relriskfordeath><relriskfordeath>  <age> 1</age> <sex>1</sex> <cat>2</cat> <value>1.09421624130187</value></relriskfordeath><relriskfordeath>  <age> 1</age> <sex>1</sex> <cat>3</cat> <value>1.49042700996059</value></relriskfordeath><relriskfordeath>  <age> 1</age> <sex>1</sex> <cat>4</cat> <value>1.88063905608355</value></relriskfordeath><relriskfordeath>  <age> 1</age> <sex>1</sex> <cat>5</cat> <value>0.878551339834353</value></relriskfordeath><relriskfordeath>  <age> 1</age> <sex>1</sex> <cat>6</cat> <value>1.06718178393687</value></relriskfordeath><relriskfordeath>  <age> 1</age> <sex>1</sex> <cat>7</cat> <value>1.41955318115139</value></relriskfordeath><relriskfordeath>  <age> 1</age> <sex>1</sex> <cat>8</cat> <value>1.72968606599094</value></relriskfordeath><relriskfordeath>  <age> 2</age> <sex>0</sex> <cat>1</cat> <value>0.96445819689835</value></relriskfordeath><relriskfordeath>  <age> 2</age> <sex>0</sex> <cat>2</cat> <value>1.11634020564451</value></relriskfordeath><relriskfordeath>  <age> 2</age> <sex>0</sex> <cat>3</cat> <value>1.44883031080582</value></relriskfordeath><relriskfordeath>  <age> 2</age> <sex>0</sex> <cat>4</cat> <value>1.89063856839155</value></relriskfordeath><relriskfordeath>  <age> 2</age> <sex>0</sex> <cat>5</cat> <value>0.952805061863157</value></relriskfordeath><relriskfordeath>  <age> 2</age> <sex>0</sex> <cat>6</cat> <value>1.08792584669286</value></relriskfordeath><relriskfordeath>  <age> 2</age> <sex>0</sex> <cat>7</cat> <value>1.37157636682426</value></relriskfordeath><relriskfordeath>  <age> 2</age> <sex>0</sex> <cat>8</cat> <value>1.69874762017796</value></relriskfordeath><relriskfordeath>  <age> 2</age> <sex>1</sex> <cat>1</cat> <value>0.884921279363122</value></relriskfordeath><relriskfordeath>  <age> 2</age> <sex>1</sex> <cat>2</cat> <value>1.09421624130187</value></relriskfordeath><relriskfordeath>  <age> 2</age> <sex>1</sex> <cat>3</cat> <value>1.49042700996059</value></relriskfordeath><relriskfordeath>  <age> 2</age> <sex>1</sex> <cat>4</cat> <value>1.88063905608355</value></relriskfordeath><relriskfordeath>  <age> 2</age> <sex>1</sex> <cat>5</cat> <value>0.878551339834353</value></relriskfordeath><relriskfordeath>  <age> 2</age> <sex>1</sex> <cat>6</cat> <value>1.06718178393687</value></relriskfordeath><relriskfordeath>  <age> 2</age> <sex>1</sex> <cat>7</cat> <value>1.41955318115139</value></relriskfordeath><relriskfordeath>  <age> 2</age> <sex>1</sex> <cat>8</cat> <value>1.72968606599094</value></relriskfordeath><relriskfordeath>  <age> 3</age> <sex>0</sex> <cat>1</cat> <value>0.96445819689835</value></relriskfordeath><relriskfordeath>  <age> 3</age> <sex>0</sex> <cat>2</cat> <value>1.11634020564451</value></relriskfordeath><relriskfordeath>  <age> 3</age> <sex>0</sex> <cat>3</cat> <value>1.44883031080582</value></relriskfordeath><relriskfordeath>  <age> 3</age> <sex>0</sex> <cat>4</cat> <value>1.89063856839155</value></relriskfordeath><relriskfordeath>  <age> 3</age> <sex>0</sex> <cat>5</cat> <value>0.952805061863157</value></relriskfordeath><relriskfordeath>  <age> 3</age> <sex>0</sex> <cat>6</cat> <value>1.08792584669286</value></relriskfordeath><relriskfordeath>  <age> 3</age> <sex>0</sex> <cat>7</cat> <value>1.37157636682426</value></relriskfordeath><relriskfordeath>  <age> 3</age> <sex>0</sex> <cat>8</cat> <value>1.69874762017796</value></relriskfordeath><relriskfordeath>  <age> 3</age> <sex>1</sex> <cat>1</cat> <value>0.884921279363122</value></relriskfordeath><relriskfordeath>  <age> 3</age> <sex>1</sex> <cat>2</cat> <value>1.09421624130187</value></relriskfordeath><relriskfordeath>  <age> 3</age> <sex>1</sex> <cat>3</cat> <value>1.49042700996059</value></relriskfordeath><relriskfordeath>  <age> 3</age> <sex>1</sex> <cat>4</cat> <value>1.88063905608355</value></relriskfordeath><relriskfordeath>  <age> 3</age> <sex>1</sex> <cat>5</cat> <value>0.878551339834353</value></relriskfordeath><relriskfordeath>  <age> 3</age> <sex>1</sex> <cat>6</cat> <value>1.06718178393687</value></relriskfordeath><relriskfordeath>  <age> 3</age> <sex>1</sex> <cat>7</cat> <value>1.41955318115139</value></relriskfordeath><relriskfordeath>  <age> 3</age> <sex>1</sex> <cat>8</cat> <value>1.72968606599094</value></relriskfordeath><relriskfordeath>  <age> 4</age> <sex>0</sex> <cat>1</cat> <value>0.96445819689835</value></relriskfordeath><relriskfordeath>  <age> 4</age> <sex>0</sex> <cat>2</cat> <value>1.11634020564451</value></relriskfordeath><relriskfordeath>  <age> 4</age> <sex>0</sex> <cat>3</cat> <value>1.44883031080582</value></relriskfordeath><relriskfordeath>  <age> 4</age> <sex>0</sex> <cat>4</cat> <value>1.89063856839155</value></relriskfordeath><relriskfordeath>  <age> 4</age> <sex>0</sex> <cat>5</cat> <value>0.952805061863157</value></relriskfordeath><relriskfordeath>  <age> 4</age> <sex>0</sex> <cat>6</cat> <value>1.08792584669286</value></relriskfordeath><relriskfordeath>  <age> 4</age> <sex>0</sex> <cat>7</cat> <value>1.37157636682426</value></relriskfordeath><relriskfordeath>  <age> 4</age> <sex>0</sex> <cat>8</cat> <value>1.69874762017796</value></relriskfordeath><relriskfordeath>  <age> 4</age> <sex>1</sex> <cat>1</cat> <value>0.884921279363122</value></relriskfordeath><relriskfordeath>  <age> 4</age> <sex>1</sex> <cat>2</cat> <value>1.09421624130187</value></relriskfordeath><relriskfordeath>  <age> 4</age> <sex>1</sex> <cat>3</cat> <value>1.49042700996059</value></relriskfordeath><relriskfordeath>  <age> 4</age> <sex>1</sex> <cat>4</cat> <value>1.88063905608355</value></relriskfordeath><relriskfordeath>  <age> 4</age> <sex>1</sex> <cat>5</cat> <value>0.878551339834353</value></relriskfordeath><relriskfordeath>  <age> 4</age> <sex>1</sex> <cat>6</cat> <value>1.06718178393687</value></relriskfordeath><relriskfordeath>  <age> 4</age> <sex>1</sex> <cat>7</cat> <value>1.41955318115139</value></relriskfordeath><relriskfordeath>  <age> 4</age> <sex>1</sex> <cat>8</cat> <value>1.72968606599094</value></relriskfordeath><relriskfordeath>  <age> 5</age> <sex>0</sex> <cat>1</cat> <value>0.96445819689835</value></relriskfordeath><relriskfordeath>  <age> 5</age> <sex>0</sex> <cat>2</cat> <value>1.11634020564451</value></relriskfordeath><relriskfordeath>  <age> 5</age> <sex>0</sex> <cat>3</cat> <value>1.44883031080582</value></relriskfordeath><relriskfordeath>  <age> 5</age> <sex>0</sex> <cat>4</cat> <value>1.89063856839155</value></relriskfordeath><relriskfordeath>  <age> 5</age> <sex>0</sex> <cat>5</cat> <value>0.952805061863157</value></relriskfordeath><relriskfordeath>  <age> 5</age> <sex>0</sex> <cat>6</cat> <value>1.08792584669286</value></relriskfordeath><relriskfordeath>  <age> 5</age> <sex>0</sex> <cat>7</cat> <value>1.37157636682426</value></relriskfordeath><relriskfordeath>  <age> 5</age> <sex>0</sex> <cat>8</cat> <value>1.69874762017796</value></relriskfordeath><relriskfordeath>  <age> 5</age> <sex>1</sex> <cat>1</cat> <value>0.884921279363122</value></relriskfordeath><relriskfordeath>  <age> 5</age> <sex>1</sex> <cat>2</cat> <value>1.09421624130187</value></relriskfordeath><relriskfordeath>  <age> 5</age> <sex>1</sex> <cat>3</cat> <value>1.49042700996059</value></relriskfordeath><relriskfordeath>  <age> 5</age> <sex>1</sex> <cat>4</cat> <value>1.88063905608355</value></relriskfordeath><relriskfordeath>  <age> 5</age> <sex>1</sex> <cat>5</cat> <value>0.878551339834353</value></relriskfordeath><relriskfordeath>  <age> 5</age> <sex>1</sex> <cat>6</cat> <value>1.06718178393687</value></relriskfordeath><relriskfordeath>  <age> 5</age> <sex>1</sex> <cat>7</cat> <value>1.41955318115139</value></relriskfordeath><relriskfordeath>  <age> 5</age> <sex>1</sex> <cat>8</cat> <value>1.72968606599094</value></relriskfordeath><relriskfordeath>  <age> 6</age> <sex>0</sex> <cat>1</cat> <value>0.96445819689835</value></relriskfordeath><relriskfordeath>  <age> 6</age> <sex>0</sex> <cat>2</cat> <value>1.11634020564451</value></relriskfordeath><relriskfordeath>  <age> 6</age> <sex>0</sex> <cat>3</cat> <value>1.44883031080582</value></relriskfordeath><relriskfordeath>  <age> 6</age> <sex>0</sex> <cat>4</cat> <value>1.89063856839155</value></relriskfordeath><relriskfordeath>  <age> 6</age> <sex>0</sex> <cat>5</cat> <value>0.952805061863157</value></relriskfordeath><relriskfordeath>  <age> 6</age> <sex>0</sex> <cat>6</cat> <value>1.08792584669286</value></relriskfordeath><relriskfordeath>  <age> 6</age> <sex>0</sex> <cat>7</cat> <value>1.37157636682426</value></relriskfordeath><relriskfordeath>  <age> 6</age> <sex>0</sex> <cat>8</cat> <value>1.69874762017796</value></relriskfordeath><relriskfordeath>  <age> 6</age> <sex>1</sex> <cat>1</cat> <value>0.884921279363122</value></relriskfordeath><relriskfordeath>  <age> 6</age> <sex>1</sex> <cat>2</cat> <value>1.09421624130187</value></relriskfordeath><relriskfordeath>  <age> 6</age> <sex>1</sex> <cat>3</cat> <value>1.49042700996059</value></relriskfordeath><relriskfordeath>  <age> 6</age> <sex>1</sex> <cat>4</cat> <value>1.88063905608355</value></relriskfordeath><relriskfordeath>  <age> 6</age> <sex>1</sex> <cat>5</cat> <value>0.878551339834353</value></relriskfordeath><relriskfordeath>  <age> 6</age> <sex>1</sex> <cat>6</cat> <value>1.06718178393687</value></relriskfordeath><relriskfordeath>  <age> 6</age> <sex>1</sex> <cat>7</cat> <value>1.41955318115139</value></relriskfordeath><relriskfordeath>  <age> 6</age> <sex>1</sex> <cat>8</cat> <value>1.72968606599094</value></relriskfordeath><relriskfordeath>  <age> 7</age> <sex>0</sex> <cat>1</cat> <value>0.96445819689835</value></relriskfordeath><relriskfordeath>  <age> 7</age> <sex>0</sex> <cat>2</cat> <value>1.11634020564451</value></relriskfordeath><relriskfordeath>  <age> 7</age> <sex>0</sex> <cat>3</cat> <value>1.44883031080582</value></relriskfordeath><relriskfordeath>  <age> 7</age> <sex>0</sex> <cat>4</cat> <value>1.89063856839155</value></relriskfordeath><relriskfordeath>  <age> 7</age> <sex>0</sex> <cat>5</cat> <value>0.952805061863157</value></relriskfordeath><relriskfordeath>  <age> 7</age> <sex>0</sex> <cat>6</cat> <value>1.08792584669286</value></relriskfordeath><relriskfordeath>  <age> 7</age> <sex>0</sex> <cat>7</cat> <value>1.37157636682426</value></relriskfordeath><relriskfordeath>  <age> 7</age> <sex>0</sex> <cat>8</cat> <value>1.69874762017796</value></relriskfordeath><relriskfordeath>  <age> 7</age> <sex>1</sex> <cat>1</cat> <value>0.884921279363122</value></relriskfordeath><relriskfordeath>  <age> 7</age> <sex>1</sex> <cat>2</cat> <value>1.09421624130187</value></relriskfordeath><relriskfordeath>  <age> 7</age> <sex>1</sex> <cat>3</cat> <value>1.49042700996059</value></relriskfordeath><relriskfordeath>  <age> 7</age> <sex>1</sex> <cat>4</cat> <value>1.88063905608355</value></relriskfordeath><relriskfordeath>  <age> 7</age> <sex>1</sex> <cat>5</cat> <value>0.878551339834353</value></relriskfordeath><relriskfordeath>  <age> 7</age> <sex>1</sex> <cat>6</cat> <value>1.06718178393687</value></relriskfordeath><relriskfordeath>  <age> 7</age> <sex>1</sex> <cat>7</cat> <value>1.41955318115139</value></relriskfordeath><relriskfordeath>  <age> 7</age> <sex>1</sex> <cat>8</cat> <value>1.72968606599094</value></relriskfordeath><relriskfordeath>  <age> 8</age> <sex>0</sex> <cat>1</cat> <value>0.96445819689835</value></relriskfordeath><relriskfordeath>  <age> 8</age> <sex>0</sex> <cat>2</cat> <value>1.11634020564451</value></relriskfordeath><relriskfordeath>  <age> 8</age> <sex>0</sex> <cat>3</cat> <value>1.44883031080582</value></relriskfordeath><relriskfordeath>  <age> 8</age> <sex>0</sex> <cat>4</cat> <value>1.89063856839155</value></relriskfordeath><relriskfordeath>  <age> 8</age> <sex>0</sex> <cat>5</cat> <value>0.952805061863157</value></relriskfordeath><relriskfordeath>  <age> 8</age> <sex>0</sex> <cat>6</cat> <value>1.08792584669286</value></relriskfordeath><relriskfordeath>  <age> 8</age> <sex>0</sex> <cat>7</cat> <value>1.37157636682426</value></relriskfordeath><relriskfordeath>  <age> 8</age> <sex>0</sex> <cat>8</cat> <value>1.69874762017796</value></relriskfordeath><relriskfordeath>  <age> 8</age> <sex>1</sex> <cat>1</cat> <value>0.884921279363122</value></relriskfordeath><relriskfordeath>  <age> 8</age> <sex>1</sex> <cat>2</cat> <value>1.09421624130187</value></relriskfordeath><relriskfordeath>  <age> 8</age> <sex>1</sex> <cat>3</cat> <value>1.49042700996059</value></relriskfordeath><relriskfordeath>  <age> 8</age> <sex>1</sex> <cat>4</cat> <value>1.88063905608355</value></relriskfordeath><relriskfordeath>  <age> 8</age> <sex>1</sex> <cat>5</cat> <value>0.878551339834353</value></relriskfordeath><relriskfordeath>  <age> 8</age> <sex>1</sex> <cat>6</cat> <value>1.06718178393687</value></relriskfordeath><relriskfordeath>  <age> 8</age> <sex>1</sex> <cat>7</cat> <value>1.41955318115139</value></relriskfordeath><relriskfordeath>  <age> 8</age> <sex>1</sex> <cat>8</cat> <value>1.72968606599094</value></relriskfordeath><relriskfordeath>  <age> 9</age> <sex>0</sex> <cat>1</cat> <value>0.96445819689835</value></relriskfordeath><relriskfordeath>  <age> 9</age> <sex>0</sex> <cat>2</cat> <value>1.11634020564451</value></relriskfordeath><relriskfordeath>  <age> 9</age> <sex>0</sex> <cat>3</cat> <value>1.44883031080582</value></relriskfordeath><relriskfordeath>  <age> 9</age> <sex>0</sex> <cat>4</cat> <value>1.89063856839155</value></relriskfordeath><relriskfordeath>  <age> 9</age> <sex>0</sex> <cat>5</cat> <value>0.952805061863157</value></relriskfordeath><relriskfordeath>  <age> 9</age> <sex>0</sex> <cat>6</cat> <value>1.08792584669286</value></relriskfordeath><relriskfordeath>  <age> 9</age> <sex>0</sex> <cat>7</cat> <value>1.37157636682426</value></relriskfordeath><relriskfordeath>  <age> 9</age> <sex>0</sex> <cat>8</cat> <value>1.69874762017796</value></relriskfordeath><relriskfordeath>  <age> 9</age> <sex>1</sex> <cat>1</cat> <value>0.884921279363122</value></relriskfordeath><relriskfordeath>  <age> 9</age> <sex>1</sex> <cat>2</cat> <value>1.09421624130187</value></relriskfordeath><relriskfordeath>  <age> 9</age> <sex>1</sex> <cat>3</cat> <value>1.49042700996059</value></relriskfordeath><relriskfordeath>  <age> 9</age> <sex>1</sex> <cat>4</cat> <value>1.88063905608355</value></relriskfordeath><relriskfordeath>  <age> 9</age> <sex>1</sex> <cat>5</cat> <value>0.878551339834353</value></relriskfordeath><relriskfordeath>  <age> 9</age> <sex>1</sex> <cat>6</cat> <value>1.06718178393687</value></relriskfordeath><relriskfordeath>  <age> 9</age> <sex>1</sex> <cat>7</cat> <value>1.41955318115139</value></relriskfordeath><relriskfordeath>  <age> 9</age> <sex>1</sex> <cat>8</cat> <value>1.72968606599094</value></relriskfordeath><relriskfordeath>  <age> 10</age> <sex>0</sex> <cat>1</cat> <value>0.96445819689835</value></relriskfordeath><relriskfordeath>  <age> 10</age> <sex>0</sex> <cat>2</cat> <value>1.11634020564451</value></relriskfordeath><relriskfordeath>  <age> 10</age> <sex>0</sex> <cat>3</cat> <value>1.44883031080582</value></relriskfordeath><relriskfordeath>  <age> 10</age> <sex>0</sex> <cat>4</cat> <value>1.89063856839155</value></relriskfordeath><relriskfordeath>  <age> 10</age> <sex>0</sex> <cat>5</cat> <value>0.952805061863157</value></relriskfordeath><relriskfordeath>  <age> 10</age> <sex>0</sex> <cat>6</cat> <value>1.08792584669286</value></relriskfordeath><relriskfordeath>  <age> 10</age> <sex>0</sex> <cat>7</cat> <value>1.37157636682426</value></relriskfordeath><relriskfordeath>  <age> 10</age> <sex>0</sex> <cat>8</cat> <value>1.69874762017796</value></relriskfordeath><relriskfordeath>  <age> 10</age> <sex>1</sex> <cat>1</cat> <value>0.884921279363122</value></relriskfordeath><relriskfordeath>  <age> 10</age> <sex>1</sex> <cat>2</cat> <value>1.09421624130187</value></relriskfordeath><relriskfordeath>  <age> 10</age> <sex>1</sex> <cat>3</cat> <value>1.49042700996059</value></relriskfordeath><relriskfordeath>  <age> 10</age> <sex>1</sex> <cat>4</cat> <value>1.88063905608355</value></relriskfordeath><relriskfordeath>  <age> 10</age> <sex>1</sex> <cat>5</cat> <value>0.878551339834353</value></relriskfordeath><relriskfordeath>  <age> 10</age> <sex>1</sex> <cat>6</cat> <value>1.06718178393687</value></relriskfordeath><relriskfordeath>  <age> 10</age> <sex>1</sex> <cat>7</cat> <value>1.41955318115139</value></relriskfordeath><relriskfordeath>  <age> 10</age> <sex>1</sex> <cat>8</cat> <value>1.72968606599094</value></relriskfordeath><relriskfordeath>  <age> 11</age> <sex>0</sex> <cat>1</cat> <value>0.96445819689835</value></relriskfordeath><relriskfordeath>  <age> 11</age> <sex>0</sex> <cat>2</cat> <value>1.11634020564451</value></relriskfordeath><relriskfordeath>  <age> 11</age> <sex>0</sex> <cat>3</cat> <value>1.44883031080582</value></relriskfordeath><relriskfordeath>  <age> 11</age> <sex>0</sex> <cat>4</cat> <value>1.89063856839155</value></relriskfordeath><relriskfordeath>  <age> 11</age> <sex>0</sex> <cat>5</cat> <value>0.952805061863157</value></relriskfordeath><relriskfordeath>  <age> 11</age> <sex>0</sex> <cat>6</cat> <value>1.08792584669286</value></relriskfordeath><relriskfordeath>  <age> 11</age> <sex>0</sex> <cat>7</cat> <value>1.37157636682426</value></relriskfordeath><relriskfordeath>  <age> 11</age> <sex>0</sex> <cat>8</cat> <value>1.69874762017796</value></relriskfordeath><relriskfordeath>  <age> 11</age> <sex>1</sex> <cat>1</cat> <value>0.884921279363122</value></relriskfordeath><relriskfordeath>  <age> 11</age> <sex>1</sex> <cat>2</cat> <value>1.09421624130187</value></relriskfordeath><relriskfordeath>  <age> 11</age> <sex>1</sex> <cat>3</cat> <value>1.49042700996059</value></relriskfordeath><relriskfordeath>  <age> 11</age> <sex>1</sex> <cat>4</cat> <value>1.88063905608355</value></relriskfordeath><relriskfordeath>  <age> 11</age> <sex>1</sex> <cat>5</cat> <value>0.878551339834353</value></relriskfordeath><relriskfordeath>  <age> 11</age> <sex>1</sex> <cat>6</cat> <value>1.06718178393687</value></relriskfordeath><relriskfordeath>  <age> 11</age> <sex>1</sex> <cat>7</cat> <value>1.41955318115139</value></relriskfordeath><relriskfordeath>  <age> 11</age> <sex>1</sex> <cat>8</cat> <value>1.72968606599094</value></relriskfordeath><relriskfordeath>  <age> 12</age> <sex>0</sex> <cat>1</cat> <value>0.96445819689835</value></relriskfordeath><relriskfordeath>  <age> 12</age> <sex>0</sex> <cat>2</cat> <value>1.11634020564451</value></relriskfordeath><relriskfordeath>  <age> 12</age> <sex>0</sex> <cat>3</cat> <value>1.44883031080582</value></relriskfordeath><relriskfordeath>  <age> 12</age> <sex>0</sex> <cat>4</cat> <value>1.89063856839155</value></relriskfordeath><relriskfordeath>  <age> 12</age> <sex>0</sex> <cat>5</cat> <value>0.952805061863157</value></relriskfordeath><relriskfordeath>  <age> 12</age> <sex>0</sex> <cat>6</cat> <value>1.08792584669286</value></relriskfordeath><relriskfordeath>  <age> 12</age> <sex>0</sex> <cat>7</cat> <value>1.37157636682426</value></relriskfordeath><relriskfordeath>  <age> 12</age> <sex>0</sex> <cat>8</cat> <value>1.69874762017796</value></relriskfordeath><relriskfordeath>  <age> 12</age> <sex>1</sex> <cat>1</cat> <value>0.884921279363122</value></relriskfordeath><relriskfordeath>  <age> 12</age> <sex>1</sex> <cat>2</cat> <value>1.09421624130187</value></relriskfordeath><relriskfordeath>  <age> 12</age> <sex>1</sex> <cat>3</cat> <value>1.49042700996059</value></relriskfordeath><relriskfordeath>  <age> 12</age> <sex>1</sex> <cat>4</cat> <value>1.88063905608355</value></relriskfordeath><relriskfordeath>  <age> 12</age> <sex>1</sex> <cat>5</cat> <value>0.878551339834353</value></relriskfordeath><relriskfordeath>  <age> 12</age> <sex>1</sex> <cat>6</cat> <value>1.06718178393687</value></relriskfordeath><relriskfordeath>  <age> 12</age> <sex>1</sex> <cat>7</cat> <value>1.41955318115139</value></relriskfordeath><relriskfordeath>  <age> 12</age> <sex>1</sex> <cat>8</cat> <value>1.72968606599094</value></relriskfordeath><relriskfordeath>  <age> 13</age> <sex>0</sex> <cat>1</cat> <value>0.96445819689835</value></relriskfordeath><relriskfordeath>  <age> 13</age> <sex>0</sex> <cat>2</cat> <value>1.11634020564451</value></relriskfordeath><relriskfordeath>  <age> 13</age> <sex>0</sex> <cat>3</cat> <value>1.44883031080582</value></relriskfordeath><relriskfordeath>  <age> 13</age> <sex>0</sex> <cat>4</cat> <value>1.89063856839155</value></relriskfordeath><relriskfordeath>  <age> 13</age> <sex>0</sex> <cat>5</cat> <value>0.952805061863157</value></relriskfordeath><relriskfordeath>  <age> 13</age> <sex>0</sex> <cat>6</cat> <value>1.08792584669286</value></relriskfordeath><relriskfordeath>  <age> 13</age> <sex>0</sex> <cat>7</cat> <value>1.37157636682426</value></relriskfordeath><relriskfordeath>  <age> 13</age> <sex>0</sex> <cat>8</cat> <value>1.69874762017796</value></relriskfordeath><relriskfordeath>  <age> 13</age> <sex>1</sex> <cat>1</cat> <value>0.884921279363122</value></relriskfordeath><relriskfordeath>  <age> 13</age> <sex>1</sex> <cat>2</cat> <value>1.09421624130187</value></relriskfordeath><relriskfordeath>  <age> 13</age> <sex>1</sex> <cat>3</cat> <value>1.49042700996059</value></relriskfordeath><relriskfordeath>  <age> 13</age> <sex>1</sex> <cat>4</cat> <value>1.88063905608355</value></relriskfordeath><relriskfordeath>  <age> 13</age> <sex>1</sex> <cat>5</cat> <value>0.878551339834353</value></relriskfordeath><relriskfordeath>  <age> 13</age> <sex>1</sex> <cat>6</cat> <value>1.06718178393687</value></relriskfordeath><relriskfordeath>  <age> 13</age> <sex>1</sex> <cat>7</cat> <value>1.41955318115139</value></relriskfordeath><relriskfordeath>  <age> 13</age> <sex>1</sex> <cat>8</cat> <value>1.72968606599094</value></relriskfordeath><relriskfordeath>  <age> 14</age> <sex>0</sex> <cat>1</cat> <value>0.96445819689835</value></relriskfordeath><relriskfordeath>  <age> 14</age> <sex>0</sex> <cat>2</cat> <value>1.11634020564451</value></relriskfordeath><relriskfordeath>  <age> 14</age> <sex>0</sex> <cat>3</cat> <value>1.44883031080582</value></relriskfordeath><relriskfordeath>  <age> 14</age> <sex>0</sex> <cat>4</cat> <value>1.89063856839155</value></relriskfordeath><relriskfordeath>  <age> 14</age> <sex>0</sex> <cat>5</cat> <value>0.952805061863157</value></relriskfordeath><relriskfordeath>  <age> 14</age> <sex>0</sex> <cat>6</cat> <value>1.08792584669286</value></relriskfordeath><relriskfordeath>  <age> 14</age> <sex>0</sex> <cat>7</cat> <value>1.37157636682426</value></relriskfordeath><relriskfordeath>  <age> 14</age> <sex>0</sex> <cat>8</cat> <value>1.69874762017796</value></relriskfordeath><relriskfordeath>  <age> 14</age> <sex>1</sex> <cat>1</cat> <value>0.884921279363122</value></relriskfordeath><relriskfordeath>  <age> 14</age> <sex>1</sex> <cat>2</cat> <value>1.09421624130187</value></relriskfordeath><relriskfordeath>  <age> 14</age> <sex>1</sex> <cat>3</cat> <value>1.49042700996059</value></relriskfordeath><relriskfordeath>  <age> 14</age> <sex>1</sex> <cat>4</cat> <value>1.88063905608355</value></relriskfordeath><relriskfordeath>  <age> 14</age> <sex>1</sex> <cat>5</cat> <value>0.878551339834353</value></relriskfordeath><relriskfordeath>  <age> 14</age> <sex>1</sex> <cat>6</cat> <value>1.06718178393687</value></relriskfordeath><relriskfordeath>  <age> 14</age> <sex>1</sex> <cat>7</cat> <value>1.41955318115139</value></relriskfordeath><relriskfordeath>  <age> 14</age> <sex>1</sex> <cat>8</cat> <value>1.72968606599094</value></relriskfordeath><relriskfordeath>  <age> 15</age> <sex>0</sex> <cat>1</cat> <value>0.96445819689835</value></relriskfordeath><relriskfordeath>  <age> 15</age> <sex>0</sex> <cat>2</cat> <value>1.11634020564451</value></relriskfordeath><relriskfordeath>  <age> 15</age> <sex>0</sex> <cat>3</cat> <value>1.44883031080582</value></relriskfordeath><relriskfordeath>  <age> 15</age> <sex>0</sex> <cat>4</cat> <value>1.89063856839155</value></relriskfordeath><relriskfordeath>  <age> 15</age> <sex>0</sex> <cat>5</cat> <value>0.952805061863157</value></relriskfordeath><relriskfordeath>  <age> 15</age> <sex>0</sex> <cat>6</cat> <value>1.08792584669286</value></relriskfordeath><relriskfordeath>  <age> 15</age> <sex>0</sex> <cat>7</cat> <value>1.37157636682426</value></relriskfordeath><relriskfordeath>  <age> 15</age> <sex>0</sex> <cat>8</cat> <value>1.69874762017796</value></relriskfordeath><relriskfordeath>  <age> 15</age> <sex>1</sex> <cat>1</cat> <value>0.884921279363122</value></relriskfordeath><relriskfordeath>  <age> 15</age> <sex>1</sex> <cat>2</cat> <value>1.09421624130187</value></relriskfordeath><relriskfordeath>  <age> 15</age> <sex>1</sex> <cat>3</cat> <value>1.49042700996059</value></relriskfordeath><relriskfordeath>  <age> 15</age> <sex>1</sex> <cat>4</cat> <value>1.88063905608355</value></relriskfordeath><relriskfordeath>  <age> 15</age> <sex>1</sex> <cat>5</cat> <value>0.878551339834353</value></relriskfordeath><relriskfordeath>  <age> 15</age> <sex>1</sex> <cat>6</cat> <value>1.06718178393687</value></relriskfordeath><relriskfordeath>  <age> 15</age> <sex>1</sex> <cat>7</cat> <value>1.41955318115139</value></relriskfordeath><relriskfordeath>  <age> 15</age> <sex>1</sex> <cat>8</cat> <value>1.72968606599094</value></relriskfordeath><relriskfordeath>  <age> 16</age> <sex>0</sex> <cat>1</cat> <value>0.96445819689835</value></relriskfordeath><relriskfordeath>  <age> 16</age> <sex>0</sex> <cat>2</cat> <value>1.11634020564451</value></relriskfordeath><relriskfordeath>  <age> 16</age> <sex>0</sex> <cat>3</cat> <value>1.44883031080582</value></relriskfordeath><relriskfordeath>  <age> 16</age> <sex>0</sex> <cat>4</cat> <value>1.89063856839155</value></relriskfordeath><relriskfordeath>  <age> 16</age> <sex>0</sex> <cat>5</cat> <value>0.952805061863157</value></relriskfordeath><relriskfordeath>  <age> 16</age> <sex>0</sex> <cat>6</cat> <value>1.08792584669286</value></relriskfordeath><relriskfordeath>  <age> 16</age> <sex>0</sex> <cat>7</cat> <value>1.37157636682426</value></relriskfordeath><relriskfordeath>  <age> 16</age> <sex>0</sex> <cat>8</cat> <value>1.69874762017796</value></relriskfordeath><relriskfordeath>  <age> 16</age> <sex>1</sex> <cat>1</cat> <value>0.884921279363122</value></relriskfordeath><relriskfordeath>  <age> 16</age> <sex>1</sex> <cat>2</cat> <value>1.09421624130187</value></relriskfordeath><relriskfordeath>  <age> 16</age> <sex>1</sex> <cat>3</cat> <value>1.49042700996059</value></relriskfordeath><relriskfordeath>  <age> 16</age> <sex>1</sex> <cat>4</cat> <value>1.88063905608355</value></relriskfordeath><relriskfordeath>  <age> 16</age> <sex>1</sex> <cat>5</cat> <value>0.878551339834353</value></relriskfordeath><relriskfordeath>  <age> 16</age> <sex>1</sex> <cat>6</cat> <value>1.06718178393687</value></relriskfordeath><relriskfordeath>  <age> 16</age> <sex>1</sex> <cat>7</cat> <value>1.41955318115139</value></relriskfordeath><relriskfordeath>  <age> 16</age> <sex>1</sex> <cat>8</cat> <value>1.72968606599094</value></relriskfordeath><relriskfordeath>  <age> 17</age> <sex>0</sex> <cat>1</cat> <value>0.96445819689835</value></relriskfordeath><relriskfordeath>  <age> 17</age> <sex>0</sex> <cat>2</cat> <value>1.11634020564451</value></relriskfordeath><relriskfordeath>  <age> 17</age> <sex>0</sex> <cat>3</cat> <value>1.44883031080582</value></relriskfordeath><relriskfordeath>  <age> 17</age> <sex>0</sex> <cat>4</cat> <value>1.89063856839155</value></relriskfordeath><relriskfordeath>  <age> 17</age> <sex>0</sex> <cat>5</cat> <value>0.952805061863157</value></relriskfordeath><relriskfordeath>  <age> 17</age> <sex>0</sex> <cat>6</cat> <value>1.08792584669286</value></relriskfordeath><relriskfordeath>  <age> 17</age> <sex>0</sex> <cat>7</cat> <value>1.37157636682426</value></relriskfordeath><relriskfordeath>  <age> 17</age> <sex>0</sex> <cat>8</cat> <value>1.69874762017796</value></relriskfordeath><relriskfordeath>  <age> 17</age> <sex>1</sex> <cat>1</cat> <value>0.884921279363122</value></relriskfordeath><relriskfordeath>  <age> 17</age> <sex>1</sex> <cat>2</cat> <value>1.09421624130187</value></relriskfordeath><relriskfordeath>  <age> 17</age> <sex>1</sex> <cat>3</cat> <value>1.49042700996059</value></relriskfordeath><relriskfordeath>  <age> 17</age> <sex>1</sex> <cat>4</cat> <value>1.88063905608355</value></relriskfordeath><relriskfordeath>  <age> 17</age> <sex>1</sex> <cat>5</cat> <value>0.878551339834353</value></relriskfordeath><relriskfordeath>  <age> 17</age> <sex>1</sex> <cat>6</cat> <value>1.06718178393687</value></relriskfordeath><relriskfordeath>  <age> 17</age> <sex>1</sex> <cat>7</cat> <value>1.41955318115139</value></relriskfordeath><relriskfordeath>  <age> 17</age> <sex>1</sex> <cat>8</cat> <value>1.72968606599094</value></relriskfordeath><relriskfordeath>  <age> 18</age> <sex>0</sex> <cat>1</cat> <value>0.96445819689835</value></relriskfordeath><relriskfordeath>  <age> 18</age> <sex>0</sex> <cat>2</cat> <value>1.11634020564451</value></relriskfordeath><relriskfordeath>  <age> 18</age> <sex>0</sex> <cat>3</cat> <value>1.44883031080582</value></relriskfordeath><relriskfordeath>  <age> 18</age> <sex>0</sex> <cat>4</cat> <value>1.89063856839155</value></relriskfordeath><relriskfordeath>  <age> 18</age> <sex>0</sex> <cat>5</cat> <value>0.952805061863157</value></relriskfordeath><relriskfordeath>  <age> 18</age> <sex>0</sex> <cat>6</cat> <value>1.08792584669286</value></relriskfordeath><relriskfordeath>  <age> 18</age> <sex>0</sex> <cat>7</cat> <value>1.37157636682426</value></relriskfordeath><relriskfordeath>  <age> 18</age> <sex>0</sex> <cat>8</cat> <value>1.69874762017796</value></relriskfordeath><relriskfordeath>  <age> 18</age> <sex>1</sex> <cat>1</cat> <value>0.884921279363122</value></relriskfordeath><relriskfordeath>  <age> 18</age> <sex>1</sex> <cat>2</cat> <value>1.09421624130187</value></relriskfordeath><relriskfordeath>  <age> 18</age> <sex>1</sex> <cat>3</cat> <value>1.49042700996059</value></relriskfordeath><relriskfordeath>  <age> 18</age> <sex>1</sex> <cat>4</cat> <value>1.88063905608355</value></relriskfordeath><relriskfordeath>  <age> 18</age> <sex>1</sex> <cat>5</cat> <value>0.878551339834353</value></relriskfordeath><relriskfordeath>  <age> 18</age> <sex>1</sex> <cat>6</cat> <value>1.06718178393687</value></relriskfordeath><relriskfordeath>  <age> 18</age> <sex>1</sex> <cat>7</cat> <value>1.41955318115139</value></relriskfordeath><relriskfordeath>  <age> 18</age> <sex>1</sex> <cat>8</cat> <value>1.72968606599094</value></relriskfordeath><relriskfordeath>  <age> 19</age> <sex>0</sex> <cat>1</cat> <value>0.96445819689835</value></relriskfordeath><relriskfordeath>  <age> 19</age> <sex>0</sex> <cat>2</cat> <value>1.11634020564451</value></relriskfordeath><relriskfordeath>  <age> 19</age> <sex>0</sex> <cat>3</cat> <value>1.44883031080582</value></relriskfordeath><relriskfordeath>  <age> 19</age> <sex>0</sex> <cat>4</cat> <value>1.89063856839155</value></relriskfordeath><relriskfordeath>  <age> 19</age> <sex>0</sex> <cat>5</cat> <value>0.952805061863157</value></relriskfordeath><relriskfordeath>  <age> 19</age> <sex>0</sex> <cat>6</cat> <value>1.08792584669286</value></relriskfordeath><relriskfordeath>  <age> 19</age> <sex>0</sex> <cat>7</cat> <value>1.37157636682426</value></relriskfordeath><relriskfordeath>  <age> 19</age> <sex>0</sex> <cat>8</cat> <value>1.69874762017796</value></relriskfordeath><relriskfordeath>  <age> 19</age> <sex>1</sex> <cat>1</cat> <value>0.884921279363122</value></relriskfordeath><relriskfordeath>  <age> 19</age> <sex>1</sex> <cat>2</cat> <value>1.09421624130187</value></relriskfordeath><relriskfordeath>  <age> 19</age> <sex>1</sex> <cat>3</cat> <value>1.49042700996059</value></relriskfordeath><relriskfordeath>  <age> 19</age> <sex>1</sex> <cat>4</cat> <value>1.88063905608355</value></relriskfordeath><relriskfordeath>  <age> 19</age> <sex>1</sex> <cat>5</cat> <value>0.878551339834353</value></relriskfordeath><relriskfordeath>  <age> 19</age> <sex>1</sex> <cat>6</cat> <value>1.06718178393687</value></relriskfordeath><relriskfordeath>  <age> 19</age> <sex>1</sex> <cat>7</cat> <value>1.41955318115139</value></relriskfordeath><relriskfordeath>  <age> 19</age> <sex>1</sex> <cat>8</cat> <value>1.72968606599094</value></relriskfordeath><relriskfordeath>  <age> 20</age> <sex>0</sex> <cat>1</cat> <value>0.96445819689835</value></relriskfordeath><relriskfordeath>  <age> 20</age> <sex>0</sex> <cat>2</cat> <value>1.11634020564451</value></relriskfordeath><relriskfordeath>  <age> 20</age> <sex>0</sex> <cat>3</cat> <value>1.44883031080582</value></relriskfordeath><relriskfordeath>  <age> 20</age> <sex>0</sex> <cat>4</cat> <value>1.89063856839155</value></relriskfordeath><relriskfordeath>  <age> 20</age> <sex>0</sex> <cat>5</cat> <value>0.952805061863157</value></relriskfordeath><relriskfordeath>  <age> 20</age> <sex>0</sex> <cat>6</cat> <value>1.08792584669286</value></relriskfordeath><relriskfordeath>  <age> 20</age> <sex>0</sex> <cat>7</cat> <value>1.37157636682426</value></relriskfordeath><relriskfordeath>  <age> 20</age> <sex>0</sex> <cat>8</cat> <value>1.69874762017796</value></relriskfordeath><relriskfordeath>  <age> 20</age> <sex>1</sex> <cat>1</cat> <value>0.884921279363122</value></relriskfordeath><relriskfordeath>  <age> 20</age> <sex>1</sex> <cat>2</cat> <value>1.09421624130187</value></relriskfordeath><relriskfordeath>  <age> 20</age> <sex>1</sex> <cat>3</cat> <value>1.49042700996059</value></relriskfordeath><relriskfordeath>  <age> 20</age> <sex>1</sex> <cat>4</cat> <value>1.88063905608355</value></relriskfordeath><relriskfordeath>  <age> 20</age> <sex>1</sex> <cat>5</cat> <value>0.878551339834353</value></relriskfordeath><relriskfordeath>  <age> 20</age> <sex>1</sex> <cat>6</cat> <value>1.06718178393687</value></relriskfordeath><relriskfordeath>  <age> 20</age> <sex>1</sex> <cat>7</cat> <value>1.41955318115139</value></relriskfordeath><relriskfordeath>  <age> 20</age> <sex>1</sex> <cat>8</cat> <value>1.72968606599094</value></relriskfordeath><relriskfordeath>  <age> 21</age> <sex>0</sex> <cat>1</cat> <value>0.96445819689835</value></relriskfordeath><relriskfordeath>  <age> 21</age> <sex>0</sex> <cat>2</cat> <value>1.11634020564451</value></relriskfordeath><relriskfordeath>  <age> 21</age> <sex>0</sex> <cat>3</cat> <value>1.44883031080582</value></relriskfordeath><relriskfordeath>  <age> 21</age> <sex>0</sex> <cat>4</cat> <value>1.89063856839155</value></relriskfordeath><relriskfordeath>  <age> 21</age> <sex>0</sex> <cat>5</cat> <value>0.952805061863157</value></relriskfordeath><relriskfordeath>  <age> 21</age> <sex>0</sex> <cat>6</cat> <value>1.08792584669286</value></relriskfordeath><relriskfordeath>  <age> 21</age> <sex>0</sex> <cat>7</cat> <value>1.37157636682426</value></relriskfordeath><relriskfordeath>  <age> 21</age> <sex>0</sex> <cat>8</cat> <value>1.69874762017796</value></relriskfordeath><relriskfordeath>  <age> 21</age> <sex>1</sex> <cat>1</cat> <value>0.884921279363122</value></relriskfordeath><relriskfordeath>  <age> 21</age> <sex>1</sex> <cat>2</cat> <value>1.09421624130187</value></relriskfordeath><relriskfordeath>  <age> 21</age> <sex>1</sex> <cat>3</cat> <value>1.49042700996059</value></relriskfordeath><relriskfordeath>  <age> 21</age> <sex>1</sex> <cat>4</cat> <value>1.88063905608355</value></relriskfordeath><relriskfordeath>  <age> 21</age> <sex>1</sex> <cat>5</cat> <value>0.878551339834353</value></relriskfordeath><relriskfordeath>  <age> 21</age> <sex>1</sex> <cat>6</cat> <value>1.06718178393687</value></relriskfordeath><relriskfordeath>  <age> 21</age> <sex>1</sex> <cat>7</cat> <value>1.41955318115139</value></relriskfordeath><relriskfordeath>  <age> 21</age> <sex>1</sex> <cat>8</cat> <value>1.72968606599094</value></relriskfordeath><relriskfordeath>  <age> 22</age> <sex>0</sex> <cat>1</cat> <value>0.96445819689835</value></relriskfordeath><relriskfordeath>  <age> 22</age> <sex>0</sex> <cat>2</cat> <value>1.11634020564451</value></relriskfordeath><relriskfordeath>  <age> 22</age> <sex>0</sex> <cat>3</cat> <value>1.44883031080582</value></relriskfordeath><relriskfordeath>  <age> 22</age> <sex>0</sex> <cat>4</cat> <value>1.89063856839155</value></relriskfordeath><relriskfordeath>  <age> 22</age> <sex>0</sex> <cat>5</cat> <value>0.952805061863157</value></relriskfordeath><relriskfordeath>  <age> 22</age> <sex>0</sex> <cat>6</cat> <value>1.08792584669286</value></relriskfordeath><relriskfordeath>  <age> 22</age> <sex>0</sex> <cat>7</cat> <value>1.37157636682426</value></relriskfordeath><relriskfordeath>  <age> 22</age> <sex>0</sex> <cat>8</cat> <value>1.69874762017796</value></relriskfordeath><relriskfordeath>  <age> 22</age> <sex>1</sex> <cat>1</cat> <value>0.884921279363122</value></relriskfordeath><relriskfordeath>  <age> 22</age> <sex>1</sex> <cat>2</cat> <value>1.09421624130187</value></relriskfordeath><relriskfordeath>  <age> 22</age> <sex>1</sex> <cat>3</cat> <value>1.49042700996059</value></relriskfordeath><relriskfordeath>  <age> 22</age> <sex>1</sex> <cat>4</cat> <value>1.88063905608355</value></relriskfordeath><relriskfordeath>  <age> 22</age> <sex>1</sex> <cat>5</cat> <value>0.878551339834353</value></relriskfordeath><relriskfordeath>  <age> 22</age> <sex>1</sex> <cat>6</cat> <value>1.06718178393687</value></relriskfordeath><relriskfordeath>  <age> 22</age> <sex>1</sex> <cat>7</cat> <value>1.41955318115139</value></relriskfordeath><relriskfordeath>  <age> 22</age> <sex>1</sex> <cat>8</cat> <value>1.72968606599094</value></relriskfordeath><relriskfordeath>  <age> 23</age> <sex>0</sex> <cat>1</cat> <value>0.96445819689835</value></relriskfordeath><relriskfordeath>  <age> 23</age> <sex>0</sex> <cat>2</cat> <value>1.11634020564451</value></relriskfordeath><relriskfordeath>  <age> 23</age> <sex>0</sex> <cat>3</cat> <value>1.44883031080582</value></relriskfordeath><relriskfordeath>  <age> 23</age> <sex>0</sex> <cat>4</cat> <value>1.89063856839155</value></relriskfordeath><relriskfordeath>  <age> 23</age> <sex>0</sex> <cat>5</cat> <value>0.952805061863157</value></relriskfordeath><relriskfordeath>  <age> 23</age> <sex>0</sex> <cat>6</cat> <value>1.08792584669286</value></relriskfordeath><relriskfordeath>  <age> 23</age> <sex>0</sex> <cat>7</cat> <value>1.37157636682426</value></relriskfordeath><relriskfordeath>  <age> 23</age> <sex>0</sex> <cat>8</cat> <value>1.69874762017796</value></relriskfordeath><relriskfordeath>  <age> 23</age> <sex>1</sex> <cat>1</cat> <value>0.884921279363122</value></relriskfordeath><relriskfordeath>  <age> 23</age> <sex>1</sex> <cat>2</cat> <value>1.09421624130187</value></relriskfordeath><relriskfordeath>  <age> 23</age> <sex>1</sex> <cat>3</cat> <value>1.49042700996059</value></relriskfordeath><relriskfordeath>  <age> 23</age> <sex>1</sex> <cat>4</cat> <value>1.88063905608355</value></relriskfordeath><relriskfordeath>  <age> 23</age> <sex>1</sex> <cat>5</cat> <value>0.878551339834353</value></relriskfordeath><relriskfordeath>  <age> 23</age> <sex>1</sex> <cat>6</cat> <value>1.06718178393687</value></relriskfordeath><relriskfordeath>  <age> 23</age> <sex>1</sex> <cat>7</cat> <value>1.41955318115139</value></relriskfordeath><relriskfordeath>  <age> 23</age> <sex>1</sex> <cat>8</cat> <value>1.72968606599094</value></relriskfordeath><relriskfordeath>  <age> 24</age> <sex>0</sex> <cat>1</cat> <value>0.96445819689835</value></relriskfordeath><relriskfordeath>  <age> 24</age> <sex>0</sex> <cat>2</cat> <value>1.11634020564451</value></relriskfordeath><relriskfordeath>  <age> 24</age> <sex>0</sex> <cat>3</cat> <value>1.44883031080582</value></relriskfordeath><relriskfordeath>  <age> 24</age> <sex>0</sex> <cat>4</cat> <value>1.89063856839155</value></relriskfordeath><relriskfordeath>  <age> 24</age> <sex>0</sex> <cat>5</cat> <value>0.952805061863157</value></relriskfordeath><relriskfordeath>  <age> 24</age> <sex>0</sex> <cat>6</cat> <value>1.08792584669286</value></relriskfordeath><relriskfordeath>  <age> 24</age> <sex>0</sex> <cat>7</cat> <value>1.37157636682426</value></relriskfordeath><relriskfordeath>  <age> 24</age> <sex>0</sex> <cat>8</cat> <value>1.69874762017796</value></relriskfordeath><relriskfordeath>  <age> 24</age> <sex>1</sex> <cat>1</cat> <value>0.884921279363122</value></relriskfordeath><relriskfordeath>  <age> 24</age> <sex>1</sex> <cat>2</cat> <value>1.09421624130187</value></relriskfordeath><relriskfordeath>  <age> 24</age> <sex>1</sex> <cat>3</cat> <value>1.49042700996059</value></relriskfordeath><relriskfordeath>  <age> 24</age> <sex>1</sex> <cat>4</cat> <value>1.88063905608355</value></relriskfordeath><relriskfordeath>  <age> 24</age> <sex>1</sex> <cat>5</cat> <value>0.878551339834353</value></relriskfordeath><relriskfordeath>  <age> 24</age> <sex>1</sex> <cat>6</cat> <value>1.06718178393687</value></relriskfordeath><relriskfordeath>  <age> 24</age> <sex>1</sex> <cat>7</cat> <value>1.41955318115139</value></relriskfordeath><relriskfordeath>  <age> 24</age> <sex>1</sex> <cat>8</cat> <value>1.72968606599094</value></relriskfordeath><relriskfordeath>  <age> 25</age> <sex>0</sex> <cat>1</cat> <value>0.96445819689835</value></relriskfordeath><relriskfordeath>  <age> 25</age> <sex>0</sex> <cat>2</cat> <value>1.11634020564451</value></relriskfordeath><relriskfordeath>  <age> 25</age> <sex>0</sex> <cat>3</cat> <value>1.44883031080582</value></relriskfordeath><relriskfordeath>  <age> 25</age> <sex>0</sex> <cat>4</cat> <value>1.89063856839155</value></relriskfordeath><relriskfordeath>  <age> 25</age> <sex>0</sex> <cat>5</cat> <value>0.952805061863157</value></relriskfordeath><relriskfordeath>  <age> 25</age> <sex>0</sex> <cat>6</cat> <value>1.08792584669286</value></relriskfordeath><relriskfordeath>  <age> 25</age> <sex>0</sex> <cat>7</cat> <value>1.37157636682426</value></relriskfordeath><relriskfordeath>  <age> 25</age> <sex>0</sex> <cat>8</cat> <value>1.69874762017796</value></relriskfordeath><relriskfordeath>  <age> 25</age> <sex>1</sex> <cat>1</cat> <value>0.884921279363122</value></relriskfordeath><relriskfordeath>  <age> 25</age> <sex>1</sex> <cat>2</cat> <value>1.09421624130187</value></relriskfordeath><relriskfordeath>  <age> 25</age> <sex>1</sex> <cat>3</cat> <value>1.49042700996059</value></relriskfordeath><relriskfordeath>  <age> 25</age> <sex>1</sex> <cat>4</cat> <value>1.88063905608355</value></relriskfordeath><relriskfordeath>  <age> 25</age> <sex>1</sex> <cat>5</cat> <value>0.878551339834353</value></relriskfordeath><relriskfordeath>  <age> 25</age> <sex>1</sex> <cat>6</cat> <value>1.06718178393687</value></relriskfordeath><relriskfordeath>  <age> 25</age> <sex>1</sex> <cat>7</cat> <value>1.41955318115139</value></relriskfordeath><relriskfordeath>  <age> 25</age> <sex>1</sex> <cat>8</cat> <value>1.72968606599094</value></relriskfordeath><relriskfordeath>  <age> 26</age> <sex>0</sex> <cat>1</cat> <value>0.96445819689835</value></relriskfordeath><relriskfordeath>  <age> 26</age> <sex>0</sex> <cat>2</cat> <value>1.11634020564451</value></relriskfordeath><relriskfordeath>  <age> 26</age> <sex>0</sex> <cat>3</cat> <value>1.44883031080582</value></relriskfordeath><relriskfordeath>  <age> 26</age> <sex>0</sex> <cat>4</cat> <value>1.89063856839155</value></relriskfordeath><relriskfordeath>  <age> 26</age> <sex>0</sex> <cat>5</cat> <value>0.952805061863157</value></relriskfordeath><relriskfordeath>  <age> 26</age> <sex>0</sex> <cat>6</cat> <value>1.08792584669286</value></relriskfordeath><relriskfordeath>  <age> 26</age> <sex>0</sex> <cat>7</cat> <value>1.37157636682426</value></relriskfordeath><relriskfordeath>  <age> 26</age> <sex>0</sex> <cat>8</cat> <value>1.69874762017796</value></relriskfordeath><relriskfordeath>  <age> 26</age> <sex>1</sex> <cat>1</cat> <value>0.884921279363122</value></relriskfordeath><relriskfordeath>  <age> 26</age> <sex>1</sex> <cat>2</cat> <value>1.09421624130187</value></relriskfordeath><relriskfordeath>  <age> 26</age> <sex>1</sex> <cat>3</cat> <value>1.49042700996059</value></relriskfordeath><relriskfordeath>  <age> 26</age> <sex>1</sex> <cat>4</cat> <value>1.88063905608355</value></relriskfordeath><relriskfordeath>  <age> 26</age> <sex>1</sex> <cat>5</cat> <value>0.878551339834353</value></relriskfordeath><relriskfordeath>  <age> 26</age> <sex>1</sex> <cat>6</cat> <value>1.06718178393687</value></relriskfordeath><relriskfordeath>  <age> 26</age> <sex>1</sex> <cat>7</cat> <value>1.41955318115139</value></relriskfordeath><relriskfordeath>  <age> 26</age> <sex>1</sex> <cat>8</cat> <value>1.72968606599094</value></relriskfordeath><relriskfordeath>  <age> 27</age> <sex>0</sex> <cat>1</cat> <value>0.96445819689835</value></relriskfordeath><relriskfordeath>  <age> 27</age> <sex>0</sex> <cat>2</cat> <value>1.11634020564451</value></relriskfordeath><relriskfordeath>  <age> 27</age> <sex>0</sex> <cat>3</cat> <value>1.44883031080582</value></relriskfordeath><relriskfordeath>  <age> 27</age> <sex>0</sex> <cat>4</cat> <value>1.89063856839155</value></relriskfordeath><relriskfordeath>  <age> 27</age> <sex>0</sex> <cat>5</cat> <value>0.952805061863157</value></relriskfordeath><relriskfordeath>  <age> 27</age> <sex>0</sex> <cat>6</cat> <value>1.08792584669286</value></relriskfordeath><relriskfordeath>  <age> 27</age> <sex>0</sex> <cat>7</cat> <value>1.37157636682426</value></relriskfordeath><relriskfordeath>  <age> 27</age> <sex>0</sex> <cat>8</cat> <value>1.69874762017796</value></relriskfordeath><relriskfordeath>  <age> 27</age> <sex>1</sex> <cat>1</cat> <value>0.884921279363122</value></relriskfordeath><relriskfordeath>  <age> 27</age> <sex>1</sex> <cat>2</cat> <value>1.09421624130187</value></relriskfordeath><relriskfordeath>  <age> 27</age> <sex>1</sex> <cat>3</cat> <value>1.49042700996059</value></relriskfordeath><relriskfordeath>  <age> 27</age> <sex>1</sex> <cat>4</cat> <value>1.88063905608355</value></relriskfordeath><relriskfordeath>  <age> 27</age> <sex>1</sex> <cat>5</cat> <value>0.878551339834353</value></relriskfordeath><relriskfordeath>  <age> 27</age> <sex>1</sex> <cat>6</cat> <value>1.06718178393687</value></relriskfordeath><relriskfordeath>  <age> 27</age> <sex>1</sex> <cat>7</cat> <value>1.41955318115139</value></relriskfordeath><relriskfordeath>  <age> 27</age> <sex>1</sex> <cat>8</cat> <value>1.72968606599094</value></relriskfordeath><relriskfordeath>  <age> 28</age> <sex>0</sex> <cat>1</cat> <value>0.96445819689835</value></relriskfordeath><relriskfordeath>  <age> 28</age> <sex>0</sex> <cat>2</cat> <value>1.11634020564451</value></relriskfordeath><relriskfordeath>  <age> 28</age> <sex>0</sex> <cat>3</cat> <value>1.44883031080582</value></relriskfordeath><relriskfordeath>  <age> 28</age> <sex>0</sex> <cat>4</cat> <value>1.89063856839155</value></relriskfordeath><relriskfordeath>  <age> 28</age> <sex>0</sex> <cat>5</cat> <value>0.952805061863157</value></relriskfordeath><relriskfordeath>  <age> 28</age> <sex>0</sex> <cat>6</cat> <value>1.08792584669286</value></relriskfordeath><relriskfordeath>  <age> 28</age> <sex>0</sex> <cat>7</cat> <value>1.37157636682426</value></relriskfordeath><relriskfordeath>  <age> 28</age> <sex>0</sex> <cat>8</cat> <value>1.69874762017796</value></relriskfordeath><relriskfordeath>  <age> 28</age> <sex>1</sex> <cat>1</cat> <value>0.884921279363122</value></relriskfordeath><relriskfordeath>  <age> 28</age> <sex>1</sex> <cat>2</cat> <value>1.09421624130187</value></relriskfordeath><relriskfordeath>  <age> 28</age> <sex>1</sex> <cat>3</cat> <value>1.49042700996059</value></relriskfordeath><relriskfordeath>  <age> 28</age> <sex>1</sex> <cat>4</cat> <value>1.88063905608355</value></relriskfordeath><relriskfordeath>  <age> 28</age> <sex>1</sex> <cat>5</cat> <value>0.878551339834353</value></relriskfordeath><relriskfordeath>  <age> 28</age> <sex>1</sex> <cat>6</cat> <value>1.06718178393687</value></relriskfordeath><relriskfordeath>  <age> 28</age> <sex>1</sex> <cat>7</cat> <value>1.41955318115139</value></relriskfordeath><relriskfordeath>  <age> 28</age> <sex>1</sex> <cat>8</cat> <value>1.72968606599094</value></relriskfordeath><relriskfordeath>  <age> 29</age> <sex>0</sex> <cat>1</cat> <value>0.96445819689835</value></relriskfordeath><relriskfordeath>  <age> 29</age> <sex>0</sex> <cat>2</cat> <value>1.11634020564451</value></relriskfordeath><relriskfordeath>  <age> 29</age> <sex>0</sex> <cat>3</cat> <value>1.44883031080582</value></relriskfordeath><relriskfordeath>  <age> 29</age> <sex>0</sex> <cat>4</cat> <value>1.89063856839155</value></relriskfordeath><relriskfordeath>  <age> 29</age> <sex>0</sex> <cat>5</cat> <value>0.952805061863157</value></relriskfordeath><relriskfordeath>  <age> 29</age> <sex>0</sex> <cat>6</cat> <value>1.08792584669286</value></relriskfordeath><relriskfordeath>  <age> 29</age> <sex>0</sex> <cat>7</cat> <value>1.37157636682426</value></relriskfordeath><relriskfordeath>  <age> 29</age> <sex>0</sex> <cat>8</cat> <value>1.69874762017796</value></relriskfordeath><relriskfordeath>  <age> 29</age> <sex>1</sex> <cat>1</cat> <value>0.884921279363122</value></relriskfordeath><relriskfordeath>  <age> 29</age> <sex>1</sex> <cat>2</cat> <value>1.09421624130187</value></relriskfordeath><relriskfordeath>  <age> 29</age> <sex>1</sex> <cat>3</cat> <value>1.49042700996059</value></relriskfordeath><relriskfordeath>  <age> 29</age> <sex>1</sex> <cat>4</cat> <value>1.88063905608355</value></relriskfordeath><relriskfordeath>  <age> 29</age> <sex>1</sex> <cat>5</cat> <value>0.878551339834353</value></relriskfordeath><relriskfordeath>  <age> 29</age> <sex>1</sex> <cat>6</cat> <value>1.06718178393687</value></relriskfordeath><relriskfordeath>  <age> 29</age> <sex>1</sex> <cat>7</cat> <value>1.41955318115139</value></relriskfordeath><relriskfordeath>  <age> 29</age> <sex>1</sex> <cat>8</cat> <value>1.72968606599094</value></relriskfordeath><relriskfordeath>  <age> 30</age> <sex>0</sex> <cat>1</cat> <value>0.96445819689835</value></relriskfordeath><relriskfordeath>  <age> 30</age> <sex>0</sex> <cat>2</cat> <value>1.11634020564451</value></relriskfordeath><relriskfordeath>  <age> 30</age> <sex>0</sex> <cat>3</cat> <value>1.44883031080582</value></relriskfordeath><relriskfordeath>  <age> 30</age> <sex>0</sex> <cat>4</cat> <value>1.89063856839155</value></relriskfordeath><relriskfordeath>  <age> 30</age> <sex>0</sex> <cat>5</cat> <value>0.952805061863157</value></relriskfordeath><relriskfordeath>  <age> 30</age> <sex>0</sex> <cat>6</cat> <value>1.08792584669286</value></relriskfordeath><relriskfordeath>  <age> 30</age> <sex>0</sex> <cat>7</cat> <value>1.37157636682426</value></relriskfordeath><relriskfordeath>  <age> 30</age> <sex>0</sex> <cat>8</cat> <value>1.69874762017796</value></relriskfordeath><relriskfordeath>  <age> 30</age> <sex>1</sex> <cat>1</cat> <value>0.884921279363122</value></relriskfordeath><relriskfordeath>  <age> 30</age> <sex>1</sex> <cat>2</cat> <value>1.09421624130187</value></relriskfordeath><relriskfordeath>  <age> 30</age> <sex>1</sex> <cat>3</cat> <value>1.49042700996059</value></relriskfordeath><relriskfordeath>  <age> 30</age> <sex>1</sex> <cat>4</cat> <value>1.88063905608355</value></relriskfordeath><relriskfordeath>  <age> 30</age> <sex>1</sex> <cat>5</cat> <value>0.878551339834353</value></relriskfordeath><relriskfordeath>  <age> 30</age> <sex>1</sex> <cat>6</cat> <value>1.06718178393687</value></relriskfordeath><relriskfordeath>  <age> 30</age> <sex>1</sex> <cat>7</cat> <value>1.41955318115139</value></relriskfordeath><relriskfordeath>  <age> 30</age> <sex>1</sex> <cat>8</cat> <value>1.72968606599094</value></relriskfordeath><relriskfordeath>  <age> 31</age> <sex>0</sex> <cat>1</cat> <value>0.96445819689835</value></relriskfordeath><relriskfordeath>  <age> 31</age> <sex>0</sex> <cat>2</cat> <value>1.11634020564451</value></relriskfordeath><relriskfordeath>  <age> 31</age> <sex>0</sex> <cat>3</cat> <value>1.44883031080582</value></relriskfordeath><relriskfordeath>  <age> 31</age> <sex>0</sex> <cat>4</cat> <value>1.89063856839155</value></relriskfordeath><relriskfordeath>  <age> 31</age> <sex>0</sex> <cat>5</cat> <value>0.952805061863157</value></relriskfordeath><relriskfordeath>  <age> 31</age> <sex>0</sex> <cat>6</cat> <value>1.08792584669286</value></relriskfordeath><relriskfordeath>  <age> 31</age> <sex>0</sex> <cat>7</cat> <value>1.37157636682426</value></relriskfordeath><relriskfordeath>  <age> 31</age> <sex>0</sex> <cat>8</cat> <value>1.69874762017796</value></relriskfordeath><relriskfordeath>  <age> 31</age> <sex>1</sex> <cat>1</cat> <value>0.884921279363122</value></relriskfordeath><relriskfordeath>  <age> 31</age> <sex>1</sex> <cat>2</cat> <value>1.09421624130187</value></relriskfordeath><relriskfordeath>  <age> 31</age> <sex>1</sex> <cat>3</cat> <value>1.49042700996059</value></relriskfordeath><relriskfordeath>  <age> 31</age> <sex>1</sex> <cat>4</cat> <value>1.88063905608355</value></relriskfordeath><relriskfordeath>  <age> 31</age> <sex>1</sex> <cat>5</cat> <value>0.878551339834353</value></relriskfordeath><relriskfordeath>  <age> 31</age> <sex>1</sex> <cat>6</cat> <value>1.06718178393687</value></relriskfordeath><relriskfordeath>  <age> 31</age> <sex>1</sex> <cat>7</cat> <value>1.41955318115139</value></relriskfordeath><relriskfordeath>  <age> 31</age> <sex>1</sex> <cat>8</cat> <value>1.72968606599094</value></relriskfordeath><relriskfordeath>  <age> 32</age> <sex>0</sex> <cat>1</cat> <value>0.96445819689835</value></relriskfordeath><relriskfordeath>  <age> 32</age> <sex>0</sex> <cat>2</cat> <value>1.11634020564451</value></relriskfordeath><relriskfordeath>  <age> 32</age> <sex>0</sex> <cat>3</cat> <value>1.44883031080582</value></relriskfordeath><relriskfordeath>  <age> 32</age> <sex>0</sex> <cat>4</cat> <value>1.89063856839155</value></relriskfordeath><relriskfordeath>  <age> 32</age> <sex>0</sex> <cat>5</cat> <value>0.952805061863157</value></relriskfordeath><relriskfordeath>  <age> 32</age> <sex>0</sex> <cat>6</cat> <value>1.08792584669286</value></relriskfordeath><relriskfordeath>  <age> 32</age> <sex>0</sex> <cat>7</cat> <value>1.37157636682426</value></relriskfordeath><relriskfordeath>  <age> 32</age> <sex>0</sex> <cat>8</cat> <value>1.69874762017796</value></relriskfordeath><relriskfordeath>  <age> 32</age> <sex>1</sex> <cat>1</cat> <value>0.884921279363122</value></relriskfordeath><relriskfordeath>  <age> 32</age> <sex>1</sex> <cat>2</cat> <value>1.09421624130187</value></relriskfordeath><relriskfordeath>  <age> 32</age> <sex>1</sex> <cat>3</cat> <value>1.49042700996059</value></relriskfordeath><relriskfordeath>  <age> 32</age> <sex>1</sex> <cat>4</cat> <value>1.88063905608355</value></relriskfordeath><relriskfordeath>  <age> 32</age> <sex>1</sex> <cat>5</cat> <value>0.878551339834353</value></relriskfordeath><relriskfordeath>  <age> 32</age> <sex>1</sex> <cat>6</cat> <value>1.06718178393687</value></relriskfordeath><relriskfordeath>  <age> 32</age> <sex>1</sex> <cat>7</cat> <value>1.41955318115139</value></relriskfordeath><relriskfordeath>  <age> 32</age> <sex>1</sex> <cat>8</cat> <value>1.72968606599094</value></relriskfordeath><relriskfordeath>  <age> 33</age> <sex>0</sex> <cat>1</cat> <value>0.96445819689835</value></relriskfordeath><relriskfordeath>  <age> 33</age> <sex>0</sex> <cat>2</cat> <value>1.11634020564451</value></relriskfordeath><relriskfordeath>  <age> 33</age> <sex>0</sex> <cat>3</cat> <value>1.44883031080582</value></relriskfordeath><relriskfordeath>  <age> 33</age> <sex>0</sex> <cat>4</cat> <value>1.89063856839155</value></relriskfordeath><relriskfordeath>  <age> 33</age> <sex>0</sex> <cat>5</cat> <value>0.952805061863157</value></relriskfordeath><relriskfordeath>  <age> 33</age> <sex>0</sex> <cat>6</cat> <value>1.08792584669286</value></relriskfordeath><relriskfordeath>  <age> 33</age> <sex>0</sex> <cat>7</cat> <value>1.37157636682426</value></relriskfordeath><relriskfordeath>  <age> 33</age> <sex>0</sex> <cat>8</cat> <value>1.69874762017796</value></relriskfordeath><relriskfordeath>  <age> 33</age> <sex>1</sex> <cat>1</cat> <value>0.884921279363122</value></relriskfordeath><relriskfordeath>  <age> 33</age> <sex>1</sex> <cat>2</cat> <value>1.09421624130187</value></relriskfordeath><relriskfordeath>  <age> 33</age> <sex>1</sex> <cat>3</cat> <value>1.49042700996059</value></relriskfordeath><relriskfordeath>  <age> 33</age> <sex>1</sex> <cat>4</cat> <value>1.88063905608355</value></relriskfordeath><relriskfordeath>  <age> 33</age> <sex>1</sex> <cat>5</cat> <value>0.878551339834353</value></relriskfordeath><relriskfordeath>  <age> 33</age> <sex>1</sex> <cat>6</cat> <value>1.06718178393687</value></relriskfordeath><relriskfordeath>  <age> 33</age> <sex>1</sex> <cat>7</cat> <value>1.41955318115139</value></relriskfordeath><relriskfordeath>  <age> 33</age> <sex>1</sex> <cat>8</cat> <value>1.72968606599094</value></relriskfordeath><relriskfordeath>  <age> 34</age> <sex>0</sex> <cat>1</cat> <value>0.96445819689835</value></relriskfordeath><relriskfordeath>  <age> 34</age> <sex>0</sex> <cat>2</cat> <value>1.11634020564451</value></relriskfordeath><relriskfordeath>  <age> 34</age> <sex>0</sex> <cat>3</cat> <value>1.44883031080582</value></relriskfordeath><relriskfordeath>  <age> 34</age> <sex>0</sex> <cat>4</cat> <value>1.89063856839155</value></relriskfordeath><relriskfordeath>  <age> 34</age> <sex>0</sex> <cat>5</cat> <value>0.952805061863157</value></relriskfordeath><relriskfordeath>  <age> 34</age> <sex>0</sex> <cat>6</cat> <value>1.08792584669286</value></relriskfordeath><relriskfordeath>  <age> 34</age> <sex>0</sex> <cat>7</cat> <value>1.37157636682426</value></relriskfordeath><relriskfordeath>  <age> 34</age> <sex>0</sex> <cat>8</cat> <value>1.69874762017796</value></relriskfordeath><relriskfordeath>  <age> 34</age> <sex>1</sex> <cat>1</cat> <value>0.884921279363122</value></relriskfordeath><relriskfordeath>  <age> 34</age> <sex>1</sex> <cat>2</cat> <value>1.09421624130187</value></relriskfordeath><relriskfordeath>  <age> 34</age> <sex>1</sex> <cat>3</cat> <value>1.49042700996059</value></relriskfordeath><relriskfordeath>  <age> 34</age> <sex>1</sex> <cat>4</cat> <value>1.88063905608355</value></relriskfordeath><relriskfordeath>  <age> 34</age> <sex>1</sex> <cat>5</cat> <value>0.878551339834353</value></relriskfordeath><relriskfordeath>  <age> 34</age> <sex>1</sex> <cat>6</cat> <value>1.06718178393687</value></relriskfordeath><relriskfordeath>  <age> 34</age> <sex>1</sex> <cat>7</cat> <value>1.41955318115139</value></relriskfordeath><relriskfordeath>  <age> 34</age> <sex>1</sex> <cat>8</cat> <value>1.72968606599094</value></relriskfordeath><relriskfordeath>  <age> 35</age> <sex>0</sex> <cat>1</cat> <value>0.968237443735323</value></relriskfordeath><relriskfordeath>  <age> 35</age> <sex>0</sex> <cat>2</cat> <value>1.10314162733827</value></relriskfordeath><relriskfordeath>  <age> 35</age> <sex>0</sex> <cat>3</cat> <value>1.39192756210178</value></relriskfordeath><relriskfordeath>  <age> 35</age> <sex>0</sex> <cat>4</cat> <value>1.76488293411833</value></relriskfordeath><relriskfordeath>  <age> 35</age> <sex>0</sex> <cat>5</cat> <value>0.957796071797889</value></relriskfordeath><relriskfordeath>  <age> 35</age> <sex>0</sex> <cat>6</cat> <value>1.07806282755502</value></relriskfordeath><relriskfordeath>  <age> 35</age> <sex>0</sex> <cat>7</cat> <value>1.32553397307145</value></relriskfordeath><relriskfordeath>  <age> 35</age> <sex>0</sex> <cat>8</cat> <value>1.60420264628454</value></relriskfordeath><relriskfordeath>  <age> 35</age> <sex>1</sex> <cat>1</cat> <value>0.896690489482344</value></relriskfordeath><relriskfordeath>  <age> 35</age> <sex>1</sex> <cat>2</cat> <value>1.08362083153738</value></relriskfordeath><relriskfordeath>  <age> 35</age> <sex>1</sex> <cat>3</cat> <value>1.42751710151968</value></relriskfordeath><relriskfordeath>  <age> 35</age> <sex>1</sex> <cat>4</cat> <value>1.75655490656839</value></relriskfordeath><relriskfordeath>  <age> 35</age> <sex>1</sex> <cat>5</cat> <value>0.89093113013462</value></relriskfordeath><relriskfordeath>  <age> 35</age> <sex>1</sex> <cat>6</cat> <value>1.05970925554198</value></relriskfordeath><relriskfordeath>  <age> 35</age> <sex>1</sex> <cat>7</cat> <value>1.36681235707426</value></relriskfordeath><relriskfordeath>  <age> 35</age> <sex>1</sex> <cat>8</cat> <value>1.63023633549184</value></relriskfordeath><relriskfordeath>  <age> 36</age> <sex>0</sex> <cat>1</cat> <value>0.967351349570512</value></relriskfordeath><relriskfordeath>  <age> 36</age> <sex>0</sex> <cat>2</cat> <value>1.10262983995422</value></relriskfordeath><relriskfordeath>  <age> 36</age> <sex>0</sex> <cat>3</cat> <value>1.39370755221373</value></relriskfordeath><relriskfordeath>  <age> 36</age> <sex>0</sex> <cat>4</cat> <value>1.77152208836848</value></relriskfordeath><relriskfordeath>  <age> 36</age> <sex>0</sex> <cat>5</cat> <value>0.956975700565517</value></relriskfordeath><relriskfordeath>  <age> 36</age> <sex>0</sex> <cat>6</cat> <value>1.07760183871766</value></relriskfordeath><relriskfordeath>  <age> 36</age> <sex>0</sex> <cat>7</cat> <value>1.32709636308977</value></relriskfordeath><relriskfordeath>  <age> 36</age> <sex>0</sex> <cat>8</cat> <value>1.60949758113353</value></relriskfordeath><relriskfordeath>  <age> 36</age> <sex>1</sex> <cat>1</cat> <value>0.897624417059279</value></relriskfordeath><relriskfordeath>  <age> 36</age> <sex>1</sex> <cat>2</cat> <value>1.08346736865574</value></relriskfordeath><relriskfordeath>  <age> 36</age> <sex>1</sex> <cat>3</cat> <value>1.4194809360636</value></relriskfordeath><relriskfordeath>  <age> 36</age> <sex>1</sex> <cat>4</cat> <value>1.76313421556305</value></relriskfordeath><relriskfordeath>  <age> 36</age> <sex>1</sex> <cat>5</cat> <value>0.891789004225764</value></relriskfordeath><relriskfordeath>  <age> 36</age> <sex>1</sex> <cat>6</cat> <value>1.05963579580892</value></relriskfordeath><relriskfordeath>  <age> 36</age> <sex>1</sex> <cat>7</cat> <value>1.35870721907827</value></relriskfordeath><relriskfordeath>  <age> 36</age> <sex>1</sex> <cat>8</cat> <value>1.63982413474612</value></relriskfordeath><relriskfordeath>  <age> 37</age> <sex>0</sex> <cat>1</cat> <value>0.96720041475363</value></relriskfordeath><relriskfordeath>  <age> 37</age> <sex>0</sex> <cat>2</cat> <value>1.1027810383257</value></relriskfordeath><relriskfordeath>  <age> 37</age> <sex>0</sex> <cat>3</cat> <value>1.39416850912663</value></relriskfordeath><relriskfordeath>  <age> 37</age> <sex>0</sex> <cat>4</cat> <value>1.77772765617803</value></relriskfordeath><relriskfordeath>  <age> 37</age> <sex>0</sex> <cat>5</cat> <value>0.95681837082776</value></relriskfordeath><relriskfordeath>  <age> 37</age> <sex>0</sex> <cat>6</cat> <value>1.0777478074686</value></relriskfordeath><relriskfordeath>  <age> 37</age> <sex>0</sex> <cat>7</cat> <value>1.32771918966361</value></relriskfordeath><relriskfordeath>  <age> 37</age> <sex>0</sex> <cat>8</cat> <value>1.61438125130654</value></relriskfordeath><relriskfordeath>  <age> 37</age> <sex>1</sex> <cat>1</cat> <value>0.899082940699146</value></relriskfordeath><relriskfordeath>  <age> 37</age> <sex>1</sex> <cat>2</cat> <value>1.08412123683156</value></relriskfordeath><relriskfordeath>  <age> 37</age> <sex>1</sex> <cat>3</cat> <value>1.41546038361972</value></relriskfordeath><relriskfordeath>  <age> 37</age> <sex>1</sex> <cat>4</cat> <value>1.76768924504909</value></relriskfordeath><relriskfordeath>  <age> 37</age> <sex>1</sex> <cat>5</cat> <value>0.893127127794114</value></relriskfordeath><relriskfordeath>  <age> 37</age> <sex>1</sex> <cat>6</cat> <value>1.06026238620141</value></relriskfordeath><relriskfordeath>  <age> 37</age> <sex>1</sex> <cat>7</cat> <value>1.35428262797007</value></relriskfordeath><relriskfordeath>  <age> 37</age> <sex>1</sex> <cat>8</cat> <value>1.64738288964061</value></relriskfordeath><relriskfordeath>  <age> 38</age> <sex>0</sex> <cat>1</cat> <value>0.967352178423943</value></relriskfordeath><relriskfordeath>  <age> 38</age> <sex>0</sex> <cat>2</cat> <value>1.10344145532386</value></relriskfordeath><relriskfordeath>  <age> 38</age> <sex>0</sex> <cat>3</cat> <value>1.39391151400593</value></relriskfordeath><relriskfordeath>  <age> 38</age> <sex>0</sex> <cat>4</cat> <value>1.77551988335552</value></relriskfordeath><relriskfordeath>  <age> 38</age> <sex>0</sex> <cat>5</cat> <value>0.956959129796683</value></relriskfordeath><relriskfordeath>  <age> 38</age> <sex>0</sex> <cat>6</cat> <value>1.07837001474877</value></relriskfordeath><relriskfordeath>  <age> 38</age> <sex>0</sex> <cat>7</cat> <value>1.32763184474785</value></relriskfordeath><relriskfordeath>  <age> 38</age> <sex>0</sex> <cat>8</cat> <value>1.61602963143277</value></relriskfordeath><relriskfordeath>  <age> 38</age> <sex>1</sex> <cat>1</cat> <value>0.901046657791062</value></relriskfordeath><relriskfordeath>  <age> 38</age> <sex>1</sex> <cat>2</cat> <value>1.08466631943583</value></relriskfordeath><relriskfordeath>  <age> 38</age> <sex>1</sex> <cat>3</cat> <value>1.409643257303</value></relriskfordeath><relriskfordeath>  <age> 38</age> <sex>1</sex> <cat>4</cat> <value>1.77116709427235</value></relriskfordeath><relriskfordeath>  <age> 38</age> <sex>1</sex> <cat>5</cat> <value>0.894935116533042</value></relriskfordeath><relriskfordeath>  <age> 38</age> <sex>1</sex> <cat>6</cat> <value>1.06076933329115</value></relriskfordeath><relriskfordeath>  <age> 38</age> <sex>1</sex> <cat>7</cat> <value>1.34789068801505</value></relriskfordeath><relriskfordeath>  <age> 38</age> <sex>1</sex> <cat>8</cat> <value>1.65377877797017</value></relriskfordeath><relriskfordeath>  <age> 39</age> <sex>0</sex> <cat>1</cat> <value>0.967541757725289</value></relriskfordeath><relriskfordeath>  <age> 39</age> <sex>0</sex> <cat>2</cat> <value>1.10441724330448</value></relriskfordeath><relriskfordeath>  <age> 39</age> <sex>0</sex> <cat>3</cat> <value>1.3940351403315</value></relriskfordeath><relriskfordeath>  <age> 39</age> <sex>0</sex> <cat>4</cat> <value>1.77315101991807</value></relriskfordeath><relriskfordeath>  <age> 39</age> <sex>0</sex> <cat>5</cat> <value>0.957152715813607</value></relriskfordeath><relriskfordeath>  <age> 39</age> <sex>0</sex> <cat>6</cat> <value>1.07927643937913</value></relriskfordeath><relriskfordeath>  <age> 39</age> <sex>0</sex> <cat>7</cat> <value>1.32801420160311</value></relriskfordeath><relriskfordeath>  <age> 39</age> <sex>0</sex> <cat>8</cat> <value>1.61722801576743</value></relriskfordeath><relriskfordeath>  <age> 39</age> <sex>1</sex> <cat>1</cat> <value>0.90342148062773</value></relriskfordeath><relriskfordeath>  <age> 39</age> <sex>1</sex> <cat>2</cat> <value>1.0846237854867</value></relriskfordeath><relriskfordeath>  <age> 39</age> <sex>1</sex> <cat>3</cat> <value>1.40919096862994</value></relriskfordeath><relriskfordeath>  <age> 39</age> <sex>1</sex> <cat>4</cat> <value>1.78470398446137</value></relriskfordeath><relriskfordeath>  <age> 39</age> <sex>1</sex> <cat>5</cat> <value>0.89711407833089</value></relriskfordeath><relriskfordeath>  <age> 39</age> <sex>1</sex> <cat>6</cat> <value>1.060731533902</value></relriskfordeath><relriskfordeath>  <age> 39</age> <sex>1</sex> <cat>7</cat> <value>1.34769162113169</value></relriskfordeath><relriskfordeath>  <age> 39</age> <sex>1</sex> <cat>8</cat> <value>1.66504792379635</value></relriskfordeath><relriskfordeath>  <age> 40</age> <sex>0</sex> <cat>1</cat> <value>0.971678131339223</value></relriskfordeath><relriskfordeath>  <age> 40</age> <sex>0</sex> <cat>2</cat> <value>1.09230093075497</value></relriskfordeath><relriskfordeath>  <age> 40</age> <sex>0</sex> <cat>3</cat> <value>1.33918037217765</value></relriskfordeath><relriskfordeath>  <age> 40</age> <sex>0</sex> <cat>4</cat> <value>1.65332906968883</value></relriskfordeath><relriskfordeath>  <age> 40</age> <sex>0</sex> <cat>5</cat> <value>0.962503411402083</value></relriskfordeath><relriskfordeath>  <age> 40</age> <sex>0</sex> <cat>6</cat> <value>1.07038412342892</value></relriskfordeath><relriskfordeath>  <age> 40</age> <sex>0</sex> <cat>7</cat> <value>1.28338183354423</value></relriskfordeath><relriskfordeath>  <age> 40</age> <sex>0</sex> <cat>8</cat> <value>1.52757317201921</value></relriskfordeath><relriskfordeath>  <age> 40</age> <sex>1</sex> <cat>1</cat> <value>0.917005680213148</value></relriskfordeath><relriskfordeath>  <age> 40</age> <sex>1</sex> <cat>2</cat> <value>1.07443030247162</value></relriskfordeath><relriskfordeath>  <age> 40</age> <sex>1</sex> <cat>3</cat> <value>1.34770614199187</value></relriskfordeath><relriskfordeath>  <age> 40</age> <sex>1</sex> <cat>4</cat> <value>1.66509721374833</value></relriskfordeath><relriskfordeath>  <age> 40</age> <sex>1</sex> <cat>5</cat> <value>0.911205231526236</value></relriskfordeath><relriskfordeath>  <age> 40</age> <sex>1</sex> <cat>6</cat> <value>1.05355827422054</value></relriskfordeath><relriskfordeath>  <age> 40</age> <sex>1</sex> <cat>7</cat> <value>1.29545321586983</value></relriskfordeath><relriskfordeath>  <age> 40</age> <sex>1</sex> <cat>8</cat> <value>1.56872664931095</value></relriskfordeath><relriskfordeath>  <age> 41</age> <sex>0</sex> <cat>1</cat> <value>0.972211296237724</value></relriskfordeath><relriskfordeath>  <age> 41</age> <sex>0</sex> <cat>2</cat> <value>1.09385723418323</value></relriskfordeath><relriskfordeath>  <age> 41</age> <sex>0</sex> <cat>3</cat> <value>1.34084689607622</value></relriskfordeath><relriskfordeath>  <age> 41</age> <sex>0</sex> <cat>4</cat> <value>1.66213722156545</value></relriskfordeath><relriskfordeath>  <age> 41</age> <sex>0</sex> <cat>5</cat> <value>0.963025856526744</value></relriskfordeath><relriskfordeath>  <age> 41</age> <sex>0</sex> <cat>6</cat> <value>1.07184360594638</value></relriskfordeath><relriskfordeath>  <age> 41</age> <sex>0</sex> <cat>7</cat> <value>1.28498522817643</value></relriskfordeath><relriskfordeath>  <age> 41</age> <sex>0</sex> <cat>8</cat> <value>1.53417084401733</value></relriskfordeath><relriskfordeath>  <age> 41</age> <sex>1</sex> <cat>1</cat> <value>0.919538449168282</value></relriskfordeath><relriskfordeath>  <age> 41</age> <sex>1</sex> <cat>2</cat> <value>1.07391503521617</value></relriskfordeath><relriskfordeath>  <age> 41</age> <sex>1</sex> <cat>3</cat> <value>1.34214065729863</value></relriskfordeath><relriskfordeath>  <age> 41</age> <sex>1</sex> <cat>4</cat> <value>1.66783830579375</value></relriskfordeath><relriskfordeath>  <age> 41</age> <sex>1</sex> <cat>5</cat> <value>0.913531158328221</value></relriskfordeath><relriskfordeath>  <age> 41</age> <sex>1</sex> <cat>6</cat> <value>1.05310548788563</value></relriskfordeath><relriskfordeath>  <age> 41</age> <sex>1</sex> <cat>7</cat> <value>1.29017294896797</value></relriskfordeath><relriskfordeath>  <age> 41</age> <sex>1</sex> <cat>8</cat> <value>1.57309376296383</value></relriskfordeath><relriskfordeath>  <age> 42</age> <sex>0</sex> <cat>1</cat> <value>0.973029296825875</value></relriskfordeath><relriskfordeath>  <age> 42</age> <sex>0</sex> <cat>2</cat> <value>1.09556074539323</value></relriskfordeath><relriskfordeath>  <age> 42</age> <sex>0</sex> <cat>3</cat> <value>1.34021629920193</value></relriskfordeath><relriskfordeath>  <age> 42</age> <sex>0</sex> <cat>4</cat> <value>1.66280115022245</value></relriskfordeath><relriskfordeath>  <age> 42</age> <sex>0</sex> <cat>5</cat> <value>0.963814779825911</value></relriskfordeath><relriskfordeath>  <age> 42</age> <sex>0</sex> <cat>6</cat> <value>1.07343227595857</value></relriskfordeath><relriskfordeath>  <age> 42</age> <sex>0</sex> <cat>7</cat> <value>1.28476197575664</value></relriskfordeath><relriskfordeath>  <age> 42</age> <sex>0</sex> <cat>8</cat> <value>1.53678067202645</value></relriskfordeath><relriskfordeath>  <age> 42</age> <sex>1</sex> <cat>1</cat> <value>0.922358710773329</value></relriskfordeath><relriskfordeath>  <age> 42</age> <sex>1</sex> <cat>2</cat> <value>1.0748478867979</value></relriskfordeath><relriskfordeath>  <age> 42</age> <sex>1</sex> <cat>3</cat> <value>1.34704791942067</value></relriskfordeath><relriskfordeath>  <age> 42</age> <sex>1</sex> <cat>4</cat> <value>1.67764325703977</value></relriskfordeath><relriskfordeath>  <age> 42</age> <sex>1</sex> <cat>5</cat> <value>0.916126860342477</value></relriskfordeath><relriskfordeath>  <age> 42</age> <sex>1</sex> <cat>6</cat> <value>1.05396929226354</value></relriskfordeath><relriskfordeath>  <age> 42</age> <sex>1</sex> <cat>7</cat> <value>1.29434740281675</value></relriskfordeath><relriskfordeath>  <age> 42</age> <sex>1</sex> <cat>8</cat> <value>1.58117174821818</value></relriskfordeath><relriskfordeath>  <age> 43</age> <sex>0</sex> <cat>1</cat> <value>0.973466958450661</value></relriskfordeath><relriskfordeath>  <age> 43</age> <sex>0</sex> <cat>2</cat> <value>1.09734377364241</value></relriskfordeath><relriskfordeath>  <age> 43</age> <sex>0</sex> <cat>3</cat> <value>1.34062419663357</value></relriskfordeath><relriskfordeath>  <age> 43</age> <sex>0</sex> <cat>4</cat> <value>1.66457018639973</value></relriskfordeath><relriskfordeath>  <age> 43</age> <sex>0</sex> <cat>5</cat> <value>0.964265903926129</value></relriskfordeath><relriskfordeath>  <age> 43</age> <sex>0</sex> <cat>6</cat> <value>1.07513439440956</value></relriskfordeath><relriskfordeath>  <age> 43</age> <sex>0</sex> <cat>7</cat> <value>1.28514382826971</value></relriskfordeath><relriskfordeath>  <age> 43</age> <sex>0</sex> <cat>8</cat> <value>1.54013748846297</value></relriskfordeath><relriskfordeath>  <age> 43</age> <sex>1</sex> <cat>1</cat> <value>0.925378692051916</value></relriskfordeath><relriskfordeath>  <age> 43</age> <sex>1</sex> <cat>2</cat> <value>1.07543696511396</value></relriskfordeath><relriskfordeath>  <age> 43</age> <sex>1</sex> <cat>3</cat> <value>1.34539141495041</value></relriskfordeath><relriskfordeath>  <age> 43</age> <sex>1</sex> <cat>4</cat> <value>1.68215973401279</value></relriskfordeath><relriskfordeath>  <age> 43</age> <sex>1</sex> <cat>5</cat> <value>0.918908102246792</value></relriskfordeath><relriskfordeath>  <age> 43</age> <sex>1</sex> <cat>6</cat> <value>1.05451026668929</value></relriskfordeath><relriskfordeath>  <age> 43</age> <sex>1</sex> <cat>7</cat> <value>1.29248624126924</value></relriskfordeath><relriskfordeath>  <age> 43</age> <sex>1</sex> <cat>8</cat> <value>1.5863811409718</value></relriskfordeath><relriskfordeath>  <age> 44</age> <sex>0</sex> <cat>1</cat> <value>0.974267329583652</value></relriskfordeath><relriskfordeath>  <age> 44</age> <sex>0</sex> <cat>2</cat> <value>1.09970665632468</value></relriskfordeath><relriskfordeath>  <age> 44</age> <sex>0</sex> <cat>3</cat> <value>1.34185995883424</value></relriskfordeath><relriskfordeath>  <age> 44</age> <sex>0</sex> <cat>4</cat> <value>1.66851674977463</value></relriskfordeath><relriskfordeath>  <age> 44</age> <sex>0</sex> <cat>5</cat> <value>0.965052325365755</value></relriskfordeath><relriskfordeath>  <age> 44</age> <sex>0</sex> <cat>6</cat> <value>1.07734219174245</value></relriskfordeath><relriskfordeath>  <age> 44</age> <sex>0</sex> <cat>7</cat> <value>1.28635635071204</value></relriskfordeath><relriskfordeath>  <age> 44</age> <sex>0</sex> <cat>8</cat> <value>1.54569732574115</value></relriskfordeath><relriskfordeath>  <age> 44</age> <sex>1</sex> <cat>1</cat> <value>0.928409318790259</value></relriskfordeath><relriskfordeath>  <age> 44</age> <sex>1</sex> <cat>2</cat> <value>1.07600034899371</value></relriskfordeath><relriskfordeath>  <age> 44</age> <sex>1</sex> <cat>3</cat> <value>1.34537956584111</value></relriskfordeath><relriskfordeath>  <age> 44</age> <sex>1</sex> <cat>4</cat> <value>1.68793487209161</value></relriskfordeath><relriskfordeath>  <age> 44</age> <sex>1</sex> <cat>5</cat> <value>0.921701259842275</value></relriskfordeath><relriskfordeath>  <age> 44</age> <sex>1</sex> <cat>6</cat> <value>1.05504501477411</value></relriskfordeath><relriskfordeath>  <age> 44</age> <sex>1</sex> <cat>7</cat> <value>1.29221543488871</value></relriskfordeath><relriskfordeath>  <age> 44</age> <sex>1</sex> <cat>8</cat> <value>1.59179893274795</value></relriskfordeath><relriskfordeath>  <age> 45</age> <sex>0</sex> <cat>1</cat> <value>0.978756227115276</value></relriskfordeath><relriskfordeath>  <age> 45</age> <sex>0</sex> <cat>2</cat> <value>1.08755343142779</value></relriskfordeath><relriskfordeath>  <age> 45</age> <sex>0</sex> <cat>3</cat> <value>1.28856781022553</value></relriskfordeath><relriskfordeath>  <age> 45</age> <sex>0</sex> <cat>4</cat> <value>1.55638191776706</value></relriskfordeath><relriskfordeath>  <age> 45</age> <sex>0</sex> <cat>5</cat> <value>0.970772217495162</value></relriskfordeath><relriskfordeath>  <age> 45</age> <sex>0</sex> <cat>6</cat> <value>1.06836035709354</value></relriskfordeath><relriskfordeath>  <age> 45</age> <sex>0</sex> <cat>7</cat> <value>1.24268051317105</value></relriskfordeath><relriskfordeath>  <age> 45</age> <sex>0</sex> <cat>8</cat> <value>1.45807540340554</value></relriskfordeath><relriskfordeath>  <age> 45</age> <sex>1</sex> <cat>1</cat> <value>0.940612506050183</value></relriskfordeath><relriskfordeath>  <age> 45</age> <sex>1</sex> <cat>2</cat> <value>1.06545225520115</value></relriskfordeath><relriskfordeath>  <age> 45</age> <sex>1</sex> <cat>3</cat> <value>1.29234945093034</value></relriskfordeath><relriskfordeath>  <age> 45</age> <sex>1</sex> <cat>4</cat> <value>1.57926095475</value></relriskfordeath><relriskfordeath>  <age> 45</age> <sex>1</sex> <cat>5</cat> <value>0.934561277668641</value></relriskfordeath><relriskfordeath>  <age> 45</age> <sex>1</sex> <cat>6</cat> <value>1.04755956117571</value></relriskfordeath><relriskfordeath>  <age> 45</age> <sex>1</sex> <cat>7</cat> <value>1.24813356083488</value></relriskfordeath><relriskfordeath>  <age> 45</age> <sex>1</sex> <cat>8</cat> <value>1.50013084263024</value></relriskfordeath><relriskfordeath>  <age> 46</age> <sex>0</sex> <cat>1</cat> <value>0.979324173731357</value></relriskfordeath><relriskfordeath>  <age> 46</age> <sex>0</sex> <cat>2</cat> <value>1.08965313638505</value></relriskfordeath><relriskfordeath>  <age> 46</age> <sex>0</sex> <cat>3</cat> <value>1.28853735883244</value></relriskfordeath><relriskfordeath>  <age> 46</age> <sex>0</sex> <cat>4</cat> <value>1.55575178708774</value></relriskfordeath><relriskfordeath>  <age> 46</age> <sex>0</sex> <cat>5</cat> <value>0.971343113250073</value></relriskfordeath><relriskfordeath>  <age> 46</age> <sex>0</sex> <cat>6</cat> <value>1.07034633222937</value></relriskfordeath><relriskfordeath>  <age> 46</age> <sex>0</sex> <cat>7</cat> <value>1.24272389283853</value></relriskfordeath><relriskfordeath>  <age> 46</age> <sex>0</sex> <cat>8</cat> <value>1.46059651923553</value></relriskfordeath><relriskfordeath>  <age> 46</age> <sex>1</sex> <cat>1</cat> <value>0.943316991321601</value></relriskfordeath><relriskfordeath>  <age> 46</age> <sex>1</sex> <cat>2</cat> <value>1.06624912937222</value></relriskfordeath><relriskfordeath>  <age> 46</age> <sex>1</sex> <cat>3</cat> <value>1.29377003504814</value></relriskfordeath><relriskfordeath>  <age> 46</age> <sex>1</sex> <cat>4</cat> <value>1.58668666131296</value></relriskfordeath><relriskfordeath>  <age> 46</age> <sex>1</sex> <cat>5</cat> <value>0.937061369374207</value></relriskfordeath><relriskfordeath>  <age> 46</age> <sex>1</sex> <cat>6</cat> <value>1.04829247454822</value></relriskfordeath><relriskfordeath>  <age> 46</age> <sex>1</sex> <cat>7</cat> <value>1.24944593659769</value></relriskfordeath><relriskfordeath>  <age> 46</age> <sex>1</sex> <cat>8</cat> <value>1.50652345681038</value></relriskfordeath><relriskfordeath>  <age> 47</age> <sex>0</sex> <cat>1</cat> <value>0.980007930660368</value></relriskfordeath><relriskfordeath>  <age> 47</age> <sex>0</sex> <cat>2</cat> <value>1.09199901506245</value></relriskfordeath><relriskfordeath>  <age> 47</age> <sex>0</sex> <cat>3</cat> <value>1.28964724426934</value></relriskfordeath><relriskfordeath>  <age> 47</age> <sex>0</sex> <cat>4</cat> <value>1.56109697589084</value></relriskfordeath><relriskfordeath>  <age> 47</age> <sex>0</sex> <cat>5</cat> <value>0.972017858842194</value></relriskfordeath><relriskfordeath>  <age> 47</age> <sex>0</sex> <cat>6</cat> <value>1.07256363011815</value></relriskfordeath><relriskfordeath>  <age> 47</age> <sex>0</sex> <cat>7</cat> <value>1.24382312568149</value></relriskfordeath><relriskfordeath>  <age> 47</age> <sex>0</sex> <cat>8</cat> <value>1.46597635568522</value></relriskfordeath><relriskfordeath>  <age> 47</age> <sex>1</sex> <cat>1</cat> <value>0.945942996443435</value></relriskfordeath><relriskfordeath>  <age> 47</age> <sex>1</sex> <cat>2</cat> <value>1.06702562116684</value></relriskfordeath><relriskfordeath>  <age> 47</age> <sex>1</sex> <cat>3</cat> <value>1.29492055392702</value></relriskfordeath><relriskfordeath>  <age> 47</age> <sex>1</sex> <cat>4</cat> <value>1.5936536306771</value></relriskfordeath><relriskfordeath>  <age> 47</age> <sex>1</sex> <cat>5</cat> <value>0.939490877481473</value></relriskfordeath><relriskfordeath>  <age> 47</age> <sex>1</sex> <cat>6</cat> <value>1.04903224778951</value></relriskfordeath><relriskfordeath>  <age> 47</age> <sex>1</sex> <cat>7</cat> <value>1.25050865810217</value></relriskfordeath><relriskfordeath>  <age> 47</age> <sex>1</sex> <cat>8</cat> <value>1.51182967806372</value></relriskfordeath><relriskfordeath>  <age> 48</age> <sex>0</sex> <cat>1</cat> <value>0.980797422984873</value></relriskfordeath><relriskfordeath>  <age> 48</age> <sex>0</sex> <cat>2</cat> <value>1.09446894268733</value></relriskfordeath><relriskfordeath>  <age> 48</age> <sex>0</sex> <cat>3</cat> <value>1.29023787829571</value></relriskfordeath><relriskfordeath>  <age> 48</age> <sex>0</sex> <cat>4</cat> <value>1.5635884915996</value></relriskfordeath><relriskfordeath>  <age> 48</age> <sex>0</sex> <cat>5</cat> <value>0.972801536375208</value></relriskfordeath><relriskfordeath>  <age> 48</age> <sex>0</sex> <cat>6</cat> <value>1.07488671188354</value></relriskfordeath><relriskfordeath>  <age> 48</age> <sex>0</sex> <cat>7</cat> <value>1.24456629933106</value></relriskfordeath><relriskfordeath>  <age> 48</age> <sex>0</sex> <cat>8</cat> <value>1.46896084933377</value></relriskfordeath><relriskfordeath>  <age> 48</age> <sex>1</sex> <cat>1</cat> <value>0.948548498402528</value></relriskfordeath><relriskfordeath>  <age> 48</age> <sex>1</sex> <cat>2</cat> <value>1.06816559711982</value></relriskfordeath><relriskfordeath>  <age> 48</age> <sex>1</sex> <cat>3</cat> <value>1.29757588322991</value></relriskfordeath><relriskfordeath>  <age> 48</age> <sex>1</sex> <cat>4</cat> <value>1.60303214430141</value></relriskfordeath><relriskfordeath>  <age> 48</age> <sex>1</sex> <cat>5</cat> <value>0.941903705099754</value></relriskfordeath><relriskfordeath>  <age> 48</age> <sex>1</sex> <cat>6</cat> <value>1.05009433031632</value></relriskfordeath><relriskfordeath>  <age> 48</age> <sex>1</sex> <cat>7</cat> <value>1.25297418149831</value></relriskfordeath><relriskfordeath>  <age> 48</age> <sex>1</sex> <cat>8</cat> <value>1.51919746525057</value></relriskfordeath><relriskfordeath>  <age> 49</age> <sex>0</sex> <cat>1</cat> <value>0.981263007827127</value></relriskfordeath><relriskfordeath>  <age> 49</age> <sex>0</sex> <cat>2</cat> <value>1.09660144854135</value></relriskfordeath><relriskfordeath>  <age> 49</age> <sex>0</sex> <cat>3</cat> <value>1.29034381317989</value></relriskfordeath><relriskfordeath>  <age> 49</age> <sex>0</sex> <cat>4</cat> <value>1.56766214743975</value></relriskfordeath><relriskfordeath>  <age> 49</age> <sex>0</sex> <cat>5</cat> <value>0.973316118010928</value></relriskfordeath><relriskfordeath>  <age> 49</age> <sex>0</sex> <cat>6</cat> <value>1.07690541134502</value></relriskfordeath><relriskfordeath>  <age> 49</age> <sex>0</sex> <cat>7</cat> <value>1.24499198722157</value></relriskfordeath><relriskfordeath>  <age> 49</age> <sex>0</sex> <cat>8</cat> <value>1.4726021136984</value></relriskfordeath><relriskfordeath>  <age> 49</age> <sex>1</sex> <cat>1</cat> <value>0.95104679040452</value></relriskfordeath><relriskfordeath>  <age> 49</age> <sex>1</sex> <cat>2</cat> <value>1.06876625222441</value></relriskfordeath><relriskfordeath>  <age> 49</age> <sex>1</sex> <cat>3</cat> <value>1.29616898223209</value></relriskfordeath><relriskfordeath>  <age> 49</age> <sex>1</sex> <cat>4</cat> <value>1.60848745927336</value></relriskfordeath><relriskfordeath>  <age> 49</age> <sex>1</sex> <cat>5</cat> <value>0.944219610725985</value></relriskfordeath><relriskfordeath>  <age> 49</age> <sex>1</sex> <cat>6</cat> <value>1.05068069103404</value></relriskfordeath><relriskfordeath>  <age> 49</age> <sex>1</sex> <cat>7</cat> <value>1.25198117142467</value></relriskfordeath><relriskfordeath>  <age> 49</age> <sex>1</sex> <cat>8</cat> <value>1.52262216192799</value></relriskfordeath><relriskfordeath>  <age> 50</age> <sex>0</sex> <cat>1</cat> <value>0.984828507513352</value></relriskfordeath><relriskfordeath>  <age> 50</age> <sex>0</sex> <cat>2</cat> <value>1.08291420830327</value></relriskfordeath><relriskfordeath>  <age> 50</age> <sex>0</sex> <cat>3</cat> <value>1.24058026105649</value></relriskfordeath><relriskfordeath>  <age> 50</age> <sex>0</sex> <cat>4</cat> <value>1.46350497737443</value></relriskfordeath><relriskfordeath>  <age> 50</age> <sex>0</sex> <cat>5</cat> <value>0.977996833383863</value></relriskfordeath><relriskfordeath>  <age> 50</age> <sex>0</sex> <cat>6</cat> <value>1.06635225123315</value></relriskfordeath><relriskfordeath>  <age> 50</age> <sex>0</sex> <cat>7</cat> <value>1.20394936031584</value></relriskfordeath><relriskfordeath>  <age> 50</age> <sex>0</sex> <cat>8</cat> <value>1.38919082591407</value></relriskfordeath><relriskfordeath>  <age> 50</age> <sex>1</sex> <cat>1</cat> <value>0.960747234718879</value></relriskfordeath><relriskfordeath>  <age> 50</age> <sex>1</sex> <cat>2</cat> <value>1.05847416426659</value></relriskfordeath><relriskfordeath>  <age> 50</age> <sex>1</sex> <cat>3</cat> <value>1.24589351489932</value></relriskfordeath><relriskfordeath>  <age> 50</age> <sex>1</sex> <cat>4</cat> <value>1.50153340342797</value></relriskfordeath><relriskfordeath>  <age> 50</age> <sex>1</sex> <cat>5</cat> <value>0.954742609437795</value></relriskfordeath><relriskfordeath>  <age> 50</age> <sex>1</sex> <cat>6</cat> <value>1.04349472519848</value></relriskfordeath><relriskfordeath>  <age> 50</age> <sex>1</sex> <cat>7</cat> <value>1.21123813674967</value></relriskfordeath><relriskfordeath>  <age> 50</age> <sex>1</sex> <cat>8</cat> <value>1.43541628740835</value></relriskfordeath><relriskfordeath>  <age> 51</age> <sex>0</sex> <cat>1</cat> <value>0.985544426742385</value></relriskfordeath><relriskfordeath>  <age> 51</age> <sex>0</sex> <cat>2</cat> <value>1.08496526600926</value></relriskfordeath><relriskfordeath>  <age> 51</age> <sex>0</sex> <cat>3</cat> <value>1.24065643850524</value></relriskfordeath><relriskfordeath>  <age> 51</age> <sex>0</sex> <cat>4</cat> <value>1.46398787377057</value></relriskfordeath><relriskfordeath>  <age> 51</age> <sex>0</sex> <cat>5</cat> <value>0.978695267064918</value></relriskfordeath><relriskfordeath>  <age> 51</age> <sex>0</sex> <cat>6</cat> <value>1.06828633928218</value></relriskfordeath><relriskfordeath>  <age> 51</age> <sex>0</sex> <cat>7</cat> <value>1.20422177682922</value></relriskfordeath><relriskfordeath>  <age> 51</age> <sex>0</sex> <cat>8</cat> <value>1.39049488042171</value></relriskfordeath><relriskfordeath>  <age> 51</age> <sex>1</sex> <cat>1</cat> <value>0.962563800574222</value></relriskfordeath><relriskfordeath>  <age> 51</age> <sex>1</sex> <cat>2</cat> <value>1.05951376556947</value></relriskfordeath><relriskfordeath>  <age> 51</age> <sex>1</sex> <cat>3</cat> <value>1.24623341268997</value></relriskfordeath><relriskfordeath>  <age> 51</age> <sex>1</sex> <cat>4</cat> <value>1.50032767921729</value></relriskfordeath><relriskfordeath>  <age> 51</age> <sex>1</sex> <cat>5</cat> <value>0.956419199012083</value></relriskfordeath><relriskfordeath>  <age> 51</age> <sex>1</sex> <cat>6</cat> <value>1.04446327084213</value></relriskfordeath><relriskfordeath>  <age> 51</age> <sex>1</sex> <cat>7</cat> <value>1.21169560820074</value></relriskfordeath><relriskfordeath>  <age> 51</age> <sex>1</sex> <cat>8</cat> <value>1.43370925651002</value></relriskfordeath><relriskfordeath>  <age> 52</age> <sex>0</sex> <cat>1</cat> <value>0.986212312063522</value></relriskfordeath><relriskfordeath>  <age> 52</age> <sex>0</sex> <cat>2</cat> <value>1.08720470187349</value></relriskfordeath><relriskfordeath>  <age> 52</age> <sex>0</sex> <cat>3</cat> <value>1.24219247434302</value></relriskfordeath><relriskfordeath>  <age> 52</age> <sex>0</sex> <cat>4</cat> <value>1.4691121725792</value></relriskfordeath><relriskfordeath>  <age> 52</age> <sex>0</sex> <cat>5</cat> <value>0.979350023563038</value></relriskfordeath><relriskfordeath>  <age> 52</age> <sex>0</sex> <cat>6</cat> <value>1.07040754002008</value></relriskfordeath><relriskfordeath>  <age> 52</age> <sex>0</sex> <cat>7</cat> <value>1.20572675655414</value></relriskfordeath><relriskfordeath>  <age> 52</age> <sex>0</sex> <cat>8</cat> <value>1.39492360677977</value></relriskfordeath><relriskfordeath>  <age> 52</age> <sex>1</sex> <cat>1</cat> <value>0.964389046267696</value></relriskfordeath><relriskfordeath>  <age> 52</age> <sex>1</sex> <cat>2</cat> <value>1.06058447021041</value></relriskfordeath><relriskfordeath>  <age> 52</age> <sex>1</sex> <cat>3</cat> <value>1.2464425842571</value></relriskfordeath><relriskfordeath>  <age> 52</age> <sex>1</sex> <cat>4</cat> <value>1.50425782821504</value></relriskfordeath><relriskfordeath>  <age> 52</age> <sex>1</sex> <cat>5</cat> <value>0.958099278663455</value></relriskfordeath><relriskfordeath>  <age> 52</age> <sex>1</sex> <cat>6</cat> <value>1.04547790440698</value></relriskfordeath><relriskfordeath>  <age> 52</age> <sex>1</sex> <cat>7</cat> <value>1.21188419733195</value></relriskfordeath><relriskfordeath>  <age> 52</age> <sex>1</sex> <cat>8</cat> <value>1.4367720597075</value></relriskfordeath><relriskfordeath>  <age> 53</age> <sex>0</sex> <cat>1</cat> <value>0.986768873666599</value></relriskfordeath><relriskfordeath>  <age> 53</age> <sex>0</sex> <cat>2</cat> <value>1.08916692838834</value></relriskfordeath><relriskfordeath>  <age> 53</age> <sex>0</sex> <cat>3</cat> <value>1.2426445735598</value></relriskfordeath><relriskfordeath>  <age> 53</age> <sex>0</sex> <cat>4</cat> <value>1.47031775817565</value></relriskfordeath><relriskfordeath>  <age> 53</age> <sex>0</sex> <cat>5</cat> <value>0.979915181806984</value></relriskfordeath><relriskfordeath>  <age> 53</age> <sex>0</sex> <cat>6</cat> <value>1.07225920558258</value></relriskfordeath><relriskfordeath>  <age> 53</age> <sex>0</sex> <cat>7</cat> <value>1.20638084307836</value></relriskfordeath><relriskfordeath>  <age> 53</age> <sex>0</sex> <cat>8</cat> <value>1.39628354512151</value></relriskfordeath><relriskfordeath>  <age> 53</age> <sex>1</sex> <cat>1</cat> <value>0.96655902796622</value></relriskfordeath><relriskfordeath>  <age> 53</age> <sex>1</sex> <cat>2</cat> <value>1.06250752140977</value></relriskfordeath><relriskfordeath>  <age> 53</age> <sex>1</sex> <cat>3</cat> <value>1.24530809093591</value></relriskfordeath><relriskfordeath>  <age> 53</age> <sex>1</sex> <cat>4</cat> <value>1.49959123882338</value></relriskfordeath><relriskfordeath>  <age> 53</age> <sex>1</sex> <cat>5</cat> <value>0.960126577581359</value></relriskfordeath><relriskfordeath>  <age> 53</age> <sex>1</sex> <cat>6</cat> <value>1.0472148521471</value></relriskfordeath><relriskfordeath>  <age> 53</age> <sex>1</sex> <cat>7</cat> <value>1.21096512604344</value></relriskfordeath><relriskfordeath>  <age> 53</age> <sex>1</sex> <cat>8</cat> <value>1.43299265845638</value></relriskfordeath><relriskfordeath>  <age> 54</age> <sex>0</sex> <cat>1</cat> <value>0.987262409029012</value></relriskfordeath><relriskfordeath>  <age> 54</age> <sex>0</sex> <cat>2</cat> <value>1.09109674135528</value></relriskfordeath><relriskfordeath>  <age> 54</age> <sex>0</sex> <cat>3</cat> <value>1.24367003264021</value></relriskfordeath><relriskfordeath>  <age> 54</age> <sex>0</sex> <cat>4</cat> <value>1.47393098810475</value></relriskfordeath><relriskfordeath>  <age> 54</age> <sex>0</sex> <cat>5</cat> <value>0.980413643842372</value></relriskfordeath><relriskfordeath>  <age> 54</age> <sex>0</sex> <cat>6</cat> <value>1.07409448195658</value></relriskfordeath><relriskfordeath>  <age> 54</age> <sex>0</sex> <cat>7</cat> <value>1.20747418493721</value></relriskfordeath><relriskfordeath>  <age> 54</age> <sex>0</sex> <cat>8</cat> <value>1.39965550810669</value></relriskfordeath><relriskfordeath>  <age> 54</age> <sex>1</sex> <cat>1</cat> <value>0.967929194384021</value></relriskfordeath><relriskfordeath>  <age> 54</age> <sex>1</sex> <cat>2</cat> <value>1.06336490778985</value></relriskfordeath><relriskfordeath>  <age> 54</age> <sex>1</sex> <cat>3</cat> <value>1.24546467835678</value></relriskfordeath><relriskfordeath>  <age> 54</age> <sex>1</sex> <cat>4</cat> <value>1.5044076275473</value></relriskfordeath><relriskfordeath>  <age> 54</age> <sex>1</sex> <cat>5</cat> <value>0.961400357314862</value></relriskfordeath><relriskfordeath>  <age> 54</age> <sex>1</sex> <cat>6</cat> <value>1.04803697202303</value></relriskfordeath><relriskfordeath>  <age> 54</age> <sex>1</sex> <cat>7</cat> <value>1.21101488648795</value></relriskfordeath><relriskfordeath>  <age> 54</age> <sex>1</sex> <cat>8</cat> <value>1.43736420434848</value></relriskfordeath><relriskfordeath>  <age> 55</age> <sex>0</sex> <cat>1</cat> <value>0.990182889197836</value></relriskfordeath><relriskfordeath>  <age> 55</age> <sex>0</sex> <cat>2</cat> <value>1.0747221032341</value></relriskfordeath><relriskfordeath>  <age> 55</age> <sex>0</sex> <cat>3</cat> <value>1.19377634935776</value></relriskfordeath><relriskfordeath>  <age> 55</age> <sex>0</sex> <cat>4</cat> <value>1.36988760966982</value></relriskfordeath><relriskfordeath>  <age> 55</age> <sex>0</sex> <cat>5</cat> <value>0.984617991714793</value></relriskfordeath><relriskfordeath>  <age> 55</age> <sex>0</sex> <cat>6</cat> <value>1.06108019545137</value></relriskfordeath><relriskfordeath>  <age> 55</age> <sex>0</sex> <cat>7</cat> <value>1.16570247817632</value></relriskfordeath><relriskfordeath>  <age> 55</age> <sex>0</sex> <cat>8</cat> <value>1.31368562559788</value></relriskfordeath><relriskfordeath>  <age> 55</age> <sex>1</sex> <cat>1</cat> <value>0.975162161553392</value></relriskfordeath><relriskfordeath>  <age> 55</age> <sex>1</sex> <cat>2</cat> <value>1.05231419630297</value></relriskfordeath><relriskfordeath>  <age> 55</age> <sex>1</sex> <cat>3</cat> <value>1.19457252886621</value></relriskfordeath><relriskfordeath>  <age> 55</age> <sex>1</sex> <cat>4</cat> <value>1.3901967472253</value></relriskfordeath><relriskfordeath>  <age> 55</age> <sex>1</sex> <cat>5</cat> <value>0.969744788694601</value></relriskfordeath><relriskfordeath>  <age> 55</age> <sex>1</sex> <cat>6</cat> <value>1.03994612403624</value></relriskfordeath><relriskfordeath>  <age> 55</age> <sex>1</sex> <cat>7</cat> <value>1.16767840789873</value></relriskfordeath><relriskfordeath>  <age> 55</age> <sex>1</sex> <cat>8</cat> <value>1.3404059620408</value></relriskfordeath><relriskfordeath>  <age> 56</age> <sex>0</sex> <cat>1</cat> <value>0.990580545924365</value></relriskfordeath><relriskfordeath>  <age> 56</age> <sex>0</sex> <cat>2</cat> <value>1.07606406006785</value></relriskfordeath><relriskfordeath>  <age> 56</age> <sex>0</sex> <cat>3</cat> <value>1.19464888427561</value></relriskfordeath><relriskfordeath>  <age> 56</age> <sex>0</sex> <cat>4</cat> <value>1.37317834975069</value></relriskfordeath><relriskfordeath>  <age> 56</age> <sex>0</sex> <cat>5</cat> <value>0.985058963026813</value></relriskfordeath><relriskfordeath>  <age> 56</age> <sex>0</sex> <cat>6</cat> <value>1.06235590035442</value></relriskfordeath><relriskfordeath>  <age> 56</age> <sex>0</sex> <cat>7</cat> <value>1.16665274877278</value></relriskfordeath><relriskfordeath>  <age> 56</age> <sex>0</sex> <cat>8</cat> <value>1.31667477966466</value></relriskfordeath><relriskfordeath>  <age> 56</age> <sex>1</sex> <cat>1</cat> <value>0.976332830072747</value></relriskfordeath><relriskfordeath>  <age> 56</age> <sex>1</sex> <cat>2</cat> <value>1.05356791479924</value></relriskfordeath><relriskfordeath>  <age> 56</age> <sex>1</sex> <cat>3</cat> <value>1.19465431881465</value></relriskfordeath><relriskfordeath>  <age> 56</age> <sex>1</sex> <cat>4</cat> <value>1.39144532969913</value></relriskfordeath><relriskfordeath>  <age> 56</age> <sex>1</sex> <cat>5</cat> <value>0.970850244813957</value></relriskfordeath><relriskfordeath>  <age> 56</age> <sex>1</sex> <cat>6</cat> <value>1.04111045382305</value></relriskfordeath><relriskfordeath>  <age> 56</age> <sex>1</sex> <cat>7</cat> <value>1.16769947173978</value></relriskfordeath><relriskfordeath>  <age> 56</age> <sex>1</sex> <cat>8</cat> <value>1.34173701775344</value></relriskfordeath><relriskfordeath>  <age> 57</age> <sex>0</sex> <cat>1</cat> <value>0.991231289703397</value></relriskfordeath><relriskfordeath>  <age> 57</age> <sex>0</sex> <cat>2</cat> <value>1.07753552281284</value></relriskfordeath><relriskfordeath>  <age> 57</age> <sex>0</sex> <cat>3</cat> <value>1.19536949495352</value></relriskfordeath><relriskfordeath>  <age> 57</age> <sex>0</sex> <cat>4</cat> <value>1.37390991395461</value></relriskfordeath><relriskfordeath>  <age> 57</age> <sex>0</sex> <cat>5</cat> <value>0.985691700016316</value></relriskfordeath><relriskfordeath>  <age> 57</age> <sex>0</sex> <cat>6</cat> <value>1.06375337482133</value></relriskfordeath><relriskfordeath>  <age> 57</age> <sex>0</sex> <cat>7</cat> <value>1.16740247485664</value></relriskfordeath><relriskfordeath>  <age> 57</age> <sex>0</sex> <cat>8</cat> <value>1.3179537678246</value></relriskfordeath><relriskfordeath>  <age> 57</age> <sex>1</sex> <cat>1</cat> <value>0.977482909597302</value></relriskfordeath><relriskfordeath>  <age> 57</age> <sex>1</sex> <cat>2</cat> <value>1.0549712505831</value></relriskfordeath><relriskfordeath>  <age> 57</age> <sex>1</sex> <cat>3</cat> <value>1.19499635670968</value></relriskfordeath><relriskfordeath>  <age> 57</age> <sex>1</sex> <cat>4</cat> <value>1.39284815681047</value></relriskfordeath><relriskfordeath>  <age> 57</age> <sex>1</sex> <cat>5</cat> <value>0.971932086175592</value></relriskfordeath><relriskfordeath>  <age> 57</age> <sex>1</sex> <cat>6</cat> <value>1.04240220374496</value></relriskfordeath><relriskfordeath>  <age> 57</age> <sex>1</sex> <cat>7</cat> <value>1.16810764117971</value></relriskfordeath><relriskfordeath>  <age> 57</age> <sex>1</sex> <cat>8</cat> <value>1.34277751045164</value></relriskfordeath><relriskfordeath>  <age> 58</age> <sex>0</sex> <cat>1</cat> <value>0.991440204660712</value></relriskfordeath><relriskfordeath>  <age> 58</age> <sex>0</sex> <cat>2</cat> <value>1.07866438028645</value></relriskfordeath><relriskfordeath>  <age> 58</age> <sex>0</sex> <cat>3</cat> <value>1.19600030998952</value></relriskfordeath><relriskfordeath>  <age> 58</age> <sex>0</sex> <cat>4</cat> <value>1.37560455774894</value></relriskfordeath><relriskfordeath>  <age> 58</age> <sex>0</sex> <cat>5</cat> <value>0.98591478408946</value></relriskfordeath><relriskfordeath>  <age> 58</age> <sex>0</sex> <cat>6</cat> <value>1.06484155825152</value></relriskfordeath><relriskfordeath>  <age> 58</age> <sex>0</sex> <cat>7</cat> <value>1.16810477801811</value></relriskfordeath><relriskfordeath>  <age> 58</age> <sex>0</sex> <cat>8</cat> <value>1.3196998125206</value></relriskfordeath><relriskfordeath>  <age> 58</age> <sex>1</sex> <cat>1</cat> <value>0.97853268323939</value></relriskfordeath><relriskfordeath>  <age> 58</age> <sex>1</sex> <cat>2</cat> <value>1.05625258371074</value></relriskfordeath><relriskfordeath>  <age> 58</age> <sex>1</sex> <cat>3</cat> <value>1.19548162968423</value></relriskfordeath><relriskfordeath>  <age> 58</age> <sex>1</sex> <cat>4</cat> <value>1.39658290763115</value></relriskfordeath><relriskfordeath>  <age> 58</age> <sex>1</sex> <cat>5</cat> <value>0.972912554356452</value></relriskfordeath><relriskfordeath>  <age> 58</age> <sex>1</sex> <cat>6</cat> <value>1.04358971472515</value></relriskfordeath><relriskfordeath>  <age> 58</age> <sex>1</sex> <cat>7</cat> <value>1.16863977303614</value></relriskfordeath><relriskfordeath>  <age> 58</age> <sex>1</sex> <cat>8</cat> <value>1.3458450998607</value></relriskfordeath><relriskfordeath>  <age> 59</age> <sex>0</sex> <cat>1</cat> <value>0.991868288565062</value></relriskfordeath><relriskfordeath>  <age> 59</age> <sex>0</sex> <cat>2</cat> <value>1.07974644066242</value></relriskfordeath><relriskfordeath>  <age> 59</age> <sex>0</sex> <cat>3</cat> <value>1.19667624376417</value></relriskfordeath><relriskfordeath>  <age> 59</age> <sex>0</sex> <cat>4</cat> <value>1.37742801956013</value></relriskfordeath><relriskfordeath>  <age> 59</age> <sex>0</sex> <cat>5</cat> <value>0.98641395450996</value></relriskfordeath><relriskfordeath>  <age> 59</age> <sex>0</sex> <cat>6</cat> <value>1.0658720224321</value></relriskfordeath><relriskfordeath>  <age> 59</age> <sex>0</sex> <cat>7</cat> <value>1.16886174781695</value></relriskfordeath><relriskfordeath>  <age> 59</age> <sex>0</sex> <cat>8</cat> <value>1.32153197056019</value></relriskfordeath><relriskfordeath>  <age> 59</age> <sex>1</sex> <cat>1</cat> <value>0.979434737368081</value></relriskfordeath><relriskfordeath>  <age> 59</age> <sex>1</sex> <cat>2</cat> <value>1.05772129060939</value></relriskfordeath><relriskfordeath>  <age> 59</age> <sex>1</sex> <cat>3</cat> <value>1.19569591784193</value></relriskfordeath><relriskfordeath>  <age> 59</age> <sex>1</sex> <cat>4</cat> <value>1.39559495535272</value></relriskfordeath><relriskfordeath>  <age> 59</age> <sex>1</sex> <cat>5</cat> <value>0.973754375991012</value></relriskfordeath><relriskfordeath>  <age> 59</age> <sex>1</sex> <cat>6</cat> <value>1.04495755256747</value></relriskfordeath><relriskfordeath>  <age> 59</age> <sex>1</sex> <cat>7</cat> <value>1.16883165850154</value></relriskfordeath><relriskfordeath>  <age> 59</age> <sex>1</sex> <cat>8</cat> <value>1.34509567906172</value></relriskfordeath><relriskfordeath>  <age> 60</age> <sex>0</sex> <cat>1</cat> <value>0.99416425478397</value></relriskfordeath><relriskfordeath>  <age> 60</age> <sex>0</sex> <cat>2</cat> <value>1.06126182003386</value></relriskfordeath><relriskfordeath>  <age> 60</age> <sex>0</sex> <cat>3</cat> <value>1.14788749937245</value></relriskfordeath><relriskfordeath>  <age> 60</age> <sex>0</sex> <cat>4</cat> <value>1.27907540188685</value></relriskfordeath><relriskfordeath>  <age> 60</age> <sex>0</sex> <cat>5</cat> <value>0.989996322362699</value></relriskfordeath><relriskfordeath>  <age> 60</age> <sex>0</sex> <cat>6</cat> <value>1.05079049331052</value></relriskfordeath><relriskfordeath>  <age> 60</age> <sex>0</sex> <cat>7</cat> <value>1.12746057009944</value></relriskfordeath><relriskfordeath>  <age> 60</age> <sex>0</sex> <cat>8</cat> <value>1.23918165348242</value></relriskfordeath><relriskfordeath>  <age> 60</age> <sex>1</sex> <cat>1</cat> <value>0.984825518466226</value></relriskfordeath><relriskfordeath>  <age> 60</age> <sex>1</sex> <cat>2</cat> <value>1.04481433955731</value></relriskfordeath><relriskfordeath>  <age> 60</age> <sex>1</sex> <cat>3</cat> <value>1.14718587768098</value></relriskfordeath><relriskfordeath>  <age> 60</age> <sex>1</sex> <cat>4</cat> <value>1.29368084762812</value></relriskfordeath><relriskfordeath>  <age> 60</age> <sex>1</sex> <cat>5</cat> <value>0.980427803989814</value></relriskfordeath><relriskfordeath>  <age> 60</age> <sex>1</sex> <cat>6</cat> <value>1.03509637597348</value></relriskfordeath><relriskfordeath>  <age> 60</age> <sex>1</sex> <cat>7</cat> <value>1.12742016807926</value></relriskfordeath><relriskfordeath>  <age> 60</age> <sex>1</sex> <cat>8</cat> <value>1.25739647003017</value></relriskfordeath><relriskfordeath>  <age> 61</age> <sex>0</sex> <cat>1</cat> <value>0.994410651400728</value></relriskfordeath><relriskfordeath>  <age> 61</age> <sex>0</sex> <cat>2</cat> <value>1.06187957252886</value></relriskfordeath><relriskfordeath>  <age> 61</age> <sex>0</sex> <cat>3</cat> <value>1.14837217893122</value></relriskfordeath><relriskfordeath>  <age> 61</age> <sex>0</sex> <cat>4</cat> <value>1.28045876984544</value></relriskfordeath><relriskfordeath>  <age> 61</age> <sex>0</sex> <cat>5</cat> <value>0.990271698609396</value></relriskfordeath><relriskfordeath>  <age> 61</age> <sex>0</sex> <cat>6</cat> <value>1.05138768718693</value></relriskfordeath><relriskfordeath>  <age> 61</age> <sex>0</sex> <cat>7</cat> <value>1.1279745789361</value></relriskfordeath><relriskfordeath>  <age> 61</age> <sex>0</sex> <cat>8</cat> <value>1.24066152190104</value></relriskfordeath><relriskfordeath>  <age> 61</age> <sex>1</sex> <cat>1</cat> <value>0.985440100024438</value></relriskfordeath><relriskfordeath>  <age> 61</age> <sex>1</sex> <cat>2</cat> <value>1.04589698413339</value></relriskfordeath><relriskfordeath>  <age> 61</age> <sex>1</sex> <cat>3</cat> <value>1.14718303904059</value></relriskfordeath><relriskfordeath>  <age> 61</age> <sex>1</sex> <cat>4</cat> <value>1.29302676914201</value></relriskfordeath><relriskfordeath>  <age> 61</age> <sex>1</sex> <cat>5</cat> <value>0.981007465718949</value></relriskfordeath><relriskfordeath>  <age> 61</age> <sex>1</sex> <cat>6</cat> <value>1.03610142468464</value></relriskfordeath><relriskfordeath>  <age> 61</age> <sex>1</sex> <cat>7</cat> <value>1.12744158135476</value></relriskfordeath><relriskfordeath>  <age> 61</age> <sex>1</sex> <cat>8</cat> <value>1.25692347122402</value></relriskfordeath><relriskfordeath>  <age> 62</age> <sex>0</sex> <cat>1</cat> <value>0.994508091151994</value></relriskfordeath><relriskfordeath>  <age> 62</age> <sex>0</sex> <cat>2</cat> <value>1.06238991267166</value></relriskfordeath><relriskfordeath>  <age> 62</age> <sex>0</sex> <cat>3</cat> <value>1.1489214174732</value></relriskfordeath><relriskfordeath>  <age> 62</age> <sex>0</sex> <cat>4</cat> <value>1.28215380801853</value></relriskfordeath><relriskfordeath>  <age> 62</age> <sex>0</sex> <cat>5</cat> <value>0.990414137290967</value></relriskfordeath><relriskfordeath>  <age> 62</age> <sex>0</sex> <cat>6</cat> <value>1.05188215406437</value></relriskfordeath><relriskfordeath>  <age> 62</age> <sex>0</sex> <cat>7</cat> <value>1.12855315752911</value></relriskfordeath><relriskfordeath>  <age> 62</age> <sex>0</sex> <cat>8</cat> <value>1.24231355435151</value></relriskfordeath><relriskfordeath>  <age> 62</age> <sex>1</sex> <cat>1</cat> <value>0.98602009019895</value></relriskfordeath><relriskfordeath>  <age> 62</age> <sex>1</sex> <cat>2</cat> <value>1.04700358552954</value></relriskfordeath><relriskfordeath>  <age> 62</age> <sex>1</sex> <cat>3</cat> <value>1.14744469440662</value></relriskfordeath><relriskfordeath>  <age> 62</age> <sex>1</sex> <cat>4</cat> <value>1.29322464599877</value></relriskfordeath><relriskfordeath>  <age> 62</age> <sex>1</sex> <cat>5</cat> <value>0.981552649485094</value></relriskfordeath><relriskfordeath>  <age> 62</age> <sex>1</sex> <cat>6</cat> <value>1.03712971029554</value></relriskfordeath><relriskfordeath>  <age> 62</age> <sex>1</sex> <cat>7</cat> <value>1.12769810617234</value></relriskfordeath><relriskfordeath>  <age> 62</age> <sex>1</sex> <cat>8</cat> <value>1.25718557445255</value></relriskfordeath><relriskfordeath>  <age> 63</age> <sex>0</sex> <cat>1</cat> <value>0.994782680782253</value></relriskfordeath><relriskfordeath>  <age> 63</age> <sex>0</sex> <cat>2</cat> <value>1.06284405624924</value></relriskfordeath><relriskfordeath>  <age> 63</age> <sex>0</sex> <cat>3</cat> <value>1.14936912347908</value></relriskfordeath><relriskfordeath>  <age> 63</age> <sex>0</sex> <cat>4</cat> <value>1.28350638653715</value></relriskfordeath><relriskfordeath>  <age> 63</age> <sex>0</sex> <cat>5</cat> <value>0.990616421500393</value></relriskfordeath><relriskfordeath>  <age> 63</age> <sex>0</sex> <cat>6</cat> <value>1.05232141771531</value></relriskfordeath><relriskfordeath>  <age> 63</age> <sex>0</sex> <cat>7</cat> <value>1.12904185585079</value></relriskfordeath><relriskfordeath>  <age> 63</age> <sex>0</sex> <cat>8</cat> <value>1.24365339027363</value></relriskfordeath><relriskfordeath>  <age> 63</age> <sex>1</sex> <cat>1</cat> <value>0.986398629160151</value></relriskfordeath><relriskfordeath>  <age> 63</age> <sex>1</sex> <cat>2</cat> <value>1.04804445888523</value></relriskfordeath><relriskfordeath>  <age> 63</age> <sex>1</sex> <cat>3</cat> <value>1.14831826012085</value></relriskfordeath><relriskfordeath>  <age> 63</age> <sex>1</sex> <cat>4</cat> <value>1.29555328741207</value></relriskfordeath><relriskfordeath>  <age> 63</age> <sex>1</sex> <cat>5</cat> <value>0.98191787672589</value></relriskfordeath><relriskfordeath>  <age> 63</age> <sex>1</sex> <cat>6</cat> <value>1.03810343993392</value></relriskfordeath><relriskfordeath>  <age> 63</age> <sex>1</sex> <cat>7</cat> <value>1.12851682238734</value></relriskfordeath><relriskfordeath>  <age> 63</age> <sex>1</sex> <cat>8</cat> <value>1.25915677472402</value></relriskfordeath><relriskfordeath>  <age> 64</age> <sex>0</sex> <cat>1</cat> <value>0.994903023437214</value></relriskfordeath><relriskfordeath>  <age> 64</age> <sex>0</sex> <cat>2</cat> <value>1.06311159805181</value></relriskfordeath><relriskfordeath>  <age> 64</age> <sex>0</sex> <cat>3</cat> <value>1.14965440295633</value></relriskfordeath><relriskfordeath>  <age> 64</age> <sex>0</sex> <cat>4</cat> <value>1.28472576985023</value></relriskfordeath><relriskfordeath>  <age> 64</age> <sex>0</sex> <cat>5</cat> <value>0.990843862182874</value></relriskfordeath><relriskfordeath>  <age> 64</age> <sex>0</sex> <cat>6</cat> <value>1.05258259175492</value></relriskfordeath><relriskfordeath>  <age> 64</age> <sex>0</sex> <cat>7</cat> <value>1.12937368789142</value></relriskfordeath><relriskfordeath>  <age> 64</age> <sex>0</sex> <cat>8</cat> <value>1.24493193309702</value></relriskfordeath><relriskfordeath>  <age> 64</age> <sex>1</sex> <cat>1</cat> <value>0.986998846345143</value></relriskfordeath><relriskfordeath>  <age> 64</age> <sex>1</sex> <cat>2</cat> <value>1.04910252147676</value></relriskfordeath><relriskfordeath>  <age> 64</age> <sex>1</sex> <cat>3</cat> <value>1.14838261174406</value></relriskfordeath><relriskfordeath>  <age> 64</age> <sex>1</sex> <cat>4</cat> <value>1.29558058677637</value></relriskfordeath><relriskfordeath>  <age> 64</age> <sex>1</sex> <cat>5</cat> <value>0.982481817076076</value></relriskfordeath><relriskfordeath>  <age> 64</age> <sex>1</sex> <cat>6</cat> <value>1.03909239878025</value></relriskfordeath><relriskfordeath>  <age> 64</age> <sex>1</sex> <cat>7</cat> <value>1.12857860260302</value></relriskfordeath><relriskfordeath>  <age> 64</age> <sex>1</sex> <cat>8</cat> <value>1.25928380381265</value></relriskfordeath><relriskfordeath>  <age> 65</age> <sex>0</sex> <cat>1</cat> <value>0.996463856297112</value></relriskfordeath><relriskfordeath>  <age> 65</age> <sex>0</sex> <cat>2</cat> <value>1.04347718286151</value></relriskfordeath><relriskfordeath>  <age> 65</age> <sex>0</sex> <cat>3</cat> <value>1.10164129051337</value></relriskfordeath><relriskfordeath>  <age> 65</age> <sex>0</sex> <cat>4</cat> <value>1.19014163965722</value></relriskfordeath><relriskfordeath>  <age> 65</age> <sex>0</sex> <cat>5</cat> <value>0.993608707623627</value></relriskfordeath><relriskfordeath>  <age> 65</age> <sex>0</sex> <cat>6</cat> <value>1.03630305560469</value></relriskfordeath><relriskfordeath>  <age> 65</age> <sex>0</sex> <cat>7</cat> <value>1.08817195815738</value></relriskfordeath><relriskfordeath>  <age> 65</age> <sex>0</sex> <cat>8</cat> <value>1.16456147587758</value></relriskfordeath><relriskfordeath>  <age> 65</age> <sex>1</sex> <cat>1</cat> <value>0.991207238384628</value></relriskfordeath><relriskfordeath>  <age> 65</age> <sex>1</sex> <cat>2</cat> <value>1.03425480632408</value></relriskfordeath><relriskfordeath>  <age> 65</age> <sex>1</sex> <cat>3</cat> <value>1.1006821049448</value></relriskfordeath><relriskfordeath>  <age> 65</age> <sex>1</sex> <cat>4</cat> <value>1.19763468820114</value></relriskfordeath><relriskfordeath>  <age> 65</age> <sex>1</sex> <cat>5</cat> <value>0.988049076289131</value></relriskfordeath><relriskfordeath>  <age> 65</age> <sex>1</sex> <cat>6</cat> <value>1.02738293567649</value></relriskfordeath><relriskfordeath>  <age> 65</age> <sex>1</sex> <cat>7</cat> <value>1.08753143193458</value></relriskfordeath><relriskfordeath>  <age> 65</age> <sex>1</sex> <cat>8</cat> <value>1.17417775430904</value></relriskfordeath><relriskfordeath>  <age> 66</age> <sex>0</sex> <cat>1</cat> <value>0.996537835748943</value></relriskfordeath><relriskfordeath>  <age> 66</age> <sex>0</sex> <cat>2</cat> <value>1.04359296947267</value></relriskfordeath><relriskfordeath>  <age> 66</age> <sex>0</sex> <cat>3</cat> <value>1.10182075479697</value></relriskfordeath><relriskfordeath>  <age> 66</age> <sex>0</sex> <cat>4</cat> <value>1.19079575850513</value></relriskfordeath><relriskfordeath>  <age> 66</age> <sex>0</sex> <cat>5</cat> <value>0.993678227480661</value></relriskfordeath><relriskfordeath>  <age> 66</age> <sex>0</sex> <cat>6</cat> <value>1.03641989822087</value></relriskfordeath><relriskfordeath>  <age> 66</age> <sex>0</sex> <cat>7</cat> <value>1.0883665140347</value></relriskfordeath><relriskfordeath>  <age> 66</age> <sex>0</sex> <cat>8</cat> <value>1.16527091073163</value></relriskfordeath><relriskfordeath>  <age> 66</age> <sex>1</sex> <cat>1</cat> <value>0.991372461410708</value></relriskfordeath><relriskfordeath>  <age> 66</age> <sex>1</sex> <cat>2</cat> <value>1.03471529009126</value></relriskfordeath><relriskfordeath>  <age> 66</age> <sex>1</sex> <cat>3</cat> <value>1.10072394255032</value></relriskfordeath><relriskfordeath>  <age> 66</age> <sex>1</sex> <cat>4</cat> <value>1.19840054773215</value></relriskfordeath><relriskfordeath>  <age> 66</age> <sex>1</sex> <cat>5</cat> <value>0.98820772541505</value></relriskfordeath><relriskfordeath>  <age> 66</age> <sex>1</sex> <cat>6</cat> <value>1.02781145082116</value></relriskfordeath><relriskfordeath>  <age> 66</age> <sex>1</sex> <cat>7</cat> <value>1.08759458730703</value></relriskfordeath><relriskfordeath>  <age> 66</age> <sex>1</sex> <cat>8</cat> <value>1.17493544455254</value></relriskfordeath><relriskfordeath>  <age> 67</age> <sex>0</sex> <cat>1</cat> <value>0.996489616863835</value></relriskfordeath><relriskfordeath>  <age> 67</age> <sex>0</sex> <cat>2</cat> <value>1.04360082157296</value></relriskfordeath><relriskfordeath>  <age> 67</age> <sex>0</sex> <cat>3</cat> <value>1.1019702402337</value></relriskfordeath><relriskfordeath>  <age> 67</age> <sex>0</sex> <cat>4</cat> <value>1.19158526061038</value></relriskfordeath><relriskfordeath>  <age> 67</age> <sex>0</sex> <cat>5</cat> <value>0.993633110597946</value></relriskfordeath><relriskfordeath>  <age> 67</age> <sex>0</sex> <cat>6</cat> <value>1.03642814827719</value></relriskfordeath><relriskfordeath>  <age> 67</age> <sex>0</sex> <cat>7</cat> <value>1.08852772562289</value></relriskfordeath><relriskfordeath>  <age> 67</age> <sex>0</sex> <cat>8</cat> <value>1.16613559904193</value></relriskfordeath><relriskfordeath>  <age> 67</age> <sex>1</sex> <cat>1</cat> <value>0.991606156754691</value></relriskfordeath><relriskfordeath>  <age> 67</age> <sex>1</sex> <cat>2</cat> <value>1.03547974481522</value></relriskfordeath><relriskfordeath>  <age> 67</age> <sex>1</sex> <cat>3</cat> <value>1.10111195872007</value></relriskfordeath><relriskfordeath>  <age> 67</age> <sex>1</sex> <cat>4</cat> <value>1.1983462631886</value></relriskfordeath><relriskfordeath>  <age> 67</age> <sex>1</sex> <cat>5</cat> <value>0.988435805632253</value></relriskfordeath><relriskfordeath>  <age> 67</age> <sex>1</sex> <cat>6</cat> <value>1.02853174403945</value></relriskfordeath><relriskfordeath>  <age> 67</age> <sex>1</sex> <cat>7</cat> <value>1.08794680221763</value></relriskfordeath><relriskfordeath>  <age> 67</age> <sex>1</sex> <cat>8</cat> <value>1.17488195210436</value></relriskfordeath><relriskfordeath>  <age> 68</age> <sex>0</sex> <cat>1</cat> <value>0.996317516363946</value></relriskfordeath><relriskfordeath>  <age> 68</age> <sex>0</sex> <cat>2</cat> <value>1.04352945611891</value></relriskfordeath><relriskfordeath>  <age> 68</age> <sex>0</sex> <cat>3</cat> <value>1.10224409899869</value></relriskfordeath><relriskfordeath>  <age> 68</age> <sex>0</sex> <cat>4</cat> <value>1.19295483643765</value></relriskfordeath><relriskfordeath>  <age> 68</age> <sex>0</sex> <cat>5</cat> <value>0.993471769202239</value></relriskfordeath><relriskfordeath>  <age> 68</age> <sex>0</sex> <cat>6</cat> <value>1.03636577650392</value></relriskfordeath><relriskfordeath>  <age> 68</age> <sex>0</sex> <cat>7</cat> <value>1.08881423236702</value></relriskfordeath><relriskfordeath>  <age> 68</age> <sex>0</sex> <cat>8</cat> <value>1.16736919531293</value></relriskfordeath><relriskfordeath>  <age> 68</age> <sex>1</sex> <cat>1</cat> <value>0.992042061830252</value></relriskfordeath><relriskfordeath>  <age> 68</age> <sex>1</sex> <cat>2</cat> <value>1.03602311592048</value></relriskfordeath><relriskfordeath>  <age> 68</age> <sex>1</sex> <cat>3</cat> <value>1.10137462579057</value></relriskfordeath><relriskfordeath>  <age> 68</age> <sex>1</sex> <cat>4</cat> <value>1.19996345110927</value></relriskfordeath><relriskfordeath>  <age> 68</age> <sex>1</sex> <cat>5</cat> <value>0.988841036506628</value></relriskfordeath><relriskfordeath>  <age> 68</age> <sex>1</sex> <cat>6</cat> <value>1.02903518301276</value></relriskfordeath><relriskfordeath>  <age> 68</age> <sex>1</sex> <cat>7</cat> <value>1.08821718497559</value></relriskfordeath><relriskfordeath>  <age> 68</age> <sex>1</sex> <cat>8</cat> <value>1.17634885951323</value></relriskfordeath><relriskfordeath>  <age> 69</age> <sex>0</sex> <cat>1</cat> <value>0.996444873791193</value></relriskfordeath><relriskfordeath>  <age> 69</age> <sex>0</sex> <cat>2</cat> <value>1.0434914061808</value></relriskfordeath><relriskfordeath>  <age> 69</age> <sex>0</sex> <cat>3</cat> <value>1.10239130436712</value></relriskfordeath><relriskfordeath>  <age> 69</age> <sex>0</sex> <cat>4</cat> <value>1.19377518634526</value></relriskfordeath><relriskfordeath>  <age> 69</age> <sex>0</sex> <cat>5</cat> <value>0.993544387862472</value></relriskfordeath><relriskfordeath>  <age> 69</age> <sex>0</sex> <cat>6</cat> <value>1.0363266279285</value></relriskfordeath><relriskfordeath>  <age> 69</age> <sex>0</sex> <cat>7</cat> <value>1.08897580995718</value></relriskfordeath><relriskfordeath>  <age> 69</age> <sex>0</sex> <cat>8</cat> <value>1.1681888099574</value></relriskfordeath><relriskfordeath>  <age> 69</age> <sex>1</sex> <cat>1</cat> <value>0.992148857592614</value></relriskfordeath><relriskfordeath>  <age> 69</age> <sex>1</sex> <cat>2</cat> <value>1.03656743538789</value></relriskfordeath><relriskfordeath>  <age> 69</age> <sex>1</sex> <cat>3</cat> <value>1.10172368697246</value></relriskfordeath><relriskfordeath>  <age> 69</age> <sex>1</sex> <cat>4</cat> <value>1.20060971590442</value></relriskfordeath><relriskfordeath>  <age> 69</age> <sex>1</sex> <cat>5</cat> <value>0.988944008430487</value></relriskfordeath><relriskfordeath>  <age> 69</age> <sex>1</sex> <cat>6</cat> <value>1.02954808492572</value></relriskfordeath><relriskfordeath>  <age> 69</age> <sex>1</sex> <cat>7</cat> <value>1.0885354790051</value></relriskfordeath><relriskfordeath>  <age> 69</age> <sex>1</sex> <cat>8</cat> <value>1.17697863268847</value></relriskfordeath><relriskfordeath>  <age> 70</age> <sex>0</sex> <cat>1</cat> <value>0.997794265178135</value></relriskfordeath><relriskfordeath>  <age> 70</age> <sex>0</sex> <cat>2</cat> <value>1.02384559452658</value></relriskfordeath><relriskfordeath>  <age> 70</age> <sex>0</sex> <cat>3</cat> <value>1.05573379534933</value></relriskfordeath><relriskfordeath>  <age> 70</age> <sex>0</sex> <cat>4</cat> <value>1.10384445217097</value></relriskfordeath><relriskfordeath>  <age> 70</age> <sex>0</sex> <cat>5</cat> <value>0.996195215641107</value></relriskfordeath><relriskfordeath>  <age> 70</age> <sex>0</sex> <cat>6</cat> <value>1.01993518612034</value></relriskfordeath><relriskfordeath>  <age> 70</age> <sex>0</sex> <cat>7</cat> <value>1.04856957783322</value></relriskfordeath><relriskfordeath>  <age> 70</age> <sex>0</sex> <cat>8</cat> <value>1.09068443222821</value></relriskfordeath><relriskfordeath>  <age> 70</age> <sex>1</sex> <cat>1</cat> <value>0.995662728138388</value></relriskfordeath><relriskfordeath>  <age> 70</age> <sex>1</sex> <cat>2</cat> <value>1.02037928818436</value></relriskfordeath><relriskfordeath>  <age> 70</age> <sex>1</sex> <cat>3</cat> <value>1.05546478841879</value></relriskfordeath><relriskfordeath>  <age> 70</age> <sex>1</sex> <cat>4</cat> <value>1.10752494526934</value></relriskfordeath><relriskfordeath>  <age> 70</age> <sex>1</sex> <cat>5</cat> <value>0.993876395257693</value></relriskfordeath><relriskfordeath>  <age> 70</age> <sex>1</sex> <cat>6</cat> <value>1.01651735641489</value></relriskfordeath><relriskfordeath>  <age> 70</age> <sex>1</sex> <cat>7</cat> <value>1.04843054028919</value></relriskfordeath><relriskfordeath>  <age> 70</age> <sex>1</sex> <cat>8</cat> <value>1.09530140683054</value></relriskfordeath><relriskfordeath>  <age> 71</age> <sex>0</sex> <cat>1</cat> <value>0.997742951160628</value></relriskfordeath><relriskfordeath>  <age> 71</age> <sex>0</sex> <cat>2</cat> <value>1.02375357840951</value></relriskfordeath><relriskfordeath>  <age> 71</age> <sex>0</sex> <cat>3</cat> <value>1.05587062987762</value></relriskfordeath><relriskfordeath>  <age> 71</age> <sex>0</sex> <cat>4</cat> <value>1.10453684665805</value></relriskfordeath><relriskfordeath>  <age> 71</age> <sex>0</sex> <cat>5</cat> <value>0.996128814544521</value></relriskfordeath><relriskfordeath>  <age> 71</age> <sex>0</sex> <cat>6</cat> <value>1.01984597950937</value></relriskfordeath><relriskfordeath>  <age> 71</age> <sex>0</sex> <cat>7</cat> <value>1.04870654947952</value></relriskfordeath><relriskfordeath>  <age> 71</age> <sex>0</sex> <cat>8</cat> <value>1.09131882729493</value></relriskfordeath><relriskfordeath>  <age> 71</age> <sex>1</sex> <cat>1</cat> <value>0.99579895660102</value></relriskfordeath><relriskfordeath>  <age> 71</age> <sex>1</sex> <cat>2</cat> <value>1.02064669185067</value></relriskfordeath><relriskfordeath>  <age> 71</age> <sex>1</sex> <cat>3</cat> <value>1.05547846142905</value></relriskfordeath><relriskfordeath>  <age> 71</age> <sex>1</sex> <cat>4</cat> <value>1.10744309867971</value></relriskfordeath><relriskfordeath>  <age> 71</age> <sex>1</sex> <cat>5</cat> <value>0.994001292916841</value></relriskfordeath><relriskfordeath>  <age> 71</age> <sex>1</sex> <cat>6</cat> <value>1.01676864638975</value></relriskfordeath><relriskfordeath>  <age> 71</age> <sex>1</sex> <cat>7</cat> <value>1.04844707455419</value></relriskfordeath><relriskfordeath>  <age> 71</age> <sex>1</sex> <cat>8</cat> <value>1.09525861649696</value></relriskfordeath><relriskfordeath>  <age> 72</age> <sex>0</sex> <cat>1</cat> <value>0.99760094562354</value></relriskfordeath><relriskfordeath>  <age> 72</age> <sex>0</sex> <cat>2</cat> <value>1.02360184818195</value></relriskfordeath><relriskfordeath>  <age> 72</age> <sex>0</sex> <cat>3</cat> <value>1.05584792817335</value></relriskfordeath><relriskfordeath>  <age> 72</age> <sex>0</sex> <cat>4</cat> <value>1.10478337936957</value></relriskfordeath><relriskfordeath>  <age> 72</age> <sex>0</sex> <cat>5</cat> <value>0.99597131032647</value></relriskfordeath><relriskfordeath>  <age> 72</age> <sex>0</sex> <cat>6</cat> <value>1.01969952077201</value></relriskfordeath><relriskfordeath>  <age> 72</age> <sex>0</sex> <cat>7</cat> <value>1.04868694206377</value></relriskfordeath><relriskfordeath>  <age> 72</age> <sex>0</sex> <cat>8</cat> <value>1.09161749764259</value></relriskfordeath><relriskfordeath>  <age> 72</age> <sex>1</sex> <cat>1</cat> <value>0.995862738908389</value></relriskfordeath><relriskfordeath>  <age> 72</age> <sex>1</sex> <cat>2</cat> <value>1.02085344445252</value></relriskfordeath><relriskfordeath>  <age> 72</age> <sex>1</sex> <cat>3</cat> <value>1.05553685374771</value></relriskfordeath><relriskfordeath>  <age> 72</age> <sex>1</sex> <cat>4</cat> <value>1.10763014574405</value></relriskfordeath><relriskfordeath>  <age> 72</age> <sex>1</sex> <cat>5</cat> <value>0.994070742639476</value></relriskfordeath><relriskfordeath>  <age> 72</age> <sex>1</sex> <cat>6</cat> <value>1.01696380137176</value></relriskfordeath><relriskfordeath>  <age> 72</age> <sex>1</sex> <cat>7</cat> <value>1.04850115845924</value></relriskfordeath><relriskfordeath>  <age> 72</age> <sex>1</sex> <cat>8</cat> <value>1.09545876632836</value></relriskfordeath><relriskfordeath>  <age> 73</age> <sex>0</sex> <cat>1</cat> <value>0.997485378132961</value></relriskfordeath><relriskfordeath>  <age> 73</age> <sex>0</sex> <cat>2</cat> <value>1.02346692174122</value></relriskfordeath><relriskfordeath>  <age> 73</age> <sex>0</sex> <cat>3</cat> <value>1.05592876408695</value></relriskfordeath><relriskfordeath>  <age> 73</age> <sex>0</sex> <cat>4</cat> <value>1.10527092576492</value></relriskfordeath><relriskfordeath>  <age> 73</age> <sex>0</sex> <cat>5</cat> <value>0.995817963611742</value></relriskfordeath><relriskfordeath>  <age> 73</age> <sex>0</sex> <cat>6</cat> <value>1.01956814271608</value></relriskfordeath><relriskfordeath>  <age> 73</age> <sex>0</sex> <cat>7</cat> <value>1.04876865269373</value></relriskfordeath><relriskfordeath>  <age> 73</age> <sex>0</sex> <cat>8</cat> <value>1.09207688633788</value></relriskfordeath><relriskfordeath>  <age> 73</age> <sex>1</sex> <cat>1</cat> <value>0.99591854167155</value></relriskfordeath><relriskfordeath>  <age> 73</age> <sex>1</sex> <cat>2</cat> <value>1.02102269426477</value></relriskfordeath><relriskfordeath>  <age> 73</age> <sex>1</sex> <cat>3</cat> <value>1.05569892421369</value></relriskfordeath><relriskfordeath>  <age> 73</age> <sex>1</sex> <cat>4</cat> <value>1.10826905842509</value></relriskfordeath><relriskfordeath>  <age> 73</age> <sex>1</sex> <cat>5</cat> <value>0.994126160607265</value></relriskfordeath><relriskfordeath>  <age> 73</age> <sex>1</sex> <cat>6</cat> <value>1.01712268538424</value></relriskfordeath><relriskfordeath>  <age> 73</age> <sex>1</sex> <cat>7</cat> <value>1.04866317187467</value></relriskfordeath><relriskfordeath>  <age> 73</age> <sex>1</sex> <cat>8</cat> <value>1.09602894100414</value></relriskfordeath><relriskfordeath>  <age> 74</age> <sex>0</sex> <cat>1</cat> <value>0.997288999979707</value></relriskfordeath><relriskfordeath>  <age> 74</age> <sex>0</sex> <cat>2</cat> <value>1.02320857426773</value></relriskfordeath><relriskfordeath>  <age> 74</age> <sex>0</sex> <cat>3</cat> <value>1.0559671231962</value></relriskfordeath><relriskfordeath>  <age> 74</age> <sex>0</sex> <cat>4</cat> <value>1.10600465857025</value></relriskfordeath><relriskfordeath>  <age> 74</age> <sex>0</sex> <cat>5</cat> <value>0.995640282623973</value></relriskfordeath><relriskfordeath>  <age> 74</age> <sex>0</sex> <cat>6</cat> <value>1.01932233532203</value></relriskfordeath><relriskfordeath>  <age> 74</age> <sex>0</sex> <cat>7</cat> <value>1.04880644819356</value></relriskfordeath><relriskfordeath>  <age> 74</age> <sex>0</sex> <cat>8</cat> <value>1.09276009596311</value></relriskfordeath><relriskfordeath>  <age> 74</age> <sex>1</sex> <cat>1</cat> <value>0.99592471124306</value></relriskfordeath><relriskfordeath>  <age> 74</age> <sex>1</sex> <cat>2</cat> <value>1.02115565973176</value></relriskfordeath><relriskfordeath>  <age> 74</age> <sex>1</sex> <cat>3</cat> <value>1.05589413277271</value></relriskfordeath><relriskfordeath>  <age> 74</age> <sex>1</sex> <cat>4</cat> <value>1.10903278896317</value></relriskfordeath><relriskfordeath>  <age> 74</age> <sex>1</sex> <cat>5</cat> <value>0.994129570540818</value></relriskfordeath><relriskfordeath>  <age> 74</age> <sex>1</sex> <cat>6</cat> <value>1.01724742691909</value></relriskfordeath><relriskfordeath>  <age> 74</age> <sex>1</sex> <cat>7</cat> <value>1.04885619079799</value></relriskfordeath><relriskfordeath>  <age> 74</age> <sex>1</sex> <cat>8</cat> <value>1.09671028082978</value></relriskfordeath><relriskfordeath>  <age> 75</age> <sex>0</sex> <cat>1</cat> <value>0.999427004330529</value></relriskfordeath><relriskfordeath>  <age> 75</age> <sex>0</sex> <cat>2</cat> <value>1.00457832140957</value></relriskfordeath><relriskfordeath>  <age> 75</age> <sex>0</sex> <cat>3</cat> <value>1.01100592069468</value></relriskfordeath><relriskfordeath>  <age> 75</age> <sex>0</sex> <cat>4</cat> <value>1.02054074341604</value></relriskfordeath><relriskfordeath>  <age> 75</age> <sex>0</sex> <cat>5</cat> <value>0.999089906492485</value></relriskfordeath><relriskfordeath>  <age> 75</age> <sex>0</sex> <cat>6</cat> <value>1.00381158632111</value></relriskfordeath><relriskfordeath>  <age> 75</age> <sex>0</sex> <cat>7</cat> <value>1.00962327196371</value></relriskfordeath><relriskfordeath>  <age> 75</age> <sex>0</sex> <cat>8</cat> <value>1.01807429725148</value></relriskfordeath><relriskfordeath>  <age> 75</age> <sex>1</sex> <cat>1</cat> <value>0.999192325558799</value></relriskfordeath><relriskfordeath>  <age> 75</age> <sex>1</sex> <cat>2</cat> <value>1.00424535487132</value></relriskfordeath><relriskfordeath>  <age> 75</age> <sex>1</sex> <cat>3</cat> <value>1.01100337158094</value></relriskfordeath><relriskfordeath>  <age> 75</age> <sex>1</sex> <cat>4</cat> <value>1.02107005447158</value></relriskfordeath><relriskfordeath>  <age> 75</age> <sex>1</sex> <cat>5</cat> <value>0.998828684528079</value></relriskfordeath><relriskfordeath>  <age> 75</age> <sex>1</sex> <cat>6</cat> <value>1.00346955865339</value></relriskfordeath><relriskfordeath>  <age> 75</age> <sex>1</sex> <cat>7</cat> <value>1.00964464310724</value></relriskfordeath><relriskfordeath>  <age> 75</age> <sex>1</sex> <cat>8</cat> <value>1.01878025913254</value></relriskfordeath><relriskfordeath>  <age> 76</age> <sex>0</sex> <cat>1</cat> <value>0.999377576971574</value></relriskfordeath><relriskfordeath>  <age> 76</age> <sex>0</sex> <cat>2</cat> <value>1.00452072385969</value></relriskfordeath><relriskfordeath>  <age> 76</age> <sex>0</sex> <cat>3</cat> <value>1.01100079613824</value></relriskfordeath><relriskfordeath>  <age> 76</age> <sex>0</sex> <cat>4</cat> <value>1.02062753280044</value></relriskfordeath><relriskfordeath>  <age> 76</age> <sex>0</sex> <cat>5</cat> <value>0.999041632834902</value></relriskfordeath><relriskfordeath>  <age> 76</age> <sex>0</sex> <cat>6</cat> <value>1.00375641127566</value></relriskfordeath><relriskfordeath>  <age> 76</age> <sex>0</sex> <cat>7</cat> <value>1.00961812073993</value></relriskfordeath><relriskfordeath>  <age> 76</age> <sex>0</sex> <cat>8</cat> <value>1.01816039022225</value></relriskfordeath><relriskfordeath>  <age> 76</age> <sex>1</sex> <cat>1</cat> <value>0.999201499627835</value></relriskfordeath><relriskfordeath>  <age> 76</age> <sex>1</sex> <cat>2</cat> <value>1.00426374514057</value></relriskfordeath><relriskfordeath>  <age> 76</age> <sex>1</sex> <cat>3</cat> <value>1.01100806065574</value></relriskfordeath><relriskfordeath>  <age> 76</age> <sex>1</sex> <cat>4</cat> <value>1.02112163056073</value></relriskfordeath><relriskfordeath>  <age> 76</age> <sex>1</sex> <cat>5</cat> <value>0.998838030180822</value></relriskfordeath><relriskfordeath>  <age> 76</age> <sex>1</sex> <cat>6</cat> <value>1.00348703721852</value></relriskfordeath><relriskfordeath>  <age> 76</age> <sex>1</sex> <cat>7</cat> <value>1.00965040828008</value></relriskfordeath><relriskfordeath>  <age> 76</age> <sex>1</sex> <cat>8</cat> <value>1.01882866054347</value></relriskfordeath><relriskfordeath>  <age> 77</age> <sex>0</sex> <cat>1</cat> <value>0.999324836754528</value></relriskfordeath><relriskfordeath>  <age> 77</age> <sex>0</sex> <cat>2</cat> <value>1.00446026460123</value></relriskfordeath><relriskfordeath>  <age> 77</age> <sex>0</sex> <cat>3</cat> <value>1.0110048259685</value></relriskfordeath><relriskfordeath>  <age> 77</age> <sex>0</sex> <cat>4</cat> <value>1.0207404324292</value></relriskfordeath><relriskfordeath>  <age> 77</age> <sex>0</sex> <cat>5</cat> <value>0.998989467556425</value></relriskfordeath><relriskfordeath>  <age> 77</age> <sex>0</sex> <cat>6</cat> <value>1.00369828877479</value></relriskfordeath><relriskfordeath>  <age> 77</age> <sex>0</sex> <cat>7</cat> <value>1.00962011208984</value></relriskfordeath><relriskfordeath>  <age> 77</age> <sex>0</sex> <cat>8</cat> <value>1.01827215591781</value></relriskfordeath><relriskfordeath>  <age> 77</age> <sex>1</sex> <cat>1</cat> <value>0.999195578010903</value></relriskfordeath><relriskfordeath>  <age> 77</age> <sex>1</sex> <cat>2</cat> <value>1.00427466788589</value></relriskfordeath><relriskfordeath>  <age> 77</age> <sex>1</sex> <cat>3</cat> <value>1.01102653968374</value></relriskfordeath><relriskfordeath>  <age> 77</age> <sex>1</sex> <cat>4</cat> <value>1.02121390276561</value></relriskfordeath><relriskfordeath>  <age> 77</age> <sex>1</sex> <cat>5</cat> <value>0.998832337706248</value></relriskfordeath><relriskfordeath>  <age> 77</age> <sex>1</sex> <cat>6</cat> <value>1.00349721732477</value></relriskfordeath><relriskfordeath>  <age> 77</age> <sex>1</sex> <cat>7</cat> <value>1.00966729666779</value></relriskfordeath><relriskfordeath>  <age> 77</age> <sex>1</sex> <cat>8</cat> <value>1.01891901037933</value></relriskfordeath><relriskfordeath>  <age> 78</age> <sex>0</sex> <cat>1</cat> <value>0.999285365644061</value></relriskfordeath><relriskfordeath>  <age> 78</age> <sex>0</sex> <cat>2</cat> <value>1.00439659198105</value></relriskfordeath><relriskfordeath>  <age> 78</age> <sex>0</sex> <cat>3</cat> <value>1.01101215196413</value></relriskfordeath><relriskfordeath>  <age> 78</age> <sex>0</sex> <cat>4</cat> <value>1.02088113182129</value></relriskfordeath><relriskfordeath>  <age> 78</age> <sex>0</sex> <cat>5</cat> <value>0.998951822305092</value></relriskfordeath><relriskfordeath>  <age> 78</age> <sex>0</sex> <cat>6</cat> <value>1.00363654078319</value></relriskfordeath><relriskfordeath>  <age> 78</age> <sex>0</sex> <cat>7</cat> <value>1.00962709112514</value></relriskfordeath><relriskfordeath>  <age> 78</age> <sex>0</sex> <cat>8</cat> <value>1.01840333043625</value></relriskfordeath><relriskfordeath>  <age> 78</age> <sex>1</sex> <cat>1</cat> <value>0.999208049729962</value></relriskfordeath><relriskfordeath>  <age> 78</age> <sex>1</sex> <cat>2</cat> <value>1.0042924575745</value></relriskfordeath><relriskfordeath>  <age> 78</age> <sex>1</sex> <cat>3</cat> <value>1.01104562040545</value></relriskfordeath><relriskfordeath>  <age> 78</age> <sex>1</sex> <cat>4</cat> <value>1.02129055749764</value></relriskfordeath><relriskfordeath>  <age> 78</age> <sex>1</sex> <cat>5</cat> <value>0.998843921505311</value></relriskfordeath><relriskfordeath>  <age> 78</age> <sex>1</sex> <cat>6</cat> <value>1.00351401678405</value></relriskfordeath><relriskfordeath>  <age> 78</age> <sex>1</sex> <cat>7</cat> <value>1.00968628716849</value></relriskfordeath><relriskfordeath>  <age> 78</age> <sex>1</sex> <cat>8</cat> <value>1.01898852549743</value></relriskfordeath><relriskfordeath>  <age> 79</age> <sex>0</sex> <cat>1</cat> <value>0.999263635037712</value></relriskfordeath><relriskfordeath>  <age> 79</age> <sex>0</sex> <cat>2</cat> <value>1.00433973414875</value></relriskfordeath><relriskfordeath>  <age> 79</age> <sex>0</sex> <cat>3</cat> <value>1.01100235529104</value></relriskfordeath><relriskfordeath>  <age> 79</age> <sex>0</sex> <cat>4</cat> <value>1.02094973018522</value></relriskfordeath><relriskfordeath>  <age> 79</age> <sex>0</sex> <cat>5</cat> <value>0.99892637411361</value></relriskfordeath><relriskfordeath>  <age> 79</age> <sex>0</sex> <cat>6</cat> <value>1.00358157062237</value></relriskfordeath><relriskfordeath>  <age> 79</age> <sex>0</sex> <cat>7</cat> <value>1.00961735209188</value></relriskfordeath><relriskfordeath>  <age> 79</age> <sex>0</sex> <cat>8</cat> <value>1.0184721902913</value></relriskfordeath><relriskfordeath>  <age> 79</age> <sex>1</sex> <cat>1</cat> <value>0.999208761749107</value></relriskfordeath><relriskfordeath>  <age> 79</age> <sex>1</sex> <cat>2</cat> <value>1.0042937268094</value></relriskfordeath><relriskfordeath>  <age> 79</age> <sex>1</sex> <cat>3</cat> <value>1.01105520053113</value></relriskfordeath><relriskfordeath>  <age> 79</age> <sex>1</sex> <cat>4</cat> <value>1.02137999311239</value></relriskfordeath><relriskfordeath>  <age> 79</age> <sex>1</sex> <cat>5</cat> <value>0.998844603008146</value></relriskfordeath><relriskfordeath>  <age> 79</age> <sex>1</sex> <cat>6</cat> <value>1.0035152515196</value></relriskfordeath><relriskfordeath>  <age> 79</age> <sex>1</sex> <cat>7</cat> <value>1.00969607536846</value></relriskfordeath><relriskfordeath>  <age> 79</age> <sex>1</sex> <cat>8</cat> <value>1.01907183666108</value></relriskfordeath><relriskfordeath>  <age> 80</age> <sex>0</sex> <cat>1</cat> <value>1</value></relriskfordeath><relriskfordeath>  <age> 80</age> <sex>0</sex> <cat>2</cat> <value>1</value></relriskfordeath><relriskfordeath>  <age> 80</age> <sex>0</sex> <cat>3</cat> <value>1</value></relriskfordeath><relriskfordeath>  <age> 80</age> <sex>0</sex> <cat>4</cat> <value>1</value></relriskfordeath><relriskfordeath>  <age> 80</age> <sex>0</sex> <cat>5</cat> <value>1</value></relriskfordeath><relriskfordeath>  <age> 80</age> <sex>0</sex> <cat>6</cat> <value>1</value></relriskfordeath><relriskfordeath>  <age> 80</age> <sex>0</sex> <cat>7</cat> <value>1</value></relriskfordeath><relriskfordeath>  <age> 80</age> <sex>0</sex> <cat>8</cat> <value>1</value></relriskfordeath><relriskfordeath>  <age> 80</age> <sex>1</sex> <cat>1</cat> <value>1</value></relriskfordeath><relriskfordeath>  <age> 80</age> <sex>1</sex> <cat>2</cat> <value>1</value></relriskfordeath><relriskfordeath>  <age> 80</age> <sex>1</sex> <cat>3</cat> <value>1</value></relriskfordeath><relriskfordeath>  <age> 80</age> <sex>1</sex> <cat>4</cat> <value>1</value></relriskfordeath><relriskfordeath>  <age> 80</age> <sex>1</sex> <cat>5</cat> <value>1</value></relriskfordeath><relriskfordeath>  <age> 80</age> <sex>1</sex> <cat>6</cat> <value>1</value></relriskfordeath><relriskfordeath>  <age> 80</age> <sex>1</sex> <cat>7</cat> <value>1</value></relriskfordeath><relriskfordeath>  <age> 80</age> <sex>1</sex> <cat>8</cat> <value>1</value></relriskfordeath><relriskfordeath>  <age> 81</age> <sex>0</sex> <cat>1</cat> <value>1</value></relriskfordeath><relriskfordeath>  <age> 81</age> <sex>0</sex> <cat>2</cat> <value>1</value></relriskfordeath><relriskfordeath>  <age> 81</age> <sex>0</sex> <cat>3</cat> <value>1</value></relriskfordeath><relriskfordeath>  <age> 81</age> <sex>0</sex> <cat>4</cat> <value>1</value></relriskfordeath><relriskfordeath>  <age> 81</age> <sex>0</sex> <cat>5</cat> <value>1</value></relriskfordeath><relriskfordeath>  <age> 81</age> <sex>0</sex> <cat>6</cat> <value>1</value></relriskfordeath><relriskfordeath>  <age> 81</age> <sex>0</sex> <cat>7</cat> <value>1</value></relriskfordeath><relriskfordeath>  <age> 81</age> <sex>0</sex> <cat>8</cat> <value>1</value></relriskfordeath><relriskfordeath>  <age> 81</age> <sex>1</sex> <cat>1</cat> <value>1</value></relriskfordeath><relriskfordeath>  <age> 81</age> <sex>1</sex> <cat>2</cat> <value>1</value></relriskfordeath><relriskfordeath>  <age> 81</age> <sex>1</sex> <cat>3</cat> <value>1</value></relriskfordeath><relriskfordeath>  <age> 81</age> <sex>1</sex> <cat>4</cat> <value>1</value></relriskfordeath><relriskfordeath>  <age> 81</age> <sex>1</sex> <cat>5</cat> <value>1</value></relriskfordeath><relriskfordeath>  <age> 81</age> <sex>1</sex> <cat>6</cat> <value>1</value></relriskfordeath><relriskfordeath>  <age> 81</age> <sex>1</sex> <cat>7</cat> <value>1</value></relriskfordeath><relriskfordeath>  <age> 81</age> <sex>1</sex> <cat>8</cat> <value>1</value></relriskfordeath><relriskfordeath>  <age> 82</age> <sex>0</sex> <cat>1</cat> <value>1</value></relriskfordeath><relriskfordeath>  <age> 82</age> <sex>0</sex> <cat>2</cat> <value>1</value></relriskfordeath><relriskfordeath>  <age> 82</age> <sex>0</sex> <cat>3</cat> <value>1</value></relriskfordeath><relriskfordeath>  <age> 82</age> <sex>0</sex> <cat>4</cat> <value>1</value></relriskfordeath><relriskfordeath>  <age> 82</age> <sex>0</sex> <cat>5</cat> <value>1</value></relriskfordeath><relriskfordeath>  <age> 82</age> <sex>0</sex> <cat>6</cat> <value>1</value></relriskfordeath><relriskfordeath>  <age> 82</age> <sex>0</sex> <cat>7</cat> <value>1</value></relriskfordeath><relriskfordeath>  <age> 82</age> <sex>0</sex> <cat>8</cat> <value>1</value></relriskfordeath><relriskfordeath>  <age> 82</age> <sex>1</sex> <cat>1</cat> <value>1</value></relriskfordeath><relriskfordeath>  <age> 82</age> <sex>1</sex> <cat>2</cat> <value>1</value></relriskfordeath><relriskfordeath>  <age> 82</age> <sex>1</sex> <cat>3</cat> <value>1</value></relriskfordeath><relriskfordeath>  <age> 82</age> <sex>1</sex> <cat>4</cat> <value>1</value></relriskfordeath><relriskfordeath>  <age> 82</age> <sex>1</sex> <cat>5</cat> <value>1</value></relriskfordeath><relriskfordeath>  <age> 82</age> <sex>1</sex> <cat>6</cat> <value>1</value></relriskfordeath><relriskfordeath>  <age> 82</age> <sex>1</sex> <cat>7</cat> <value>1</value></relriskfordeath><relriskfordeath>  <age> 82</age> <sex>1</sex> <cat>8</cat> <value>1</value></relriskfordeath><relriskfordeath>  <age> 83</age> <sex>0</sex> <cat>1</cat> <value>1</value></relriskfordeath><relriskfordeath>  <age> 83</age> <sex>0</sex> <cat>2</cat> <value>1</value></relriskfordeath><relriskfordeath>  <age> 83</age> <sex>0</sex> <cat>3</cat> <value>1</value></relriskfordeath><relriskfordeath>  <age> 83</age> <sex>0</sex> <cat>4</cat> <value>1</value></relriskfordeath><relriskfordeath>  <age> 83</age> <sex>0</sex> <cat>5</cat> <value>1</value></relriskfordeath><relriskfordeath>  <age> 83</age> <sex>0</sex> <cat>6</cat> <value>1</value></relriskfordeath><relriskfordeath>  <age> 83</age> <sex>0</sex> <cat>7</cat> <value>1</value></relriskfordeath><relriskfordeath>  <age> 83</age> <sex>0</sex> <cat>8</cat> <value>1</value></relriskfordeath><relriskfordeath>  <age> 83</age> <sex>1</sex> <cat>1</cat> <value>1</value></relriskfordeath><relriskfordeath>  <age> 83</age> <sex>1</sex> <cat>2</cat> <value>1</value></relriskfordeath><relriskfordeath>  <age> 83</age> <sex>1</sex> <cat>3</cat> <value>1</value></relriskfordeath><relriskfordeath>  <age> 83</age> <sex>1</sex> <cat>4</cat> <value>1</value></relriskfordeath><relriskfordeath>  <age> 83</age> <sex>1</sex> <cat>5</cat> <value>1</value></relriskfordeath><relriskfordeath>  <age> 83</age> <sex>1</sex> <cat>6</cat> <value>1</value></relriskfordeath><relriskfordeath>  <age> 83</age> <sex>1</sex> <cat>7</cat> <value>1</value></relriskfordeath><relriskfordeath>  <age> 83</age> <sex>1</sex> <cat>8</cat> <value>1</value></relriskfordeath><relriskfordeath>  <age> 84</age> <sex>0</sex> <cat>1</cat> <value>1</value></relriskfordeath><relriskfordeath>  <age> 84</age> <sex>0</sex> <cat>2</cat> <value>1</value></relriskfordeath><relriskfordeath>  <age> 84</age> <sex>0</sex> <cat>3</cat> <value>1</value></relriskfordeath><relriskfordeath>  <age> 84</age> <sex>0</sex> <cat>4</cat> <value>1</value></relriskfordeath><relriskfordeath>  <age> 84</age> <sex>0</sex> <cat>5</cat> <value>1</value></relriskfordeath><relriskfordeath>  <age> 84</age> <sex>0</sex> <cat>6</cat> <value>1</value></relriskfordeath><relriskfordeath>  <age> 84</age> <sex>0</sex> <cat>7</cat> <value>1</value></relriskfordeath><relriskfordeath>  <age> 84</age> <sex>0</sex> <cat>8</cat> <value>1</value></relriskfordeath><relriskfordeath>  <age> 84</age> <sex>1</sex> <cat>1</cat> <value>1</value></relriskfordeath><relriskfordeath>  <age> 84</age> <sex>1</sex> <cat>2</cat> <value>1</value></relriskfordeath><relriskfordeath>  <age> 84</age> <sex>1</sex> <cat>3</cat> <value>1</value></relriskfordeath><relriskfordeath>  <age> 84</age> <sex>1</sex> <cat>4</cat> <value>1</value></relriskfordeath><relriskfordeath>  <age> 84</age> <sex>1</sex> <cat>5</cat> <value>1</value></relriskfordeath><relriskfordeath>  <age> 84</age> <sex>1</sex> <cat>6</cat> <value>1</value></relriskfordeath><relriskfordeath>  <age> 84</age> <sex>1</sex> <cat>7</cat> <value>1</value></relriskfordeath><relriskfordeath>  <age> 84</age> <sex>1</sex> <cat>8</cat> <value>1</value></relriskfordeath><relriskfordeath>  <age> 85</age> <sex>0</sex> <cat>1</cat> <value>1</value></relriskfordeath><relriskfordeath>  <age> 85</age> <sex>0</sex> <cat>2</cat> <value>1</value></relriskfordeath><relriskfordeath>  <age> 85</age> <sex>0</sex> <cat>3</cat> <value>1</value></relriskfordeath><relriskfordeath>  <age> 85</age> <sex>0</sex> <cat>4</cat> <value>1</value></relriskfordeath><relriskfordeath>  <age> 85</age> <sex>0</sex> <cat>5</cat> <value>1</value></relriskfordeath><relriskfordeath>  <age> 85</age> <sex>0</sex> <cat>6</cat> <value>1</value></relriskfordeath><relriskfordeath>  <age> 85</age> <sex>0</sex> <cat>7</cat> <value>1</value></relriskfordeath><relriskfordeath>  <age> 85</age> <sex>0</sex> <cat>8</cat> <value>1</value></relriskfordeath><relriskfordeath>  <age> 85</age> <sex>1</sex> <cat>1</cat> <value>1</value></relriskfordeath><relriskfordeath>  <age> 85</age> <sex>1</sex> <cat>2</cat> <value>1</value></relriskfordeath><relriskfordeath>  <age> 85</age> <sex>1</sex> <cat>3</cat> <value>1</value></relriskfordeath><relriskfordeath>  <age> 85</age> <sex>1</sex> <cat>4</cat> <value>1</value></relriskfordeath><relriskfordeath>  <age> 85</age> <sex>1</sex> <cat>5</cat> <value>1</value></relriskfordeath><relriskfordeath>  <age> 85</age> <sex>1</sex> <cat>6</cat> <value>1</value></relriskfordeath><relriskfordeath>  <age> 85</age> <sex>1</sex> <cat>7</cat> <value>1</value></relriskfordeath><relriskfordeath>  <age> 85</age> <sex>1</sex> <cat>8</cat> <value>1</value></relriskfordeath><relriskfordeath>  <age> 86</age> <sex>0</sex> <cat>1</cat> <value>1</value></relriskfordeath><relriskfordeath>  <age> 86</age> <sex>0</sex> <cat>2</cat> <value>1</value></relriskfordeath><relriskfordeath>  <age> 86</age> <sex>0</sex> <cat>3</cat> <value>1</value></relriskfordeath><relriskfordeath>  <age> 86</age> <sex>0</sex> <cat>4</cat> <value>1</value></relriskfordeath><relriskfordeath>  <age> 86</age> <sex>0</sex> <cat>5</cat> <value>1</value></relriskfordeath><relriskfordeath>  <age> 86</age> <sex>0</sex> <cat>6</cat> <value>1</value></relriskfordeath><relriskfordeath>  <age> 86</age> <sex>0</sex> <cat>7</cat> <value>1</value></relriskfordeath><relriskfordeath>  <age> 86</age> <sex>0</sex> <cat>8</cat> <value>1</value></relriskfordeath><relriskfordeath>  <age> 86</age> <sex>1</sex> <cat>1</cat> <value>1</value></relriskfordeath><relriskfordeath>  <age> 86</age> <sex>1</sex> <cat>2</cat> <value>1</value></relriskfordeath><relriskfordeath>  <age> 86</age> <sex>1</sex> <cat>3</cat> <value>1</value></relriskfordeath><relriskfordeath>  <age> 86</age> <sex>1</sex> <cat>4</cat> <value>1</value></relriskfordeath><relriskfordeath>  <age> 86</age> <sex>1</sex> <cat>5</cat> <value>1</value></relriskfordeath><relriskfordeath>  <age> 86</age> <sex>1</sex> <cat>6</cat> <value>1</value></relriskfordeath><relriskfordeath>  <age> 86</age> <sex>1</sex> <cat>7</cat> <value>1</value></relriskfordeath><relriskfordeath>  <age> 86</age> <sex>1</sex> <cat>8</cat> <value>1</value></relriskfordeath><relriskfordeath>  <age> 87</age> <sex>0</sex> <cat>1</cat> <value>1</value></relriskfordeath><relriskfordeath>  <age> 87</age> <sex>0</sex> <cat>2</cat> <value>1</value></relriskfordeath><relriskfordeath>  <age> 87</age> <sex>0</sex> <cat>3</cat> <value>1</value></relriskfordeath><relriskfordeath>  <age> 87</age> <sex>0</sex> <cat>4</cat> <value>1</value></relriskfordeath><relriskfordeath>  <age> 87</age> <sex>0</sex> <cat>5</cat> <value>1</value></relriskfordeath><relriskfordeath>  <age> 87</age> <sex>0</sex> <cat>6</cat> <value>1</value></relriskfordeath><relriskfordeath>  <age> 87</age> <sex>0</sex> <cat>7</cat> <value>1</value></relriskfordeath><relriskfordeath>  <age> 87</age> <sex>0</sex> <cat>8</cat> <value>1</value></relriskfordeath><relriskfordeath>  <age> 87</age> <sex>1</sex> <cat>1</cat> <value>1</value></relriskfordeath><relriskfordeath>  <age> 87</age> <sex>1</sex> <cat>2</cat> <value>1</value></relriskfordeath><relriskfordeath>  <age> 87</age> <sex>1</sex> <cat>3</cat> <value>1</value></relriskfordeath><relriskfordeath>  <age> 87</age> <sex>1</sex> <cat>4</cat> <value>1</value></relriskfordeath><relriskfordeath>  <age> 87</age> <sex>1</sex> <cat>5</cat> <value>1</value></relriskfordeath><relriskfordeath>  <age> 87</age> <sex>1</sex> <cat>6</cat> <value>1</value></relriskfordeath><relriskfordeath>  <age> 87</age> <sex>1</sex> <cat>7</cat> <value>1</value></relriskfordeath><relriskfordeath>  <age> 87</age> <sex>1</sex> <cat>8</cat> <value>1</value></relriskfordeath><relriskfordeath>  <age> 88</age> <sex>0</sex> <cat>1</cat> <value>1</value></relriskfordeath><relriskfordeath>  <age> 88</age> <sex>0</sex> <cat>2</cat> <value>1</value></relriskfordeath><relriskfordeath>  <age> 88</age> <sex>0</sex> <cat>3</cat> <value>1</value></relriskfordeath><relriskfordeath>  <age> 88</age> <sex>0</sex> <cat>4</cat> <value>1</value></relriskfordeath><relriskfordeath>  <age> 88</age> <sex>0</sex> <cat>5</cat> <value>1</value></relriskfordeath><relriskfordeath>  <age> 88</age> <sex>0</sex> <cat>6</cat> <value>1</value></relriskfordeath><relriskfordeath>  <age> 88</age> <sex>0</sex> <cat>7</cat> <value>1</value></relriskfordeath><relriskfordeath>  <age> 88</age> <sex>0</sex> <cat>8</cat> <value>1</value></relriskfordeath><relriskfordeath>  <age> 88</age> <sex>1</sex> <cat>1</cat> <value>1</value></relriskfordeath><relriskfordeath>  <age> 88</age> <sex>1</sex> <cat>2</cat> <value>1</value></relriskfordeath><relriskfordeath>  <age> 88</age> <sex>1</sex> <cat>3</cat> <value>1</value></relriskfordeath><relriskfordeath>  <age> 88</age> <sex>1</sex> <cat>4</cat> <value>1</value></relriskfordeath><relriskfordeath>  <age> 88</age> <sex>1</sex> <cat>5</cat> <value>1</value></relriskfordeath><relriskfordeath>  <age> 88</age> <sex>1</sex> <cat>6</cat> <value>1</value></relriskfordeath><relriskfordeath>  <age> 88</age> <sex>1</sex> <cat>7</cat> <value>1</value></relriskfordeath><relriskfordeath>  <age> 88</age> <sex>1</sex> <cat>8</cat> <value>1</value></relriskfordeath><relriskfordeath>  <age> 89</age> <sex>0</sex> <cat>1</cat> <value>1</value></relriskfordeath><relriskfordeath>  <age> 89</age> <sex>0</sex> <cat>2</cat> <value>1</value></relriskfordeath><relriskfordeath>  <age> 89</age> <sex>0</sex> <cat>3</cat> <value>1</value></relriskfordeath><relriskfordeath>  <age> 89</age> <sex>0</sex> <cat>4</cat> <value>1</value></relriskfordeath><relriskfordeath>  <age> 89</age> <sex>0</sex> <cat>5</cat> <value>1</value></relriskfordeath><relriskfordeath>  <age> 89</age> <sex>0</sex> <cat>6</cat> <value>1</value></relriskfordeath><relriskfordeath>  <age> 89</age> <sex>0</sex> <cat>7</cat> <value>1</value></relriskfordeath><relriskfordeath>  <age> 89</age> <sex>0</sex> <cat>8</cat> <value>1</value></relriskfordeath><relriskfordeath>  <age> 89</age> <sex>1</sex> <cat>1</cat> <value>1</value></relriskfordeath><relriskfordeath>  <age> 89</age> <sex>1</sex> <cat>2</cat> <value>1</value></relriskfordeath><relriskfordeath>  <age> 89</age> <sex>1</sex> <cat>3</cat> <value>1</value></relriskfordeath><relriskfordeath>  <age> 89</age> <sex>1</sex> <cat>4</cat> <value>1</value></relriskfordeath><relriskfordeath>  <age> 89</age> <sex>1</sex> <cat>5</cat> <value>1</value></relriskfordeath><relriskfordeath>  <age> 89</age> <sex>1</sex> <cat>6</cat> <value>1</value></relriskfordeath><relriskfordeath>  <age> 89</age> <sex>1</sex> <cat>7</cat> <value>1</value></relriskfordeath><relriskfordeath>  <age> 89</age> <sex>1</sex> <cat>8</cat> <value>1</value></relriskfordeath><relriskfordeath>  <age> 90</age> <sex>0</sex> <cat>1</cat> <value>1</value></relriskfordeath><relriskfordeath>  <age> 90</age> <sex>0</sex> <cat>2</cat> <value>1</value></relriskfordeath><relriskfordeath>  <age> 90</age> <sex>0</sex> <cat>3</cat> <value>1</value></relriskfordeath><relriskfordeath>  <age> 90</age> <sex>0</sex> <cat>4</cat> <value>1</value></relriskfordeath><relriskfordeath>  <age> 90</age> <sex>0</sex> <cat>5</cat> <value>1</value></relriskfordeath><relriskfordeath>  <age> 90</age> <sex>0</sex> <cat>6</cat> <value>1</value></relriskfordeath><relriskfordeath>  <age> 90</age> <sex>0</sex> <cat>7</cat> <value>1</value></relriskfordeath><relriskfordeath>  <age> 90</age> <sex>0</sex> <cat>8</cat> <value>1</value></relriskfordeath><relriskfordeath>  <age> 90</age> <sex>1</sex> <cat>1</cat> <value>1</value></relriskfordeath><relriskfordeath>  <age> 90</age> <sex>1</sex> <cat>2</cat> <value>1</value></relriskfordeath><relriskfordeath>  <age> 90</age> <sex>1</sex> <cat>3</cat> <value>1</value></relriskfordeath><relriskfordeath>  <age> 90</age> <sex>1</sex> <cat>4</cat> <value>1</value></relriskfordeath><relriskfordeath>  <age> 90</age> <sex>1</sex> <cat>5</cat> <value>1</value></relriskfordeath><relriskfordeath>  <age> 90</age> <sex>1</sex> <cat>6</cat> <value>1</value></relriskfordeath><relriskfordeath>  <age> 90</age> <sex>1</sex> <cat>7</cat> <value>1</value></relriskfordeath><relriskfordeath>  <age> 90</age> <sex>1</sex> <cat>8</cat> <value>1</value></relriskfordeath><relriskfordeath>  <age> 91</age> <sex>0</sex> <cat>1</cat> <value>1</value></relriskfordeath><relriskfordeath>  <age> 91</age> <sex>0</sex> <cat>2</cat> <value>1</value></relriskfordeath><relriskfordeath>  <age> 91</age> <sex>0</sex> <cat>3</cat> <value>1</value></relriskfordeath><relriskfordeath>  <age> 91</age> <sex>0</sex> <cat>4</cat> <value>1</value></relriskfordeath><relriskfordeath>  <age> 91</age> <sex>0</sex> <cat>5</cat> <value>1</value></relriskfordeath><relriskfordeath>  <age> 91</age> <sex>0</sex> <cat>6</cat> <value>1</value></relriskfordeath><relriskfordeath>  <age> 91</age> <sex>0</sex> <cat>7</cat> <value>1</value></relriskfordeath><relriskfordeath>  <age> 91</age> <sex>0</sex> <cat>8</cat> <value>1</value></relriskfordeath><relriskfordeath>  <age> 91</age> <sex>1</sex> <cat>1</cat> <value>1</value></relriskfordeath><relriskfordeath>  <age> 91</age> <sex>1</sex> <cat>2</cat> <value>1</value></relriskfordeath><relriskfordeath>  <age> 91</age> <sex>1</sex> <cat>3</cat> <value>1</value></relriskfordeath><relriskfordeath>  <age> 91</age> <sex>1</sex> <cat>4</cat> <value>1</value></relriskfordeath><relriskfordeath>  <age> 91</age> <sex>1</sex> <cat>5</cat> <value>1</value></relriskfordeath><relriskfordeath>  <age> 91</age> <sex>1</sex> <cat>6</cat> <value>1</value></relriskfordeath><relriskfordeath>  <age> 91</age> <sex>1</sex> <cat>7</cat> <value>1</value></relriskfordeath><relriskfordeath>  <age> 91</age> <sex>1</sex> <cat>8</cat> <value>1</value></relriskfordeath><relriskfordeath>  <age> 92</age> <sex>0</sex> <cat>1</cat> <value>1</value></relriskfordeath><relriskfordeath>  <age> 92</age> <sex>0</sex> <cat>2</cat> <value>1</value></relriskfordeath><relriskfordeath>  <age> 92</age> <sex>0</sex> <cat>3</cat> <value>1</value></relriskfordeath><relriskfordeath>  <age> 92</age> <sex>0</sex> <cat>4</cat> <value>1</value></relriskfordeath><relriskfordeath>  <age> 92</age> <sex>0</sex> <cat>5</cat> <value>1</value></relriskfordeath><relriskfordeath>  <age> 92</age> <sex>0</sex> <cat>6</cat> <value>1</value></relriskfordeath><relriskfordeath>  <age> 92</age> <sex>0</sex> <cat>7</cat> <value>1</value></relriskfordeath><relriskfordeath>  <age> 92</age> <sex>0</sex> <cat>8</cat> <value>1</value></relriskfordeath><relriskfordeath>  <age> 92</age> <sex>1</sex> <cat>1</cat> <value>1</value></relriskfordeath><relriskfordeath>  <age> 92</age> <sex>1</sex> <cat>2</cat> <value>1</value></relriskfordeath><relriskfordeath>  <age> 92</age> <sex>1</sex> <cat>3</cat> <value>1</value></relriskfordeath><relriskfordeath>  <age> 92</age> <sex>1</sex> <cat>4</cat> <value>1</value></relriskfordeath><relriskfordeath>  <age> 92</age> <sex>1</sex> <cat>5</cat> <value>1</value></relriskfordeath><relriskfordeath>  <age> 92</age> <sex>1</sex> <cat>6</cat> <value>1</value></relriskfordeath><relriskfordeath>  <age> 92</age> <sex>1</sex> <cat>7</cat> <value>1</value></relriskfordeath><relriskfordeath>  <age> 92</age> <sex>1</sex> <cat>8</cat> <value>1</value></relriskfordeath><relriskfordeath>  <age> 93</age> <sex>0</sex> <cat>1</cat> <value>1</value></relriskfordeath><relriskfordeath>  <age> 93</age> <sex>0</sex> <cat>2</cat> <value>1</value></relriskfordeath><relriskfordeath>  <age> 93</age> <sex>0</sex> <cat>3</cat> <value>1</value></relriskfordeath><relriskfordeath>  <age> 93</age> <sex>0</sex> <cat>4</cat> <value>1</value></relriskfordeath><relriskfordeath>  <age> 93</age> <sex>0</sex> <cat>5</cat> <value>1</value></relriskfordeath><relriskfordeath>  <age> 93</age> <sex>0</sex> <cat>6</cat> <value>1</value></relriskfordeath><relriskfordeath>  <age> 93</age> <sex>0</sex> <cat>7</cat> <value>1</value></relriskfordeath><relriskfordeath>  <age> 93</age> <sex>0</sex> <cat>8</cat> <value>1</value></relriskfordeath><relriskfordeath>  <age> 93</age> <sex>1</sex> <cat>1</cat> <value>1</value></relriskfordeath><relriskfordeath>  <age> 93</age> <sex>1</sex> <cat>2</cat> <value>1</value></relriskfordeath><relriskfordeath>  <age> 93</age> <sex>1</sex> <cat>3</cat> <value>1</value></relriskfordeath><relriskfordeath>  <age> 93</age> <sex>1</sex> <cat>4</cat> <value>1</value></relriskfordeath><relriskfordeath>  <age> 93</age> <sex>1</sex> <cat>5</cat> <value>1</value></relriskfordeath><relriskfordeath>  <age> 93</age> <sex>1</sex> <cat>6</cat> <value>1</value></relriskfordeath><relriskfordeath>  <age> 93</age> <sex>1</sex> <cat>7</cat> <value>1</value></relriskfordeath><relriskfordeath>  <age> 93</age> <sex>1</sex> <cat>8</cat> <value>1</value></relriskfordeath><relriskfordeath>  <age> 94</age> <sex>0</sex> <cat>1</cat> <value>1</value></relriskfordeath><relriskfordeath>  <age> 94</age> <sex>0</sex> <cat>2</cat> <value>1</value></relriskfordeath><relriskfordeath>  <age> 94</age> <sex>0</sex> <cat>3</cat> <value>1</value></relriskfordeath><relriskfordeath>  <age> 94</age> <sex>0</sex> <cat>4</cat> <value>1</value></relriskfordeath><relriskfordeath>  <age> 94</age> <sex>0</sex> <cat>5</cat> <value>1</value></relriskfordeath><relriskfordeath>  <age> 94</age> <sex>0</sex> <cat>6</cat> <value>1</value></relriskfordeath><relriskfordeath>  <age> 94</age> <sex>0</sex> <cat>7</cat> <value>1</value></relriskfordeath><relriskfordeath>  <age> 94</age> <sex>0</sex> <cat>8</cat> <value>1</value></relriskfordeath><relriskfordeath>  <age> 94</age> <sex>1</sex> <cat>1</cat> <value>1</value></relriskfordeath><relriskfordeath>  <age> 94</age> <sex>1</sex> <cat>2</cat> <value>1</value></relriskfordeath><relriskfordeath>  <age> 94</age> <sex>1</sex> <cat>3</cat> <value>1</value></relriskfordeath><relriskfordeath>  <age> 94</age> <sex>1</sex> <cat>4</cat> <value>1</value></relriskfordeath><relriskfordeath>  <age> 94</age> <sex>1</sex> <cat>5</cat> <value>1</value></relriskfordeath><relriskfordeath>  <age> 94</age> <sex>1</sex> <cat>6</cat> <value>1</value></relriskfordeath><relriskfordeath>  <age> 94</age> <sex>1</sex> <cat>7</cat> <value>1</value></relriskfordeath><relriskfordeath>  <age> 94</age> <sex>1</sex> <cat>8</cat> <value>1</value></relriskfordeath><relriskfordeath>  <age> 95</age> <sex>0</sex> <cat>1</cat> <value>1</value></relriskfordeath><relriskfordeath>  <age> 95</age> <sex>0</sex> <cat>2</cat> <value>1</value></relriskfordeath><relriskfordeath>  <age> 95</age> <sex>0</sex> <cat>3</cat> <value>1</value></relriskfordeath><relriskfordeath>  <age> 95</age> <sex>0</sex> <cat>4</cat> <value>1</value></relriskfordeath><relriskfordeath>  <age> 95</age> <sex>0</sex> <cat>5</cat> <value>1</value></relriskfordeath><relriskfordeath>  <age> 95</age> <sex>0</sex> <cat>6</cat> <value>1</value></relriskfordeath><relriskfordeath>  <age> 95</age> <sex>0</sex> <cat>7</cat> <value>1</value></relriskfordeath><relriskfordeath>  <age> 95</age> <sex>0</sex> <cat>8</cat> <value>1</value></relriskfordeath><relriskfordeath>  <age> 95</age> <sex>1</sex> <cat>1</cat> <value>1</value></relriskfordeath><relriskfordeath>  <age> 95</age> <sex>1</sex> <cat>2</cat> <value>1</value></relriskfordeath><relriskfordeath>  <age> 95</age> <sex>1</sex> <cat>3</cat> <value>1</value></relriskfordeath><relriskfordeath>  <age> 95</age> <sex>1</sex> <cat>4</cat> <value>1</value></relriskfordeath><relriskfordeath>  <age> 95</age> <sex>1</sex> <cat>5</cat> <value>1</value></relriskfordeath><relriskfordeath>  <age> 95</age> <sex>1</sex> <cat>6</cat> <value>1</value></relriskfordeath><relriskfordeath>  <age> 95</age> <sex>1</sex> <cat>7</cat> <value>1</value></relriskfordeath><relriskfordeath>  <age> 95</age> <sex>1</sex> <cat>8</cat> <value>1</value></relriskfordeath></relrisksfordeath_categorical>
