# Supplementary material for: Identification of differences in health impact modelling of salt reduction
Source: PLoS One. 2017 Nov 28;12(11):e0186760. doi: 10.1371/journal.pone.0186760 (PMC5705127; doi:10.1371/journal.pone.0186760)
Supplement: S1 Data — (ZIP) [file pone.0186760.s001.zip › default/Reference_Data/Risk_Factors/SBP/configuration.xml]

<?xml version="1.0"?>

<riskfactor_categorical>
  <classes>
    <class>
      <flexdex>1</flexdex>
      <name>&lt;120 mmHg</name>
    </class>
    <class>
      <flexdex>2</flexdex>
      <name>120-140 mmHg</name>
    </class>
    <class>
      <flexdex>3</flexdex>
      <name>140-160 mmHg</name>
    </class>
    <class>
      <flexdex>4</flexdex>
      <name>160+ mmHg</name>
    </class>
  </classes>
  <referenceclass>1</referenceclass>
</riskfactor_categorical>
