# Supplementary material for: Identification of differences in health impact modelling of salt reduction
Source: PLoS One. 2017 Nov 28;12(11):e0186760. doi: 10.1371/journal.pone.0186760 (PMC5705127; doi:10.1371/journal.pone.0186760)
Supplement: S1 Data — (ZIP) [file pone.0186760.s001.zip › default/Reference_Data/Risk_Factors/SBP/Prevalences/SBP_prevalence_default_alt.xml]

<?xml version="1.0"?> <riskfactorprevalences_categorical><prevalence>  <age> 0</age> <sex> 0</sex> <cat> 1</cat> <percent> 24.7255285243611</percent></prevalence><prevalence>  <age> 0</age> <sex> 0</sex> <cat> 2</cat> <percent> 70.2599244430429</percent></prevalence><prevalence>  <age> 0</age> <sex> 0</sex> <cat> 3</cat> <percent> 4.9459563203779</percent></prevalence><prevalence>  <age> 0</age> <sex> 0</sex> <cat> 4</cat> <percent> 0.0685907122181473</percent></prevalence><prevalence>  <age> 0</age> <sex> 1</sex> <cat> 1</cat> <percent> 85.4260702236874</percent></prevalence><prevalence>  <age> 0</age> <sex> 1</sex> <cat> 2</cat> <percent> 12.6235100084093</percent></prevalence><prevalence>  <age> 0</age> <sex> 1</sex> <cat> 3</cat> <percent> 1.83837296134788</percent></prevalence><prevalence>  <age> 0</age> <sex> 1</sex> <cat> 4</cat> <percent> 0.112046806555413</percent></prevalence><prevalence>  <age> 1</age> <sex> 0</sex> <cat> 1</cat> <percent> 24.7255285243611</percent></prevalence><prevalence>  <age> 1</age> <sex> 0</sex> <cat> 2</cat> <percent> 70.2599244430429</percent></prevalence><prevalence>  <age> 1</age> <sex> 0</sex> <cat> 3</cat> <percent> 4.9459563203779</percent></prevalence><prevalence>  <age> 1</age> <sex> 0</sex> <cat> 4</cat> <percent> 0.0685907122181473</percent></prevalence><prevalence>  <age> 1</age> <sex> 1</sex> <cat> 1</cat> <percent> 85.4260702236874</percent></prevalence><prevalence>  <age> 1</age> <sex> 1</sex> <cat> 2</cat> <percent> 12.6235100084093</percent></prevalence><prevalence>  <age> 1</age> <sex> 1</sex> <cat> 3</cat> <percent> 1.83837296134788</percent></prevalence><prevalence>  <age> 1</age> <sex> 1</sex> <cat> 4</cat> <percent> 0.112046806555413</percent></prevalence><prevalence>  <age> 2</age> <sex> 0</sex> <cat> 1</cat> <percent> 24.7255285243611</percent></prevalence><prevalence>  <age> 2</age> <sex> 0</sex> <cat> 2</cat> <percent> 70.2599244430429</percent></prevalence><prevalence>  <age> 2</age> <sex> 0</sex> <cat> 3</cat> <percent> 4.9459563203779</percent></prevalence><prevalence>  <age> 2</age> <sex> 0</sex> <cat> 4</cat> <percent> 0.0685907122181473</percent></prevalence><prevalence>  <age> 2</age> <sex> 1</sex> <cat> 1</cat> <percent> 85.4260702236874</percent></prevalence><prevalence>  <age> 2</age> <sex> 1</sex> <cat> 2</cat> <percent> 12.6235100084093</percent></prevalence><prevalence>  <age> 2</age> <sex> 1</sex> <cat> 3</cat> <percent> 1.83837296134788</percent></prevalence><prevalence>  <age> 2</age> <sex> 1</sex> <cat> 4</cat> <percent> 0.112046806555413</percent></prevalence><prevalence>  <age> 3</age> <sex> 0</sex> <cat> 1</cat> <percent> 24.7255285243611</percent></prevalence><prevalence>  <age> 3</age> <sex> 0</sex> <cat> 2</cat> <percent> 70.2599244430429</percent></prevalence><prevalence>  <age> 3</age> <sex> 0</sex> <cat> 3</cat> <percent> 4.9459563203779</percent></prevalence><prevalence>  <age> 3</age> <sex> 0</sex> <cat> 4</cat> <percent> 0.0685907122181473</percent></prevalence><prevalence>  <age> 3</age> <sex> 1</sex> <cat> 1</cat> <percent> 85.4260702236874</percent></prevalence><prevalence>  <age> 3</age> <sex> 1</sex> <cat> 2</cat> <percent> 12.6235100084093</percent></prevalence><prevalence>  <age> 3</age> <sex> 1</sex> <cat> 3</cat> <percent> 1.83837296134788</percent></prevalence><prevalence>  <age> 3</age> <sex> 1</sex> <cat> 4</cat> <percent> 0.112046806555413</percent></prevalence><prevalence>  <age> 4</age> <sex> 0</sex> <cat> 1</cat> <percent> 24.7255285243611</percent></prevalence><prevalence>  <age> 4</age> <sex> 0</sex> <cat> 2</cat> <percent> 70.2599244430429</percent></prevalence><prevalence>  <age> 4</age> <sex> 0</sex> <cat> 3</cat> <percent> 4.9459563203779</percent></prevalence><prevalence>  <age> 4</age> <sex> 0</sex> <cat> 4</cat> <percent> 0.0685907122181473</percent></prevalence><prevalence>  <age> 4</age> <sex> 1</sex> <cat> 1</cat> <percent> 85.4260702236874</percent></prevalence><prevalence>  <age> 4</age> <sex> 1</sex> <cat> 2</cat> <percent> 12.6235100084093</percent></prevalence><prevalence>  <age> 4</age> <sex> 1</sex> <cat> 3</cat> <percent> 1.83837296134788</percent></prevalence><prevalence>  <age> 4</age> <sex> 1</sex> <cat> 4</cat> <percent> 0.112046806555413</percent></prevalence><prevalence>  <age> 5</age> <sex> 0</sex> <cat> 1</cat> <percent> 24.7255285243611</percent></prevalence><prevalence>  <age> 5</age> <sex> 0</sex> <cat> 2</cat> <percent> 70.2599244430429</percent></prevalence><prevalence>  <age> 5</age> <sex> 0</sex> <cat> 3</cat> <percent> 4.9459563203779</percent></prevalence><prevalence>  <age> 5</age> <sex> 0</sex> <cat> 4</cat> <percent> 0.0685907122181473</percent></prevalence><prevalence>  <age> 5</age> <sex> 1</sex> <cat> 1</cat> <percent> 85.4260702236874</percent></prevalence><prevalence>  <age> 5</age> <sex> 1</sex> <cat> 2</cat> <percent> 12.6235100084093</percent></prevalence><prevalence>  <age> 5</age> <sex> 1</sex> <cat> 3</cat> <percent> 1.83837296134788</percent></prevalence><prevalence>  <age> 5</age> <sex> 1</sex> <cat> 4</cat> <percent> 0.112046806555413</percent></prevalence><prevalence>  <age> 6</age> <sex> 0</sex> <cat> 1</cat> <percent> 24.7255285243611</percent></prevalence><prevalence>  <age> 6</age> <sex> 0</sex> <cat> 2</cat> <percent> 70.2599244430429</percent></prevalence><prevalence>  <age> 6</age> <sex> 0</sex> <cat> 3</cat> <percent> 4.9459563203779</percent></prevalence><prevalence>  <age> 6</age> <sex> 0</sex> <cat> 4</cat> <percent> 0.0685907122181473</percent></prevalence><prevalence>  <age> 6</age> <sex> 1</sex> <cat> 1</cat> <percent> 85.4260702236874</percent></prevalence><prevalence>  <age> 6</age> <sex> 1</sex> <cat> 2</cat> <percent> 12.6235100084093</percent></prevalence><prevalence>  <age> 6</age> <sex> 1</sex> <cat> 3</cat> <percent> 1.83837296134788</percent></prevalence><prevalence>  <age> 6</age> <sex> 1</sex> <cat> 4</cat> <percent> 0.112046806555413</percent></prevalence><prevalence>  <age> 7</age> <sex> 0</sex> <cat> 1</cat> <percent> 24.7255285243611</percent></prevalence><prevalence>  <age> 7</age> <sex> 0</sex> <cat> 2</cat> <percent> 70.2599244430429</percent></prevalence><prevalence>  <age> 7</age> <sex> 0</sex> <cat> 3</cat> <percent> 4.9459563203779</percent></prevalence><prevalence>  <age> 7</age> <sex> 0</sex> <cat> 4</cat> <percent> 0.0685907122181473</percent></prevalence><prevalence>  <age> 7</age> <sex> 1</sex> <cat> 1</cat> <percent> 85.4260702236874</percent></prevalence><prevalence>  <age> 7</age> <sex> 1</sex> <cat> 2</cat> <percent> 12.6235100084093</percent></prevalence><prevalence>  <age> 7</age> <sex> 1</sex> <cat> 3</cat> <percent> 1.83837296134788</percent></prevalence><prevalence>  <age> 7</age> <sex> 1</sex> <cat> 4</cat> <percent> 0.112046806555413</percent></prevalence><prevalence>  <age> 8</age> <sex> 0</sex> <cat> 1</cat> <percent> 24.7255285243611</percent></prevalence><prevalence>  <age> 8</age> <sex> 0</sex> <cat> 2</cat> <percent> 70.2599244430429</percent></prevalence><prevalence>  <age> 8</age> <sex> 0</sex> <cat> 3</cat> <percent> 4.9459563203779</percent></prevalence><prevalence>  <age> 8</age> <sex> 0</sex> <cat> 4</cat> <percent> 0.0685907122181473</percent></prevalence><prevalence>  <age> 8</age> <sex> 1</sex> <cat> 1</cat> <percent> 85.4260702236874</percent></prevalence><prevalence>  <age> 8</age> <sex> 1</sex> <cat> 2</cat> <percent> 12.6235100084093</percent></prevalence><prevalence>  <age> 8</age> <sex> 1</sex> <cat> 3</cat> <percent> 1.83837296134788</percent></prevalence><prevalence>  <age> 8</age> <sex> 1</sex> <cat> 4</cat> <percent> 0.112046806555413</percent></prevalence><prevalence>  <age> 9</age> <sex> 0</sex> <cat> 1</cat> <percent> 24.7255285243611</percent></prevalence><prevalence>  <age> 9</age> <sex> 0</sex> <cat> 2</cat> <percent> 70.2599244430429</percent></prevalence><prevalence>  <age> 9</age> <sex> 0</sex> <cat> 3</cat> <percent> 4.9459563203779</percent></prevalence><prevalence>  <age> 9</age> <sex> 0</sex> <cat> 4</cat> <percent> 0.0685907122181473</percent></prevalence><prevalence>  <age> 9</age> <sex> 1</sex> <cat> 1</cat> <percent> 85.4260702236874</percent></prevalence><prevalence>  <age> 9</age> <sex> 1</sex> <cat> 2</cat> <percent> 12.6235100084093</percent></prevalence><prevalence>  <age> 9</age> <sex> 1</sex> <cat> 3</cat> <percent> 1.83837296134788</percent></prevalence><prevalence>  <age> 9</age> <sex> 1</sex> <cat> 4</cat> <percent> 0.112046806555413</percent></prevalence><prevalence>  <age> 10</age> <sex> 0</sex> <cat> 1</cat> <percent> 24.7255285243611</percent></prevalence><prevalence>  <age> 10</age> <sex> 0</sex> <cat> 2</cat> <percent> 70.2599244430429</percent></prevalence><prevalence>  <age> 10</age> <sex> 0</sex> <cat> 3</cat> <percent> 4.9459563203779</percent></prevalence><prevalence>  <age> 10</age> <sex> 0</sex> <cat> 4</cat> <percent> 0.0685907122181473</percent></prevalence><prevalence>  <age> 10</age> <sex> 1</sex> <cat> 1</cat> <percent> 85.4260702236874</percent></prevalence><prevalence>  <age> 10</age> <sex> 1</sex> <cat> 2</cat> <percent> 12.6235100084093</percent></prevalence><prevalence>  <age> 10</age> <sex> 1</sex> <cat> 3</cat> <percent> 1.83837296134788</percent></prevalence><prevalence>  <age> 10</age> <sex> 1</sex> <cat> 4</cat> <percent> 0.112046806555413</percent></prevalence><prevalence>  <age> 11</age> <sex> 0</sex> <cat> 1</cat> <percent> 24.7255285243611</percent></prevalence><prevalence>  <age> 11</age> <sex> 0</sex> <cat> 2</cat> <percent> 70.2599244430429</percent></prevalence><prevalence>  <age> 11</age> <sex> 0</sex> <cat> 3</cat> <percent> 4.9459563203779</percent></prevalence><prevalence>  <age> 11</age> <sex> 0</sex> <cat> 4</cat> <percent> 0.0685907122181473</percent></prevalence><prevalence>  <age> 11</age> <sex> 1</sex> <cat> 1</cat> <percent> 85.4260702236874</percent></prevalence><prevalence>  <age> 11</age> <sex> 1</sex> <cat> 2</cat> <percent> 12.6235100084093</percent></prevalence><prevalence>  <age> 11</age> <sex> 1</sex> <cat> 3</cat> <percent> 1.83837296134788</percent></prevalence><prevalence>  <age> 11</age> <sex> 1</sex> <cat> 4</cat> <percent> 0.112046806555413</percent></prevalence><prevalence>  <age> 12</age> <sex> 0</sex> <cat> 1</cat> <percent> 24.7255285243611</percent></prevalence><prevalence>  <age> 12</age> <sex> 0</sex> <cat> 2</cat> <percent> 70.2599244430429</percent></prevalence><prevalence>  <age> 12</age> <sex> 0</sex> <cat> 3</cat> <percent> 4.9459563203779</percent></prevalence><prevalence>  <age> 12</age> <sex> 0</sex> <cat> 4</cat> <percent> 0.0685907122181473</percent></prevalence><prevalence>  <age> 12</age> <sex> 1</sex> <cat> 1</cat> <percent> 85.4260702236874</percent></prevalence><prevalence>  <age> 12</age> <sex> 1</sex> <cat> 2</cat> <percent> 12.6235100084093</percent></prevalence><prevalence>  <age> 12</age> <sex> 1</sex> <cat> 3</cat> <percent> 1.83837296134788</percent></prevalence><prevalence>  <age> 12</age> <sex> 1</sex> <cat> 4</cat> <percent> 0.112046806555413</percent></prevalence><prevalence>  <age> 13</age> <sex> 0</sex> <cat> 1</cat> <percent> 24.7255285243611</percent></prevalence><prevalence>  <age> 13</age> <sex> 0</sex> <cat> 2</cat> <percent> 70.2599244430429</percent></prevalence><prevalence>  <age> 13</age> <sex> 0</sex> <cat> 3</cat> <percent> 4.9459563203779</percent></prevalence><prevalence>  <age> 13</age> <sex> 0</sex> <cat> 4</cat> <percent> 0.0685907122181473</percent></prevalence><prevalence>  <age> 13</age> <sex> 1</sex> <cat> 1</cat> <percent> 85.4260702236874</percent></prevalence><prevalence>  <age> 13</age> <sex> 1</sex> <cat> 2</cat> <percent> 12.6235100084093</percent></prevalence><prevalence>  <age> 13</age> <sex> 1</sex> <cat> 3</cat> <percent> 1.83837296134788</percent></prevalence><prevalence>  <age> 13</age> <sex> 1</sex> <cat> 4</cat> <percent> 0.112046806555413</percent></prevalence><prevalence>  <age> 14</age> <sex> 0</sex> <cat> 1</cat> <percent> 24.7255285243611</percent></prevalence><prevalence>  <age> 14</age> <sex> 0</sex> <cat> 2</cat> <percent> 70.2599244430429</percent></prevalence><prevalence>  <age> 14</age> <sex> 0</sex> <cat> 3</cat> <percent> 4.9459563203779</percent></prevalence><prevalence>  <age> 14</age> <sex> 0</sex> <cat> 4</cat> <percent> 0.0685907122181473</percent></prevalence><prevalence>  <age> 14</age> <sex> 1</sex> <cat> 1</cat> <percent> 85.4260702236874</percent></prevalence><prevalence>  <age> 14</age> <sex> 1</sex> <cat> 2</cat> <percent> 12.6235100084093</percent></prevalence><prevalence>  <age> 14</age> <sex> 1</sex> <cat> 3</cat> <percent> 1.83837296134788</percent></prevalence><prevalence>  <age> 14</age> <sex> 1</sex> <cat> 4</cat> <percent> 0.112046806555413</percent></prevalence><prevalence>  <age> 15</age> <sex> 0</sex> <cat> 1</cat> <percent> 24.7255285243611</percent></prevalence><prevalence>  <age> 15</age> <sex> 0</sex> <cat> 2</cat> <percent> 70.2599244430429</percent></prevalence><prevalence>  <age> 15</age> <sex> 0</sex> <cat> 3</cat> <percent> 4.9459563203779</percent></prevalence><prevalence>  <age> 15</age> <sex> 0</sex> <cat> 4</cat> <percent> 0.0685907122181473</percent></prevalence><prevalence>  <age> 15</age> <sex> 1</sex> <cat> 1</cat> <percent> 85.4260702236874</percent></prevalence><prevalence>  <age> 15</age> <sex> 1</sex> <cat> 2</cat> <percent> 12.6235100084093</percent></prevalence><prevalence>  <age> 15</age> <sex> 1</sex> <cat> 3</cat> <percent> 1.83837296134788</percent></prevalence><prevalence>  <age> 15</age> <sex> 1</sex> <cat> 4</cat> <percent> 0.112046806555413</percent></prevalence><prevalence>  <age> 16</age> <sex> 0</sex> <cat> 1</cat> <percent> 24.7255285243611</percent></prevalence><prevalence>  <age> 16</age> <sex> 0</sex> <cat> 2</cat> <percent> 70.2599244430429</percent></prevalence><prevalence>  <age> 16</age> <sex> 0</sex> <cat> 3</cat> <percent> 4.9459563203779</percent></prevalence><prevalence>  <age> 16</age> <sex> 0</sex> <cat> 4</cat> <percent> 0.0685907122181473</percent></prevalence><prevalence>  <age> 16</age> <sex> 1</sex> <cat> 1</cat> <percent> 85.4260702236874</percent></prevalence><prevalence>  <age> 16</age> <sex> 1</sex> <cat> 2</cat> <percent> 12.6235100084093</percent></prevalence><prevalence>  <age> 16</age> <sex> 1</sex> <cat> 3</cat> <percent> 1.83837296134788</percent></prevalence><prevalence>  <age> 16</age> <sex> 1</sex> <cat> 4</cat> <percent> 0.112046806555413</percent></prevalence><prevalence>  <age> 17</age> <sex> 0</sex> <cat> 1</cat> <percent> 24.7255285243611</percent></prevalence><prevalence>  <age> 17</age> <sex> 0</sex> <cat> 2</cat> <percent> 70.2599244430429</percent></prevalence><prevalence>  <age> 17</age> <sex> 0</sex> <cat> 3</cat> <percent> 4.9459563203779</percent></prevalence><prevalence>  <age> 17</age> <sex> 0</sex> <cat> 4</cat> <percent> 0.0685907122181473</percent></prevalence><prevalence>  <age> 17</age> <sex> 1</sex> <cat> 1</cat> <percent> 85.4260702236874</percent></prevalence><prevalence>  <age> 17</age> <sex> 1</sex> <cat> 2</cat> <percent> 12.6235100084093</percent></prevalence><prevalence>  <age> 17</age> <sex> 1</sex> <cat> 3</cat> <percent> 1.83837296134788</percent></prevalence><prevalence>  <age> 17</age> <sex> 1</sex> <cat> 4</cat> <percent> 0.112046806555413</percent></prevalence><prevalence>  <age> 18</age> <sex> 0</sex> <cat> 1</cat> <percent> 24.7255285243611</percent></prevalence><prevalence>  <age> 18</age> <sex> 0</sex> <cat> 2</cat> <percent> 70.2599244430429</percent></prevalence><prevalence>  <age> 18</age> <sex> 0</sex> <cat> 3</cat> <percent> 4.9459563203779</percent></prevalence><prevalence>  <age> 18</age> <sex> 0</sex> <cat> 4</cat> <percent> 0.0685907122181473</percent></prevalence><prevalence>  <age> 18</age> <sex> 1</sex> <cat> 1</cat> <percent> 85.4260702236874</percent></prevalence><prevalence>  <age> 18</age> <sex> 1</sex> <cat> 2</cat> <percent> 12.6235100084093</percent></prevalence><prevalence>  <age> 18</age> <sex> 1</sex> <cat> 3</cat> <percent> 1.83837296134788</percent></prevalence><prevalence>  <age> 18</age> <sex> 1</sex> <cat> 4</cat> <percent> 0.112046806555413</percent></prevalence><prevalence>  <age> 19</age> <sex> 0</sex> <cat> 1</cat> <percent> 24.7255285243611</percent></prevalence><prevalence>  <age> 19</age> <sex> 0</sex> <cat> 2</cat> <percent> 70.2599244430429</percent></prevalence><prevalence>  <age> 19</age> <sex> 0</sex> <cat> 3</cat> <percent> 4.9459563203779</percent></prevalence><prevalence>  <age> 19</age> <sex> 0</sex> <cat> 4</cat> <percent> 0.0685907122181473</percent></prevalence><prevalence>  <age> 19</age> <sex> 1</sex> <cat> 1</cat> <percent> 85.4260702236874</percent></prevalence><prevalence>  <age> 19</age> <sex> 1</sex> <cat> 2</cat> <percent> 12.6235100084093</percent></prevalence><prevalence>  <age> 19</age> <sex> 1</sex> <cat> 3</cat> <percent> 1.83837296134788</percent></prevalence><prevalence>  <age> 19</age> <sex> 1</sex> <cat> 4</cat> <percent> 0.112046806555413</percent></prevalence><prevalence>  <age> 20</age> <sex> 0</sex> <cat> 1</cat> <percent> 24.7255285243611</percent></prevalence><prevalence>  <age> 20</age> <sex> 0</sex> <cat> 2</cat> <percent> 70.2599244430429</percent></prevalence><prevalence>  <age> 20</age> <sex> 0</sex> <cat> 3</cat> <percent> 4.9459563203779</percent></prevalence><prevalence>  <age> 20</age> <sex> 0</sex> <cat> 4</cat> <percent> 0.0685907122181473</percent></prevalence><prevalence>  <age> 20</age> <sex> 1</sex> <cat> 1</cat> <percent> 85.4260702236874</percent></prevalence><prevalence>  <age> 20</age> <sex> 1</sex> <cat> 2</cat> <percent> 12.6235100084093</percent></prevalence><prevalence>  <age> 20</age> <sex> 1</sex> <cat> 3</cat> <percent> 1.83837296134788</percent></prevalence><prevalence>  <age> 20</age> <sex> 1</sex> <cat> 4</cat> <percent> 0.112046806555413</percent></prevalence><prevalence>  <age> 21</age> <sex> 0</sex> <cat> 1</cat> <percent> 24.7255285243611</percent></prevalence><prevalence>  <age> 21</age> <sex> 0</sex> <cat> 2</cat> <percent> 70.2599244430429</percent></prevalence><prevalence>  <age> 21</age> <sex> 0</sex> <cat> 3</cat> <percent> 4.9459563203779</percent></prevalence><prevalence>  <age> 21</age> <sex> 0</sex> <cat> 4</cat> <percent> 0.0685907122181473</percent></prevalence><prevalence>  <age> 21</age> <sex> 1</sex> <cat> 1</cat> <percent> 85.4260702236874</percent></prevalence><prevalence>  <age> 21</age> <sex> 1</sex> <cat> 2</cat> <percent> 12.6235100084093</percent></prevalence><prevalence>  <age> 21</age> <sex> 1</sex> <cat> 3</cat> <percent> 1.83837296134788</percent></prevalence><prevalence>  <age> 21</age> <sex> 1</sex> <cat> 4</cat> <percent> 0.112046806555413</percent></prevalence><prevalence>  <age> 22</age> <sex> 0</sex> <cat> 1</cat> <percent> 24.7255285243611</percent></prevalence><prevalence>  <age> 22</age> <sex> 0</sex> <cat> 2</cat> <percent> 70.2599244430429</percent></prevalence><prevalence>  <age> 22</age> <sex> 0</sex> <cat> 3</cat> <percent> 4.9459563203779</percent></prevalence><prevalence>  <age> 22</age> <sex> 0</sex> <cat> 4</cat> <percent> 0.0685907122181473</percent></prevalence><prevalence>  <age> 22</age> <sex> 1</sex> <cat> 1</cat> <percent> 85.4260702236874</percent></prevalence><prevalence>  <age> 22</age> <sex> 1</sex> <cat> 2</cat> <percent> 12.6235100084093</percent></prevalence><prevalence>  <age> 22</age> <sex> 1</sex> <cat> 3</cat> <percent> 1.83837296134788</percent></prevalence><prevalence>  <age> 22</age> <sex> 1</sex> <cat> 4</cat> <percent> 0.112046806555413</percent></prevalence><prevalence>  <age> 23</age> <sex> 0</sex> <cat> 1</cat> <percent> 24.7255285243611</percent></prevalence><prevalence>  <age> 23</age> <sex> 0</sex> <cat> 2</cat> <percent> 70.2599244430429</percent></prevalence><prevalence>  <age> 23</age> <sex> 0</sex> <cat> 3</cat> <percent> 4.9459563203779</percent></prevalence><prevalence>  <age> 23</age> <sex> 0</sex> <cat> 4</cat> <percent> 0.0685907122181473</percent></prevalence><prevalence>  <age> 23</age> <sex> 1</sex> <cat> 1</cat> <percent> 85.4260702236874</percent></prevalence><prevalence>  <age> 23</age> <sex> 1</sex> <cat> 2</cat> <percent> 12.6235100084093</percent></prevalence><prevalence>  <age> 23</age> <sex> 1</sex> <cat> 3</cat> <percent> 1.83837296134788</percent></prevalence><prevalence>  <age> 23</age> <sex> 1</sex> <cat> 4</cat> <percent> 0.112046806555413</percent></prevalence><prevalence>  <age> 24</age> <sex> 0</sex> <cat> 1</cat> <percent> 24.7255285243611</percent></prevalence><prevalence>  <age> 24</age> <sex> 0</sex> <cat> 2</cat> <percent> 70.2599244430429</percent></prevalence><prevalence>  <age> 24</age> <sex> 0</sex> <cat> 3</cat> <percent> 4.9459563203779</percent></prevalence><prevalence>  <age> 24</age> <sex> 0</sex> <cat> 4</cat> <percent> 0.0685907122181473</percent></prevalence><prevalence>  <age> 24</age> <sex> 1</sex> <cat> 1</cat> <percent> 85.4260702236874</percent></prevalence><prevalence>  <age> 24</age> <sex> 1</sex> <cat> 2</cat> <percent> 12.6235100084093</percent></prevalence><prevalence>  <age> 24</age> <sex> 1</sex> <cat> 3</cat> <percent> 1.83837296134788</percent></prevalence><prevalence>  <age> 24</age> <sex> 1</sex> <cat> 4</cat> <percent> 0.112046806555413</percent></prevalence><prevalence>  <age> 25</age> <sex> 0</sex> <cat> 1</cat> <percent> 24.7255285243611</percent></prevalence><prevalence>  <age> 25</age> <sex> 0</sex> <cat> 2</cat> <percent> 70.2599244430429</percent></prevalence><prevalence>  <age> 25</age> <sex> 0</sex> <cat> 3</cat> <percent> 4.9459563203779</percent></prevalence><prevalence>  <age> 25</age> <sex> 0</sex> <cat> 4</cat> <percent> 0.0685907122181473</percent></prevalence><prevalence>  <age> 25</age> <sex> 1</sex> <cat> 1</cat> <percent> 85.4260702236874</percent></prevalence><prevalence>  <age> 25</age> <sex> 1</sex> <cat> 2</cat> <percent> 12.6235100084093</percent></prevalence><prevalence>  <age> 25</age> <sex> 1</sex> <cat> 3</cat> <percent> 1.83837296134788</percent></prevalence><prevalence>  <age> 25</age> <sex> 1</sex> <cat> 4</cat> <percent> 0.112046806555413</percent></prevalence><prevalence>  <age> 26</age> <sex> 0</sex> <cat> 1</cat> <percent> 24.7255285243611</percent></prevalence><prevalence>  <age> 26</age> <sex> 0</sex> <cat> 2</cat> <percent> 70.2599244430429</percent></prevalence><prevalence>  <age> 26</age> <sex> 0</sex> <cat> 3</cat> <percent> 4.9459563203779</percent></prevalence><prevalence>  <age> 26</age> <sex> 0</sex> <cat> 4</cat> <percent> 0.0685907122181473</percent></prevalence><prevalence>  <age> 26</age> <sex> 1</sex> <cat> 1</cat> <percent> 85.4260702236874</percent></prevalence><prevalence>  <age> 26</age> <sex> 1</sex> <cat> 2</cat> <percent> 12.6235100084093</percent></prevalence><prevalence>  <age> 26</age> <sex> 1</sex> <cat> 3</cat> <percent> 1.83837296134788</percent></prevalence><prevalence>  <age> 26</age> <sex> 1</sex> <cat> 4</cat> <percent> 0.112046806555413</percent></prevalence><prevalence>  <age> 27</age> <sex> 0</sex> <cat> 1</cat> <percent> 24.7255285243611</percent></prevalence><prevalence>  <age> 27</age> <sex> 0</sex> <cat> 2</cat> <percent> 70.2599244430429</percent></prevalence><prevalence>  <age> 27</age> <sex> 0</sex> <cat> 3</cat> <percent> 4.9459563203779</percent></prevalence><prevalence>  <age> 27</age> <sex> 0</sex> <cat> 4</cat> <percent> 0.0685907122181473</percent></prevalence><prevalence>  <age> 27</age> <sex> 1</sex> <cat> 1</cat> <percent> 85.4260702236874</percent></prevalence><prevalence>  <age> 27</age> <sex> 1</sex> <cat> 2</cat> <percent> 12.6235100084093</percent></prevalence><prevalence>  <age> 27</age> <sex> 1</sex> <cat> 3</cat> <percent> 1.83837296134788</percent></prevalence><prevalence>  <age> 27</age> <sex> 1</sex> <cat> 4</cat> <percent> 0.112046806555413</percent></prevalence><prevalence>  <age> 28</age> <sex> 0</sex> <cat> 1</cat> <percent> 24.7255285243611</percent></prevalence><prevalence>  <age> 28</age> <sex> 0</sex> <cat> 2</cat> <percent> 70.2599244430429</percent></prevalence><prevalence>  <age> 28</age> <sex> 0</sex> <cat> 3</cat> <percent> 4.9459563203779</percent></prevalence><prevalence>  <age> 28</age> <sex> 0</sex> <cat> 4</cat> <percent> 0.0685907122181473</percent></prevalence><prevalence>  <age> 28</age> <sex> 1</sex> <cat> 1</cat> <percent> 85.4260702236874</percent></prevalence><prevalence>  <age> 28</age> <sex> 1</sex> <cat> 2</cat> <percent> 12.6235100084093</percent></prevalence><prevalence>  <age> 28</age> <sex> 1</sex> <cat> 3</cat> <percent> 1.83837296134788</percent></prevalence><prevalence>  <age> 28</age> <sex> 1</sex> <cat> 4</cat> <percent> 0.112046806555413</percent></prevalence><prevalence>  <age> 29</age> <sex> 0</sex> <cat> 1</cat> <percent> 24.7255285243611</percent></prevalence><prevalence>  <age> 29</age> <sex> 0</sex> <cat> 2</cat> <percent> 70.2599244430429</percent></prevalence><prevalence>  <age> 29</age> <sex> 0</sex> <cat> 3</cat> <percent> 4.9459563203779</percent></prevalence><prevalence>  <age> 29</age> <sex> 0</sex> <cat> 4</cat> <percent> 0.0685907122181473</percent></prevalence><prevalence>  <age> 29</age> <sex> 1</sex> <cat> 1</cat> <percent> 85.4260702236874</percent></prevalence><prevalence>  <age> 29</age> <sex> 1</sex> <cat> 2</cat> <percent> 12.6235100084093</percent></prevalence><prevalence>  <age> 29</age> <sex> 1</sex> <cat> 3</cat> <percent> 1.83837296134788</percent></prevalence><prevalence>  <age> 29</age> <sex> 1</sex> <cat> 4</cat> <percent> 0.112046806555413</percent></prevalence><prevalence>  <age> 30</age> <sex> 0</sex> <cat> 1</cat> <percent> 24.7255285243611</percent></prevalence><prevalence>  <age> 30</age> <sex> 0</sex> <cat> 2</cat> <percent> 70.2599244430429</percent></prevalence><prevalence>  <age> 30</age> <sex> 0</sex> <cat> 3</cat> <percent> 4.9459563203779</percent></prevalence><prevalence>  <age> 30</age> <sex> 0</sex> <cat> 4</cat> <percent> 0.0685907122181473</percent></prevalence><prevalence>  <age> 30</age> <sex> 1</sex> <cat> 1</cat> <percent> 85.4260702236874</percent></prevalence><prevalence>  <age> 30</age> <sex> 1</sex> <cat> 2</cat> <percent> 12.6235100084093</percent></prevalence><prevalence>  <age> 30</age> <sex> 1</sex> <cat> 3</cat> <percent> 1.83837296134788</percent></prevalence><prevalence>  <age> 30</age> <sex> 1</sex> <cat> 4</cat> <percent> 0.112046806555413</percent></prevalence><prevalence>  <age> 31</age> <sex> 0</sex> <cat> 1</cat> <percent> 24.7255285243611</percent></prevalence><prevalence>  <age> 31</age> <sex> 0</sex> <cat> 2</cat> <percent> 70.2599244430429</percent></prevalence><prevalence>  <age> 31</age> <sex> 0</sex> <cat> 3</cat> <percent> 4.9459563203779</percent></prevalence><prevalence>  <age> 31</age> <sex> 0</sex> <cat> 4</cat> <percent> 0.0685907122181473</percent></prevalence><prevalence>  <age> 31</age> <sex> 1</sex> <cat> 1</cat> <percent> 85.4260702236874</percent></prevalence><prevalence>  <age> 31</age> <sex> 1</sex> <cat> 2</cat> <percent> 12.6235100084093</percent></prevalence><prevalence>  <age> 31</age> <sex> 1</sex> <cat> 3</cat> <percent> 1.83837296134788</percent></prevalence><prevalence>  <age> 31</age> <sex> 1</sex> <cat> 4</cat> <percent> 0.112046806555413</percent></prevalence><prevalence>  <age> 32</age> <sex> 0</sex> <cat> 1</cat> <percent> 24.7255285243611</percent></prevalence><prevalence>  <age> 32</age> <sex> 0</sex> <cat> 2</cat> <percent> 70.2599244430429</percent></prevalence><prevalence>  <age> 32</age> <sex> 0</sex> <cat> 3</cat> <percent> 4.9459563203779</percent></prevalence><prevalence>  <age> 32</age> <sex> 0</sex> <cat> 4</cat> <percent> 0.0685907122181473</percent></prevalence><prevalence>  <age> 32</age> <sex> 1</sex> <cat> 1</cat> <percent> 85.4260702236874</percent></prevalence><prevalence>  <age> 32</age> <sex> 1</sex> <cat> 2</cat> <percent> 12.6235100084093</percent></prevalence><prevalence>  <age> 32</age> <sex> 1</sex> <cat> 3</cat> <percent> 1.83837296134788</percent></prevalence><prevalence>  <age> 32</age> <sex> 1</sex> <cat> 4</cat> <percent> 0.112046806555413</percent></prevalence><prevalence>  <age> 33</age> <sex> 0</sex> <cat> 1</cat> <percent> 24.7255285243611</percent></prevalence><prevalence>  <age> 33</age> <sex> 0</sex> <cat> 2</cat> <percent> 70.2599244430429</percent></prevalence><prevalence>  <age> 33</age> <sex> 0</sex> <cat> 3</cat> <percent> 4.9459563203779</percent></prevalence><prevalence>  <age> 33</age> <sex> 0</sex> <cat> 4</cat> <percent> 0.0685907122181473</percent></prevalence><prevalence>  <age> 33</age> <sex> 1</sex> <cat> 1</cat> <percent> 85.4260702236874</percent></prevalence><prevalence>  <age> 33</age> <sex> 1</sex> <cat> 2</cat> <percent> 12.6235100084093</percent></prevalence><prevalence>  <age> 33</age> <sex> 1</sex> <cat> 3</cat> <percent> 1.83837296134788</percent></prevalence><prevalence>  <age> 33</age> <sex> 1</sex> <cat> 4</cat> <percent> 0.112046806555413</percent></prevalence><prevalence>  <age> 34</age> <sex> 0</sex> <cat> 1</cat> <percent> 24.7255285243611</percent></prevalence><prevalence>  <age> 34</age> <sex> 0</sex> <cat> 2</cat> <percent> 70.2599244430429</percent></prevalence><prevalence>  <age> 34</age> <sex> 0</sex> <cat> 3</cat> <percent> 4.9459563203779</percent></prevalence><prevalence>  <age> 34</age> <sex> 0</sex> <cat> 4</cat> <percent> 0.0685907122181473</percent></prevalence><prevalence>  <age> 34</age> <sex> 1</sex> <cat> 1</cat> <percent> 85.4260702236874</percent></prevalence><prevalence>  <age> 34</age> <sex> 1</sex> <cat> 2</cat> <percent> 12.6235100084093</percent></prevalence><prevalence>  <age> 34</age> <sex> 1</sex> <cat> 3</cat> <percent> 1.83837296134788</percent></prevalence><prevalence>  <age> 34</age> <sex> 1</sex> <cat> 4</cat> <percent> 0.112046806555413</percent></prevalence><prevalence>  <age> 35</age> <sex> 0</sex> <cat> 1</cat> <percent> 24.7255285243611</percent></prevalence><prevalence>  <age> 35</age> <sex> 0</sex> <cat> 2</cat> <percent> 70.2599244430429</percent></prevalence><prevalence>  <age> 35</age> <sex> 0</sex> <cat> 3</cat> <percent> 4.9459563203779</percent></prevalence><prevalence>  <age> 35</age> <sex> 0</sex> <cat> 4</cat> <percent> 0.0685907122181473</percent></prevalence><prevalence>  <age> 35</age> <sex> 1</sex> <cat> 1</cat> <percent> 85.4260702236874</percent></prevalence><prevalence>  <age> 35</age> <sex> 1</sex> <cat> 2</cat> <percent> 12.6235100084093</percent></prevalence><prevalence>  <age> 35</age> <sex> 1</sex> <cat> 3</cat> <percent> 1.83837296134788</percent></prevalence><prevalence>  <age> 35</age> <sex> 1</sex> <cat> 4</cat> <percent> 0.112046806555413</percent></prevalence><prevalence>  <age> 36</age> <sex> 0</sex> <cat> 1</cat> <percent> 25.0989220339557</percent></prevalence><prevalence>  <age> 36</age> <sex> 0</sex> <cat> 2</cat> <percent> 69.8865309334483</percent></prevalence><prevalence>  <age> 36</age> <sex> 0</sex> <cat> 3</cat> <percent> 4.9459563203779</percent></prevalence><prevalence>  <age> 36</age> <sex> 0</sex> <cat> 4</cat> <percent> 0.0685907122181473</percent></prevalence><prevalence>  <age> 36</age> <sex> 1</sex> <cat> 1</cat> <percent> 84.801463299328</percent></prevalence><prevalence>  <age> 36</age> <sex> 1</sex> <cat> 2</cat> <percent> 13.165011913183</percent></prevalence><prevalence>  <age> 36</age> <sex> 1</sex> <cat> 3</cat> <percent> 1.87932199290047</percent></prevalence><prevalence>  <age> 36</age> <sex> 1</sex> <cat> 4</cat> <percent> 0.15420279458849</percent></prevalence><prevalence>  <age> 37</age> <sex> 0</sex> <cat> 1</cat> <percent> 25.1794557493819</percent></prevalence><prevalence>  <age> 37</age> <sex> 0</sex> <cat> 2</cat> <percent> 69.6872502183602</percent></prevalence><prevalence>  <age> 37</age> <sex> 0</sex> <cat> 3</cat> <percent> 5.06344554873232</percent></prevalence><prevalence>  <age> 37</age> <sex> 0</sex> <cat> 4</cat> <percent> 0.0698484835255786</percent></prevalence><prevalence>  <age> 37</age> <sex> 1</sex> <cat> 1</cat> <percent> 83.9889221010701</percent></prevalence><prevalence>  <age> 37</age> <sex> 1</sex> <cat> 2</cat> <percent> 13.9314080961943</percent></prevalence><prevalence>  <age> 37</age> <sex> 1</sex> <cat> 3</cat> <percent> 1.86977914066489</percent></prevalence><prevalence>  <age> 37</age> <sex> 1</sex> <cat> 4</cat> <percent> 0.209890662070749</percent></prevalence><prevalence>  <age> 38</age> <sex> 0</sex> <cat> 1</cat> <percent> 24.8945822318501</percent></prevalence><prevalence>  <age> 38</age> <sex> 0</sex> <cat> 2</cat> <percent> 69.7105369933133</percent></prevalence><prevalence>  <age> 38</age> <sex> 0</sex> <cat> 3</cat> <percent> 5.30896969868381</percent></prevalence><prevalence>  <age> 38</age> <sex> 0</sex> <cat> 4</cat> <percent> 0.0859110761527589</percent></prevalence><prevalence>  <age> 38</age> <sex> 1</sex> <cat> 1</cat> <percent> 83.1183849178952</percent></prevalence><prevalence>  <age> 38</age> <sex> 1</sex> <cat> 2</cat> <percent> 14.7617392219495</percent></prevalence><prevalence>  <age> 38</age> <sex> 1</sex> <cat> 3</cat> <percent> 1.83826527769524</percent></prevalence><prevalence>  <age> 38</age> <sex> 1</sex> <cat> 4</cat> <percent> 0.281610582460054</percent></prevalence><prevalence>  <age> 39</age> <sex> 0</sex> <cat> 1</cat> <percent> 24.1668904658073</percent></prevalence><prevalence>  <age> 39</age> <sex> 0</sex> <cat> 2</cat> <percent> 70.1533687386155</percent></prevalence><prevalence>  <age> 39</age> <sex> 0</sex> <cat> 3</cat> <percent> 5.57291328228342</percent></prevalence><prevalence>  <age> 39</age> <sex> 0</sex> <cat> 4</cat> <percent> 0.106827513293754</percent></prevalence><prevalence>  <age> 39</age> <sex> 1</sex> <cat> 1</cat> <percent> 81.8922221761531</percent></prevalence><prevalence>  <age> 39</age> <sex> 1</sex> <cat> 2</cat> <percent> 15.8859255112372</percent></prevalence><prevalence>  <age> 39</age> <sex> 1</sex> <cat> 3</cat> <percent> 1.94020346452082</percent></prevalence><prevalence>  <age> 39</age> <sex> 1</sex> <cat> 4</cat> <percent> 0.28164884808892</percent></prevalence><prevalence>  <age> 40</age> <sex> 0</sex> <cat> 1</cat> <percent> 23.0535874601573</percent></prevalence><prevalence>  <age> 40</age> <sex> 0</sex> <cat> 2</cat> <percent> 70.9684734334203</percent></prevalence><prevalence>  <age> 40</age> <sex> 0</sex> <cat> 3</cat> <percent> 5.84483318178136</percent></prevalence><prevalence>  <age> 40</age> <sex> 0</sex> <cat> 4</cat> <percent> 0.133105924641011</percent></prevalence><prevalence>  <age> 40</age> <sex> 1</sex> <cat> 1</cat> <percent> 80.7152861398338</percent></prevalence><prevalence>  <age> 40</age> <sex> 1</sex> <cat> 2</cat> <percent> 16.980063012987</percent></prevalence><prevalence>  <age> 40</age> <sex> 1</sex> <cat> 3</cat> <percent> 1.93359441366944</percent></prevalence><prevalence>  <age> 40</age> <sex> 1</sex> <cat> 4</cat> <percent> 0.371056433509792</percent></prevalence><prevalence>  <age> 41</age> <sex> 0</sex> <cat> 1</cat> <percent> 21.7515183402371</percent></prevalence><prevalence>  <age> 41</age> <sex> 0</sex> <cat> 2</cat> <percent> 71.8573405855099</percent></prevalence><prevalence>  <age> 41</age> <sex> 0</sex> <cat> 3</cat> <percent> 6.25442576180201</percent></prevalence><prevalence>  <age> 41</age> <sex> 0</sex> <cat> 4</cat> <percent> 0.136715312450958</percent></prevalence><prevalence>  <age> 41</age> <sex> 1</sex> <cat> 1</cat> <percent> 79.050285470264</percent></prevalence><prevalence>  <age> 41</age> <sex> 1</sex> <cat> 2</cat> <percent> 18.4267322872648</percent></prevalence><prevalence>  <age> 41</age> <sex> 1</sex> <cat> 3</cat> <percent> 2.04551914410308</percent></prevalence><prevalence>  <age> 41</age> <sex> 1</sex> <cat> 4</cat> <percent> 0.47746309836812</percent></prevalence><prevalence>  <age> 42</age> <sex> 0</sex> <cat> 1</cat> <percent> 20.3534229491957</percent></prevalence><prevalence>  <age> 42</age> <sex> 0</sex> <cat> 2</cat> <percent> 72.6359181213151</percent></prevalence><prevalence>  <age> 42</age> <sex> 0</sex> <cat> 3</cat> <percent> 6.8405772696669</percent></prevalence><prevalence>  <age> 42</age> <sex> 0</sex> <cat> 4</cat> <percent> 0.170081659822287</percent></prevalence><prevalence>  <age> 42</age> <sex> 1</sex> <cat> 1</cat> <percent> 77.1540343602994</percent></prevalence><prevalence>  <age> 42</age> <sex> 1</sex> <cat> 2</cat> <percent> 20.1826816931537</percent></prevalence><prevalence>  <age> 42</age> <sex> 1</sex> <cat> 3</cat> <percent> 2.18567425342105</percent></prevalence><prevalence>  <age> 42</age> <sex> 1</sex> <cat> 4</cat> <percent> 0.477609693125783</percent></prevalence><prevalence>  <age> 43</age> <sex> 0</sex> <cat> 1</cat> <percent> 18.59294841109</percent></prevalence><prevalence>  <age> 43</age> <sex> 0</sex> <cat> 2</cat> <percent> 73.8391304704545</percent></prevalence><prevalence>  <age> 43</age> <sex> 0</sex> <cat> 3</cat> <percent> 7.3571819613909</percent></prevalence><prevalence>  <age> 43</age> <sex> 0</sex> <cat> 4</cat> <percent> 0.210739157064519</percent></prevalence><prevalence>  <age> 43</age> <sex> 1</sex> <cat> 1</cat> <percent> 75.2018906890666</percent></prevalence><prevalence>  <age> 43</age> <sex> 1</sex> <cat> 2</cat> <percent> 21.8358288251063</percent></prevalence><prevalence>  <age> 43</age> <sex> 1</sex> <cat> 3</cat> <percent> 2.36533110431467</percent></prevalence><prevalence>  <age> 43</age> <sex> 1</sex> <cat> 4</cat> <percent> 0.596949381512426</percent></prevalence><prevalence>  <age> 44</age> <sex> 0</sex> <cat> 1</cat> <percent> 16.9249335600388</percent></prevalence><prevalence>  <age> 44</age> <sex> 0</sex> <cat> 2</cat> <percent> 74.8222632179506</percent></prevalence><prevalence>  <age> 44</age> <sex> 0</sex> <cat> 3</cat> <percent> 7.99338822261141</percent></prevalence><prevalence>  <age> 44</age> <sex> 0</sex> <cat> 4</cat> <percent> 0.259414999399135</percent></prevalence><prevalence>  <age> 44</age> <sex> 1</sex> <cat> 1</cat> <percent> 72.9035980690799</percent></prevalence><prevalence>  <age> 44</age> <sex> 1</sex> <cat> 2</cat> <percent> 23.9304067663099</percent></prevalence><prevalence>  <age> 44</age> <sex> 1</sex> <cat> 3</cat> <percent> 2.44552019589938</percent></prevalence><prevalence>  <age> 44</age> <sex> 1</sex> <cat> 4</cat> <percent> 0.720474968710801</percent></prevalence><prevalence>  <age> 45</age> <sex> 0</sex> <cat> 1</cat> <percent> 15.4692249508376</percent></prevalence><prevalence>  <age> 45</age> <sex> 0</sex> <cat> 2</cat> <percent> 75.4878878021246</percent></prevalence><prevalence>  <age> 45</age> <sex> 0</sex> <cat> 3</cat> <percent> 8.72195828205927</percent></prevalence><prevalence>  <age> 45</age> <sex> 0</sex> <cat> 4</cat> <percent> 0.320928964978587</percent></prevalence><prevalence>  <age> 45</age> <sex> 1</sex> <cat> 1</cat> <percent> 70.29031092913</percent></prevalence><prevalence>  <age> 45</age> <sex> 1</sex> <cat> 2</cat> <percent> 26.2662979441947</percent></prevalence><prevalence>  <age> 45</age> <sex> 1</sex> <cat> 3</cat> <percent> 2.72233777458048</percent></prevalence><prevalence>  <age> 45</age> <sex> 1</sex> <cat> 4</cat> <percent> 0.721053352094863</percent></prevalence><prevalence>  <age> 46</age> <sex> 0</sex> <cat> 1</cat> <percent> 13.6892274938923</percent></prevalence><prevalence>  <age> 46</age> <sex> 0</sex> <cat> 2</cat> <percent> 76.2999703213861</percent></prevalence><prevalence>  <age> 46</age> <sex> 0</sex> <cat> 3</cat> <percent> 9.55499917054638</percent></prevalence><prevalence>  <age> 46</age> <sex> 0</sex> <cat> 4</cat> <percent> 0.455803014175202</percent></prevalence><prevalence>  <age> 46</age> <sex> 1</sex> <cat> 1</cat> <percent> 67.6112684148652</percent></prevalence><prevalence>  <age> 46</age> <sex> 1</sex> <cat> 2</cat> <percent> 28.6407087265882</percent></prevalence><prevalence>  <age> 46</age> <sex> 1</sex> <cat> 3</cat> <percent> 2.91333031455009</percent></prevalence><prevalence>  <age> 46</age> <sex> 1</sex> <cat> 4</cat> <percent> 0.834692543996484</percent></prevalence><prevalence>  <age> 47</age> <sex> 0</sex> <cat> 1</cat> <percent> 12.0163589487458</percent></prevalence><prevalence>  <age> 47</age> <sex> 0</sex> <cat> 2</cat> <percent> 77.0391177495572</percent></prevalence><prevalence>  <age> 47</age> <sex> 0</sex> <cat> 3</cat> <percent> 10.399852909714</percent></prevalence><prevalence>  <age> 47</age> <sex> 0</sex> <cat> 4</cat> <percent> 0.544670391982956</percent></prevalence><prevalence>  <age> 47</age> <sex> 1</sex> <cat> 1</cat> <percent> 64.5933030024372</percent></prevalence><prevalence>  <age> 47</age> <sex> 1</sex> <cat> 2</cat> <percent> 31.284079359802</percent></prevalence><prevalence>  <age> 47</age> <sex> 1</sex> <cat> 3</cat> <percent> 3.19759187717371</percent></prevalence><prevalence>  <age> 47</age> <sex> 1</sex> <cat> 4</cat> <percent> 0.925025760587063</percent></prevalence><prevalence>  <age> 48</age> <sex> 0</sex> <cat> 1</cat> <percent> 10.4815515690104</percent></prevalence><prevalence>  <age> 48</age> <sex> 0</sex> <cat> 2</cat> <percent> 77.3928041024067</percent></prevalence><prevalence>  <age> 48</age> <sex> 0</sex> <cat> 3</cat> <percent> 11.4634118517075</percent></prevalence><prevalence>  <age> 48</age> <sex> 0</sex> <cat> 4</cat> <percent> 0.662232476875473</percent></prevalence><prevalence>  <age> 48</age> <sex> 1</sex> <cat> 1</cat> <percent> 61.3451186822478</percent></prevalence><prevalence>  <age> 48</age> <sex> 1</sex> <cat> 2</cat> <percent> 34.1531468420373</percent></prevalence><prevalence>  <age> 48</age> <sex> 1</sex> <cat> 3</cat> <percent> 3.5211626131714</percent></prevalence><prevalence>  <age> 48</age> <sex> 1</sex> <cat> 4</cat> <percent> 0.980571862543502</percent></prevalence><prevalence>  <age> 49</age> <sex> 0</sex> <cat> 1</cat> <percent> 8.99764291156113</percent></prevalence><prevalence>  <age> 49</age> <sex> 0</sex> <cat> 2</cat> <percent> 77.5271898154086</percent></prevalence><prevalence>  <age> 49</age> <sex> 0</sex> <cat> 3</cat> <percent> 12.6921415632242</percent></prevalence><prevalence>  <age> 49</age> <sex> 0</sex> <cat> 4</cat> <percent> 0.783025709806041</percent></prevalence><prevalence>  <age> 49</age> <sex> 1</sex> <cat> 1</cat> <percent> 57.9417296849329</percent></prevalence><prevalence>  <age> 49</age> <sex> 1</sex> <cat> 2</cat> <percent> 37.0021785117303</percent></prevalence><prevalence>  <age> 49</age> <sex> 1</sex> <cat> 3</cat> <percent> 4.04579467796844</percent></prevalence><prevalence>  <age> 49</age> <sex> 1</sex> <cat> 4</cat> <percent> 1.01029712536836</percent></prevalence><prevalence>  <age> 50</age> <sex> 0</sex> <cat> 1</cat> <percent> 7.71483890323619</percent></prevalence><prevalence>  <age> 50</age> <sex> 0</sex> <cat> 2</cat> <percent> 77.5604609175772</percent></prevalence><prevalence>  <age> 50</age> <sex> 0</sex> <cat> 3</cat> <percent> 13.8235597618032</percent></prevalence><prevalence>  <age> 50</age> <sex> 0</sex> <cat> 4</cat> <percent> 0.901140417383389</percent></prevalence><prevalence>  <age> 50</age> <sex> 1</sex> <cat> 1</cat> <percent> 54.6894900315683</percent></prevalence><prevalence>  <age> 50</age> <sex> 1</sex> <cat> 2</cat> <percent> 39.8026379646583</percent></prevalence><prevalence>  <age> 50</age> <sex> 1</sex> <cat> 3</cat> <percent> 4.50442849569699</percent></prevalence><prevalence>  <age> 50</age> <sex> 1</sex> <cat> 4</cat> <percent> 1.00344350807643</percent></prevalence><prevalence>  <age> 51</age> <sex> 0</sex> <cat> 1</cat> <percent> 6.62741969340467</percent></prevalence><prevalence>  <age> 51</age> <sex> 0</sex> <cat> 2</cat> <percent> 77.0466643265167</percent></prevalence><prevalence>  <age> 51</age> <sex> 0</sex> <cat> 3</cat> <percent> 15.1755658637596</percent></prevalence><prevalence>  <age> 51</age> <sex> 0</sex> <cat> 4</cat> <percent> 1.15035011631908</percent></prevalence><prevalence>  <age> 51</age> <sex> 1</sex> <cat> 1</cat> <percent> 50.7205698506541</percent></prevalence><prevalence>  <age> 51</age> <sex> 1</sex> <cat> 2</cat> <percent> 43.0411027879543</percent></prevalence><prevalence>  <age> 51</age> <sex> 1</sex> <cat> 3</cat> <percent> 5.22706510976652</percent></prevalence><prevalence>  <age> 51</age> <sex> 1</sex> <cat> 4</cat> <percent> 1.01126225162508</percent></prevalence><prevalence>  <age> 52</age> <sex> 0</sex> <cat> 1</cat> <percent> 5.6837233084193</percent></prevalence><prevalence>  <age> 52</age> <sex> 0</sex> <cat> 2</cat> <percent> 76.5698739257791</percent></prevalence><prevalence>  <age> 52</age> <sex> 0</sex> <cat> 3</cat> <percent> 16.4620282462765</percent></prevalence><prevalence>  <age> 52</age> <sex> 0</sex> <cat> 4</cat> <percent> 1.28437451952513</percent></prevalence><prevalence>  <age> 52</age> <sex> 1</sex> <cat> 1</cat> <percent> 46.726219241882</percent></prevalence><prevalence>  <age> 52</age> <sex> 1</sex> <cat> 2</cat> <percent> 46.4513546418843</percent></prevalence><prevalence>  <age> 52</age> <sex> 1</sex> <cat> 3</cat> <percent> 5.80220049532498</percent></prevalence><prevalence>  <age> 52</age> <sex> 1</sex> <cat> 4</cat> <percent> 1.02022562090868</percent></prevalence><prevalence>  <age> 53</age> <sex> 0</sex> <cat> 1</cat> <percent> 4.82127840613839</percent></prevalence><prevalence>  <age> 53</age> <sex> 0</sex> <cat> 2</cat> <percent> 75.6322346504297</percent></prevalence><prevalence>  <age> 53</age> <sex> 0</sex> <cat> 3</cat> <percent> 18.0586257817032</percent></prevalence><prevalence>  <age> 53</age> <sex> 0</sex> <cat> 4</cat> <percent> 1.48786116172866</percent></prevalence><prevalence>  <age> 53</age> <sex> 1</sex> <cat> 1</cat> <percent> 43.7200547993763</percent></prevalence><prevalence>  <age> 53</age> <sex> 1</sex> <cat> 2</cat> <percent> 48.5648756587841</percent></prevalence><prevalence>  <age> 53</age> <sex> 1</sex> <cat> 3</cat> <percent> 6.65290922782921</percent></prevalence><prevalence>  <age> 53</age> <sex> 1</sex> <cat> 4</cat> <percent> 1.06216031401042</percent></prevalence><prevalence>  <age> 54</age> <sex> 0</sex> <cat> 1</cat> <percent> 4.07301839015825</percent></prevalence><prevalence>  <age> 54</age> <sex> 0</sex> <cat> 2</cat> <percent> 74.6765887125018</percent></prevalence><prevalence>  <age> 54</age> <sex> 0</sex> <cat> 3</cat> <percent> 19.5751635144036</percent></prevalence><prevalence>  <age> 54</age> <sex> 0</sex> <cat> 4</cat> <percent> 1.67522938293636</percent></prevalence><prevalence>  <age> 54</age> <sex> 1</sex> <cat> 1</cat> <percent> 39.7205865031521</percent></prevalence><prevalence>  <age> 54</age> <sex> 1</sex> <cat> 2</cat> <percent> 51.7180462047732</percent></prevalence><prevalence>  <age> 54</age> <sex> 1</sex> <cat> 3</cat> <percent> 7.45568630180477</percent></prevalence><prevalence>  <age> 54</age> <sex> 1</sex> <cat> 4</cat> <percent> 1.10568099026995</percent></prevalence><prevalence>  <age> 55</age> <sex> 0</sex> <cat> 1</cat> <percent> 3.49379900797948</percent></prevalence><prevalence>  <age> 55</age> <sex> 0</sex> <cat> 2</cat> <percent> 73.4307201911878</percent></prevalence><prevalence>  <age> 55</age> <sex> 0</sex> <cat> 3</cat> <percent> 21.2065067365315</percent></prevalence><prevalence>  <age> 55</age> <sex> 0</sex> <cat> 4</cat> <percent> 1.86897406430121</percent></prevalence><prevalence>  <age> 55</age> <sex> 1</sex> <cat> 1</cat> <percent> 35.7594394844461</percent></prevalence><prevalence>  <age> 55</age> <sex> 1</sex> <cat> 2</cat> <percent> 54.8208936539615</percent></prevalence><prevalence>  <age> 55</age> <sex> 1</sex> <cat> 3</cat> <percent> 8.14335898369509</percent></prevalence><prevalence>  <age> 55</age> <sex> 1</sex> <cat> 4</cat> <percent> 1.27630787789736</percent></prevalence><prevalence>  <age> 56</age> <sex> 0</sex> <cat> 1</cat> <percent> 3.02716405040627</percent></prevalence><prevalence>  <age> 56</age> <sex> 0</sex> <cat> 2</cat> <percent> 72.025262375568</percent></prevalence><prevalence>  <age> 56</age> <sex> 0</sex> <cat> 3</cat> <percent> 22.8949842141047</percent></prevalence><prevalence>  <age> 56</age> <sex> 0</sex> <cat> 4</cat> <percent> 2.05258935992104</percent></prevalence><prevalence>  <age> 56</age> <sex> 1</sex> <cat> 1</cat> <percent> 32.7264065755127</percent></prevalence><prevalence>  <age> 56</age> <sex> 1</sex> <cat> 2</cat> <percent> 56.8291305624695</percent></prevalence><prevalence>  <age> 56</age> <sex> 1</sex> <cat> 3</cat> <percent> 8.85667333835552</percent></prevalence><prevalence>  <age> 56</age> <sex> 1</sex> <cat> 4</cat> <percent> 1.58778952366225</percent></prevalence><prevalence>  <age> 57</age> <sex> 0</sex> <cat> 1</cat> <percent> 2.60453084885948</percent></prevalence><prevalence>  <age> 57</age> <sex> 0</sex> <cat> 2</cat> <percent> 70.6590889608848</percent></prevalence><prevalence>  <age> 57</age> <sex> 0</sex> <cat> 3</cat> <percent> 24.3168550888261</percent></prevalence><prevalence>  <age> 57</age> <sex> 0</sex> <cat> 4</cat> <percent> 2.41952510142963</percent></prevalence><prevalence>  <age> 57</age> <sex> 1</sex> <cat> 1</cat> <percent> 29.726592019604</percent></prevalence><prevalence>  <age> 57</age> <sex> 1</sex> <cat> 2</cat> <percent> 58.7006070833793</percent></prevalence><prevalence>  <age> 57</age> <sex> 1</sex> <cat> 3</cat> <percent> 9.78791519023348</percent></prevalence><prevalence>  <age> 57</age> <sex> 1</sex> <cat> 4</cat> <percent> 1.78488570678323</percent></prevalence><prevalence>  <age> 58</age> <sex> 0</sex> <cat> 1</cat> <percent> 2.24634138333203</percent></prevalence><prevalence>  <age> 58</age> <sex> 0</sex> <cat> 2</cat> <percent> 69.2068652460153</percent></prevalence><prevalence>  <age> 58</age> <sex> 0</sex> <cat> 3</cat> <percent> 25.8331324095093</percent></prevalence><prevalence>  <age> 58</age> <sex> 0</sex> <cat> 4</cat> <percent> 2.71366096114331</percent></prevalence><prevalence>  <age> 58</age> <sex> 1</sex> <cat> 1</cat> <percent> 26.6300089432534</percent></prevalence><prevalence>  <age> 58</age> <sex> 1</sex> <cat> 2</cat> <percent> 60.3707023213377</percent></prevalence><prevalence>  <age> 58</age> <sex> 1</sex> <cat> 3</cat> <percent> 10.9646210073375</percent></prevalence><prevalence>  <age> 58</age> <sex> 1</sex> <cat> 4</cat> <percent> 2.03466772807142</percent></prevalence><prevalence>  <age> 59</age> <sex> 0</sex> <cat> 1</cat> <percent> 1.97519041113155</percent></prevalence><prevalence>  <age> 59</age> <sex> 0</sex> <cat> 2</cat> <percent> 67.6691904748953</percent></prevalence><prevalence>  <age> 59</age> <sex> 0</sex> <cat> 3</cat> <percent> 27.334508507761</percent></prevalence><prevalence>  <age> 59</age> <sex> 0</sex> <cat> 4</cat> <percent> 3.02111060621209</percent></prevalence><prevalence>  <age> 59</age> <sex> 1</sex> <cat> 1</cat> <percent> 23.757889225378</percent></prevalence><prevalence>  <age> 59</age> <sex> 1</sex> <cat> 2</cat> <percent> 62.0174316099446</percent></prevalence><prevalence>  <age> 59</age> <sex> 1</sex> <cat> 3</cat> <percent> 12.0438241388816</percent></prevalence><prevalence>  <age> 59</age> <sex> 1</sex> <cat> 4</cat> <percent> 2.1808550257957</percent></prevalence><prevalence>  <age> 60</age> <sex> 0</sex> <cat> 1</cat> <percent> 1.78829601941762</percent></prevalence><prevalence>  <age> 60</age> <sex> 0</sex> <cat> 2</cat> <percent> 66.2429380248066</percent></prevalence><prevalence>  <age> 60</age> <sex> 0</sex> <cat> 3</cat> <percent> 28.6342014361217</percent></prevalence><prevalence>  <age> 60</age> <sex> 0</sex> <cat> 4</cat> <percent> 3.33456451965408</percent></prevalence><prevalence>  <age> 60</age> <sex> 1</sex> <cat> 1</cat> <percent> 21.0169902195588</percent></prevalence><prevalence>  <age> 60</age> <sex> 1</sex> <cat> 2</cat> <percent> 63.3592535725649</percent></prevalence><prevalence>  <age> 60</age> <sex> 1</sex> <cat> 3</cat> <percent> 13.3287407914962</percent></prevalence><prevalence>  <age> 60</age> <sex> 1</sex> <cat> 4</cat> <percent> 2.29501541638012</percent></prevalence><prevalence>  <age> 61</age> <sex> 0</sex> <cat> 1</cat> <percent> 1.61597371682056</percent></prevalence><prevalence>  <age> 61</age> <sex> 0</sex> <cat> 2</cat> <percent> 64.7785497344359</percent></prevalence><prevalence>  <age> 61</age> <sex> 0</sex> <cat> 3</cat> <percent> 29.8344046955733</percent></prevalence><prevalence>  <age> 61</age> <sex> 0</sex> <cat> 4</cat> <percent> 3.7710718531703</percent></prevalence><prevalence>  <age> 61</age> <sex> 1</sex> <cat> 1</cat> <percent> 18.665580630817</percent></prevalence><prevalence>  <age> 61</age> <sex> 1</sex> <cat> 2</cat> <percent> 64.2269096172308</percent></prevalence><prevalence>  <age> 61</age> <sex> 1</sex> <cat> 3</cat> <percent> 14.4622381000738</percent></prevalence><prevalence>  <age> 61</age> <sex> 1</sex> <cat> 4</cat> <percent> 2.64527165187832</percent></prevalence><prevalence>  <age> 62</age> <sex> 0</sex> <cat> 1</cat> <percent> 1.45615352574705</percent></prevalence><prevalence>  <age> 62</age> <sex> 0</sex> <cat> 2</cat> <percent> 63.4012891437949</percent></prevalence><prevalence>  <age> 62</age> <sex> 0</sex> <cat> 3</cat> <percent> 31.0392624927493</percent></prevalence><prevalence>  <age> 62</age> <sex> 0</sex> <cat> 4</cat> <percent> 4.10329483770874</percent></prevalence><prevalence>  <age> 62</age> <sex> 1</sex> <cat> 1</cat> <percent> 16.5129146753565</percent></prevalence><prevalence>  <age> 62</age> <sex> 1</sex> <cat> 2</cat> <percent> 64.8147583786011</percent></prevalence><prevalence>  <age> 62</age> <sex> 1</sex> <cat> 3</cat> <percent> 15.729071456592</percent></prevalence><prevalence>  <age> 62</age> <sex> 1</sex> <cat> 4</cat> <percent> 2.94325548945039</percent></prevalence><prevalence>  <age> 63</age> <sex> 0</sex> <cat> 1</cat> <percent> 1.33151196623786</percent></prevalence><prevalence>  <age> 63</age> <sex> 0</sex> <cat> 2</cat> <percent> 62.1736678974479</percent></prevalence><prevalence>  <age> 63</age> <sex> 0</sex> <cat> 3</cat> <percent> 32.0340248378109</percent></prevalence><prevalence>  <age> 63</age> <sex> 0</sex> <cat> 4</cat> <percent> 4.4607952985033</percent></prevalence><prevalence>  <age> 63</age> <sex> 1</sex> <cat> 1</cat> <percent> 14.7183353687972</percent></prevalence><prevalence>  <age> 63</age> <sex> 1</sex> <cat> 2</cat> <percent> 65.1427161427848</percent></prevalence><prevalence>  <age> 63</age> <sex> 1</sex> <cat> 3</cat> <percent> 16.8538032021886</percent></prevalence><prevalence>  <age> 63</age> <sex> 1</sex> <cat> 4</cat> <percent> 3.28514528622938</percent></prevalence><prevalence>  <age> 64</age> <sex> 0</sex> <cat> 1</cat> <percent> 1.30745654757146</percent></prevalence><prevalence>  <age> 64</age> <sex> 0</sex> <cat> 2</cat> <percent> 60.7896202061888</percent></prevalence><prevalence>  <age> 64</age> <sex> 0</sex> <cat> 3</cat> <percent> 33.0587975783108</percent></prevalence><prevalence>  <age> 64</age> <sex> 0</sex> <cat> 4</cat> <percent> 4.84412566792891</percent></prevalence><prevalence>  <age> 64</age> <sex> 1</sex> <cat> 1</cat> <percent> 13.1746603365069</percent></prevalence><prevalence>  <age> 64</age> <sex> 1</sex> <cat> 2</cat> <percent> 65.1205075034277</percent></prevalence><prevalence>  <age> 64</age> <sex> 1</sex> <cat> 3</cat> <percent> 18.1700884086938</percent></prevalence><prevalence>  <age> 64</age> <sex> 1</sex> <cat> 4</cat> <percent> 3.53474375137156</percent></prevalence><prevalence>  <age> 65</age> <sex> 0</sex> <cat> 1</cat> <percent> 1.19813643629233</percent></prevalence><prevalence>  <age> 65</age> <sex> 0</sex> <cat> 2</cat> <percent> 59.8398898250463</percent></prevalence><prevalence>  <age> 65</age> <sex> 0</sex> <cat> 3</cat> <percent> 33.7147501487486</percent></prevalence><prevalence>  <age> 65</age> <sex> 0</sex> <cat> 4</cat> <percent> 5.24722358991277</percent></prevalence><prevalence>  <age> 65</age> <sex> 1</sex> <cat> 1</cat> <percent> 11.6364364451936</percent></prevalence><prevalence>  <age> 65</age> <sex> 1</sex> <cat> 2</cat> <percent> 65.0778061277202</percent></prevalence><prevalence>  <age> 65</age> <sex> 1</sex> <cat> 3</cat> <percent> 19.3207872478065</percent></prevalence><prevalence>  <age> 65</age> <sex> 1</sex> <cat> 4</cat> <percent> 3.96497017927977</percent></prevalence><prevalence>  <age> 66</age> <sex> 0</sex> <cat> 1</cat> <percent> 1.19802169241577</percent></prevalence><prevalence>  <age> 66</age> <sex> 0</sex> <cat> 2</cat> <percent> 58.9270994070789</percent></prevalence><prevalence>  <age> 66</age> <sex> 0</sex> <cat> 3</cat> <percent> 34.2169880002533</percent></prevalence><prevalence>  <age> 66</age> <sex> 0</sex> <cat> 4</cat> <percent> 5.65789090025208</percent></prevalence><prevalence>  <age> 66</age> <sex> 1</sex> <cat> 1</cat> <percent> 10.2889421463512</percent></prevalence><prevalence>  <age> 66</age> <sex> 1</sex> <cat> 2</cat> <percent> 64.4290730800561</percent></prevalence><prevalence>  <age> 66</age> <sex> 1</sex> <cat> 3</cat> <percent> 20.8970251757132</percent></prevalence><prevalence>  <age> 66</age> <sex> 1</sex> <cat> 4</cat> <percent> 4.3849595978794</percent></prevalence><prevalence>  <age> 67</age> <sex> 0</sex> <cat> 1</cat> <percent> 1.19802169241577</percent></prevalence><prevalence>  <age> 67</age> <sex> 0</sex> <cat> 2</cat> <percent> 58.0739054907162</percent></prevalence><prevalence>  <age> 67</age> <sex> 0</sex> <cat> 3</cat> <percent> 34.65861427022</percent></prevalence><prevalence>  <age> 67</age> <sex> 0</sex> <cat> 4</cat> <percent> 6.0694585466481</percent></prevalence><prevalence>  <age> 67</age> <sex> 1</sex> <cat> 1</cat> <percent> 9.1611635388947</percent></prevalence><prevalence>  <age> 67</age> <sex> 1</sex> <cat> 2</cat> <percent> 64.5222655512348</percent></prevalence><prevalence>  <age> 67</age> <sex> 1</sex> <cat> 3</cat> <percent> 21.5202506018066</percent></prevalence><prevalence>  <age> 67</age> <sex> 1</sex> <cat> 4</cat> <percent> 4.79632030806387</percent></prevalence><prevalence>  <age> 68</age> <sex> 0</sex> <cat> 1</cat> <percent> 1.19802169241577</percent></prevalence><prevalence>  <age> 68</age> <sex> 0</sex> <cat> 2</cat> <percent> 57.4453525124586</percent></prevalence><prevalence>  <age> 68</age> <sex> 0</sex> <cat> 3</cat> <percent> 35.0397579145053</percent></prevalence><prevalence>  <age> 68</age> <sex> 0</sex> <cat> 4</cat> <percent> 6.31686788062028</percent></prevalence><prevalence>  <age> 68</age> <sex> 1</sex> <cat> 1</cat> <percent> 8.31854039697442</percent></prevalence><prevalence>  <age> 68</age> <sex> 1</sex> <cat> 2</cat> <percent> 63.3802719673959</percent></prevalence><prevalence>  <age> 68</age> <sex> 1</sex> <cat> 3</cat> <percent> 23.1896774344461</percent></prevalence><prevalence>  <age> 68</age> <sex> 1</sex> <cat> 4</cat> <percent> 5.11151020118358</percent></prevalence><prevalence>  <age> 69</age> <sex> 0</sex> <cat> 1</cat> <percent> 1.30438811254799</percent></prevalence><prevalence>  <age> 69</age> <sex> 0</sex> <cat> 2</cat> <percent> 56.9064531123972</percent></prevalence><prevalence>  <age> 69</age> <sex> 0</sex> <cat> 3</cat> <percent> 35.2013574558236</percent></prevalence><prevalence>  <age> 69</age> <sex> 0</sex> <cat> 4</cat> <percent> 6.58780131923125</percent></prevalence><prevalence>  <age> 69</age> <sex> 1</sex> <cat> 1</cat> <percent> 7.65823598225952</percent></prevalence><prevalence>  <age> 69</age> <sex> 1</sex> <cat> 2</cat> <percent> 62.9503334467491</percent></prevalence><prevalence>  <age> 69</age> <sex> 1</sex> <cat> 3</cat> <percent> 23.8687371390787</percent></prevalence><prevalence>  <age> 69</age> <sex> 1</sex> <cat> 4</cat> <percent> 5.52269343191267</percent></prevalence><prevalence>  <age> 70</age> <sex> 0</sex> <cat> 1</cat> <percent> 1.33044363157836</percent></prevalence><prevalence>  <age> 70</age> <sex> 0</sex> <cat> 2</cat> <percent> 56.5789276108962</percent></prevalence><prevalence>  <age> 70</age> <sex> 0</sex> <cat> 3</cat> <percent> 35.0747726281184</percent></prevalence><prevalence>  <age> 70</age> <sex> 0</sex> <cat> 4</cat> <percent> 7.01585612940705</percent></prevalence><prevalence>  <age> 70</age> <sex> 1</sex> <cat> 1</cat> <percent> 6.88317012816472</percent></prevalence><prevalence>  <age> 70</age> <sex> 1</sex> <cat> 2</cat> <percent> 62.222936369851</percent></prevalence><prevalence>  <age> 70</age> <sex> 1</sex> <cat> 3</cat> <percent> 24.9827060970701</percent></prevalence><prevalence>  <age> 70</age> <sex> 1</sex> <cat> 4</cat> <percent> 5.91118740491423</percent></prevalence><prevalence>  <age> 71</age> <sex> 0</sex> <cat> 1</cat> <percent> 1.47483208076567</percent></prevalence><prevalence>  <age> 71</age> <sex> 0</sex> <cat> 2</cat> <percent> 56.3562739649323</percent></prevalence><prevalence>  <age> 71</age> <sex> 0</sex> <cat> 3</cat> <percent> 34.9899740611857</percent></prevalence><prevalence>  <age> 71</age> <sex> 0</sex> <cat> 4</cat> <percent> 7.17891989311633</percent></prevalence><prevalence>  <age> 71</age> <sex> 1</sex> <cat> 1</cat> <percent> 6.32738540109241</percent></prevalence><prevalence>  <age> 71</age> <sex> 1</sex> <cat> 2</cat> <percent> 61.3113537232081</percent></prevalence><prevalence>  <age> 71</age> <sex> 1</sex> <cat> 3</cat> <percent> 25.8254640958444</percent></prevalence><prevalence>  <age> 71</age> <sex> 1</sex> <cat> 4</cat> <percent> 6.53579677985516</percent></prevalence><prevalence>  <age> 72</age> <sex> 0</sex> <cat> 1</cat> <percent> 1.57315510606467</percent></prevalence><prevalence>  <age> 72</age> <sex> 0</sex> <cat> 2</cat> <percent> 56.3078776739299</percent></prevalence><prevalence>  <age> 72</age> <sex> 0</sex> <cat> 3</cat> <percent> 34.6138246779108</percent></prevalence><prevalence>  <age> 72</age> <sex> 0</sex> <cat> 4</cat> <percent> 7.50514254209459</percent></prevalence><prevalence>  <age> 72</age> <sex> 1</sex> <cat> 1</cat> <percent> 5.93643035294401</percent></prevalence><prevalence>  <age> 72</age> <sex> 1</sex> <cat> 2</cat> <percent> 60.5890907851524</percent></prevalence><prevalence>  <age> 72</age> <sex> 1</sex> <cat> 3</cat> <percent> 26.4986006300246</percent></prevalence><prevalence>  <age> 72</age> <sex> 1</sex> <cat> 4</cat> <percent> 6.97587823187895</percent></prevalence><prevalence>  <age> 73</age> <sex> 0</sex> <cat> 1</cat> <percent> 1.72504734206889</percent></prevalence><prevalence>  <age> 73</age> <sex> 0</sex> <cat> 2</cat> <percent> 56.4477308249841</percent></prevalence><prevalence>  <age> 73</age> <sex> 0</sex> <cat> 3</cat> <percent> 34.1724383844128</percent></prevalence><prevalence>  <age> 73</age> <sex> 0</sex> <cat> 4</cat> <percent> 7.65478344853412</percent></prevalence><prevalence>  <age> 73</age> <sex> 1</sex> <cat> 1</cat> <percent> 5.57973167361277</percent></prevalence><prevalence>  <age> 73</age> <sex> 1</sex> <cat> 2</cat> <percent> 59.8280867054856</percent></prevalence><prevalence>  <age> 73</age> <sex> 1</sex> <cat> 3</cat> <percent> 27.2401878002622</percent></prevalence><prevalence>  <age> 73</age> <sex> 1</sex> <cat> 4</cat> <percent> 7.35199382063943</percent></prevalence><prevalence>  <age> 74</age> <sex> 0</sex> <cat> 1</cat> <percent> 1.98795652186068</percent></prevalence><prevalence>  <age> 74</age> <sex> 0</sex> <cat> 2</cat> <percent> 56.4884537909147</percent></prevalence><prevalence>  <age> 74</age> <sex> 0</sex> <cat> 3</cat> <percent> 33.7903643454729</percent></prevalence><prevalence>  <age> 74</age> <sex> 0</sex> <cat> 4</cat> <percent> 7.73322534175172</percent></prevalence><prevalence>  <age> 74</age> <sex> 1</sex> <cat> 1</cat> <percent> 5.24490259836491</percent></prevalence><prevalence>  <age> 74</age> <sex> 1</sex> <cat> 2</cat> <percent> 59.0232589246397</percent></prevalence><prevalence>  <age> 74</age> <sex> 1</sex> <cat> 3</cat> <percent> 28.1497311325898</percent></prevalence><prevalence>  <age> 74</age> <sex> 1</sex> <cat> 4</cat> <percent> 7.5821073444056</percent></prevalence><prevalence>  <age> 75</age> <sex> 0</sex> <cat> 1</cat> <percent> 2.23364441370826</percent></prevalence><prevalence>  <age> 75</age> <sex> 0</sex> <cat> 2</cat> <percent> 56.7435134878428</percent></prevalence><prevalence>  <age> 75</age> <sex> 0</sex> <cat> 3</cat> <percent> 33.1281038419465</percent></prevalence><prevalence>  <age> 75</age> <sex> 0</sex> <cat> 4</cat> <percent> 7.89473825650245</percent></prevalence><prevalence>  <age> 75</age> <sex> 1</sex> <cat> 1</cat> <percent> 4.94390455755545</percent></prevalence><prevalence>  <age> 75</age> <sex> 1</sex> <cat> 2</cat> <percent> 58.3279689515631</percent></prevalence><prevalence>  <age> 75</age> <sex> 1</sex> <cat> 3</cat> <percent> 28.7119277752222</percent></prevalence><prevalence>  <age> 75</age> <sex> 1</sex> <cat> 4</cat> <percent> 8.01619871565928</percent></prevalence><prevalence>  <age> 76</age> <sex> 0</sex> <cat> 1</cat> <percent> 2.51458558192774</percent></prevalence><prevalence>  <age> 76</age> <sex> 0</sex> <cat> 2</cat> <percent> 57.0575412479194</percent></prevalence><prevalence>  <age> 76</age> <sex> 0</sex> <cat> 3</cat> <percent> 32.4207505114175</percent></prevalence><prevalence>  <age> 76</age> <sex> 0</sex> <cat> 4</cat> <percent> 8.00712265873539</percent></prevalence><prevalence>  <age> 76</age> <sex> 1</sex> <cat> 1</cat> <percent> 4.91771859594968</percent></prevalence><prevalence>  <age> 76</age> <sex> 1</sex> <cat> 2</cat> <percent> 57.5207849410191</percent></prevalence><prevalence>  <age> 76</age> <sex> 1</sex> <cat> 3</cat> <percent> 29.1435886474863</percent></prevalence><prevalence>  <age> 76</age> <sex> 1</sex> <cat> 4</cat> <percent> 8.41790781554495</percent></prevalence><prevalence>  <age> 77</age> <sex> 0</sex> <cat> 1</cat> <percent> 2.87661639051402</percent></prevalence><prevalence>  <age> 77</age> <sex> 0</sex> <cat> 2</cat> <percent> 57.4435276544854</percent></prevalence><prevalence>  <age> 77</age> <sex> 0</sex> <cat> 3</cat> <percent> 31.6590638036689</percent></prevalence><prevalence>  <age> 77</age> <sex> 0</sex> <cat> 4</cat> <percent> 8.02079215133173</percent></prevalence><prevalence>  <age> 77</age> <sex> 1</sex> <cat> 1</cat> <percent> 4.63384206924839</percent></prevalence><prevalence>  <age> 77</age> <sex> 1</sex> <cat> 2</cat> <percent> 57.1434196268499</percent></prevalence><prevalence>  <age> 77</age> <sex> 1</sex> <cat> 3</cat> <percent> 29.3169540433122</percent></prevalence><prevalence>  <age> 77</age> <sex> 1</sex> <cat> 4</cat> <percent> 8.90578426058946</percent></prevalence><prevalence>  <age> 78</age> <sex> 0</sex> <cat> 1</cat> <percent> 3.37659051171811</percent></prevalence><prevalence>  <age> 78</age> <sex> 0</sex> <cat> 2</cat> <percent> 57.7682688991761</percent></prevalence><prevalence>  <age> 78</age> <sex> 0</sex> <cat> 3</cat> <percent> 30.8959495633582</percent></prevalence><prevalence>  <age> 78</age> <sex> 0</sex> <cat> 4</cat> <percent> 7.95919102574763</percent></prevalence><prevalence>  <age> 78</age> <sex> 1</sex> <cat> 1</cat> <percent> 4.63384206924839</percent></prevalence><prevalence>  <age> 78</age> <sex> 1</sex> <cat> 2</cat> <percent> 56.6081380538485</percent></prevalence><prevalence>  <age> 78</age> <sex> 1</sex> <cat> 3</cat> <percent> 29.7480444941832</percent></prevalence><prevalence>  <age> 78</age> <sex> 1</sex> <cat> 4</cat> <percent> 9.00997538271987</percent></prevalence><prevalence>  <age> 79</age> <sex> 0</sex> <cat> 1</cat> <percent> 3.97120550051803</percent></prevalence><prevalence>  <age> 79</age> <sex> 0</sex> <cat> 2</cat> <percent> 58.1779093946469</percent></prevalence><prevalence>  <age> 79</age> <sex> 0</sex> <cat> 3</cat> <percent> 29.8302024261185</percent></prevalence><prevalence>  <age> 79</age> <sex> 0</sex> <cat> 4</cat> <percent> 8.02068267871653</percent></prevalence><prevalence>  <age> 79</age> <sex> 1</sex> <cat> 1</cat> <percent> 4.63384206924839</percent></prevalence><prevalence>  <age> 79</age> <sex> 1</sex> <cat> 2</cat> <percent> 56.0030139034974</percent></prevalence><prevalence>  <age> 79</age> <sex> 1</sex> <cat> 3</cat> <percent> 29.943585682155</percent></prevalence><prevalence>  <age> 79</age> <sex> 1</sex> <cat> 4</cat> <percent> 9.4195583450992</percent></prevalence><prevalence>  <age> 80</age> <sex> 0</sex> <cat> 1</cat> <percent> 4.60496068852457</percent></prevalence><prevalence>  <age> 80</age> <sex> 0</sex> <cat> 2</cat> <percent> 58.5483358460673</percent></prevalence><prevalence>  <age> 80</age> <sex> 0</sex> <cat> 3</cat> <percent> 28.8282496480013</percent></prevalence><prevalence>  <age> 80</age> <sex> 0</sex> <cat> 4</cat> <percent> 8.01845381740685</percent></prevalence><prevalence>  <age> 80</age> <sex> 1</sex> <cat> 1</cat> <percent> 4.63384206924839</percent></prevalence><prevalence>  <age> 80</age> <sex> 1</sex> <cat> 2</cat> <percent> 55.778077364649</percent></prevalence><prevalence>  <age> 80</age> <sex> 1</sex> <cat> 3</cat> <percent> 30.015226781777</percent></prevalence><prevalence>  <age> 80</age> <sex> 1</sex> <cat> 4</cat> <percent> 9.57285378432564</percent></prevalence><prevalence>  <age> 81</age> <sex> 0</sex> <cat> 1</cat> <percent> 5.33606176842052</percent></prevalence><prevalence>  <age> 81</age> <sex> 0</sex> <cat> 2</cat> <percent> 58.9251247929031</percent></prevalence><prevalence>  <age> 81</age> <sex> 0</sex> <cat> 3</cat> <percent> 27.7719554415797</percent></prevalence><prevalence>  <age> 81</age> <sex> 0</sex> <cat> 4</cat> <percent> 7.96685799709664</percent></prevalence><prevalence>  <age> 81</age> <sex> 1</sex> <cat> 1</cat> <percent> 4.63662926142266</percent></prevalence><prevalence>  <age> 81</age> <sex> 1</sex> <cat> 2</cat> <percent> 55.6054209663954</percent></prevalence><prevalence>  <age> 81</age> <sex> 1</sex> <cat> 3</cat> <percent> 29.8196599151473</percent></prevalence><prevalence>  <age> 81</age> <sex> 1</sex> <cat> 4</cat> <percent> 9.93828985703468</percent></prevalence><prevalence>  <age> 82</age> <sex> 0</sex> <cat> 1</cat> <percent> 6.3460342419197</percent></prevalence><prevalence>  <age> 82</age> <sex> 0</sex> <cat> 2</cat> <percent> 59.1264577149947</percent></prevalence><prevalence>  <age> 82</age> <sex> 0</sex> <cat> 3</cat> <percent> 26.7634277372898</percent></prevalence><prevalence>  <age> 82</age> <sex> 0</sex> <cat> 4</cat> <percent> 7.76408030579574</percent></prevalence><prevalence>  <age> 82</age> <sex> 1</sex> <cat> 1</cat> <percent> 4.77735449807102</percent></prevalence><prevalence>  <age> 82</age> <sex> 1</sex> <cat> 2</cat> <percent> 55.2980257802125</percent></prevalence><prevalence>  <age> 82</age> <sex> 1</sex> <cat> 3</cat> <percent> 29.9154246202482</percent></prevalence><prevalence>  <age> 82</age> <sex> 1</sex> <cat> 4</cat> <percent> 10.0091951014684</percent></prevalence><prevalence>  <age> 83</age> <sex> 0</sex> <cat> 1</cat> <percent> 7.39754618066609</percent></prevalence><prevalence>  <age> 83</age> <sex> 0</sex> <cat> 2</cat> <percent> 59.2437403452553</percent></prevalence><prevalence>  <age> 83</age> <sex> 0</sex> <cat> 3</cat> <percent> 25.7382703758473</percent></prevalence><prevalence>  <age> 83</age> <sex> 0</sex> <cat> 4</cat> <percent> 7.62044309823132</percent></prevalence><prevalence>  <age> 83</age> <sex> 1</sex> <cat> 1</cat> <percent> 4.94547070232276</percent></prevalence><prevalence>  <age> 83</age> <sex> 1</sex> <cat> 2</cat> <percent> 55.1329657947364</percent></prevalence><prevalence>  <age> 83</age> <sex> 1</sex> <cat> 3</cat> <percent> 29.8932004145644</percent></prevalence><prevalence>  <age> 83</age> <sex> 1</sex> <cat> 4</cat> <percent> 10.0283630883764</percent></prevalence><prevalence>  <age> 84</age> <sex> 0</sex> <cat> 1</cat> <percent> 8.60483627510115</percent></prevalence><prevalence>  <age> 84</age> <sex> 0</sex> <cat> 2</cat> <percent> 59.2651066849992</percent></prevalence><prevalence>  <age> 84</age> <sex> 0</sex> <cat> 3</cat> <percent> 24.5399298448938</percent></prevalence><prevalence>  <age> 84</age> <sex> 0</sex> <cat> 4</cat> <percent> 7.59012719500584</percent></prevalence><prevalence>  <age> 84</age> <sex> 1</sex> <cat> 1</cat> <percent> 5.26017618492828</percent></prevalence><prevalence>  <age> 84</age> <sex> 1</sex> <cat> 2</cat> <percent> 55.0127380820383</percent></prevalence><prevalence>  <age> 84</age> <sex> 1</sex> <cat> 3</cat> <percent> 29.3090703426774</percent></prevalence><prevalence>  <age> 84</age> <sex> 1</sex> <cat> 4</cat> <percent> 10.418015390356</percent></prevalence><prevalence>  <age> 85</age> <sex> 0</sex> <cat> 1</cat> <percent> 10.0025381412388</percent></prevalence><prevalence>  <age> 85</age> <sex> 0</sex> <cat> 2</cat> <percent> 59.0237729206927</percent></prevalence><prevalence>  <age> 85</age> <sex> 0</sex> <cat> 3</cat> <percent> 23.6065608633359</percent></prevalence><prevalence>  <age> 85</age> <sex> 0</sex> <cat> 4</cat> <percent> 7.36712807473257</percent></prevalence><prevalence>  <age> 85</age> <sex> 1</sex> <cat> 1</cat> <percent> 5.41831632433646</percent></prevalence><prevalence>  <age> 85</age> <sex> 1</sex> <cat> 2</cat> <percent> 55.1213837552545</percent></prevalence><prevalence>  <age> 85</age> <sex> 1</sex> <cat> 3</cat> <percent> 29.0407418762156</percent></prevalence><prevalence>  <age> 85</age> <sex> 1</sex> <cat> 4</cat> <percent> 10.4195580441935</percent></prevalence><prevalence>  <age> 86</age> <sex> 0</sex> <cat> 1</cat> <percent> 11.6236604808025</percent></prevalence><prevalence>  <age> 86</age> <sex> 0</sex> <cat> 2</cat> <percent> 58.7401736725526</percent></prevalence><prevalence>  <age> 86</age> <sex> 0</sex> <cat> 3</cat> <percent> 22.3929894913905</percent></prevalence><prevalence>  <age> 86</age> <sex> 0</sex> <cat> 4</cat> <percent> 7.24317635525439</percent></prevalence><prevalence>  <age> 86</age> <sex> 1</sex> <cat> 1</cat> <percent> 5.77773392699459</percent></prevalence><prevalence>  <age> 86</age> <sex> 1</sex> <cat> 2</cat> <percent> 54.9884555619226</percent></prevalence><prevalence>  <age> 86</age> <sex> 1</sex> <cat> 3</cat> <percent> 28.8158722229952</percent></prevalence><prevalence>  <age> 86</age> <sex> 1</sex> <cat> 4</cat> <percent> 10.4179382880876</percent></prevalence><prevalence>  <age> 87</age> <sex> 0</sex> <cat> 1</cat> <percent> 13.4781382015144</percent></prevalence><prevalence>  <age> 87</age> <sex> 0</sex> <cat> 2</cat> <percent> 58.2128876625863</percent></prevalence><prevalence>  <age> 87</age> <sex> 0</sex> <cat> 3</cat> <percent> 21.1461142500561</percent></prevalence><prevalence>  <age> 87</age> <sex> 0</sex> <cat> 4</cat> <percent> 7.16285988584318</percent></prevalence><prevalence>  <age> 87</age> <sex> 1</sex> <cat> 1</cat> <percent> 6.2432141533193</percent></prevalence><prevalence>  <age> 87</age> <sex> 1</sex> <cat> 2</cat> <percent> 55.1925587399223</percent></prevalence><prevalence>  <age> 87</age> <sex> 1</sex> <cat> 3</cat> <percent> 28.1464290239732</percent></prevalence><prevalence>  <age> 87</age> <sex> 1</sex> <cat> 4</cat> <percent> 10.4177980827851</percent></prevalence><prevalence>  <age> 88</age> <sex> 0</sex> <cat> 1</cat> <percent> 15.4323785612948</percent></prevalence><prevalence>  <age> 88</age> <sex> 0</sex> <cat> 2</cat> <percent> 57.4868569397312</percent></prevalence><prevalence>  <age> 88</age> <sex> 0</sex> <cat> 3</cat> <percent> 20.0510495112254</percent></prevalence><prevalence>  <age> 88</age> <sex> 0</sex> <cat> 4</cat> <percent> 7.02971498774862</percent></prevalence><prevalence>  <age> 88</age> <sex> 1</sex> <cat> 1</cat> <percent> 6.57881555401594</percent></prevalence><prevalence>  <age> 88</age> <sex> 1</sex> <cat> 2</cat> <percent> 55.2159913209403</percent></prevalence><prevalence>  <age> 88</age> <sex> 1</sex> <cat> 3</cat> <percent> 27.7876671457798</percent></prevalence><prevalence>  <age> 88</age> <sex> 1</sex> <cat> 4</cat> <percent> 10.417525979264</percent></prevalence><prevalence>  <age> 89</age> <sex> 0</sex> <cat> 1</cat> <percent> 17.647900312672</percent></prevalence><prevalence>  <age> 89</age> <sex> 0</sex> <cat> 2</cat> <percent> 56.4353557161986</percent></prevalence><prevalence>  <age> 89</age> <sex> 0</sex> <cat> 3</cat> <percent> 19.0898989726665</percent></prevalence><prevalence>  <age> 89</age> <sex> 0</sex> <cat> 4</cat> <percent> 6.82684499846299</percent></prevalence><prevalence>  <age> 89</age> <sex> 1</sex> <cat> 1</cat> <percent> 7.19408078808405</percent></prevalence><prevalence>  <age> 89</age> <sex> 1</sex> <cat> 2</cat> <percent> 55.4194288529234</percent></prevalence><prevalence>  <age> 89</age> <sex> 1</sex> <cat> 3</cat> <percent> 26.9876374723865</percent></prevalence><prevalence>  <age> 89</age> <sex> 1</sex> <cat> 4</cat> <percent> 10.3988528866059</percent></prevalence><prevalence>  <age> 90</age> <sex> 0</sex> <cat> 1</cat> <percent> 19.8907637845061</percent></prevalence><prevalence>  <age> 90</age> <sex> 0</sex> <cat> 2</cat> <percent> 55.3805430287544</percent></prevalence><prevalence>  <age> 90</age> <sex> 0</sex> <cat> 3</cat> <percent> 17.9898592848362</percent></prevalence><prevalence>  <age> 90</age> <sex> 0</sex> <cat> 4</cat> <percent> 6.73883390190322</percent></prevalence><prevalence>  <age> 90</age> <sex> 1</sex> <cat> 1</cat> <percent> 7.7461114103143</percent></prevalence><prevalence>  <age> 90</age> <sex> 1</sex> <cat> 2</cat> <percent> 55.6992905796151</percent></prevalence><prevalence>  <age> 90</age> <sex> 1</sex> <cat> 3</cat> <percent> 26.5384815674696</percent></prevalence><prevalence>  <age> 90</age> <sex> 1</sex> <cat> 4</cat> <percent> 10.016116442601</percent></prevalence><prevalence>  <age> 91</age> <sex> 0</sex> <cat> 1</cat> <percent> 22.3829648610231</percent></prevalence><prevalence>  <age> 91</age> <sex> 0</sex> <cat> 2</cat> <percent> 54.0351599385396</percent></prevalence><prevalence>  <age> 91</age> <sex> 0</sex> <cat> 3</cat> <percent> 17.0191490892424</percent></prevalence><prevalence>  <age> 91</age> <sex> 0</sex> <cat> 4</cat> <percent> 6.56272611119489</percent></prevalence><prevalence>  <age> 91</age> <sex> 1</sex> <cat> 1</cat> <percent> 8.65776766923866</percent></prevalence><prevalence>  <age> 91</age> <sex> 1</sex> <cat> 2</cat> <percent> 55.061192802677</percent></prevalence><prevalence>  <age> 91</age> <sex> 1</sex> <cat> 3</cat> <percent> 26.3733799577023</percent></prevalence><prevalence>  <age> 91</age> <sex> 1</sex> <cat> 4</cat> <percent> 9.90765957038196</percent></prevalence><prevalence>  <age> 92</age> <sex> 0</sex> <cat> 1</cat> <percent> 24.9321402395029</percent></prevalence><prevalence>  <age> 92</age> <sex> 0</sex> <cat> 2</cat> <percent> 52.5752987518893</percent></prevalence><prevalence>  <age> 92</age> <sex> 0</sex> <cat> 3</cat> <percent> 15.9602443529727</percent></prevalence><prevalence>  <age> 92</age> <sex> 0</sex> <cat> 4</cat> <percent> 6.53231665563508</percent></prevalence><prevalence>  <age> 92</age> <sex> 1</sex> <cat> 1</cat> <percent> 9.29167448474211</percent></prevalence><prevalence>  <age> 92</age> <sex> 1</sex> <cat> 2</cat> <percent> 55.4277569128081</percent></prevalence><prevalence>  <age> 92</age> <sex> 1</sex> <cat> 3</cat> <percent> 25.3857832629464</percent></prevalence><prevalence>  <age> 92</age> <sex> 1</sex> <cat> 4</cat> <percent> 9.89478533950339</percent></prevalence><prevalence>  <age> 93</age> <sex> 0</sex> <cat> 1</cat> <percent> 27.5639288171835</percent></prevalence><prevalence>  <age> 93</age> <sex> 0</sex> <cat> 2</cat> <percent> 50.978423701851</percent></prevalence><prevalence>  <age> 93</age> <sex> 0</sex> <cat> 3</cat> <percent> 15.1643292119489</percent></prevalence><prevalence>  <age> 93</age> <sex> 0</sex> <cat> 4</cat> <percent> 6.29331826901669</percent></prevalence><prevalence>  <age> 93</age> <sex> 1</sex> <cat> 1</cat> <percent> 10.1806093817875</percent></prevalence><prevalence>  <age> 93</age> <sex> 1</sex> <cat> 2</cat> <percent> 55.5392954061974</percent></prevalence><prevalence>  <age> 93</age> <sex> 1</sex> <cat> 3</cat> <percent> 24.7150009615974</percent></prevalence><prevalence>  <age> 93</age> <sex> 1</sex> <cat> 4</cat> <percent> 9.56509425041779</percent></prevalence><prevalence>  <age> 94</age> <sex> 0</sex> <cat> 1</cat> <percent> 30.3055266613512</percent></prevalence><prevalence>  <age> 94</age> <sex> 0</sex> <cat> 2</cat> <percent> 49.2142999584812</percent></prevalence><prevalence>  <age> 94</age> <sex> 0</sex> <cat> 3</cat> <percent> 14.2447088917947</percent></prevalence><prevalence>  <age> 94</age> <sex> 0</sex> <cat> 4</cat> <percent> 6.2354644883729</percent></prevalence><prevalence>  <age> 94</age> <sex> 1</sex> <cat> 1</cat> <percent> 11.3444955080315</percent></prevalence><prevalence>  <age> 94</age> <sex> 1</sex> <cat> 2</cat> <percent> 55.3755028134986</percent></prevalence><prevalence>  <age> 94</age> <sex> 1</sex> <cat> 3</cat> <percent> 23.8621800462448</percent></prevalence><prevalence>  <age> 94</age> <sex> 1</sex> <cat> 4</cat> <percent> 9.41782163222503</percent></prevalence><prevalence>  <age> 95</age> <sex> 0</sex> <cat> 1</cat> <percent> 33.0619790362662</percent></prevalence><prevalence>  <age> 95</age> <sex> 0</sex> <cat> 2</cat> <percent> 47.3085279294436</percent></prevalence><prevalence>  <age> 95</age> <sex> 0</sex> <cat> 3</cat> <percent> 13.4689033987345</percent></prevalence><prevalence>  <age> 95</age> <sex> 0</sex> <cat> 4</cat> <percent> 6.16058963555571</percent></prevalence><prevalence>  <age> 95</age> <sex> 1</sex> <cat> 1</cat> <percent> 12.6151351154521</percent></prevalence><prevalence>  <age> 95</age> <sex> 1</sex> <cat> 2</cat> <percent> 55.1048647666501</percent></prevalence><prevalence>  <age> 95</age> <sex> 1</sex> <cat> 3</cat> <percent> 23.1320803640172</percent></prevalence><prevalence>  <age> 95</age> <sex> 1</sex> <cat> 4</cat> <percent> 9.14791975388067</percent></prevalence></riskfactorprevalences_categorical>
