# Supplementary material for: Identification of differences in health impact modelling of salt reduction
Source: PLoS One. 2017 Nov 28;12(11):e0186760. doi: 10.1371/journal.pone.0186760 (PMC5705127; doi:10.1371/journal.pone.0186760)
Supplement: S1 Data — (ZIP) [file pone.0186760.s001.zip › default/Simulations/Default_20yrs/parameters/attributableMort_0_0_CVA.xml]

<?xml version="1.0" encoding="UTF-8" standalone="no"?><attributableMortalities><attributableMortality><age>0</age><sex>0</sex><value>0.0</value></attributableMortality><attributableMortality><age>0</age><sex>1</sex><value>0.0</value></attributableMortality><attributableMortality><age>1</age><sex>0</sex><value>0.0</value></attributableMortality><attributableMortality><age>1</age><sex>1</sex><value>0.0</value></attributableMortality><attributableMortality><age>2</age><sex>0</sex><value>0.0</value></attributableMortality><attributableMortality><age>2</age><sex>1</sex><value>0.0</value></attributableMortality><attributableMortality><age>3</age><sex>0</sex><value>0.0</value></attributableMortality><attributableMortality><age>3</age><sex>1</sex><value>0.0</value></attributableMortality><attributableMortality><age>4</age><sex>0</sex><value>0.0</value></attributableMortality><attributableMortality><age>4</age><sex>1</sex><value>0.0</value></attributableMortality><attributableMortality><age>5</age><sex>0</sex><value>0.0</value></attributableMortality><attributableMortality><age>5</age><sex>1</sex><value>0.0</value></attributableMortality><attributableMortality><age>6</age><sex>0</sex><value>0.0</value></attributableMortality><attributableMortality><age>6</age><sex>1</sex><value>0.0</value></attributableMortality><attributableMortality><age>7</age><sex>0</sex><value>0.0</value></attributableMortality><attributableMortality><age>7</age><sex>1</sex><value>0.0</value></attributableMortality><attributableMortality><age>8</age><sex>0</sex><value>0.0</value></attributableMortality><attributableMortality><age>8</age><sex>1</sex><value>0.0</value></attributableMortality><attributableMortality><age>9</age><sex>0</sex><value>0.0</value></attributableMortality><attributableMortality><age>9</age><sex>1</sex><value>0.0</value></attributableMortality><attributableMortality><age>10</age><sex>0</sex><value>0.0</value></attributableMortality><attributableMortality><age>10</age><sex>1</sex><value>0.0</value></attributableMortality><attributableMortality><age>11</age><sex>0</sex><value>0.0</value></attributableMortality><attributableMortality><age>11</age><sex>1</sex><value>0.0</value></attributableMortality><attributableMortality><age>12</age><sex>0</sex><value>0.0</value></attributableMortality><attributableMortality><age>12</age><sex>1</sex><value>0.0</value></attributableMortality><attributableMortality><age>13</age><sex>0</sex><value>0.0</value></attributableMortality><attributableMortality><age>13</age><sex>1</sex><value>0.0</value></attributableMortality><attributableMortality><age>14</age><sex>0</sex><value>0.0</value></attributableMortality><attributableMortality><age>14</age><sex>1</sex><value>0.0</value></attributableMortality><attributableMortality><age>15</age><sex>0</sex><value>0.0</value></attributableMortality><attributableMortality><age>15</age><sex>1</sex><value>0.0</value></attributableMortality><attributableMortality><age>16</age><sex>0</sex><value>0.0</value></attributableMortality><attributableMortality><age>16</age><sex>1</sex><value>0.0</value></attributableMortality><attributableMortality><age>17</age><sex>0</sex><value>0.0</value></attributableMortality><attributableMortality><age>17</age><sex>1</sex><value>0.0</value></attributableMortality><attributableMortality><age>18</age><sex>0</sex><value>0.0</value></attributableMortality><attributableMortality><age>18</age><sex>1</sex><value>0.0</value></attributableMortality><attributableMortality><age>19</age><sex>0</sex><value>0.0</value></attributableMortality><attributableMortality><age>19</age><sex>1</sex><value>0.0</value></attributableMortality><attributableMortality><age>20</age><sex>0</sex><value>0.0</value></attributableMortality><attributableMortality><age>20</age><sex>1</sex><value>0.0</value></attributableMortality><attributableMortality><age>21</age><sex>0</sex><value>0.0</value></attributableMortality><attributableMortality><age>21</age><sex>1</sex><value>0.0</value></attributableMortality><attributableMortality><age>22</age><sex>0</sex><value>0.0</value></attributableMortality><attributableMortality><age>22</age><sex>1</sex><value>0.0</value></attributableMortality><attributableMortality><age>23</age><sex>0</sex><value>0.0</value></attributableMortality><attributableMortality><age>23</age><sex>1</sex><value>0.0</value></attributableMortality><attributableMortality><age>24</age><sex>0</sex><value>0.0</value></attributableMortality><attributableMortality><age>24</age><sex>1</sex><value>0.0</value></attributableMortality><attributableMortality><age>25</age><sex>0</sex><value>0.0</value></attributableMortality><attributableMortality><age>25</age><sex>1</sex><value>0.0</value></attributableMortality><attributableMortality><age>26</age><sex>0</sex><value>0.0</value></attributableMortality><attributableMortality><age>26</age><sex>1</sex><value>0.0</value></attributableMortality><attributableMortality><age>27</age><sex>0</sex><value>0.0</value></attributableMortality><attributableMortality><age>27</age><sex>1</sex><value>0.0</value></attributableMortality><attributableMortality><age>28</age><sex>0</sex><value>0.0</value></attributableMortality><attributableMortality><age>28</age><sex>1</sex><value>0.0</value></attributableMortality><attributableMortality><age>29</age><sex>0</sex><value>0.0</value></attributableMortality><attributableMortality><age>29</age><sex>1</sex><value>0.0</value></attributableMortality><attributableMortality><age>30</age><sex>0</sex><value>0.0</value></attributableMortality><attributableMortality><age>30</age><sex>1</sex><value>0.0</value></attributableMortality><attributableMortality><age>31</age><sex>0</sex><value>0.0</value></attributableMortality><attributableMortality><age>31</age><sex>1</sex><value>0.0</value></attributableMortality><attributableMortality><age>32</age><sex>0</sex><value>0.0</value></attributableMortality><attributableMortality><age>32</age><sex>1</sex><value>0.0</value></attributableMortality><attributableMortality><age>33</age><sex>0</sex><value>0.0</value></attributableMortality><attributableMortality><age>33</age><sex>1</sex><value>0.0</value></attributableMortality><attributableMortality><age>34</age><sex>0</sex><value>0.0</value></attributableMortality><attributableMortality><age>34</age><sex>1</sex><value>0.0</value></attributableMortality><attributableMortality><age>35</age><sex>0</sex><value>0.0224601</value></attributableMortality><attributableMortality><age>35</age><sex>1</sex><value>0.0129463</value></attributableMortality><attributableMortality><age>36</age><sex>0</sex><value>0.022523627</value></attributableMortality><attributableMortality><age>36</age><sex>1</sex><value>0.012677212</value></attributableMortality><attributableMortality><age>37</age><sex>0</sex><value>0.022617726</value></attributableMortality><attributableMortality><age>37</age><sex>1</sex><value>0.012460199</value></attributableMortality><attributableMortality><age>38</age><sex>0</sex><value>0.022741484</value></attributableMortality><attributableMortality><age>38</age><sex>1</sex><value>0.012291282</value></attributableMortality><attributableMortality><age>39</age><sex>0</sex><value>0.022894591</value></attributableMortality><attributableMortality><age>39</age><sex>1</sex><value>0.012167362</value></attributableMortality><attributableMortality><age>40</age><sex>0</sex><value>0.023076834</value></attributableMortality><attributableMortality><age>40</age><sex>1</sex><value>0.012086034</value></attributableMortality><attributableMortality><age>41</age><sex>0</sex><value>0.023288198</value></attributableMortality><attributableMortality><age>41</age><sex>1</sex><value>0.0120453015</value></attributableMortality><attributableMortality><age>42</age><sex>0</sex><value>0.023528766</value></attributableMortality><attributableMortality><age>42</age><sex>1</sex><value>0.012043861</value></attributableMortality><attributableMortality><age>43</age><sex>0</sex><value>0.02379851</value></attributableMortality><attributableMortality><age>43</age><sex>1</sex><value>0.01208061</value></attributableMortality><attributableMortality><age>44</age><sex>0</sex><value>0.024097916</value></attributableMortality><attributableMortality><age>44</age><sex>1</sex><value>0.012155044</value></attributableMortality><attributableMortality><age>45</age><sex>0</sex><value>0.02442715</value></attributableMortality><attributableMortality><age>45</age><sex>1</sex><value>0.012266861</value></attributableMortality><attributableMortality><age>46</age><sex>0</sex><value>0.024786869</value></attributableMortality><attributableMortality><age>46</age><sex>1</sex><value>0.012416157</value></attributableMortality><attributableMortality><age>47</age><sex>0</sex><value>0.025177334</value></attributableMortality><attributableMortality><age>47</age><sex>1</sex><value>0.012603326</value></attributableMortality><attributableMortality><age>48</age><sex>0</sex><value>0.025599299</value></attributableMortality><attributableMortality><age>48</age><sex>1</sex><value>0.012829158</value></attributableMortality><attributableMortality><age>49</age><sex>0</sex><value>0.02605341</value></attributableMortality><attributableMortality><age>49</age><sex>1</sex><value>0.013094747</value></attributableMortality><attributableMortality><age>50</age><sex>0</sex><value>0.026542375</value></attributableMortality><attributableMortality><age>50</age><sex>1</sex><value>0.0134020895</value></attributableMortality><attributableMortality><age>51</age><sex>0</sex><value>0.02706369</value></attributableMortality><attributableMortality><age>51</age><sex>1</sex><value>0.01375146</value></attributableMortality><attributableMortality><age>52</age><sex>0</sex><value>0.02761981</value></attributableMortality><attributableMortality><age>52</age><sex>1</sex><value>0.014145397</value></attributableMortality><attributableMortality><age>53</age><sex>0</sex><value>0.028211854</value></attributableMortality><attributableMortality><age>53</age><sex>1</sex><value>0.01458629</value></attributableMortality><attributableMortality><age>54</age><sex>0</sex><value>0.028840935</value></attributableMortality><attributableMortality><age>54</age><sex>1</sex><value>0.015076433</value></attributableMortality><attributableMortality><age>55</age><sex>0</sex><value>0.029508455</value></attributableMortality><attributableMortality><age>55</age><sex>1</sex><value>0.015618911</value></attributableMortality><attributableMortality><age>56</age><sex>0</sex><value>0.03021581</value></attributableMortality><attributableMortality><age>56</age><sex>1</sex><value>0.01621681</value></attributableMortality><attributableMortality><age>57</age><sex>0</sex><value>0.030964581</value></attributableMortality><attributableMortality><age>57</age><sex>1</sex><value>0.016873814</value></attributableMortality><attributableMortality><age>58</age><sex>0</sex><value>0.031756453</value></attributableMortality><attributableMortality><age>58</age><sex>1</sex><value>0.017593693</value></attributableMortality><attributableMortality><age>59</age><sex>0</sex><value>0.032593288</value></attributableMortality><attributableMortality><age>59</age><sex>1</sex><value>0.018380929</value></attributableMortality><attributableMortality><age>60</age><sex>0</sex><value>0.033498406</value></attributableMortality><attributableMortality><age>60</age><sex>1</sex><value>0.019241633</value></attributableMortality><attributableMortality><age>61</age><sex>0</sex><value>0.034435555</value></attributableMortality><attributableMortality><age>61</age><sex>1</sex><value>0.020178454</value></attributableMortality><attributableMortality><age>62</age><sex>0</sex><value>0.03542527</value></attributableMortality><attributableMortality><age>62</age><sex>1</sex><value>0.0211982</value></attributableMortality><attributableMortality><age>63</age><sex>0</sex><value>0.036470372</value></attributableMortality><attributableMortality><age>63</age><sex>1</sex><value>0.022307042</value></attributableMortality><attributableMortality><age>64</age><sex>0</sex><value>0.03757416</value></attributableMortality><attributableMortality><age>64</age><sex>1</sex><value>0.023511542</value></attributableMortality><attributableMortality><age>65</age><sex>0</sex><value>0.038740147</value></attributableMortality><attributableMortality><age>65</age><sex>1</sex><value>0.024819257</value></attributableMortality><attributableMortality><age>66</age><sex>0</sex><value>0.039972443</value></attributableMortality><attributableMortality><age>66</age><sex>1</sex><value>0.026237838</value></attributableMortality><attributableMortality><age>67</age><sex>0</sex><value>0.04127527</value></attributableMortality><attributableMortality><age>67</age><sex>1</sex><value>0.027776027</value></attributableMortality><attributableMortality><age>68</age><sex>0</sex><value>0.042653646</value></attributableMortality><attributableMortality><age>68</age><sex>1</sex><value>0.02944327</value></attributableMortality><attributableMortality><age>69</age><sex>0</sex><value>0.044112906</value></attributableMortality><attributableMortality><age>69</age><sex>1</sex><value>0.031249592</value></attributableMortality><attributableMortality><age>70</age><sex>0</sex><value>0.04573911</value></attributableMortality><attributableMortality><age>70</age><sex>1</sex><value>0.033216447</value></attributableMortality><attributableMortality><age>71</age><sex>0</sex><value>0.047389243</value></attributableMortality><attributableMortality><age>71</age><sex>1</sex><value>0.03533742</value></attributableMortality><attributableMortality><age>72</age><sex>0</sex><value>0.049141373</value></attributableMortality><attributableMortality><age>72</age><sex>1</sex><value>0.037634276</value></attributableMortality><attributableMortality><age>73</age><sex>0</sex><value>0.051003907</value></attributableMortality><attributableMortality><age>73</age><sex>1</sex><value>0.04012148</value></attributableMortality><attributableMortality><age>74</age><sex>0</sex><value>0.052986138</value></attributableMortality><attributableMortality><age>74</age><sex>1</sex><value>0.042814493</value></attributableMortality><attributableMortality><age>75</age><sex>0</sex><value>0.055098057</value></attributableMortality><attributableMortality><age>75</age><sex>1</sex><value>0.045730464</value></attributableMortality><attributableMortality><age>76</age><sex>0</sex><value>0.057351183</value></attributableMortality><attributableMortality><age>76</age><sex>1</sex><value>0.048887562</value></attributableMortality><attributableMortality><age>77</age><sex>0</sex><value>0.059758015</value></attributableMortality><attributableMortality><age>77</age><sex>1</sex><value>0.052305456</value></attributableMortality><attributableMortality><age>78</age><sex>0</sex><value>0.06233236</value></attributableMortality><attributableMortality><age>78</age><sex>1</sex><value>0.05600512</value></attributableMortality><attributableMortality><age>79</age><sex>0</sex><value>0.0650897</value></attributableMortality><attributableMortality><age>79</age><sex>1</sex><value>0.060008638</value></attributableMortality><attributableMortality><age>80</age><sex>0</sex><value>0.068246014</value></attributableMortality><attributableMortality><age>80</age><sex>1</sex><value>0.06438162</value></attributableMortality><attributableMortality><age>81</age><sex>0</sex><value>0.07143941</value></attributableMortality><attributableMortality><age>81</age><sex>1</sex><value>0.06906712</value></attributableMortality><attributableMortality><age>82</age><sex>0</sex><value>0.074873865</value></attributableMortality><attributableMortality><age>82</age><sex>1</sex><value>0.07412497</value></attributableMortality><attributableMortality><age>83</age><sex>0</sex><value>0.07857288</value></attributableMortality><attributableMortality><age>83</age><sex>1</sex><value>0.07957601</value></attributableMortality><attributableMortality><age>84</age><sex>0</sex><value>0.0825626</value></attributableMortality><attributableMortality><age>84</age><sex>1</sex><value>0.08543685</value></attributableMortality><attributableMortality><age>85</age><sex>0</sex><value>0.08687253</value></attributableMortality><attributableMortality><age>85</age><sex>1</sex><value>0.09171874</value></attributableMortality><attributableMortality><age>86</age><sex>0</sex><value>0.091535404</value></attributableMortality><attributableMortality><age>86</age><sex>1</sex><value>0.098423235</value></attributableMortality><attributableMortality><age>87</age><sex>0</sex><value>0.09658811</value></attributableMortality><attributableMortality><age>87</age><sex>1</sex><value>0.1055385</value></attributableMortality><attributableMortality><age>88</age><sex>0</sex><value>0.102072254</value></attributableMortality><attributableMortality><age>88</age><sex>1</sex><value>0.1130333</value></attributableMortality><attributableMortality><age>89</age><sex>0</sex><value>0.10803484</value></attributableMortality><attributableMortality><age>89</age><sex>1</sex><value>0.120850235</value></attributableMortality><attributableMortality><age>90</age><sex>0</sex><value>0.11452925</value></attributableMortality><attributableMortality><age>90</age><sex>1</sex><value>0.12889597</value></attributableMortality><attributableMortality><age>91</age><sex>0</sex><value>0.121616155</value></attributableMortality><attributableMortality><age>91</age><sex>1</sex><value>0.13703103</value></attributableMortality><attributableMortality><age>92</age><sex>0</sex><value>0.12936471</value></attributableMortality><attributableMortality><age>92</age><sex>1</sex><value>0.14505664</value></attributableMortality><attributableMortality><age>93</age><sex>0</sex><value>0.13785431</value></attributableMortality><attributableMortality><age>93</age><sex>1</sex><value>0.15269941</value></attributableMortality><attributableMortality><age>94</age><sex>0</sex><value>0.14717627</value></attributableMortality><attributableMortality><age>94</age><sex>1</sex><value>0.15959528</value></attributableMortality><attributableMortality><age>95</age><sex>0</sex><value>0.15743564</value></attributableMortality><attributableMortality><age>95</age><sex>1</sex><value>0.16527109</value></attributableMortality></attributableMortalities>
