# Supplementary material for: Identification of differences in health impact modelling of salt reduction
Source: PLoS One. 2017 Nov 28;12(11):e0186760. doi: 10.1371/journal.pone.0186760 (PMC5705127; doi:10.1371/journal.pone.0186760)
Supplement: S1 Data — (ZIP) [file pone.0186760.s001.zip › default/Simulations/Default_20yrs/parameters/attributableMort_1_0_IHD.xml]

<?xml version="1.0" encoding="UTF-8" standalone="no"?><attributableMortalities><attributableMortality><age>0</age><sex>0</sex><value>0.0</value></attributableMortality><attributableMortality><age>0</age><sex>1</sex><value>0.0</value></attributableMortality><attributableMortality><age>1</age><sex>0</sex><value>0.0</value></attributableMortality><attributableMortality><age>1</age><sex>1</sex><value>0.0</value></attributableMortality><attributableMortality><age>2</age><sex>0</sex><value>0.0</value></attributableMortality><attributableMortality><age>2</age><sex>1</sex><value>0.0</value></attributableMortality><attributableMortality><age>3</age><sex>0</sex><value>0.0</value></attributableMortality><attributableMortality><age>3</age><sex>1</sex><value>0.0</value></attributableMortality><attributableMortality><age>4</age><sex>0</sex><value>0.0</value></attributableMortality><attributableMortality><age>4</age><sex>1</sex><value>0.0</value></attributableMortality><attributableMortality><age>5</age><sex>0</sex><value>0.0</value></attributableMortality><attributableMortality><age>5</age><sex>1</sex><value>0.0</value></attributableMortality><attributableMortality><age>6</age><sex>0</sex><value>0.0</value></attributableMortality><attributableMortality><age>6</age><sex>1</sex><value>0.0</value></attributableMortality><attributableMortality><age>7</age><sex>0</sex><value>0.0</value></attributableMortality><attributableMortality><age>7</age><sex>1</sex><value>0.0</value></attributableMortality><attributableMortality><age>8</age><sex>0</sex><value>0.0</value></attributableMortality><attributableMortality><age>8</age><sex>1</sex><value>0.0</value></attributableMortality><attributableMortality><age>9</age><sex>0</sex><value>0.0</value></attributableMortality><attributableMortality><age>9</age><sex>1</sex><value>0.0</value></attributableMortality><attributableMortality><age>10</age><sex>0</sex><value>0.0</value></attributableMortality><attributableMortality><age>10</age><sex>1</sex><value>0.0</value></attributableMortality><attributableMortality><age>11</age><sex>0</sex><value>0.0</value></attributableMortality><attributableMortality><age>11</age><sex>1</sex><value>0.0</value></attributableMortality><attributableMortality><age>12</age><sex>0</sex><value>0.0</value></attributableMortality><attributableMortality><age>12</age><sex>1</sex><value>0.0</value></attributableMortality><attributableMortality><age>13</age><sex>0</sex><value>0.0</value></attributableMortality><attributableMortality><age>13</age><sex>1</sex><value>0.0</value></attributableMortality><attributableMortality><age>14</age><sex>0</sex><value>0.0</value></attributableMortality><attributableMortality><age>14</age><sex>1</sex><value>0.0</value></attributableMortality><attributableMortality><age>15</age><sex>0</sex><value>0.0</value></attributableMortality><attributableMortality><age>15</age><sex>1</sex><value>0.0</value></attributableMortality><attributableMortality><age>16</age><sex>0</sex><value>0.0</value></attributableMortality><attributableMortality><age>16</age><sex>1</sex><value>0.0</value></attributableMortality><attributableMortality><age>17</age><sex>0</sex><value>0.0</value></attributableMortality><attributableMortality><age>17</age><sex>1</sex><value>0.0</value></attributableMortality><attributableMortality><age>18</age><sex>0</sex><value>0.0</value></attributableMortality><attributableMortality><age>18</age><sex>1</sex><value>0.0</value></attributableMortality><attributableMortality><age>19</age><sex>0</sex><value>0.0</value></attributableMortality><attributableMortality><age>19</age><sex>1</sex><value>0.0</value></attributableMortality><attributableMortality><age>20</age><sex>0</sex><value>0.0</value></attributableMortality><attributableMortality><age>20</age><sex>1</sex><value>0.0</value></attributableMortality><attributableMortality><age>21</age><sex>0</sex><value>0.0</value></attributableMortality><attributableMortality><age>21</age><sex>1</sex><value>0.0</value></attributableMortality><attributableMortality><age>22</age><sex>0</sex><value>0.0</value></attributableMortality><attributableMortality><age>22</age><sex>1</sex><value>0.0</value></attributableMortality><attributableMortality><age>23</age><sex>0</sex><value>0.0</value></attributableMortality><attributableMortality><age>23</age><sex>1</sex><value>0.0</value></attributableMortality><attributableMortality><age>24</age><sex>0</sex><value>0.0</value></attributableMortality><attributableMortality><age>24</age><sex>1</sex><value>0.0</value></attributableMortality><attributableMortality><age>25</age><sex>0</sex><value>0.0</value></attributableMortality><attributableMortality><age>25</age><sex>1</sex><value>0.0</value></attributableMortality><attributableMortality><age>26</age><sex>0</sex><value>0.0</value></attributableMortality><attributableMortality><age>26</age><sex>1</sex><value>0.0</value></attributableMortality><attributableMortality><age>27</age><sex>0</sex><value>0.0</value></attributableMortality><attributableMortality><age>27</age><sex>1</sex><value>0.0</value></attributableMortality><attributableMortality><age>28</age><sex>0</sex><value>0.0</value></attributableMortality><attributableMortality><age>28</age><sex>1</sex><value>0.0</value></attributableMortality><attributableMortality><age>29</age><sex>0</sex><value>0.0</value></attributableMortality><attributableMortality><age>29</age><sex>1</sex><value>0.0</value></attributableMortality><attributableMortality><age>30</age><sex>0</sex><value>0.0</value></attributableMortality><attributableMortality><age>30</age><sex>1</sex><value>0.0</value></attributableMortality><attributableMortality><age>31</age><sex>0</sex><value>0.0</value></attributableMortality><attributableMortality><age>31</age><sex>1</sex><value>0.0</value></attributableMortality><attributableMortality><age>32</age><sex>0</sex><value>0.0</value></attributableMortality><attributableMortality><age>32</age><sex>1</sex><value>0.0</value></attributableMortality><attributableMortality><age>33</age><sex>0</sex><value>0.0</value></attributableMortality><attributableMortality><age>33</age><sex>1</sex><value>0.0</value></attributableMortality><attributableMortality><age>34</age><sex>0</sex><value>0.0</value></attributableMortality><attributableMortality><age>34</age><sex>1</sex><value>0.0</value></attributableMortality><attributableMortality><age>35</age><sex>0</sex><value>0.015399715</value></attributableMortality><attributableMortality><age>35</age><sex>1</sex><value>0.005481</value></attributableMortality><attributableMortality><age>36</age><sex>0</sex><value>0.015233515</value></attributableMortality><attributableMortality><age>36</age><sex>1</sex><value>0.0054799477</value></attributableMortality><attributableMortality><age>37</age><sex>0</sex><value>0.015098248</value></attributableMortality><attributableMortality><age>37</age><sex>1</sex><value>0.0054919343</value></attributableMortality><attributableMortality><age>38</age><sex>0</sex><value>0.014991635</value></attributableMortality><attributableMortality><age>38</age><sex>1</sex><value>0.0055159177</value></attributableMortality><attributableMortality><age>39</age><sex>0</sex><value>0.014912076</value></attributableMortality><attributableMortality><age>39</age><sex>1</sex><value>0.005552898</value></attributableMortality><attributableMortality><age>40</age><sex>0</sex><value>0.014858215</value></attributableMortality><attributableMortality><age>40</age><sex>1</sex><value>0.0056028743</value></attributableMortality><attributableMortality><age>41</age><sex>0</sex><value>0.014828924</value></attributableMortality><attributableMortality><age>41</age><sex>1</sex><value>0.005664846</value></attributableMortality><attributableMortality><age>42</age><sex>0</sex><value>0.014823273</value></attributableMortality><attributableMortality><age>42</age><sex>1</sex><value>0.0057398104</value></attributableMortality><attributableMortality><age>43</age><sex>0</sex><value>0.014840516</value></attributableMortality><attributableMortality><age>43</age><sex>1</sex><value>0.0058277682</value></attributableMortality><attributableMortality><age>44</age><sex>0</sex><value>0.014880072</value></attributableMortality><attributableMortality><age>44</age><sex>1</sex><value>0.0059297145</value></attributableMortality><attributableMortality><age>45</age><sex>0</sex><value>0.014941516</value></attributableMortality><attributableMortality><age>45</age><sex>1</sex><value>0.0060446495</value></attributableMortality><attributableMortality><age>46</age><sex>0</sex><value>0.0150245605</value></attributableMortality><attributableMortality><age>46</age><sex>1</sex><value>0.006174568</value></attributableMortality><attributableMortality><age>47</age><sex>0</sex><value>0.015129056</value></attributableMortality><attributableMortality><age>47</age><sex>1</sex><value>0.0063184667</value></attributableMortality><attributableMortality><age>48</age><sex>0</sex><value>0.015254987</value></attributableMortality><attributableMortality><age>48</age><sex>1</sex><value>0.006478341</value></attributableMortality><attributableMortality><age>49</age><sex>0</sex><value>0.015402452</value></attributableMortality><attributableMortality><age>49</age><sex>1</sex><value>0.0066551836</value></attributableMortality><attributableMortality><age>50</age><sex>0</sex><value>0.015572571</value></attributableMortality><attributableMortality><age>50</age><sex>1</sex><value>0.0068485946</value></attributableMortality><attributableMortality><age>51</age><sex>0</sex><value>0.015764086</value></attributableMortality><attributableMortality><age>51</age><sex>1</sex><value>0.0070604966</value></attributableMortality><attributableMortality><age>52</age><sex>0</sex><value>0.015978185</value></attributableMortality><attributableMortality><age>52</age><sex>1</sex><value>0.007290374</value></attributableMortality><attributableMortality><age>53</age><sex>0</sex><value>0.01621545</value></attributableMortality><attributableMortality><age>53</age><sex>1</sex><value>0.007541223</value></attributableMortality><attributableMortality><age>54</age><sex>0</sex><value>0.016476557</value></attributableMortality><attributableMortality><age>54</age><sex>1</sex><value>0.007813033</value></attributableMortality><attributableMortality><age>55</age><sex>0</sex><value>0.016762298</value></attributableMortality><attributableMortality><age>55</age><sex>1</sex><value>0.008106797</value></attributableMortality><attributableMortality><age>56</age><sex>0</sex><value>0.017073583</value></attributableMortality><attributableMortality><age>56</age><sex>1</sex><value>0.008425502</value></attributableMortality><attributableMortality><age>57</age><sex>0</sex><value>0.017411426</value></attributableMortality><attributableMortality><age>57</age><sex>1</sex><value>0.008770135</value></attributableMortality><attributableMortality><age>58</age><sex>0</sex><value>0.017776962</value></attributableMortality><attributableMortality><age>58</age><sex>1</sex><value>0.009141681</value></attributableMortality><attributableMortality><age>59</age><sex>0</sex><value>0.018171431</value></attributableMortality><attributableMortality><age>59</age><sex>1</sex><value>0.009543115</value></attributableMortality><attributableMortality><age>60</age><sex>0</sex><value>0.018607385</value></attributableMortality><attributableMortality><age>60</age><sex>1</sex><value>0.009976518</value></attributableMortality><attributableMortality><age>61</age><sex>0</sex><value>0.019066082</value></attributableMortality><attributableMortality><age>61</age><sex>1</sex><value>0.01044292</value></attributableMortality><attributableMortality><age>62</age><sex>0</sex><value>0.019558515</value></attributableMortality><attributableMortality><age>62</age><sex>1</sex><value>0.010946184</value></attributableMortality><attributableMortality><age>63</age><sex>0</sex><value>0.020086445</value></attributableMortality><attributableMortality><age>63</age><sex>1</sex><value>0.01148828</value></attributableMortality><attributableMortality><age>64</age><sex>0</sex><value>0.020651767</value></attributableMortality><attributableMortality><age>64</age><sex>1</sex><value>0.012073171</value></attributableMortality><attributableMortality><age>65</age><sex>0</sex><value>0.0212565</value></attributableMortality><attributableMortality><age>65</age><sex>1</sex><value>0.012701821</value></attributableMortality><attributableMortality><age>66</age><sex>0</sex><value>0.021902788</value></attributableMortality><attributableMortality><age>66</age><sex>1</sex><value>0.013380175</value></attributableMortality><attributableMortality><age>67</age><sex>0</sex><value>0.022592904</value></attributableMortality><attributableMortality><age>67</age><sex>1</sex><value>0.0141111845</value></attributableMortality><attributableMortality><age>68</age><sex>0</sex><value>0.023329245</value></attributableMortality><attributableMortality><age>68</age><sex>1</sex><value>0.01489778</value></attributableMortality><attributableMortality><age>69</age><sex>0</sex><value>0.024114331</value></attributableMortality><attributableMortality><age>69</age><sex>1</sex><value>0.015745893</value></attributableMortality><attributableMortality><age>70</age><sex>0</sex><value>0.025004147</value></attributableMortality><attributableMortality><age>70</age><sex>1</sex><value>0.016666532</value></attributableMortality><attributableMortality><age>71</age><sex>0</sex><value>0.025902705</value></attributableMortality><attributableMortality><age>71</age><sex>1</sex><value>0.017651152</value></attributableMortality><attributableMortality><age>72</age><sex>0</sex><value>0.02685912</value></attributableMortality><attributableMortality><age>72</age><sex>1</sex><value>0.018712344</value></attributableMortality><attributableMortality><age>73</age><sex>0</sex><value>0.027876329</value></attributableMortality><attributableMortality><age>73</age><sex>1</sex><value>0.019854056</value></attributableMortality><attributableMortality><age>74</age><sex>0</sex><value>0.02895732</value></attributableMortality><attributableMortality><age>74</age><sex>1</sex><value>0.021082222</value></attributableMortality><attributableMortality><age>75</age><sex>0</sex><value>0.030105067</value></attributableMortality><attributableMortality><age>75</age><sex>1</sex><value>0.022401787</value></attributableMortality><attributableMortality><age>76</age><sex>0</sex><value>0.031322498</value></attributableMortality><attributableMortality><age>76</age><sex>1</sex><value>0.02381969</value></attributableMortality><attributableMortality><age>77</age><sex>0</sex><value>0.032612428</value></attributableMortality><attributableMortality><age>77</age><sex>1</sex><value>0.02533988</value></attributableMortality><attributableMortality><age>78</age><sex>0</sex><value>0.033977482</value></attributableMortality><attributableMortality><age>78</age><sex>1</sex><value>0.026968298</value></attributableMortality><attributableMortality><age>79</age><sex>0</sex><value>0.035419997</value></attributableMortality><attributableMortality><age>79</age><sex>1</sex><value>0.028705914</value></attributableMortality><attributableMortality><age>80</age><sex>0</sex><value>0.03709801</value></attributableMortality><attributableMortality><age>80</age><sex>1</sex><value>0.030596055</value></attributableMortality><attributableMortality><age>81</age><sex>0</sex><value>0.038716752</value></attributableMortality><attributableMortality><age>81</age><sex>1</sex><value>0.032565795</value></attributableMortality><attributableMortality><age>82</age><sex>0</sex><value>0.040418014</value></attributableMortality><attributableMortality><age>82</age><sex>1</sex><value>0.03464527</value></attributableMortality><attributableMortality><age>83</age><sex>0</sex><value>0.04220159</value></attributableMortality><attributableMortality><age>83</age><sex>1</sex><value>0.03682851</value></attributableMortality><attributableMortality><age>84</age><sex>0</sex><value>0.044066068</value></attributableMortality><attributableMortality><age>84</age><sex>1</sex><value>0.03910254</value></attributableMortality><attributableMortality><age>85</age><sex>0</sex><value>0.046008576</value></attributableMortality><attributableMortality><age>85</age><sex>1</sex><value>0.041446414</value></attributableMortality><attributableMortality><age>86</age><sex>0</sex><value>0.04802438</value></attributableMortality><attributableMortality><age>86</age><sex>1</sex><value>0.0438312</value></attributableMortality><attributableMortality><age>87</age><sex>0</sex><value>0.050106466</value></attributableMortality><attributableMortality><age>87</age><sex>1</sex><value>0.046213977</value></attributableMortality><attributableMortality><age>88</age><sex>0</sex><value>0.052245017</value></attributableMortality><attributableMortality><age>88</age><sex>1</sex><value>0.048537847</value></attributableMortality><attributableMortality><age>89</age><sex>0</sex><value>0.054426778</value></attributableMortality><attributableMortality><age>89</age><sex>1</sex><value>0.05072393</value></attributableMortality><attributableMortality><age>90</age><sex>0</sex><value>0.056634337</value></attributableMortality><attributableMortality><age>90</age><sex>1</sex><value>0.052668363</value></attributableMortality><attributableMortality><age>91</age><sex>0</sex><value>0.058845237</value></attributableMortality><attributableMortality><age>91</age><sex>1</sex><value>0.054235287</value></attributableMortality><attributableMortality><age>92</age><sex>0</sex><value>0.06103097</value></attributableMortality><attributableMortality><age>92</age><sex>1</sex><value>0.05524885</value></attributableMortality><attributableMortality><age>93</age><sex>0</sex><value>0.06315573</value></attributableMortality><attributableMortality><age>93</age><sex>1</sex><value>0.055485215</value></attributableMortality><attributableMortality><age>94</age><sex>0</sex><value>0.06517503</value></attributableMortality><attributableMortality><age>94</age><sex>1</sex><value>0.05465851</value></attributableMortality><attributableMortality><age>95</age><sex>0</sex><value>0.06703404</value></attributableMortality><attributableMortality><age>95</age><sex>1</sex><value>0.052411843</value></attributableMortality></attributableMortalities>
