# Supplementary material for: Identification of differences in health impact modelling of salt reduction
Source: PLoS One. 2017 Nov 28;12(11):e0186760. doi: 10.1371/journal.pone.0186760 (PMC5705127; doi:10.1371/journal.pone.0186760)
Supplement: S1 Data — (ZIP) [file pone.0186760.s001.zip › default/Simulations/Default_20yrs/parameters/baselineAbility.xml]

<?xml version="1.0" encoding="UTF-8" standalone="no"?><baselineAbility><ability><age>0</age><sex>0</sex><value>0.9797588121145964</value></ability><ability><age>0</age><sex>1</sex><value>0.9818815588951111</value></ability><ability><age>1</age><sex>0</sex><value>0.9791308641433716</value></ability><ability><age>1</age><sex>1</sex><value>0.9811037182807922</value></ability><ability><age>2</age><sex>0</sex><value>0.9784838557243347</value></ability><ability><age>2</age><sex>1</sex><value>0.980293171480298</value></ability><ability><age>3</age><sex>0</sex><value>0.9778172969818115</value></ability><ability><age>3</age><sex>1</sex><value>0.9794485699385405</value></ability><ability><age>4</age><sex>0</sex><value>0.9771305117756128</value></ability><ability><age>4</age><sex>1</sex><value>0.9785685706883669</value></ability><ability><age>5</age><sex>0</sex><value>0.9764234591275454</value></ability><ability><age>5</age><sex>1</sex><value>0.9776522219181061</value></ability><ability><age>6</age><sex>0</sex><value>0.9756971318274736</value></ability><ability><age>6</age><sex>1</sex><value>0.9766997415572405</value></ability><ability><age>7</age><sex>0</sex><value>0.9749528206884861</value></ability><ability><age>7</age><sex>1</sex><value>0.9757116790860891</value></ability><ability><age>8</age><sex>0</sex><value>0.9741920605301857</value></ability><ability><age>8</age><sex>1</sex><value>0.9746888913214207</value></ability><ability><age>9</age><sex>0</sex><value>0.9734165593981743</value></ability><ability><age>9</age><sex>1</sex><value>0.9736325014382601</value></ability><ability><age>10</age><sex>0</sex><value>0.9726282954216003</value></ability><ability><age>10</age><sex>1</sex><value>0.9725439604371786</value></ability><ability><age>11</age><sex>0</sex><value>0.9718294143676758</value></ability><ability><age>11</age><sex>1</sex><value>0.9714250713586807</value></ability><ability><age>12</age><sex>0</sex><value>0.9710223618894815</value></ability><ability><age>12</age><sex>1</sex><value>0.9702779799699783</value></ability><ability><age>13</age><sex>0</sex><value>0.9702097773551941</value></ability><ability><age>13</age><sex>1</sex><value>0.9691052213311195</value></ability><ability><age>14</age><sex>0</sex><value>0.9693946111947298</value></ability><ability><age>14</age><sex>1</sex><value>0.9679097533226013</value></ability><ability><age>15</age><sex>0</sex><value>0.9685799814760685</value></ability><ability><age>15</age><sex>1</sex><value>0.9666948914527893</value></ability><ability><age>16</age><sex>0</sex><value>0.9677693024277687</value></ability><ability><age>16</age><sex>1</sex><value>0.965464498847723</value></ability><ability><age>17</age><sex>0</sex><value>0.9669661894440651</value></ability><ability><age>17</age><sex>1</sex><value>0.9642227627336979</value></ability><ability><age>18</age><sex>0</sex><value>0.9661745317280293</value></ability><ability><age>18</age><sex>1</sex><value>0.9629743620753288</value></ability><ability><age>19</age><sex>0</sex><value>0.9653984308242798</value></ability><ability><age>19</age><sex>1</sex><value>0.9617244005203247</value></ability><ability><age>20</age><sex>0</sex><value>0.9646420814096928</value></ability><ability><age>20</age><sex>1</sex><value>0.9604784995317459</value></ability><ability><age>21</age><sex>0</sex><value>0.9639100432395935</value></ability><ability><age>21</age><sex>1</sex><value>0.9592425599694252</value></ability><ability><age>22</age><sex>0</sex><value>0.963206872344017</value></ability><ability><age>22</age><sex>1</sex><value>0.9580229818820953</value></ability><ability><age>23</age><sex>0</sex><value>0.9625373519957066</value></ability><ability><age>23</age><sex>1</sex><value>0.9568265117704868</value></ability><ability><age>24</age><sex>0</sex><value>0.9619063138961792</value></ability><ability><age>24</age><sex>1</sex><value>0.9556602388620377</value></ability><ability><age>25</age><sex>0</sex><value>0.9613186120986938</value></ability><ability><age>25</age><sex>1</sex><value>0.9545315504074097</value></ability><ability><age>26</age><sex>0</sex><value>0.960779182612896</value></ability><ability><age>26</age><sex>1</sex><value>0.9534480720758438</value></ability><ability><age>27</age><sex>0</sex><value>0.9602900817990303</value></ability><ability><age>27</age><sex>1</sex><value>0.9524147436022758</value></ability><ability><age>28</age><sex>0</sex><value>0.9598446413874626</value></ability><ability><age>28</age><sex>1</sex><value>0.9514276124536991</value></ability><ability><age>29</age><sex>0</sex><value>0.9594340920448303</value></ability><ability><age>29</age><sex>1</sex><value>0.9504803530871868</value></ability><ability><age>30</age><sex>0</sex><value>0.9590491317212582</value></ability><ability><age>30</age><sex>1</sex><value>0.9495657607913017</value></ability><ability><age>31</age><sex>0</sex><value>0.958680048584938</value></ability><ability><age>31</age><sex>1</sex><value>0.948675911873579</value></ability><ability><age>32</age><sex>0</sex><value>0.958316732198</value></ability><ability><age>32</age><sex>1</sex><value>0.9478021003305912</value></ability><ability><age>33</age><sex>0</sex><value>0.9579487107694149</value></ability><ability><age>33</age><sex>1</sex><value>0.9469350129365921</value></ability><ability><age>34</age><sex>0</sex><value>0.957565188407898</value></ability><ability><age>34</age><sex>1</sex><value>0.9460645914077759</value></ability><ability><age>35</age><sex>0</sex><value>0.9571548812091351</value></ability><ability><age>35</age><sex>1</sex><value>0.9451802372932434</value></ability><ability><age>36</age><sex>0</sex><value>0.9569218633686706</value></ability><ability><age>36</age><sex>1</sex><value>0.9444310069084167</value></ability><ability><age>37</age><sex>0</sex><value>0.9566681981086731</value></ability><ability><age>37</age><sex>1</sex><value>0.9436581807071549</value></ability><ability><age>38</age><sex>0</sex><value>0.9563853333097688</value></ability><ability><age>38</age><sex>1</sex><value>0.9428511261940002</value></ability><ability><age>39</age><sex>0</sex><value>0.9560644626617432</value></ability><ability><age>39</age><sex>1</sex><value>0.9419984221458435</value></ability><ability><age>40</age><sex>0</sex><value>0.9556961608712489</value></ability><ability><age>40</age><sex>1</sex><value>0.9410880412866958</value></ability><ability><age>41</age><sex>0</sex><value>0.955270397532039</value></ability><ability><age>41</age><sex>1</sex><value>0.9401070949461998</value></ability><ability><age>42</age><sex>0</sex><value>0.9547761082649231</value></ability><ability><age>42</age><sex>1</sex><value>0.9390417073846159</value></ability><ability><age>43</age><sex>0</sex><value>0.9542008900487691</value></ability><ability><age>43</age><sex>1</sex><value>0.9378768357763316</value></ability><ability><age>44</age><sex>0</sex><value>0.953530713214675</value></ability><ability><age>44</age><sex>1</sex><value>0.9365960709893448</value></ability><ability><age>45</age><sex>0</sex><value>0.9527493136733314</value></ability><ability><age>45</age><sex>1</sex><value>0.9351813197135925</value></ability><ability><age>46</age><sex>0</sex><value>0.9518376182381623</value></ability><ability><age>46</age><sex>1</sex><value>0.9336123771108259</value></ability><ability><age>47</age><sex>0</sex><value>0.9507730977891469</value></ability><ability><age>47</age><sex>1</sex><value>0.9318667725941693</value></ability><ability><age>48</age><sex>0</sex><value>0.9495295158349157</value></ability><ability><age>48</age><sex>1</sex><value>0.9299196261222449</value></ability><ability><age>49</age><sex>0</sex><value>0.9480913877487183</value></ability><ability><age>49</age><sex>1</sex><value>0.9277572564823503</value></ability><ability><age>50</age><sex>0</sex><value>0.9464567461790926</value></ability><ability><age>50</age><sex>1</sex><value>0.9253792439982842</value></ability><ability><age>51</age><sex>0</sex><value>0.9446232318878174</value></ability><ability><age>51</age><sex>1</sex><value>0.9227859973907471</value></ability><ability><age>52</age><sex>0</sex><value>0.9425886319304024</value></ability><ability><age>52</age><sex>1</sex><value>0.9199785590171814</value></ability><ability><age>53</age><sex>0</sex><value>0.9403507113456726</value></ability><ability><age>53</age><sex>1</sex><value>0.9169590468412303</value></ability><ability><age>54</age><sex>0</sex><value>0.9379079937934875</value></ability><ability><age>54</age><sex>1</sex><value>0.9137307505401121</value></ability><ability><age>55</age><sex>0</sex><value>0.935260336956284</value></ability><ability><age>55</age><sex>1</sex><value>0.9102986454963684</value></ability><ability><age>56</age><sex>0</sex><value>0.9324092268943787</value></ability><ability><age>56</age><sex>1</sex><value>0.9066696166992188</value></ability><ability><age>57</age><sex>0</sex><value>0.9293588931007907</value></ability><ability><age>57</age><sex>1</sex><value>0.9028529524803162</value></ability><ability><age>58</age><sex>0</sex><value>0.9261165116271228</value></ability><ability><age>58</age><sex>1</sex><value>0.8988606236482155</value></ability><ability><age>59</age><sex>0</sex><value>0.9226933592113975</value></ability><ability><age>59</age><sex>1</sex><value>0.8947076788676763</value></ability><ability><age>60</age><sex>0</sex><value>0.919107917537998</value></ability><ability><age>60</age><sex>1</sex><value>0.8904126638382731</value></ability><ability><age>61</age><sex>0</sex><value>0.9153771756825858</value></ability><ability><age>61</age><sex>1</sex><value>0.8859972034009724</value></ability><ability><age>62</age><sex>0</sex><value>0.9115306735038757</value></ability><ability><age>62</age><sex>1</sex><value>0.8814873590739266</value></ability><ability><age>63</age><sex>0</sex><value>0.9076028813094421</value></ability><ability><age>63</age><sex>1</sex><value>0.8769130296125982</value></ability><ability><age>64</age><sex>0</sex><value>0.9036355018615723</value></ability><ability><age>64</age><sex>1</sex><value>0.8723083138465881</value></ability><ability><age>65</age><sex>0</sex><value>0.899678111076355</value></ability><ability><age>65</age><sex>1</sex><value>0.8677114477651346</value></ability><ability><age>66</age><sex>0</sex><value>0.895788216092521</value></ability><ability><age>66</age><sex>1</sex><value>0.8631647037413384</value></ability><ability><age>67</age><sex>0</sex><value>0.8920312940039844</value></ability><ability><age>67</age><sex>1</sex><value>0.858714274801011</value></ability><ability><age>68</age><sex>0</sex><value>0.8884806346443269</value></ability><ability><age>68</age><sex>1</sex><value>0.8544098734855652</value></ability><ability><age>69</age><sex>0</sex><value>0.8852168321609497</value></ability><ability><age>69</age><sex>1</sex><value>0.8503044242068007</value></ability><ability><age>70</age><sex>0</sex><value>0.8823368260028863</value></ability><ability><age>70</age><sex>1</sex><value>0.8464493751525879</value></ability><ability><age>71</age><sex>0</sex><value>0.8798350973845078</value></ability><ability><age>71</age><sex>1</sex><value>0.842857660082387</value></ability><ability><age>72</age><sex>0</sex><value>0.8777344817979424</value></ability><ability><age>72</age><sex>1</sex><value>0.8395323157310486</value></ability><ability><age>73</age><sex>0</sex><value>0.8760338156738487</value></ability><ability><age>73</age><sex>1</sex><value>0.8364684581756592</value></ability><ability><age>74</age><sex>0</sex><value>0.8747234747134837</value></ability><ability><age>74</age><sex>1</sex><value>0.8336548209190369</value></ability><ability><age>75</age><sex>0</sex><value>0.8737849442019863</value></ability><ability><age>75</age><sex>1</sex><value>0.8310723453807619</value></ability><ability><age>76</age><sex>0</sex><value>0.8731902558635533</value></ability><ability><age>76</age><sex>1</sex><value>0.8286943541440009</value></ability><ability><age>77</age><sex>0</sex><value>0.8729014278620615</value></ability><ability><age>77</age><sex>1</sex><value>0.8264855226340935</value></ability><ability><age>78</age><sex>0</sex><value>0.872870147228241</value></ability><ability><age>78</age><sex>1</sex><value>0.8244012796572507</value></ability><ability><age>79</age><sex>0</sex><value>0.8730372786521912</value></ability><ability><age>79</age><sex>1</sex><value>0.8223878145217896</value></ability><ability><age>80</age><sex>0</sex><value>0.8733944544432184</value></ability><ability><age>80</age><sex>1</sex><value>0.820392084064397</value></ability><ability><age>81</age><sex>0</sex><value>0.873742546640544</value></ability><ability><age>81</age><sex>1</sex><value>0.8183217644691467</value></ability><ability><age>82</age><sex>0</sex><value>0.8740461016761041</value></ability><ability><age>82</age><sex>1</sex><value>0.816104531288147</value></ability><ability><age>83</age><sex>0</sex><value>0.8742031350156373</value></ability><ability><age>83</age><sex>1</sex><value>0.8136513829231262</value></ability><ability><age>84</age><sex>0</sex><value>0.8741024136543274</value></ability><ability><age>84</age><sex>1</sex><value>0.8108673724245308</value></ability><ability><age>85</age><sex>0</sex><value>0.8736251592636108</value></ability><ability><age>85</age><sex>1</sex><value>0.8076545148373806</value></ability><ability><age>86</age><sex>0</sex><value>0.872646689414978</value></ability><ability><age>86</age><sex>1</sex><value>0.8039148304573148</value></ability><ability><age>87</age><sex>0</sex><value>0.8710397481918335</value></ability><ability><age>87</age><sex>1</sex><value>0.7995548818427112</value></ability><ability><age>88</age><sex>0</sex><value>0.8686770796775818</value></ability><ability><age>88</age><sex>1</sex><value>0.7944904041432992</value></ability><ability><age>89</age><sex>0</sex><value>0.8654362559318542</value></ability><ability><age>89</age><sex>1</sex><value>0.7886524796485901</value></ability><ability><age>90</age><sex>0</sex><value>0.8612034320831299</value></ability><ability><age>90</age><sex>1</sex><value>0.7819929122924805</value></ability><ability><age>91</age><sex>0</sex><value>0.8558791875839233</value></ability><ability><age>91</age><sex>1</sex><value>0.7744909524917603</value></ability><ability><age>92</age><sex>0</sex><value>0.8493863940238953</value></ability><ability><age>92</age><sex>1</sex><value>0.766159518383128</value></ability><ability><age>93</age><sex>0</sex><value>0.8416954777971115</value></ability><ability><age>93</age><sex>1</sex><value>0.7570613026618958</value></ability><ability><age>94</age><sex>0</sex><value>0.8328171395212622</value></ability><ability><age>94</age><sex>1</sex><value>0.7473032725532873</value></ability><ability><age>95</age><sex>0</sex><value>0.8227962600307884</value></ability><ability><age>95</age><sex>1</sex><value>0.7370302677154541</value></ability></baselineAbility>
