# Supplementary material for: Identification of differences in health impact modelling of salt reduction
Source: PLoS One. 2017 Nov 28;12(11):e0186760. doi: 10.1371/journal.pone.0186760 (PMC5705127; doi:10.1371/journal.pone.0186760)
Supplement: S1 Data — (ZIP) [file pone.0186760.s001.zip › default/Simulations/Default_20yrs/parameters/baselineFatalIncidence_0_0_CVA.xml]

<?xml version="1.0" encoding="UTF-8" standalone="no"?><baselineFatalIncidences><baselineFatalIncidence><age>0</age><sex>0</sex><value>0.0</value></baselineFatalIncidence><baselineFatalIncidence><age>0</age><sex>1</sex><value>0.0</value></baselineFatalIncidence><baselineFatalIncidence><age>1</age><sex>0</sex><value>0.0</value></baselineFatalIncidence><baselineFatalIncidence><age>1</age><sex>1</sex><value>0.0</value></baselineFatalIncidence><baselineFatalIncidence><age>2</age><sex>0</sex><value>0.0</value></baselineFatalIncidence><baselineFatalIncidence><age>2</age><sex>1</sex><value>0.0</value></baselineFatalIncidence><baselineFatalIncidence><age>3</age><sex>0</sex><value>0.0</value></baselineFatalIncidence><baselineFatalIncidence><age>3</age><sex>1</sex><value>0.0</value></baselineFatalIncidence><baselineFatalIncidence><age>4</age><sex>0</sex><value>0.0</value></baselineFatalIncidence><baselineFatalIncidence><age>4</age><sex>1</sex><value>0.0</value></baselineFatalIncidence><baselineFatalIncidence><age>5</age><sex>0</sex><value>0.0</value></baselineFatalIncidence><baselineFatalIncidence><age>5</age><sex>1</sex><value>0.0</value></baselineFatalIncidence><baselineFatalIncidence><age>6</age><sex>0</sex><value>0.0</value></baselineFatalIncidence><baselineFatalIncidence><age>6</age><sex>1</sex><value>0.0</value></baselineFatalIncidence><baselineFatalIncidence><age>7</age><sex>0</sex><value>0.0</value></baselineFatalIncidence><baselineFatalIncidence><age>7</age><sex>1</sex><value>0.0</value></baselineFatalIncidence><baselineFatalIncidence><age>8</age><sex>0</sex><value>0.0</value></baselineFatalIncidence><baselineFatalIncidence><age>8</age><sex>1</sex><value>0.0</value></baselineFatalIncidence><baselineFatalIncidence><age>9</age><sex>0</sex><value>0.0</value></baselineFatalIncidence><baselineFatalIncidence><age>9</age><sex>1</sex><value>0.0</value></baselineFatalIncidence><baselineFatalIncidence><age>10</age><sex>0</sex><value>0.0</value></baselineFatalIncidence><baselineFatalIncidence><age>10</age><sex>1</sex><value>0.0</value></baselineFatalIncidence><baselineFatalIncidence><age>11</age><sex>0</sex><value>0.0</value></baselineFatalIncidence><baselineFatalIncidence><age>11</age><sex>1</sex><value>0.0</value></baselineFatalIncidence><baselineFatalIncidence><age>12</age><sex>0</sex><value>0.0</value></baselineFatalIncidence><baselineFatalIncidence><age>12</age><sex>1</sex><value>0.0</value></baselineFatalIncidence><baselineFatalIncidence><age>13</age><sex>0</sex><value>0.0</value></baselineFatalIncidence><baselineFatalIncidence><age>13</age><sex>1</sex><value>0.0</value></baselineFatalIncidence><baselineFatalIncidence><age>14</age><sex>0</sex><value>0.0</value></baselineFatalIncidence><baselineFatalIncidence><age>14</age><sex>1</sex><value>0.0</value></baselineFatalIncidence><baselineFatalIncidence><age>15</age><sex>0</sex><value>0.0</value></baselineFatalIncidence><baselineFatalIncidence><age>15</age><sex>1</sex><value>0.0</value></baselineFatalIncidence><baselineFatalIncidence><age>16</age><sex>0</sex><value>0.0</value></baselineFatalIncidence><baselineFatalIncidence><age>16</age><sex>1</sex><value>0.0</value></baselineFatalIncidence><baselineFatalIncidence><age>17</age><sex>0</sex><value>0.0</value></baselineFatalIncidence><baselineFatalIncidence><age>17</age><sex>1</sex><value>0.0</value></baselineFatalIncidence><baselineFatalIncidence><age>18</age><sex>0</sex><value>0.0</value></baselineFatalIncidence><baselineFatalIncidence><age>18</age><sex>1</sex><value>0.0</value></baselineFatalIncidence><baselineFatalIncidence><age>19</age><sex>0</sex><value>0.0</value></baselineFatalIncidence><baselineFatalIncidence><age>19</age><sex>1</sex><value>0.0</value></baselineFatalIncidence><baselineFatalIncidence><age>20</age><sex>0</sex><value>0.0</value></baselineFatalIncidence><baselineFatalIncidence><age>20</age><sex>1</sex><value>0.0</value></baselineFatalIncidence><baselineFatalIncidence><age>21</age><sex>0</sex><value>0.0</value></baselineFatalIncidence><baselineFatalIncidence><age>21</age><sex>1</sex><value>0.0</value></baselineFatalIncidence><baselineFatalIncidence><age>22</age><sex>0</sex><value>0.0</value></baselineFatalIncidence><baselineFatalIncidence><age>22</age><sex>1</sex><value>0.0</value></baselineFatalIncidence><baselineFatalIncidence><age>23</age><sex>0</sex><value>0.0</value></baselineFatalIncidence><baselineFatalIncidence><age>23</age><sex>1</sex><value>0.0</value></baselineFatalIncidence><baselineFatalIncidence><age>24</age><sex>0</sex><value>0.0</value></baselineFatalIncidence><baselineFatalIncidence><age>24</age><sex>1</sex><value>0.0</value></baselineFatalIncidence><baselineFatalIncidence><age>25</age><sex>0</sex><value>0.0</value></baselineFatalIncidence><baselineFatalIncidence><age>25</age><sex>1</sex><value>0.0</value></baselineFatalIncidence><baselineFatalIncidence><age>26</age><sex>0</sex><value>0.0</value></baselineFatalIncidence><baselineFatalIncidence><age>26</age><sex>1</sex><value>0.0</value></baselineFatalIncidence><baselineFatalIncidence><age>27</age><sex>0</sex><value>0.0</value></baselineFatalIncidence><baselineFatalIncidence><age>27</age><sex>1</sex><value>0.0</value></baselineFatalIncidence><baselineFatalIncidence><age>28</age><sex>0</sex><value>0.0</value></baselineFatalIncidence><baselineFatalIncidence><age>28</age><sex>1</sex><value>0.0</value></baselineFatalIncidence><baselineFatalIncidence><age>29</age><sex>0</sex><value>0.0</value></baselineFatalIncidence><baselineFatalIncidence><age>29</age><sex>1</sex><value>0.0</value></baselineFatalIncidence><baselineFatalIncidence><age>30</age><sex>0</sex><value>0.0</value></baselineFatalIncidence><baselineFatalIncidence><age>30</age><sex>1</sex><value>0.0</value></baselineFatalIncidence><baselineFatalIncidence><age>31</age><sex>0</sex><value>0.0</value></baselineFatalIncidence><baselineFatalIncidence><age>31</age><sex>1</sex><value>0.0</value></baselineFatalIncidence><baselineFatalIncidence><age>32</age><sex>0</sex><value>0.0</value></baselineFatalIncidence><baselineFatalIncidence><age>32</age><sex>1</sex><value>0.0</value></baselineFatalIncidence><baselineFatalIncidence><age>33</age><sex>0</sex><value>0.0</value></baselineFatalIncidence><baselineFatalIncidence><age>33</age><sex>1</sex><value>0.0</value></baselineFatalIncidence><baselineFatalIncidence><age>34</age><sex>0</sex><value>0.0</value></baselineFatalIncidence><baselineFatalIncidence><age>34</age><sex>1</sex><value>0.0</value></baselineFatalIncidence><baselineFatalIncidence><age>35</age><sex>0</sex><value>8.3635905E-6</value></baselineFatalIncidence><baselineFatalIncidence><age>35</age><sex>1</sex><value>8.492365E-6</value></baselineFatalIncidence><baselineFatalIncidence><age>36</age><sex>0</sex><value>8.747674E-6</value></baselineFatalIncidence><baselineFatalIncidence><age>36</age><sex>1</sex><value>8.546419E-6</value></baselineFatalIncidence><baselineFatalIncidence><age>37</age><sex>0</sex><value>9.195663E-6</value></baselineFatalIncidence><baselineFatalIncidence><age>37</age><sex>1</sex><value>8.676963E-6</value></baselineFatalIncidence><baselineFatalIncidence><age>38</age><sex>0</sex><value>9.710902E-6</value></baselineFatalIncidence><baselineFatalIncidence><age>38</age><sex>1</sex><value>8.880595E-6</value></baselineFatalIncidence><baselineFatalIncidence><age>39</age><sex>0</sex><value>1.030453E-5</value></baselineFatalIncidence><baselineFatalIncidence><age>39</age><sex>1</sex><value>9.155089E-6</value></baselineFatalIncidence><baselineFatalIncidence><age>40</age><sex>0</sex><value>1.0978658E-5</value></baselineFatalIncidence><baselineFatalIncidence><age>40</age><sex>1</sex><value>9.513685E-6</value></baselineFatalIncidence><baselineFatalIncidence><age>41</age><sex>0</sex><value>1.17467E-5</value></baselineFatalIncidence><baselineFatalIncidence><age>41</age><sex>1</sex><value>9.951313E-6</value></baselineFatalIncidence><baselineFatalIncidence><age>42</age><sex>0</sex><value>1.2617428E-5</value></baselineFatalIncidence><baselineFatalIncidence><age>42</age><sex>1</sex><value>1.0481479E-5</value></baselineFatalIncidence><baselineFatalIncidence><age>43</age><sex>0</sex><value>1.360935E-5</value></baselineFatalIncidence><baselineFatalIncidence><age>43</age><sex>1</sex><value>1.1114085E-5</value></baselineFatalIncidence><baselineFatalIncidence><age>44</age><sex>0</sex><value>1.4730442E-5</value></baselineFatalIncidence><baselineFatalIncidence><age>44</age><sex>1</sex><value>1.1856326E-5</value></baselineFatalIncidence><baselineFatalIncidence><age>45</age><sex>0</sex><value>1.6004627E-5</value></baselineFatalIncidence><baselineFatalIncidence><age>45</age><sex>1</sex><value>1.27257335E-5</value></baselineFatalIncidence><baselineFatalIncidence><age>46</age><sex>0</sex><value>1.7446333E-5</value></baselineFatalIncidence><baselineFatalIncidence><age>46</age><sex>1</sex><value>1.373423E-5</value></baselineFatalIncidence><baselineFatalIncidence><age>47</age><sex>0</sex><value>1.9082305E-5</value></baselineFatalIncidence><baselineFatalIncidence><age>47</age><sex>1</sex><value>1.4904047E-5</value></baselineFatalIncidence><baselineFatalIncidence><age>48</age><sex>0</sex><value>2.0936845E-5</value></baselineFatalIncidence><baselineFatalIncidence><age>48</age><sex>1</sex><value>1.6258506E-5</value></baselineFatalIncidence><baselineFatalIncidence><age>49</age><sex>0</sex><value>2.30383E-5</value></baselineFatalIncidence><baselineFatalIncidence><age>49</age><sex>1</sex><value>1.782258E-5</value></baselineFatalIncidence><baselineFatalIncidence><age>50</age><sex>0</sex><value>2.5948764E-5</value></baselineFatalIncidence><baselineFatalIncidence><age>50</age><sex>1</sex><value>2.0528618E-5</value></baselineFatalIncidence><baselineFatalIncidence><age>51</age><sex>0</sex><value>2.873103E-5</value></baselineFatalIncidence><baselineFatalIncidence><age>51</age><sex>1</sex><value>2.2749866E-5</value></baselineFatalIncidence><baselineFatalIncidence><age>52</age><sex>0</sex><value>3.1893276E-5</value></baselineFatalIncidence><baselineFatalIncidence><age>52</age><sex>1</sex><value>2.531347E-5</value></baselineFatalIncidence><baselineFatalIncidence><age>53</age><sex>0</sex><value>3.548431E-5</value></baselineFatalIncidence><baselineFatalIncidence><age>53</age><sex>1</sex><value>2.8278908E-5</value></baselineFatalIncidence><baselineFatalIncidence><age>54</age><sex>0</sex><value>3.9570772E-5</value></baselineFatalIncidence><baselineFatalIncidence><age>54</age><sex>1</sex><value>3.1705396E-5</value></baselineFatalIncidence><baselineFatalIncidence><age>55</age><sex>0</sex><value>4.4215445E-5</value></baselineFatalIncidence><baselineFatalIncidence><age>55</age><sex>1</sex><value>3.56713E-5</value></baselineFatalIncidence><baselineFatalIncidence><age>56</age><sex>0</sex><value>4.9501352E-5</value></baselineFatalIncidence><baselineFatalIncidence><age>56</age><sex>1</sex><value>4.0260566E-5</value></baselineFatalIncidence><baselineFatalIncidence><age>57</age><sex>0</sex><value>5.5513294E-5</value></baselineFatalIncidence><baselineFatalIncidence><age>57</age><sex>1</sex><value>4.55705E-5</value></baselineFatalIncidence><baselineFatalIncidence><age>58</age><sex>0</sex><value>6.2354615E-5</value></baselineFatalIncidence><baselineFatalIncidence><age>58</age><sex>1</sex><value>5.1716946E-5</value></baselineFatalIncidence><baselineFatalIncidence><age>59</age><sex>0</sex><value>7.013678E-5</value></baselineFatalIncidence><baselineFatalIncidence><age>59</age><sex>1</sex><value>5.883377E-5</value></baselineFatalIncidence><baselineFatalIncidence><age>60</age><sex>0</sex><value>8.3250416E-5</value></baselineFatalIncidence><baselineFatalIncidence><age>60</age><sex>1</sex><value>6.856082E-5</value></baselineFatalIncidence><baselineFatalIncidence><age>61</age><sex>0</sex><value>9.398647E-5</value></baselineFatalIncidence><baselineFatalIncidence><age>61</age><sex>1</sex><value>7.836294E-5</value></baselineFatalIncidence><baselineFatalIncidence><age>62</age><sex>0</sex><value>1.06203224E-4</value></baselineFatalIncidence><baselineFatalIncidence><age>62</age><sex>1</sex><value>8.97124E-5</value></baselineFatalIncidence><baselineFatalIncidence><age>63</age><sex>0</sex><value>1.20095356E-4</value></baselineFatalIncidence><baselineFatalIncidence><age>63</age><sex>1</sex><value>1.0284575E-4</value></baselineFatalIncidence><baselineFatalIncidence><age>64</age><sex>0</sex><value>1.358809E-4</value></baselineFatalIncidence><baselineFatalIncidence><age>64</age><sex>1</sex><value>1.1802952E-4</value></baselineFatalIncidence><baselineFatalIncidence><age>65</age><sex>0</sex><value>1.5379902E-4</value></baselineFatalIncidence><baselineFatalIncidence><age>65</age><sex>1</sex><value>1.3556881E-4</value></baselineFatalIncidence><baselineFatalIncidence><age>66</age><sex>0</sex><value>1.7411601E-4</value></baselineFatalIncidence><baselineFatalIncidence><age>66</age><sex>1</sex><value>1.5580888E-4</value></baselineFatalIncidence><baselineFatalIncidence><age>67</age><sex>0</sex><value>1.9712267E-4</value></baselineFatalIncidence><baselineFatalIncidence><age>67</age><sex>1</sex><value>1.7912006E-4</value></baselineFatalIncidence><baselineFatalIncidence><age>68</age><sex>0</sex><value>2.2313389E-4</value></baselineFatalIncidence><baselineFatalIncidence><age>68</age><sex>1</sex><value>2.0593498E-4</value></baselineFatalIncidence><baselineFatalIncidence><age>69</age><sex>0</sex><value>2.524873E-4</value></baselineFatalIncidence><baselineFatalIncidence><age>69</age><sex>1</sex><value>2.3671219E-4</value></baselineFatalIncidence><baselineFatalIncidence><age>70</age><sex>0</sex><value>3.0681404E-4</value></baselineFatalIncidence><baselineFatalIncidence><age>70</age><sex>1</sex><value>2.8061698E-4</value></baselineFatalIncidence><baselineFatalIncidence><age>71</age><sex>0</sex><value>3.4718408E-4</value></baselineFatalIncidence><baselineFatalIncidence><age>71</age><sex>1</sex><value>3.224307E-4</value></baselineFatalIncidence><baselineFatalIncidence><age>72</age><sex>0</sex><value>3.9249647E-4</value></baselineFatalIncidence><baselineFatalIncidence><age>72</age><sex>1</sex><value>3.7010707E-4</value></baselineFatalIncidence><baselineFatalIncidence><age>73</age><sex>0</sex><value>4.4322602E-4</value></baselineFatalIncidence><baselineFatalIncidence><age>73</age><sex>1</sex><value>4.2429368E-4</value></baselineFatalIncidence><baselineFatalIncidence><age>74</age><sex>0</sex><value>4.998508E-4</value></baselineFatalIncidence><baselineFatalIncidence><age>74</age><sex>1</sex><value>4.8567416E-4</value></baselineFatalIncidence><baselineFatalIncidence><age>75</age><sex>0</sex><value>5.628514E-4</value></baselineFatalIncidence><baselineFatalIncidence><age>75</age><sex>1</sex><value>5.5493275E-4</value></baselineFatalIncidence><baselineFatalIncidence><age>76</age><sex>0</sex><value>6.327039E-4</value></baselineFatalIncidence><baselineFatalIncidence><age>76</age><sex>1</sex><value>6.3277216E-4</value></baselineFatalIncidence><baselineFatalIncidence><age>77</age><sex>0</sex><value>7.098494E-4</value></baselineFatalIncidence><baselineFatalIncidence><age>77</age><sex>1</sex><value>7.198541E-4</value></baselineFatalIncidence><baselineFatalIncidence><age>78</age><sex>0</sex><value>7.9470285E-4</value></baselineFatalIncidence><baselineFatalIncidence><age>78</age><sex>1</sex><value>8.168058E-4</value></baselineFatalIncidence><baselineFatalIncidence><age>79</age><sex>0</sex><value>8.876136E-4</value></baselineFatalIncidence><baselineFatalIncidence><age>79</age><sex>1</sex><value>9.241706E-4</value></baselineFatalIncidence><baselineFatalIncidence><age>80</age><sex>0</sex><value>0.0011231315</value></baselineFatalIncidence><baselineFatalIncidence><age>80</age><sex>1</sex><value>0.0011044799</value></baselineFatalIncidence><baselineFatalIncidence><age>81</age><sex>0</sex><value>0.0012490461</value></baselineFatalIncidence><baselineFatalIncidence><age>81</age><sex>1</sex><value>0.0012425395</value></baselineFatalIncidence><baselineFatalIncidence><age>82</age><sex>0</sex><value>0.0013849686</value></baselineFatalIncidence><baselineFatalIncidence><age>82</age><sex>1</sex><value>0.0013927047</value></baselineFatalIncidence><baselineFatalIncidence><age>83</age><sex>0</sex><value>0.0015308225</value></baselineFatalIncidence><baselineFatalIncidence><age>83</age><sex>1</sex><value>0.0015548551</value></baselineFatalIncidence><baselineFatalIncidence><age>84</age><sex>0</sex><value>0.0016863525</value></baselineFatalIncidence><baselineFatalIncidence><age>84</age><sex>1</sex><value>0.001728551</value></baselineFatalIncidence><baselineFatalIncidence><age>85</age><sex>0</sex><value>0.0018510547</value></baselineFatalIncidence><baselineFatalIncidence><age>85</age><sex>1</sex><value>0.0019130282</value></baselineFatalIncidence><baselineFatalIncidence><age>86</age><sex>0</sex><value>0.0020241751</value></baselineFatalIncidence><baselineFatalIncidence><age>86</age><sex>1</sex><value>0.002107119</value></baselineFatalIncidence><baselineFatalIncidence><age>87</age><sex>0</sex><value>0.002204664</value></baselineFatalIncidence><baselineFatalIncidence><age>87</age><sex>1</sex><value>0.002309245</value></baselineFatalIncidence><baselineFatalIncidence><age>88</age><sex>0</sex><value>0.0023912094</value></baselineFatalIncidence><baselineFatalIncidence><age>88</age><sex>1</sex><value>0.0025173714</value></baselineFatalIncidence><baselineFatalIncidence><age>89</age><sex>0</sex><value>0.0025821112</value></baselineFatalIncidence><baselineFatalIncidence><age>89</age><sex>1</sex><value>0.0027289947</value></baselineFatalIncidence><baselineFatalIncidence><age>90</age><sex>0</sex><value>0.00277541</value></baselineFatalIncidence><baselineFatalIncidence><age>90</age><sex>1</sex><value>0.0029411437</value></baselineFatalIncidence><baselineFatalIncidence><age>91</age><sex>0</sex><value>0.0029687851</value></baselineFatalIncidence><baselineFatalIncidence><age>91</age><sex>1</sex><value>0.0031504703</value></baselineFatalIncidence><baselineFatalIncidence><age>92</age><sex>0</sex><value>0.003159628</value></baselineFatalIncidence><baselineFatalIncidence><age>92</age><sex>1</sex><value>0.0033531927</value></baselineFatalIncidence><baselineFatalIncidence><age>93</age><sex>0</sex><value>0.0033450555</value></baselineFatalIncidence><baselineFatalIncidence><age>93</age><sex>1</sex><value>0.003545282</value></baselineFatalIncidence><baselineFatalIncidence><age>94</age><sex>0</sex><value>0.0035219651</value></baselineFatalIncidence><baselineFatalIncidence><age>94</age><sex>1</sex><value>0.0037224675</value></baselineFatalIncidence><baselineFatalIncidence><age>95</age><sex>0</sex><value>0.003687083</value></baselineFatalIncidence><baselineFatalIncidence><age>95</age><sex>1</sex><value>0.0038804538</value></baselineFatalIncidence></baselineFatalIncidences>
