# Supplementary material for: Identification of differences in health impact modelling of salt reduction
Source: PLoS One. 2017 Nov 28;12(11):e0186760. doi: 10.1371/journal.pone.0186760 (PMC5705127; doi:10.1371/journal.pone.0186760)
Supplement: S1 Data — (ZIP) [file pone.0186760.s001.zip › default/Simulations/Default_20yrs/parameters/baselineFatalIncidence_1_0_IHD.xml]

<?xml version="1.0" encoding="UTF-8" standalone="no"?><baselineFatalIncidences><baselineFatalIncidence><age>0</age><sex>0</sex><value>0.0</value></baselineFatalIncidence><baselineFatalIncidence><age>0</age><sex>1</sex><value>0.0</value></baselineFatalIncidence><baselineFatalIncidence><age>1</age><sex>0</sex><value>0.0</value></baselineFatalIncidence><baselineFatalIncidence><age>1</age><sex>1</sex><value>0.0</value></baselineFatalIncidence><baselineFatalIncidence><age>2</age><sex>0</sex><value>0.0</value></baselineFatalIncidence><baselineFatalIncidence><age>2</age><sex>1</sex><value>0.0</value></baselineFatalIncidence><baselineFatalIncidence><age>3</age><sex>0</sex><value>0.0</value></baselineFatalIncidence><baselineFatalIncidence><age>3</age><sex>1</sex><value>0.0</value></baselineFatalIncidence><baselineFatalIncidence><age>4</age><sex>0</sex><value>0.0</value></baselineFatalIncidence><baselineFatalIncidence><age>4</age><sex>1</sex><value>0.0</value></baselineFatalIncidence><baselineFatalIncidence><age>5</age><sex>0</sex><value>0.0</value></baselineFatalIncidence><baselineFatalIncidence><age>5</age><sex>1</sex><value>0.0</value></baselineFatalIncidence><baselineFatalIncidence><age>6</age><sex>0</sex><value>0.0</value></baselineFatalIncidence><baselineFatalIncidence><age>6</age><sex>1</sex><value>0.0</value></baselineFatalIncidence><baselineFatalIncidence><age>7</age><sex>0</sex><value>0.0</value></baselineFatalIncidence><baselineFatalIncidence><age>7</age><sex>1</sex><value>0.0</value></baselineFatalIncidence><baselineFatalIncidence><age>8</age><sex>0</sex><value>0.0</value></baselineFatalIncidence><baselineFatalIncidence><age>8</age><sex>1</sex><value>0.0</value></baselineFatalIncidence><baselineFatalIncidence><age>9</age><sex>0</sex><value>0.0</value></baselineFatalIncidence><baselineFatalIncidence><age>9</age><sex>1</sex><value>0.0</value></baselineFatalIncidence><baselineFatalIncidence><age>10</age><sex>0</sex><value>0.0</value></baselineFatalIncidence><baselineFatalIncidence><age>10</age><sex>1</sex><value>0.0</value></baselineFatalIncidence><baselineFatalIncidence><age>11</age><sex>0</sex><value>0.0</value></baselineFatalIncidence><baselineFatalIncidence><age>11</age><sex>1</sex><value>0.0</value></baselineFatalIncidence><baselineFatalIncidence><age>12</age><sex>0</sex><value>0.0</value></baselineFatalIncidence><baselineFatalIncidence><age>12</age><sex>1</sex><value>0.0</value></baselineFatalIncidence><baselineFatalIncidence><age>13</age><sex>0</sex><value>0.0</value></baselineFatalIncidence><baselineFatalIncidence><age>13</age><sex>1</sex><value>0.0</value></baselineFatalIncidence><baselineFatalIncidence><age>14</age><sex>0</sex><value>0.0</value></baselineFatalIncidence><baselineFatalIncidence><age>14</age><sex>1</sex><value>0.0</value></baselineFatalIncidence><baselineFatalIncidence><age>15</age><sex>0</sex><value>0.0</value></baselineFatalIncidence><baselineFatalIncidence><age>15</age><sex>1</sex><value>0.0</value></baselineFatalIncidence><baselineFatalIncidence><age>16</age><sex>0</sex><value>0.0</value></baselineFatalIncidence><baselineFatalIncidence><age>16</age><sex>1</sex><value>0.0</value></baselineFatalIncidence><baselineFatalIncidence><age>17</age><sex>0</sex><value>0.0</value></baselineFatalIncidence><baselineFatalIncidence><age>17</age><sex>1</sex><value>0.0</value></baselineFatalIncidence><baselineFatalIncidence><age>18</age><sex>0</sex><value>0.0</value></baselineFatalIncidence><baselineFatalIncidence><age>18</age><sex>1</sex><value>0.0</value></baselineFatalIncidence><baselineFatalIncidence><age>19</age><sex>0</sex><value>0.0</value></baselineFatalIncidence><baselineFatalIncidence><age>19</age><sex>1</sex><value>0.0</value></baselineFatalIncidence><baselineFatalIncidence><age>20</age><sex>0</sex><value>0.0</value></baselineFatalIncidence><baselineFatalIncidence><age>20</age><sex>1</sex><value>0.0</value></baselineFatalIncidence><baselineFatalIncidence><age>21</age><sex>0</sex><value>0.0</value></baselineFatalIncidence><baselineFatalIncidence><age>21</age><sex>1</sex><value>0.0</value></baselineFatalIncidence><baselineFatalIncidence><age>22</age><sex>0</sex><value>0.0</value></baselineFatalIncidence><baselineFatalIncidence><age>22</age><sex>1</sex><value>0.0</value></baselineFatalIncidence><baselineFatalIncidence><age>23</age><sex>0</sex><value>0.0</value></baselineFatalIncidence><baselineFatalIncidence><age>23</age><sex>1</sex><value>0.0</value></baselineFatalIncidence><baselineFatalIncidence><age>24</age><sex>0</sex><value>0.0</value></baselineFatalIncidence><baselineFatalIncidence><age>24</age><sex>1</sex><value>0.0</value></baselineFatalIncidence><baselineFatalIncidence><age>25</age><sex>0</sex><value>0.0</value></baselineFatalIncidence><baselineFatalIncidence><age>25</age><sex>1</sex><value>0.0</value></baselineFatalIncidence><baselineFatalIncidence><age>26</age><sex>0</sex><value>0.0</value></baselineFatalIncidence><baselineFatalIncidence><age>26</age><sex>1</sex><value>0.0</value></baselineFatalIncidence><baselineFatalIncidence><age>27</age><sex>0</sex><value>0.0</value></baselineFatalIncidence><baselineFatalIncidence><age>27</age><sex>1</sex><value>0.0</value></baselineFatalIncidence><baselineFatalIncidence><age>28</age><sex>0</sex><value>0.0</value></baselineFatalIncidence><baselineFatalIncidence><age>28</age><sex>1</sex><value>0.0</value></baselineFatalIncidence><baselineFatalIncidence><age>29</age><sex>0</sex><value>0.0</value></baselineFatalIncidence><baselineFatalIncidence><age>29</age><sex>1</sex><value>0.0</value></baselineFatalIncidence><baselineFatalIncidence><age>30</age><sex>0</sex><value>0.0</value></baselineFatalIncidence><baselineFatalIncidence><age>30</age><sex>1</sex><value>0.0</value></baselineFatalIncidence><baselineFatalIncidence><age>31</age><sex>0</sex><value>0.0</value></baselineFatalIncidence><baselineFatalIncidence><age>31</age><sex>1</sex><value>0.0</value></baselineFatalIncidence><baselineFatalIncidence><age>32</age><sex>0</sex><value>0.0</value></baselineFatalIncidence><baselineFatalIncidence><age>32</age><sex>1</sex><value>0.0</value></baselineFatalIncidence><baselineFatalIncidence><age>33</age><sex>0</sex><value>0.0</value></baselineFatalIncidence><baselineFatalIncidence><age>33</age><sex>1</sex><value>0.0</value></baselineFatalIncidence><baselineFatalIncidence><age>34</age><sex>0</sex><value>0.0</value></baselineFatalIncidence><baselineFatalIncidence><age>34</age><sex>1</sex><value>0.0</value></baselineFatalIncidence><baselineFatalIncidence><age>35</age><sex>0</sex><value>1.6621809E-5</value></baselineFatalIncidence><baselineFatalIncidence><age>35</age><sex>1</sex><value>4.230015E-6</value></baselineFatalIncidence><baselineFatalIncidence><age>36</age><sex>0</sex><value>1.839139E-5</value></baselineFatalIncidence><baselineFatalIncidence><age>36</age><sex>1</sex><value>4.4916233E-6</value></baselineFatalIncidence><baselineFatalIncidence><age>37</age><sex>0</sex><value>2.0353935E-5</value></baselineFatalIncidence><baselineFatalIncidence><age>37</age><sex>1</sex><value>4.807292E-6</value></baselineFatalIncidence><baselineFatalIncidence><age>38</age><sex>0</sex><value>2.2557095E-5</value></baselineFatalIncidence><baselineFatalIncidence><age>38</age><sex>1</sex><value>5.1732263E-6</value></baselineFatalIncidence><baselineFatalIncidence><age>39</age><sex>0</sex><value>2.498974E-5</value></baselineFatalIncidence><baselineFatalIncidence><age>39</age><sex>1</sex><value>5.603172E-6</value></baselineFatalIncidence><baselineFatalIncidence><age>40</age><sex>0</sex><value>2.7730277E-5</value></baselineFatalIncidence><baselineFatalIncidence><age>40</age><sex>1</sex><value>6.1102246E-6</value></baselineFatalIncidence><baselineFatalIncidence><age>41</age><sex>0</sex><value>3.0801068E-5</value></baselineFatalIncidence><baselineFatalIncidence><age>41</age><sex>1</sex><value>6.6943653E-6</value></baselineFatalIncidence><baselineFatalIncidence><age>42</age><sex>0</sex><value>3.42305E-5</value></baselineFatalIncidence><baselineFatalIncidence><age>42</age><sex>1</sex><value>7.384349E-6</value></baselineFatalIncidence><baselineFatalIncidence><age>43</age><sex>0</sex><value>3.8053317E-5</value></baselineFatalIncidence><baselineFatalIncidence><age>43</age><sex>1</sex><value>8.183438E-6</value></baselineFatalIncidence><baselineFatalIncidence><age>44</age><sex>0</sex><value>4.2310985E-5</value></baselineFatalIncidence><baselineFatalIncidence><age>44</age><sex>1</sex><value>9.098388E-6</value></baselineFatalIncidence><baselineFatalIncidence><age>45</age><sex>0</sex><value>4.7098565E-5</value></baselineFatalIncidence><baselineFatalIncidence><age>45</age><sex>1</sex><value>1.0175359E-5</value></baselineFatalIncidence><baselineFatalIncidence><age>46</age><sex>0</sex><value>5.244798E-5</value></baselineFatalIncidence><baselineFatalIncidence><age>46</age><sex>1</sex><value>1.1426457E-5</value></baselineFatalIncidence><baselineFatalIncidence><age>47</age><sex>0</sex><value>5.844735E-5</value></baselineFatalIncidence><baselineFatalIncidence><age>47</age><sex>1</sex><value>1.2892098E-5</value></baselineFatalIncidence><baselineFatalIncidence><age>48</age><sex>0</sex><value>6.512777E-5</value></baselineFatalIncidence><baselineFatalIncidence><age>48</age><sex>1</sex><value>1.4593766E-5</value></baselineFatalIncidence><baselineFatalIncidence><age>49</age><sex>0</sex><value>7.262227E-5</value></baselineFatalIncidence><baselineFatalIncidence><age>49</age><sex>1</sex><value>1.6570659E-5</value></baselineFatalIncidence><baselineFatalIncidence><age>50</age><sex>0</sex><value>8.1556565E-5</value></baselineFatalIncidence><baselineFatalIncidence><age>50</age><sex>1</sex><value>1.9324436E-5</value></baselineFatalIncidence><baselineFatalIncidence><age>51</age><sex>0</sex><value>9.0993024E-5</value></baselineFatalIncidence><baselineFatalIncidence><age>51</age><sex>1</sex><value>2.2120503E-5</value></baselineFatalIncidence><baselineFatalIncidence><age>52</age><sex>0</sex><value>1.01539714E-4</value></baselineFatalIncidence><baselineFatalIncidence><age>52</age><sex>1</sex><value>2.5387413E-5</value></baselineFatalIncidence><baselineFatalIncidence><age>53</age><sex>0</sex><value>1.1332672E-4</value></baselineFatalIncidence><baselineFatalIncidence><age>53</age><sex>1</sex><value>2.9205165E-5</value></baselineFatalIncidence><baselineFatalIncidence><age>54</age><sex>0</sex><value>1.2650415E-4</value></baselineFatalIncidence><baselineFatalIncidence><age>54</age><sex>1</sex><value>3.368188E-5</value></baselineFatalIncidence><baselineFatalIncidence><age>55</age><sex>0</sex><value>1.4122059E-4</value></baselineFatalIncidence><baselineFatalIncidence><age>55</age><sex>1</sex><value>3.8916187E-5</value></baselineFatalIncidence><baselineFatalIncidence><age>56</age><sex>0</sex><value>1.5762296E-4</value></baselineFatalIncidence><baselineFatalIncidence><age>56</age><sex>1</sex><value>4.505441E-5</value></baselineFatalIncidence><baselineFatalIncidence><age>57</age><sex>0</sex><value>1.7595566E-4</value></baselineFatalIncidence><baselineFatalIncidence><age>57</age><sex>1</sex><value>5.2237898E-5</value></baselineFatalIncidence><baselineFatalIncidence><age>58</age><sex>0</sex><value>1.9636689E-4</value></baselineFatalIncidence><baselineFatalIncidence><age>58</age><sex>1</sex><value>6.0649185E-5</value></baselineFatalIncidence><baselineFatalIncidence><age>59</age><sex>0</sex><value>2.1910547E-4</value></baselineFatalIncidence><baselineFatalIncidence><age>59</age><sex>1</sex><value>7.048567E-5</value></baselineFatalIncidence><baselineFatalIncidence><age>60</age><sex>0</sex><value>2.5123646E-4</value></baselineFatalIncidence><baselineFatalIncidence><age>60</age><sex>1</sex><value>8.2848375E-5</value></baselineFatalIncidence><baselineFatalIncidence><age>61</age><sex>0</sex><value>2.803809E-4</value></baselineFatalIncidence><baselineFatalIncidence><age>61</age><sex>1</sex><value>9.64234E-5</value></baselineFatalIncidence><baselineFatalIncidence><age>62</age><sex>0</sex><value>3.12775E-4</value></baselineFatalIncidence><baselineFatalIncidence><age>62</age><sex>1</sex><value>1.12291564E-4</value></baselineFatalIncidence><baselineFatalIncidence><age>63</age><sex>0</sex><value>3.487496E-4</value></baselineFatalIncidence><baselineFatalIncidence><age>63</age><sex>1</sex><value>1.3073845E-4</value></baselineFatalIncidence><baselineFatalIncidence><age>64</age><sex>0</sex><value>3.8870345E-4</value></baselineFatalIncidence><baselineFatalIncidence><age>64</age><sex>1</sex><value>1.5220448E-4</value></baselineFatalIncidence><baselineFatalIncidence><age>65</age><sex>0</sex><value>4.3300656E-4</value></baselineFatalIncidence><baselineFatalIncidence><age>65</age><sex>1</sex><value>1.7709823E-4</value></baselineFatalIncidence><baselineFatalIncidence><age>66</age><sex>0</sex><value>4.8205937E-4</value></baselineFatalIncidence><baselineFatalIncidence><age>66</age><sex>1</sex><value>2.0590678E-4</value></baselineFatalIncidence><baselineFatalIncidence><age>67</age><sex>0</sex><value>5.3625216E-4</value></baselineFatalIncidence><baselineFatalIncidence><age>67</age><sex>1</sex><value>2.3914946E-4</value></baselineFatalIncidence><baselineFatalIncidence><age>68</age><sex>0</sex><value>5.9616216E-4</value></baselineFatalIncidence><baselineFatalIncidence><age>68</age><sex>1</sex><value>2.7740365E-4</value></baselineFatalIncidence><baselineFatalIncidence><age>69</age><sex>0</sex><value>6.62199E-4</value></baselineFatalIncidence><baselineFatalIncidence><age>69</age><sex>1</sex><value>3.2130675E-4</value></baselineFatalIncidence><baselineFatalIncidence><age>70</age><sex>0</sex><value>7.6650316E-4</value></baselineFatalIncidence><baselineFatalIncidence><age>70</age><sex>1</sex><value>3.7805276E-4</value></baselineFatalIncidence><baselineFatalIncidence><age>71</age><sex>0</sex><value>8.502649E-4</value></baselineFatalIncidence><baselineFatalIncidence><age>71</age><sex>1</sex><value>4.363404E-4</value></baselineFatalIncidence><baselineFatalIncidence><age>72</age><sex>0</sex><value>9.421848E-4</value></baselineFatalIncidence><baselineFatalIncidence><age>72</age><sex>1</sex><value>5.0251384E-4</value></baselineFatalIncidence><baselineFatalIncidence><age>73</age><sex>0</sex><value>0.0010429008</value></baselineFatalIncidence><baselineFatalIncidence><age>73</age><sex>1</sex><value>5.771602E-4</value></baselineFatalIncidence><baselineFatalIncidence><age>74</age><sex>0</sex><value>0.00115293</value></baselineFatalIncidence><baselineFatalIncidence><age>74</age><sex>1</sex><value>6.61091E-4</value></baselineFatalIncidence><baselineFatalIncidence><age>75</age><sex>0</sex><value>0.0012729579</value></baselineFatalIncidence><baselineFatalIncidence><age>75</age><sex>1</sex><value>7.548258E-4</value></baselineFatalIncidence><baselineFatalIncidence><age>76</age><sex>0</sex><value>0.0014035935</value></baselineFatalIncidence><baselineFatalIncidence><age>76</age><sex>1</sex><value>8.59032E-4</value></baselineFatalIncidence><baselineFatalIncidence><age>77</age><sex>0</sex><value>0.001545328</value></baselineFatalIncidence><baselineFatalIncidence><age>77</age><sex>1</sex><value>9.740139E-4</value></baselineFatalIncidence><baselineFatalIncidence><age>78</age><sex>0</sex><value>0.0016987402</value></baselineFatalIncidence><baselineFatalIncidence><age>78</age><sex>1</sex><value>0.0011001787</value></baselineFatalIncidence><baselineFatalIncidence><age>79</age><sex>0</sex><value>0.001864439</value></baselineFatalIncidence><baselineFatalIncidence><age>79</age><sex>1</sex><value>0.0012375034</value></baselineFatalIncidence><baselineFatalIncidence><age>80</age><sex>0</sex><value>0.00213272</value></baselineFatalIncidence><baselineFatalIncidence><age>80</age><sex>1</sex><value>0.0014131457</value></baselineFatalIncidence><baselineFatalIncidence><age>81</age><sex>0</sex><value>0.0023328827</value></baselineFatalIncidence><baselineFatalIncidence><age>81</age><sex>1</sex><value>0.001575593</value></baselineFatalIncidence><baselineFatalIncidence><age>82</age><sex>0</sex><value>0.0025470215</value></baselineFatalIncidence><baselineFatalIncidence><age>82</age><sex>1</sex><value>0.0017480563</value></baselineFatalIncidence><baselineFatalIncidence><age>83</age><sex>0</sex><value>0.0027752926</value></baselineFatalIncidence><baselineFatalIncidence><age>83</age><sex>1</sex><value>0.0019292886</value></baselineFatalIncidence><baselineFatalIncidence><age>84</age><sex>0</sex><value>0.0030176514</value></baselineFatalIncidence><baselineFatalIncidence><age>84</age><sex>1</sex><value>0.0021177807</value></baselineFatalIncidence><baselineFatalIncidence><age>85</age><sex>0</sex><value>0.0032742752</value></baselineFatalIncidence><baselineFatalIncidence><age>85</age><sex>1</sex><value>0.0023113443</value></baselineFatalIncidence><baselineFatalIncidence><age>86</age><sex>0</sex><value>0.0035446917</value></baselineFatalIncidence><baselineFatalIncidence><age>86</age><sex>1</sex><value>0.0025074761</value></baselineFatalIncidence><baselineFatalIncidence><age>87</age><sex>0</sex><value>0.0038284604</value></baselineFatalIncidence><baselineFatalIncidence><age>87</age><sex>1</sex><value>0.002703436</value></baselineFatalIncidence><baselineFatalIncidence><age>88</age><sex>0</sex><value>0.0041248663</value></baselineFatalIncidence><baselineFatalIncidence><age>88</age><sex>1</sex><value>0.0028957631</value></baselineFatalIncidence><baselineFatalIncidence><age>89</age><sex>0</sex><value>0.004433096</value></baselineFatalIncidence><baselineFatalIncidence><age>89</age><sex>1</sex><value>0.003080826</value></baselineFatalIncidence><baselineFatalIncidence><age>90</age><sex>0</sex><value>0.0047518215</value></baselineFatalIncidence><baselineFatalIncidence><age>90</age><sex>1</sex><value>0.0032545268</value></baselineFatalIncidence><baselineFatalIncidence><age>91</age><sex>0</sex><value>0.0050795767</value></baselineFatalIncidence><baselineFatalIncidence><age>91</age><sex>1</sex><value>0.003413084</value></baselineFatalIncidence><baselineFatalIncidence><age>92</age><sex>0</sex><value>0.0054145507</value></baselineFatalIncidence><baselineFatalIncidence><age>92</age><sex>1</sex><value>0.0035523006</value></baselineFatalIncidence><baselineFatalIncidence><age>93</age><sex>0</sex><value>0.005754854</value></baselineFatalIncidence><baselineFatalIncidence><age>93</age><sex>1</sex><value>0.0036681374</value></baselineFatalIncidence><baselineFatalIncidence><age>94</age><sex>0</sex><value>0.0060983</value></baselineFatalIncidence><baselineFatalIncidence><age>94</age><sex>1</sex><value>0.0037575522</value></baselineFatalIncidence><baselineFatalIncidence><age>95</age><sex>0</sex><value>0.006441739</value></baselineFatalIncidence><baselineFatalIncidence><age>95</age><sex>1</sex><value>0.0038166398</value></baselineFatalIncidence></baselineFatalIncidences>
