# Supplementary material for: Identification of differences in health impact modelling of salt reduction
Source: PLoS One. 2017 Nov 28;12(11):e0186760. doi: 10.1371/journal.pone.0186760 (PMC5705127; doi:10.1371/journal.pone.0186760)
Supplement: S1 Data — (ZIP) [file pone.0186760.s001.zip › default/Simulations/Default_20yrs/parameters/baselineIncidence_0_0_CVA.xml]

<?xml version="1.0" encoding="UTF-8" standalone="no"?><baselineIncidences><baselineIncidence><age>0</age><sex>0</sex><value>0.0</value></baselineIncidence><baselineIncidence><age>0</age><sex>1</sex><value>0.0</value></baselineIncidence><baselineIncidence><age>1</age><sex>0</sex><value>0.0</value></baselineIncidence><baselineIncidence><age>1</age><sex>1</sex><value>0.0</value></baselineIncidence><baselineIncidence><age>2</age><sex>0</sex><value>0.0</value></baselineIncidence><baselineIncidence><age>2</age><sex>1</sex><value>0.0</value></baselineIncidence><baselineIncidence><age>3</age><sex>0</sex><value>0.0</value></baselineIncidence><baselineIncidence><age>3</age><sex>1</sex><value>0.0</value></baselineIncidence><baselineIncidence><age>4</age><sex>0</sex><value>0.0</value></baselineIncidence><baselineIncidence><age>4</age><sex>1</sex><value>0.0</value></baselineIncidence><baselineIncidence><age>5</age><sex>0</sex><value>0.0</value></baselineIncidence><baselineIncidence><age>5</age><sex>1</sex><value>0.0</value></baselineIncidence><baselineIncidence><age>6</age><sex>0</sex><value>0.0</value></baselineIncidence><baselineIncidence><age>6</age><sex>1</sex><value>0.0</value></baselineIncidence><baselineIncidence><age>7</age><sex>0</sex><value>0.0</value></baselineIncidence><baselineIncidence><age>7</age><sex>1</sex><value>0.0</value></baselineIncidence><baselineIncidence><age>8</age><sex>0</sex><value>0.0</value></baselineIncidence><baselineIncidence><age>8</age><sex>1</sex><value>0.0</value></baselineIncidence><baselineIncidence><age>9</age><sex>0</sex><value>0.0</value></baselineIncidence><baselineIncidence><age>9</age><sex>1</sex><value>0.0</value></baselineIncidence><baselineIncidence><age>10</age><sex>0</sex><value>0.0</value></baselineIncidence><baselineIncidence><age>10</age><sex>1</sex><value>0.0</value></baselineIncidence><baselineIncidence><age>11</age><sex>0</sex><value>0.0</value></baselineIncidence><baselineIncidence><age>11</age><sex>1</sex><value>0.0</value></baselineIncidence><baselineIncidence><age>12</age><sex>0</sex><value>0.0</value></baselineIncidence><baselineIncidence><age>12</age><sex>1</sex><value>0.0</value></baselineIncidence><baselineIncidence><age>13</age><sex>0</sex><value>0.0</value></baselineIncidence><baselineIncidence><age>13</age><sex>1</sex><value>0.0</value></baselineIncidence><baselineIncidence><age>14</age><sex>0</sex><value>0.0</value></baselineIncidence><baselineIncidence><age>14</age><sex>1</sex><value>0.0</value></baselineIncidence><baselineIncidence><age>15</age><sex>0</sex><value>0.0</value></baselineIncidence><baselineIncidence><age>15</age><sex>1</sex><value>0.0</value></baselineIncidence><baselineIncidence><age>16</age><sex>0</sex><value>0.0</value></baselineIncidence><baselineIncidence><age>16</age><sex>1</sex><value>0.0</value></baselineIncidence><baselineIncidence><age>17</age><sex>0</sex><value>0.0</value></baselineIncidence><baselineIncidence><age>17</age><sex>1</sex><value>0.0</value></baselineIncidence><baselineIncidence><age>18</age><sex>0</sex><value>0.0</value></baselineIncidence><baselineIncidence><age>18</age><sex>1</sex><value>0.0</value></baselineIncidence><baselineIncidence><age>19</age><sex>0</sex><value>0.0</value></baselineIncidence><baselineIncidence><age>19</age><sex>1</sex><value>0.0</value></baselineIncidence><baselineIncidence><age>20</age><sex>0</sex><value>0.0</value></baselineIncidence><baselineIncidence><age>20</age><sex>1</sex><value>0.0</value></baselineIncidence><baselineIncidence><age>21</age><sex>0</sex><value>0.0</value></baselineIncidence><baselineIncidence><age>21</age><sex>1</sex><value>0.0</value></baselineIncidence><baselineIncidence><age>22</age><sex>0</sex><value>0.0</value></baselineIncidence><baselineIncidence><age>22</age><sex>1</sex><value>0.0</value></baselineIncidence><baselineIncidence><age>23</age><sex>0</sex><value>0.0</value></baselineIncidence><baselineIncidence><age>23</age><sex>1</sex><value>0.0</value></baselineIncidence><baselineIncidence><age>24</age><sex>0</sex><value>0.0</value></baselineIncidence><baselineIncidence><age>24</age><sex>1</sex><value>0.0</value></baselineIncidence><baselineIncidence><age>25</age><sex>0</sex><value>0.0</value></baselineIncidence><baselineIncidence><age>25</age><sex>1</sex><value>0.0</value></baselineIncidence><baselineIncidence><age>26</age><sex>0</sex><value>0.0</value></baselineIncidence><baselineIncidence><age>26</age><sex>1</sex><value>0.0</value></baselineIncidence><baselineIncidence><age>27</age><sex>0</sex><value>0.0</value></baselineIncidence><baselineIncidence><age>27</age><sex>1</sex><value>0.0</value></baselineIncidence><baselineIncidence><age>28</age><sex>0</sex><value>0.0</value></baselineIncidence><baselineIncidence><age>28</age><sex>1</sex><value>0.0</value></baselineIncidence><baselineIncidence><age>29</age><sex>0</sex><value>0.0</value></baselineIncidence><baselineIncidence><age>29</age><sex>1</sex><value>0.0</value></baselineIncidence><baselineIncidence><age>30</age><sex>0</sex><value>0.0</value></baselineIncidence><baselineIncidence><age>30</age><sex>1</sex><value>0.0</value></baselineIncidence><baselineIncidence><age>31</age><sex>0</sex><value>0.0</value></baselineIncidence><baselineIncidence><age>31</age><sex>1</sex><value>0.0</value></baselineIncidence><baselineIncidence><age>32</age><sex>0</sex><value>0.0</value></baselineIncidence><baselineIncidence><age>32</age><sex>1</sex><value>0.0</value></baselineIncidence><baselineIncidence><age>33</age><sex>0</sex><value>0.0</value></baselineIncidence><baselineIncidence><age>33</age><sex>1</sex><value>0.0</value></baselineIncidence><baselineIncidence><age>34</age><sex>0</sex><value>0.0</value></baselineIncidence><baselineIncidence><age>34</age><sex>1</sex><value>0.0</value></baselineIncidence><baselineIncidence><age>35</age><sex>0</sex><value>1.258844E-4</value></baselineIncidence><baselineIncidence><age>35</age><sex>1</sex><value>1.651531E-4</value></baselineIncidence><baselineIncidence><age>36</age><sex>0</sex><value>1.4144415E-4</value></baselineIncidence><baselineIncidence><age>36</age><sex>1</sex><value>1.7551384E-4</value></baselineIncidence><baselineIncidence><age>37</age><sex>0</sex><value>1.5899903E-4</value></baselineIncidence><baselineIncidence><age>37</age><sex>1</sex><value>1.8739143E-4</value></baselineIncidence><baselineIncidence><age>38</age><sex>0</sex><value>1.7875113E-4</value></baselineIncidence><baselineIncidence><age>38</age><sex>1</sex><value>2.0086566E-4</value></baselineIncidence><baselineIncidence><age>39</age><sex>0</sex><value>2.0104888E-4</value></baselineIncidence><baselineIncidence><age>39</age><sex>1</sex><value>2.1601007E-4</value></baselineIncidence><baselineIncidence><age>40</age><sex>0</sex><value>2.2607765E-4</value></baselineIncidence><baselineIncidence><age>40</age><sex>1</sex><value>2.3324418E-4</value></baselineIncidence><baselineIncidence><age>41</age><sex>0</sex><value>2.5424396E-4</value></baselineIncidence><baselineIncidence><age>41</age><sex>1</sex><value>2.5254063E-4</value></baselineIncidence><baselineIncidence><age>42</age><sex>0</sex><value>2.8586527E-4</value></baselineIncidence><baselineIncidence><age>42</age><sex>1</sex><value>2.7430526E-4</value></baselineIncidence><baselineIncidence><age>43</age><sex>0</sex><value>3.214761E-4</value></baselineIncidence><baselineIncidence><age>43</age><sex>1</sex><value>2.988482E-4</value></baselineIncidence><baselineIncidence><age>44</age><sex>0</sex><value>3.6136556E-4</value></baselineIncidence><baselineIncidence><age>44</age><sex>1</sex><value>3.2638377E-4</value></baselineIncidence><baselineIncidence><age>45</age><sex>0</sex><value>4.0618808E-4</value></baselineIncidence><baselineIncidence><age>45</age><sex>1</sex><value>3.5737935E-4</value></baselineIncidence><baselineIncidence><age>46</age><sex>0</sex><value>4.5634987E-4</value></baselineIncidence><baselineIncidence><age>46</age><sex>1</sex><value>3.9211707E-4</value></baselineIncidence><baselineIncidence><age>47</age><sex>0</sex><value>5.1254034E-4</value></baselineIncidence><baselineIncidence><age>47</age><sex>1</sex><value>4.3112788E-4</value></baselineIncidence><baselineIncidence><age>48</age><sex>0</sex><value>5.753496E-4</value></baselineIncidence><baselineIncidence><age>48</age><sex>1</sex><value>4.7492745E-4</value></baselineIncidence><baselineIncidence><age>49</age><sex>0</sex><value>6.45419E-4</value></baselineIncidence><baselineIncidence><age>49</age><sex>1</sex><value>5.240155E-4</value></baselineIncidence><baselineIncidence><age>50</age><sex>0</sex><value>7.3847146E-4</value></baselineIncidence><baselineIncidence><age>50</age><sex>1</sex><value>6.055434E-4</value></baselineIncidence><baselineIncidence><age>51</age><sex>0</sex><value>8.277708E-4</value></baselineIncidence><baselineIncidence><age>51</age><sex>1</sex><value>6.7117E-4</value></baselineIncidence><baselineIncidence><age>52</age><sex>0</sex><value>9.2709827E-4</value></baselineIncidence><baselineIncidence><age>52</age><sex>1</sex><value>7.4462197E-4</value></baselineIncidence><baselineIncidence><age>53</age><sex>0</sex><value>0.0010372458</value></baselineIncidence><baselineIncidence><age>53</age><sex>1</sex><value>8.269243E-4</value></baselineIncidence><baselineIncidence><age>54</age><sex>0</sex><value>0.0011593495</value></baselineIncidence><baselineIncidence><age>54</age><sex>1</sex><value>9.189028E-4</value></baselineIncidence><baselineIncidence><age>55</age><sex>0</sex><value>0.0012942211</value></baselineIncidence><baselineIncidence><age>55</age><sex>1</sex><value>0.0010217119</value></baselineIncidence><baselineIncidence><age>56</age><sex>0</sex><value>0.0014430133</value></baselineIncidence><baselineIncidence><age>56</age><sex>1</sex><value>0.0011363897</value></baselineIncidence><baselineIncidence><age>57</age><sex>0</sex><value>0.0016066335</value></baselineIncidence><baselineIncidence><age>57</age><sex>1</sex><value>0.0012640336</value></baselineIncidence><baselineIncidence><age>58</age><sex>0</sex><value>0.0017861839</value></baselineIncidence><baselineIncidence><age>58</age><sex>1</sex><value>0.0014058836</value></baselineIncidence><baselineIncidence><age>59</age><sex>0</sex><value>0.0019826004</value></baselineIncidence><baselineIncidence><age>59</age><sex>1</sex><value>0.0015632298</value></baselineIncidence><baselineIncidence><age>60</age><sex>0</sex><value>0.0023143913</value></baselineIncidence><baselineIncidence><age>60</age><sex>1</sex><value>0.0017757479</value></baselineIncidence><baselineIncidence><age>61</age><sex>0</sex><value>0.0025631236</value></baselineIncidence><baselineIncidence><age>61</age><sex>1</sex><value>0.0019734986</value></baselineIncidence><baselineIncidence><age>62</age><sex>0</sex><value>0.002833034</value></baselineIncidence><baselineIncidence><age>62</age><sex>1</sex><value>0.0021913247</value></baselineIncidence><baselineIncidence><age>63</age><sex>0</sex><value>0.0031248354</value></baselineIncidence><baselineIncidence><age>63</age><sex>1</sex><value>0.0024305168</value></baselineIncidence><baselineIncidence><age>64</age><sex>0</sex><value>0.0034390914</value></baselineIncidence><baselineIncidence><age>64</age><sex>1</sex><value>0.0026922352</value></baselineIncidence><baselineIncidence><age>65</age><sex>0</sex><value>0.0037760772</value></baselineIncidence><baselineIncidence><age>65</age><sex>1</sex><value>0.0029775968</value></baselineIncidence><baselineIncidence><age>66</age><sex>0</sex><value>0.0041358513</value></baselineIncidence><baselineIncidence><age>66</age><sex>1</sex><value>0.003287583</value></baselineIncidence><baselineIncidence><age>67</age><sex>0</sex><value>0.004518118</value></baselineIncidence><baselineIncidence><age>67</age><sex>1</sex><value>0.0036226176</value></baselineIncidence><baselineIncidence><age>68</age><sex>0</sex><value>0.0049221534</value></baselineIncidence><baselineIncidence><age>68</age><sex>1</sex><value>0.0039832485</value></baselineIncidence><baselineIncidence><age>69</age><sex>0</sex><value>0.0053467397</value></baselineIncidence><baselineIncidence><age>69</age><sex>1</sex><value>0.0043692957</value></baselineIncidence><baselineIncidence><age>70</age><sex>0</sex><value>0.0062116846</value></baselineIncidence><baselineIncidence><age>70</age><sex>1</sex><value>0.0049309116</value></baselineIncidence><baselineIncidence><age>71</age><sex>0</sex><value>0.006712674</value></baselineIncidence><baselineIncidence><age>71</age><sex>1</sex><value>0.005383643</value></baselineIncidence><baselineIncidence><age>72</age><sex>0</sex><value>0.007229404</value></baselineIncidence><baselineIncidence><age>72</age><sex>1</sex><value>0.005860017</value></baselineIncidence><baselineIncidence><age>73</age><sex>0</sex><value>0.0077582807</value></baselineIncidence><baselineIncidence><age>73</age><sex>1</sex><value>0.006357558</value></baselineIncidence><baselineIncidence><age>74</age><sex>0</sex><value>0.008294847</value></baselineIncidence><baselineIncidence><age>74</age><sex>1</sex><value>0.0068731513</value></baselineIncidence><baselineIncidence><age>75</age><sex>0</sex><value>0.008833932</value></baselineIncidence><baselineIncidence><age>75</age><sex>1</sex><value>0.00740264</value></baselineIncidence><baselineIncidence><age>76</age><sex>0</sex><value>0.009369719</value></baselineIncidence><baselineIncidence><age>76</age><sex>1</sex><value>0.00794125</value></baselineIncidence><baselineIncidence><age>77</age><sex>0</sex><value>0.0098955175</value></baselineIncidence><baselineIncidence><age>77</age><sex>1</sex><value>0.008483034</value></baselineIncidence><baselineIncidence><age>78</age><sex>0</sex><value>0.010404211</value></baselineIncidence><baselineIncidence><age>78</age><sex>1</sex><value>0.009021301</value></baselineIncidence><baselineIncidence><age>79</age><sex>0</sex><value>0.010888029</value></baselineIncidence><baselineIncidence><age>79</age><sex>1</sex><value>0.009548402</value></baselineIncidence><baselineIncidence><age>80</age><sex>0</sex><value>0.012828843</value></baselineIncidence><baselineIncidence><age>80</age><sex>1</sex><value>0.010645192</value></baselineIncidence><baselineIncidence><age>81</age><sex>0</sex><value>0.013302043</value></baselineIncidence><baselineIncidence><age>81</age><sex>1</sex><value>0.011160385</value></baselineIncidence><baselineIncidence><age>82</age><sex>0</sex><value>0.013719752</value></baselineIncidence><baselineIncidence><age>82</age><sex>1</sex><value>0.011635663</value></baselineIncidence><baselineIncidence><age>83</age><sex>0</sex><value>0.014072571</value></baselineIncidence><baselineIncidence><age>83</age><sex>1</sex><value>0.01206067</value></baselineIncidence><baselineIncidence><age>84</age><sex>0</sex><value>0.014351709</value></baselineIncidence><baselineIncidence><age>84</age><sex>1</sex><value>0.012424889</value></baselineIncidence><baselineIncidence><age>85</age><sex>0</sex><value>0.014548883</value></baselineIncidence><baselineIncidence><age>85</age><sex>1</sex><value>0.012718294</value></baselineIncidence><baselineIncidence><age>86</age><sex>0</sex><value>0.014656846</value></baselineIncidence><baselineIncidence><age>86</age><sex>1</sex><value>0.012931436</value></baselineIncidence><baselineIncidence><age>87</age><sex>0</sex><value>0.0146695385</value></baselineIncidence><baselineIncidence><age>87</age><sex>1</sex><value>0.013056013</value></baselineIncidence><baselineIncidence><age>88</age><sex>0</sex><value>0.01458269</value></baselineIncidence><baselineIncidence><age>88</age><sex>1</sex><value>0.013085091</value></baselineIncidence><baselineIncidence><age>89</age><sex>0</sex><value>0.01439335</value></baselineIncidence><baselineIncidence><age>89</age><sex>1</sex><value>0.0130134905</value></baselineIncidence><baselineIncidence><age>90</age><sex>0</sex><value>0.014100929</value></baselineIncidence><baselineIncidence><age>90</age><sex>1</sex><value>0.012838085</value></baselineIncidence><baselineIncidence><age>91</age><sex>0</sex><value>0.013706708</value></baselineIncidence><baselineIncidence><age>91</age><sex>1</sex><value>0.012558354</value></baselineIncidence><baselineIncidence><age>92</age><sex>0</sex><value>0.013214261</value></baselineIncidence><baselineIncidence><age>92</age><sex>1</sex><value>0.012176075</value></baselineIncidence><baselineIncidence><age>93</age><sex>0</sex><value>0.012629361</value></baselineIncidence><baselineIncidence><age>93</age><sex>1</sex><value>0.011695893</value></baselineIncidence><baselineIncidence><age>94</age><sex>0</sex><value>0.011959963</value></baselineIncidence><baselineIncidence><age>94</age><sex>1</sex><value>0.0111249415</value></baselineIncidence><baselineIncidence><age>95</age><sex>0</sex><value>0.011216011</value></baselineIncidence><baselineIncidence><age>95</age><sex>1</sex><value>0.01047302</value></baselineIncidence></baselineIncidences>
