# Supplementary material for: Identification of differences in health impact modelling of salt reduction
Source: PLoS One. 2017 Nov 28;12(11):e0186760. doi: 10.1371/journal.pone.0186760 (PMC5705127; doi:10.1371/journal.pone.0186760)
Supplement: S1 Data — (ZIP) [file pone.0186760.s001.zip › default/Simulations/Default_20yrs/parameters/baselineIncidence_1_0_IHD.xml]

<?xml version="1.0" encoding="UTF-8" standalone="no"?><baselineIncidences><baselineIncidence><age>0</age><sex>0</sex><value>0.0</value></baselineIncidence><baselineIncidence><age>0</age><sex>1</sex><value>0.0</value></baselineIncidence><baselineIncidence><age>1</age><sex>0</sex><value>0.0</value></baselineIncidence><baselineIncidence><age>1</age><sex>1</sex><value>0.0</value></baselineIncidence><baselineIncidence><age>2</age><sex>0</sex><value>0.0</value></baselineIncidence><baselineIncidence><age>2</age><sex>1</sex><value>0.0</value></baselineIncidence><baselineIncidence><age>3</age><sex>0</sex><value>0.0</value></baselineIncidence><baselineIncidence><age>3</age><sex>1</sex><value>0.0</value></baselineIncidence><baselineIncidence><age>4</age><sex>0</sex><value>0.0</value></baselineIncidence><baselineIncidence><age>4</age><sex>1</sex><value>0.0</value></baselineIncidence><baselineIncidence><age>5</age><sex>0</sex><value>0.0</value></baselineIncidence><baselineIncidence><age>5</age><sex>1</sex><value>0.0</value></baselineIncidence><baselineIncidence><age>6</age><sex>0</sex><value>0.0</value></baselineIncidence><baselineIncidence><age>6</age><sex>1</sex><value>0.0</value></baselineIncidence><baselineIncidence><age>7</age><sex>0</sex><value>0.0</value></baselineIncidence><baselineIncidence><age>7</age><sex>1</sex><value>0.0</value></baselineIncidence><baselineIncidence><age>8</age><sex>0</sex><value>0.0</value></baselineIncidence><baselineIncidence><age>8</age><sex>1</sex><value>0.0</value></baselineIncidence><baselineIncidence><age>9</age><sex>0</sex><value>0.0</value></baselineIncidence><baselineIncidence><age>9</age><sex>1</sex><value>0.0</value></baselineIncidence><baselineIncidence><age>10</age><sex>0</sex><value>0.0</value></baselineIncidence><baselineIncidence><age>10</age><sex>1</sex><value>0.0</value></baselineIncidence><baselineIncidence><age>11</age><sex>0</sex><value>0.0</value></baselineIncidence><baselineIncidence><age>11</age><sex>1</sex><value>0.0</value></baselineIncidence><baselineIncidence><age>12</age><sex>0</sex><value>0.0</value></baselineIncidence><baselineIncidence><age>12</age><sex>1</sex><value>0.0</value></baselineIncidence><baselineIncidence><age>13</age><sex>0</sex><value>0.0</value></baselineIncidence><baselineIncidence><age>13</age><sex>1</sex><value>0.0</value></baselineIncidence><baselineIncidence><age>14</age><sex>0</sex><value>0.0</value></baselineIncidence><baselineIncidence><age>14</age><sex>1</sex><value>0.0</value></baselineIncidence><baselineIncidence><age>15</age><sex>0</sex><value>0.0</value></baselineIncidence><baselineIncidence><age>15</age><sex>1</sex><value>0.0</value></baselineIncidence><baselineIncidence><age>16</age><sex>0</sex><value>0.0</value></baselineIncidence><baselineIncidence><age>16</age><sex>1</sex><value>0.0</value></baselineIncidence><baselineIncidence><age>17</age><sex>0</sex><value>0.0</value></baselineIncidence><baselineIncidence><age>17</age><sex>1</sex><value>0.0</value></baselineIncidence><baselineIncidence><age>18</age><sex>0</sex><value>0.0</value></baselineIncidence><baselineIncidence><age>18</age><sex>1</sex><value>0.0</value></baselineIncidence><baselineIncidence><age>19</age><sex>0</sex><value>0.0</value></baselineIncidence><baselineIncidence><age>19</age><sex>1</sex><value>0.0</value></baselineIncidence><baselineIncidence><age>20</age><sex>0</sex><value>0.0</value></baselineIncidence><baselineIncidence><age>20</age><sex>1</sex><value>0.0</value></baselineIncidence><baselineIncidence><age>21</age><sex>0</sex><value>0.0</value></baselineIncidence><baselineIncidence><age>21</age><sex>1</sex><value>0.0</value></baselineIncidence><baselineIncidence><age>22</age><sex>0</sex><value>0.0</value></baselineIncidence><baselineIncidence><age>22</age><sex>1</sex><value>0.0</value></baselineIncidence><baselineIncidence><age>23</age><sex>0</sex><value>0.0</value></baselineIncidence><baselineIncidence><age>23</age><sex>1</sex><value>0.0</value></baselineIncidence><baselineIncidence><age>24</age><sex>0</sex><value>0.0</value></baselineIncidence><baselineIncidence><age>24</age><sex>1</sex><value>0.0</value></baselineIncidence><baselineIncidence><age>25</age><sex>0</sex><value>0.0</value></baselineIncidence><baselineIncidence><age>25</age><sex>1</sex><value>0.0</value></baselineIncidence><baselineIncidence><age>26</age><sex>0</sex><value>0.0</value></baselineIncidence><baselineIncidence><age>26</age><sex>1</sex><value>0.0</value></baselineIncidence><baselineIncidence><age>27</age><sex>0</sex><value>0.0</value></baselineIncidence><baselineIncidence><age>27</age><sex>1</sex><value>0.0</value></baselineIncidence><baselineIncidence><age>28</age><sex>0</sex><value>0.0</value></baselineIncidence><baselineIncidence><age>28</age><sex>1</sex><value>0.0</value></baselineIncidence><baselineIncidence><age>29</age><sex>0</sex><value>0.0</value></baselineIncidence><baselineIncidence><age>29</age><sex>1</sex><value>0.0</value></baselineIncidence><baselineIncidence><age>30</age><sex>0</sex><value>0.0</value></baselineIncidence><baselineIncidence><age>30</age><sex>1</sex><value>0.0</value></baselineIncidence><baselineIncidence><age>31</age><sex>0</sex><value>0.0</value></baselineIncidence><baselineIncidence><age>31</age><sex>1</sex><value>0.0</value></baselineIncidence><baselineIncidence><age>32</age><sex>0</sex><value>0.0</value></baselineIncidence><baselineIncidence><age>32</age><sex>1</sex><value>0.0</value></baselineIncidence><baselineIncidence><age>33</age><sex>0</sex><value>0.0</value></baselineIncidence><baselineIncidence><age>33</age><sex>1</sex><value>0.0</value></baselineIncidence><baselineIncidence><age>34</age><sex>0</sex><value>0.0</value></baselineIncidence><baselineIncidence><age>34</age><sex>1</sex><value>0.0</value></baselineIncidence><baselineIncidence><age>35</age><sex>0</sex><value>3.9952344E-4</value></baselineIncidence><baselineIncidence><age>35</age><sex>1</sex><value>2.0488784E-4</value></baselineIncidence><baselineIncidence><age>36</age><sex>0</sex><value>4.7224166E-4</value></baselineIncidence><baselineIncidence><age>36</age><sex>1</sex><value>2.3600736E-4</value></baselineIncidence><baselineIncidence><age>37</age><sex>0</sex><value>5.5498374E-4</value></baselineIncidence><baselineIncidence><age>37</age><sex>1</sex><value>2.7174444E-4</value></baselineIncidence><baselineIncidence><age>38</age><sex>0</sex><value>6.4933E-4</value></baselineIncidence><baselineIncidence><age>38</age><sex>1</sex><value>3.1207007E-4</value></baselineIncidence><baselineIncidence><age>39</age><sex>0</sex><value>7.551452E-4</value></baselineIncidence><baselineIncidence><age>39</age><sex>1</sex><value>3.578874E-4</value></baselineIncidence><baselineIncidence><age>40</age><sex>0</sex><value>8.748028E-4</value></baselineIncidence><baselineIncidence><age>40</age><sex>1</sex><value>4.100893E-4</value></baselineIncidence><baselineIncidence><age>41</age><sex>0</sex><value>0.0010089546</value></baselineIncidence><baselineIncidence><age>41</age><sex>1</sex><value>4.686191E-4</value></baselineIncidence><baselineIncidence><age>42</age><sex>0</sex><value>0.0011582221</value></baselineIncidence><baselineIncidence><age>42</age><sex>1</sex><value>5.352835E-4</value></baselineIncidence><baselineIncidence><age>43</age><sex>0</sex><value>0.0013231976</value></baselineIncidence><baselineIncidence><age>43</age><sex>1</sex><value>6.100007E-4</value></baselineIncidence><baselineIncidence><age>44</age><sex>0</sex><value>0.0015044461</value></baselineIncidence><baselineIncidence><age>44</age><sex>1</sex><value>6.9267943E-4</value></baselineIncidence><baselineIncidence><age>45</age><sex>0</sex><value>0.001704181</value></baselineIncidence><baselineIncidence><age>45</age><sex>1</sex><value>7.860114E-4</value></baselineIncidence><baselineIncidence><age>46</age><sex>0</sex><value>0.0019220687</value></baselineIncidence><baselineIncidence><age>46</age><sex>1</sex><value>8.898701E-4</value></baselineIncidence><baselineIncidence><age>47</age><sex>0</sex><value>0.0021594255</value></baselineIncidence><baselineIncidence><age>47</age><sex>1</sex><value>0.0010059708</value></baselineIncidence><baselineIncidence><age>48</age><sex>0</sex><value>0.0024150535</value></baselineIncidence><baselineIncidence><age>48</age><sex>1</sex><value>0.0011341532</value></baselineIncidence><baselineIncidence><age>49</age><sex>0</sex><value>0.0026910617</value></baselineIncidence><baselineIncidence><age>49</age><sex>1</sex><value>0.0012751683</value></baselineIncidence><baselineIncidence><age>50</age><sex>0</sex><value>0.0030070909</value></baselineIncidence><baselineIncidence><age>50</age><sex>1</sex><value>0.0014642298</value></baselineIncidence><baselineIncidence><age>51</age><sex>0</sex><value>0.0033246917</value></baselineIncidence><baselineIncidence><age>51</age><sex>1</sex><value>0.0016414624</value></baselineIncidence><baselineIncidence><age>52</age><sex>0</sex><value>0.0036617874</value></baselineIncidence><baselineIncidence><age>52</age><sex>1</sex><value>0.0018353517</value></baselineIncidence><baselineIncidence><age>53</age><sex>0</sex><value>0.004018015</value></baselineIncidence><baselineIncidence><age>53</age><sex>1</sex><value>0.00204663</value></baselineIncidence><baselineIncidence><age>54</age><sex>0</sex><value>0.004393023</value></baselineIncidence><baselineIncidence><age>54</age><sex>1</sex><value>0.0022769382</value></baselineIncidence><baselineIncidence><age>55</age><sex>0</sex><value>0.004785667</value></baselineIncidence><baselineIncidence><age>55</age><sex>1</sex><value>0.0025260297</value></baselineIncidence><baselineIncidence><age>56</age><sex>0</sex><value>0.005194029</value></baselineIncidence><baselineIncidence><age>56</age><sex>1</sex><value>0.0027954916</value></baselineIncidence><baselineIncidence><age>57</age><sex>0</sex><value>0.005618635</value></baselineIncidence><baselineIncidence><age>57</age><sex>1</sex><value>0.0030850312</value></baselineIncidence><baselineIncidence><age>58</age><sex>0</sex><value>0.0060560307</value></baselineIncidence><baselineIncidence><age>58</age><sex>1</sex><value>0.0033952545</value></baselineIncidence><baselineIncidence><age>59</age><sex>0</sex><value>0.006505212</value></baselineIncidence><baselineIncidence><age>59</age><sex>1</sex><value>0.0037258205</value></baselineIncidence><baselineIncidence><age>60</age><sex>0</sex><value>0.0071549816</value></baselineIncidence><baselineIncidence><age>60</age><sex>1</sex><value>0.0041194223</value></baselineIncidence><baselineIncidence><age>61</age><sex>0</sex><value>0.007639411</value></baselineIncidence><baselineIncidence><age>61</age><sex>1</sex><value>0.0044940854</value></baselineIncidence><baselineIncidence><age>62</age><sex>0</sex><value>0.008129382</value></baselineIncidence><baselineIncidence><age>62</age><sex>1</sex><value>0.004889308</value></baselineIncidence><baselineIncidence><age>63</age><sex>0</sex><value>0.008622337</value></baselineIncidence><baselineIncidence><age>63</age><sex>1</sex><value>0.005300982</value></baselineIncidence><baselineIncidence><age>64</age><sex>0</sex><value>0.009116534</value></baselineIncidence><baselineIncidence><age>64</age><sex>1</sex><value>0.0057295505</value></baselineIncidence><baselineIncidence><age>65</age><sex>0</sex><value>0.00960864</value></baselineIncidence><baselineIncidence><age>65</age><sex>1</sex><value>0.00617177</value></baselineIncidence><baselineIncidence><age>66</age><sex>0</sex><value>0.010095326</value></baselineIncidence><baselineIncidence><age>66</age><sex>1</sex><value>0.0066252844</value></baselineIncidence><baselineIncidence><age>67</age><sex>0</sex><value>0.010572487</value></baselineIncidence><baselineIncidence><age>67</age><sex>1</sex><value>0.0070868037</value></baselineIncidence><baselineIncidence><age>68</age><sex>0</sex><value>0.011039129</value></baselineIncidence><baselineIncidence><age>68</age><sex>1</sex><value>0.0075530126</value></baselineIncidence><baselineIncidence><age>69</age><sex>0</sex><value>0.011490323</value></baselineIncidence><baselineIncidence><age>69</age><sex>1</sex><value>0.008020569</value></baselineIncidence><baselineIncidence><age>70</age><sex>0</sex><value>0.012415969</value></baselineIncidence><baselineIncidence><age>70</age><sex>1</sex><value>0.008632378</value></baselineIncidence><baselineIncidence><age>71</age><sex>0</sex><value>0.012848712</value></baselineIncidence><baselineIncidence><age>71</age><sex>1</sex><value>0.009098532</value></baselineIncidence><baselineIncidence><age>72</age><sex>0</sex><value>0.013255362</value></baselineIncidence><baselineIncidence><age>72</age><sex>1</sex><value>0.009552379</value></baselineIncidence><baselineIncidence><age>73</age><sex>0</sex><value>0.013632993</value></baselineIncidence><baselineIncidence><age>73</age><sex>1</sex><value>0.009985988</value></baselineIncidence><baselineIncidence><age>74</age><sex>0</sex><value>0.01397706</value></baselineIncidence><baselineIncidence><age>74</age><sex>1</sex><value>0.0103959</value></baselineIncidence><baselineIncidence><age>75</age><sex>0</sex><value>0.014285342</value></baselineIncidence><baselineIncidence><age>75</age><sex>1</sex><value>0.010774294</value></baselineIncidence><baselineIncidence><age>76</age><sex>0</sex><value>0.014554792</value></baselineIncidence><baselineIncidence><age>76</age><sex>1</sex><value>0.011116946</value></baselineIncidence><baselineIncidence><age>77</age><sex>0</sex><value>0.014781569</value></baselineIncidence><baselineIncidence><age>77</age><sex>1</sex><value>0.01141627</value></baselineIncidence><baselineIncidence><age>78</age><sex>0</sex><value>0.014963368</value></baselineIncidence><baselineIncidence><age>78</age><sex>1</sex><value>0.011668311</value></baselineIncidence><baselineIncidence><age>79</age><sex>0</sex><value>0.015098641</value></baselineIncidence><baselineIncidence><age>79</age><sex>1</sex><value>0.01186675</value></baselineIncidence><baselineIncidence><age>80</age><sex>0</sex><value>0.01581937</value></baselineIncidence><baselineIncidence><age>80</age><sex>1</sex><value>0.012238482</value></baselineIncidence><baselineIncidence><age>81</age><sex>0</sex><value>0.015856601</value></baselineIncidence><baselineIncidence><age>81</age><sex>1</sex><value>0.012321725</value></baselineIncidence><baselineIncidence><age>82</age><sex>0</sex><value>0.015839117</value></baselineIncidence><baselineIncidence><age>82</age><sex>1</sex><value>0.012338753</value></baselineIncidence><baselineIncidence><age>83</age><sex>0</sex><value>0.015765611</value></baselineIncidence><baselineIncidence><age>83</age><sex>1</sex><value>0.012287093</value></baselineIncidence><baselineIncidence><age>84</age><sex>0</sex><value>0.01563492</value></baselineIncidence><baselineIncidence><age>84</age><sex>1</sex><value>0.0121664135</value></baselineIncidence><baselineIncidence><age>85</age><sex>0</sex><value>0.0154482955</value></baselineIncidence><baselineIncidence><age>85</age><sex>1</sex><value>0.011976091</value></baselineIncidence><baselineIncidence><age>86</age><sex>0</sex><value>0.015204919</value></baselineIncidence><baselineIncidence><age>86</age><sex>1</sex><value>0.0117176855</value></baselineIncidence><baselineIncidence><age>87</age><sex>0</sex><value>0.014905695</value></baselineIncidence><baselineIncidence><age>87</age><sex>1</sex><value>0.011394867</value></baselineIncidence><baselineIncidence><age>88</age><sex>0</sex><value>0.014551776</value></baselineIncidence><baselineIncidence><age>88</age><sex>1</sex><value>0.011011053</value></baselineIncidence><baselineIncidence><age>89</age><sex>0</sex><value>0.014145277</value></baselineIncidence><baselineIncidence><age>89</age><sex>1</sex><value>0.010571709</value></baselineIncidence><baselineIncidence><age>90</age><sex>0</sex><value>0.013687934</value></baselineIncidence><baselineIncidence><age>90</age><sex>1</sex><value>0.010082744</value></baselineIncidence><baselineIncidence><age>91</age><sex>0</sex><value>0.013182492</value></baselineIncidence><baselineIncidence><age>91</age><sex>1</sex><value>0.009552581</value></baselineIncidence><baselineIncidence><age>92</age><sex>0</sex><value>0.012632047</value></baselineIncidence><baselineIncidence><age>92</age><sex>1</sex><value>0.008989093</value></baselineIncidence><baselineIncidence><age>93</age><sex>0</sex><value>0.012040678</value></baselineIncidence><baselineIncidence><age>93</age><sex>1</sex><value>0.0084009385</value></baselineIncidence><baselineIncidence><age>94</age><sex>0</sex><value>0.011412765</value></baselineIncidence><baselineIncidence><age>94</age><sex>1</sex><value>0.007798617</value></baselineIncidence><baselineIncidence><age>95</age><sex>0</sex><value>0.010751891</value></baselineIncidence><baselineIncidence><age>95</age><sex>1</sex><value>0.007189698</value></baselineIncidence></baselineIncidences>
