# Supplementary material for: Identification of differences in health impact modelling of salt reduction
Source: PLoS One. 2017 Nov 28;12(11):e0186760. doi: 10.1371/journal.pone.0186760 (PMC5705127; doi:10.1371/journal.pone.0186760)
Supplement: S1 Data — (ZIP) [file pone.0186760.s001.zip › default/Simulations/Default_20yrs/parameters/baselineOtherMort.xml]

<?xml version="1.0" encoding="UTF-8" standalone="no"?><baselineOtherMortalities><baselineOtherMortality><age>0</age><sex>0</sex><value>0.00505</value></baselineOtherMortality><baselineOtherMortality><age>0</age><sex>1</sex><value>0.004216</value></baselineOtherMortality><baselineOtherMortality><age>1</age><sex>0</sex><value>3.58E-4</value></baselineOtherMortality><baselineOtherMortality><age>1</age><sex>1</sex><value>4.17E-4</value></baselineOtherMortality><baselineOtherMortality><age>2</age><sex>0</sex><value>2.74E-4</value></baselineOtherMortality><baselineOtherMortality><age>2</age><sex>1</sex><value>1.64E-4</value></baselineOtherMortality><baselineOtherMortality><age>3</age><sex>0</sex><value>2.08E-4</value></baselineOtherMortality><baselineOtherMortality><age>3</age><sex>1</sex><value>1.32E-4</value></baselineOtherMortality><baselineOtherMortality><age>4</age><sex>0</sex><value>1.34E-4</value></baselineOtherMortality><baselineOtherMortality><age>4</age><sex>1</sex><value>1.45E-4</value></baselineOtherMortality><baselineOtherMortality><age>5</age><sex>0</sex><value>1.43E-4</value></baselineOtherMortality><baselineOtherMortality><age>5</age><sex>1</sex><value>1.0E-4</value></baselineOtherMortality><baselineOtherMortality><age>6</age><sex>0</sex><value>1.11E-4</value></baselineOtherMortality><baselineOtherMortality><age>6</age><sex>1</sex><value>8.1E-5</value></baselineOtherMortality><baselineOtherMortality><age>7</age><sex>0</sex><value>1.13E-4</value></baselineOtherMortality><baselineOtherMortality><age>7</age><sex>1</sex><value>8.7E-5</value></baselineOtherMortality><baselineOtherMortality><age>8</age><sex>0</sex><value>1.35E-4</value></baselineOtherMortality><baselineOtherMortality><age>8</age><sex>1</sex><value>6.8E-5</value></baselineOtherMortality><baselineOtherMortality><age>9</age><sex>0</sex><value>7.0E-5</value></baselineOtherMortality><baselineOtherMortality><age>9</age><sex>1</sex><value>6.3E-5</value></baselineOtherMortality><baselineOtherMortality><age>10</age><sex>0</sex><value>9.5E-5</value></baselineOtherMortality><baselineOtherMortality><age>10</age><sex>1</sex><value>1.26E-4</value></baselineOtherMortality><baselineOtherMortality><age>11</age><sex>0</sex><value>9.4E-5</value></baselineOtherMortality><baselineOtherMortality><age>11</age><sex>1</sex><value>1.09E-4</value></baselineOtherMortality><baselineOtherMortality><age>12</age><sex>0</sex><value>1.13E-4</value></baselineOtherMortality><baselineOtherMortality><age>12</age><sex>1</sex><value>8.2E-5</value></baselineOtherMortality><baselineOtherMortality><age>13</age><sex>0</sex><value>1.75E-4</value></baselineOtherMortality><baselineOtherMortality><age>13</age><sex>1</sex><value>1.32E-4</value></baselineOtherMortality><baselineOtherMortality><age>14</age><sex>0</sex><value>1.54E-4</value></baselineOtherMortality><baselineOtherMortality><age>14</age><sex>1</sex><value>1.36E-4</value></baselineOtherMortality><baselineOtherMortality><age>15</age><sex>0</sex><value>1.64E-4</value></baselineOtherMortality><baselineOtherMortality><age>15</age><sex>1</sex><value>1.31E-4</value></baselineOtherMortality><baselineOtherMortality><age>16</age><sex>0</sex><value>3.5E-4</value></baselineOtherMortality><baselineOtherMortality><age>16</age><sex>1</sex><value>1.75E-4</value></baselineOtherMortality><baselineOtherMortality><age>17</age><sex>0</sex><value>3.29E-4</value></baselineOtherMortality><baselineOtherMortality><age>17</age><sex>1</sex><value>1.46E-4</value></baselineOtherMortality><baselineOtherMortality><age>18</age><sex>0</sex><value>3.98E-4</value></baselineOtherMortality><baselineOtherMortality><age>18</age><sex>1</sex><value>1.61E-4</value></baselineOtherMortality><baselineOtherMortality><age>19</age><sex>0</sex><value>3.75E-4</value></baselineOtherMortality><baselineOtherMortality><age>19</age><sex>1</sex><value>1.92E-4</value></baselineOtherMortality><baselineOtherMortality><age>20</age><sex>0</sex><value>5.07E-4</value></baselineOtherMortality><baselineOtherMortality><age>20</age><sex>1</sex><value>1.83E-4</value></baselineOtherMortality><baselineOtherMortality><age>21</age><sex>0</sex><value>4.83E-4</value></baselineOtherMortality><baselineOtherMortality><age>21</age><sex>1</sex><value>2.59E-4</value></baselineOtherMortality><baselineOtherMortality><age>22</age><sex>0</sex><value>4.52E-4</value></baselineOtherMortality><baselineOtherMortality><age>22</age><sex>1</sex><value>2.66E-4</value></baselineOtherMortality><baselineOtherMortality><age>23</age><sex>0</sex><value>5.51E-4</value></baselineOtherMortality><baselineOtherMortality><age>23</age><sex>1</sex><value>2.51E-4</value></baselineOtherMortality><baselineOtherMortality><age>24</age><sex>0</sex><value>4.54E-4</value></baselineOtherMortality><baselineOtherMortality><age>24</age><sex>1</sex><value>1.42E-4</value></baselineOtherMortality><baselineOtherMortality><age>25</age><sex>0</sex><value>4.95E-4</value></baselineOtherMortality><baselineOtherMortality><age>25</age><sex>1</sex><value>2.16E-4</value></baselineOtherMortality><baselineOtherMortality><age>26</age><sex>0</sex><value>4.94E-4</value></baselineOtherMortality><baselineOtherMortality><age>26</age><sex>1</sex><value>2.33E-4</value></baselineOtherMortality><baselineOtherMortality><age>27</age><sex>0</sex><value>5.01E-4</value></baselineOtherMortality><baselineOtherMortality><age>27</age><sex>1</sex><value>2.33E-4</value></baselineOtherMortality><baselineOtherMortality><age>28</age><sex>0</sex><value>4.79E-4</value></baselineOtherMortality><baselineOtherMortality><age>28</age><sex>1</sex><value>3.3E-4</value></baselineOtherMortality><baselineOtherMortality><age>29</age><sex>0</sex><value>5.5E-4</value></baselineOtherMortality><baselineOtherMortality><age>29</age><sex>1</sex><value>2.87E-4</value></baselineOtherMortality><baselineOtherMortality><age>30</age><sex>0</sex><value>6.23E-4</value></baselineOtherMortality><baselineOtherMortality><age>30</age><sex>1</sex><value>3.89E-4</value></baselineOtherMortality><baselineOtherMortality><age>31</age><sex>0</sex><value>5.48E-4</value></baselineOtherMortality><baselineOtherMortality><age>31</age><sex>1</sex><value>3.88E-4</value></baselineOtherMortality><baselineOtherMortality><age>32</age><sex>0</sex><value>6.23E-4</value></baselineOtherMortality><baselineOtherMortality><age>32</age><sex>1</sex><value>3.54E-4</value></baselineOtherMortality><baselineOtherMortality><age>33</age><sex>0</sex><value>6.64E-4</value></baselineOtherMortality><baselineOtherMortality><age>33</age><sex>1</sex><value>4.97E-4</value></baselineOtherMortality><baselineOtherMortality><age>34</age><sex>0</sex><value>7.23E-4</value></baselineOtherMortality><baselineOtherMortality><age>34</age><sex>1</sex><value>5.16E-4</value></baselineOtherMortality><baselineOtherMortality><age>35</age><sex>0</sex><value>7.4876664E-4</value></baselineOtherMortality><baselineOtherMortality><age>35</age><sex>1</sex><value>5.4443505E-4</value></baselineOtherMortality><baselineOtherMortality><age>36</age><sex>0</sex><value>7.838493E-4</value></baselineOtherMortality><baselineOtherMortality><age>36</age><sex>1</sex><value>5.80651E-4</value></baselineOtherMortality><baselineOtherMortality><age>37</age><sex>0</sex><value>8.282065E-4</value></baselineOtherMortality><baselineOtherMortality><age>37</age><sex>1</sex><value>6.10505E-4</value></baselineOtherMortality><baselineOtherMortality><age>38</age><sex>0</sex><value>8.365258E-4</value></baselineOtherMortality><baselineOtherMortality><age>38</age><sex>1</sex><value>6.499288E-4</value></baselineOtherMortality><baselineOtherMortality><age>39</age><sex>0</sex><value>9.92519E-4</value></baselineOtherMortality><baselineOtherMortality><age>39</age><sex>1</sex><value>6.968259E-4</value></baselineOtherMortality><baselineOtherMortality><age>40</age><sex>0</sex><value>9.7176945E-4</value></baselineOtherMortality><baselineOtherMortality><age>40</age><sex>1</sex><value>8.810736E-4</value></baselineOtherMortality><baselineOtherMortality><age>41</age><sex>0</sex><value>0.0010558685</value></baselineOtherMortality><baselineOtherMortality><age>41</age><sex>1</sex><value>9.865724E-4</value></baselineOtherMortality><baselineOtherMortality><age>42</age><sex>0</sex><value>0.0012383589</value></baselineOtherMortality><baselineOtherMortality><age>42</age><sex>1</sex><value>9.92154E-4</value></baselineOtherMortality><baselineOtherMortality><age>43</age><sex>0</sex><value>0.001445712</value></baselineOtherMortality><baselineOtherMortality><age>43</age><sex>1</sex><value>0.0011006639</value></baselineOtherMortality><baselineOtherMortality><age>44</age><sex>0</sex><value>0.0012343458</value></baselineOtherMortality><baselineOtherMortality><age>44</age><sex>1</sex><value>0.001460922</value></baselineOtherMortality><baselineOtherMortality><age>45</age><sex>0</sex><value>0.0015885306</value></baselineOtherMortality><baselineOtherMortality><age>45</age><sex>1</sex><value>0.0013136748</value></baselineOtherMortality><baselineOtherMortality><age>46</age><sex>0</sex><value>0.00158555</value></baselineOtherMortality><baselineOtherMortality><age>46</age><sex>1</sex><value>0.0017356693</value></baselineOtherMortality><baselineOtherMortality><age>47</age><sex>0</sex><value>0.001989527</value></baselineOtherMortality><baselineOtherMortality><age>47</age><sex>1</sex><value>0.0018215871</value></baselineOtherMortality><baselineOtherMortality><age>48</age><sex>0</sex><value>0.002334566</value></baselineOtherMortality><baselineOtherMortality><age>48</age><sex>1</sex><value>0.0020120693</value></baselineOtherMortality><baselineOtherMortality><age>49</age><sex>0</sex><value>0.0024625505</value></baselineOtherMortality><baselineOtherMortality><age>49</age><sex>1</sex><value>0.0022626885</value></baselineOtherMortality><baselineOtherMortality><age>50</age><sex>0</sex><value>0.0027503048</value></baselineOtherMortality><baselineOtherMortality><age>50</age><sex>1</sex><value>0.0025219398</value></baselineOtherMortality><baselineOtherMortality><age>51</age><sex>0</sex><value>0.0030925444</value></baselineOtherMortality><baselineOtherMortality><age>51</age><sex>1</sex><value>0.0026072164</value></baselineOtherMortality><baselineOtherMortality><age>52</age><sex>0</sex><value>0.003105785</value></baselineOtherMortality><baselineOtherMortality><age>52</age><sex>1</sex><value>0.0031058677</value></baselineOtherMortality><baselineOtherMortality><age>53</age><sex>0</sex><value>0.003351401</value></baselineOtherMortality><baselineOtherMortality><age>53</age><sex>1</sex><value>0.0028950637</value></baselineOtherMortality><baselineOtherMortality><age>54</age><sex>0</sex><value>0.003851571</value></baselineOtherMortality><baselineOtherMortality><age>54</age><sex>1</sex><value>0.0032668747</value></baselineOtherMortality><baselineOtherMortality><age>55</age><sex>0</sex><value>0.0041343155</value></baselineOtherMortality><baselineOtherMortality><age>55</age><sex>1</sex><value>0.0036272232</value></baselineOtherMortality><baselineOtherMortality><age>56</age><sex>0</sex><value>0.0043914584</value></baselineOtherMortality><baselineOtherMortality><age>56</age><sex>1</sex><value>0.0036177952</value></baselineOtherMortality><baselineOtherMortality><age>57</age><sex>0</sex><value>0.0046005156</value></baselineOtherMortality><baselineOtherMortality><age>57</age><sex>1</sex><value>0.004214131</value></baselineOtherMortality><baselineOtherMortality><age>58</age><sex>0</sex><value>0.0052068923</value></baselineOtherMortality><baselineOtherMortality><age>58</age><sex>1</sex><value>0.0043545277</value></baselineOtherMortality><baselineOtherMortality><age>59</age><sex>0</sex><value>0.005555654</value></baselineOtherMortality><baselineOtherMortality><age>59</age><sex>1</sex><value>0.004367978</value></baselineOtherMortality><baselineOtherMortality><age>60</age><sex>0</sex><value>0.0064664083</value></baselineOtherMortality><baselineOtherMortality><age>60</age><sex>1</sex><value>0.0050721695</value></baselineOtherMortality><baselineOtherMortality><age>61</age><sex>0</sex><value>0.0077506937</value></baselineOtherMortality><baselineOtherMortality><age>61</age><sex>1</sex><value>0.005635569</value></baselineOtherMortality><baselineOtherMortality><age>62</age><sex>0</sex><value>0.008401865</value></baselineOtherMortality><baselineOtherMortality><age>62</age><sex>1</sex><value>0.0053230394</value></baselineOtherMortality><baselineOtherMortality><age>63</age><sex>0</sex><value>0.00824484</value></baselineOtherMortality><baselineOtherMortality><age>63</age><sex>1</sex><value>0.005991231</value></baselineOtherMortality><baselineOtherMortality><age>64</age><sex>0</sex><value>0.0092321625</value></baselineOtherMortality><baselineOtherMortality><age>64</age><sex>1</sex><value>0.00661313</value></baselineOtherMortality><baselineOtherMortality><age>65</age><sex>0</sex><value>0.010611135</value></baselineOtherMortality><baselineOtherMortality><age>65</age><sex>1</sex><value>0.0066134436</value></baselineOtherMortality><baselineOtherMortality><age>66</age><sex>0</sex><value>0.0110407295</value></baselineOtherMortality><baselineOtherMortality><age>66</age><sex>1</sex><value>0.007074043</value></baselineOtherMortality><baselineOtherMortality><age>67</age><sex>0</sex><value>0.012503678</value></baselineOtherMortality><baselineOtherMortality><age>67</age><sex>1</sex><value>0.007966403</value></baselineOtherMortality><baselineOtherMortality><age>68</age><sex>0</sex><value>0.013842212</value></baselineOtherMortality><baselineOtherMortality><age>68</age><sex>1</sex><value>0.008504376</value></baselineOtherMortality><baselineOtherMortality><age>69</age><sex>0</sex><value>0.015786562</value></baselineOtherMortality><baselineOtherMortality><age>69</age><sex>1</sex><value>0.009071983</value></baselineOtherMortality><baselineOtherMortality><age>70</age><sex>0</sex><value>0.0178504</value></baselineOtherMortality><baselineOtherMortality><age>70</age><sex>1</sex><value>0.009834735</value></baselineOtherMortality><baselineOtherMortality><age>71</age><sex>0</sex><value>0.020070845</value></baselineOtherMortality><baselineOtherMortality><age>71</age><sex>1</sex><value>0.011634417</value></baselineOtherMortality><baselineOtherMortality><age>72</age><sex>0</sex><value>0.022139817</value></baselineOtherMortality><baselineOtherMortality><age>72</age><sex>1</sex><value>0.012688271</value></baselineOtherMortality><baselineOtherMortality><age>73</age><sex>0</sex><value>0.024351852</value></baselineOtherMortality><baselineOtherMortality><age>73</age><sex>1</sex><value>0.013751386</value></baselineOtherMortality><baselineOtherMortality><age>74</age><sex>0</sex><value>0.027560756</value></baselineOtherMortality><baselineOtherMortality><age>74</age><sex>1</sex><value>0.016808053</value></baselineOtherMortality><baselineOtherMortality><age>75</age><sex>0</sex><value>0.030151434</value></baselineOtherMortality><baselineOtherMortality><age>75</age><sex>1</sex><value>0.017472805</value></baselineOtherMortality><baselineOtherMortality><age>76</age><sex>0</sex><value>0.035322256</value></baselineOtherMortality><baselineOtherMortality><age>76</age><sex>1</sex><value>0.019900767</value></baselineOtherMortality><baselineOtherMortality><age>77</age><sex>0</sex><value>0.040539414</value></baselineOtherMortality><baselineOtherMortality><age>77</age><sex>1</sex><value>0.022495188</value></baselineOtherMortality><baselineOtherMortality><age>78</age><sex>0</sex><value>0.046049807</value></baselineOtherMortality><baselineOtherMortality><age>78</age><sex>1</sex><value>0.025787603</value></baselineOtherMortality><baselineOtherMortality><age>79</age><sex>0</sex><value>0.05001245</value></baselineOtherMortality><baselineOtherMortality><age>79</age><sex>1</sex><value>0.027846001</value></baselineOtherMortality><baselineOtherMortality><age>80</age><sex>0</sex><value>0.057773713</value></baselineOtherMortality><baselineOtherMortality><age>80</age><sex>1</sex><value>0.032517698</value></baselineOtherMortality><baselineOtherMortality><age>81</age><sex>0</sex><value>0.06522899</value></baselineOtherMortality><baselineOtherMortality><age>81</age><sex>1</sex><value>0.03641248</value></baselineOtherMortality><baselineOtherMortality><age>82</age><sex>0</sex><value>0.07072966</value></baselineOtherMortality><baselineOtherMortality><age>82</age><sex>1</sex><value>0.043306604</value></baselineOtherMortality><baselineOtherMortality><age>83</age><sex>0</sex><value>0.08305733</value></baselineOtherMortality><baselineOtherMortality><age>83</age><sex>1</sex><value>0.048408467</value></baselineOtherMortality><baselineOtherMortality><age>84</age><sex>0</sex><value>0.08687199</value></baselineOtherMortality><baselineOtherMortality><age>84</age><sex>1</sex><value>0.0573515</value></baselineOtherMortality><baselineOtherMortality><age>85</age><sex>0</sex><value>0.09946702</value></baselineOtherMortality><baselineOtherMortality><age>85</age><sex>1</sex><value>0.06767677</value></baselineOtherMortality><baselineOtherMortality><age>86</age><sex>0</sex><value>0.119790725</value></baselineOtherMortality><baselineOtherMortality><age>86</age><sex>1</sex><value>0.07751178</value></baselineOtherMortality><baselineOtherMortality><age>87</age><sex>0</sex><value>0.124936186</value></baselineOtherMortality><baselineOtherMortality><age>87</age><sex>1</sex><value>0.08770743</value></baselineOtherMortality><baselineOtherMortality><age>88</age><sex>0</sex><value>0.14168696</value></baselineOtherMortality><baselineOtherMortality><age>88</age><sex>1</sex><value>0.10130706</value></baselineOtherMortality><baselineOtherMortality><age>89</age><sex>0</sex><value>0.1621487</value></baselineOtherMortality><baselineOtherMortality><age>89</age><sex>1</sex><value>0.119489394</value></baselineOtherMortality><baselineOtherMortality><age>90</age><sex>0</sex><value>0.17604066</value></baselineOtherMortality><baselineOtherMortality><age>90</age><sex>1</sex><value>0.13675971</value></baselineOtherMortality><baselineOtherMortality><age>91</age><sex>0</sex><value>0.20448397</value></baselineOtherMortality><baselineOtherMortality><age>91</age><sex>1</sex><value>0.15644407</value></baselineOtherMortality><baselineOtherMortality><age>92</age><sex>0</sex><value>0.22199856</value></baselineOtherMortality><baselineOtherMortality><age>92</age><sex>1</sex><value>0.1743184</value></baselineOtherMortality><baselineOtherMortality><age>93</age><sex>0</sex><value>0.26377502</value></baselineOtherMortality><baselineOtherMortality><age>93</age><sex>1</sex><value>0.20065355</value></baselineOtherMortality><baselineOtherMortality><age>94</age><sex>0</sex><value>0.28387395</value></baselineOtherMortality><baselineOtherMortality><age>94</age><sex>1</sex><value>0.22671947</value></baselineOtherMortality><baselineOtherMortality><age>95</age><sex>0</sex><value>0.30538875</value></baselineOtherMortality><baselineOtherMortality><age>95</age><sex>1</sex><value>0.25374186</value></baselineOtherMortality></baselineOtherMortalities>
