# Supplementary material for: Identification of differences in health impact modelling of salt reduction
Source: PLoS One. 2017 Nov 28;12(11):e0186760. doi: 10.1371/journal.pone.0186760 (PMC5705127; doi:10.1371/journal.pone.0186760)
Supplement: S1 Data — (ZIP) [file pone.0186760.s001.zip › default/Simulations/Default_20yrs/parameters/relativeRisk_0_0_CVA.xml]

<?xml version="1.0" encoding="UTF-8" standalone="no"?><relrisksfromriskfactor_categorical4p><relativerisk><age>0</age><sex>0</sex><cat>0</cat><value>0.9500225</value></relativerisk><relativerisk><age>0</age><sex>0</sex><cat>1</cat><value>1.0</value></relativerisk><relativerisk><age>0</age><sex>0</sex><cat>2</cat><value>1.0594778</value></relativerisk><relativerisk><age>0</age><sex>0</sex><cat>3</cat><value>1.1298596</value></relativerisk><relativerisk><age>0</age><sex>0</sex><cat>4</cat><value>1.2117206</value></relativerisk><relativerisk><age>0</age><sex>0</sex><cat>5</cat><value>1.3065288</value></relativerisk><relativerisk><age>0</age><sex>0</sex><cat>6</cat><value>1.416517</value></relativerisk><relativerisk><age>0</age><sex>0</sex><cat>7</cat><value>1.5446664</value></relativerisk><relativerisk><age>0</age><sex>0</sex><cat>8</cat><value>1.8755563</value></relativerisk><relativerisk><age>0</age><sex>1</sex><cat>0</cat><value>0.9675468</value></relativerisk><relativerisk><age>0</age><sex>1</sex><cat>1</cat><value>1.0</value></relativerisk><relativerisk><age>0</age><sex>1</sex><cat>2</cat><value>1.0399877</value></relativerisk><relativerisk><age>0</age><sex>1</sex><cat>3</cat><value>1.0878255</value></relativerisk><relativerisk><age>0</age><sex>1</sex><cat>4</cat><value>1.1440237</value></relativerisk><relativerisk><age>0</age><sex>1</sex><cat>5</cat><value>1.2099819</value></relativerisk><relativerisk><age>0</age><sex>1</sex><cat>6</cat><value>1.2878194</value></relativerisk><relativerisk><age>0</age><sex>1</sex><cat>7</cat><value>1.3804451</value></relativerisk><relativerisk><age>0</age><sex>1</sex><cat>8</cat><value>1.5904379</value></relativerisk><relativerisk><age>1</age><sex>0</sex><cat>0</cat><value>0.9500225</value></relativerisk><relativerisk><age>1</age><sex>0</sex><cat>1</cat><value>1.0</value></relativerisk><relativerisk><age>1</age><sex>0</sex><cat>2</cat><value>1.0594778</value></relativerisk><relativerisk><age>1</age><sex>0</sex><cat>3</cat><value>1.1298596</value></relativerisk><relativerisk><age>1</age><sex>0</sex><cat>4</cat><value>1.2117206</value></relativerisk><relativerisk><age>1</age><sex>0</sex><cat>5</cat><value>1.3065288</value></relativerisk><relativerisk><age>1</age><sex>0</sex><cat>6</cat><value>1.416517</value></relativerisk><relativerisk><age>1</age><sex>0</sex><cat>7</cat><value>1.5446664</value></relativerisk><relativerisk><age>1</age><sex>0</sex><cat>8</cat><value>1.8755563</value></relativerisk><relativerisk><age>1</age><sex>1</sex><cat>0</cat><value>0.9675468</value></relativerisk><relativerisk><age>1</age><sex>1</sex><cat>1</cat><value>1.0</value></relativerisk><relativerisk><age>1</age><sex>1</sex><cat>2</cat><value>1.0399877</value></relativerisk><relativerisk><age>1</age><sex>1</sex><cat>3</cat><value>1.0878255</value></relativerisk><relativerisk><age>1</age><sex>1</sex><cat>4</cat><value>1.1440237</value></relativerisk><relativerisk><age>1</age><sex>1</sex><cat>5</cat><value>1.2099819</value></relativerisk><relativerisk><age>1</age><sex>1</sex><cat>6</cat><value>1.2878194</value></relativerisk><relativerisk><age>1</age><sex>1</sex><cat>7</cat><value>1.3804451</value></relativerisk><relativerisk><age>1</age><sex>1</sex><cat>8</cat><value>1.5904379</value></relativerisk><relativerisk><age>2</age><sex>0</sex><cat>0</cat><value>0.9500225</value></relativerisk><relativerisk><age>2</age><sex>0</sex><cat>1</cat><value>1.0</value></relativerisk><relativerisk><age>2</age><sex>0</sex><cat>2</cat><value>1.0594778</value></relativerisk><relativerisk><age>2</age><sex>0</sex><cat>3</cat><value>1.1298596</value></relativerisk><relativerisk><age>2</age><sex>0</sex><cat>4</cat><value>1.2117206</value></relativerisk><relativerisk><age>2</age><sex>0</sex><cat>5</cat><value>1.3065288</value></relativerisk><relativerisk><age>2</age><sex>0</sex><cat>6</cat><value>1.416517</value></relativerisk><relativerisk><age>2</age><sex>0</sex><cat>7</cat><value>1.5446664</value></relativerisk><relativerisk><age>2</age><sex>0</sex><cat>8</cat><value>1.8755563</value></relativerisk><relativerisk><age>2</age><sex>1</sex><cat>0</cat><value>0.9675468</value></relativerisk><relativerisk><age>2</age><sex>1</sex><cat>1</cat><value>1.0</value></relativerisk><relativerisk><age>2</age><sex>1</sex><cat>2</cat><value>1.0399877</value></relativerisk><relativerisk><age>2</age><sex>1</sex><cat>3</cat><value>1.0878255</value></relativerisk><relativerisk><age>2</age><sex>1</sex><cat>4</cat><value>1.1440237</value></relativerisk><relativerisk><age>2</age><sex>1</sex><cat>5</cat><value>1.2099819</value></relativerisk><relativerisk><age>2</age><sex>1</sex><cat>6</cat><value>1.2878194</value></relativerisk><relativerisk><age>2</age><sex>1</sex><cat>7</cat><value>1.3804451</value></relativerisk><relativerisk><age>2</age><sex>1</sex><cat>8</cat><value>1.5904379</value></relativerisk><relativerisk><age>3</age><sex>0</sex><cat>0</cat><value>0.9500225</value></relativerisk><relativerisk><age>3</age><sex>0</sex><cat>1</cat><value>1.0</value></relativerisk><relativerisk><age>3</age><sex>0</sex><cat>2</cat><value>1.0594778</value></relativerisk><relativerisk><age>3</age><sex>0</sex><cat>3</cat><value>1.1298596</value></relativerisk><relativerisk><age>3</age><sex>0</sex><cat>4</cat><value>1.2117206</value></relativerisk><relativerisk><age>3</age><sex>0</sex><cat>5</cat><value>1.3065288</value></relativerisk><relativerisk><age>3</age><sex>0</sex><cat>6</cat><value>1.416517</value></relativerisk><relativerisk><age>3</age><sex>0</sex><cat>7</cat><value>1.5446664</value></relativerisk><relativerisk><age>3</age><sex>0</sex><cat>8</cat><value>1.8755563</value></relativerisk><relativerisk><age>3</age><sex>1</sex><cat>0</cat><value>0.9675468</value></relativerisk><relativerisk><age>3</age><sex>1</sex><cat>1</cat><value>1.0</value></relativerisk><relativerisk><age>3</age><sex>1</sex><cat>2</cat><value>1.0399877</value></relativerisk><relativerisk><age>3</age><sex>1</sex><cat>3</cat><value>1.0878255</value></relativerisk><relativerisk><age>3</age><sex>1</sex><cat>4</cat><value>1.1440237</value></relativerisk><relativerisk><age>3</age><sex>1</sex><cat>5</cat><value>1.2099819</value></relativerisk><relativerisk><age>3</age><sex>1</sex><cat>6</cat><value>1.2878194</value></relativerisk><relativerisk><age>3</age><sex>1</sex><cat>7</cat><value>1.3804451</value></relativerisk><relativerisk><age>3</age><sex>1</sex><cat>8</cat><value>1.5904379</value></relativerisk><relativerisk><age>4</age><sex>0</sex><cat>0</cat><value>0.9500225</value></relativerisk><relativerisk><age>4</age><sex>0</sex><cat>1</cat><value>1.0</value></relativerisk><relativerisk><age>4</age><sex>0</sex><cat>2</cat><value>1.0594778</value></relativerisk><relativerisk><age>4</age><sex>0</sex><cat>3</cat><value>1.1298596</value></relativerisk><relativerisk><age>4</age><sex>0</sex><cat>4</cat><value>1.2117206</value></relativerisk><relativerisk><age>4</age><sex>0</sex><cat>5</cat><value>1.3065288</value></relativerisk><relativerisk><age>4</age><sex>0</sex><cat>6</cat><value>1.416517</value></relativerisk><relativerisk><age>4</age><sex>0</sex><cat>7</cat><value>1.5446664</value></relativerisk><relativerisk><age>4</age><sex>0</sex><cat>8</cat><value>1.8755563</value></relativerisk><relativerisk><age>4</age><sex>1</sex><cat>0</cat><value>0.9675468</value></relativerisk><relativerisk><age>4</age><sex>1</sex><cat>1</cat><value>1.0</value></relativerisk><relativerisk><age>4</age><sex>1</sex><cat>2</cat><value>1.0399877</value></relativerisk><relativerisk><age>4</age><sex>1</sex><cat>3</cat><value>1.0878255</value></relativerisk><relativerisk><age>4</age><sex>1</sex><cat>4</cat><value>1.1440237</value></relativerisk><relativerisk><age>4</age><sex>1</sex><cat>5</cat><value>1.2099819</value></relativerisk><relativerisk><age>4</age><sex>1</sex><cat>6</cat><value>1.2878194</value></relativerisk><relativerisk><age>4</age><sex>1</sex><cat>7</cat><value>1.3804451</value></relativerisk><relativerisk><age>4</age><sex>1</sex><cat>8</cat><value>1.5904379</value></relativerisk><relativerisk><age>5</age><sex>0</sex><cat>0</cat><value>0.9500225</value></relativerisk><relativerisk><age>5</age><sex>0</sex><cat>1</cat><value>1.0</value></relativerisk><relativerisk><age>5</age><sex>0</sex><cat>2</cat><value>1.0594778</value></relativerisk><relativerisk><age>5</age><sex>0</sex><cat>3</cat><value>1.1298596</value></relativerisk><relativerisk><age>5</age><sex>0</sex><cat>4</cat><value>1.2117206</value></relativerisk><relativerisk><age>5</age><sex>0</sex><cat>5</cat><value>1.3065288</value></relativerisk><relativerisk><age>5</age><sex>0</sex><cat>6</cat><value>1.416517</value></relativerisk><relativerisk><age>5</age><sex>0</sex><cat>7</cat><value>1.5446664</value></relativerisk><relativerisk><age>5</age><sex>0</sex><cat>8</cat><value>1.8755563</value></relativerisk><relativerisk><age>5</age><sex>1</sex><cat>0</cat><value>0.9675468</value></relativerisk><relativerisk><age>5</age><sex>1</sex><cat>1</cat><value>1.0</value></relativerisk><relativerisk><age>5</age><sex>1</sex><cat>2</cat><value>1.0399877</value></relativerisk><relativerisk><age>5</age><sex>1</sex><cat>3</cat><value>1.0878255</value></relativerisk><relativerisk><age>5</age><sex>1</sex><cat>4</cat><value>1.1440237</value></relativerisk><relativerisk><age>5</age><sex>1</sex><cat>5</cat><value>1.2099819</value></relativerisk><relativerisk><age>5</age><sex>1</sex><cat>6</cat><value>1.2878194</value></relativerisk><relativerisk><age>5</age><sex>1</sex><cat>7</cat><value>1.3804451</value></relativerisk><relativerisk><age>5</age><sex>1</sex><cat>8</cat><value>1.5904379</value></relativerisk><relativerisk><age>6</age><sex>0</sex><cat>0</cat><value>0.9500225</value></relativerisk><relativerisk><age>6</age><sex>0</sex><cat>1</cat><value>1.0</value></relativerisk><relativerisk><age>6</age><sex>0</sex><cat>2</cat><value>1.0594778</value></relativerisk><relativerisk><age>6</age><sex>0</sex><cat>3</cat><value>1.1298596</value></relativerisk><relativerisk><age>6</age><sex>0</sex><cat>4</cat><value>1.2117206</value></relativerisk><relativerisk><age>6</age><sex>0</sex><cat>5</cat><value>1.3065288</value></relativerisk><relativerisk><age>6</age><sex>0</sex><cat>6</cat><value>1.416517</value></relativerisk><relativerisk><age>6</age><sex>0</sex><cat>7</cat><value>1.5446664</value></relativerisk><relativerisk><age>6</age><sex>0</sex><cat>8</cat><value>1.8755563</value></relativerisk><relativerisk><age>6</age><sex>1</sex><cat>0</cat><value>0.9675468</value></relativerisk><relativerisk><age>6</age><sex>1</sex><cat>1</cat><value>1.0</value></relativerisk><relativerisk><age>6</age><sex>1</sex><cat>2</cat><value>1.0399877</value></relativerisk><relativerisk><age>6</age><sex>1</sex><cat>3</cat><value>1.0878255</value></relativerisk><relativerisk><age>6</age><sex>1</sex><cat>4</cat><value>1.1440237</value></relativerisk><relativerisk><age>6</age><sex>1</sex><cat>5</cat><value>1.2099819</value></relativerisk><relativerisk><age>6</age><sex>1</sex><cat>6</cat><value>1.2878194</value></relativerisk><relativerisk><age>6</age><sex>1</sex><cat>7</cat><value>1.3804451</value></relativerisk><relativerisk><age>6</age><sex>1</sex><cat>8</cat><value>1.5904379</value></relativerisk><relativerisk><age>7</age><sex>0</sex><cat>0</cat><value>0.9500225</value></relativerisk><relativerisk><age>7</age><sex>0</sex><cat>1</cat><value>1.0</value></relativerisk><relativerisk><age>7</age><sex>0</sex><cat>2</cat><value>1.0594778</value></relativerisk><relativerisk><age>7</age><sex>0</sex><cat>3</cat><value>1.1298596</value></relativerisk><relativerisk><age>7</age><sex>0</sex><cat>4</cat><value>1.2117206</value></relativerisk><relativerisk><age>7</age><sex>0</sex><cat>5</cat><value>1.3065288</value></relativerisk><relativerisk><age>7</age><sex>0</sex><cat>6</cat><value>1.416517</value></relativerisk><relativerisk><age>7</age><sex>0</sex><cat>7</cat><value>1.5446664</value></relativerisk><relativerisk><age>7</age><sex>0</sex><cat>8</cat><value>1.8755563</value></relativerisk><relativerisk><age>7</age><sex>1</sex><cat>0</cat><value>0.9675468</value></relativerisk><relativerisk><age>7</age><sex>1</sex><cat>1</cat><value>1.0</value></relativerisk><relativerisk><age>7</age><sex>1</sex><cat>2</cat><value>1.0399877</value></relativerisk><relativerisk><age>7</age><sex>1</sex><cat>3</cat><value>1.0878255</value></relativerisk><relativerisk><age>7</age><sex>1</sex><cat>4</cat><value>1.1440237</value></relativerisk><relativerisk><age>7</age><sex>1</sex><cat>5</cat><value>1.2099819</value></relativerisk><relativerisk><age>7</age><sex>1</sex><cat>6</cat><value>1.2878194</value></relativerisk><relativerisk><age>7</age><sex>1</sex><cat>7</cat><value>1.3804451</value></relativerisk><relativerisk><age>7</age><sex>1</sex><cat>8</cat><value>1.5904379</value></relativerisk><relativerisk><age>8</age><sex>0</sex><cat>0</cat><value>0.9500225</value></relativerisk><relativerisk><age>8</age><sex>0</sex><cat>1</cat><value>1.0</value></relativerisk><relativerisk><age>8</age><sex>0</sex><cat>2</cat><value>1.0594778</value></relativerisk><relativerisk><age>8</age><sex>0</sex><cat>3</cat><value>1.1298596</value></relativerisk><relativerisk><age>8</age><sex>0</sex><cat>4</cat><value>1.2117206</value></relativerisk><relativerisk><age>8</age><sex>0</sex><cat>5</cat><value>1.3065288</value></relativerisk><relativerisk><age>8</age><sex>0</sex><cat>6</cat><value>1.416517</value></relativerisk><relativerisk><age>8</age><sex>0</sex><cat>7</cat><value>1.5446664</value></relativerisk><relativerisk><age>8</age><sex>0</sex><cat>8</cat><value>1.8755563</value></relativerisk><relativerisk><age>8</age><sex>1</sex><cat>0</cat><value>0.9675468</value></relativerisk><relativerisk><age>8</age><sex>1</sex><cat>1</cat><value>1.0</value></relativerisk><relativerisk><age>8</age><sex>1</sex><cat>2</cat><value>1.0399877</value></relativerisk><relativerisk><age>8</age><sex>1</sex><cat>3</cat><value>1.0878255</value></relativerisk><relativerisk><age>8</age><sex>1</sex><cat>4</cat><value>1.1440237</value></relativerisk><relativerisk><age>8</age><sex>1</sex><cat>5</cat><value>1.2099819</value></relativerisk><relativerisk><age>8</age><sex>1</sex><cat>6</cat><value>1.2878194</value></relativerisk><relativerisk><age>8</age><sex>1</sex><cat>7</cat><value>1.3804451</value></relativerisk><relativerisk><age>8</age><sex>1</sex><cat>8</cat><value>1.5904379</value></relativerisk><relativerisk><age>9</age><sex>0</sex><cat>0</cat><value>0.9500225</value></relativerisk><relativerisk><age>9</age><sex>0</sex><cat>1</cat><value>1.0</value></relativerisk><relativerisk><age>9</age><sex>0</sex><cat>2</cat><value>1.0594778</value></relativerisk><relativerisk><age>9</age><sex>0</sex><cat>3</cat><value>1.1298596</value></relativerisk><relativerisk><age>9</age><sex>0</sex><cat>4</cat><value>1.2117206</value></relativerisk><relativerisk><age>9</age><sex>0</sex><cat>5</cat><value>1.3065288</value></relativerisk><relativerisk><age>9</age><sex>0</sex><cat>6</cat><value>1.416517</value></relativerisk><relativerisk><age>9</age><sex>0</sex><cat>7</cat><value>1.5446664</value></relativerisk><relativerisk><age>9</age><sex>0</sex><cat>8</cat><value>1.8755563</value></relativerisk><relativerisk><age>9</age><sex>1</sex><cat>0</cat><value>0.9675468</value></relativerisk><relativerisk><age>9</age><sex>1</sex><cat>1</cat><value>1.0</value></relativerisk><relativerisk><age>9</age><sex>1</sex><cat>2</cat><value>1.0399877</value></relativerisk><relativerisk><age>9</age><sex>1</sex><cat>3</cat><value>1.0878255</value></relativerisk><relativerisk><age>9</age><sex>1</sex><cat>4</cat><value>1.1440237</value></relativerisk><relativerisk><age>9</age><sex>1</sex><cat>5</cat><value>1.2099819</value></relativerisk><relativerisk><age>9</age><sex>1</sex><cat>6</cat><value>1.2878194</value></relativerisk><relativerisk><age>9</age><sex>1</sex><cat>7</cat><value>1.3804451</value></relativerisk><relativerisk><age>9</age><sex>1</sex><cat>8</cat><value>1.5904379</value></relativerisk><relativerisk><age>10</age><sex>0</sex><cat>0</cat><value>0.9500225</value></relativerisk><relativerisk><age>10</age><sex>0</sex><cat>1</cat><value>1.0</value></relativerisk><relativerisk><age>10</age><sex>0</sex><cat>2</cat><value>1.0594778</value></relativerisk><relativerisk><age>10</age><sex>0</sex><cat>3</cat><value>1.1298596</value></relativerisk><relativerisk><age>10</age><sex>0</sex><cat>4</cat><value>1.2117206</value></relativerisk><relativerisk><age>10</age><sex>0</sex><cat>5</cat><value>1.3065288</value></relativerisk><relativerisk><age>10</age><sex>0</sex><cat>6</cat><value>1.416517</value></relativerisk><relativerisk><age>10</age><sex>0</sex><cat>7</cat><value>1.5446664</value></relativerisk><relativerisk><age>10</age><sex>0</sex><cat>8</cat><value>1.8755563</value></relativerisk><relativerisk><age>10</age><sex>1</sex><cat>0</cat><value>0.9675468</value></relativerisk><relativerisk><age>10</age><sex>1</sex><cat>1</cat><value>1.0</value></relativerisk><relativerisk><age>10</age><sex>1</sex><cat>2</cat><value>1.0399877</value></relativerisk><relativerisk><age>10</age><sex>1</sex><cat>3</cat><value>1.0878255</value></relativerisk><relativerisk><age>10</age><sex>1</sex><cat>4</cat><value>1.1440237</value></relativerisk><relativerisk><age>10</age><sex>1</sex><cat>5</cat><value>1.2099819</value></relativerisk><relativerisk><age>10</age><sex>1</sex><cat>6</cat><value>1.2878194</value></relativerisk><relativerisk><age>10</age><sex>1</sex><cat>7</cat><value>1.3804451</value></relativerisk><relativerisk><age>10</age><sex>1</sex><cat>8</cat><value>1.5904379</value></relativerisk><relativerisk><age>11</age><sex>0</sex><cat>0</cat><value>0.9500225</value></relativerisk><relativerisk><age>11</age><sex>0</sex><cat>1</cat><value>1.0</value></relativerisk><relativerisk><age>11</age><sex>0</sex><cat>2</cat><value>1.0594778</value></relativerisk><relativerisk><age>11</age><sex>0</sex><cat>3</cat><value>1.1298596</value></relativerisk><relativerisk><age>11</age><sex>0</sex><cat>4</cat><value>1.2117206</value></relativerisk><relativerisk><age>11</age><sex>0</sex><cat>5</cat><value>1.3065288</value></relativerisk><relativerisk><age>11</age><sex>0</sex><cat>6</cat><value>1.416517</value></relativerisk><relativerisk><age>11</age><sex>0</sex><cat>7</cat><value>1.5446664</value></relativerisk><relativerisk><age>11</age><sex>0</sex><cat>8</cat><value>1.8755563</value></relativerisk><relativerisk><age>11</age><sex>1</sex><cat>0</cat><value>0.9675468</value></relativerisk><relativerisk><age>11</age><sex>1</sex><cat>1</cat><value>1.0</value></relativerisk><relativerisk><age>11</age><sex>1</sex><cat>2</cat><value>1.0399877</value></relativerisk><relativerisk><age>11</age><sex>1</sex><cat>3</cat><value>1.0878255</value></relativerisk><relativerisk><age>11</age><sex>1</sex><cat>4</cat><value>1.1440237</value></relativerisk><relativerisk><age>11</age><sex>1</sex><cat>5</cat><value>1.2099819</value></relativerisk><relativerisk><age>11</age><sex>1</sex><cat>6</cat><value>1.2878194</value></relativerisk><relativerisk><age>11</age><sex>1</sex><cat>7</cat><value>1.3804451</value></relativerisk><relativerisk><age>11</age><sex>1</sex><cat>8</cat><value>1.5904379</value></relativerisk><relativerisk><age>12</age><sex>0</sex><cat>0</cat><value>0.9500225</value></relativerisk><relativerisk><age>12</age><sex>0</sex><cat>1</cat><value>1.0</value></relativerisk><relativerisk><age>12</age><sex>0</sex><cat>2</cat><value>1.0594778</value></relativerisk><relativerisk><age>12</age><sex>0</sex><cat>3</cat><value>1.1298596</value></relativerisk><relativerisk><age>12</age><sex>0</sex><cat>4</cat><value>1.2117206</value></relativerisk><relativerisk><age>12</age><sex>0</sex><cat>5</cat><value>1.3065288</value></relativerisk><relativerisk><age>12</age><sex>0</sex><cat>6</cat><value>1.416517</value></relativerisk><relativerisk><age>12</age><sex>0</sex><cat>7</cat><value>1.5446664</value></relativerisk><relativerisk><age>12</age><sex>0</sex><cat>8</cat><value>1.8755563</value></relativerisk><relativerisk><age>12</age><sex>1</sex><cat>0</cat><value>0.9675468</value></relativerisk><relativerisk><age>12</age><sex>1</sex><cat>1</cat><value>1.0</value></relativerisk><relativerisk><age>12</age><sex>1</sex><cat>2</cat><value>1.0399877</value></relativerisk><relativerisk><age>12</age><sex>1</sex><cat>3</cat><value>1.0878255</value></relativerisk><relativerisk><age>12</age><sex>1</sex><cat>4</cat><value>1.1440237</value></relativerisk><relativerisk><age>12</age><sex>1</sex><cat>5</cat><value>1.2099819</value></relativerisk><relativerisk><age>12</age><sex>1</sex><cat>6</cat><value>1.2878194</value></relativerisk><relativerisk><age>12</age><sex>1</sex><cat>7</cat><value>1.3804451</value></relativerisk><relativerisk><age>12</age><sex>1</sex><cat>8</cat><value>1.5904379</value></relativerisk><relativerisk><age>13</age><sex>0</sex><cat>0</cat><value>0.9500225</value></relativerisk><relativerisk><age>13</age><sex>0</sex><cat>1</cat><value>1.0</value></relativerisk><relativerisk><age>13</age><sex>0</sex><cat>2</cat><value>1.0594778</value></relativerisk><relativerisk><age>13</age><sex>0</sex><cat>3</cat><value>1.1298596</value></relativerisk><relativerisk><age>13</age><sex>0</sex><cat>4</cat><value>1.2117206</value></relativerisk><relativerisk><age>13</age><sex>0</sex><cat>5</cat><value>1.3065288</value></relativerisk><relativerisk><age>13</age><sex>0</sex><cat>6</cat><value>1.416517</value></relativerisk><relativerisk><age>13</age><sex>0</sex><cat>7</cat><value>1.5446664</value></relativerisk><relativerisk><age>13</age><sex>0</sex><cat>8</cat><value>1.8755563</value></relativerisk><relativerisk><age>13</age><sex>1</sex><cat>0</cat><value>0.9675468</value></relativerisk><relativerisk><age>13</age><sex>1</sex><cat>1</cat><value>1.0</value></relativerisk><relativerisk><age>13</age><sex>1</sex><cat>2</cat><value>1.0399877</value></relativerisk><relativerisk><age>13</age><sex>1</sex><cat>3</cat><value>1.0878255</value></relativerisk><relativerisk><age>13</age><sex>1</sex><cat>4</cat><value>1.1440237</value></relativerisk><relativerisk><age>13</age><sex>1</sex><cat>5</cat><value>1.2099819</value></relativerisk><relativerisk><age>13</age><sex>1</sex><cat>6</cat><value>1.2878194</value></relativerisk><relativerisk><age>13</age><sex>1</sex><cat>7</cat><value>1.3804451</value></relativerisk><relativerisk><age>13</age><sex>1</sex><cat>8</cat><value>1.5904379</value></relativerisk><relativerisk><age>14</age><sex>0</sex><cat>0</cat><value>0.9500225</value></relativerisk><relativerisk><age>14</age><sex>0</sex><cat>1</cat><value>1.0</value></relativerisk><relativerisk><age>14</age><sex>0</sex><cat>2</cat><value>1.0594778</value></relativerisk><relativerisk><age>14</age><sex>0</sex><cat>3</cat><value>1.1298596</value></relativerisk><relativerisk><age>14</age><sex>0</sex><cat>4</cat><value>1.2117206</value></relativerisk><relativerisk><age>14</age><sex>0</sex><cat>5</cat><value>1.3065288</value></relativerisk><relativerisk><age>14</age><sex>0</sex><cat>6</cat><value>1.416517</value></relativerisk><relativerisk><age>14</age><sex>0</sex><cat>7</cat><value>1.5446664</value></relativerisk><relativerisk><age>14</age><sex>0</sex><cat>8</cat><value>1.8755563</value></relativerisk><relativerisk><age>14</age><sex>1</sex><cat>0</cat><value>0.9675468</value></relativerisk><relativerisk><age>14</age><sex>1</sex><cat>1</cat><value>1.0</value></relativerisk><relativerisk><age>14</age><sex>1</sex><cat>2</cat><value>1.0399877</value></relativerisk><relativerisk><age>14</age><sex>1</sex><cat>3</cat><value>1.0878255</value></relativerisk><relativerisk><age>14</age><sex>1</sex><cat>4</cat><value>1.1440237</value></relativerisk><relativerisk><age>14</age><sex>1</sex><cat>5</cat><value>1.2099819</value></relativerisk><relativerisk><age>14</age><sex>1</sex><cat>6</cat><value>1.2878194</value></relativerisk><relativerisk><age>14</age><sex>1</sex><cat>7</cat><value>1.3804451</value></relativerisk><relativerisk><age>14</age><sex>1</sex><cat>8</cat><value>1.5904379</value></relativerisk><relativerisk><age>15</age><sex>0</sex><cat>0</cat><value>0.9500225</value></relativerisk><relativerisk><age>15</age><sex>0</sex><cat>1</cat><value>1.0</value></relativerisk><relativerisk><age>15</age><sex>0</sex><cat>2</cat><value>1.0594778</value></relativerisk><relativerisk><age>15</age><sex>0</sex><cat>3</cat><value>1.1298596</value></relativerisk><relativerisk><age>15</age><sex>0</sex><cat>4</cat><value>1.2117206</value></relativerisk><relativerisk><age>15</age><sex>0</sex><cat>5</cat><value>1.3065288</value></relativerisk><relativerisk><age>15</age><sex>0</sex><cat>6</cat><value>1.416517</value></relativerisk><relativerisk><age>15</age><sex>0</sex><cat>7</cat><value>1.5446664</value></relativerisk><relativerisk><age>15</age><sex>0</sex><cat>8</cat><value>1.8755563</value></relativerisk><relativerisk><age>15</age><sex>1</sex><cat>0</cat><value>0.9675468</value></relativerisk><relativerisk><age>15</age><sex>1</sex><cat>1</cat><value>1.0</value></relativerisk><relativerisk><age>15</age><sex>1</sex><cat>2</cat><value>1.0399877</value></relativerisk><relativerisk><age>15</age><sex>1</sex><cat>3</cat><value>1.0878255</value></relativerisk><relativerisk><age>15</age><sex>1</sex><cat>4</cat><value>1.1440237</value></relativerisk><relativerisk><age>15</age><sex>1</sex><cat>5</cat><value>1.2099819</value></relativerisk><relativerisk><age>15</age><sex>1</sex><cat>6</cat><value>1.2878194</value></relativerisk><relativerisk><age>15</age><sex>1</sex><cat>7</cat><value>1.3804451</value></relativerisk><relativerisk><age>15</age><sex>1</sex><cat>8</cat><value>1.5904379</value></relativerisk><relativerisk><age>16</age><sex>0</sex><cat>0</cat><value>0.9500225</value></relativerisk><relativerisk><age>16</age><sex>0</sex><cat>1</cat><value>1.0</value></relativerisk><relativerisk><age>16</age><sex>0</sex><cat>2</cat><value>1.0594778</value></relativerisk><relativerisk><age>16</age><sex>0</sex><cat>3</cat><value>1.1298596</value></relativerisk><relativerisk><age>16</age><sex>0</sex><cat>4</cat><value>1.2117206</value></relativerisk><relativerisk><age>16</age><sex>0</sex><cat>5</cat><value>1.3065288</value></relativerisk><relativerisk><age>16</age><sex>0</sex><cat>6</cat><value>1.416517</value></relativerisk><relativerisk><age>16</age><sex>0</sex><cat>7</cat><value>1.5446664</value></relativerisk><relativerisk><age>16</age><sex>0</sex><cat>8</cat><value>1.8755563</value></relativerisk><relativerisk><age>16</age><sex>1</sex><cat>0</cat><value>0.9675468</value></relativerisk><relativerisk><age>16</age><sex>1</sex><cat>1</cat><value>1.0</value></relativerisk><relativerisk><age>16</age><sex>1</sex><cat>2</cat><value>1.0399877</value></relativerisk><relativerisk><age>16</age><sex>1</sex><cat>3</cat><value>1.0878255</value></relativerisk><relativerisk><age>16</age><sex>1</sex><cat>4</cat><value>1.1440237</value></relativerisk><relativerisk><age>16</age><sex>1</sex><cat>5</cat><value>1.2099819</value></relativerisk><relativerisk><age>16</age><sex>1</sex><cat>6</cat><value>1.2878194</value></relativerisk><relativerisk><age>16</age><sex>1</sex><cat>7</cat><value>1.3804451</value></relativerisk><relativerisk><age>16</age><sex>1</sex><cat>8</cat><value>1.5904379</value></relativerisk><relativerisk><age>17</age><sex>0</sex><cat>0</cat><value>0.9500225</value></relativerisk><relativerisk><age>17</age><sex>0</sex><cat>1</cat><value>1.0</value></relativerisk><relativerisk><age>17</age><sex>0</sex><cat>2</cat><value>1.0594778</value></relativerisk><relativerisk><age>17</age><sex>0</sex><cat>3</cat><value>1.1298596</value></relativerisk><relativerisk><age>17</age><sex>0</sex><cat>4</cat><value>1.2117206</value></relativerisk><relativerisk><age>17</age><sex>0</sex><cat>5</cat><value>1.3065288</value></relativerisk><relativerisk><age>17</age><sex>0</sex><cat>6</cat><value>1.416517</value></relativerisk><relativerisk><age>17</age><sex>0</sex><cat>7</cat><value>1.5446664</value></relativerisk><relativerisk><age>17</age><sex>0</sex><cat>8</cat><value>1.8755563</value></relativerisk><relativerisk><age>17</age><sex>1</sex><cat>0</cat><value>0.9675468</value></relativerisk><relativerisk><age>17</age><sex>1</sex><cat>1</cat><value>1.0</value></relativerisk><relativerisk><age>17</age><sex>1</sex><cat>2</cat><value>1.0399877</value></relativerisk><relativerisk><age>17</age><sex>1</sex><cat>3</cat><value>1.0878255</value></relativerisk><relativerisk><age>17</age><sex>1</sex><cat>4</cat><value>1.1440237</value></relativerisk><relativerisk><age>17</age><sex>1</sex><cat>5</cat><value>1.2099819</value></relativerisk><relativerisk><age>17</age><sex>1</sex><cat>6</cat><value>1.2878194</value></relativerisk><relativerisk><age>17</age><sex>1</sex><cat>7</cat><value>1.3804451</value></relativerisk><relativerisk><age>17</age><sex>1</sex><cat>8</cat><value>1.5904379</value></relativerisk><relativerisk><age>18</age><sex>0</sex><cat>0</cat><value>0.9500225</value></relativerisk><relativerisk><age>18</age><sex>0</sex><cat>1</cat><value>1.0</value></relativerisk><relativerisk><age>18</age><sex>0</sex><cat>2</cat><value>1.0594778</value></relativerisk><relativerisk><age>18</age><sex>0</sex><cat>3</cat><value>1.1298596</value></relativerisk><relativerisk><age>18</age><sex>0</sex><cat>4</cat><value>1.2117206</value></relativerisk><relativerisk><age>18</age><sex>0</sex><cat>5</cat><value>1.3065288</value></relativerisk><relativerisk><age>18</age><sex>0</sex><cat>6</cat><value>1.416517</value></relativerisk><relativerisk><age>18</age><sex>0</sex><cat>7</cat><value>1.5446664</value></relativerisk><relativerisk><age>18</age><sex>0</sex><cat>8</cat><value>1.8755563</value></relativerisk><relativerisk><age>18</age><sex>1</sex><cat>0</cat><value>0.9675468</value></relativerisk><relativerisk><age>18</age><sex>1</sex><cat>1</cat><value>1.0</value></relativerisk><relativerisk><age>18</age><sex>1</sex><cat>2</cat><value>1.0399877</value></relativerisk><relativerisk><age>18</age><sex>1</sex><cat>3</cat><value>1.0878255</value></relativerisk><relativerisk><age>18</age><sex>1</sex><cat>4</cat><value>1.1440237</value></relativerisk><relativerisk><age>18</age><sex>1</sex><cat>5</cat><value>1.2099819</value></relativerisk><relativerisk><age>18</age><sex>1</sex><cat>6</cat><value>1.2878194</value></relativerisk><relativerisk><age>18</age><sex>1</sex><cat>7</cat><value>1.3804451</value></relativerisk><relativerisk><age>18</age><sex>1</sex><cat>8</cat><value>1.5904379</value></relativerisk><relativerisk><age>19</age><sex>0</sex><cat>0</cat><value>0.9500225</value></relativerisk><relativerisk><age>19</age><sex>0</sex><cat>1</cat><value>1.0</value></relativerisk><relativerisk><age>19</age><sex>0</sex><cat>2</cat><value>1.0594778</value></relativerisk><relativerisk><age>19</age><sex>0</sex><cat>3</cat><value>1.1298596</value></relativerisk><relativerisk><age>19</age><sex>0</sex><cat>4</cat><value>1.2117206</value></relativerisk><relativerisk><age>19</age><sex>0</sex><cat>5</cat><value>1.3065288</value></relativerisk><relativerisk><age>19</age><sex>0</sex><cat>6</cat><value>1.416517</value></relativerisk><relativerisk><age>19</age><sex>0</sex><cat>7</cat><value>1.5446664</value></relativerisk><relativerisk><age>19</age><sex>0</sex><cat>8</cat><value>1.8755563</value></relativerisk><relativerisk><age>19</age><sex>1</sex><cat>0</cat><value>0.9675468</value></relativerisk><relativerisk><age>19</age><sex>1</sex><cat>1</cat><value>1.0</value></relativerisk><relativerisk><age>19</age><sex>1</sex><cat>2</cat><value>1.0399877</value></relativerisk><relativerisk><age>19</age><sex>1</sex><cat>3</cat><value>1.0878255</value></relativerisk><relativerisk><age>19</age><sex>1</sex><cat>4</cat><value>1.1440237</value></relativerisk><relativerisk><age>19</age><sex>1</sex><cat>5</cat><value>1.2099819</value></relativerisk><relativerisk><age>19</age><sex>1</sex><cat>6</cat><value>1.2878194</value></relativerisk><relativerisk><age>19</age><sex>1</sex><cat>7</cat><value>1.3804451</value></relativerisk><relativerisk><age>19</age><sex>1</sex><cat>8</cat><value>1.5904379</value></relativerisk><relativerisk><age>20</age><sex>0</sex><cat>0</cat><value>0.9500225</value></relativerisk><relativerisk><age>20</age><sex>0</sex><cat>1</cat><value>1.0</value></relativerisk><relativerisk><age>20</age><sex>0</sex><cat>2</cat><value>1.0594778</value></relativerisk><relativerisk><age>20</age><sex>0</sex><cat>3</cat><value>1.1298596</value></relativerisk><relativerisk><age>20</age><sex>0</sex><cat>4</cat><value>1.2117206</value></relativerisk><relativerisk><age>20</age><sex>0</sex><cat>5</cat><value>1.3065288</value></relativerisk><relativerisk><age>20</age><sex>0</sex><cat>6</cat><value>1.416517</value></relativerisk><relativerisk><age>20</age><sex>0</sex><cat>7</cat><value>1.5446664</value></relativerisk><relativerisk><age>20</age><sex>0</sex><cat>8</cat><value>1.8755563</value></relativerisk><relativerisk><age>20</age><sex>1</sex><cat>0</cat><value>0.9675468</value></relativerisk><relativerisk><age>20</age><sex>1</sex><cat>1</cat><value>1.0</value></relativerisk><relativerisk><age>20</age><sex>1</sex><cat>2</cat><value>1.0399877</value></relativerisk><relativerisk><age>20</age><sex>1</sex><cat>3</cat><value>1.0878255</value></relativerisk><relativerisk><age>20</age><sex>1</sex><cat>4</cat><value>1.1440237</value></relativerisk><relativerisk><age>20</age><sex>1</sex><cat>5</cat><value>1.2099819</value></relativerisk><relativerisk><age>20</age><sex>1</sex><cat>6</cat><value>1.2878194</value></relativerisk><relativerisk><age>20</age><sex>1</sex><cat>7</cat><value>1.3804451</value></relativerisk><relativerisk><age>20</age><sex>1</sex><cat>8</cat><value>1.5904379</value></relativerisk><relativerisk><age>21</age><sex>0</sex><cat>0</cat><value>0.9500225</value></relativerisk><relativerisk><age>21</age><sex>0</sex><cat>1</cat><value>1.0</value></relativerisk><relativerisk><age>21</age><sex>0</sex><cat>2</cat><value>1.0594778</value></relativerisk><relativerisk><age>21</age><sex>0</sex><cat>3</cat><value>1.1298596</value></relativerisk><relativerisk><age>21</age><sex>0</sex><cat>4</cat><value>1.2117206</value></relativerisk><relativerisk><age>21</age><sex>0</sex><cat>5</cat><value>1.3065288</value></relativerisk><relativerisk><age>21</age><sex>0</sex><cat>6</cat><value>1.416517</value></relativerisk><relativerisk><age>21</age><sex>0</sex><cat>7</cat><value>1.5446664</value></relativerisk><relativerisk><age>21</age><sex>0</sex><cat>8</cat><value>1.8755563</value></relativerisk><relativerisk><age>21</age><sex>1</sex><cat>0</cat><value>0.9675468</value></relativerisk><relativerisk><age>21</age><sex>1</sex><cat>1</cat><value>1.0</value></relativerisk><relativerisk><age>21</age><sex>1</sex><cat>2</cat><value>1.0399877</value></relativerisk><relativerisk><age>21</age><sex>1</sex><cat>3</cat><value>1.0878255</value></relativerisk><relativerisk><age>21</age><sex>1</sex><cat>4</cat><value>1.1440237</value></relativerisk><relativerisk><age>21</age><sex>1</sex><cat>5</cat><value>1.2099819</value></relativerisk><relativerisk><age>21</age><sex>1</sex><cat>6</cat><value>1.2878194</value></relativerisk><relativerisk><age>21</age><sex>1</sex><cat>7</cat><value>1.3804451</value></relativerisk><relativerisk><age>21</age><sex>1</sex><cat>8</cat><value>1.5904379</value></relativerisk><relativerisk><age>22</age><sex>0</sex><cat>0</cat><value>0.9500225</value></relativerisk><relativerisk><age>22</age><sex>0</sex><cat>1</cat><value>1.0</value></relativerisk><relativerisk><age>22</age><sex>0</sex><cat>2</cat><value>1.0594778</value></relativerisk><relativerisk><age>22</age><sex>0</sex><cat>3</cat><value>1.1298596</value></relativerisk><relativerisk><age>22</age><sex>0</sex><cat>4</cat><value>1.2117206</value></relativerisk><relativerisk><age>22</age><sex>0</sex><cat>5</cat><value>1.3065288</value></relativerisk><relativerisk><age>22</age><sex>0</sex><cat>6</cat><value>1.416517</value></relativerisk><relativerisk><age>22</age><sex>0</sex><cat>7</cat><value>1.5446664</value></relativerisk><relativerisk><age>22</age><sex>0</sex><cat>8</cat><value>1.8755563</value></relativerisk><relativerisk><age>22</age><sex>1</sex><cat>0</cat><value>0.9675468</value></relativerisk><relativerisk><age>22</age><sex>1</sex><cat>1</cat><value>1.0</value></relativerisk><relativerisk><age>22</age><sex>1</sex><cat>2</cat><value>1.0399877</value></relativerisk><relativerisk><age>22</age><sex>1</sex><cat>3</cat><value>1.0878255</value></relativerisk><relativerisk><age>22</age><sex>1</sex><cat>4</cat><value>1.1440237</value></relativerisk><relativerisk><age>22</age><sex>1</sex><cat>5</cat><value>1.2099819</value></relativerisk><relativerisk><age>22</age><sex>1</sex><cat>6</cat><value>1.2878194</value></relativerisk><relativerisk><age>22</age><sex>1</sex><cat>7</cat><value>1.3804451</value></relativerisk><relativerisk><age>22</age><sex>1</sex><cat>8</cat><value>1.5904379</value></relativerisk><relativerisk><age>23</age><sex>0</sex><cat>0</cat><value>0.9500225</value></relativerisk><relativerisk><age>23</age><sex>0</sex><cat>1</cat><value>1.0</value></relativerisk><relativerisk><age>23</age><sex>0</sex><cat>2</cat><value>1.0594778</value></relativerisk><relativerisk><age>23</age><sex>0</sex><cat>3</cat><value>1.1298596</value></relativerisk><relativerisk><age>23</age><sex>0</sex><cat>4</cat><value>1.2117206</value></relativerisk><relativerisk><age>23</age><sex>0</sex><cat>5</cat><value>1.3065288</value></relativerisk><relativerisk><age>23</age><sex>0</sex><cat>6</cat><value>1.416517</value></relativerisk><relativerisk><age>23</age><sex>0</sex><cat>7</cat><value>1.5446664</value></relativerisk><relativerisk><age>23</age><sex>0</sex><cat>8</cat><value>1.8755563</value></relativerisk><relativerisk><age>23</age><sex>1</sex><cat>0</cat><value>0.9675468</value></relativerisk><relativerisk><age>23</age><sex>1</sex><cat>1</cat><value>1.0</value></relativerisk><relativerisk><age>23</age><sex>1</sex><cat>2</cat><value>1.0399877</value></relativerisk><relativerisk><age>23</age><sex>1</sex><cat>3</cat><value>1.0878255</value></relativerisk><relativerisk><age>23</age><sex>1</sex><cat>4</cat><value>1.1440237</value></relativerisk><relativerisk><age>23</age><sex>1</sex><cat>5</cat><value>1.2099819</value></relativerisk><relativerisk><age>23</age><sex>1</sex><cat>6</cat><value>1.2878194</value></relativerisk><relativerisk><age>23</age><sex>1</sex><cat>7</cat><value>1.3804451</value></relativerisk><relativerisk><age>23</age><sex>1</sex><cat>8</cat><value>1.5904379</value></relativerisk><relativerisk><age>24</age><sex>0</sex><cat>0</cat><value>0.9500225</value></relativerisk><relativerisk><age>24</age><sex>0</sex><cat>1</cat><value>1.0</value></relativerisk><relativerisk><age>24</age><sex>0</sex><cat>2</cat><value>1.0594778</value></relativerisk><relativerisk><age>24</age><sex>0</sex><cat>3</cat><value>1.1298596</value></relativerisk><relativerisk><age>24</age><sex>0</sex><cat>4</cat><value>1.2117206</value></relativerisk><relativerisk><age>24</age><sex>0</sex><cat>5</cat><value>1.3065288</value></relativerisk><relativerisk><age>24</age><sex>0</sex><cat>6</cat><value>1.416517</value></relativerisk><relativerisk><age>24</age><sex>0</sex><cat>7</cat><value>1.5446664</value></relativerisk><relativerisk><age>24</age><sex>0</sex><cat>8</cat><value>1.8755563</value></relativerisk><relativerisk><age>24</age><sex>1</sex><cat>0</cat><value>0.9675468</value></relativerisk><relativerisk><age>24</age><sex>1</sex><cat>1</cat><value>1.0</value></relativerisk><relativerisk><age>24</age><sex>1</sex><cat>2</cat><value>1.0399877</value></relativerisk><relativerisk><age>24</age><sex>1</sex><cat>3</cat><value>1.0878255</value></relativerisk><relativerisk><age>24</age><sex>1</sex><cat>4</cat><value>1.1440237</value></relativerisk><relativerisk><age>24</age><sex>1</sex><cat>5</cat><value>1.2099819</value></relativerisk><relativerisk><age>24</age><sex>1</sex><cat>6</cat><value>1.2878194</value></relativerisk><relativerisk><age>24</age><sex>1</sex><cat>7</cat><value>1.3804451</value></relativerisk><relativerisk><age>24</age><sex>1</sex><cat>8</cat><value>1.5904379</value></relativerisk><relativerisk><age>25</age><sex>0</sex><cat>0</cat><value>0.9500225</value></relativerisk><relativerisk><age>25</age><sex>0</sex><cat>1</cat><value>1.0</value></relativerisk><relativerisk><age>25</age><sex>0</sex><cat>2</cat><value>1.0594778</value></relativerisk><relativerisk><age>25</age><sex>0</sex><cat>3</cat><value>1.1298596</value></relativerisk><relativerisk><age>25</age><sex>0</sex><cat>4</cat><value>1.2117206</value></relativerisk><relativerisk><age>25</age><sex>0</sex><cat>5</cat><value>1.3065288</value></relativerisk><relativerisk><age>25</age><sex>0</sex><cat>6</cat><value>1.416517</value></relativerisk><relativerisk><age>25</age><sex>0</sex><cat>7</cat><value>1.5446664</value></relativerisk><relativerisk><age>25</age><sex>0</sex><cat>8</cat><value>1.8755563</value></relativerisk><relativerisk><age>25</age><sex>1</sex><cat>0</cat><value>0.9675468</value></relativerisk><relativerisk><age>25</age><sex>1</sex><cat>1</cat><value>1.0</value></relativerisk><relativerisk><age>25</age><sex>1</sex><cat>2</cat><value>1.0399877</value></relativerisk><relativerisk><age>25</age><sex>1</sex><cat>3</cat><value>1.0878255</value></relativerisk><relativerisk><age>25</age><sex>1</sex><cat>4</cat><value>1.1440237</value></relativerisk><relativerisk><age>25</age><sex>1</sex><cat>5</cat><value>1.2099819</value></relativerisk><relativerisk><age>25</age><sex>1</sex><cat>6</cat><value>1.2878194</value></relativerisk><relativerisk><age>25</age><sex>1</sex><cat>7</cat><value>1.3804451</value></relativerisk><relativerisk><age>25</age><sex>1</sex><cat>8</cat><value>1.5904379</value></relativerisk><relativerisk><age>26</age><sex>0</sex><cat>0</cat><value>0.9500225</value></relativerisk><relativerisk><age>26</age><sex>0</sex><cat>1</cat><value>1.0</value></relativerisk><relativerisk><age>26</age><sex>0</sex><cat>2</cat><value>1.0594778</value></relativerisk><relativerisk><age>26</age><sex>0</sex><cat>3</cat><value>1.1298596</value></relativerisk><relativerisk><age>26</age><sex>0</sex><cat>4</cat><value>1.2117206</value></relativerisk><relativerisk><age>26</age><sex>0</sex><cat>5</cat><value>1.3065288</value></relativerisk><relativerisk><age>26</age><sex>0</sex><cat>6</cat><value>1.416517</value></relativerisk><relativerisk><age>26</age><sex>0</sex><cat>7</cat><value>1.5446664</value></relativerisk><relativerisk><age>26</age><sex>0</sex><cat>8</cat><value>1.8755563</value></relativerisk><relativerisk><age>26</age><sex>1</sex><cat>0</cat><value>0.9675468</value></relativerisk><relativerisk><age>26</age><sex>1</sex><cat>1</cat><value>1.0</value></relativerisk><relativerisk><age>26</age><sex>1</sex><cat>2</cat><value>1.0399877</value></relativerisk><relativerisk><age>26</age><sex>1</sex><cat>3</cat><value>1.0878255</value></relativerisk><relativerisk><age>26</age><sex>1</sex><cat>4</cat><value>1.1440237</value></relativerisk><relativerisk><age>26</age><sex>1</sex><cat>5</cat><value>1.2099819</value></relativerisk><relativerisk><age>26</age><sex>1</sex><cat>6</cat><value>1.2878194</value></relativerisk><relativerisk><age>26</age><sex>1</sex><cat>7</cat><value>1.3804451</value></relativerisk><relativerisk><age>26</age><sex>1</sex><cat>8</cat><value>1.5904379</value></relativerisk><relativerisk><age>27</age><sex>0</sex><cat>0</cat><value>0.9500225</value></relativerisk><relativerisk><age>27</age><sex>0</sex><cat>1</cat><value>1.0</value></relativerisk><relativerisk><age>27</age><sex>0</sex><cat>2</cat><value>1.0594778</value></relativerisk><relativerisk><age>27</age><sex>0</sex><cat>3</cat><value>1.1298596</value></relativerisk><relativerisk><age>27</age><sex>0</sex><cat>4</cat><value>1.2117206</value></relativerisk><relativerisk><age>27</age><sex>0</sex><cat>5</cat><value>1.3065288</value></relativerisk><relativerisk><age>27</age><sex>0</sex><cat>6</cat><value>1.416517</value></relativerisk><relativerisk><age>27</age><sex>0</sex><cat>7</cat><value>1.5446664</value></relativerisk><relativerisk><age>27</age><sex>0</sex><cat>8</cat><value>1.8755563</value></relativerisk><relativerisk><age>27</age><sex>1</sex><cat>0</cat><value>0.9675468</value></relativerisk><relativerisk><age>27</age><sex>1</sex><cat>1</cat><value>1.0</value></relativerisk><relativerisk><age>27</age><sex>1</sex><cat>2</cat><value>1.0399877</value></relativerisk><relativerisk><age>27</age><sex>1</sex><cat>3</cat><value>1.0878255</value></relativerisk><relativerisk><age>27</age><sex>1</sex><cat>4</cat><value>1.1440237</value></relativerisk><relativerisk><age>27</age><sex>1</sex><cat>5</cat><value>1.2099819</value></relativerisk><relativerisk><age>27</age><sex>1</sex><cat>6</cat><value>1.2878194</value></relativerisk><relativerisk><age>27</age><sex>1</sex><cat>7</cat><value>1.3804451</value></relativerisk><relativerisk><age>27</age><sex>1</sex><cat>8</cat><value>1.5904379</value></relativerisk><relativerisk><age>28</age><sex>0</sex><cat>0</cat><value>0.9500225</value></relativerisk><relativerisk><age>28</age><sex>0</sex><cat>1</cat><value>1.0</value></relativerisk><relativerisk><age>28</age><sex>0</sex><cat>2</cat><value>1.0594778</value></relativerisk><relativerisk><age>28</age><sex>0</sex><cat>3</cat><value>1.1298596</value></relativerisk><relativerisk><age>28</age><sex>0</sex><cat>4</cat><value>1.2117206</value></relativerisk><relativerisk><age>28</age><sex>0</sex><cat>5</cat><value>1.3065288</value></relativerisk><relativerisk><age>28</age><sex>0</sex><cat>6</cat><value>1.416517</value></relativerisk><relativerisk><age>28</age><sex>0</sex><cat>7</cat><value>1.5446664</value></relativerisk><relativerisk><age>28</age><sex>0</sex><cat>8</cat><value>1.8755563</value></relativerisk><relativerisk><age>28</age><sex>1</sex><cat>0</cat><value>0.9675468</value></relativerisk><relativerisk><age>28</age><sex>1</sex><cat>1</cat><value>1.0</value></relativerisk><relativerisk><age>28</age><sex>1</sex><cat>2</cat><value>1.0399877</value></relativerisk><relativerisk><age>28</age><sex>1</sex><cat>3</cat><value>1.0878255</value></relativerisk><relativerisk><age>28</age><sex>1</sex><cat>4</cat><value>1.1440237</value></relativerisk><relativerisk><age>28</age><sex>1</sex><cat>5</cat><value>1.2099819</value></relativerisk><relativerisk><age>28</age><sex>1</sex><cat>6</cat><value>1.2878194</value></relativerisk><relativerisk><age>28</age><sex>1</sex><cat>7</cat><value>1.3804451</value></relativerisk><relativerisk><age>28</age><sex>1</sex><cat>8</cat><value>1.5904379</value></relativerisk><relativerisk><age>29</age><sex>0</sex><cat>0</cat><value>0.9500225</value></relativerisk><relativerisk><age>29</age><sex>0</sex><cat>1</cat><value>1.0</value></relativerisk><relativerisk><age>29</age><sex>0</sex><cat>2</cat><value>1.0594778</value></relativerisk><relativerisk><age>29</age><sex>0</sex><cat>3</cat><value>1.1298596</value></relativerisk><relativerisk><age>29</age><sex>0</sex><cat>4</cat><value>1.2117206</value></relativerisk><relativerisk><age>29</age><sex>0</sex><cat>5</cat><value>1.3065288</value></relativerisk><relativerisk><age>29</age><sex>0</sex><cat>6</cat><value>1.416517</value></relativerisk><relativerisk><age>29</age><sex>0</sex><cat>7</cat><value>1.5446664</value></relativerisk><relativerisk><age>29</age><sex>0</sex><cat>8</cat><value>1.8755563</value></relativerisk><relativerisk><age>29</age><sex>1</sex><cat>0</cat><value>0.9675468</value></relativerisk><relativerisk><age>29</age><sex>1</sex><cat>1</cat><value>1.0</value></relativerisk><relativerisk><age>29</age><sex>1</sex><cat>2</cat><value>1.0399877</value></relativerisk><relativerisk><age>29</age><sex>1</sex><cat>3</cat><value>1.0878255</value></relativerisk><relativerisk><age>29</age><sex>1</sex><cat>4</cat><value>1.1440237</value></relativerisk><relativerisk><age>29</age><sex>1</sex><cat>5</cat><value>1.2099819</value></relativerisk><relativerisk><age>29</age><sex>1</sex><cat>6</cat><value>1.2878194</value></relativerisk><relativerisk><age>29</age><sex>1</sex><cat>7</cat><value>1.3804451</value></relativerisk><relativerisk><age>29</age><sex>1</sex><cat>8</cat><value>1.5904379</value></relativerisk><relativerisk><age>30</age><sex>0</sex><cat>0</cat><value>0.9500225</value></relativerisk><relativerisk><age>30</age><sex>0</sex><cat>1</cat><value>1.0</value></relativerisk><relativerisk><age>30</age><sex>0</sex><cat>2</cat><value>1.0594778</value></relativerisk><relativerisk><age>30</age><sex>0</sex><cat>3</cat><value>1.1298596</value></relativerisk><relativerisk><age>30</age><sex>0</sex><cat>4</cat><value>1.2117206</value></relativerisk><relativerisk><age>30</age><sex>0</sex><cat>5</cat><value>1.3065288</value></relativerisk><relativerisk><age>30</age><sex>0</sex><cat>6</cat><value>1.416517</value></relativerisk><relativerisk><age>30</age><sex>0</sex><cat>7</cat><value>1.5446664</value></relativerisk><relativerisk><age>30</age><sex>0</sex><cat>8</cat><value>1.8755563</value></relativerisk><relativerisk><age>30</age><sex>1</sex><cat>0</cat><value>0.9675468</value></relativerisk><relativerisk><age>30</age><sex>1</sex><cat>1</cat><value>1.0</value></relativerisk><relativerisk><age>30</age><sex>1</sex><cat>2</cat><value>1.0399877</value></relativerisk><relativerisk><age>30</age><sex>1</sex><cat>3</cat><value>1.0878255</value></relativerisk><relativerisk><age>30</age><sex>1</sex><cat>4</cat><value>1.1440237</value></relativerisk><relativerisk><age>30</age><sex>1</sex><cat>5</cat><value>1.2099819</value></relativerisk><relativerisk><age>30</age><sex>1</sex><cat>6</cat><value>1.2878194</value></relativerisk><relativerisk><age>30</age><sex>1</sex><cat>7</cat><value>1.3804451</value></relativerisk><relativerisk><age>30</age><sex>1</sex><cat>8</cat><value>1.5904379</value></relativerisk><relativerisk><age>31</age><sex>0</sex><cat>0</cat><value>0.9500225</value></relativerisk><relativerisk><age>31</age><sex>0</sex><cat>1</cat><value>1.0</value></relativerisk><relativerisk><age>31</age><sex>0</sex><cat>2</cat><value>1.0594778</value></relativerisk><relativerisk><age>31</age><sex>0</sex><cat>3</cat><value>1.1298596</value></relativerisk><relativerisk><age>31</age><sex>0</sex><cat>4</cat><value>1.2117206</value></relativerisk><relativerisk><age>31</age><sex>0</sex><cat>5</cat><value>1.3065288</value></relativerisk><relativerisk><age>31</age><sex>0</sex><cat>6</cat><value>1.416517</value></relativerisk><relativerisk><age>31</age><sex>0</sex><cat>7</cat><value>1.5446664</value></relativerisk><relativerisk><age>31</age><sex>0</sex><cat>8</cat><value>1.8755563</value></relativerisk><relativerisk><age>31</age><sex>1</sex><cat>0</cat><value>0.9675468</value></relativerisk><relativerisk><age>31</age><sex>1</sex><cat>1</cat><value>1.0</value></relativerisk><relativerisk><age>31</age><sex>1</sex><cat>2</cat><value>1.0399877</value></relativerisk><relativerisk><age>31</age><sex>1</sex><cat>3</cat><value>1.0878255</value></relativerisk><relativerisk><age>31</age><sex>1</sex><cat>4</cat><value>1.1440237</value></relativerisk><relativerisk><age>31</age><sex>1</sex><cat>5</cat><value>1.2099819</value></relativerisk><relativerisk><age>31</age><sex>1</sex><cat>6</cat><value>1.2878194</value></relativerisk><relativerisk><age>31</age><sex>1</sex><cat>7</cat><value>1.3804451</value></relativerisk><relativerisk><age>31</age><sex>1</sex><cat>8</cat><value>1.5904379</value></relativerisk><relativerisk><age>32</age><sex>0</sex><cat>0</cat><value>0.9500225</value></relativerisk><relativerisk><age>32</age><sex>0</sex><cat>1</cat><value>1.0</value></relativerisk><relativerisk><age>32</age><sex>0</sex><cat>2</cat><value>1.0594778</value></relativerisk><relativerisk><age>32</age><sex>0</sex><cat>3</cat><value>1.1298596</value></relativerisk><relativerisk><age>32</age><sex>0</sex><cat>4</cat><value>1.2117206</value></relativerisk><relativerisk><age>32</age><sex>0</sex><cat>5</cat><value>1.3065288</value></relativerisk><relativerisk><age>32</age><sex>0</sex><cat>6</cat><value>1.416517</value></relativerisk><relativerisk><age>32</age><sex>0</sex><cat>7</cat><value>1.5446664</value></relativerisk><relativerisk><age>32</age><sex>0</sex><cat>8</cat><value>1.8755563</value></relativerisk><relativerisk><age>32</age><sex>1</sex><cat>0</cat><value>0.9675468</value></relativerisk><relativerisk><age>32</age><sex>1</sex><cat>1</cat><value>1.0</value></relativerisk><relativerisk><age>32</age><sex>1</sex><cat>2</cat><value>1.0399877</value></relativerisk><relativerisk><age>32</age><sex>1</sex><cat>3</cat><value>1.0878255</value></relativerisk><relativerisk><age>32</age><sex>1</sex><cat>4</cat><value>1.1440237</value></relativerisk><relativerisk><age>32</age><sex>1</sex><cat>5</cat><value>1.2099819</value></relativerisk><relativerisk><age>32</age><sex>1</sex><cat>6</cat><value>1.2878194</value></relativerisk><relativerisk><age>32</age><sex>1</sex><cat>7</cat><value>1.3804451</value></relativerisk><relativerisk><age>32</age><sex>1</sex><cat>8</cat><value>1.5904379</value></relativerisk><relativerisk><age>33</age><sex>0</sex><cat>0</cat><value>0.9500225</value></relativerisk><relativerisk><age>33</age><sex>0</sex><cat>1</cat><value>1.0</value></relativerisk><relativerisk><age>33</age><sex>0</sex><cat>2</cat><value>1.0594778</value></relativerisk><relativerisk><age>33</age><sex>0</sex><cat>3</cat><value>1.1298596</value></relativerisk><relativerisk><age>33</age><sex>0</sex><cat>4</cat><value>1.2117206</value></relativerisk><relativerisk><age>33</age><sex>0</sex><cat>5</cat><value>1.3065288</value></relativerisk><relativerisk><age>33</age><sex>0</sex><cat>6</cat><value>1.416517</value></relativerisk><relativerisk><age>33</age><sex>0</sex><cat>7</cat><value>1.5446664</value></relativerisk><relativerisk><age>33</age><sex>0</sex><cat>8</cat><value>1.8755563</value></relativerisk><relativerisk><age>33</age><sex>1</sex><cat>0</cat><value>0.9675468</value></relativerisk><relativerisk><age>33</age><sex>1</sex><cat>1</cat><value>1.0</value></relativerisk><relativerisk><age>33</age><sex>1</sex><cat>2</cat><value>1.0399877</value></relativerisk><relativerisk><age>33</age><sex>1</sex><cat>3</cat><value>1.0878255</value></relativerisk><relativerisk><age>33</age><sex>1</sex><cat>4</cat><value>1.1440237</value></relativerisk><relativerisk><age>33</age><sex>1</sex><cat>5</cat><value>1.2099819</value></relativerisk><relativerisk><age>33</age><sex>1</sex><cat>6</cat><value>1.2878194</value></relativerisk><relativerisk><age>33</age><sex>1</sex><cat>7</cat><value>1.3804451</value></relativerisk><relativerisk><age>33</age><sex>1</sex><cat>8</cat><value>1.5904379</value></relativerisk><relativerisk><age>34</age><sex>0</sex><cat>0</cat><value>0.9500225</value></relativerisk><relativerisk><age>34</age><sex>0</sex><cat>1</cat><value>1.0</value></relativerisk><relativerisk><age>34</age><sex>0</sex><cat>2</cat><value>1.0594778</value></relativerisk><relativerisk><age>34</age><sex>0</sex><cat>3</cat><value>1.1298596</value></relativerisk><relativerisk><age>34</age><sex>0</sex><cat>4</cat><value>1.2117206</value></relativerisk><relativerisk><age>34</age><sex>0</sex><cat>5</cat><value>1.3065288</value></relativerisk><relativerisk><age>34</age><sex>0</sex><cat>6</cat><value>1.416517</value></relativerisk><relativerisk><age>34</age><sex>0</sex><cat>7</cat><value>1.5446664</value></relativerisk><relativerisk><age>34</age><sex>0</sex><cat>8</cat><value>1.8755563</value></relativerisk><relativerisk><age>34</age><sex>1</sex><cat>0</cat><value>0.9675468</value></relativerisk><relativerisk><age>34</age><sex>1</sex><cat>1</cat><value>1.0</value></relativerisk><relativerisk><age>34</age><sex>1</sex><cat>2</cat><value>1.0399877</value></relativerisk><relativerisk><age>34</age><sex>1</sex><cat>3</cat><value>1.0878255</value></relativerisk><relativerisk><age>34</age><sex>1</sex><cat>4</cat><value>1.1440237</value></relativerisk><relativerisk><age>34</age><sex>1</sex><cat>5</cat><value>1.2099819</value></relativerisk><relativerisk><age>34</age><sex>1</sex><cat>6</cat><value>1.2878194</value></relativerisk><relativerisk><age>34</age><sex>1</sex><cat>7</cat><value>1.3804451</value></relativerisk><relativerisk><age>34</age><sex>1</sex><cat>8</cat><value>1.5904379</value></relativerisk><relativerisk><age>35</age><sex>0</sex><cat>0</cat><value>0.9500225</value></relativerisk><relativerisk><age>35</age><sex>0</sex><cat>1</cat><value>1.0</value></relativerisk><relativerisk><age>35</age><sex>0</sex><cat>2</cat><value>1.0594778</value></relativerisk><relativerisk><age>35</age><sex>0</sex><cat>3</cat><value>1.1298596</value></relativerisk><relativerisk><age>35</age><sex>0</sex><cat>4</cat><value>1.2117206</value></relativerisk><relativerisk><age>35</age><sex>0</sex><cat>5</cat><value>1.3065288</value></relativerisk><relativerisk><age>35</age><sex>0</sex><cat>6</cat><value>1.416517</value></relativerisk><relativerisk><age>35</age><sex>0</sex><cat>7</cat><value>1.5446664</value></relativerisk><relativerisk><age>35</age><sex>0</sex><cat>8</cat><value>1.8755563</value></relativerisk><relativerisk><age>35</age><sex>1</sex><cat>0</cat><value>0.9675468</value></relativerisk><relativerisk><age>35</age><sex>1</sex><cat>1</cat><value>1.0</value></relativerisk><relativerisk><age>35</age><sex>1</sex><cat>2</cat><value>1.0399877</value></relativerisk><relativerisk><age>35</age><sex>1</sex><cat>3</cat><value>1.0878255</value></relativerisk><relativerisk><age>35</age><sex>1</sex><cat>4</cat><value>1.1440237</value></relativerisk><relativerisk><age>35</age><sex>1</sex><cat>5</cat><value>1.2099819</value></relativerisk><relativerisk><age>35</age><sex>1</sex><cat>6</cat><value>1.2878194</value></relativerisk><relativerisk><age>35</age><sex>1</sex><cat>7</cat><value>1.3804451</value></relativerisk><relativerisk><age>35</age><sex>1</sex><cat>8</cat><value>1.5904379</value></relativerisk><relativerisk><age>36</age><sex>0</sex><cat>0</cat><value>0.95000494</value></relativerisk><relativerisk><age>36</age><sex>0</sex><cat>1</cat><value>1.0</value></relativerisk><relativerisk><age>36</age><sex>0</sex><cat>2</cat><value>1.0595105</value></relativerisk><relativerisk><age>36</age><sex>0</sex><cat>3</cat><value>1.1299473</value></relativerisk><relativerisk><age>36</age><sex>0</sex><cat>4</cat><value>1.2118949</value></relativerisk><relativerisk><age>36</age><sex>0</sex><cat>5</cat><value>1.3068334</value></relativerisk><relativerisk><age>36</age><sex>0</sex><cat>6</cat><value>1.4170125</value></relativerisk><relativerisk><age>36</age><sex>0</sex><cat>7</cat><value>1.545437</value></relativerisk><relativerisk><age>36</age><sex>0</sex><cat>8</cat><value>1.8773608</value></relativerisk><relativerisk><age>36</age><sex>1</sex><cat>0</cat><value>0.9666205</value></relativerisk><relativerisk><age>36</age><sex>1</sex><cat>1</cat><value>1.0</value></relativerisk><relativerisk><age>36</age><sex>1</sex><cat>2</cat><value>1.0411922</value></relativerisk><relativerisk><age>36</age><sex>1</sex><cat>3</cat><value>1.0905607</value></relativerisk><relativerisk><age>36</age><sex>1</sex><cat>4</cat><value>1.1486765</value></relativerisk><relativerisk><age>36</age><sex>1</sex><cat>5</cat><value>1.2170419</value></relativerisk><relativerisk><age>36</age><sex>1</sex><cat>6</cat><value>1.2979239</value></relativerisk><relativerisk><age>36</age><sex>1</sex><cat>7</cat><value>1.39444</value></relativerisk><relativerisk><age>36</age><sex>1</sex><cat>8</cat><value>1.6144727</value></relativerisk><relativerisk><age>37</age><sex>0</sex><cat>0</cat><value>0.9498046</value></relativerisk><relativerisk><age>37</age><sex>0</sex><cat>1</cat><value>1.0</value></relativerisk><relativerisk><age>37</age><sex>0</sex><cat>2</cat><value>1.0597712</value></relativerisk><relativerisk><age>37</age><sex>0</sex><cat>3</cat><value>1.1305472</value></relativerisk><relativerisk><age>37</age><sex>0</sex><cat>4</cat><value>1.2129295</value></relativerisk><relativerisk><age>37</age><sex>0</sex><cat>5</cat><value>1.308424</value></relativerisk><relativerisk><age>37</age><sex>0</sex><cat>6</cat><value>1.4193153</value></relativerisk><relativerisk><age>37</age><sex>0</sex><cat>7</cat><value>1.5486566</value></relativerisk><relativerisk><age>37</age><sex>0</sex><cat>8</cat><value>1.8834563</value></relativerisk><relativerisk><age>37</age><sex>1</sex><cat>0</cat><value>0.96563005</value></relativerisk><relativerisk><age>37</age><sex>1</sex><cat>1</cat><value>1.0</value></relativerisk><relativerisk><age>37</age><sex>1</sex><cat>2</cat><value>1.0424669</value></relativerisk><relativerisk><age>37</age><sex>1</sex><cat>3</cat><value>1.0934371</value></relativerisk><relativerisk><age>37</age><sex>1</sex><cat>4</cat><value>1.1535367</value></relativerisk><relativerisk><age>37</age><sex>1</sex><cat>5</cat><value>1.2243638</value></relativerisk><relativerisk><age>37</age><sex>1</sex><cat>6</cat><value>1.3083249</value></relativerisk><relativerisk><age>37</age><sex>1</sex><cat>7</cat><value>1.4087334</value></relativerisk><relativerisk><age>37</age><sex>1</sex><cat>8</cat><value>1.6386342</value></relativerisk><relativerisk><age>38</age><sex>0</sex><cat>0</cat><value>0.9494358</value></relativerisk><relativerisk><age>38</age><sex>0</sex><cat>1</cat><value>1.0</value></relativerisk><relativerisk><age>38</age><sex>0</sex><cat>2</cat><value>1.0602425</value></relativerisk><relativerisk><age>38</age><sex>0</sex><cat>3</cat><value>1.1316205</value></relativerisk><relativerisk><age>38</age><sex>0</sex><cat>4</cat><value>1.2147607</value></relativerisk><relativerisk><age>38</age><sex>0</sex><cat>5</cat><value>1.3112067</value></relativerisk><relativerisk><age>38</age><sex>0</sex><cat>6</cat><value>1.423296</value></relativerisk><relativerisk><age>38</age><sex>0</sex><cat>7</cat><value>1.5541532</value></relativerisk><relativerisk><age>38</age><sex>0</sex><cat>8</cat><value>1.8935584</value></relativerisk><relativerisk><age>38</age><sex>1</sex><cat>0</cat><value>0.9645774</value></relativerisk><relativerisk><age>38</age><sex>1</sex><cat>1</cat><value>1.0</value></relativerisk><relativerisk><age>38</age><sex>1</sex><cat>2</cat><value>1.0438107</value></relativerisk><relativerisk><age>38</age><sex>1</sex><cat>3</cat><value>1.0964544</value></relativerisk><relativerisk><age>38</age><sex>1</sex><cat>4</cat><value>1.1586071</value></relativerisk><relativerisk><age>38</age><sex>1</sex><cat>5</cat><value>1.2319573</value></relativerisk><relativerisk><age>38</age><sex>1</sex><cat>6</cat><value>1.3190433</value></relativerisk><relativerisk><age>38</age><sex>1</sex><cat>7</cat><value>1.4233627</value></relativerisk><relativerisk><age>38</age><sex>1</sex><cat>8</cat><value>1.663012</value></relativerisk><relativerisk><age>39</age><sex>0</sex><cat>0</cat><value>0.94891185</value></relativerisk><relativerisk><age>39</age><sex>0</sex><cat>1</cat><value>1.0</value></relativerisk><relativerisk><age>39</age><sex>0</sex><cat>2</cat><value>1.0609084</value></relativerisk><relativerisk><age>39</age><sex>0</sex><cat>3</cat><value>1.1331317</value></relativerisk><relativerisk><age>39</age><sex>0</sex><cat>4</cat><value>1.2173299</value></relativerisk><relativerisk><age>39</age><sex>0</sex><cat>5</cat><value>1.3150963</value></relativerisk><relativerisk><age>39</age><sex>0</sex><cat>6</cat><value>1.4288383</value></relativerisk><relativerisk><age>39</age><sex>0</sex><cat>7</cat><value>1.5617746</value></relativerisk><relativerisk><age>39</age><sex>0</sex><cat>8</cat><value>1.9074249</value></relativerisk><relativerisk><age>39</age><sex>1</sex><cat>0</cat><value>0.96345997</value></relativerisk><relativerisk><age>39</age><sex>1</sex><cat>1</cat><value>1.0</value></relativerisk><relativerisk><age>39</age><sex>1</sex><cat>2</cat><value>1.0452292</value></relativerisk><relativerisk><age>39</age><sex>1</sex><cat>3</cat><value>1.0996277</value></relativerisk><relativerisk><age>39</age><sex>1</sex><cat>4</cat><value>1.1639185</value></relativerisk><relativerisk><age>39</age><sex>1</sex><cat>5</cat><value>1.2398764</value></relativerisk><relativerisk><age>39</age><sex>1</sex><cat>6</cat><value>1.3301667</value></relativerisk><relativerisk><age>39</age><sex>1</sex><cat>7</cat><value>1.4384649</value></relativerisk><relativerisk><age>39</age><sex>1</sex><cat>8</cat><value>1.6878868</value></relativerisk><relativerisk><age>40</age><sex>0</sex><cat>0</cat><value>0.94824547</value></relativerisk><relativerisk><age>40</age><sex>0</sex><cat>1</cat><value>1.0</value></relativerisk><relativerisk><age>40</age><sex>0</sex><cat>2</cat><value>1.0617536</value></relativerisk><relativerisk><age>40</age><sex>0</sex><cat>3</cat><value>1.1350477</value></relativerisk><relativerisk><age>40</age><sex>0</sex><cat>4</cat><value>1.220583</value></relativerisk><relativerisk><age>40</age><sex>0</sex><cat>5</cat><value>1.320015</value></relativerisk><relativerisk><age>40</age><sex>0</sex><cat>6</cat><value>1.435837</value></relativerisk><relativerisk><age>40</age><sex>0</sex><cat>7</cat><value>1.571385</value></relativerisk><relativerisk><age>40</age><sex>0</sex><cat>8</cat><value>1.9248488</value></relativerisk><relativerisk><age>40</age><sex>1</sex><cat>0</cat><value>0.9622729</value></relativerisk><relativerisk><age>40</age><sex>1</sex><cat>1</cat><value>1.0</value></relativerisk><relativerisk><age>40</age><sex>1</sex><cat>2</cat><value>1.0467311</value></relativerisk><relativerisk><age>40</age><sex>1</sex><cat>3</cat><value>1.1029806</value></relativerisk><relativerisk><age>40</age><sex>1</sex><cat>4</cat><value>1.1695163</value></relativerisk><relativerisk><age>40</age><sex>1</sex><cat>5</cat><value>1.2481992</value></relativerisk><relativerisk><age>40</age><sex>1</sex><cat>6</cat><value>1.3418207</value></relativerisk><relativerisk><age>40</age><sex>1</sex><cat>7</cat><value>1.4542319</value></relativerisk><relativerisk><age>40</age><sex>1</sex><cat>8</cat><value>1.7136507</value></relativerisk><relativerisk><age>41</age><sex>0</sex><cat>0</cat><value>0.9474489</value></relativerisk><relativerisk><age>41</age><sex>0</sex><cat>1</cat><value>1.0</value></relativerisk><relativerisk><age>41</age><sex>0</sex><cat>2</cat><value>1.0627638</value></relativerisk><relativerisk><age>41</age><sex>0</sex><cat>3</cat><value>1.1373371</value></relativerisk><relativerisk><age>41</age><sex>0</sex><cat>4</cat><value>1.2244697</value></relativerisk><relativerisk><age>41</age><sex>0</sex><cat>5</cat><value>1.3258905</value></relativerisk><relativerisk><age>41</age><sex>0</sex><cat>6</cat><value>1.4441963</value></relativerisk><relativerisk><age>41</age><sex>0</sex><cat>7</cat><value>1.5828617</value></relativerisk><relativerisk><age>41</age><sex>0</sex><cat>8</cat><value>1.9456503</value></relativerisk><relativerisk><age>41</age><sex>1</sex><cat>0</cat><value>0.96101046</value></relativerisk><relativerisk><age>41</age><sex>1</sex><cat>1</cat><value>1.0</value></relativerisk><relativerisk><age>41</age><sex>1</sex><cat>2</cat><value>1.0483263</value></relativerisk><relativerisk><age>41</age><sex>1</sex><cat>3</cat><value>1.1065384</value></relativerisk><relativerisk><age>41</age><sex>1</sex><cat>4</cat><value>1.1754502</value></relativerisk><relativerisk><age>41</age><sex>1</sex><cat>5</cat><value>1.257011</value></relativerisk><relativerisk><age>41</age><sex>1</sex><cat>6</cat><value>1.3541418</value></relativerisk><relativerisk><age>41</age><sex>1</sex><cat>7</cat><value>1.4708741</value></relativerisk><relativerisk><age>41</age><sex>1</sex><cat>8</cat><value>1.7407364</value></relativerisk><relativerisk><age>42</age><sex>0</sex><cat>0</cat><value>0.9465338</value></relativerisk><relativerisk><age>42</age><sex>0</sex><cat>1</cat><value>1.0</value></relativerisk><relativerisk><age>42</age><sex>0</sex><cat>2</cat><value>1.0639251</value></relativerisk><relativerisk><age>42</age><sex>0</sex><cat>3</cat><value>1.1399704</value></relativerisk><relativerisk><age>42</age><sex>0</sex><cat>4</cat><value>1.2289424</value></relativerisk><relativerisk><age>42</age><sex>0</sex><cat>5</cat><value>1.3326558</value></relativerisk><relativerisk><age>42</age><sex>0</sex><cat>6</cat><value>1.4538269</value></relativerisk><relativerisk><age>42</age><sex>0</sex><cat>7</cat><value>1.5960923</value></relativerisk><relativerisk><age>42</age><sex>0</sex><cat>8</cat><value>1.9696714</value></relativerisk><relativerisk><age>42</age><sex>1</sex><cat>0</cat><value>0.9596681</value></relativerisk><relativerisk><age>42</age><sex>1</sex><cat>1</cat><value>1.0</value></relativerisk><relativerisk><age>42</age><sex>1</sex><cat>2</cat><value>1.0500233</value></relativerisk><relativerisk><age>42</age><sex>1</sex><cat>3</cat><value>1.1103246</value></relativerisk><relativerisk><age>42</age><sex>1</sex><cat>4</cat><value>1.1817663</value></relativerisk><relativerisk><age>42</age><sex>1</sex><cat>5</cat><value>1.2663919</value></relativerisk><relativerisk><age>42</age><sex>1</sex><cat>6</cat><value>1.3672599</value></relativerisk><relativerisk><age>42</age><sex>1</sex><cat>7</cat><value>1.4885929</value></relativerisk><relativerisk><age>42</age><sex>1</sex><cat>8</cat><value>1.7695653</value></relativerisk><relativerisk><age>43</age><sex>0</sex><cat>0</cat><value>0.9455112</value></relativerisk><relativerisk><age>43</age><sex>0</sex><cat>1</cat><value>1.0</value></relativerisk><relativerisk><age>43</age><sex>0</sex><cat>2</cat><value>1.0652246</value></relativerisk><relativerisk><age>43</age><sex>0</sex><cat>3</cat><value>1.1429197</value></relativerisk><relativerisk><age>43</age><sex>0</sex><cat>4</cat><value>1.2339562</value></relativerisk><relativerisk><age>43</age><sex>0</sex><cat>5</cat><value>1.3402472</value></relativerisk><relativerisk><age>43</age><sex>0</sex><cat>6</cat><value>1.4646451</value></relativerisk><relativerisk><age>43</age><sex>0</sex><cat>7</cat><value>1.6109722</value></relativerisk><relativerisk><age>43</age><sex>0</sex><cat>8</cat><value>1.9967699</value></relativerisk><relativerisk><age>43</age><sex>1</sex><cat>0</cat><value>0.95824254</value></relativerisk><relativerisk><age>43</age><sex>1</sex><cat>1</cat><value>1.0</value></relativerisk><relativerisk><age>43</age><sex>1</sex><cat>2</cat><value>1.0518291</value></relativerisk><relativerisk><age>43</age><sex>1</sex><cat>3</cat><value>1.1143577</value></relativerisk><relativerisk><age>43</age><sex>1</sex><cat>4</cat><value>1.1885024</value></relativerisk><relativerisk><age>43</age><sex>1</sex><cat>5</cat><value>1.276409</value></relativerisk><relativerisk><age>43</age><sex>1</sex><cat>6</cat><value>1.3812863</value></relativerisk><relativerisk><age>43</age><sex>1</sex><cat>7</cat><value>1.5075644</value></relativerisk><relativerisk><age>43</age><sex>1</sex><cat>8</cat><value>1.8005173</value></relativerisk><relativerisk><age>44</age><sex>0</sex><cat>0</cat><value>0.9443921</value></relativerisk><relativerisk><age>44</age><sex>0</sex><cat>1</cat><value>1.0</value></relativerisk><relativerisk><age>44</age><sex>0</sex><cat>2</cat><value>1.0666497</value></relativerisk><relativerisk><age>44</age><sex>0</sex><cat>3</cat><value>1.1461575</value></relativerisk><relativerisk><age>44</age><sex>0</sex><cat>4</cat><value>1.2394679</value></relativerisk><relativerisk><age>44</age><sex>0</sex><cat>5</cat><value>1.3486038</value></relativerisk><relativerisk><age>44</age><sex>0</sex><cat>6</cat><value>1.4765717</value></relativerisk><relativerisk><age>44</age><sex>0</sex><cat>7</cat><value>1.6274025</value></relativerisk><relativerisk><age>44</age><sex>0</sex><cat>8</cat><value>2.026816</value></relativerisk><relativerisk><age>44</age><sex>1</sex><cat>0</cat><value>0.9567322</value></relativerisk><relativerisk><age>44</age><sex>1</sex><cat>1</cat><value>1.0</value></relativerisk><relativerisk><age>44</age><sex>1</sex><cat>2</cat><value>1.0537478</value></relativerisk><relativerisk><age>44</age><sex>1</sex><cat>3</cat><value>1.1186507</value></relativerisk><relativerisk><age>44</age><sex>1</sex><cat>4</cat><value>1.1956863</value></relativerisk><relativerisk><age>44</age><sex>1</sex><cat>5</cat><value>1.2871144</value></relativerisk><relativerisk><age>44</age><sex>1</sex><cat>6</cat><value>1.3963095</value></relativerisk><relativerisk><age>44</age><sex>1</sex><cat>7</cat><value>1.5279325</value></relativerisk><relativerisk><age>44</age><sex>1</sex><cat>8</cat><value>1.8339157</value></relativerisk><relativerisk><age>45</age><sex>0</sex><cat>0</cat><value>0.9431867</value></relativerisk><relativerisk><age>45</age><sex>0</sex><cat>1</cat><value>1.0</value></relativerisk><relativerisk><age>45</age><sex>0</sex><cat>2</cat><value>1.0681882</value></relativerisk><relativerisk><age>45</age><sex>0</sex><cat>3</cat><value>1.1496578</value></relativerisk><relativerisk><age>45</age><sex>0</sex><cat>4</cat><value>1.2454357</value></relativerisk><relativerisk><age>45</age><sex>0</sex><cat>5</cat><value>1.357667</value></relativerisk><relativerisk><age>45</age><sex>0</sex><cat>6</cat><value>1.4895297</value></relativerisk><relativerisk><age>45</age><sex>0</sex><cat>7</cat><value>1.6452882</value></relativerisk><relativerisk><age>45</age><sex>0</sex><cat>8</cat><value>2.059687</value></relativerisk><relativerisk><age>45</age><sex>1</sex><cat>0</cat><value>0.9551375</value></relativerisk><relativerisk><age>45</age><sex>1</sex><cat>1</cat><value>1.0</value></relativerisk><relativerisk><age>45</age><sex>1</sex><cat>2</cat><value>1.055781</value></relativerisk><relativerisk><age>45</age><sex>1</sex><cat>3</cat><value>1.1232104</value></relativerisk><relativerisk><age>45</age><sex>1</sex><cat>4</cat><value>1.2033356</value></relativerisk><relativerisk><age>45</age><sex>1</sex><cat>5</cat><value>1.2985438</value></relativerisk><relativerisk><age>45</age><sex>1</sex><cat>6</cat><value>1.4123949</value></relativerisk><relativerisk><age>45</age><sex>1</sex><cat>7</cat><value>1.549808</value></relativerisk><relativerisk><age>45</age><sex>1</sex><cat>8</cat><value>1.8700259</value></relativerisk><relativerisk><age>46</age><sex>0</sex><cat>0</cat><value>0.94190526</value></relativerisk><relativerisk><age>46</age><sex>0</sex><cat>1</cat><value>1.0</value></relativerisk><relativerisk><age>46</age><sex>0</sex><cat>2</cat><value>1.0698282</value></relativerisk><relativerisk><age>46</age><sex>0</sex><cat>3</cat><value>1.1533954</value></relativerisk><relativerisk><age>46</age><sex>0</sex><cat>4</cat><value>1.2518189</value></relativerisk><relativerisk><age>46</age><sex>0</sex><cat>5</cat><value>1.3673795</value></relativerisk><relativerisk><age>46</age><sex>0</sex><cat>6</cat><value>1.5034448</value></relativerisk><relativerisk><age>46</age><sex>0</sex><cat>7</cat><value>1.6645371</value></relativerisk><relativerisk><age>46</age><sex>0</sex><cat>8</cat><value>2.095265</value></relativerisk><relativerisk><age>46</age><sex>1</sex><cat>0</cat><value>0.95346034</value></relativerisk><relativerisk><age>46</age><sex>1</sex><cat>1</cat><value>1.0</value></relativerisk><relativerisk><age>46</age><sex>1</sex><cat>2</cat><value>1.0579286</value></relativerisk><relativerisk><age>46</age><sex>1</sex><cat>3</cat><value>1.1280389</value></relativerisk><relativerisk><age>46</age><sex>1</sex><cat>4</cat><value>1.2114587</value></relativerisk><relativerisk><age>46</age><sex>1</sex><cat>5</cat><value>1.3107183</value></relativerisk><relativerisk><age>46</age><sex>1</sex><cat>6</cat><value>1.4295862</value></relativerisk><relativerisk><age>46</age><sex>1</sex><cat>7</cat><value>1.5732716</value></relativerisk><relativerisk><age>46</age><sex>1</sex><cat>8</cat><value>1.9090606</value></relativerisk><relativerisk><age>47</age><sex>0</sex><cat>0</cat><value>0.9405575</value></relativerisk><relativerisk><age>47</age><sex>0</sex><cat>1</cat><value>1.0</value></relativerisk><relativerisk><age>47</age><sex>0</sex><cat>2</cat><value>1.0715582</value></relativerisk><relativerisk><age>47</age><sex>0</sex><cat>3</cat><value>1.1573452</value></relativerisk><relativerisk><age>47</age><sex>0</sex><cat>4</cat><value>1.2585777</value></relativerisk><relativerisk><age>47</age><sex>0</sex><cat>5</cat><value>1.3776852</value></relativerisk><relativerisk><age>47</age><sex>0</sex><cat>6</cat><value>1.518243</value></relativerisk><relativerisk><age>47</age><sex>0</sex><cat>7</cat><value>1.6850575</value></relativerisk><relativerisk><age>47</age><sex>0</sex><cat>8</cat><value>2.133434</value></relativerisk><relativerisk><age>47</age><sex>1</sex><cat>0</cat><value>0.95170385</value></relativerisk><relativerisk><age>47</age><sex>1</sex><cat>1</cat><value>1.0</value></relativerisk><relativerisk><age>47</age><sex>1</sex><cat>2</cat><value>1.060188</value></relativerisk><relativerisk><age>47</age><sex>1</sex><cat>3</cat><value>1.1331333</value></relativerisk><relativerisk><age>47</age><sex>1</sex><cat>4</cat><value>1.2200558</value></relativerisk><relativerisk><age>47</age><sex>1</sex><cat>5</cat><value>1.323647</value></relativerisk><relativerisk><age>47</age><sex>1</sex><cat>6</cat><value>1.447909</value></relativerisk><relativerisk><age>47</age><sex>1</sex><cat>7</cat><value>1.598378</value></relativerisk><relativerisk><age>47</age><sex>1</sex><cat>8</cat><value>1.9511875</value></relativerisk><relativerisk><age>48</age><sex>0</sex><cat>0</cat><value>0.93915284</value></relativerisk><relativerisk><age>48</age><sex>0</sex><cat>1</cat><value>1.0</value></relativerisk><relativerisk><age>48</age><sex>0</sex><cat>2</cat><value>1.0733671</value></relativerisk><relativerisk><age>48</age><sex>0</sex><cat>3</cat><value>1.1614827</value></relativerisk><relativerisk><age>48</age><sex>0</sex><cat>4</cat><value>1.2656729</value></relativerisk><relativerisk><age>48</age><sex>0</sex><cat>5</cat><value>1.3885286</value></relativerisk><relativerisk><age>48</age><sex>0</sex><cat>6</cat><value>1.5338515</value></relativerisk><relativerisk><age>48</age><sex>0</sex><cat>7</cat><value>1.7067587</value></relativerisk><relativerisk><age>48</age><sex>0</sex><cat>8</cat><value>2.174077</value></relativerisk><relativerisk><age>48</age><sex>1</sex><cat>0</cat><value>0.9498723</value></relativerisk><relativerisk><age>48</age><sex>1</sex><cat>1</cat><value>1.0</value></relativerisk><relativerisk><age>48</age><sex>1</sex><cat>2</cat><value>1.0625556</value></relativerisk><relativerisk><age>48</age><sex>1</sex><cat>3</cat><value>1.1384875</value></relativerisk><relativerisk><age>48</age><sex>1</sex><cat>4</cat><value>1.2291211</value></relativerisk><relativerisk><age>48</age><sex>1</sex><cat>5</cat><value>1.3373287</value></relativerisk><relativerisk><age>48</age><sex>1</sex><cat>6</cat><value>1.467374</value></relativerisk><relativerisk><age>48</age><sex>1</sex><cat>7</cat><value>1.6251605</value></relativerisk><relativerisk><age>48</age><sex>1</sex><cat>8</cat><value>1.9965385</value></relativerisk><relativerisk><age>49</age><sex>0</sex><cat>0</cat><value>0.9377006</value></relativerisk><relativerisk><age>49</age><sex>0</sex><cat>1</cat><value>1.0</value></relativerisk><relativerisk><age>49</age><sex>0</sex><cat>2</cat><value>1.0752437</value></relativerisk><relativerisk><age>49</age><sex>0</sex><cat>3</cat><value>1.1657842</value></relativerisk><relativerisk><age>49</age><sex>0</sex><cat>4</cat><value>1.2730658</value></relativerisk><relativerisk><age>49</age><sex>0</sex><cat>5</cat><value>1.3998544</value></relativerisk><relativerisk><age>49</age><sex>0</sex><cat>6</cat><value>1.5501972</value></relativerisk><relativerisk><age>49</age><sex>0</sex><cat>7</cat><value>1.7295492</value></relativerisk><relativerisk><age>49</age><sex>0</sex><cat>8</cat><value>2.2170744</value></relativerisk><relativerisk><age>49</age><sex>1</sex><cat>0</cat><value>0.94797087</value></relativerisk><relativerisk><age>49</age><sex>1</sex><cat>1</cat><value>1.0</value></relativerisk><relativerisk><age>49</age><sex>1</sex><cat>2</cat><value>1.0650262</value></relativerisk><relativerisk><age>49</age><sex>1</sex><cat>3</cat><value>1.1440923</value></relativerisk><relativerisk><age>49</age><sex>1</sex><cat>4</cat><value>1.2386435</value></relativerisk><relativerisk><age>49</age><sex>1</sex><cat>5</cat><value>1.3517538</value></relativerisk><relativerisk><age>49</age><sex>1</sex><cat>6</cat><value>1.4879797</value></relativerisk><relativerisk><age>49</age><sex>1</sex><cat>7</cat><value>1.6536359</value></relativerisk><relativerisk><age>49</age><sex>1</sex><cat>8</cat><value>2.045217</value></relativerisk><relativerisk><age>50</age><sex>0</sex><cat>0</cat><value>0.93993354</value></relativerisk><relativerisk><age>50</age><sex>0</sex><cat>1</cat><value>1.0</value></relativerisk><relativerisk><age>50</age><sex>0</sex><cat>2</cat><value>1.0721751</value></relativerisk><relativerisk><age>50</age><sex>0</sex><cat>3</cat><value>1.1587808</value></relativerisk><relativerisk><age>50</age><sex>0</sex><cat>4</cat><value>1.2610574</value></relativerisk><relativerisk><age>50</age><sex>0</sex><cat>5</cat><value>1.3814542</value></relativerisk><relativerisk><age>50</age><sex>0</sex><cat>6</cat><value>1.523585</value></relativerisk><relativerisk><age>50</age><sex>0</sex><cat>7</cat><value>1.6923115</value></relativerisk><relativerisk><age>50</age><sex>0</sex><cat>8</cat><value>2.1393313</value></relativerisk><relativerisk><age>50</age><sex>1</sex><cat>0</cat><value>0.94937366</value></relativerisk><relativerisk><age>50</age><sex>1</sex><cat>1</cat><value>1.0</value></relativerisk><relativerisk><age>50</age><sex>1</sex><cat>2</cat><value>1.0622958</value></relativerisk><relativerisk><age>50</age><sex>1</sex><cat>3</cat><value>1.139255</value></relativerisk><relativerisk><age>50</age><sex>1</sex><cat>4</cat><value>1.2317551</value></relativerisk><relativerisk><age>50</age><sex>1</sex><cat>5</cat><value>1.3424321</value></relativerisk><relativerisk><age>50</age><sex>1</sex><cat>6</cat><value>1.4754909</value></relativerisk><relativerisk><age>50</age><sex>1</sex><cat>7</cat><value>1.6368473</value></relativerisk><relativerisk><age>50</age><sex>1</sex><cat>8</cat><value>1.9222226</value></relativerisk><relativerisk><age>51</age><sex>0</sex><cat>0</cat><value>0.93850154</value></relativerisk><relativerisk><age>51</age><sex>0</sex><cat>1</cat><value>1.0</value></relativerisk><relativerisk><age>51</age><sex>0</sex><cat>2</cat><value>1.0740185</value></relativerisk><relativerisk><age>51</age><sex>0</sex><cat>3</cat><value>1.1630027</value></relativerisk><relativerisk><age>51</age><sex>0</sex><cat>4</cat><value>1.268307</value></relativerisk><relativerisk><age>51</age><sex>0</sex><cat>5</cat><value>1.3925483</value></relativerisk><relativerisk><age>51</age><sex>0</sex><cat>6</cat><value>1.5395753</value></relativerisk><relativerisk><age>51</age><sex>0</sex><cat>7</cat><value>1.7145724</value></relativerisk><relativerisk><age>51</age><sex>0</sex><cat>8</cat><value>2.180835</value></relativerisk><relativerisk><age>51</age><sex>1</sex><cat>0</cat><value>0.9474491</value></relativerisk><relativerisk><age>51</age><sex>1</sex><cat>1</cat><value>1.0</value></relativerisk><relativerisk><age>51</age><sex>1</sex><cat>2</cat><value>1.0647725</value></relativerisk><relativerisk><age>51</age><sex>1</sex><cat>3</cat><value>1.1449466</value></relativerisk><relativerisk><age>51</age><sex>1</sex><cat>4</cat><value>1.241519</value></relativerisk><relativerisk><age>51</age><sex>1</sex><cat>5</cat><value>1.3573388</value></relativerisk><relativerisk><age>51</age><sex>1</sex><cat>6</cat><value>1.4969289</value></relativerisk><relativerisk><age>51</age><sex>1</sex><cat>7</cat><value>1.6666572</value></relativerisk><relativerisk><age>51</age><sex>1</sex><cat>8</cat><value>1.9680778</value></relativerisk><relativerisk><age>52</age><sex>0</sex><cat>0</cat><value>0.93704975</value></relativerisk><relativerisk><age>52</age><sex>0</sex><cat>1</cat><value>1.0</value></relativerisk><relativerisk><age>52</age><sex>0</sex><cat>2</cat><value>1.0758944</value></relativerisk><relativerisk><age>52</age><sex>0</sex><cat>3</cat><value>1.1673086</value></relativerisk><relativerisk><age>52</age><sex>0</sex><cat>4</cat><value>1.2757186</value></relativerisk><relativerisk><age>52</age><sex>0</sex><cat>5</cat><value>1.4039198</value></relativerisk><relativerisk><age>52</age><sex>0</sex><cat>6</cat><value>1.5560118</value></relativerisk><relativerisk><age>52</age><sex>0</sex><cat>7</cat><value>1.737524</value></relativerisk><relativerisk><age>52</age><sex>0</sex><cat>8</cat><value>2.2239628</value></relativerisk><relativerisk><age>52</age><sex>1</sex><cat>0</cat><value>0.9454752</value></relativerisk><relativerisk><age>52</age><sex>1</sex><cat>1</cat><value>1.0</value></relativerisk><relativerisk><age>52</age><sex>1</sex><cat>2</cat><value>1.067326</value></relativerisk><relativerisk><age>52</age><sex>1</sex><cat>3</cat><value>1.1508334</value></relativerisk><relativerisk><age>52</age><sex>1</sex><cat>4</cat><value>1.251654</value></relativerisk><relativerisk><age>52</age><sex>1</sex><cat>5</cat><value>1.3728724</value></relativerisk><relativerisk><age>52</age><sex>1</sex><cat>6</cat><value>1.5193622</value></relativerisk><relativerisk><age>52</age><sex>1</sex><cat>7</cat><value>1.6979924</value></relativerisk><relativerisk><age>52</age><sex>1</sex><cat>8</cat><value>2.0166395</value></relativerisk><relativerisk><age>53</age><sex>0</sex><cat>0</cat><value>0.9355859</value></relativerisk><relativerisk><age>53</age><sex>0</sex><cat>1</cat><value>1.0</value></relativerisk><relativerisk><age>53</age><sex>0</sex><cat>2</cat><value>1.077793</value></relativerisk><relativerisk><age>53</age><sex>0</sex><cat>3</cat><value>1.1716769</value></relativerisk><relativerisk><age>53</age><sex>0</sex><cat>4</cat><value>1.2832564</value></relativerisk><relativerisk><age>53</age><sex>0</sex><cat>5</cat><value>1.4155167</value></relativerisk><relativerisk><age>53</age><sex>0</sex><cat>6</cat><value>1.572823</value></relativerisk><relativerisk><age>53</age><sex>0</sex><cat>7</cat><value>1.7610729</value></relativerisk><relativerisk><age>53</age><sex>0</sex><cat>8</cat><value>2.2685738</value></relativerisk><relativerisk><age>53</age><sex>1</sex><cat>0</cat><value>0.943458</value></relativerisk><relativerisk><age>53</age><sex>1</sex><cat>1</cat><value>1.0</value></relativerisk><relativerisk><age>53</age><sex>1</sex><cat>2</cat><value>1.0699493</value></relativerisk><relativerisk><age>53</age><sex>1</sex><cat>3</cat><value>1.1569011</value></relativerisk><relativerisk><age>53</age><sex>1</sex><cat>4</cat><value>1.2621386</value></relativerisk><relativerisk><age>53</age><sex>1</sex><cat>5</cat><value>1.3890054</value></relativerisk><relativerisk><age>53</age><sex>1</sex><cat>6</cat><value>1.5427616</value></relativerisk><relativerisk><age>53</age><sex>1</sex><cat>7</cat><value>1.730828</value></relativerisk><relativerisk><age>53</age><sex>1</sex><cat>8</cat><value>2.0679145</value></relativerisk><relativerisk><age>54</age><sex>0</sex><cat>0</cat><value>0.93411744</value></relativerisk><relativerisk><age>54</age><sex>0</sex><cat>1</cat><value>1.0</value></relativerisk><relativerisk><age>54</age><sex>0</sex><cat>2</cat><value>1.0797051</value></relativerisk><relativerisk><age>54</age><sex>0</sex><cat>3</cat><value>1.1760867</value></relativerisk><relativerisk><age>54</age><sex>0</sex><cat>4</cat><value>1.2908857</value></relativerisk><relativerisk><age>54</age><sex>0</sex><cat>5</cat><value>1.4272869</value></relativerisk><relativerisk><age>54</age><sex>0</sex><cat>6</cat><value>1.5899372</value></relativerisk><relativerisk><age>54</age><sex>0</sex><cat>7</cat><value>1.7851238</value></relativerisk><relativerisk><age>54</age><sex>0</sex><cat>8</cat><value>2.3145206</value></relativerisk><relativerisk><age>54</age><sex>1</sex><cat>0</cat><value>0.9414035</value></relativerisk><relativerisk><age>54</age><sex>1</sex><cat>1</cat><value>1.0</value></relativerisk><relativerisk><age>54</age><sex>1</sex><cat>2</cat><value>1.0726354</value></relativerisk><relativerisk><age>54</age><sex>1</sex><cat>3</cat><value>1.163135</value></relativerisk><relativerisk><age>54</age><sex>1</sex><cat>4</cat><value>1.2729503</value></relativerisk><relativerisk><age>54</age><sex>1</sex><cat>5</cat><value>1.4057088</value></relativerisk><relativerisk><age>54</age><sex>1</sex><cat>6</cat><value>1.5670935</value></relativerisk><relativerisk><age>54</age><sex>1</sex><cat>7</cat><value>1.7651329</value></relativerisk><relativerisk><age>54</age><sex>1</sex><cat>8</cat><value>2.1219008</value></relativerisk><relativerisk><age>55</age><sex>0</sex><cat>0</cat><value>0.93265146</value></relativerisk><relativerisk><age>55</age><sex>0</sex><cat>1</cat><value>1.0</value></relativerisk><relativerisk><age>55</age><sex>0</sex><cat>2</cat><value>1.0816218</value></relativerisk><relativerisk><age>55</age><sex>0</sex><cat>3</cat><value>1.1805174</value></relativerisk><relativerisk><age>55</age><sex>0</sex><cat>4</cat><value>1.2985716</value></relativerisk><relativerisk><age>55</age><sex>0</sex><cat>5</cat><value>1.4391787</value></relativerisk><relativerisk><age>55</age><sex>0</sex><cat>6</cat><value>1.6072818</value></relativerisk><relativerisk><age>55</age><sex>0</sex><cat>7</cat><value>1.8095802</value></relativerisk><relativerisk><age>55</age><sex>0</sex><cat>8</cat><value>2.3616493</value></relativerisk><relativerisk><age>55</age><sex>1</sex><cat>0</cat><value>0.93931794</value></relativerisk><relativerisk><age>55</age><sex>1</sex><cat>1</cat><value>1.0</value></relativerisk><relativerisk><age>55</age><sex>1</sex><cat>2</cat><value>1.0753771</value></relativerisk><relativerisk><age>55</age><sex>1</sex><cat>3</cat><value>1.1695195</value></relativerisk><relativerisk><age>55</age><sex>1</sex><cat>4</cat><value>1.2840649</value></relativerisk><relativerisk><age>55</age><sex>1</sex><cat>5</cat><value>1.4229507</value></relativerisk><relativerisk><age>55</age><sex>1</sex><cat>6</cat><value>1.5923212</value></relativerisk><relativerisk><age>55</age><sex>1</sex><cat>7</cat><value>1.8008704</value></relativerisk><relativerisk><age>55</age><sex>1</sex><cat>8</cat><value>2.1785874</value></relativerisk><relativerisk><age>56</age><sex>0</sex><cat>0</cat><value>0.9311949</value></relativerisk><relativerisk><age>56</age><sex>0</sex><cat>1</cat><value>1.0</value></relativerisk><relativerisk><age>56</age><sex>0</sex><cat>2</cat><value>1.0835341</value></relativerisk><relativerisk><age>56</age><sex>0</sex><cat>3</cat><value>1.1849493</value></relativerisk><relativerisk><age>56</age><sex>0</sex><cat>4</cat><value>1.3062803</value></relativerisk><relativerisk><age>56</age><sex>0</sex><cat>5</cat><value>1.451141</value></relativerisk><relativerisk><age>56</age><sex>0</sex><cat>6</cat><value>1.6247847</value></relativerisk><relativerisk><age>56</age><sex>0</sex><cat>7</cat><value>1.8343444</value></relativerisk><relativerisk><age>56</age><sex>0</sex><cat>8</cat><value>2.4097998</value></relativerisk><relativerisk><age>56</age><sex>1</sex><cat>0</cat><value>0.9372074</value></relativerisk><relativerisk><age>56</age><sex>1</sex><cat>1</cat><value>1.0</value></relativerisk><relativerisk><age>56</age><sex>1</sex><cat>2</cat><value>1.0781671</value></relativerisk><relativerisk><age>56</age><sex>1</sex><cat>3</cat><value>1.176039</value></relativerisk><relativerisk><age>56</age><sex>1</sex><cat>4</cat><value>1.2954576</value></relativerisk><relativerisk><age>56</age><sex>1</sex><cat>5</cat><value>1.4406974</value></relativerisk><relativerisk><age>56</age><sex>1</sex><cat>6</cat><value>1.6184043</value></relativerisk><relativerisk><age>56</age><sex>1</sex><cat>7</cat><value>1.8379985</value></relativerisk><relativerisk><age>56</age><sex>1</sex><cat>8</cat><value>2.2379546</value></relativerisk><relativerisk><age>57</age><sex>0</sex><cat>0</cat><value>0.92975414</value></relativerisk><relativerisk><age>57</age><sex>0</sex><cat>1</cat><value>1.0</value></relativerisk><relativerisk><age>57</age><sex>0</sex><cat>2</cat><value>1.0854337</value></relativerisk><relativerisk><age>57</age><sex>0</sex><cat>3</cat><value>1.1893628</value></relativerisk><relativerisk><age>57</age><sex>0</sex><cat>4</cat><value>1.3139784</value></relativerisk><relativerisk><age>57</age><sex>0</sex><cat>5</cat><value>1.4631231</value></relativerisk><relativerisk><age>57</age><sex>0</sex><cat>6</cat><value>1.6423739</value></relativerisk><relativerisk><age>57</age><sex>0</sex><cat>7</cat><value>1.8593183</value></relativerisk><relativerisk><age>57</age><sex>0</sex><cat>8</cat><value>2.458806</value></relativerisk><relativerisk><age>57</age><sex>1</sex><cat>0</cat><value>0.9350778</value></relativerisk><relativerisk><age>57</age><sex>1</sex><cat>1</cat><value>1.0</value></relativerisk><relativerisk><age>57</age><sex>1</sex><cat>2</cat><value>1.0809981</value></relativerisk><relativerisk><age>57</age><sex>1</sex><cat>3</cat><value>1.182677</value></relativerisk><relativerisk><age>57</age><sex>1</sex><cat>4</cat><value>1.3071026</value></relativerisk><relativerisk><age>57</age><sex>1</sex><cat>5</cat><value>1.4589136</value></relativerisk><relativerisk><age>57</age><sex>1</sex><cat>6</cat><value>1.6452991</value></relativerisk><relativerisk><age>57</age><sex>1</sex><cat>7</cat><value>1.87647</value></relativerisk><relativerisk><age>57</age><sex>1</sex><cat>8</cat><value>2.299974</value></relativerisk><relativerisk><age>58</age><sex>0</sex><cat>0</cat><value>0.92833537</value></relativerisk><relativerisk><age>58</age><sex>0</sex><cat>1</cat><value>1.0</value></relativerisk><relativerisk><age>58</age><sex>0</sex><cat>2</cat><value>1.0873125</value></relativerisk><relativerisk><age>58</age><sex>0</sex><cat>3</cat><value>1.193739</value></relativerisk><relativerisk><age>58</age><sex>0</sex><cat>4</cat><value>1.3216338</value></relativerisk><relativerisk><age>58</age><sex>0</sex><cat>5</cat><value>1.4750754</value></relativerisk><relativerisk><age>58</age><sex>0</sex><cat>6</cat><value>1.659978</value></relativerisk><relativerisk><age>58</age><sex>0</sex><cat>7</cat><value>1.8844035</value></relativerisk><relativerisk><age>58</age><sex>0</sex><cat>8</cat><value>2.508498</value></relativerisk><relativerisk><age>58</age><sex>1</sex><cat>0</cat><value>0.9329352</value></relativerisk><relativerisk><age>58</age><sex>1</sex><cat>1</cat><value>1.0</value></relativerisk><relativerisk><age>58</age><sex>1</sex><cat>2</cat><value>1.0838624</value></relativerisk><relativerisk><age>58</age><sex>1</sex><cat>3</cat><value>1.1894174</value></relativerisk><relativerisk><age>58</age><sex>1</sex><cat>4</cat><value>1.3189732</value></relativerisk><relativerisk><age>58</age><sex>1</sex><cat>5</cat><value>1.4775617</value></relativerisk><relativerisk><age>58</age><sex>1</sex><cat>6</cat><value>1.6729586</value></relativerisk><relativerisk><age>58</age><sex>1</sex><cat>7</cat><value>1.9162319</value></relativerisk><relativerisk><age>58</age><sex>1</sex><cat>8</cat><value>2.3646064</value></relativerisk><relativerisk><age>59</age><sex>0</sex><cat>0</cat><value>0.9269444</value></relativerisk><relativerisk><age>59</age><sex>0</sex><cat>1</cat><value>1.0</value></relativerisk><relativerisk><age>59</age><sex>0</sex><cat>2</cat><value>1.0891626</value></relativerisk><relativerisk><age>59</age><sex>0</sex><cat>3</cat><value>1.1980604</value></relativerisk><relativerisk><age>59</age><sex>0</sex><cat>4</cat><value>1.3292149</value></relativerisk><relativerisk><age>59</age><sex>0</sex><cat>5</cat><value>1.4869493</value></relativerisk><relativerisk><age>59</age><sex>0</sex><cat>6</cat><value>1.6775268</value></relativerisk><relativerisk><age>59</age><sex>0</sex><cat>7</cat><value>1.9095023</value></relativerisk><relativerisk><age>59</age><sex>0</sex><cat>8</cat><value>2.558702</value></relativerisk><relativerisk><age>59</age><sex>1</sex><cat>0</cat><value>0.93078536</value></relativerisk><relativerisk><age>59</age><sex>1</sex><cat>1</cat><value>1.0</value></relativerisk><relativerisk><age>59</age><sex>1</sex><cat>2</cat><value>1.086753</value></relativerisk><relativerisk><age>59</age><sex>1</sex><cat>3</cat><value>1.1962434</value></relativerisk><relativerisk><age>59</age><sex>1</sex><cat>4</cat><value>1.3310422</value></relativerisk><relativerisk><age>59</age><sex>1</sex><cat>5</cat><value>1.4966031</value></relativerisk><relativerisk><age>59</age><sex>1</sex><cat>6</cat><value>1.7013328</value></relativerisk><relativerisk><age>59</age><sex>1</sex><cat>7</cat><value>1.9572257</value></relativerisk><relativerisk><age>59</age><sex>1</sex><cat>8</cat><value>2.4318027</value></relativerisk><relativerisk><age>60</age><sex>0</sex><cat>0</cat><value>0.93628335</value></relativerisk><relativerisk><age>60</age><sex>0</sex><cat>1</cat><value>1.0</value></relativerisk><relativerisk><age>60</age><sex>0</sex><cat>2</cat><value>1.0768546</value></relativerisk><relativerisk><age>60</age><sex>0</sex><cat>3</cat><value>1.1694715</value></relativerisk><relativerisk><age>60</age><sex>0</sex><cat>4</cat><value>1.2793639</value></relativerisk><relativerisk><age>60</age><sex>0</sex><cat>5</cat><value>1.4093837</value></relativerisk><relativerisk><age>60</age><sex>0</sex><cat>6</cat><value>1.563708</value></relativerisk><relativerisk><age>60</age><sex>0</sex><cat>7</cat><value>1.7479684</value></relativerisk><relativerisk><age>60</age><sex>0</sex><cat>8</cat><value>2.2421303</value></relativerisk><relativerisk><age>60</age><sex>1</sex><cat>0</cat><value>0.9405758</value></relativerisk><relativerisk><age>60</age><sex>1</sex><cat>1</cat><value>1.0</value></relativerisk><relativerisk><age>60</age><sex>1</sex><cat>2</cat><value>1.0734239</value></relativerisk><relativerisk><age>60</age><sex>1</sex><cat>3</cat><value>1.1645335</value></relativerisk><relativerisk><age>60</age><sex>1</sex><cat>4</cat><value>1.274538</value></relativerisk><relativerisk><age>60</age><sex>1</sex><cat>5</cat><value>1.4067401</value></relativerisk><relativerisk><age>60</age><sex>1</sex><cat>6</cat><value>1.5663394</value></relativerisk><relativerisk><age>60</age><sex>1</sex><cat>7</cat><value>1.7606239</value></relativerisk><relativerisk><age>60</age><sex>1</sex><cat>8</cat><value>2.1058204</value></relativerisk><relativerisk><age>61</age><sex>0</sex><cat>0</cat><value>0.93517935</value></relativerisk><relativerisk><age>61</age><sex>0</sex><cat>1</cat><value>1.0</value></relativerisk><relativerisk><age>61</age><sex>0</sex><cat>2</cat><value>1.0782968</value></relativerisk><relativerisk><age>61</age><sex>0</sex><cat>3</cat><value>1.1728039</value></relativerisk><relativerisk><age>61</age><sex>0</sex><cat>4</cat><value>1.2851403</value></relativerisk><relativerisk><age>61</age><sex>0</sex><cat>5</cat><value>1.4183136</value></relativerisk><relativerisk><age>61</age><sex>0</sex><cat>6</cat><value>1.5767195</value></relativerisk><relativerisk><age>61</age><sex>0</sex><cat>7</cat><value>1.7662934</value></relativerisk><relativerisk><age>61</age><sex>0</sex><cat>8</cat><value>2.2773106</value></relativerisk><relativerisk><age>61</age><sex>1</sex><cat>0</cat><value>0.93877286</value></relativerisk><relativerisk><age>61</age><sex>1</sex><cat>1</cat><value>1.0</value></relativerisk><relativerisk><age>61</age><sex>1</sex><cat>2</cat><value>1.0758039</value></relativerisk><relativerisk><age>61</age><sex>1</sex><cat>3</cat><value>1.1700876</value></relativerisk><relativerisk><age>61</age><sex>1</sex><cat>4</cat><value>1.2842262</value></relativerisk><relativerisk><age>61</age><sex>1</sex><cat>5</cat><value>1.4217948</value></relativerisk><relativerisk><age>61</age><sex>1</sex><cat>6</cat><value>1.588396</value></relativerisk><relativerisk><age>61</age><sex>1</sex><cat>7</cat><value>1.791894</value></relativerisk><relativerisk><age>61</age><sex>1</sex><cat>8</cat><value>2.1554017</value></relativerisk><relativerisk><age>62</age><sex>0</sex><cat>0</cat><value>0.9341161</value></relativerisk><relativerisk><age>62</age><sex>0</sex><cat>1</cat><value>1.0</value></relativerisk><relativerisk><age>62</age><sex>0</sex><cat>2</cat><value>1.0796915</value></relativerisk><relativerisk><age>62</age><sex>0</sex><cat>3</cat><value>1.1760341</value></relativerisk><relativerisk><age>62</age><sex>0</sex><cat>4</cat><value>1.290755</value></relativerisk><relativerisk><age>62</age><sex>0</sex><cat>5</cat><value>1.427019</value></relativerisk><relativerisk><age>62</age><sex>0</sex><cat>6</cat><value>1.589444</value></relativerisk><relativerisk><age>62</age><sex>0</sex><cat>7</cat><value>1.7842749</value></relativerisk><relativerisk><age>62</age><sex>0</sex><cat>8</cat><value>2.3121376</value></relativerisk><relativerisk><age>62</age><sex>1</sex><cat>0</cat><value>0.93698204</value></relativerisk><relativerisk><age>62</age><sex>1</sex><cat>1</cat><value>1.0</value></relativerisk><relativerisk><age>62</age><sex>1</sex><cat>2</cat><value>1.0781794</value></relativerisk><relativerisk><age>62</age><sex>1</sex><cat>3</cat><value>1.1756481</value></relativerisk><relativerisk><age>62</age><sex>1</sex><cat>4</cat><value>1.2939585</value></relativerisk><relativerisk><age>62</age><sex>1</sex><cat>5</cat><value>1.4369739</value></relativerisk><relativerisk><age>62</age><sex>1</sex><cat>6</cat><value>1.6107234</value></relativerisk><relativerisk><age>62</age><sex>1</sex><cat>7</cat><value>1.8236842</value></relativerisk><relativerisk><age>62</age><sex>1</sex><cat>8</cat><value>2.2061703</value></relativerisk><relativerisk><age>63</age><sex>0</sex><cat>0</cat><value>0.93309754</value></relativerisk><relativerisk><age>63</age><sex>0</sex><cat>1</cat><value>1.0</value></relativerisk><relativerisk><age>63</age><sex>0</sex><cat>2</cat><value>1.0810333</value></relativerisk><relativerisk><age>63</age><sex>0</sex><cat>3</cat><value>1.1791501</value></relativerisk><relativerisk><age>63</age><sex>0</sex><cat>4</cat><value>1.2961863</value></relativerisk><relativerisk><age>63</age><sex>0</sex><cat>5</cat><value>1.4354656</value></relativerisk><relativerisk><age>63</age><sex>0</sex><cat>6</cat><value>1.6018308</value></relativerisk><relativerisk><age>63</age><sex>0</sex><cat>7</cat><value>1.8018409</value></relativerisk><relativerisk><age>63</age><sex>0</sex><cat>8</cat><value>2.3464732</value></relativerisk><relativerisk><age>63</age><sex>1</sex><cat>0</cat><value>0.93520796</value></relativerisk><relativerisk><age>63</age><sex>1</sex><cat>1</cat><value>1.0</value></relativerisk><relativerisk><age>63</age><sex>1</sex><cat>2</cat><value>1.0805442</value></relativerisk><relativerisk><age>63</age><sex>1</sex><cat>3</cat><value>1.1812007</value></relativerisk><relativerisk><age>63</age><sex>1</sex><cat>4</cat><value>1.30371</value></relativerisk><relativerisk><age>63</age><sex>1</sex><cat>5</cat><value>1.4522392</value></relativerisk><relativerisk><age>63</age><sex>1</sex><cat>6</cat><value>1.6332676</value></relativerisk><relativerisk><age>63</age><sex>1</sex><cat>7</cat><value>1.8559223</value></relativerisk><relativerisk><age>63</age><sex>1</sex><cat>8</cat><value>2.2580285</value></relativerisk><relativerisk><age>64</age><sex>0</sex><cat>0</cat><value>0.932127</value></relativerisk><relativerisk><age>64</age><sex>0</sex><cat>1</cat><value>1.0</value></relativerisk><relativerisk><age>64</age><sex>0</sex><cat>2</cat><value>1.0823178</value></relativerisk><relativerisk><age>64</age><sex>0</sex><cat>3</cat><value>1.1821406</value></relativerisk><relativerisk><age>64</age><sex>0</sex><cat>4</cat><value>1.3014141</value></relativerisk><relativerisk><age>64</age><sex>0</sex><cat>5</cat><value>1.4436218</value></relativerisk><relativerisk><age>64</age><sex>0</sex><cat>6</cat><value>1.6138327</value></relativerisk><relativerisk><age>64</age><sex>0</sex><cat>7</cat><value>1.818924</value></relativerisk><relativerisk><age>64</age><sex>0</sex><cat>8</cat><value>2.3801866</value></relativerisk><relativerisk><age>64</age><sex>1</sex><cat>0</cat><value>0.9334551</value></relativerisk><relativerisk><age>64</age><sex>1</sex><cat>1</cat><value>1.0</value></relativerisk><relativerisk><age>64</age><sex>1</sex><cat>2</cat><value>1.0828924</value></relativerisk><relativerisk><age>64</age><sex>1</sex><cat>3</cat><value>1.1867311</value></relativerisk><relativerisk><age>64</age><sex>1</sex><cat>4</cat><value>1.3134553</value></relativerisk><relativerisk><age>64</age><sex>1</sex><cat>5</cat><value>1.4675518</value></relativerisk><relativerisk><age>64</age><sex>1</sex><cat>6</cat><value>1.6559731</value></relativerisk><relativerisk><age>64</age><sex>1</sex><cat>7</cat><value>1.8885328</value></relativerisk><relativerisk><age>64</age><sex>1</sex><cat>8</cat><value>2.3108697</value></relativerisk><relativerisk><age>65</age><sex>0</sex><cat>0</cat><value>0.93120754</value></relativerisk><relativerisk><age>65</age><sex>0</sex><cat>1</cat><value>1.0</value></relativerisk><relativerisk><age>65</age><sex>0</sex><cat>2</cat><value>1.0835404</value></relativerisk><relativerisk><age>65</age><sex>0</sex><cat>3</cat><value>1.1849954</value></relativerisk><relativerisk><age>65</age><sex>0</sex><cat>4</cat><value>1.3064204</value></relativerisk><relativerisk><age>65</age><sex>0</sex><cat>5</cat><value>1.4514587</value></relativerisk><relativerisk><age>65</age><sex>0</sex><cat>6</cat><value>1.6254067</value></relativerisk><relativerisk><age>65</age><sex>0</sex><cat>7</cat><value>1.8354621</value></relativerisk><relativerisk><age>65</age><sex>0</sex><cat>8</cat><value>2.4131553</value></relativerisk><relativerisk><age>65</age><sex>1</sex><cat>0</cat><value>0.9317279</value></relativerisk><relativerisk><age>65</age><sex>1</sex><cat>1</cat><value>1.0</value></relativerisk><relativerisk><age>65</age><sex>1</sex><cat>2</cat><value>1.0852177</value></relativerisk><relativerisk><age>65</age><sex>1</sex><cat>3</cat><value>1.1922247</value></relativerisk><relativerisk><age>65</age><sex>1</sex><cat>4</cat><value>1.3231694</value></relativerisk><relativerisk><age>65</age><sex>1</sex><cat>5</cat><value>1.4828724</value></relativerisk><relativerisk><age>65</age><sex>1</sex><cat>6</cat><value>1.6787826</value></relativerisk><relativerisk><age>65</age><sex>1</sex><cat>7</cat><value>1.9214364</value></relativerisk><relativerisk><age>65</age><sex>1</sex><cat>8</cat><value>2.3645802</value></relativerisk><relativerisk><age>66</age><sex>0</sex><cat>0</cat><value>0.9303417</value></relativerisk><relativerisk><age>66</age><sex>0</sex><cat>1</cat><value>1.0</value></relativerisk><relativerisk><age>66</age><sex>0</sex><cat>2</cat><value>1.0846977</value></relativerisk><relativerisk><age>66</age><sex>0</sex><cat>3</cat><value>1.1877059</value></relativerisk><relativerisk><age>66</age><sex>0</sex><cat>4</cat><value>1.3111895</value></relativerisk><relativerisk><age>66</age><sex>0</sex><cat>5</cat><value>1.4589512</value></relativerisk><relativerisk><age>66</age><sex>0</sex><cat>6</cat><value>1.6365149</value></relativerisk><relativerisk><age>66</age><sex>0</sex><cat>7</cat><value>1.8514</value></relativerisk><relativerisk><age>66</age><sex>0</sex><cat>8</cat><value>2.4452686</value></relativerisk><relativerisk><age>66</age><sex>1</sex><cat>0</cat><value>0.93003035</value></relativerisk><relativerisk><age>66</age><sex>1</sex><cat>1</cat><value>1.0</value></relativerisk><relativerisk><age>66</age><sex>1</sex><cat>2</cat><value>1.0875145</value></relativerisk><relativerisk><age>66</age><sex>1</sex><cat>3</cat><value>1.1976676</value></relativerisk><relativerisk><age>66</age><sex>1</sex><cat>4</cat><value>1.3328269</value></relativerisk><relativerisk><age>66</age><sex>1</sex><cat>5</cat><value>1.4981612</value></relativerisk><relativerisk><age>66</age><sex>1</sex><cat>6</cat><value>1.7016377</value></relativerisk><relativerisk><age>66</age><sex>1</sex><cat>7</cat><value>1.9545513</value></relativerisk><relativerisk><age>66</age><sex>1</sex><cat>8</cat><value>2.4190376</value></relativerisk><relativerisk><age>67</age><sex>0</sex><cat>0</cat><value>0.92953163</value></relativerisk><relativerisk><age>67</age><sex>0</sex><cat>1</cat><value>1.0</value></relativerisk><relativerisk><age>67</age><sex>0</sex><cat>2</cat><value>1.0857866</value></relativerisk><relativerisk><age>67</age><sex>0</sex><cat>3</cat><value>1.1902647</value></relativerisk><relativerisk><age>67</age><sex>0</sex><cat>4</cat><value>1.3157082</value></relativerisk><relativerisk><age>67</age><sex>0</sex><cat>5</cat><value>1.4660777</value></relativerisk><relativerisk><age>67</age><sex>0</sex><cat>6</cat><value>1.6471242</value></relativerisk><relativerisk><age>67</age><sex>0</sex><cat>7</cat><value>1.8666897</value></relativerisk><relativerisk><age>67</age><sex>0</sex><cat>8</cat><value>2.476429</value></relativerisk><relativerisk><age>67</age><sex>1</sex><cat>0</cat><value>0.92836654</value></relativerisk><relativerisk><age>67</age><sex>1</sex><cat>1</cat><value>1.0</value></relativerisk><relativerisk><age>67</age><sex>1</sex><cat>2</cat><value>1.089777</value></relativerisk><relativerisk><age>67</age><sex>1</sex><cat>3</cat><value>1.2030458</value></relativerisk><relativerisk><age>67</age><sex>1</sex><cat>4</cat><value>1.3424029</value></relativerisk><relativerisk><age>67</age><sex>1</sex><cat>5</cat><value>1.5133784</value></relativerisk><relativerisk><age>67</age><sex>1</sex><cat>6</cat><value>1.7244791</value></relativerisk><relativerisk><age>67</age><sex>1</sex><cat>7</cat><value>1.9877931</value></relativerisk><relativerisk><age>67</age><sex>1</sex><cat>8</cat><value>2.4741132</value></relativerisk><relativerisk><age>68</age><sex>0</sex><cat>0</cat><value>0.9287789</value></relativerisk><relativerisk><age>68</age><sex>0</sex><cat>1</cat><value>1.0</value></relativerisk><relativerisk><age>68</age><sex>0</sex><cat>2</cat><value>1.0868046</value></relativerisk><relativerisk><age>68</age><sex>0</sex><cat>3</cat><value>1.192666</value></relativerisk><relativerisk><age>68</age><sex>0</sex><cat>4</cat><value>1.3199655</value></relativerisk><relativerisk><age>68</age><sex>0</sex><cat>5</cat><value>1.4728208</value></relativerisk><relativerisk><age>68</age><sex>0</sex><cat>6</cat><value>1.6572081</value></relativerisk><relativerisk><age>68</age><sex>0</sex><cat>7</cat><value>1.881292</value></relativerisk><relativerisk><age>68</age><sex>0</sex><cat>8</cat><value>2.5065558</value></relativerisk><relativerisk><age>68</age><sex>1</sex><cat>0</cat><value>0.9267402</value></relativerisk><relativerisk><age>68</age><sex>1</sex><cat>1</cat><value>1.0</value></relativerisk><relativerisk><age>68</age><sex>1</sex><cat>2</cat><value>1.0919995</value></relativerisk><relativerisk><age>68</age><sex>1</sex><cat>3</cat><value>1.208346</value></relativerisk><relativerisk><age>68</age><sex>1</sex><cat>4</cat><value>1.3518727</value></relativerisk><relativerisk><age>68</age><sex>1</sex><cat>5</cat><value>1.528484</value></relativerisk><relativerisk><age>68</age><sex>1</sex><cat>6</cat><value>1.7472467</value></relativerisk><relativerisk><age>68</age><sex>1</sex><cat>7</cat><value>2.021075</value></relativerisk><relativerisk><age>68</age><sex>1</sex><cat>8</cat><value>2.529672</value></relativerisk><relativerisk><age>69</age><sex>0</sex><cat>0</cat><value>0.92808455</value></relativerisk><relativerisk><age>69</age><sex>0</sex><cat>1</cat><value>1.0</value></relativerisk><relativerisk><age>69</age><sex>0</sex><cat>2</cat><value>1.0877503</value></relativerisk><relativerisk><age>69</age><sex>0</sex><cat>3</cat><value>1.1949056</value></relativerisk><relativerisk><age>69</age><sex>0</sex><cat>4</cat><value>1.3239537</value></relativerisk><relativerisk><age>69</age><sex>0</sex><cat>5</cat><value>1.4791675</value></relativerisk><relativerisk><age>69</age><sex>0</sex><cat>6</cat><value>1.6667466</value></relativerisk><relativerisk><age>69</age><sex>0</sex><cat>7</cat><value>1.895177</value></relativerisk><relativerisk><age>69</age><sex>0</sex><cat>8</cat><value>2.5355866</value></relativerisk><relativerisk><age>69</age><sex>1</sex><cat>0</cat><value>0.925155</value></relativerisk><relativerisk><age>69</age><sex>1</sex><cat>1</cat><value>1.0</value></relativerisk><relativerisk><age>69</age><sex>1</sex><cat>2</cat><value>1.0941769</value></relativerisk><relativerisk><age>69</age><sex>1</sex><cat>3</cat><value>1.2135549</value></relativerisk><relativerisk><age>69</age><sex>1</sex><cat>4</cat><value>1.3612121</value></relativerisk><relativerisk><age>69</age><sex>1</sex><cat>5</cat><value>1.5434388</value></relativerisk><relativerisk><age>69</age><sex>1</sex><cat>6</cat><value>1.7698803</value></relativerisk><relativerisk><age>69</age><sex>1</sex><cat>7</cat><value>2.0543094</value></relativerisk><relativerisk><age>69</age><sex>1</sex><cat>8</cat><value>2.585573</value></relativerisk><relativerisk><age>70</age><sex>0</sex><cat>0</cat><value>0.94217896</value></relativerisk><relativerisk><age>70</age><sex>0</sex><cat>1</cat><value>1.0</value></relativerisk><relativerisk><age>70</age><sex>0</sex><cat>2</cat><value>1.0693127</value></relativerisk><relativerisk><age>70</age><sex>0</sex><cat>3</cat><value>1.1522624</value></relativerisk><relativerisk><age>70</age><sex>0</sex><cat>4</cat><value>1.2499353</value></relativerisk><relativerisk><age>70</age><sex>0</sex><cat>5</cat><value>1.3645508</value></relativerisk><relativerisk><age>70</age><sex>0</sex><cat>6</cat><value>1.4994009</value></relativerisk><relativerisk><age>70</age><sex>0</sex><cat>7</cat><value>1.6589096</value></relativerisk><relativerisk><age>70</age><sex>0</sex><cat>8</cat><value>2.0783052</value></relativerisk><relativerisk><age>70</age><sex>1</sex><cat>0</cat><value>0.9407015</value></relativerisk><relativerisk><age>70</age><sex>1</sex><cat>1</cat><value>1.0</value></relativerisk><relativerisk><age>70</age><sex>1</sex><cat>2</cat><value>1.0730433</value></relativerisk><relativerisk><age>70</age><sex>1</sex><cat>3</cat><value>1.1633354</value></relativerisk><relativerisk><age>70</age><sex>1</sex><cat>4</cat><value>1.2718524</value></relativerisk><relativerisk><age>70</age><sex>1</sex><cat>5</cat><value>1.4015669</value></relativerisk><relativerisk><age>70</age><sex>1</sex><cat>6</cat><value>1.5571924</value></relativerisk><relativerisk><age>70</age><sex>1</sex><cat>7</cat><value>1.745292</value></relativerisk><relativerisk><age>70</age><sex>1</sex><cat>8</cat><value>2.0754538</value></relativerisk><relativerisk><age>71</age><sex>0</sex><cat>0</cat><value>0.9417947</value></relativerisk><relativerisk><age>71</age><sex>0</sex><cat>1</cat><value>1.0</value></relativerisk><relativerisk><age>71</age><sex>0</sex><cat>2</cat><value>1.069825</value></relativerisk><relativerisk><age>71</age><sex>0</sex><cat>3</cat><value>1.1534601</value></relativerisk><relativerisk><age>71</age><sex>0</sex><cat>4</cat><value>1.2520368</value></relativerisk><relativerisk><age>71</age><sex>0</sex><cat>5</cat><value>1.3678405</value></relativerisk><relativerisk><age>71</age><sex>0</sex><cat>6</cat><value>1.5042559</value></relativerisk><relativerisk><age>71</age><sex>0</sex><cat>7</cat><value>1.6658368</value></relativerisk><relativerisk><age>71</age><sex>0</sex><cat>8</cat><value>2.0920055</value></relativerisk><relativerisk><age>71</age><sex>1</sex><cat>0</cat><value>0.9395798</value></relativerisk><relativerisk><age>71</age><sex>1</sex><cat>1</cat><value>1.0</value></relativerisk><relativerisk><age>71</age><sex>1</sex><cat>2</cat><value>1.0745322</value></relativerisk><relativerisk><age>71</age><sex>1</sex><cat>3</cat><value>1.1668204</value></relativerisk><relativerisk><age>71</age><sex>1</sex><cat>4</cat><value>1.2779499</value></relativerisk><relativerisk><age>71</age><sex>1</sex><cat>5</cat><value>1.4110699</value></relativerisk><relativerisk><age>71</age><sex>1</sex><cat>6</cat><value>1.5711529</value></relativerisk><relativerisk><age>71</age><sex>1</sex><cat>7</cat><value>1.7651312</value></relativerisk><relativerisk><age>71</age><sex>1</sex><cat>8</cat><value>2.1069894</value></relativerisk><relativerisk><age>72</age><sex>0</sex><cat>0</cat><value>0.94146466</value></relativerisk><relativerisk><age>72</age><sex>0</sex><cat>1</cat><value>1.0</value></relativerisk><relativerisk><age>72</age><sex>0</sex><cat>2</cat><value>1.0702707</value></relativerisk><relativerisk><age>72</age><sex>0</sex><cat>3</cat><value>1.1545087</value></relativerisk><relativerisk><age>72</age><sex>0</sex><cat>4</cat><value>1.2538903</value></relativerisk><relativerisk><age>72</age><sex>0</sex><cat>5</cat><value>1.3707638</value></relativerisk><relativerisk><age>72</age><sex>0</sex><cat>6</cat><value>1.5086036</value></relativerisk><relativerisk><age>72</age><sex>0</sex><cat>7</cat><value>1.6720889</value></relativerisk><relativerisk><age>72</age><sex>0</sex><cat>8</cat><value>2.1046026</value></relativerisk><relativerisk><age>72</age><sex>1</sex><cat>0</cat><value>0.9385036</value></relativerisk><relativerisk><age>72</age><sex>1</sex><cat>1</cat><value>1.0</value></relativerisk><relativerisk><age>72</age><sex>1</sex><cat>2</cat><value>1.0759665</value></relativerisk><relativerisk><age>72</age><sex>1</sex><cat>3</cat><value>1.1701864</value></relativerisk><relativerisk><age>72</age><sex>1</sex><cat>4</cat><value>1.2838559</value></relativerisk><relativerisk><age>72</age><sex>1</sex><cat>5</cat><value>1.4203029</value></relativerisk><relativerisk><age>72</age><sex>1</sex><cat>6</cat><value>1.5847623</value></relativerisk><relativerisk><age>72</age><sex>1</sex><cat>7</cat><value>1.7845415</value></relativerisk><relativerisk><age>72</age><sex>1</sex><cat>8</cat><value>2.1380293</value></relativerisk><relativerisk><age>73</age><sex>0</sex><cat>0</cat><value>0.94118845</value></relativerisk><relativerisk><age>73</age><sex>0</sex><cat>1</cat><value>1.0</value></relativerisk><relativerisk><age>73</age><sex>0</sex><cat>2</cat><value>1.0706499</value></relativerisk><relativerisk><age>73</age><sex>0</sex><cat>3</cat><value>1.1554096</value></relativerisk><relativerisk><age>73</age><sex>0</sex><cat>4</cat><value>1.2554977</value></relativerisk><relativerisk><age>73</age><sex>0</sex><cat>5</cat><value>1.3733237</value></relativerisk><relativerisk><age>73</age><sex>0</sex><cat>6</cat><value>1.512448</value></relativerisk><relativerisk><age>73</age><sex>0</sex><cat>7</cat><value>1.6776716</value></relativerisk><relativerisk><age>73</age><sex>0</sex><cat>8</cat><value>2.1161058</value></relativerisk><relativerisk><age>73</age><sex>1</sex><cat>0</cat><value>0.93747526</value></relativerisk><relativerisk><age>73</age><sex>1</sex><cat>1</cat><value>1.0</value></relativerisk><relativerisk><age>73</age><sex>1</sex><cat>2</cat><value>1.0773429</value></relativerisk><relativerisk><age>73</age><sex>1</sex><cat>3</cat><value>1.173425</value></relativerisk><relativerisk><age>73</age><sex>1</sex><cat>4</cat><value>1.2895551</value></relativerisk><relativerisk><age>73</age><sex>1</sex><cat>5</cat><value>1.4292406</value></relativerisk><relativerisk><age>73</age><sex>1</sex><cat>6</cat><value>1.5979816</value></relativerisk><relativerisk><age>73</age><sex>1</sex><cat>7</cat><value>1.8034651</value></relativerisk><relativerisk><age>73</age><sex>1</sex><cat>8</cat><value>2.1684778</value></relativerisk><relativerisk><age>74</age><sex>0</sex><cat>0</cat><value>0.940965</value></relativerisk><relativerisk><age>74</age><sex>0</sex><cat>1</cat><value>1.0</value></relativerisk><relativerisk><age>74</age><sex>0</sex><cat>2</cat><value>1.0709641</value></relativerisk><relativerisk><age>74</age><sex>0</sex><cat>3</cat><value>1.1561656</value></relativerisk><relativerisk><age>74</age><sex>0</sex><cat>4</cat><value>1.2568641</value></relativerisk><relativerisk><age>74</age><sex>0</sex><cat>5</cat><value>1.3755276</value></relativerisk><relativerisk><age>74</age><sex>0</sex><cat>6</cat><value>1.5157998</value></relativerisk><relativerisk><age>74</age><sex>0</sex><cat>7</cat><value>1.6825997</value></relativerisk><relativerisk><age>74</age><sex>0</sex><cat>8</cat><value>2.1265435</value></relativerisk><relativerisk><age>74</age><sex>1</sex><cat>0</cat><value>0.9364967</value></relativerisk><relativerisk><age>74</age><sex>1</sex><cat>1</cat><value>1.0</value></relativerisk><relativerisk><age>74</age><sex>1</sex><cat>2</cat><value>1.0786582</value></relativerisk><relativerisk><age>74</age><sex>1</sex><cat>3</cat><value>1.1765285</value></relativerisk><relativerisk><age>74</age><sex>1</sex><cat>4</cat><value>1.295033</value></relativerisk><relativerisk><age>74</age><sex>1</sex><cat>5</cat><value>1.4378594</value></relativerisk><relativerisk><age>74</age><sex>1</sex><cat>6</cat><value>1.610774</value></relativerisk><relativerisk><age>74</age><sex>1</sex><cat>7</cat><value>1.8218471</value></relativerisk><relativerisk><age>74</age><sex>1</sex><cat>8</cat><value>2.1982417</value></relativerisk><relativerisk><age>75</age><sex>0</sex><cat>0</cat><value>0.94079286</value></relativerisk><relativerisk><age>75</age><sex>0</sex><cat>1</cat><value>1.0</value></relativerisk><relativerisk><age>75</age><sex>0</sex><cat>2</cat><value>1.0712152</value></relativerisk><relativerisk><age>75</age><sex>0</sex><cat>3</cat><value>1.1567812</value></relativerisk><relativerisk><age>75</age><sex>0</sex><cat>4</cat><value>1.2579973</value></relativerisk><relativerisk><age>75</age><sex>0</sex><cat>5</cat><value>1.3773876</value></relativerisk><relativerisk><age>75</age><sex>0</sex><cat>6</cat><value>1.5186765</value></relativerisk><relativerisk><age>75</age><sex>0</sex><cat>7</cat><value>1.6868978</value></relativerisk><relativerisk><age>75</age><sex>0</sex><cat>8</cat><value>2.1359632</value></relativerisk><relativerisk><age>75</age><sex>1</sex><cat>0</cat><value>0.9355697</value></relativerisk><relativerisk><age>75</age><sex>1</sex><cat>1</cat><value>1.0</value></relativerisk><relativerisk><age>75</age><sex>1</sex><cat>2</cat><value>1.07991</value></relativerisk><relativerisk><age>75</age><sex>1</sex><cat>3</cat><value>1.1794901</value></relativerisk><relativerisk><age>75</age><sex>1</sex><cat>4</cat><value>1.3002764</value></relativerisk><relativerisk><age>75</age><sex>1</sex><cat>5</cat><value>1.4461373</value></relativerisk><relativerisk><age>75</age><sex>1</sex><cat>6</cat><value>1.6231052</value></relativerisk><relativerisk><age>75</age><sex>1</sex><cat>7</cat><value>1.8396356</value></relativerisk><relativerisk><age>75</age><sex>1</sex><cat>8</cat><value>2.2272322</value></relativerisk><relativerisk><age>76</age><sex>0</sex><cat>0</cat><value>0.94066995</value></relativerisk><relativerisk><age>76</age><sex>0</sex><cat>1</cat><value>1.0</value></relativerisk><relativerisk><age>76</age><sex>0</sex><cat>2</cat><value>1.0714059</value></relativerisk><relativerisk><age>76</age><sex>0</sex><cat>3</cat><value>1.1572626</value></relativerisk><relativerisk><age>76</age><sex>0</sex><cat>4</cat><value>1.2589078</value></relativerisk><relativerisk><age>76</age><sex>0</sex><cat>5</cat><value>1.3789206</value></relativerisk><relativerisk><age>76</age><sex>0</sex><cat>6</cat><value>1.5211029</value></relativerisk><relativerisk><age>76</age><sex>0</sex><cat>7</cat><value>1.6906009</value></relativerisk><relativerisk><age>76</age><sex>0</sex><cat>8</cat><value>2.1444337</value></relativerisk><relativerisk><age>76</age><sex>1</sex><cat>0</cat><value>0.9346959</value></relativerisk><relativerisk><age>76</age><sex>1</sex><cat>1</cat><value>1.0</value></relativerisk><relativerisk><age>76</age><sex>1</sex><cat>2</cat><value>1.0810956</value></relativerisk><relativerisk><age>76</age><sex>1</sex><cat>3</cat><value>1.1823034</value></relativerisk><relativerisk><age>76</age><sex>1</sex><cat>4</cat><value>1.3052737</value></relativerisk><relativerisk><age>76</age><sex>1</sex><cat>5</cat><value>1.4540545</value></relativerisk><relativerisk><age>76</age><sex>1</sex><cat>6</cat><value>1.6349436</value></relativerisk><relativerisk><age>76</age><sex>1</sex><cat>7</cat><value>1.8567827</value></relativerisk><relativerisk><age>76</age><sex>1</sex><cat>8</cat><value>2.255366</value></relativerisk><relativerisk><age>77</age><sex>0</sex><cat>0</cat><value>0.9405938</value></relativerisk><relativerisk><age>77</age><sex>0</sex><cat>1</cat><value>1.0</value></relativerisk><relativerisk><age>77</age><sex>0</sex><cat>2</cat><value>1.0715396</value></relativerisk><relativerisk><age>77</age><sex>0</sex><cat>3</cat><value>1.1576178</value></relativerisk><relativerisk><age>77</age><sex>0</sex><cat>4</cat><value>1.2596099</value></relativerisk><relativerisk><age>77</age><sex>0</sex><cat>5</cat><value>1.380148</value></relativerisk><relativerisk><age>77</age><sex>0</sex><cat>6</cat><value>1.5231109</value></relativerisk><relativerisk><age>77</age><sex>0</sex><cat>7</cat><value>1.6937547</value></relativerisk><relativerisk><age>77</age><sex>0</sex><cat>8</cat><value>2.152046</value></relativerisk><relativerisk><age>77</age><sex>1</sex><cat>0</cat><value>0.9338766</value></relativerisk><relativerisk><age>77</age><sex>1</sex><cat>1</cat><value>1.0</value></relativerisk><relativerisk><age>77</age><sex>1</sex><cat>2</cat><value>1.0822129</value></relativerisk><relativerisk><age>77</age><sex>1</sex><cat>3</cat><value>1.1849631</value></relativerisk><relativerisk><age>77</age><sex>1</sex><cat>4</cat><value>1.3100145</value></relativerisk><relativerisk><age>77</age><sex>1</sex><cat>5</cat><value>1.4615932</value></relativerisk><relativerisk><age>77</age><sex>1</sex><cat>6</cat><value>1.6462612</value></relativerisk><relativerisk><age>77</age><sex>1</sex><cat>7</cat><value>1.8732451</value></relativerisk><relativerisk><age>77</age><sex>1</sex><cat>8</cat><value>2.2825665</value></relativerisk><relativerisk><age>78</age><sex>0</sex><cat>0</cat><value>0.9405612</value></relativerisk><relativerisk><age>78</age><sex>0</sex><cat>1</cat><value>1.0</value></relativerisk><relativerisk><age>78</age><sex>0</sex><cat>2</cat><value>1.0716206</value></relativerisk><relativerisk><age>78</age><sex>0</sex><cat>3</cat><value>1.1578565</value></relativerisk><relativerisk><age>78</age><sex>0</sex><cat>4</cat><value>1.2601206</value></relativerisk><relativerisk><age>78</age><sex>0</sex><cat>5</cat><value>1.3810973</value></relativerisk><relativerisk><age>78</age><sex>0</sex><cat>6</cat><value>1.5247405</value></relativerisk><relativerisk><age>78</age><sex>0</sex><cat>7</cat><value>1.6964166</value></relativerisk><relativerisk><age>78</age><sex>0</sex><cat>8</cat><value>2.1589155</value></relativerisk><relativerisk><age>78</age><sex>1</sex><cat>0</cat><value>0.9331127</value></relativerisk><relativerisk><age>78</age><sex>1</sex><cat>1</cat><value>1.0</value></relativerisk><relativerisk><age>78</age><sex>1</sex><cat>2</cat><value>1.0832603</value></relativerisk><relativerisk><age>78</age><sex>1</sex><cat>3</cat><value>1.1874648</value></relativerisk><relativerisk><age>78</age><sex>1</sex><cat>4</cat><value>1.3144901</value></relativerisk><relativerisk><age>78</age><sex>1</sex><cat>5</cat><value>1.4687383</value></relativerisk><relativerisk><age>78</age><sex>1</sex><cat>6</cat><value>1.6570333</value></relativerisk><relativerisk><age>78</age><sex>1</sex><cat>7</cat><value>1.8889847</value></relativerisk><relativerisk><age>78</age><sex>1</sex><cat>8</cat><value>2.3087652</value></relativerisk><relativerisk><age>79</age><sex>0</sex><cat>0</cat><value>0.9405684</value></relativerisk><relativerisk><age>79</age><sex>0</sex><cat>1</cat><value>1.0</value></relativerisk><relativerisk><age>79</age><sex>0</sex><cat>2</cat><value>1.0716537</value></relativerisk><relativerisk><age>79</age><sex>0</sex><cat>3</cat><value>1.1579906</value></relativerisk><relativerisk><age>79</age><sex>0</sex><cat>4</cat><value>1.260461</value></relativerisk><relativerisk><age>79</age><sex>0</sex><cat>5</cat><value>1.381801</value></relativerisk><relativerisk><age>79</age><sex>0</sex><cat>6</cat><value>1.5260404</value></relativerisk><relativerisk><age>79</age><sex>0</sex><cat>7</cat><value>1.6986566</value></relativerisk><relativerisk><age>79</age><sex>0</sex><cat>8</cat><value>2.1651838</value></relativerisk><relativerisk><age>79</age><sex>1</sex><cat>0</cat><value>0.93240505</value></relativerisk><relativerisk><age>79</age><sex>1</sex><cat>1</cat><value>1.0</value></relativerisk><relativerisk><age>79</age><sex>1</sex><cat>2</cat><value>1.0842365</value></relativerisk><relativerisk><age>79</age><sex>1</sex><cat>3</cat><value>1.189805</value></relativerisk><relativerisk><age>79</age><sex>1</sex><cat>4</cat><value>1.3186934</value></relativerisk><relativerisk><age>79</age><sex>1</sex><cat>5</cat><value>1.4754776</value></relativerisk><relativerisk><age>79</age><sex>1</sex><cat>6</cat><value>1.6672398</value></relativerisk><relativerisk><age>79</age><sex>1</sex><cat>7</cat><value>1.9039692</value></relativerisk><relativerisk><age>79</age><sex>1</sex><cat>8</cat><value>2.3339026</value></relativerisk><relativerisk><age>80</age><sex>0</sex><cat>0</cat><value>0.96862197</value></relativerisk><relativerisk><age>80</age><sex>0</sex><cat>1</cat><value>1.0</value></relativerisk><relativerisk><age>80</age><sex>0</sex><cat>2</cat><value>1.0364722</value></relativerisk><relativerisk><age>80</age><sex>0</sex><cat>3</cat><value>1.0786242</value></relativerisk><relativerisk><age>80</age><sex>0</sex><cat>4</cat><value>1.126376</value></relativerisk><relativerisk><age>80</age><sex>0</sex><cat>5</cat><value>1.1801052</value></relativerisk><relativerisk><age>80</age><sex>0</sex><cat>6</cat><value>1.2405179</value></relativerisk><relativerisk><age>80</age><sex>0</sex><cat>7</cat><value>1.3085746</value></relativerisk><relativerisk><age>80</age><sex>0</sex><cat>8</cat><value>1.4699432</value></relativerisk><relativerisk><age>80</age><sex>1</sex><cat>0</cat><value>0.9650481</value></relativerisk><relativerisk><age>80</age><sex>1</sex><cat>1</cat><value>1.0</value></relativerisk><relativerisk><age>80</age><sex>1</sex><cat>2</cat><value>1.0416766</value></relativerisk><relativerisk><age>80</age><sex>1</sex><cat>3</cat><value>1.0912653</value></relativerisk><relativerisk><age>80</age><sex>1</sex><cat>4</cat><value>1.14833</value></relativerisk><relativerisk><age>80</age><sex>1</sex><cat>5</cat><value>1.2133467</value></relativerisk><relativerisk><age>80</age><sex>1</sex><cat>6</cat><value>1.2873627</value></relativerisk><relativerisk><age>80</age><sex>1</sex><cat>7</cat><value>1.3718451</value></relativerisk><relativerisk><age>80</age><sex>1</sex><cat>8</cat><value>1.5073649</value></relativerisk><relativerisk><age>81</age><sex>0</sex><cat>0</cat><value>0.96882355</value></relativerisk><relativerisk><age>81</age><sex>0</sex><cat>1</cat><value>1.0</value></relativerisk><relativerisk><age>81</age><sex>0</sex><cat>2</cat><value>1.0362418</value></relativerisk><relativerisk><age>81</age><sex>0</sex><cat>3</cat><value>1.0781329</value></relativerisk><relativerisk><age>81</age><sex>0</sex><cat>4</cat><value>1.1255971</value></relativerisk><relativerisk><age>81</age><sex>0</sex><cat>5</cat><value>1.1790138</value></relativerisk><relativerisk><age>81</age><sex>0</sex><cat>6</cat><value>1.23909</value></relativerisk><relativerisk><age>81</age><sex>0</sex><cat>7</cat><value>1.3067876</value></relativerisk><relativerisk><age>81</age><sex>0</sex><cat>8</cat><value>1.4674231</value></relativerisk><relativerisk><age>81</age><sex>1</sex><cat>0</cat><value>0.9648434</value></relativerisk><relativerisk><age>81</age><sex>1</sex><cat>1</cat><value>1.0</value></relativerisk><relativerisk><age>81</age><sex>1</sex><cat>2</cat><value>1.0419375</value></relativerisk><relativerisk><age>81</age><sex>1</sex><cat>3</cat><value>1.0918602</value></relativerisk><relativerisk><age>81</age><sex>1</sex><cat>4</cat><value>1.1493405</value></relativerisk><relativerisk><age>81</age><sex>1</sex><cat>5</cat><value>1.2148709</value></relativerisk><relativerisk><age>81</age><sex>1</sex><cat>6</cat><value>1.2895217</value></relativerisk><relativerisk><age>81</age><sex>1</sex><cat>7</cat><value>1.3747921</value></relativerisk><relativerisk><age>81</age><sex>1</sex><cat>8</cat><value>1.5117368</value></relativerisk><relativerisk><age>82</age><sex>0</sex><cat>0</cat><value>0.96905094</value></relativerisk><relativerisk><age>82</age><sex>0</sex><cat>1</cat><value>1.0</value></relativerisk><relativerisk><age>82</age><sex>0</sex><cat>2</cat><value>1.035981</value></relativerisk><relativerisk><age>82</age><sex>0</sex><cat>3</cat><value>1.0775766</value></relativerisk><relativerisk><age>82</age><sex>0</sex><cat>4</cat><value>1.1247139</value></relativerisk><relativerisk><age>82</age><sex>0</sex><cat>5</cat><value>1.1777737</value></relativerisk><relativerisk><age>82</age><sex>0</sex><cat>6</cat><value>1.2374637</value></relativerisk><relativerisk><age>82</age><sex>0</sex><cat>7</cat><value>1.304747</value></relativerisk><relativerisk><age>82</age><sex>0</sex><cat>8</cat><value>1.4645218</value></relativerisk><relativerisk><age>82</age><sex>1</sex><cat>0</cat><value>0.96467614</value></relativerisk><relativerisk><age>82</age><sex>1</sex><cat>1</cat><value>1.0</value></relativerisk><relativerisk><age>82</age><sex>1</sex><cat>2</cat><value>1.0421526</value></relativerisk><relativerisk><age>82</age><sex>1</sex><cat>3</cat><value>1.0923535</value></relativerisk><relativerisk><age>82</age><sex>1</sex><cat>4</cat><value>1.1501836</value></relativerisk><relativerisk><age>82</age><sex>1</sex><cat>5</cat><value>1.2161502</value></relativerisk><relativerisk><age>82</age><sex>1</sex><cat>6</cat><value>1.2913456</value></relativerisk><relativerisk><age>82</age><sex>1</sex><cat>7</cat><value>1.3772984</value></relativerisk><relativerisk><age>82</age><sex>1</sex><cat>8</cat><value>1.5154929</value></relativerisk><relativerisk><age>83</age><sex>0</sex><cat>0</cat><value>0.9693017</value></relativerisk><relativerisk><age>83</age><sex>0</sex><cat>1</cat><value>1.0</value></relativerisk><relativerisk><age>83</age><sex>0</sex><cat>2</cat><value>1.0356935</value></relativerisk><relativerisk><age>83</age><sex>0</sex><cat>3</cat><value>1.0769624</value></relativerisk><relativerisk><age>83</age><sex>0</sex><cat>4</cat><value>1.1237378</value></relativerisk><relativerisk><age>83</age><sex>0</sex><cat>5</cat><value>1.1764022</value></relativerisk><relativerisk><age>83</age><sex>0</sex><cat>6</cat><value>1.2356633</value></relativerisk><relativerisk><age>83</age><sex>0</sex><cat>7</cat><value>1.3024851</value></relativerisk><relativerisk><age>83</age><sex>0</sex><cat>8</cat><value>1.4612947</value></relativerisk><relativerisk><age>83</age><sex>1</sex><cat>0</cat><value>0.9645463</value></relativerisk><relativerisk><age>83</age><sex>1</sex><cat>1</cat><value>1.0</value></relativerisk><relativerisk><age>83</age><sex>1</sex><cat>2</cat><value>1.042322</value></relativerisk><relativerisk><age>83</age><sex>1</sex><cat>3</cat><value>1.0927452</value></relativerisk><relativerisk><age>83</age><sex>1</sex><cat>4</cat><value>1.1508589</value></relativerisk><relativerisk><age>83</age><sex>1</sex><cat>5</cat><value>1.2171842</value></relativerisk><relativerisk><age>83</age><sex>1</sex><cat>6</cat><value>1.2928334</value></relativerisk><relativerisk><age>83</age><sex>1</sex><cat>7</cat><value>1.3793622</value></relativerisk><relativerisk><age>83</age><sex>1</sex><cat>8</cat><value>1.5186299</value></relativerisk><relativerisk><age>84</age><sex>0</sex><cat>0</cat><value>0.9695729</value></relativerisk><relativerisk><age>84</age><sex>0</sex><cat>1</cat><value>1.0</value></relativerisk><relativerisk><age>84</age><sex>0</sex><cat>2</cat><value>1.0353824</value></relativerisk><relativerisk><age>84</age><sex>0</sex><cat>3</cat><value>1.0762979</value></relativerisk><relativerisk><age>84</age><sex>0</sex><cat>4</cat><value>1.122682</value></relativerisk><relativerisk><age>84</age><sex>0</sex><cat>5</cat><value>1.1749184</value></relativerisk><relativerisk><age>84</age><sex>0</sex><cat>6</cat><value>1.2337155</value></relativerisk><relativerisk><age>84</age><sex>0</sex><cat>7</cat><value>1.300038</value></relativerisk><relativerisk><age>84</age><sex>0</sex><cat>8</cat><value>1.457803</value></relativerisk><relativerisk><age>84</age><sex>1</sex><cat>0</cat><value>0.96445364</value></relativerisk><relativerisk><age>84</age><sex>1</sex><cat>1</cat><value>1.0</value></relativerisk><relativerisk><age>84</age><sex>1</sex><cat>2</cat><value>1.0424459</value></relativerisk><relativerisk><age>84</age><sex>1</sex><cat>3</cat><value>1.0930357</value></relativerisk><relativerisk><age>84</age><sex>1</sex><cat>4</cat><value>1.151367</value></relativerisk><relativerisk><age>84</age><sex>1</sex><cat>5</cat><value>1.2179737</value></relativerisk><relativerisk><age>84</age><sex>1</sex><cat>6</cat><value>1.2939862</value></relativerisk><relativerisk><age>84</age><sex>1</sex><cat>7</cat><value>1.3809845</value></relativerisk><relativerisk><age>84</age><sex>1</sex><cat>8</cat><value>1.5211484</value></relativerisk><relativerisk><age>85</age><sex>0</sex><cat>0</cat><value>0.96986157</value></relativerisk><relativerisk><age>85</age><sex>0</sex><cat>1</cat><value>1.0</value></relativerisk><relativerisk><age>85</age><sex>0</sex><cat>2</cat><value>1.0350515</value></relativerisk><relativerisk><age>85</age><sex>0</sex><cat>3</cat><value>1.0755916</value></relativerisk><relativerisk><age>85</age><sex>0</sex><cat>4</cat><value>1.1215605</value></relativerisk><relativerisk><age>85</age><sex>0</sex><cat>5</cat><value>1.1733434</value></relativerisk><relativerisk><age>85</age><sex>0</sex><cat>6</cat><value>1.2316498</value></relativerisk><relativerisk><age>85</age><sex>0</sex><cat>7</cat><value>1.2974452</value></relativerisk><relativerisk><age>85</age><sex>0</sex><cat>8</cat><value>1.4541144</value></relativerisk><relativerisk><age>85</age><sex>1</sex><cat>0</cat><value>0.96439785</value></relativerisk><relativerisk><age>85</age><sex>1</sex><cat>1</cat><value>1.0</value></relativerisk><relativerisk><age>85</age><sex>1</sex><cat>2</cat><value>1.0425248</value></relativerisk><relativerisk><age>85</age><sex>1</sex><cat>3</cat><value>1.0932261</value></relativerisk><relativerisk><age>85</age><sex>1</sex><cat>4</cat><value>1.1517097</value></relativerisk><relativerisk><age>85</age><sex>1</sex><cat>5</cat><value>1.218521</value></relativerisk><relativerisk><age>85</age><sex>1</sex><cat>6</cat><value>1.2948067</value></relativerisk><relativerisk><age>85</age><sex>1</sex><cat>7</cat><value>1.382169</value></relativerisk><relativerisk><age>85</age><sex>1</sex><cat>8</cat><value>1.5230532</value></relativerisk><relativerisk><age>86</age><sex>0</sex><cat>0</cat><value>0.97016436</value></relativerisk><relativerisk><age>86</age><sex>0</sex><cat>1</cat><value>1.0</value></relativerisk><relativerisk><age>86</age><sex>0</sex><cat>2</cat><value>1.034705</value></relativerisk><relativerisk><age>86</age><sex>0</sex><cat>3</cat><value>1.0748528</value></relativerisk><relativerisk><age>86</age><sex>0</sex><cat>4</cat><value>1.1203887</value></relativerisk><relativerisk><age>86</age><sex>0</sex><cat>5</cat><value>1.1717004</value></relativerisk><relativerisk><age>86</age><sex>0</sex><cat>6</cat><value>1.2294984</value></relativerisk><relativerisk><age>86</age><sex>0</sex><cat>7</cat><value>1.2947502</value></relativerisk><relativerisk><age>86</age><sex>0</sex><cat>8</cat><value>1.4503031</value></relativerisk><relativerisk><age>86</age><sex>1</sex><cat>0</cat><value>0.9643783</value></relativerisk><relativerisk><age>86</age><sex>1</sex><cat>1</cat><value>1.0</value></relativerisk><relativerisk><age>86</age><sex>1</sex><cat>2</cat><value>1.0425593</value></relativerisk><relativerisk><age>86</age><sex>1</sex><cat>3</cat><value>1.0933177</value></relativerisk><relativerisk><age>86</age><sex>1</sex><cat>4</cat><value>1.1518891</value></relativerisk><relativerisk><age>86</age><sex>1</sex><cat>5</cat><value>1.2188296</value></relativerisk><relativerisk><age>86</age><sex>1</sex><cat>6</cat><value>1.2953</value></relativerisk><relativerisk><age>86</age><sex>1</sex><cat>7</cat><value>1.382922</value></relativerisk><relativerisk><age>86</age><sex>1</sex><cat>8</cat><value>1.5243531</value></relativerisk><relativerisk><age>87</age><sex>0</sex><cat>0</cat><value>0.9704775</value></relativerisk><relativerisk><age>87</age><sex>0</sex><cat>1</cat><value>1.0</value></relativerisk><relativerisk><age>87</age><sex>0</sex><cat>2</cat><value>1.0343475</value></relativerisk><relativerisk><age>87</age><sex>0</sex><cat>3</cat><value>1.0740917</value></relativerisk><relativerisk><age>87</age><sex>0</sex><cat>4</cat><value>1.1191838</value></relativerisk><relativerisk><age>87</age><sex>0</sex><cat>5</cat><value>1.1700145</value></relativerisk><relativerisk><age>87</age><sex>0</sex><cat>6</cat><value>1.2272965</value></relativerisk><relativerisk><age>87</age><sex>0</sex><cat>7</cat><value>1.2920003</value></relativerisk><relativerisk><age>87</age><sex>0</sex><cat>8</cat><value>1.4464501</value></relativerisk><relativerisk><age>87</age><sex>1</sex><cat>0</cat><value>0.96439433</value></relativerisk><relativerisk><age>87</age><sex>1</sex><cat>1</cat><value>1.0</value></relativerisk><relativerisk><age>87</age><sex>1</sex><cat>2</cat><value>1.0425502</value></relativerisk><relativerisk><age>87</age><sex>1</sex><cat>3</cat><value>1.0933126</value></relativerisk><relativerisk><age>87</age><sex>1</sex><cat>4</cat><value>1.1519088</value></relativerisk><relativerisk><age>87</age><sex>1</sex><cat>5</cat><value>1.2189044</value></relativerisk><relativerisk><age>87</age><sex>1</sex><cat>6</cat><value>1.2954727</value></relativerisk><relativerisk><age>87</age><sex>1</sex><cat>7</cat><value>1.3832529</value></relativerisk><relativerisk><age>87</age><sex>1</sex><cat>8</cat><value>1.5250611</value></relativerisk><relativerisk><age>88</age><sex>0</sex><cat>0</cat><value>0.9707971</value></relativerisk><relativerisk><age>88</age><sex>0</sex><cat>1</cat><value>1.0</value></relativerisk><relativerisk><age>88</age><sex>0</sex><cat>2</cat><value>1.033984</value></relativerisk><relativerisk><age>88</age><sex>0</sex><cat>3</cat><value>1.0733192</value></relativerisk><relativerisk><age>88</age><sex>0</sex><cat>4</cat><value>1.117964</value></relativerisk><relativerisk><age>88</age><sex>0</sex><cat>5</cat><value>1.168313</value></relativerisk><relativerisk><age>88</age><sex>0</sex><cat>6</cat><value>1.2250822</value></relativerisk><relativerisk><age>88</age><sex>0</sex><cat>7</cat><value>1.2892469</value></relativerisk><relativerisk><age>88</age><sex>0</sex><cat>8</cat><value>1.4426439</value></relativerisk><relativerisk><age>88</age><sex>1</sex><cat>0</cat><value>0.9644451</value></relativerisk><relativerisk><age>88</age><sex>1</sex><cat>1</cat><value>1.0</value></relativerisk><relativerisk><age>88</age><sex>1</sex><cat>2</cat><value>1.0424987</value></relativerisk><relativerisk><age>88</age><sex>1</sex><cat>3</cat><value>1.0932132</value></relativerisk><relativerisk><age>88</age><sex>1</sex><cat>4</cat><value>1.1517729</value></relativerisk><relativerisk><age>88</age><sex>1</sex><cat>5</cat><value>1.2187518</value></relativerisk><relativerisk><age>88</age><sex>1</sex><cat>6</cat><value>1.2953339</value></relativerisk><relativerisk><age>88</age><sex>1</sex><cat>7</cat><value>1.3831733</value></relativerisk><relativerisk><age>88</age><sex>1</sex><cat>8</cat><value>1.5251946</value></relativerisk><relativerisk><age>89</age><sex>0</sex><cat>0</cat><value>0.9711188</value></relativerisk><relativerisk><age>89</age><sex>0</sex><cat>1</cat><value>1.0</value></relativerisk><relativerisk><age>89</age><sex>0</sex><cat>2</cat><value>1.0336195</value></relativerisk><relativerisk><age>89</age><sex>0</sex><cat>3</cat><value>1.0725473</value></relativerisk><relativerisk><age>89</age><sex>0</sex><cat>4</cat><value>1.1167494</value></relativerisk><relativerisk><age>89</age><sex>0</sex><cat>5</cat><value>1.1666256</value></relativerisk><relativerisk><age>89</age><sex>0</sex><cat>6</cat><value>1.222897</value></relativerisk><relativerisk><age>89</age><sex>0</sex><cat>7</cat><value>1.2865462</value></relativerisk><relativerisk><age>89</age><sex>0</sex><cat>8</cat><value>1.4389812</value></relativerisk><relativerisk><age>89</age><sex>1</sex><cat>0</cat><value>0.9645296</value></relativerisk><relativerisk><age>89</age><sex>1</sex><cat>1</cat><value>1.0</value></relativerisk><relativerisk><age>89</age><sex>1</sex><cat>2</cat><value>1.0424061</value></relativerisk><relativerisk><age>89</age><sex>1</sex><cat>3</cat><value>1.0930226</value></relativerisk><relativerisk><age>89</age><sex>1</sex><cat>4</cat><value>1.1514865</value></relativerisk><relativerisk><age>89</age><sex>1</sex><cat>5</cat><value>1.2183794</value></relativerisk><relativerisk><age>89</age><sex>1</sex><cat>6</cat><value>1.2948942</value></relativerisk><relativerisk><age>89</age><sex>1</sex><cat>7</cat><value>1.382698</value></relativerisk><relativerisk><age>89</age><sex>1</sex><cat>8</cat><value>1.5247753</value></relativerisk><relativerisk><age>90</age><sex>0</sex><cat>0</cat><value>0.971438</value></relativerisk><relativerisk><age>90</age><sex>0</sex><cat>1</cat><value>1.0</value></relativerisk><relativerisk><age>90</age><sex>0</sex><cat>2</cat><value>1.0332601</value></relativerisk><relativerisk><age>90</age><sex>0</sex><cat>3</cat><value>1.0717889</value></relativerisk><relativerisk><age>90</age><sex>0</sex><cat>4</cat><value>1.1155615</value></relativerisk><relativerisk><age>90</age><sex>0</sex><cat>5</cat><value>1.1649845</value></relativerisk><relativerisk><age>90</age><sex>0</sex><cat>6</cat><value>1.2207862</value></relativerisk><relativerisk><age>90</age><sex>0</sex><cat>7</cat><value>1.2839588</value></relativerisk><relativerisk><age>90</age><sex>0</sex><cat>8</cat><value>1.4355674</value></relativerisk><relativerisk><age>90</age><sex>1</sex><cat>0</cat><value>0.9646464</value></relativerisk><relativerisk><age>90</age><sex>1</sex><cat>1</cat><value>1.0</value></relativerisk><relativerisk><age>90</age><sex>1</sex><cat>2</cat><value>1.042274</value></relativerisk><relativerisk><age>90</age><sex>1</sex><cat>3</cat><value>1.0927445</value></relativerisk><relativerisk><age>90</age><sex>1</sex><cat>4</cat><value>1.1510558</value></relativerisk><relativerisk><age>90</age><sex>1</sex><cat>5</cat><value>1.2177963</value></relativerisk><relativerisk><age>90</age><sex>1</sex><cat>6</cat><value>1.2941668</value></relativerisk><relativerisk><age>90</age><sex>1</sex><cat>7</cat><value>1.3818449</value></relativerisk><relativerisk><age>90</age><sex>1</sex><cat>8</cat><value>1.5238287</value></relativerisk><relativerisk><age>91</age><sex>0</sex><cat>0</cat><value>0.97174954</value></relativerisk><relativerisk><age>91</age><sex>0</sex><cat>1</cat><value>1.0</value></relativerisk><relativerisk><age>91</age><sex>0</sex><cat>2</cat><value>1.0329119</value></relativerisk><relativerisk><age>91</age><sex>0</sex><cat>3</cat><value>1.0710579</value></relativerisk><relativerisk><age>91</age><sex>0</sex><cat>4</cat><value>1.1144236</value></relativerisk><relativerisk><age>91</age><sex>0</sex><cat>5</cat><value>1.1634244</value></relativerisk><relativerisk><age>91</age><sex>0</sex><cat>6</cat><value>1.2187983</value></relativerisk><relativerisk><age>91</age><sex>0</sex><cat>7</cat><value>1.2815508</value></relativerisk><relativerisk><age>91</age><sex>0</sex><cat>8</cat><value>1.4325178</value></relativerisk><relativerisk><age>91</age><sex>1</sex><cat>0</cat><value>0.96479434</value></relativerisk><relativerisk><age>91</age><sex>1</sex><cat>1</cat><value>1.0</value></relativerisk><relativerisk><age>91</age><sex>1</sex><cat>2</cat><value>1.0421042</value></relativerisk><relativerisk><age>91</age><sex>1</sex><cat>3</cat><value>1.0923827</value></relativerisk><relativerisk><age>91</age><sex>1</sex><cat>4</cat><value>1.1504878</value></relativerisk><relativerisk><age>91</age><sex>1</sex><cat>5</cat><value>1.2170132</value></relativerisk><relativerisk><age>91</age><sex>1</sex><cat>6</cat><value>1.2931665</value></relativerisk><relativerisk><age>91</age><sex>1</sex><cat>7</cat><value>1.3806341</value></relativerisk><relativerisk><age>91</age><sex>1</sex><cat>8</cat><value>1.5223855</value></relativerisk><relativerisk><age>92</age><sex>0</sex><cat>0</cat><value>0.97204804</value></relativerisk><relativerisk><age>92</age><sex>0</sex><cat>1</cat><value>1.0</value></relativerisk><relativerisk><age>92</age><sex>0</sex><cat>2</cat><value>1.0325816</value></relativerisk><relativerisk><age>92</age><sex>0</sex><cat>3</cat><value>1.0703694</value></relativerisk><relativerisk><age>92</age><sex>0</sex><cat>4</cat><value>1.113361</value></relativerisk><relativerisk><age>92</age><sex>0</sex><cat>5</cat><value>1.161983</value></relativerisk><relativerisk><age>92</age><sex>0</sex><cat>6</cat><value>1.2169863</value></relativerisk><relativerisk><age>92</age><sex>0</sex><cat>7</cat><value>1.2793941</value></relativerisk><relativerisk><age>92</age><sex>0</sex><cat>8</cat><value>1.4299589</value></relativerisk><relativerisk><age>92</age><sex>1</sex><cat>0</cat><value>0.96497166</value></relativerisk><relativerisk><age>92</age><sex>1</sex><cat>1</cat><value>1.0</value></relativerisk><relativerisk><age>92</age><sex>1</sex><cat>2</cat><value>1.0418987</value></relativerisk><relativerisk><age>92</age><sex>1</sex><cat>3</cat><value>1.0919421</value></relativerisk><relativerisk><age>92</age><sex>1</sex><cat>4</cat><value>1.1497903</value></relativerisk><relativerisk><age>92</age><sex>1</sex><cat>5</cat><value>1.2160422</value></relativerisk><relativerisk><age>92</age><sex>1</sex><cat>6</cat><value>1.2919103</value></relativerisk><relativerisk><age>92</age><sex>1</sex><cat>7</cat><value>1.3790889</value></relativerisk><relativerisk><age>92</age><sex>1</sex><cat>8</cat><value>1.5204799</value></relativerisk><relativerisk><age>93</age><sex>0</sex><cat>0</cat><value>0.9723277</value></relativerisk><relativerisk><age>93</age><sex>0</sex><cat>1</cat><value>1.0</value></relativerisk><relativerisk><age>93</age><sex>0</sex><cat>2</cat><value>1.0322764</value></relativerisk><relativerisk><age>93</age><sex>0</sex><cat>3</cat><value>1.0697395</value></relativerisk><relativerisk><age>93</age><sex>0</sex><cat>4</cat><value>1.112401</value></relativerisk><relativerisk><age>93</age><sex>0</sex><cat>5</cat><value>1.1607012</value></relativerisk><relativerisk><age>93</age><sex>0</sex><cat>6</cat><value>1.2154078</value></relativerisk><relativerisk><age>93</age><sex>0</sex><cat>7</cat><value>1.2775669</value></relativerisk><relativerisk><age>93</age><sex>0</sex><cat>8</cat><value>1.4280294</value></relativerisk><relativerisk><age>93</age><sex>1</sex><cat>0</cat><value>0.9651767</value></relativerisk><relativerisk><age>93</age><sex>1</sex><cat>1</cat><value>1.0</value></relativerisk><relativerisk><age>93</age><sex>1</sex><cat>2</cat><value>1.0416598</value></relativerisk><relativerisk><age>93</age><sex>1</sex><cat>3</cat><value>1.0914278</value></relativerisk><relativerisk><age>93</age><sex>1</sex><cat>4</cat><value>1.1489722</value></relativerisk><relativerisk><age>93</age><sex>1</sex><cat>5</cat><value>1.2148963</value></relativerisk><relativerisk><age>93</age><sex>1</sex><cat>6</cat><value>1.2904174</value></relativerisk><relativerisk><age>93</age><sex>1</sex><cat>7</cat><value>1.3772354</value></relativerisk><relativerisk><age>93</age><sex>1</sex><cat>8</cat><value>1.5181509</value></relativerisk><relativerisk><age>94</age><sex>0</sex><cat>0</cat><value>0.9725822</value></relativerisk><relativerisk><age>94</age><sex>0</sex><cat>1</cat><value>1.0</value></relativerisk><relativerisk><age>94</age><sex>0</sex><cat>2</cat><value>1.0320042</value></relativerisk><relativerisk><age>94</age><sex>0</sex><cat>3</cat><value>1.0691857</value></relativerisk><relativerisk><age>94</age><sex>0</sex><cat>4</cat><value>1.1115729</value></relativerisk><relativerisk><age>94</age><sex>0</sex><cat>5</cat><value>1.1596229</value></relativerisk><relativerisk><age>94</age><sex>0</sex><cat>6</cat><value>1.214125</value></relativerisk><relativerisk><age>94</age><sex>0</sex><cat>7</cat><value>1.2761543</value></relativerisk><relativerisk><age>94</age><sex>0</sex><cat>8</cat><value>1.426882</value></relativerisk><relativerisk><age>94</age><sex>1</sex><cat>0</cat><value>0.9654075</value></relativerisk><relativerisk><age>94</age><sex>1</sex><cat>1</cat><value>1.0</value></relativerisk><relativerisk><age>94</age><sex>1</sex><cat>2</cat><value>1.0413901</value></relativerisk><relativerisk><age>94</age><sex>1</sex><cat>3</cat><value>1.0908456</value></relativerisk><relativerisk><age>94</age><sex>1</sex><cat>4</cat><value>1.1480433</value></relativerisk><relativerisk><age>94</age><sex>1</sex><cat>5</cat><value>1.2135909</value></relativerisk><relativerisk><age>94</age><sex>1</sex><cat>6</cat><value>1.2887088</value></relativerisk><relativerisk><age>94</age><sex>1</sex><cat>7</cat><value>1.3751028</value></relativerisk><relativerisk><age>94</age><sex>1</sex><cat>8</cat><value>1.5154418</value></relativerisk><relativerisk><age>95</age><sex>0</sex><cat>0</cat><value>0.97280496</value></relativerisk><relativerisk><age>95</age><sex>0</sex><cat>1</cat><value>1.0</value></relativerisk><relativerisk><age>95</age><sex>0</sex><cat>2</cat><value>1.0317733</value></relativerisk><relativerisk><age>95</age><sex>0</sex><cat>3</cat><value>1.068727</value></relativerisk><relativerisk><age>95</age><sex>0</sex><cat>4</cat><value>1.1109083</value></relativerisk><relativerisk><age>95</age><sex>0</sex><cat>5</cat><value>1.1587958</value></relativerisk><relativerisk><age>95</age><sex>0</sex><cat>6</cat><value>1.2132055</value></relativerisk><relativerisk><age>95</age><sex>0</sex><cat>7</cat><value>1.2752489</value></relativerisk><relativerisk><age>95</age><sex>0</sex><cat>8</cat><value>1.4266845</value></relativerisk><relativerisk><age>95</age><sex>1</sex><cat>0</cat><value>0.9656618</value></relativerisk><relativerisk><age>95</age><sex>1</sex><cat>1</cat><value>1.0</value></relativerisk><relativerisk><age>95</age><sex>1</sex><cat>2</cat><value>1.0410922</value></relativerisk><relativerisk><age>95</age><sex>1</sex><cat>3</cat><value>1.0902019</value></relativerisk><relativerisk><age>95</age><sex>1</sex><cat>4</cat><value>1.1470144</value></relativerisk><relativerisk><age>95</age><sex>1</sex><cat>5</cat><value>1.2121419</value></relativerisk><relativerisk><age>95</age><sex>1</sex><cat>6</cat><value>1.2868079</value></relativerisk><relativerisk><age>95</age><sex>1</sex><cat>7</cat><value>1.3727226</value></relativerisk><relativerisk><age>95</age><sex>1</sex><cat>8</cat><value>1.5124</value></relativerisk></relrisksfromriskfactor_categorical4p>
