# Supplementary material for: Identification of differences in health impact modelling of salt reduction
Source: PLoS One. 2017 Nov 28;12(11):e0186760. doi: 10.1371/journal.pone.0186760 (PMC5705127; doi:10.1371/journal.pone.0186760)
Supplement: S1 Data — (ZIP) [file pone.0186760.s001.zip › default/Simulations/Default_20yrs/parameters/relativeRisk_1_0_IHD.xml]

<?xml version="1.0" encoding="UTF-8" standalone="no"?><relrisksfromriskfactor_categorical4p><relativerisk><age>0</age><sex>0</sex><cat>0</cat><value>0.96637976</value></relativerisk><relativerisk><age>0</age><sex>0</sex><cat>1</cat><value>1.0</value></relativerisk><relativerisk><age>0</age><sex>0</sex><cat>2</cat><value>1.0391968</value></relativerisk><relativerisk><age>0</age><sex>0</sex><cat>3</cat><value>1.0845094</value></relativerisk><relativerisk><age>0</age><sex>0</sex><cat>4</cat><value>1.1358632</value></relativerisk><relativerisk><age>0</age><sex>0</sex><cat>5</cat><value>1.193682</value></relativerisk><relativerisk><age>0</age><sex>0</sex><cat>6</cat><value>1.2587373</value></relativerisk><relativerisk><age>0</age><sex>0</sex><cat>7</cat><value>1.3320717</value></relativerisk><relativerisk><age>0</age><sex>0</sex><cat>8</cat><value>1.5084976</value></relativerisk><relativerisk><age>0</age><sex>1</sex><cat>0</cat><value>0.980989</value></relativerisk><relativerisk><age>0</age><sex>1</sex><cat>1</cat><value>1.0</value></relativerisk><relativerisk><age>0</age><sex>1</sex><cat>2</cat><value>1.0227894</value></relativerisk><relativerisk><age>0</age><sex>1</sex><cat>3</cat><value>1.0491788</value></relativerisk><relativerisk><age>0</age><sex>1</sex><cat>4</cat><value>1.079053</value></relativerisk><relativerisk><age>0</age><sex>1</sex><cat>5</cat><value>1.1126975</value></relativerisk><relativerisk><age>0</age><sex>1</sex><cat>6</cat><value>1.1506275</value></relativerisk><relativerisk><age>0</age><sex>1</sex><cat>7</cat><value>1.1935431</value></relativerisk><relativerisk><age>0</age><sex>1</sex><cat>8</cat><value>1.2815485</value></relativerisk><relativerisk><age>1</age><sex>0</sex><cat>0</cat><value>0.96637976</value></relativerisk><relativerisk><age>1</age><sex>0</sex><cat>1</cat><value>1.0</value></relativerisk><relativerisk><age>1</age><sex>0</sex><cat>2</cat><value>1.0391968</value></relativerisk><relativerisk><age>1</age><sex>0</sex><cat>3</cat><value>1.0845094</value></relativerisk><relativerisk><age>1</age><sex>0</sex><cat>4</cat><value>1.1358632</value></relativerisk><relativerisk><age>1</age><sex>0</sex><cat>5</cat><value>1.193682</value></relativerisk><relativerisk><age>1</age><sex>0</sex><cat>6</cat><value>1.2587373</value></relativerisk><relativerisk><age>1</age><sex>0</sex><cat>7</cat><value>1.3320717</value></relativerisk><relativerisk><age>1</age><sex>0</sex><cat>8</cat><value>1.5084976</value></relativerisk><relativerisk><age>1</age><sex>1</sex><cat>0</cat><value>0.980989</value></relativerisk><relativerisk><age>1</age><sex>1</sex><cat>1</cat><value>1.0</value></relativerisk><relativerisk><age>1</age><sex>1</sex><cat>2</cat><value>1.0227894</value></relativerisk><relativerisk><age>1</age><sex>1</sex><cat>3</cat><value>1.0491788</value></relativerisk><relativerisk><age>1</age><sex>1</sex><cat>4</cat><value>1.079053</value></relativerisk><relativerisk><age>1</age><sex>1</sex><cat>5</cat><value>1.1126975</value></relativerisk><relativerisk><age>1</age><sex>1</sex><cat>6</cat><value>1.1506275</value></relativerisk><relativerisk><age>1</age><sex>1</sex><cat>7</cat><value>1.1935431</value></relativerisk><relativerisk><age>1</age><sex>1</sex><cat>8</cat><value>1.2815485</value></relativerisk><relativerisk><age>2</age><sex>0</sex><cat>0</cat><value>0.96637976</value></relativerisk><relativerisk><age>2</age><sex>0</sex><cat>1</cat><value>1.0</value></relativerisk><relativerisk><age>2</age><sex>0</sex><cat>2</cat><value>1.0391968</value></relativerisk><relativerisk><age>2</age><sex>0</sex><cat>3</cat><value>1.0845094</value></relativerisk><relativerisk><age>2</age><sex>0</sex><cat>4</cat><value>1.1358632</value></relativerisk><relativerisk><age>2</age><sex>0</sex><cat>5</cat><value>1.193682</value></relativerisk><relativerisk><age>2</age><sex>0</sex><cat>6</cat><value>1.2587373</value></relativerisk><relativerisk><age>2</age><sex>0</sex><cat>7</cat><value>1.3320717</value></relativerisk><relativerisk><age>2</age><sex>0</sex><cat>8</cat><value>1.5084976</value></relativerisk><relativerisk><age>2</age><sex>1</sex><cat>0</cat><value>0.980989</value></relativerisk><relativerisk><age>2</age><sex>1</sex><cat>1</cat><value>1.0</value></relativerisk><relativerisk><age>2</age><sex>1</sex><cat>2</cat><value>1.0227894</value></relativerisk><relativerisk><age>2</age><sex>1</sex><cat>3</cat><value>1.0491788</value></relativerisk><relativerisk><age>2</age><sex>1</sex><cat>4</cat><value>1.079053</value></relativerisk><relativerisk><age>2</age><sex>1</sex><cat>5</cat><value>1.1126975</value></relativerisk><relativerisk><age>2</age><sex>1</sex><cat>6</cat><value>1.1506275</value></relativerisk><relativerisk><age>2</age><sex>1</sex><cat>7</cat><value>1.1935431</value></relativerisk><relativerisk><age>2</age><sex>1</sex><cat>8</cat><value>1.2815485</value></relativerisk><relativerisk><age>3</age><sex>0</sex><cat>0</cat><value>0.96637976</value></relativerisk><relativerisk><age>3</age><sex>0</sex><cat>1</cat><value>1.0</value></relativerisk><relativerisk><age>3</age><sex>0</sex><cat>2</cat><value>1.0391968</value></relativerisk><relativerisk><age>3</age><sex>0</sex><cat>3</cat><value>1.0845094</value></relativerisk><relativerisk><age>3</age><sex>0</sex><cat>4</cat><value>1.1358632</value></relativerisk><relativerisk><age>3</age><sex>0</sex><cat>5</cat><value>1.193682</value></relativerisk><relativerisk><age>3</age><sex>0</sex><cat>6</cat><value>1.2587373</value></relativerisk><relativerisk><age>3</age><sex>0</sex><cat>7</cat><value>1.3320717</value></relativerisk><relativerisk><age>3</age><sex>0</sex><cat>8</cat><value>1.5084976</value></relativerisk><relativerisk><age>3</age><sex>1</sex><cat>0</cat><value>0.980989</value></relativerisk><relativerisk><age>3</age><sex>1</sex><cat>1</cat><value>1.0</value></relativerisk><relativerisk><age>3</age><sex>1</sex><cat>2</cat><value>1.0227894</value></relativerisk><relativerisk><age>3</age><sex>1</sex><cat>3</cat><value>1.0491788</value></relativerisk><relativerisk><age>3</age><sex>1</sex><cat>4</cat><value>1.079053</value></relativerisk><relativerisk><age>3</age><sex>1</sex><cat>5</cat><value>1.1126975</value></relativerisk><relativerisk><age>3</age><sex>1</sex><cat>6</cat><value>1.1506275</value></relativerisk><relativerisk><age>3</age><sex>1</sex><cat>7</cat><value>1.1935431</value></relativerisk><relativerisk><age>3</age><sex>1</sex><cat>8</cat><value>1.2815485</value></relativerisk><relativerisk><age>4</age><sex>0</sex><cat>0</cat><value>0.96637976</value></relativerisk><relativerisk><age>4</age><sex>0</sex><cat>1</cat><value>1.0</value></relativerisk><relativerisk><age>4</age><sex>0</sex><cat>2</cat><value>1.0391968</value></relativerisk><relativerisk><age>4</age><sex>0</sex><cat>3</cat><value>1.0845094</value></relativerisk><relativerisk><age>4</age><sex>0</sex><cat>4</cat><value>1.1358632</value></relativerisk><relativerisk><age>4</age><sex>0</sex><cat>5</cat><value>1.193682</value></relativerisk><relativerisk><age>4</age><sex>0</sex><cat>6</cat><value>1.2587373</value></relativerisk><relativerisk><age>4</age><sex>0</sex><cat>7</cat><value>1.3320717</value></relativerisk><relativerisk><age>4</age><sex>0</sex><cat>8</cat><value>1.5084976</value></relativerisk><relativerisk><age>4</age><sex>1</sex><cat>0</cat><value>0.980989</value></relativerisk><relativerisk><age>4</age><sex>1</sex><cat>1</cat><value>1.0</value></relativerisk><relativerisk><age>4</age><sex>1</sex><cat>2</cat><value>1.0227894</value></relativerisk><relativerisk><age>4</age><sex>1</sex><cat>3</cat><value>1.0491788</value></relativerisk><relativerisk><age>4</age><sex>1</sex><cat>4</cat><value>1.079053</value></relativerisk><relativerisk><age>4</age><sex>1</sex><cat>5</cat><value>1.1126975</value></relativerisk><relativerisk><age>4</age><sex>1</sex><cat>6</cat><value>1.1506275</value></relativerisk><relativerisk><age>4</age><sex>1</sex><cat>7</cat><value>1.1935431</value></relativerisk><relativerisk><age>4</age><sex>1</sex><cat>8</cat><value>1.2815485</value></relativerisk><relativerisk><age>5</age><sex>0</sex><cat>0</cat><value>0.96637976</value></relativerisk><relativerisk><age>5</age><sex>0</sex><cat>1</cat><value>1.0</value></relativerisk><relativerisk><age>5</age><sex>0</sex><cat>2</cat><value>1.0391968</value></relativerisk><relativerisk><age>5</age><sex>0</sex><cat>3</cat><value>1.0845094</value></relativerisk><relativerisk><age>5</age><sex>0</sex><cat>4</cat><value>1.1358632</value></relativerisk><relativerisk><age>5</age><sex>0</sex><cat>5</cat><value>1.193682</value></relativerisk><relativerisk><age>5</age><sex>0</sex><cat>6</cat><value>1.2587373</value></relativerisk><relativerisk><age>5</age><sex>0</sex><cat>7</cat><value>1.3320717</value></relativerisk><relativerisk><age>5</age><sex>0</sex><cat>8</cat><value>1.5084976</value></relativerisk><relativerisk><age>5</age><sex>1</sex><cat>0</cat><value>0.980989</value></relativerisk><relativerisk><age>5</age><sex>1</sex><cat>1</cat><value>1.0</value></relativerisk><relativerisk><age>5</age><sex>1</sex><cat>2</cat><value>1.0227894</value></relativerisk><relativerisk><age>5</age><sex>1</sex><cat>3</cat><value>1.0491788</value></relativerisk><relativerisk><age>5</age><sex>1</sex><cat>4</cat><value>1.079053</value></relativerisk><relativerisk><age>5</age><sex>1</sex><cat>5</cat><value>1.1126975</value></relativerisk><relativerisk><age>5</age><sex>1</sex><cat>6</cat><value>1.1506275</value></relativerisk><relativerisk><age>5</age><sex>1</sex><cat>7</cat><value>1.1935431</value></relativerisk><relativerisk><age>5</age><sex>1</sex><cat>8</cat><value>1.2815485</value></relativerisk><relativerisk><age>6</age><sex>0</sex><cat>0</cat><value>0.96637976</value></relativerisk><relativerisk><age>6</age><sex>0</sex><cat>1</cat><value>1.0</value></relativerisk><relativerisk><age>6</age><sex>0</sex><cat>2</cat><value>1.0391968</value></relativerisk><relativerisk><age>6</age><sex>0</sex><cat>3</cat><value>1.0845094</value></relativerisk><relativerisk><age>6</age><sex>0</sex><cat>4</cat><value>1.1358632</value></relativerisk><relativerisk><age>6</age><sex>0</sex><cat>5</cat><value>1.193682</value></relativerisk><relativerisk><age>6</age><sex>0</sex><cat>6</cat><value>1.2587373</value></relativerisk><relativerisk><age>6</age><sex>0</sex><cat>7</cat><value>1.3320717</value></relativerisk><relativerisk><age>6</age><sex>0</sex><cat>8</cat><value>1.5084976</value></relativerisk><relativerisk><age>6</age><sex>1</sex><cat>0</cat><value>0.980989</value></relativerisk><relativerisk><age>6</age><sex>1</sex><cat>1</cat><value>1.0</value></relativerisk><relativerisk><age>6</age><sex>1</sex><cat>2</cat><value>1.0227894</value></relativerisk><relativerisk><age>6</age><sex>1</sex><cat>3</cat><value>1.0491788</value></relativerisk><relativerisk><age>6</age><sex>1</sex><cat>4</cat><value>1.079053</value></relativerisk><relativerisk><age>6</age><sex>1</sex><cat>5</cat><value>1.1126975</value></relativerisk><relativerisk><age>6</age><sex>1</sex><cat>6</cat><value>1.1506275</value></relativerisk><relativerisk><age>6</age><sex>1</sex><cat>7</cat><value>1.1935431</value></relativerisk><relativerisk><age>6</age><sex>1</sex><cat>8</cat><value>1.2815485</value></relativerisk><relativerisk><age>7</age><sex>0</sex><cat>0</cat><value>0.96637976</value></relativerisk><relativerisk><age>7</age><sex>0</sex><cat>1</cat><value>1.0</value></relativerisk><relativerisk><age>7</age><sex>0</sex><cat>2</cat><value>1.0391968</value></relativerisk><relativerisk><age>7</age><sex>0</sex><cat>3</cat><value>1.0845094</value></relativerisk><relativerisk><age>7</age><sex>0</sex><cat>4</cat><value>1.1358632</value></relativerisk><relativerisk><age>7</age><sex>0</sex><cat>5</cat><value>1.193682</value></relativerisk><relativerisk><age>7</age><sex>0</sex><cat>6</cat><value>1.2587373</value></relativerisk><relativerisk><age>7</age><sex>0</sex><cat>7</cat><value>1.3320717</value></relativerisk><relativerisk><age>7</age><sex>0</sex><cat>8</cat><value>1.5084976</value></relativerisk><relativerisk><age>7</age><sex>1</sex><cat>0</cat><value>0.980989</value></relativerisk><relativerisk><age>7</age><sex>1</sex><cat>1</cat><value>1.0</value></relativerisk><relativerisk><age>7</age><sex>1</sex><cat>2</cat><value>1.0227894</value></relativerisk><relativerisk><age>7</age><sex>1</sex><cat>3</cat><value>1.0491788</value></relativerisk><relativerisk><age>7</age><sex>1</sex><cat>4</cat><value>1.079053</value></relativerisk><relativerisk><age>7</age><sex>1</sex><cat>5</cat><value>1.1126975</value></relativerisk><relativerisk><age>7</age><sex>1</sex><cat>6</cat><value>1.1506275</value></relativerisk><relativerisk><age>7</age><sex>1</sex><cat>7</cat><value>1.1935431</value></relativerisk><relativerisk><age>7</age><sex>1</sex><cat>8</cat><value>1.2815485</value></relativerisk><relativerisk><age>8</age><sex>0</sex><cat>0</cat><value>0.96637976</value></relativerisk><relativerisk><age>8</age><sex>0</sex><cat>1</cat><value>1.0</value></relativerisk><relativerisk><age>8</age><sex>0</sex><cat>2</cat><value>1.0391968</value></relativerisk><relativerisk><age>8</age><sex>0</sex><cat>3</cat><value>1.0845094</value></relativerisk><relativerisk><age>8</age><sex>0</sex><cat>4</cat><value>1.1358632</value></relativerisk><relativerisk><age>8</age><sex>0</sex><cat>5</cat><value>1.193682</value></relativerisk><relativerisk><age>8</age><sex>0</sex><cat>6</cat><value>1.2587373</value></relativerisk><relativerisk><age>8</age><sex>0</sex><cat>7</cat><value>1.3320717</value></relativerisk><relativerisk><age>8</age><sex>0</sex><cat>8</cat><value>1.5084976</value></relativerisk><relativerisk><age>8</age><sex>1</sex><cat>0</cat><value>0.980989</value></relativerisk><relativerisk><age>8</age><sex>1</sex><cat>1</cat><value>1.0</value></relativerisk><relativerisk><age>8</age><sex>1</sex><cat>2</cat><value>1.0227894</value></relativerisk><relativerisk><age>8</age><sex>1</sex><cat>3</cat><value>1.0491788</value></relativerisk><relativerisk><age>8</age><sex>1</sex><cat>4</cat><value>1.079053</value></relativerisk><relativerisk><age>8</age><sex>1</sex><cat>5</cat><value>1.1126975</value></relativerisk><relativerisk><age>8</age><sex>1</sex><cat>6</cat><value>1.1506275</value></relativerisk><relativerisk><age>8</age><sex>1</sex><cat>7</cat><value>1.1935431</value></relativerisk><relativerisk><age>8</age><sex>1</sex><cat>8</cat><value>1.2815485</value></relativerisk><relativerisk><age>9</age><sex>0</sex><cat>0</cat><value>0.96637976</value></relativerisk><relativerisk><age>9</age><sex>0</sex><cat>1</cat><value>1.0</value></relativerisk><relativerisk><age>9</age><sex>0</sex><cat>2</cat><value>1.0391968</value></relativerisk><relativerisk><age>9</age><sex>0</sex><cat>3</cat><value>1.0845094</value></relativerisk><relativerisk><age>9</age><sex>0</sex><cat>4</cat><value>1.1358632</value></relativerisk><relativerisk><age>9</age><sex>0</sex><cat>5</cat><value>1.193682</value></relativerisk><relativerisk><age>9</age><sex>0</sex><cat>6</cat><value>1.2587373</value></relativerisk><relativerisk><age>9</age><sex>0</sex><cat>7</cat><value>1.3320717</value></relativerisk><relativerisk><age>9</age><sex>0</sex><cat>8</cat><value>1.5084976</value></relativerisk><relativerisk><age>9</age><sex>1</sex><cat>0</cat><value>0.980989</value></relativerisk><relativerisk><age>9</age><sex>1</sex><cat>1</cat><value>1.0</value></relativerisk><relativerisk><age>9</age><sex>1</sex><cat>2</cat><value>1.0227894</value></relativerisk><relativerisk><age>9</age><sex>1</sex><cat>3</cat><value>1.0491788</value></relativerisk><relativerisk><age>9</age><sex>1</sex><cat>4</cat><value>1.079053</value></relativerisk><relativerisk><age>9</age><sex>1</sex><cat>5</cat><value>1.1126975</value></relativerisk><relativerisk><age>9</age><sex>1</sex><cat>6</cat><value>1.1506275</value></relativerisk><relativerisk><age>9</age><sex>1</sex><cat>7</cat><value>1.1935431</value></relativerisk><relativerisk><age>9</age><sex>1</sex><cat>8</cat><value>1.2815485</value></relativerisk><relativerisk><age>10</age><sex>0</sex><cat>0</cat><value>0.96637976</value></relativerisk><relativerisk><age>10</age><sex>0</sex><cat>1</cat><value>1.0</value></relativerisk><relativerisk><age>10</age><sex>0</sex><cat>2</cat><value>1.0391968</value></relativerisk><relativerisk><age>10</age><sex>0</sex><cat>3</cat><value>1.0845094</value></relativerisk><relativerisk><age>10</age><sex>0</sex><cat>4</cat><value>1.1358632</value></relativerisk><relativerisk><age>10</age><sex>0</sex><cat>5</cat><value>1.193682</value></relativerisk><relativerisk><age>10</age><sex>0</sex><cat>6</cat><value>1.2587373</value></relativerisk><relativerisk><age>10</age><sex>0</sex><cat>7</cat><value>1.3320717</value></relativerisk><relativerisk><age>10</age><sex>0</sex><cat>8</cat><value>1.5084976</value></relativerisk><relativerisk><age>10</age><sex>1</sex><cat>0</cat><value>0.980989</value></relativerisk><relativerisk><age>10</age><sex>1</sex><cat>1</cat><value>1.0</value></relativerisk><relativerisk><age>10</age><sex>1</sex><cat>2</cat><value>1.0227894</value></relativerisk><relativerisk><age>10</age><sex>1</sex><cat>3</cat><value>1.0491788</value></relativerisk><relativerisk><age>10</age><sex>1</sex><cat>4</cat><value>1.079053</value></relativerisk><relativerisk><age>10</age><sex>1</sex><cat>5</cat><value>1.1126975</value></relativerisk><relativerisk><age>10</age><sex>1</sex><cat>6</cat><value>1.1506275</value></relativerisk><relativerisk><age>10</age><sex>1</sex><cat>7</cat><value>1.1935431</value></relativerisk><relativerisk><age>10</age><sex>1</sex><cat>8</cat><value>1.2815485</value></relativerisk><relativerisk><age>11</age><sex>0</sex><cat>0</cat><value>0.96637976</value></relativerisk><relativerisk><age>11</age><sex>0</sex><cat>1</cat><value>1.0</value></relativerisk><relativerisk><age>11</age><sex>0</sex><cat>2</cat><value>1.0391968</value></relativerisk><relativerisk><age>11</age><sex>0</sex><cat>3</cat><value>1.0845094</value></relativerisk><relativerisk><age>11</age><sex>0</sex><cat>4</cat><value>1.1358632</value></relativerisk><relativerisk><age>11</age><sex>0</sex><cat>5</cat><value>1.193682</value></relativerisk><relativerisk><age>11</age><sex>0</sex><cat>6</cat><value>1.2587373</value></relativerisk><relativerisk><age>11</age><sex>0</sex><cat>7</cat><value>1.3320717</value></relativerisk><relativerisk><age>11</age><sex>0</sex><cat>8</cat><value>1.5084976</value></relativerisk><relativerisk><age>11</age><sex>1</sex><cat>0</cat><value>0.980989</value></relativerisk><relativerisk><age>11</age><sex>1</sex><cat>1</cat><value>1.0</value></relativerisk><relativerisk><age>11</age><sex>1</sex><cat>2</cat><value>1.0227894</value></relativerisk><relativerisk><age>11</age><sex>1</sex><cat>3</cat><value>1.0491788</value></relativerisk><relativerisk><age>11</age><sex>1</sex><cat>4</cat><value>1.079053</value></relativerisk><relativerisk><age>11</age><sex>1</sex><cat>5</cat><value>1.1126975</value></relativerisk><relativerisk><age>11</age><sex>1</sex><cat>6</cat><value>1.1506275</value></relativerisk><relativerisk><age>11</age><sex>1</sex><cat>7</cat><value>1.1935431</value></relativerisk><relativerisk><age>11</age><sex>1</sex><cat>8</cat><value>1.2815485</value></relativerisk><relativerisk><age>12</age><sex>0</sex><cat>0</cat><value>0.96637976</value></relativerisk><relativerisk><age>12</age><sex>0</sex><cat>1</cat><value>1.0</value></relativerisk><relativerisk><age>12</age><sex>0</sex><cat>2</cat><value>1.0391968</value></relativerisk><relativerisk><age>12</age><sex>0</sex><cat>3</cat><value>1.0845094</value></relativerisk><relativerisk><age>12</age><sex>0</sex><cat>4</cat><value>1.1358632</value></relativerisk><relativerisk><age>12</age><sex>0</sex><cat>5</cat><value>1.193682</value></relativerisk><relativerisk><age>12</age><sex>0</sex><cat>6</cat><value>1.2587373</value></relativerisk><relativerisk><age>12</age><sex>0</sex><cat>7</cat><value>1.3320717</value></relativerisk><relativerisk><age>12</age><sex>0</sex><cat>8</cat><value>1.5084976</value></relativerisk><relativerisk><age>12</age><sex>1</sex><cat>0</cat><value>0.980989</value></relativerisk><relativerisk><age>12</age><sex>1</sex><cat>1</cat><value>1.0</value></relativerisk><relativerisk><age>12</age><sex>1</sex><cat>2</cat><value>1.0227894</value></relativerisk><relativerisk><age>12</age><sex>1</sex><cat>3</cat><value>1.0491788</value></relativerisk><relativerisk><age>12</age><sex>1</sex><cat>4</cat><value>1.079053</value></relativerisk><relativerisk><age>12</age><sex>1</sex><cat>5</cat><value>1.1126975</value></relativerisk><relativerisk><age>12</age><sex>1</sex><cat>6</cat><value>1.1506275</value></relativerisk><relativerisk><age>12</age><sex>1</sex><cat>7</cat><value>1.1935431</value></relativerisk><relativerisk><age>12</age><sex>1</sex><cat>8</cat><value>1.2815485</value></relativerisk><relativerisk><age>13</age><sex>0</sex><cat>0</cat><value>0.96637976</value></relativerisk><relativerisk><age>13</age><sex>0</sex><cat>1</cat><value>1.0</value></relativerisk><relativerisk><age>13</age><sex>0</sex><cat>2</cat><value>1.0391968</value></relativerisk><relativerisk><age>13</age><sex>0</sex><cat>3</cat><value>1.0845094</value></relativerisk><relativerisk><age>13</age><sex>0</sex><cat>4</cat><value>1.1358632</value></relativerisk><relativerisk><age>13</age><sex>0</sex><cat>5</cat><value>1.193682</value></relativerisk><relativerisk><age>13</age><sex>0</sex><cat>6</cat><value>1.2587373</value></relativerisk><relativerisk><age>13</age><sex>0</sex><cat>7</cat><value>1.3320717</value></relativerisk><relativerisk><age>13</age><sex>0</sex><cat>8</cat><value>1.5084976</value></relativerisk><relativerisk><age>13</age><sex>1</sex><cat>0</cat><value>0.980989</value></relativerisk><relativerisk><age>13</age><sex>1</sex><cat>1</cat><value>1.0</value></relativerisk><relativerisk><age>13</age><sex>1</sex><cat>2</cat><value>1.0227894</value></relativerisk><relativerisk><age>13</age><sex>1</sex><cat>3</cat><value>1.0491788</value></relativerisk><relativerisk><age>13</age><sex>1</sex><cat>4</cat><value>1.079053</value></relativerisk><relativerisk><age>13</age><sex>1</sex><cat>5</cat><value>1.1126975</value></relativerisk><relativerisk><age>13</age><sex>1</sex><cat>6</cat><value>1.1506275</value></relativerisk><relativerisk><age>13</age><sex>1</sex><cat>7</cat><value>1.1935431</value></relativerisk><relativerisk><age>13</age><sex>1</sex><cat>8</cat><value>1.2815485</value></relativerisk><relativerisk><age>14</age><sex>0</sex><cat>0</cat><value>0.96637976</value></relativerisk><relativerisk><age>14</age><sex>0</sex><cat>1</cat><value>1.0</value></relativerisk><relativerisk><age>14</age><sex>0</sex><cat>2</cat><value>1.0391968</value></relativerisk><relativerisk><age>14</age><sex>0</sex><cat>3</cat><value>1.0845094</value></relativerisk><relativerisk><age>14</age><sex>0</sex><cat>4</cat><value>1.1358632</value></relativerisk><relativerisk><age>14</age><sex>0</sex><cat>5</cat><value>1.193682</value></relativerisk><relativerisk><age>14</age><sex>0</sex><cat>6</cat><value>1.2587373</value></relativerisk><relativerisk><age>14</age><sex>0</sex><cat>7</cat><value>1.3320717</value></relativerisk><relativerisk><age>14</age><sex>0</sex><cat>8</cat><value>1.5084976</value></relativerisk><relativerisk><age>14</age><sex>1</sex><cat>0</cat><value>0.980989</value></relativerisk><relativerisk><age>14</age><sex>1</sex><cat>1</cat><value>1.0</value></relativerisk><relativerisk><age>14</age><sex>1</sex><cat>2</cat><value>1.0227894</value></relativerisk><relativerisk><age>14</age><sex>1</sex><cat>3</cat><value>1.0491788</value></relativerisk><relativerisk><age>14</age><sex>1</sex><cat>4</cat><value>1.079053</value></relativerisk><relativerisk><age>14</age><sex>1</sex><cat>5</cat><value>1.1126975</value></relativerisk><relativerisk><age>14</age><sex>1</sex><cat>6</cat><value>1.1506275</value></relativerisk><relativerisk><age>14</age><sex>1</sex><cat>7</cat><value>1.1935431</value></relativerisk><relativerisk><age>14</age><sex>1</sex><cat>8</cat><value>1.2815485</value></relativerisk><relativerisk><age>15</age><sex>0</sex><cat>0</cat><value>0.96637976</value></relativerisk><relativerisk><age>15</age><sex>0</sex><cat>1</cat><value>1.0</value></relativerisk><relativerisk><age>15</age><sex>0</sex><cat>2</cat><value>1.0391968</value></relativerisk><relativerisk><age>15</age><sex>0</sex><cat>3</cat><value>1.0845094</value></relativerisk><relativerisk><age>15</age><sex>0</sex><cat>4</cat><value>1.1358632</value></relativerisk><relativerisk><age>15</age><sex>0</sex><cat>5</cat><value>1.193682</value></relativerisk><relativerisk><age>15</age><sex>0</sex><cat>6</cat><value>1.2587373</value></relativerisk><relativerisk><age>15</age><sex>0</sex><cat>7</cat><value>1.3320717</value></relativerisk><relativerisk><age>15</age><sex>0</sex><cat>8</cat><value>1.5084976</value></relativerisk><relativerisk><age>15</age><sex>1</sex><cat>0</cat><value>0.980989</value></relativerisk><relativerisk><age>15</age><sex>1</sex><cat>1</cat><value>1.0</value></relativerisk><relativerisk><age>15</age><sex>1</sex><cat>2</cat><value>1.0227894</value></relativerisk><relativerisk><age>15</age><sex>1</sex><cat>3</cat><value>1.0491788</value></relativerisk><relativerisk><age>15</age><sex>1</sex><cat>4</cat><value>1.079053</value></relativerisk><relativerisk><age>15</age><sex>1</sex><cat>5</cat><value>1.1126975</value></relativerisk><relativerisk><age>15</age><sex>1</sex><cat>6</cat><value>1.1506275</value></relativerisk><relativerisk><age>15</age><sex>1</sex><cat>7</cat><value>1.1935431</value></relativerisk><relativerisk><age>15</age><sex>1</sex><cat>8</cat><value>1.2815485</value></relativerisk><relativerisk><age>16</age><sex>0</sex><cat>0</cat><value>0.96637976</value></relativerisk><relativerisk><age>16</age><sex>0</sex><cat>1</cat><value>1.0</value></relativerisk><relativerisk><age>16</age><sex>0</sex><cat>2</cat><value>1.0391968</value></relativerisk><relativerisk><age>16</age><sex>0</sex><cat>3</cat><value>1.0845094</value></relativerisk><relativerisk><age>16</age><sex>0</sex><cat>4</cat><value>1.1358632</value></relativerisk><relativerisk><age>16</age><sex>0</sex><cat>5</cat><value>1.193682</value></relativerisk><relativerisk><age>16</age><sex>0</sex><cat>6</cat><value>1.2587373</value></relativerisk><relativerisk><age>16</age><sex>0</sex><cat>7</cat><value>1.3320717</value></relativerisk><relativerisk><age>16</age><sex>0</sex><cat>8</cat><value>1.5084976</value></relativerisk><relativerisk><age>16</age><sex>1</sex><cat>0</cat><value>0.980989</value></relativerisk><relativerisk><age>16</age><sex>1</sex><cat>1</cat><value>1.0</value></relativerisk><relativerisk><age>16</age><sex>1</sex><cat>2</cat><value>1.0227894</value></relativerisk><relativerisk><age>16</age><sex>1</sex><cat>3</cat><value>1.0491788</value></relativerisk><relativerisk><age>16</age><sex>1</sex><cat>4</cat><value>1.079053</value></relativerisk><relativerisk><age>16</age><sex>1</sex><cat>5</cat><value>1.1126975</value></relativerisk><relativerisk><age>16</age><sex>1</sex><cat>6</cat><value>1.1506275</value></relativerisk><relativerisk><age>16</age><sex>1</sex><cat>7</cat><value>1.1935431</value></relativerisk><relativerisk><age>16</age><sex>1</sex><cat>8</cat><value>1.2815485</value></relativerisk><relativerisk><age>17</age><sex>0</sex><cat>0</cat><value>0.96637976</value></relativerisk><relativerisk><age>17</age><sex>0</sex><cat>1</cat><value>1.0</value></relativerisk><relativerisk><age>17</age><sex>0</sex><cat>2</cat><value>1.0391968</value></relativerisk><relativerisk><age>17</age><sex>0</sex><cat>3</cat><value>1.0845094</value></relativerisk><relativerisk><age>17</age><sex>0</sex><cat>4</cat><value>1.1358632</value></relativerisk><relativerisk><age>17</age><sex>0</sex><cat>5</cat><value>1.193682</value></relativerisk><relativerisk><age>17</age><sex>0</sex><cat>6</cat><value>1.2587373</value></relativerisk><relativerisk><age>17</age><sex>0</sex><cat>7</cat><value>1.3320717</value></relativerisk><relativerisk><age>17</age><sex>0</sex><cat>8</cat><value>1.5084976</value></relativerisk><relativerisk><age>17</age><sex>1</sex><cat>0</cat><value>0.980989</value></relativerisk><relativerisk><age>17</age><sex>1</sex><cat>1</cat><value>1.0</value></relativerisk><relativerisk><age>17</age><sex>1</sex><cat>2</cat><value>1.0227894</value></relativerisk><relativerisk><age>17</age><sex>1</sex><cat>3</cat><value>1.0491788</value></relativerisk><relativerisk><age>17</age><sex>1</sex><cat>4</cat><value>1.079053</value></relativerisk><relativerisk><age>17</age><sex>1</sex><cat>5</cat><value>1.1126975</value></relativerisk><relativerisk><age>17</age><sex>1</sex><cat>6</cat><value>1.1506275</value></relativerisk><relativerisk><age>17</age><sex>1</sex><cat>7</cat><value>1.1935431</value></relativerisk><relativerisk><age>17</age><sex>1</sex><cat>8</cat><value>1.2815485</value></relativerisk><relativerisk><age>18</age><sex>0</sex><cat>0</cat><value>0.96637976</value></relativerisk><relativerisk><age>18</age><sex>0</sex><cat>1</cat><value>1.0</value></relativerisk><relativerisk><age>18</age><sex>0</sex><cat>2</cat><value>1.0391968</value></relativerisk><relativerisk><age>18</age><sex>0</sex><cat>3</cat><value>1.0845094</value></relativerisk><relativerisk><age>18</age><sex>0</sex><cat>4</cat><value>1.1358632</value></relativerisk><relativerisk><age>18</age><sex>0</sex><cat>5</cat><value>1.193682</value></relativerisk><relativerisk><age>18</age><sex>0</sex><cat>6</cat><value>1.2587373</value></relativerisk><relativerisk><age>18</age><sex>0</sex><cat>7</cat><value>1.3320717</value></relativerisk><relativerisk><age>18</age><sex>0</sex><cat>8</cat><value>1.5084976</value></relativerisk><relativerisk><age>18</age><sex>1</sex><cat>0</cat><value>0.980989</value></relativerisk><relativerisk><age>18</age><sex>1</sex><cat>1</cat><value>1.0</value></relativerisk><relativerisk><age>18</age><sex>1</sex><cat>2</cat><value>1.0227894</value></relativerisk><relativerisk><age>18</age><sex>1</sex><cat>3</cat><value>1.0491788</value></relativerisk><relativerisk><age>18</age><sex>1</sex><cat>4</cat><value>1.079053</value></relativerisk><relativerisk><age>18</age><sex>1</sex><cat>5</cat><value>1.1126975</value></relativerisk><relativerisk><age>18</age><sex>1</sex><cat>6</cat><value>1.1506275</value></relativerisk><relativerisk><age>18</age><sex>1</sex><cat>7</cat><value>1.1935431</value></relativerisk><relativerisk><age>18</age><sex>1</sex><cat>8</cat><value>1.2815485</value></relativerisk><relativerisk><age>19</age><sex>0</sex><cat>0</cat><value>0.96637976</value></relativerisk><relativerisk><age>19</age><sex>0</sex><cat>1</cat><value>1.0</value></relativerisk><relativerisk><age>19</age><sex>0</sex><cat>2</cat><value>1.0391968</value></relativerisk><relativerisk><age>19</age><sex>0</sex><cat>3</cat><value>1.0845094</value></relativerisk><relativerisk><age>19</age><sex>0</sex><cat>4</cat><value>1.1358632</value></relativerisk><relativerisk><age>19</age><sex>0</sex><cat>5</cat><value>1.193682</value></relativerisk><relativerisk><age>19</age><sex>0</sex><cat>6</cat><value>1.2587373</value></relativerisk><relativerisk><age>19</age><sex>0</sex><cat>7</cat><value>1.3320717</value></relativerisk><relativerisk><age>19</age><sex>0</sex><cat>8</cat><value>1.5084976</value></relativerisk><relativerisk><age>19</age><sex>1</sex><cat>0</cat><value>0.980989</value></relativerisk><relativerisk><age>19</age><sex>1</sex><cat>1</cat><value>1.0</value></relativerisk><relativerisk><age>19</age><sex>1</sex><cat>2</cat><value>1.0227894</value></relativerisk><relativerisk><age>19</age><sex>1</sex><cat>3</cat><value>1.0491788</value></relativerisk><relativerisk><age>19</age><sex>1</sex><cat>4</cat><value>1.079053</value></relativerisk><relativerisk><age>19</age><sex>1</sex><cat>5</cat><value>1.1126975</value></relativerisk><relativerisk><age>19</age><sex>1</sex><cat>6</cat><value>1.1506275</value></relativerisk><relativerisk><age>19</age><sex>1</sex><cat>7</cat><value>1.1935431</value></relativerisk><relativerisk><age>19</age><sex>1</sex><cat>8</cat><value>1.2815485</value></relativerisk><relativerisk><age>20</age><sex>0</sex><cat>0</cat><value>0.96637976</value></relativerisk><relativerisk><age>20</age><sex>0</sex><cat>1</cat><value>1.0</value></relativerisk><relativerisk><age>20</age><sex>0</sex><cat>2</cat><value>1.0391968</value></relativerisk><relativerisk><age>20</age><sex>0</sex><cat>3</cat><value>1.0845094</value></relativerisk><relativerisk><age>20</age><sex>0</sex><cat>4</cat><value>1.1358632</value></relativerisk><relativerisk><age>20</age><sex>0</sex><cat>5</cat><value>1.193682</value></relativerisk><relativerisk><age>20</age><sex>0</sex><cat>6</cat><value>1.2587373</value></relativerisk><relativerisk><age>20</age><sex>0</sex><cat>7</cat><value>1.3320717</value></relativerisk><relativerisk><age>20</age><sex>0</sex><cat>8</cat><value>1.5084976</value></relativerisk><relativerisk><age>20</age><sex>1</sex><cat>0</cat><value>0.980989</value></relativerisk><relativerisk><age>20</age><sex>1</sex><cat>1</cat><value>1.0</value></relativerisk><relativerisk><age>20</age><sex>1</sex><cat>2</cat><value>1.0227894</value></relativerisk><relativerisk><age>20</age><sex>1</sex><cat>3</cat><value>1.0491788</value></relativerisk><relativerisk><age>20</age><sex>1</sex><cat>4</cat><value>1.079053</value></relativerisk><relativerisk><age>20</age><sex>1</sex><cat>5</cat><value>1.1126975</value></relativerisk><relativerisk><age>20</age><sex>1</sex><cat>6</cat><value>1.1506275</value></relativerisk><relativerisk><age>20</age><sex>1</sex><cat>7</cat><value>1.1935431</value></relativerisk><relativerisk><age>20</age><sex>1</sex><cat>8</cat><value>1.2815485</value></relativerisk><relativerisk><age>21</age><sex>0</sex><cat>0</cat><value>0.96637976</value></relativerisk><relativerisk><age>21</age><sex>0</sex><cat>1</cat><value>1.0</value></relativerisk><relativerisk><age>21</age><sex>0</sex><cat>2</cat><value>1.0391968</value></relativerisk><relativerisk><age>21</age><sex>0</sex><cat>3</cat><value>1.0845094</value></relativerisk><relativerisk><age>21</age><sex>0</sex><cat>4</cat><value>1.1358632</value></relativerisk><relativerisk><age>21</age><sex>0</sex><cat>5</cat><value>1.193682</value></relativerisk><relativerisk><age>21</age><sex>0</sex><cat>6</cat><value>1.2587373</value></relativerisk><relativerisk><age>21</age><sex>0</sex><cat>7</cat><value>1.3320717</value></relativerisk><relativerisk><age>21</age><sex>0</sex><cat>8</cat><value>1.5084976</value></relativerisk><relativerisk><age>21</age><sex>1</sex><cat>0</cat><value>0.980989</value></relativerisk><relativerisk><age>21</age><sex>1</sex><cat>1</cat><value>1.0</value></relativerisk><relativerisk><age>21</age><sex>1</sex><cat>2</cat><value>1.0227894</value></relativerisk><relativerisk><age>21</age><sex>1</sex><cat>3</cat><value>1.0491788</value></relativerisk><relativerisk><age>21</age><sex>1</sex><cat>4</cat><value>1.079053</value></relativerisk><relativerisk><age>21</age><sex>1</sex><cat>5</cat><value>1.1126975</value></relativerisk><relativerisk><age>21</age><sex>1</sex><cat>6</cat><value>1.1506275</value></relativerisk><relativerisk><age>21</age><sex>1</sex><cat>7</cat><value>1.1935431</value></relativerisk><relativerisk><age>21</age><sex>1</sex><cat>8</cat><value>1.2815485</value></relativerisk><relativerisk><age>22</age><sex>0</sex><cat>0</cat><value>0.96637976</value></relativerisk><relativerisk><age>22</age><sex>0</sex><cat>1</cat><value>1.0</value></relativerisk><relativerisk><age>22</age><sex>0</sex><cat>2</cat><value>1.0391968</value></relativerisk><relativerisk><age>22</age><sex>0</sex><cat>3</cat><value>1.0845094</value></relativerisk><relativerisk><age>22</age><sex>0</sex><cat>4</cat><value>1.1358632</value></relativerisk><relativerisk><age>22</age><sex>0</sex><cat>5</cat><value>1.193682</value></relativerisk><relativerisk><age>22</age><sex>0</sex><cat>6</cat><value>1.2587373</value></relativerisk><relativerisk><age>22</age><sex>0</sex><cat>7</cat><value>1.3320717</value></relativerisk><relativerisk><age>22</age><sex>0</sex><cat>8</cat><value>1.5084976</value></relativerisk><relativerisk><age>22</age><sex>1</sex><cat>0</cat><value>0.980989</value></relativerisk><relativerisk><age>22</age><sex>1</sex><cat>1</cat><value>1.0</value></relativerisk><relativerisk><age>22</age><sex>1</sex><cat>2</cat><value>1.0227894</value></relativerisk><relativerisk><age>22</age><sex>1</sex><cat>3</cat><value>1.0491788</value></relativerisk><relativerisk><age>22</age><sex>1</sex><cat>4</cat><value>1.079053</value></relativerisk><relativerisk><age>22</age><sex>1</sex><cat>5</cat><value>1.1126975</value></relativerisk><relativerisk><age>22</age><sex>1</sex><cat>6</cat><value>1.1506275</value></relativerisk><relativerisk><age>22</age><sex>1</sex><cat>7</cat><value>1.1935431</value></relativerisk><relativerisk><age>22</age><sex>1</sex><cat>8</cat><value>1.2815485</value></relativerisk><relativerisk><age>23</age><sex>0</sex><cat>0</cat><value>0.96637976</value></relativerisk><relativerisk><age>23</age><sex>0</sex><cat>1</cat><value>1.0</value></relativerisk><relativerisk><age>23</age><sex>0</sex><cat>2</cat><value>1.0391968</value></relativerisk><relativerisk><age>23</age><sex>0</sex><cat>3</cat><value>1.0845094</value></relativerisk><relativerisk><age>23</age><sex>0</sex><cat>4</cat><value>1.1358632</value></relativerisk><relativerisk><age>23</age><sex>0</sex><cat>5</cat><value>1.193682</value></relativerisk><relativerisk><age>23</age><sex>0</sex><cat>6</cat><value>1.2587373</value></relativerisk><relativerisk><age>23</age><sex>0</sex><cat>7</cat><value>1.3320717</value></relativerisk><relativerisk><age>23</age><sex>0</sex><cat>8</cat><value>1.5084976</value></relativerisk><relativerisk><age>23</age><sex>1</sex><cat>0</cat><value>0.980989</value></relativerisk><relativerisk><age>23</age><sex>1</sex><cat>1</cat><value>1.0</value></relativerisk><relativerisk><age>23</age><sex>1</sex><cat>2</cat><value>1.0227894</value></relativerisk><relativerisk><age>23</age><sex>1</sex><cat>3</cat><value>1.0491788</value></relativerisk><relativerisk><age>23</age><sex>1</sex><cat>4</cat><value>1.079053</value></relativerisk><relativerisk><age>23</age><sex>1</sex><cat>5</cat><value>1.1126975</value></relativerisk><relativerisk><age>23</age><sex>1</sex><cat>6</cat><value>1.1506275</value></relativerisk><relativerisk><age>23</age><sex>1</sex><cat>7</cat><value>1.1935431</value></relativerisk><relativerisk><age>23</age><sex>1</sex><cat>8</cat><value>1.2815485</value></relativerisk><relativerisk><age>24</age><sex>0</sex><cat>0</cat><value>0.96637976</value></relativerisk><relativerisk><age>24</age><sex>0</sex><cat>1</cat><value>1.0</value></relativerisk><relativerisk><age>24</age><sex>0</sex><cat>2</cat><value>1.0391968</value></relativerisk><relativerisk><age>24</age><sex>0</sex><cat>3</cat><value>1.0845094</value></relativerisk><relativerisk><age>24</age><sex>0</sex><cat>4</cat><value>1.1358632</value></relativerisk><relativerisk><age>24</age><sex>0</sex><cat>5</cat><value>1.193682</value></relativerisk><relativerisk><age>24</age><sex>0</sex><cat>6</cat><value>1.2587373</value></relativerisk><relativerisk><age>24</age><sex>0</sex><cat>7</cat><value>1.3320717</value></relativerisk><relativerisk><age>24</age><sex>0</sex><cat>8</cat><value>1.5084976</value></relativerisk><relativerisk><age>24</age><sex>1</sex><cat>0</cat><value>0.980989</value></relativerisk><relativerisk><age>24</age><sex>1</sex><cat>1</cat><value>1.0</value></relativerisk><relativerisk><age>24</age><sex>1</sex><cat>2</cat><value>1.0227894</value></relativerisk><relativerisk><age>24</age><sex>1</sex><cat>3</cat><value>1.0491788</value></relativerisk><relativerisk><age>24</age><sex>1</sex><cat>4</cat><value>1.079053</value></relativerisk><relativerisk><age>24</age><sex>1</sex><cat>5</cat><value>1.1126975</value></relativerisk><relativerisk><age>24</age><sex>1</sex><cat>6</cat><value>1.1506275</value></relativerisk><relativerisk><age>24</age><sex>1</sex><cat>7</cat><value>1.1935431</value></relativerisk><relativerisk><age>24</age><sex>1</sex><cat>8</cat><value>1.2815485</value></relativerisk><relativerisk><age>25</age><sex>0</sex><cat>0</cat><value>0.96637976</value></relativerisk><relativerisk><age>25</age><sex>0</sex><cat>1</cat><value>1.0</value></relativerisk><relativerisk><age>25</age><sex>0</sex><cat>2</cat><value>1.0391968</value></relativerisk><relativerisk><age>25</age><sex>0</sex><cat>3</cat><value>1.0845094</value></relativerisk><relativerisk><age>25</age><sex>0</sex><cat>4</cat><value>1.1358632</value></relativerisk><relativerisk><age>25</age><sex>0</sex><cat>5</cat><value>1.193682</value></relativerisk><relativerisk><age>25</age><sex>0</sex><cat>6</cat><value>1.2587373</value></relativerisk><relativerisk><age>25</age><sex>0</sex><cat>7</cat><value>1.3320717</value></relativerisk><relativerisk><age>25</age><sex>0</sex><cat>8</cat><value>1.5084976</value></relativerisk><relativerisk><age>25</age><sex>1</sex><cat>0</cat><value>0.980989</value></relativerisk><relativerisk><age>25</age><sex>1</sex><cat>1</cat><value>1.0</value></relativerisk><relativerisk><age>25</age><sex>1</sex><cat>2</cat><value>1.0227894</value></relativerisk><relativerisk><age>25</age><sex>1</sex><cat>3</cat><value>1.0491788</value></relativerisk><relativerisk><age>25</age><sex>1</sex><cat>4</cat><value>1.079053</value></relativerisk><relativerisk><age>25</age><sex>1</sex><cat>5</cat><value>1.1126975</value></relativerisk><relativerisk><age>25</age><sex>1</sex><cat>6</cat><value>1.1506275</value></relativerisk><relativerisk><age>25</age><sex>1</sex><cat>7</cat><value>1.1935431</value></relativerisk><relativerisk><age>25</age><sex>1</sex><cat>8</cat><value>1.2815485</value></relativerisk><relativerisk><age>26</age><sex>0</sex><cat>0</cat><value>0.96637976</value></relativerisk><relativerisk><age>26</age><sex>0</sex><cat>1</cat><value>1.0</value></relativerisk><relativerisk><age>26</age><sex>0</sex><cat>2</cat><value>1.0391968</value></relativerisk><relativerisk><age>26</age><sex>0</sex><cat>3</cat><value>1.0845094</value></relativerisk><relativerisk><age>26</age><sex>0</sex><cat>4</cat><value>1.1358632</value></relativerisk><relativerisk><age>26</age><sex>0</sex><cat>5</cat><value>1.193682</value></relativerisk><relativerisk><age>26</age><sex>0</sex><cat>6</cat><value>1.2587373</value></relativerisk><relativerisk><age>26</age><sex>0</sex><cat>7</cat><value>1.3320717</value></relativerisk><relativerisk><age>26</age><sex>0</sex><cat>8</cat><value>1.5084976</value></relativerisk><relativerisk><age>26</age><sex>1</sex><cat>0</cat><value>0.980989</value></relativerisk><relativerisk><age>26</age><sex>1</sex><cat>1</cat><value>1.0</value></relativerisk><relativerisk><age>26</age><sex>1</sex><cat>2</cat><value>1.0227894</value></relativerisk><relativerisk><age>26</age><sex>1</sex><cat>3</cat><value>1.0491788</value></relativerisk><relativerisk><age>26</age><sex>1</sex><cat>4</cat><value>1.079053</value></relativerisk><relativerisk><age>26</age><sex>1</sex><cat>5</cat><value>1.1126975</value></relativerisk><relativerisk><age>26</age><sex>1</sex><cat>6</cat><value>1.1506275</value></relativerisk><relativerisk><age>26</age><sex>1</sex><cat>7</cat><value>1.1935431</value></relativerisk><relativerisk><age>26</age><sex>1</sex><cat>8</cat><value>1.2815485</value></relativerisk><relativerisk><age>27</age><sex>0</sex><cat>0</cat><value>0.96637976</value></relativerisk><relativerisk><age>27</age><sex>0</sex><cat>1</cat><value>1.0</value></relativerisk><relativerisk><age>27</age><sex>0</sex><cat>2</cat><value>1.0391968</value></relativerisk><relativerisk><age>27</age><sex>0</sex><cat>3</cat><value>1.0845094</value></relativerisk><relativerisk><age>27</age><sex>0</sex><cat>4</cat><value>1.1358632</value></relativerisk><relativerisk><age>27</age><sex>0</sex><cat>5</cat><value>1.193682</value></relativerisk><relativerisk><age>27</age><sex>0</sex><cat>6</cat><value>1.2587373</value></relativerisk><relativerisk><age>27</age><sex>0</sex><cat>7</cat><value>1.3320717</value></relativerisk><relativerisk><age>27</age><sex>0</sex><cat>8</cat><value>1.5084976</value></relativerisk><relativerisk><age>27</age><sex>1</sex><cat>0</cat><value>0.980989</value></relativerisk><relativerisk><age>27</age><sex>1</sex><cat>1</cat><value>1.0</value></relativerisk><relativerisk><age>27</age><sex>1</sex><cat>2</cat><value>1.0227894</value></relativerisk><relativerisk><age>27</age><sex>1</sex><cat>3</cat><value>1.0491788</value></relativerisk><relativerisk><age>27</age><sex>1</sex><cat>4</cat><value>1.079053</value></relativerisk><relativerisk><age>27</age><sex>1</sex><cat>5</cat><value>1.1126975</value></relativerisk><relativerisk><age>27</age><sex>1</sex><cat>6</cat><value>1.1506275</value></relativerisk><relativerisk><age>27</age><sex>1</sex><cat>7</cat><value>1.1935431</value></relativerisk><relativerisk><age>27</age><sex>1</sex><cat>8</cat><value>1.2815485</value></relativerisk><relativerisk><age>28</age><sex>0</sex><cat>0</cat><value>0.96637976</value></relativerisk><relativerisk><age>28</age><sex>0</sex><cat>1</cat><value>1.0</value></relativerisk><relativerisk><age>28</age><sex>0</sex><cat>2</cat><value>1.0391968</value></relativerisk><relativerisk><age>28</age><sex>0</sex><cat>3</cat><value>1.0845094</value></relativerisk><relativerisk><age>28</age><sex>0</sex><cat>4</cat><value>1.1358632</value></relativerisk><relativerisk><age>28</age><sex>0</sex><cat>5</cat><value>1.193682</value></relativerisk><relativerisk><age>28</age><sex>0</sex><cat>6</cat><value>1.2587373</value></relativerisk><relativerisk><age>28</age><sex>0</sex><cat>7</cat><value>1.3320717</value></relativerisk><relativerisk><age>28</age><sex>0</sex><cat>8</cat><value>1.5084976</value></relativerisk><relativerisk><age>28</age><sex>1</sex><cat>0</cat><value>0.980989</value></relativerisk><relativerisk><age>28</age><sex>1</sex><cat>1</cat><value>1.0</value></relativerisk><relativerisk><age>28</age><sex>1</sex><cat>2</cat><value>1.0227894</value></relativerisk><relativerisk><age>28</age><sex>1</sex><cat>3</cat><value>1.0491788</value></relativerisk><relativerisk><age>28</age><sex>1</sex><cat>4</cat><value>1.079053</value></relativerisk><relativerisk><age>28</age><sex>1</sex><cat>5</cat><value>1.1126975</value></relativerisk><relativerisk><age>28</age><sex>1</sex><cat>6</cat><value>1.1506275</value></relativerisk><relativerisk><age>28</age><sex>1</sex><cat>7</cat><value>1.1935431</value></relativerisk><relativerisk><age>28</age><sex>1</sex><cat>8</cat><value>1.2815485</value></relativerisk><relativerisk><age>29</age><sex>0</sex><cat>0</cat><value>0.96637976</value></relativerisk><relativerisk><age>29</age><sex>0</sex><cat>1</cat><value>1.0</value></relativerisk><relativerisk><age>29</age><sex>0</sex><cat>2</cat><value>1.0391968</value></relativerisk><relativerisk><age>29</age><sex>0</sex><cat>3</cat><value>1.0845094</value></relativerisk><relativerisk><age>29</age><sex>0</sex><cat>4</cat><value>1.1358632</value></relativerisk><relativerisk><age>29</age><sex>0</sex><cat>5</cat><value>1.193682</value></relativerisk><relativerisk><age>29</age><sex>0</sex><cat>6</cat><value>1.2587373</value></relativerisk><relativerisk><age>29</age><sex>0</sex><cat>7</cat><value>1.3320717</value></relativerisk><relativerisk><age>29</age><sex>0</sex><cat>8</cat><value>1.5084976</value></relativerisk><relativerisk><age>29</age><sex>1</sex><cat>0</cat><value>0.980989</value></relativerisk><relativerisk><age>29</age><sex>1</sex><cat>1</cat><value>1.0</value></relativerisk><relativerisk><age>29</age><sex>1</sex><cat>2</cat><value>1.0227894</value></relativerisk><relativerisk><age>29</age><sex>1</sex><cat>3</cat><value>1.0491788</value></relativerisk><relativerisk><age>29</age><sex>1</sex><cat>4</cat><value>1.079053</value></relativerisk><relativerisk><age>29</age><sex>1</sex><cat>5</cat><value>1.1126975</value></relativerisk><relativerisk><age>29</age><sex>1</sex><cat>6</cat><value>1.1506275</value></relativerisk><relativerisk><age>29</age><sex>1</sex><cat>7</cat><value>1.1935431</value></relativerisk><relativerisk><age>29</age><sex>1</sex><cat>8</cat><value>1.2815485</value></relativerisk><relativerisk><age>30</age><sex>0</sex><cat>0</cat><value>0.96637976</value></relativerisk><relativerisk><age>30</age><sex>0</sex><cat>1</cat><value>1.0</value></relativerisk><relativerisk><age>30</age><sex>0</sex><cat>2</cat><value>1.0391968</value></relativerisk><relativerisk><age>30</age><sex>0</sex><cat>3</cat><value>1.0845094</value></relativerisk><relativerisk><age>30</age><sex>0</sex><cat>4</cat><value>1.1358632</value></relativerisk><relativerisk><age>30</age><sex>0</sex><cat>5</cat><value>1.193682</value></relativerisk><relativerisk><age>30</age><sex>0</sex><cat>6</cat><value>1.2587373</value></relativerisk><relativerisk><age>30</age><sex>0</sex><cat>7</cat><value>1.3320717</value></relativerisk><relativerisk><age>30</age><sex>0</sex><cat>8</cat><value>1.5084976</value></relativerisk><relativerisk><age>30</age><sex>1</sex><cat>0</cat><value>0.980989</value></relativerisk><relativerisk><age>30</age><sex>1</sex><cat>1</cat><value>1.0</value></relativerisk><relativerisk><age>30</age><sex>1</sex><cat>2</cat><value>1.0227894</value></relativerisk><relativerisk><age>30</age><sex>1</sex><cat>3</cat><value>1.0491788</value></relativerisk><relativerisk><age>30</age><sex>1</sex><cat>4</cat><value>1.079053</value></relativerisk><relativerisk><age>30</age><sex>1</sex><cat>5</cat><value>1.1126975</value></relativerisk><relativerisk><age>30</age><sex>1</sex><cat>6</cat><value>1.1506275</value></relativerisk><relativerisk><age>30</age><sex>1</sex><cat>7</cat><value>1.1935431</value></relativerisk><relativerisk><age>30</age><sex>1</sex><cat>8</cat><value>1.2815485</value></relativerisk><relativerisk><age>31</age><sex>0</sex><cat>0</cat><value>0.96637976</value></relativerisk><relativerisk><age>31</age><sex>0</sex><cat>1</cat><value>1.0</value></relativerisk><relativerisk><age>31</age><sex>0</sex><cat>2</cat><value>1.0391968</value></relativerisk><relativerisk><age>31</age><sex>0</sex><cat>3</cat><value>1.0845094</value></relativerisk><relativerisk><age>31</age><sex>0</sex><cat>4</cat><value>1.1358632</value></relativerisk><relativerisk><age>31</age><sex>0</sex><cat>5</cat><value>1.193682</value></relativerisk><relativerisk><age>31</age><sex>0</sex><cat>6</cat><value>1.2587373</value></relativerisk><relativerisk><age>31</age><sex>0</sex><cat>7</cat><value>1.3320717</value></relativerisk><relativerisk><age>31</age><sex>0</sex><cat>8</cat><value>1.5084976</value></relativerisk><relativerisk><age>31</age><sex>1</sex><cat>0</cat><value>0.980989</value></relativerisk><relativerisk><age>31</age><sex>1</sex><cat>1</cat><value>1.0</value></relativerisk><relativerisk><age>31</age><sex>1</sex><cat>2</cat><value>1.0227894</value></relativerisk><relativerisk><age>31</age><sex>1</sex><cat>3</cat><value>1.0491788</value></relativerisk><relativerisk><age>31</age><sex>1</sex><cat>4</cat><value>1.079053</value></relativerisk><relativerisk><age>31</age><sex>1</sex><cat>5</cat><value>1.1126975</value></relativerisk><relativerisk><age>31</age><sex>1</sex><cat>6</cat><value>1.1506275</value></relativerisk><relativerisk><age>31</age><sex>1</sex><cat>7</cat><value>1.1935431</value></relativerisk><relativerisk><age>31</age><sex>1</sex><cat>8</cat><value>1.2815485</value></relativerisk><relativerisk><age>32</age><sex>0</sex><cat>0</cat><value>0.96637976</value></relativerisk><relativerisk><age>32</age><sex>0</sex><cat>1</cat><value>1.0</value></relativerisk><relativerisk><age>32</age><sex>0</sex><cat>2</cat><value>1.0391968</value></relativerisk><relativerisk><age>32</age><sex>0</sex><cat>3</cat><value>1.0845094</value></relativerisk><relativerisk><age>32</age><sex>0</sex><cat>4</cat><value>1.1358632</value></relativerisk><relativerisk><age>32</age><sex>0</sex><cat>5</cat><value>1.193682</value></relativerisk><relativerisk><age>32</age><sex>0</sex><cat>6</cat><value>1.2587373</value></relativerisk><relativerisk><age>32</age><sex>0</sex><cat>7</cat><value>1.3320717</value></relativerisk><relativerisk><age>32</age><sex>0</sex><cat>8</cat><value>1.5084976</value></relativerisk><relativerisk><age>32</age><sex>1</sex><cat>0</cat><value>0.980989</value></relativerisk><relativerisk><age>32</age><sex>1</sex><cat>1</cat><value>1.0</value></relativerisk><relativerisk><age>32</age><sex>1</sex><cat>2</cat><value>1.0227894</value></relativerisk><relativerisk><age>32</age><sex>1</sex><cat>3</cat><value>1.0491788</value></relativerisk><relativerisk><age>32</age><sex>1</sex><cat>4</cat><value>1.079053</value></relativerisk><relativerisk><age>32</age><sex>1</sex><cat>5</cat><value>1.1126975</value></relativerisk><relativerisk><age>32</age><sex>1</sex><cat>6</cat><value>1.1506275</value></relativerisk><relativerisk><age>32</age><sex>1</sex><cat>7</cat><value>1.1935431</value></relativerisk><relativerisk><age>32</age><sex>1</sex><cat>8</cat><value>1.2815485</value></relativerisk><relativerisk><age>33</age><sex>0</sex><cat>0</cat><value>0.96637976</value></relativerisk><relativerisk><age>33</age><sex>0</sex><cat>1</cat><value>1.0</value></relativerisk><relativerisk><age>33</age><sex>0</sex><cat>2</cat><value>1.0391968</value></relativerisk><relativerisk><age>33</age><sex>0</sex><cat>3</cat><value>1.0845094</value></relativerisk><relativerisk><age>33</age><sex>0</sex><cat>4</cat><value>1.1358632</value></relativerisk><relativerisk><age>33</age><sex>0</sex><cat>5</cat><value>1.193682</value></relativerisk><relativerisk><age>33</age><sex>0</sex><cat>6</cat><value>1.2587373</value></relativerisk><relativerisk><age>33</age><sex>0</sex><cat>7</cat><value>1.3320717</value></relativerisk><relativerisk><age>33</age><sex>0</sex><cat>8</cat><value>1.5084976</value></relativerisk><relativerisk><age>33</age><sex>1</sex><cat>0</cat><value>0.980989</value></relativerisk><relativerisk><age>33</age><sex>1</sex><cat>1</cat><value>1.0</value></relativerisk><relativerisk><age>33</age><sex>1</sex><cat>2</cat><value>1.0227894</value></relativerisk><relativerisk><age>33</age><sex>1</sex><cat>3</cat><value>1.0491788</value></relativerisk><relativerisk><age>33</age><sex>1</sex><cat>4</cat><value>1.079053</value></relativerisk><relativerisk><age>33</age><sex>1</sex><cat>5</cat><value>1.1126975</value></relativerisk><relativerisk><age>33</age><sex>1</sex><cat>6</cat><value>1.1506275</value></relativerisk><relativerisk><age>33</age><sex>1</sex><cat>7</cat><value>1.1935431</value></relativerisk><relativerisk><age>33</age><sex>1</sex><cat>8</cat><value>1.2815485</value></relativerisk><relativerisk><age>34</age><sex>0</sex><cat>0</cat><value>0.96637976</value></relativerisk><relativerisk><age>34</age><sex>0</sex><cat>1</cat><value>1.0</value></relativerisk><relativerisk><age>34</age><sex>0</sex><cat>2</cat><value>1.0391968</value></relativerisk><relativerisk><age>34</age><sex>0</sex><cat>3</cat><value>1.0845094</value></relativerisk><relativerisk><age>34</age><sex>0</sex><cat>4</cat><value>1.1358632</value></relativerisk><relativerisk><age>34</age><sex>0</sex><cat>5</cat><value>1.193682</value></relativerisk><relativerisk><age>34</age><sex>0</sex><cat>6</cat><value>1.2587373</value></relativerisk><relativerisk><age>34</age><sex>0</sex><cat>7</cat><value>1.3320717</value></relativerisk><relativerisk><age>34</age><sex>0</sex><cat>8</cat><value>1.5084976</value></relativerisk><relativerisk><age>34</age><sex>1</sex><cat>0</cat><value>0.980989</value></relativerisk><relativerisk><age>34</age><sex>1</sex><cat>1</cat><value>1.0</value></relativerisk><relativerisk><age>34</age><sex>1</sex><cat>2</cat><value>1.0227894</value></relativerisk><relativerisk><age>34</age><sex>1</sex><cat>3</cat><value>1.0491788</value></relativerisk><relativerisk><age>34</age><sex>1</sex><cat>4</cat><value>1.079053</value></relativerisk><relativerisk><age>34</age><sex>1</sex><cat>5</cat><value>1.1126975</value></relativerisk><relativerisk><age>34</age><sex>1</sex><cat>6</cat><value>1.1506275</value></relativerisk><relativerisk><age>34</age><sex>1</sex><cat>7</cat><value>1.1935431</value></relativerisk><relativerisk><age>34</age><sex>1</sex><cat>8</cat><value>1.2815485</value></relativerisk><relativerisk><age>35</age><sex>0</sex><cat>0</cat><value>0.96637976</value></relativerisk><relativerisk><age>35</age><sex>0</sex><cat>1</cat><value>1.0</value></relativerisk><relativerisk><age>35</age><sex>0</sex><cat>2</cat><value>1.0391968</value></relativerisk><relativerisk><age>35</age><sex>0</sex><cat>3</cat><value>1.0845094</value></relativerisk><relativerisk><age>35</age><sex>0</sex><cat>4</cat><value>1.1358632</value></relativerisk><relativerisk><age>35</age><sex>0</sex><cat>5</cat><value>1.193682</value></relativerisk><relativerisk><age>35</age><sex>0</sex><cat>6</cat><value>1.2587373</value></relativerisk><relativerisk><age>35</age><sex>0</sex><cat>7</cat><value>1.3320717</value></relativerisk><relativerisk><age>35</age><sex>0</sex><cat>8</cat><value>1.5084976</value></relativerisk><relativerisk><age>35</age><sex>1</sex><cat>0</cat><value>0.980989</value></relativerisk><relativerisk><age>35</age><sex>1</sex><cat>1</cat><value>1.0</value></relativerisk><relativerisk><age>35</age><sex>1</sex><cat>2</cat><value>1.0227894</value></relativerisk><relativerisk><age>35</age><sex>1</sex><cat>3</cat><value>1.0491788</value></relativerisk><relativerisk><age>35</age><sex>1</sex><cat>4</cat><value>1.079053</value></relativerisk><relativerisk><age>35</age><sex>1</sex><cat>5</cat><value>1.1126975</value></relativerisk><relativerisk><age>35</age><sex>1</sex><cat>6</cat><value>1.1506275</value></relativerisk><relativerisk><age>35</age><sex>1</sex><cat>7</cat><value>1.1935431</value></relativerisk><relativerisk><age>35</age><sex>1</sex><cat>8</cat><value>1.2815485</value></relativerisk><relativerisk><age>36</age><sex>0</sex><cat>0</cat><value>0.966401</value></relativerisk><relativerisk><age>36</age><sex>0</sex><cat>1</cat><value>1.0</value></relativerisk><relativerisk><age>36</age><sex>0</sex><cat>2</cat><value>1.0391755</value></relativerisk><relativerisk><age>36</age><sex>0</sex><cat>3</cat><value>1.084468</value></relativerisk><relativerisk><age>36</age><sex>0</sex><cat>4</cat><value>1.1358054</value></relativerisk><relativerisk><age>36</age><sex>0</sex><cat>5</cat><value>1.1936135</value></relativerisk><relativerisk><age>36</age><sex>0</sex><cat>6</cat><value>1.2586672</value></relativerisk><relativerisk><age>36</age><sex>0</sex><cat>7</cat><value>1.3320128</value></relativerisk><relativerisk><age>36</age><sex>0</sex><cat>8</cat><value>1.5085387</value></relativerisk><relativerisk><age>36</age><sex>1</sex><cat>0</cat><value>0.9804993</value></relativerisk><relativerisk><age>36</age><sex>1</sex><cat>1</cat><value>1.0</value></relativerisk><relativerisk><age>36</age><sex>1</sex><cat>2</cat><value>1.023396</value></relativerisk><relativerisk><age>36</age><sex>1</sex><cat>3</cat><value>1.0505148</value></relativerisk><relativerisk><age>36</age><sex>1</sex><cat>4</cat><value>1.081249</value></relativerisk><relativerisk><age>36</age><sex>1</sex><cat>5</cat><value>1.1159049</value></relativerisk><relativerisk><age>36</age><sex>1</sex><cat>6</cat><value>1.1550287</value></relativerisk><relativerisk><age>36</age><sex>1</sex><cat>7</cat><value>1.1993614</value></relativerisk><relativerisk><age>36</age><sex>1</sex><cat>8</cat><value>1.2905405</value></relativerisk><relativerisk><age>37</age><sex>0</sex><cat>0</cat><value>0.9662937</value></relativerisk><relativerisk><age>37</age><sex>0</sex><cat>1</cat><value>1.0</value></relativerisk><relativerisk><age>37</age><sex>0</sex><cat>2</cat><value>1.0393089</value></relativerisk><relativerisk><age>37</age><sex>0</sex><cat>3</cat><value>1.0847665</value></relativerisk><relativerisk><age>37</age><sex>0</sex><cat>4</cat><value>1.1363051</value></relativerisk><relativerisk><age>37</age><sex>0</sex><cat>5</cat><value>1.1943572</value></relativerisk><relativerisk><age>37</age><sex>0</sex><cat>6</cat><value>1.259707</value></relativerisk><relativerisk><age>37</age><sex>0</sex><cat>7</cat><value>1.333413</value></relativerisk><relativerisk><age>37</age><sex>0</sex><cat>8</cat><value>1.5109463</value></relativerisk><relativerisk><age>37</age><sex>1</sex><cat>0</cat><value>0.9799334</value></relativerisk><relativerisk><age>37</age><sex>1</sex><cat>1</cat><value>1.0</value></relativerisk><relativerisk><age>37</age><sex>1</sex><cat>2</cat><value>1.0240921</value></relativerisk><relativerisk><age>37</age><sex>1</sex><cat>3</cat><value>1.0520409</value></relativerisk><relativerisk><age>37</age><sex>1</sex><cat>4</cat><value>1.0837454</value></relativerisk><relativerisk><age>37</age><sex>1</sex><cat>5</cat><value>1.1195321</value></relativerisk><relativerisk><age>37</age><sex>1</sex><cat>6</cat><value>1.1599776</value></relativerisk><relativerisk><age>37</age><sex>1</sex><cat>7</cat><value>1.2058643</value></relativerisk><relativerisk><age>37</age><sex>1</sex><cat>8</cat><value>1.3004628</value></relativerisk><relativerisk><age>38</age><sex>0</sex><cat>0</cat><value>0.966068</value></relativerisk><relativerisk><age>38</age><sex>0</sex><cat>1</cat><value>1.0</value></relativerisk><relativerisk><age>38</age><sex>0</sex><cat>2</cat><value>1.0395849</value></relativerisk><relativerisk><age>38</age><sex>0</sex><cat>3</cat><value>1.0853786</value></relativerisk><relativerisk><age>38</age><sex>0</sex><cat>4</cat><value>1.1373196</value></relativerisk><relativerisk><age>38</age><sex>0</sex><cat>5</cat><value>1.1958512</value></relativerisk><relativerisk><age>38</age><sex>0</sex><cat>6</cat><value>1.261773</value></relativerisk><relativerisk><age>38</age><sex>0</sex><cat>7</cat><value>1.3361635</value></relativerisk><relativerisk><age>38</age><sex>0</sex><cat>8</cat><value>1.515548</value></relativerisk><relativerisk><age>38</age><sex>1</sex><cat>0</cat><value>0.9792951</value></relativerisk><relativerisk><age>38</age><sex>1</sex><cat>1</cat><value>1.0</value></relativerisk><relativerisk><age>38</age><sex>1</sex><cat>2</cat><value>1.0248735</value></relativerisk><relativerisk><age>38</age><sex>1</sex><cat>3</cat><value>1.0537491</value></relativerisk><relativerisk><age>38</age><sex>1</sex><cat>4</cat><value>1.0865303</value></relativerisk><relativerisk><age>38</age><sex>1</sex><cat>5</cat><value>1.123564</value></relativerisk><relativerisk><age>38</age><sex>1</sex><cat>6</cat><value>1.1654574</value></relativerisk><relativerisk><age>38</age><sex>1</sex><cat>7</cat><value>1.213034</value></relativerisk><relativerisk><age>38</age><sex>1</sex><cat>8</cat><value>1.3113027</value></relativerisk><relativerisk><age>39</age><sex>0</sex><cat>0</cat><value>0.96573347</value></relativerisk><relativerisk><age>39</age><sex>0</sex><cat>1</cat><value>1.0</value></relativerisk><relativerisk><age>39</age><sex>0</sex><cat>2</cat><value>1.0399922</value></relativerisk><relativerisk><age>39</age><sex>0</sex><cat>3</cat><value>1.0862797</value></relativerisk><relativerisk><age>39</age><sex>0</sex><cat>4</cat><value>1.138809</value></relativerisk><relativerisk><age>39</age><sex>0</sex><cat>5</cat><value>1.1980383</value></relativerisk><relativerisk><age>39</age><sex>0</sex><cat>6</cat><value>1.2647883</value></relativerisk><relativerisk><age>39</age><sex>0</sex><cat>7</cat><value>1.3401648</value></relativerisk><relativerisk><age>39</age><sex>0</sex><cat>8</cat><value>1.5221903</value></relativerisk><relativerisk><age>39</age><sex>1</sex><cat>0</cat><value>0.9785871</value></relativerisk><relativerisk><age>39</age><sex>1</sex><cat>1</cat><value>1.0</value></relativerisk><relativerisk><age>39</age><sex>1</sex><cat>2</cat><value>1.0257379</value></relativerisk><relativerisk><age>39</age><sex>1</sex><cat>3</cat><value>1.0556352</value></relativerisk><relativerisk><age>39</age><sex>1</sex><cat>4</cat><value>1.0895995</value></relativerisk><relativerisk><age>39</age><sex>1</sex><cat>5</cat><value>1.1279975</value></relativerisk><relativerisk><age>39</age><sex>1</sex><cat>6</cat><value>1.1714681</value></relativerisk><relativerisk><age>39</age><sex>1</sex><cat>7</cat><value>1.220877</value></relativerisk><relativerisk><age>39</age><sex>1</sex><cat>8</cat><value>1.3230886</value></relativerisk><relativerisk><age>40</age><sex>0</sex><cat>0</cat><value>0.9652993</value></relativerisk><relativerisk><age>40</age><sex>0</sex><cat>1</cat><value>1.0</value></relativerisk><relativerisk><age>40</age><sex>0</sex><cat>2</cat><value>1.0405203</value></relativerisk><relativerisk><age>40</age><sex>0</sex><cat>3</cat><value>1.0874467</value></relativerisk><relativerisk><age>40</age><sex>0</sex><cat>4</cat><value>1.140736</value></relativerisk><relativerisk><age>40</age><sex>0</sex><cat>5</cat><value>1.2008654</value></relativerisk><relativerisk><age>40</age><sex>0</sex><cat>6</cat><value>1.2686818</value></relativerisk><relativerisk><age>40</age><sex>0</sex><cat>7</cat><value>1.345326</value></relativerisk><relativerisk><age>40</age><sex>0</sex><cat>8</cat><value>1.530735</value></relativerisk><relativerisk><age>40</age><sex>1</sex><cat>0</cat><value>0.9778111</value></relativerisk><relativerisk><age>40</age><sex>1</sex><cat>1</cat><value>1.0</value></relativerisk><relativerisk><age>40</age><sex>1</sex><cat>2</cat><value>1.0266839</value></relativerisk><relativerisk><age>40</age><sex>1</sex><cat>3</cat><value>1.057698</value></relativerisk><relativerisk><age>40</age><sex>1</sex><cat>4</cat><value>1.0929527</value></relativerisk><relativerisk><age>40</age><sex>1</sex><cat>5</cat><value>1.132836</value></relativerisk><relativerisk><age>40</age><sex>1</sex><cat>6</cat><value>1.1780195</value></relativerisk><relativerisk><age>40</age><sex>1</sex><cat>7</cat><value>1.229413</value></relativerisk><relativerisk><age>40</age><sex>1</sex><cat>8</cat><value>1.3358731</value></relativerisk><relativerisk><age>41</age><sex>0</sex><cat>0</cat><value>0.9647742</value></relativerisk><relativerisk><age>41</age><sex>0</sex><cat>1</cat><value>1.0</value></relativerisk><relativerisk><age>41</age><sex>0</sex><cat>2</cat><value>1.0411587</value></relativerisk><relativerisk><age>41</age><sex>0</sex><cat>3</cat><value>1.0888575</value></relativerisk><relativerisk><age>41</age><sex>0</sex><cat>4</cat><value>1.1430656</value></relativerisk><relativerisk><age>41</age><sex>0</sex><cat>5</cat><value>1.2042824</value></relativerisk><relativerisk><age>41</age><sex>0</sex><cat>6</cat><value>1.273387</value></relativerisk><relativerisk><age>41</age><sex>0</sex><cat>7</cat><value>1.3515621</value></relativerisk><relativerisk><age>41</age><sex>0</sex><cat>8</cat><value>1.5410558</value></relativerisk><relativerisk><age>41</age><sex>1</sex><cat>0</cat><value>0.9769687</value></relativerisk><relativerisk><age>41</age><sex>1</sex><cat>1</cat><value>1.0</value></relativerisk><relativerisk><age>41</age><sex>1</sex><cat>2</cat><value>1.0277109</value></relativerisk><relativerisk><age>41</age><sex>1</sex><cat>3</cat><value>1.0599368</value></relativerisk><relativerisk><age>41</age><sex>1</sex><cat>4</cat><value>1.0965912</value></relativerisk><relativerisk><age>41</age><sex>1</sex><cat>5</cat><value>1.1380848</value></relativerisk><relativerisk><age>41</age><sex>1</sex><cat>6</cat><value>1.1851244</value></relativerisk><relativerisk><age>41</age><sex>1</sex><cat>7</cat><value>1.2386667</value></relativerisk><relativerisk><age>41</age><sex>1</sex><cat>8</cat><value>1.3497176</value></relativerisk><relativerisk><age>42</age><sex>0</sex><cat>0</cat><value>0.9641666</value></relativerisk><relativerisk><age>42</age><sex>0</sex><cat>1</cat><value>1.0</value></relativerisk><relativerisk><age>42</age><sex>0</sex><cat>2</cat><value>1.0418978</value></relativerisk><relativerisk><age>42</age><sex>0</sex><cat>3</cat><value>1.0904913</value></relativerisk><relativerisk><age>42</age><sex>0</sex><cat>4</cat><value>1.1457641</value></relativerisk><relativerisk><age>42</age><sex>0</sex><cat>5</cat><value>1.2082419</value></relativerisk><relativerisk><age>42</age><sex>0</sex><cat>6</cat><value>1.2788413</value></relativerisk><relativerisk><age>42</age><sex>0</sex><cat>7</cat><value>1.358794</value></relativerisk><relativerisk><age>42</age><sex>0</sex><cat>8</cat><value>1.5530359</value></relativerisk><relativerisk><age>42</age><sex>1</sex><cat>0</cat><value>0.9760615</value></relativerisk><relativerisk><age>42</age><sex>1</sex><cat>1</cat><value>1.0</value></relativerisk><relativerisk><age>42</age><sex>1</sex><cat>2</cat><value>1.0288175</value></relativerisk><relativerisk><age>42</age><sex>1</sex><cat>3</cat><value>1.0623504</value></relativerisk><relativerisk><age>42</age><sex>1</sex><cat>4</cat><value>1.1005158</value></relativerisk><relativerisk><age>42</age><sex>1</sex><cat>5</cat><value>1.1437489</value></relativerisk><relativerisk><age>42</age><sex>1</sex><cat>6</cat><value>1.1927946</value></relativerisk><relativerisk><age>42</age><sex>1</sex><cat>7</cat><value>1.248661</value></relativerisk><relativerisk><age>42</age><sex>1</sex><cat>8</cat><value>1.3646817</value></relativerisk><relativerisk><age>43</age><sex>0</sex><cat>0</cat><value>0.9634845</value></relativerisk><relativerisk><age>43</age><sex>0</sex><cat>1</cat><value>1.0</value></relativerisk><relativerisk><age>43</age><sex>0</sex><cat>2</cat><value>1.0427282</value></relativerisk><relativerisk><age>43</age><sex>0</sex><cat>3</cat><value>1.092328</value></relativerisk><relativerisk><age>43</age><sex>0</sex><cat>4</cat><value>1.1487995</value></relativerisk><relativerisk><age>43</age><sex>0</sex><cat>5</cat><value>1.2126987</value></relativerisk><relativerisk><age>43</age><sex>0</sex><cat>6</cat><value>1.284985</value></relativerisk><relativerisk><age>43</age><sex>0</sex><cat>7</cat><value>1.3669459</value></relativerisk><relativerisk><age>43</age><sex>0</sex><cat>8</cat><value>1.5665655</value></relativerisk><relativerisk><age>43</age><sex>1</sex><cat>0</cat><value>0.9750916</value></relativerisk><relativerisk><age>43</age><sex>1</sex><cat>1</cat><value>1.0</value></relativerisk><relativerisk><age>43</age><sex>1</sex><cat>2</cat><value>1.0300026</value></relativerisk><relativerisk><age>43</age><sex>1</sex><cat>3</cat><value>1.0649369</value></relativerisk><relativerisk><age>43</age><sex>1</sex><cat>4</cat><value>1.1047254</value></relativerisk><relativerisk><age>43</age><sex>1</sex><cat>5</cat><value>1.14983</value></relativerisk><relativerisk><age>43</age><sex>1</sex><cat>6</cat><value>1.2010381</value></relativerisk><relativerisk><age>43</age><sex>1</sex><cat>7</cat><value>1.2594138</value></relativerisk><relativerisk><age>43</age><sex>1</sex><cat>8</cat><value>1.3808163</value></relativerisk><relativerisk><age>44</age><sex>0</sex><cat>0</cat><value>0.9627359</value></relativerisk><relativerisk><age>44</age><sex>0</sex><cat>1</cat><value>1.0</value></relativerisk><relativerisk><age>44</age><sex>0</sex><cat>2</cat><value>1.0436409</value></relativerisk><relativerisk><age>44</age><sex>0</sex><cat>3</cat><value>1.0943481</value></relativerisk><relativerisk><age>44</age><sex>0</sex><cat>4</cat><value>1.1521409</value></relativerisk><relativerisk><age>44</age><sex>0</sex><cat>5</cat><value>1.2176093</value></relativerisk><relativerisk><age>44</age><sex>0</sex><cat>6</cat><value>1.2917606</value></relativerisk><relativerisk><age>44</age><sex>0</sex><cat>7</cat><value>1.3759453</value></relativerisk><relativerisk><age>44</age><sex>0</sex><cat>8</cat><value>1.5815403</value></relativerisk><relativerisk><age>44</age><sex>1</sex><cat>0</cat><value>0.9740613</value></relativerisk><relativerisk><age>44</age><sex>1</sex><cat>1</cat><value>1.0</value></relativerisk><relativerisk><age>44</age><sex>1</sex><cat>2</cat><value>1.0312636</value></relativerisk><relativerisk><age>44</age><sex>1</sex><cat>3</cat><value>1.0676928</value></relativerisk><relativerisk><age>44</age><sex>1</sex><cat>4</cat><value>1.1092162</value></relativerisk><relativerisk><age>44</age><sex>1</sex><cat>5</cat><value>1.1563263</value></relativerisk><relativerisk><age>44</age><sex>1</sex><cat>6</cat><value>1.2098573</value></relativerisk><relativerisk><age>44</age><sex>1</sex><cat>7</cat><value>1.2709357</value></relativerisk><relativerisk><age>44</age><sex>1</sex><cat>8</cat><value>1.3981606</value></relativerisk><relativerisk><age>45</age><sex>0</sex><cat>0</cat><value>0.96192825</value></relativerisk><relativerisk><age>45</age><sex>0</sex><cat>1</cat><value>1.0</value></relativerisk><relativerisk><age>45</age><sex>0</sex><cat>2</cat><value>1.044627</value></relativerisk><relativerisk><age>45</age><sex>0</sex><cat>3</cat><value>1.096533</value></relativerisk><relativerisk><age>45</age><sex>0</sex><cat>4</cat><value>1.1557584</value></relativerisk><relativerisk><age>45</age><sex>0</sex><cat>5</cat><value>1.2229313</value></relativerisk><relativerisk><age>45</age><sex>0</sex><cat>6</cat><value>1.2991123</value></relativerisk><relativerisk><age>45</age><sex>0</sex><cat>7</cat><value>1.3857224</value></relativerisk><relativerisk><age>45</age><sex>0</sex><cat>8</cat><value>1.5978591</value></relativerisk><relativerisk><age>45</age><sex>1</sex><cat>0</cat><value>0.97297364</value></relativerisk><relativerisk><age>45</age><sex>1</sex><cat>1</cat><value>1.0</value></relativerisk><relativerisk><age>45</age><sex>1</sex><cat>2</cat><value>1.032598</value></relativerisk><relativerisk><age>45</age><sex>1</sex><cat>3</cat><value>1.070613</value></relativerisk><relativerisk><age>45</age><sex>1</sex><cat>4</cat><value>1.1139823</value></relativerisk><relativerisk><age>45</age><sex>1</sex><cat>5</cat><value>1.1632323</value></relativerisk><relativerisk><age>45</age><sex>1</sex><cat>6</cat><value>1.2192495</value></relativerisk><relativerisk><age>45</age><sex>1</sex><cat>7</cat><value>1.2832291</value></relativerisk><relativerisk><age>45</age><sex>1</sex><cat>8</cat><value>1.4167407</value></relativerisk><relativerisk><age>46</age><sex>0</sex><cat>0</cat><value>0.96106887</value></relativerisk><relativerisk><age>46</age><sex>0</sex><cat>1</cat><value>1.0</value></relativerisk><relativerisk><age>46</age><sex>0</sex><cat>2</cat><value>1.0456781</value></relativerisk><relativerisk><age>46</age><sex>0</sex><cat>3</cat><value>1.0988641</value></relativerisk><relativerisk><age>46</age><sex>0</sex><cat>4</cat><value>1.1596228</value></relativerisk><relativerisk><age>46</age><sex>0</sex><cat>5</cat><value>1.2286234</value></relativerisk><relativerisk><age>46</age><sex>0</sex><cat>6</cat><value>1.306986</value></relativerisk><relativerisk><age>46</age><sex>0</sex><cat>7</cat><value>1.3962083</value></relativerisk><relativerisk><age>46</age><sex>0</sex><cat>8</cat><value>1.6154232</value></relativerisk><relativerisk><age>46</age><sex>1</sex><cat>0</cat><value>0.9718319</value></relativerisk><relativerisk><age>46</age><sex>1</sex><cat>1</cat><value>1.0</value></relativerisk><relativerisk><age>46</age><sex>1</sex><cat>2</cat><value>1.0340025</value></relativerisk><relativerisk><age>46</age><sex>1</sex><cat>3</cat><value>1.0736915</value></relativerisk><relativerisk><age>46</age><sex>1</sex><cat>4</cat><value>1.1190153</value></relativerisk><relativerisk><age>46</age><sex>1</sex><cat>5</cat><value>1.1705387</value></relativerisk><relativerisk><age>46</age><sex>1</sex><cat>6</cat><value>1.2292061</value></relativerisk><relativerisk><age>46</age><sex>1</sex><cat>7</cat><value>1.2962899</value></relativerisk><relativerisk><age>46</age><sex>1</sex><cat>8</cat><value>1.4365705</value></relativerisk><relativerisk><age>47</age><sex>0</sex><cat>0</cat><value>0.96016496</value></relativerisk><relativerisk><age>47</age><sex>0</sex><cat>1</cat><value>1.0</value></relativerisk><relativerisk><age>47</age><sex>0</sex><cat>2</cat><value>1.0467858</value></relativerisk><relativerisk><age>47</age><sex>0</sex><cat>3</cat><value>1.101324</value></relativerisk><relativerisk><age>47</age><sex>0</sex><cat>4</cat><value>1.1637053</value></relativerisk><relativerisk><age>47</age><sex>0</sex><cat>5</cat><value>1.2346454</value></relativerisk><relativerisk><age>47</age><sex>0</sex><cat>6</cat><value>1.3153279</value></relativerisk><relativerisk><age>47</age><sex>0</sex><cat>7</cat><value>1.4073354</value></relativerisk><relativerisk><age>47</age><sex>0</sex><cat>8</cat><value>1.6341345</value></relativerisk><relativerisk><age>47</age><sex>1</sex><cat>0</cat><value>0.9706397</value></relativerisk><relativerisk><age>47</age><sex>1</sex><cat>1</cat><value>1.0</value></relativerisk><relativerisk><age>47</age><sex>1</sex><cat>2</cat><value>1.0354731</value></relativerisk><relativerisk><age>47</age><sex>1</sex><cat>3</cat><value>1.0769206</value></relativerisk><relativerisk><age>47</age><sex>1</sex><cat>4</cat><value>1.1243045</value></relativerisk><relativerisk><age>47</age><sex>1</sex><cat>5</cat><value>1.1782329</value></relativerisk><relativerisk><age>47</age><sex>1</sex><cat>6</cat><value>1.2397143</value></relativerisk><relativerisk><age>47</age><sex>1</sex><cat>7</cat><value>1.3101069</value></relativerisk><relativerisk><age>47</age><sex>1</sex><cat>8</cat><value>1.4576538</value></relativerisk><relativerisk><age>48</age><sex>0</sex><cat>0</cat><value>0.95922345</value></relativerisk><relativerisk><age>48</age><sex>0</sex><cat>1</cat><value>1.0</value></relativerisk><relativerisk><age>48</age><sex>0</sex><cat>2</cat><value>1.0479423</value></relativerisk><relativerisk><age>48</age><sex>0</sex><cat>3</cat><value>1.1038948</value></relativerisk><relativerisk><age>48</age><sex>0</sex><cat>4</cat><value>1.1679783</value></relativerisk><relativerisk><age>48</age><sex>0</sex><cat>5</cat><value>1.2409573</value></relativerisk><relativerisk><age>48</age><sex>0</sex><cat>6</cat><value>1.3240855</value></relativerisk><relativerisk><age>48</age><sex>0</sex><cat>7</cat><value>1.4190365</value></relativerisk><relativerisk><age>48</age><sex>0</sex><cat>8</cat><value>1.6538949</value></relativerisk><relativerisk><age>48</age><sex>1</sex><cat>0</cat><value>0.96940106</value></relativerisk><relativerisk><age>48</age><sex>1</sex><cat>1</cat><value>1.0</value></relativerisk><relativerisk><age>48</age><sex>1</sex><cat>2</cat><value>1.0370057</value></relativerisk><relativerisk><age>48</age><sex>1</sex><cat>3</cat><value>1.080292</value></relativerisk><relativerisk><age>48</age><sex>1</sex><cat>4</cat><value>1.1298379</value></relativerisk><relativerisk><age>48</age><sex>1</sex><cat>5</cat><value>1.1862996</value></relativerisk><relativerisk><age>48</age><sex>1</sex><cat>6</cat><value>1.250757</value></relativerisk><relativerisk><age>48</age><sex>1</sex><cat>7</cat><value>1.3246634</value></relativerisk><relativerisk><age>48</age><sex>1</sex><cat>8</cat><value>1.4799839</value></relativerisk><relativerisk><age>49</age><sex>0</sex><cat>0</cat><value>0.958251</value></relativerisk><relativerisk><age>49</age><sex>0</sex><cat>1</cat><value>1.0</value></relativerisk><relativerisk><age>49</age><sex>0</sex><cat>2</cat><value>1.0491393</value></relativerisk><relativerisk><age>49</age><sex>0</sex><cat>3</cat><value>1.1065596</value></relativerisk><relativerisk><age>49</age><sex>0</sex><cat>4</cat><value>1.1724138</value></relativerisk><relativerisk><age>49</age><sex>0</sex><cat>5</cat><value>1.2475197</value></relativerisk><relativerisk><age>49</age><sex>0</sex><cat>6</cat><value>1.3332059</value></relativerisk><relativerisk><age>49</age><sex>0</sex><cat>7</cat><value>1.4312449</value></relativerisk><relativerisk><age>49</age><sex>0</sex><cat>8</cat><value>1.6746055</value></relativerisk><relativerisk><age>49</age><sex>1</sex><cat>0</cat><value>0.9681201</value></relativerisk><relativerisk><age>49</age><sex>1</sex><cat>1</cat><value>1.0</value></relativerisk><relativerisk><age>49</age><sex>1</sex><cat>2</cat><value>1.0385957</value></relativerisk><relativerisk><age>49</age><sex>1</sex><cat>3</cat><value>1.0837963</value></relativerisk><relativerisk><age>49</age><sex>1</sex><cat>4</cat><value>1.1356016</value></relativerisk><relativerisk><age>49</age><sex>1</sex><cat>5</cat><value>1.1947213</value></relativerisk><relativerisk><age>49</age><sex>1</sex><cat>6</cat><value>1.2623141</value></relativerisk><relativerisk><age>49</age><sex>1</sex><cat>7</cat><value>1.3399379</value></relativerisk><relativerisk><age>49</age><sex>1</sex><cat>8</cat><value>1.5035471</value></relativerisk><relativerisk><age>50</age><sex>0</sex><cat>0</cat><value>0.9585168</value></relativerisk><relativerisk><age>50</age><sex>0</sex><cat>1</cat><value>1.0</value></relativerisk><relativerisk><age>50</age><sex>0</sex><cat>2</cat><value>1.0487012</value></relativerisk><relativerisk><age>50</age><sex>0</sex><cat>3</cat><value>1.1056188</value></relativerisk><relativerisk><age>50</age><sex>0</sex><cat>4</cat><value>1.1708925</value></relativerisk><relativerisk><age>50</age><sex>0</sex><cat>5</cat><value>1.2453094</value></relativerisk><relativerisk><age>50</age><sex>0</sex><cat>6</cat><value>1.330164</value></relativerisk><relativerisk><age>50</age><sex>0</sex><cat>7</cat><value>1.4271878</value></relativerisk><relativerisk><age>50</age><sex>0</sex><cat>8</cat><value>1.6643306</value></relativerisk><relativerisk><age>50</age><sex>1</sex><cat>0</cat><value>0.96775097</value></relativerisk><relativerisk><age>50</age><sex>1</sex><cat>1</cat><value>1.0</value></relativerisk><relativerisk><age>50</age><sex>1</sex><cat>2</cat><value>1.0385747</value></relativerisk><relativerisk><age>50</age><sex>1</sex><cat>3</cat><value>1.0846559</value></relativerisk><relativerisk><age>50</age><sex>1</sex><cat>4</cat><value>1.1379462</value></relativerisk><relativerisk><age>50</age><sex>1</sex><cat>5</cat><value>1.1990215</value></relativerisk><relativerisk><age>50</age><sex>1</sex><cat>6</cat><value>1.2690362</value></relativerisk><relativerisk><age>50</age><sex>1</sex><cat>7</cat><value>1.3496078</value></relativerisk><relativerisk><age>50</age><sex>1</sex><cat>8</cat><value>1.4806774</value></relativerisk><relativerisk><age>51</age><sex>0</sex><cat>0</cat><value>0.95753187</value></relativerisk><relativerisk><age>51</age><sex>0</sex><cat>1</cat><value>1.0</value></relativerisk><relativerisk><age>51</age><sex>0</sex><cat>2</cat><value>1.0499132</value></relativerisk><relativerisk><age>51</age><sex>0</sex><cat>3</cat><value>1.1083207</value></relativerisk><relativerisk><age>51</age><sex>0</sex><cat>4</cat><value>1.1753963</value></relativerisk><relativerisk><age>51</age><sex>0</sex><cat>5</cat><value>1.2519828</value></relativerisk><relativerisk><age>51</age><sex>0</sex><cat>6</cat><value>1.3394525</value></relativerisk><relativerisk><age>51</age><sex>0</sex><cat>7</cat><value>1.4396402</value></relativerisk><relativerisk><age>51</age><sex>0</sex><cat>8</cat><value>1.6854043</value></relativerisk><relativerisk><age>51</age><sex>1</sex><cat>0</cat><value>0.9664322</value></relativerisk><relativerisk><age>51</age><sex>1</sex><cat>1</cat><value>1.0</value></relativerisk><relativerisk><age>51</age><sex>1</sex><cat>2</cat><value>1.0401992</value></relativerisk><relativerisk><age>51</age><sex>1</sex><cat>3</cat><value>1.0882862</value></relativerisk><relativerisk><age>51</age><sex>1</sex><cat>4</cat><value>1.1439799</value></relativerisk><relativerisk><age>51</age><sex>1</sex><cat>5</cat><value>1.2079139</value></relativerisk><relativerisk><age>51</age><sex>1</sex><cat>6</cat><value>1.2813334</value></relativerisk><relativerisk><age>51</age><sex>1</sex><cat>7</cat><value>1.36598</value></relativerisk><relativerisk><age>51</age><sex>1</sex><cat>8</cat><value>1.5040636</value></relativerisk><relativerisk><age>52</age><sex>0</sex><cat>0</cat><value>0.95653564</value></relativerisk><relativerisk><age>52</age><sex>0</sex><cat>1</cat><value>1.0</value></relativerisk><relativerisk><age>52</age><sex>0</sex><cat>2</cat><value>1.0511422</value></relativerisk><relativerisk><age>52</age><sex>0</sex><cat>3</cat><value>1.1110647</value></relativerisk><relativerisk><age>52</age><sex>0</sex><cat>4</cat><value>1.1799775</value></relativerisk><relativerisk><age>52</age><sex>0</sex><cat>5</cat><value>1.2587827</value></relativerisk><relativerisk><age>52</age><sex>0</sex><cat>6</cat><value>1.3489351</value></relativerisk><relativerisk><age>52</age><sex>0</sex><cat>7</cat><value>1.4523783</value></relativerisk><relativerisk><age>52</age><sex>0</sex><cat>8</cat><value>1.7070692</value></relativerisk><relativerisk><age>52</age><sex>1</sex><cat>0</cat><value>0.96508473</value></relativerisk><relativerisk><age>52</age><sex>1</sex><cat>1</cat><value>1.0</value></relativerisk><relativerisk><age>52</age><sex>1</sex><cat>2</cat><value>1.0418648</value></relativerisk><relativerisk><age>52</age><sex>1</sex><cat>3</cat><value>1.0920156</value></relativerisk><relativerisk><age>52</age><sex>1</sex><cat>4</cat><value>1.1501927</value></relativerisk><relativerisk><age>52</age><sex>1</sex><cat>5</cat><value>1.217093</value></relativerisk><relativerisk><age>52</age><sex>1</sex><cat>6</cat><value>1.2940613</value></relativerisk><relativerisk><age>52</age><sex>1</sex><cat>7</cat><value>1.3829746</value></relativerisk><relativerisk><age>52</age><sex>1</sex><cat>8</cat><value>1.5284518</value></relativerisk><relativerisk><age>53</age><sex>0</sex><cat>0</cat><value>0.95553386</value></relativerisk><relativerisk><age>53</age><sex>0</sex><cat>1</cat><value>1.0</value></relativerisk><relativerisk><age>53</age><sex>0</sex><cat>2</cat><value>1.0523812</value></relativerisk><relativerisk><age>53</age><sex>0</sex><cat>3</cat><value>1.1138352</value></relativerisk><relativerisk><age>53</age><sex>0</sex><cat>4</cat><value>1.184611</value></relativerisk><relativerisk><age>53</age><sex>0</sex><cat>5</cat><value>1.2656726</value></relativerisk><relativerisk><age>53</age><sex>0</sex><cat>6</cat><value>1.3585615</value></relativerisk><relativerisk><age>53</age><sex>0</sex><cat>7</cat><value>1.4653363</value></relativerisk><relativerisk><age>53</age><sex>0</sex><cat>8</cat><value>1.7292224</value></relativerisk><relativerisk><age>53</age><sex>1</sex><cat>0</cat><value>0.9637129</value></relativerisk><relativerisk><age>53</age><sex>1</sex><cat>1</cat><value>1.0</value></relativerisk><relativerisk><age>53</age><sex>1</sex><cat>2</cat><value>1.0435661</value></relativerisk><relativerisk><age>53</age><sex>1</sex><cat>3</cat><value>1.0958337</value></relativerisk><relativerisk><age>53</age><sex>1</sex><cat>4</cat><value>1.1565679</value></relativerisk><relativerisk><age>53</age><sex>1</sex><cat>5</cat><value>1.226536</value></relativerisk><relativerisk><age>53</age><sex>1</sex><cat>6</cat><value>1.307191</value></relativerisk><relativerisk><age>53</age><sex>1</sex><cat>7</cat><value>1.4005576</value></relativerisk><relativerisk><age>53</age><sex>1</sex><cat>8</cat><value>1.5538044</value></relativerisk><relativerisk><age>54</age><sex>0</sex><cat>0</cat><value>0.95453215</value></relativerisk><relativerisk><age>54</age><sex>0</sex><cat>1</cat><value>1.0</value></relativerisk><relativerisk><age>54</age><sex>0</sex><cat>2</cat><value>1.0536233</value></relativerisk><relativerisk><age>54</age><sex>0</sex><cat>3</cat><value>1.1166172</value></relativerisk><relativerisk><age>54</age><sex>0</sex><cat>4</cat><value>1.1892716</value></relativerisk><relativerisk><age>54</age><sex>0</sex><cat>5</cat><value>1.2726156</value></relativerisk><relativerisk><age>54</age><sex>0</sex><cat>6</cat><value>1.3682817</value></relativerisk><relativerisk><age>54</age><sex>0</sex><cat>7</cat><value>1.4784485</value></relativerisk><relativerisk><age>54</age><sex>0</sex><cat>8</cat><value>1.7517589</value></relativerisk><relativerisk><age>54</age><sex>1</sex><cat>0</cat><value>0.962321</value></relativerisk><relativerisk><age>54</age><sex>1</sex><cat>1</cat><value>1.0</value></relativerisk><relativerisk><age>54</age><sex>1</sex><cat>2</cat><value>1.0452983</value></relativerisk><relativerisk><age>54</age><sex>1</sex><cat>3</cat><value>1.0997293</value></relativerisk><relativerisk><age>54</age><sex>1</sex><cat>4</cat><value>1.1630883</value></relativerisk><relativerisk><age>54</age><sex>1</sex><cat>5</cat><value>1.236219</value></relativerisk><relativerisk><age>54</age><sex>1</sex><cat>6</cat><value>1.3206922</value></relativerisk><relativerisk><age>54</age><sex>1</sex><cat>7</cat><value>1.4186925</value></relativerisk><relativerisk><age>54</age><sex>1</sex><cat>8</cat><value>1.5800798</value></relativerisk><relativerisk><age>55</age><sex>0</sex><cat>0</cat><value>0.953536</value></relativerisk><relativerisk><age>55</age><sex>0</sex><cat>1</cat><value>1.0</value></relativerisk><relativerisk><age>55</age><sex>0</sex><cat>2</cat><value>1.054862</value></relativerisk><relativerisk><age>55</age><sex>0</sex><cat>3</cat><value>1.1193959</value></relativerisk><relativerisk><age>55</age><sex>0</sex><cat>4</cat><value>1.1939347</value></relativerisk><relativerisk><age>55</age><sex>0</sex><cat>5</cat><value>1.2795757</value></relativerisk><relativerisk><age>55</age><sex>0</sex><cat>6</cat><value>1.3780458</value></relativerisk><relativerisk><age>55</age><sex>0</sex><cat>7</cat><value>1.4916489</value></relativerisk><relativerisk><age>55</age><sex>0</sex><cat>8</cat><value>1.774572</value></relativerisk><relativerisk><age>55</age><sex>1</sex><cat>0</cat><value>0.9609135</value></relativerisk><relativerisk><age>55</age><sex>1</sex><cat>1</cat><value>1.0</value></relativerisk><relativerisk><age>55</age><sex>1</sex><cat>2</cat><value>1.0470563</value></relativerisk><relativerisk><age>55</age><sex>1</sex><cat>3</cat><value>1.1036913</value></relativerisk><relativerisk><age>55</age><sex>1</sex><cat>4</cat><value>1.169736</value></relativerisk><relativerisk><age>55</age><sex>1</sex><cat>5</cat><value>1.2461174</value></relativerisk><relativerisk><age>55</age><sex>1</sex><cat>6</cat><value>1.3345326</value></relativerisk><relativerisk><age>55</age><sex>1</sex><cat>7</cat><value>1.43734</value></relativerisk><relativerisk><age>55</age><sex>1</sex><cat>8</cat><value>1.6072319</value></relativerisk><relativerisk><age>56</age><sex>0</sex><cat>0</cat><value>0.95255053</value></relativerisk><relativerisk><age>56</age><sex>0</sex><cat>1</cat><value>1.0</value></relativerisk><relativerisk><age>56</age><sex>0</sex><cat>2</cat><value>1.0560908</value></relativerisk><relativerisk><age>56</age><sex>0</sex><cat>3</cat><value>1.1221569</value></relativerisk><relativerisk><age>56</age><sex>0</sex><cat>4</cat><value>1.1985766</value></relativerisk><relativerisk><age>56</age><sex>0</sex><cat>5</cat><value>1.2865175</value></relativerisk><relativerisk><age>56</age><sex>0</sex><cat>6</cat><value>1.3878045</value></relativerisk><relativerisk><age>56</age><sex>0</sex><cat>7</cat><value>1.5048718</value></relativerisk><relativerisk><age>56</age><sex>0</sex><cat>8</cat><value>1.7975532</value></relativerisk><relativerisk><age>56</age><sex>1</sex><cat>0</cat><value>0.9594946</value></relativerisk><relativerisk><age>56</age><sex>1</sex><cat>1</cat><value>1.0</value></relativerisk><relativerisk><age>56</age><sex>1</sex><cat>2</cat><value>1.0488348</value></relativerisk><relativerisk><age>56</age><sex>1</sex><cat>3</cat><value>1.1077087</value></relativerisk><relativerisk><age>56</age><sex>1</sex><cat>4</cat><value>1.176493</value></relativerisk><relativerisk><age>56</age><sex>1</sex><cat>5</cat><value>1.2562052</value></relativerisk><relativerisk><age>56</age><sex>1</sex><cat>6</cat><value>1.348679</value></relativerisk><relativerisk><age>56</age><sex>1</sex><cat>7</cat><value>1.4564588</value></relativerisk><relativerisk><age>56</age><sex>1</sex><cat>8</cat><value>1.6352104</value></relativerisk><relativerisk><age>57</age><sex>0</sex><cat>0</cat><value>0.9515808</value></relativerisk><relativerisk><age>57</age><sex>0</sex><cat>1</cat><value>1.0</value></relativerisk><relativerisk><age>57</age><sex>0</sex><cat>2</cat><value>1.0573034</value></relativerisk><relativerisk><age>57</age><sex>0</sex><cat>3</cat><value>1.1248862</value></relativerisk><relativerisk><age>57</age><sex>0</sex><cat>4</cat><value>1.2031736</value></relativerisk><relativerisk><age>57</age><sex>0</sex><cat>5</cat><value>1.293406</value></relativerisk><relativerisk><age>57</age><sex>0</sex><cat>6</cat><value>1.3975092</value></relativerisk><relativerisk><age>57</age><sex>0</sex><cat>7</cat><value>1.5180517</value></relativerisk><relativerisk><age>57</age><sex>0</sex><cat>8</cat><value>1.8205929</value></relativerisk><relativerisk><age>57</age><sex>1</sex><cat>0</cat><value>0.95806867</value></relativerisk><relativerisk><age>57</age><sex>1</sex><cat>1</cat><value>1.0</value></relativerisk><relativerisk><age>57</age><sex>1</sex><cat>2</cat><value>1.0506287</value></relativerisk><relativerisk><age>57</age><sex>1</sex><cat>3</cat><value>1.1117699</value></relativerisk><relativerisk><age>57</age><sex>1</sex><cat>4</cat><value>1.1833408</value></relativerisk><relativerisk><age>57</age><sex>1</sex><cat>5</cat><value>1.2664562</value></relativerisk><relativerisk><age>57</age><sex>1</sex><cat>6</cat><value>1.3630961</value></relativerisk><relativerisk><age>57</age><sex>1</sex><cat>7</cat><value>1.4760052</value></relativerisk><relativerisk><age>57</age><sex>1</sex><cat>8</cat><value>1.663961</value></relativerisk><relativerisk><age>58</age><sex>0</sex><cat>0</cat><value>0.9506315</value></relativerisk><relativerisk><age>58</age><sex>0</sex><cat>1</cat><value>1.0</value></relativerisk><relativerisk><age>58</age><sex>0</sex><cat>2</cat><value>1.058494</value></relativerisk><relativerisk><age>58</age><sex>0</sex><cat>3</cat><value>1.1275703</value></relativerisk><relativerisk><age>58</age><sex>0</sex><cat>4</cat><value>1.2077032</value></relativerisk><relativerisk><age>58</age><sex>0</sex><cat>5</cat><value>1.3002074</value></relativerisk><relativerisk><age>58</age><sex>0</sex><cat>6</cat><value>1.407112</value></relativerisk><relativerisk><age>58</age><sex>0</sex><cat>7</cat><value>1.5311241</value></relativerisk><relativerisk><age>58</age><sex>0</sex><cat>8</cat><value>1.8435808</value></relativerisk><relativerisk><age>58</age><sex>1</sex><cat>0</cat><value>0.95663995</value></relativerisk><relativerisk><age>58</age><sex>1</sex><cat>1</cat><value>1.0</value></relativerisk><relativerisk><age>58</age><sex>1</sex><cat>2</cat><value>1.0524327</value></relativerisk><relativerisk><age>58</age><sex>1</sex><cat>3</cat><value>1.1158633</value></relativerisk><relativerisk><age>58</age><sex>1</sex><cat>4</cat><value>1.1902605</value></relativerisk><relativerisk><age>58</age><sex>1</sex><cat>5</cat><value>1.2768434</value></relativerisk><relativerisk><age>58</age><sex>1</sex><cat>6</cat><value>1.377748</value></relativerisk><relativerisk><age>58</age><sex>1</sex><cat>7</cat><value>1.4959332</value></relativerisk><relativerisk><age>58</age><sex>1</sex><cat>8</cat><value>1.693425</value></relativerisk><relativerisk><age>59</age><sex>0</sex><cat>0</cat><value>0.9497071</value></relativerisk><relativerisk><age>59</age><sex>0</sex><cat>1</cat><value>1.0</value></relativerisk><relativerisk><age>59</age><sex>0</sex><cat>2</cat><value>1.0596566</value></relativerisk><relativerisk><age>59</age><sex>0</sex><cat>3</cat><value>1.1301963</value></relativerisk><relativerisk><age>59</age><sex>0</sex><cat>4</cat><value>1.2121434</value></relativerisk><relativerisk><age>59</age><sex>0</sex><cat>5</cat><value>1.3068883</value></relativerisk><relativerisk><age>59</age><sex>0</sex><cat>6</cat><value>1.4165663</value></relativerisk><relativerisk><age>59</age><sex>0</sex><cat>7</cat><value>1.5440253</value></relativerisk><relativerisk><age>59</age><sex>0</sex><cat>8</cat><value>1.866407</value></relativerisk><relativerisk><age>59</age><sex>1</sex><cat>0</cat><value>0.95521253</value></relativerisk><relativerisk><age>59</age><sex>1</sex><cat>1</cat><value>1.0</value></relativerisk><relativerisk><age>59</age><sex>1</sex><cat>2</cat><value>1.0542417</value></relativerisk><relativerisk><age>59</age><sex>1</sex><cat>3</cat><value>1.1199777</value></relativerisk><relativerisk><age>59</age><sex>1</sex><cat>4</cat><value>1.1972331</value></relativerisk><relativerisk><age>59</age><sex>1</sex><cat>5</cat><value>1.287339</value></relativerisk><relativerisk><age>59</age><sex>1</sex><cat>6</cat><value>1.3925968</value></relativerisk><relativerisk><age>59</age><sex>1</sex><cat>7</cat><value>1.5161942</value></relativerisk><relativerisk><age>59</age><sex>1</sex><cat>8</cat><value>1.7235391</value></relativerisk><relativerisk><age>60</age><sex>0</sex><cat>0</cat><value>0.9549937</value></relativerisk><relativerisk><age>60</age><sex>0</sex><cat>1</cat><value>1.0</value></relativerisk><relativerisk><age>60</age><sex>0</sex><cat>2</cat><value>1.0530393</value></relativerisk><relativerisk><age>60</age><sex>0</sex><cat>3</cat><value>1.1152936</value></relativerisk><relativerisk><age>60</age><sex>0</sex><cat>4</cat><value>1.1870258</value></relativerisk><relativerisk><age>60</age><sex>0</sex><cat>5</cat><value>1.2692244</value></relativerisk><relativerisk><age>60</age><sex>0</sex><cat>6</cat><value>1.3634658</value></relativerisk><relativerisk><age>60</age><sex>0</sex><cat>7</cat><value>1.4718531</value></relativerisk><relativerisk><age>60</age><sex>0</sex><cat>8</cat><value>1.7400005</value></relativerisk><relativerisk><age>60</age><sex>1</sex><cat>0</cat><value>0.96000874</value></relativerisk><relativerisk><age>60</age><sex>1</sex><cat>1</cat><value>1.0</value></relativerisk><relativerisk><age>60</age><sex>1</sex><cat>2</cat><value>1.0480896</value></relativerisk><relativerisk><age>60</age><sex>1</sex><cat>3</cat><value>1.1058823</value></relativerisk><relativerisk><age>60</age><sex>1</sex><cat>4</cat><value>1.1731527</value></relativerisk><relativerisk><age>60</age><sex>1</sex><cat>5</cat><value>1.2507793</value></relativerisk><relativerisk><age>60</age><sex>1</sex><cat>6</cat><value>1.3403997</value></relativerisk><relativerisk><age>60</age><sex>1</sex><cat>7</cat><value>1.4442859</value></relativerisk><relativerisk><age>60</age><sex>1</sex><cat>8</cat><value>1.6150422</value></relativerisk><relativerisk><age>61</age><sex>0</sex><cat>0</cat><value>0.9542466</value></relativerisk><relativerisk><age>61</age><sex>0</sex><cat>1</cat><value>1.0</value></relativerisk><relativerisk><age>61</age><sex>0</sex><cat>2</cat><value>1.0539703</value></relativerisk><relativerisk><age>61</age><sex>0</sex><cat>3</cat><value>1.1173849</value></relativerisk><relativerisk><age>61</age><sex>0</sex><cat>4</cat><value>1.19054</value></relativerisk><relativerisk><age>61</age><sex>0</sex><cat>5</cat><value>1.274477</value></relativerisk><relativerisk><age>61</age><sex>0</sex><cat>6</cat><value>1.3708454</value></relativerisk><relativerisk><age>61</age><sex>0</sex><cat>7</cat><value>1.4818455</value></relativerisk><relativerisk><age>61</age><sex>0</sex><cat>8</cat><value>1.7573334</value></relativerisk><relativerisk><age>61</age><sex>1</sex><cat>0</cat><value>0.9587827</value></relativerisk><relativerisk><age>61</age><sex>1</sex><cat>1</cat><value>1.0</value></relativerisk><relativerisk><age>61</age><sex>1</sex><cat>2</cat><value>1.0496308</value></relativerisk><relativerisk><age>61</age><sex>1</sex><cat>3</cat><value>1.1093693</value></relativerisk><relativerisk><age>61</age><sex>1</sex><cat>4</cat><value>1.1790274</value></relativerisk><relativerisk><age>61</age><sex>1</sex><cat>5</cat><value>1.2595643</value></relativerisk><relativerisk><age>61</age><sex>1</sex><cat>6</cat><value>1.3527383</value></relativerisk><relativerisk><age>61</age><sex>1</sex><cat>7</cat><value>1.4609858</value></relativerisk><relativerisk><age>61</age><sex>1</sex><cat>8</cat><value>1.6395239</value></relativerisk><relativerisk><age>62</age><sex>0</sex><cat>0</cat><value>0.9535335</value></relativerisk><relativerisk><age>62</age><sex>0</sex><cat>1</cat><value>1.0</value></relativerisk><relativerisk><age>62</age><sex>0</sex><cat>2</cat><value>1.0548615</value></relativerisk><relativerisk><age>62</age><sex>0</sex><cat>3</cat><value>1.1193898</value></relativerisk><relativerisk><age>62</age><sex>0</sex><cat>4</cat><value>1.1939155</value></relativerisk><relativerisk><age>62</age><sex>0</sex><cat>5</cat><value>1.2795326</value></relativerisk><relativerisk><age>62</age><sex>0</sex><cat>6</cat><value>1.3779633</value></relativerisk><relativerisk><age>62</age><sex>0</sex><cat>7</cat><value>1.4915057</value></relativerisk><relativerisk><age>62</age><sex>0</sex><cat>8</cat><value>1.7741878</value></relativerisk><relativerisk><age>62</age><sex>1</sex><cat>0</cat><value>0.9575699</value></relativerisk><relativerisk><age>62</age><sex>1</sex><cat>1</cat><value>1.0</value></relativerisk><relativerisk><age>62</age><sex>1</sex><cat>2</cat><value>1.0511603</value></relativerisk><relativerisk><age>62</age><sex>1</sex><cat>3</cat><value>1.1128367</value></relativerisk><relativerisk><age>62</age><sex>1</sex><cat>4</cat><value>1.1848824</value></relativerisk><relativerisk><age>62</age><sex>1</sex><cat>5</cat><value>1.2683407</value></relativerisk><relativerisk><age>62</age><sex>1</sex><cat>6</cat><value>1.3650972</value></relativerisk><relativerisk><age>62</age><sex>1</sex><cat>7</cat><value>1.4777606</value></relativerisk><relativerisk><age>62</age><sex>1</sex><cat>8</cat><value>1.6642286</value></relativerisk><relativerisk><age>63</age><sex>0</sex><cat>0</cat><value>0.9528575</value></relativerisk><relativerisk><age>63</age><sex>0</sex><cat>1</cat><value>1.0</value></relativerisk><relativerisk><age>63</age><sex>0</sex><cat>2</cat><value>1.0557088</value></relativerisk><relativerisk><age>63</age><sex>0</sex><cat>3</cat><value>1.1212994</value></relativerisk><relativerisk><age>63</age><sex>0</sex><cat>4</cat><value>1.1971368</value></relativerisk><relativerisk><age>63</age><sex>0</sex><cat>5</cat><value>1.2843671</value></relativerisk><relativerisk><age>63</age><sex>0</sex><cat>6</cat><value>1.3847858</value></relativerisk><relativerisk><age>63</age><sex>0</sex><cat>7</cat><value>1.5007875</value></relativerisk><relativerisk><age>63</age><sex>0</sex><cat>8</cat><value>1.7904809</value></relativerisk><relativerisk><age>63</age><sex>1</sex><cat>0</cat><value>0.9563738</value></relativerisk><relativerisk><age>63</age><sex>1</sex><cat>1</cat><value>1.0</value></relativerisk><relativerisk><age>63</age><sex>1</sex><cat>2</cat><value>1.0526737</value></relativerisk><relativerisk><age>63</age><sex>1</sex><cat>3</cat><value>1.1162747</value></relativerisk><relativerisk><age>63</age><sex>1</sex><cat>4</cat><value>1.1907003</value></relativerisk><relativerisk><age>63</age><sex>1</sex><cat>5</cat><value>1.2770833</value></relativerisk><relativerisk><age>63</age><sex>1</sex><cat>6</cat><value>1.3774407</value></relativerisk><relativerisk><age>63</age><sex>1</sex><cat>7</cat><value>1.4945623</value></relativerisk><relativerisk><age>63</age><sex>1</sex><cat>8</cat><value>1.6890874</value></relativerisk><relativerisk><age>64</age><sex>0</sex><cat>0</cat><value>0.95222145</value></relativerisk><relativerisk><age>64</age><sex>0</sex><cat>1</cat><value>1.0</value></relativerisk><relativerisk><age>64</age><sex>0</sex><cat>2</cat><value>1.0565085</value></relativerisk><relativerisk><age>64</age><sex>0</sex><cat>3</cat><value>1.1231054</value></relativerisk><relativerisk><age>64</age><sex>0</sex><cat>4</cat><value>1.2001895</value></relativerisk><relativerisk><age>64</age><sex>0</sex><cat>5</cat><value>1.288959</value></relativerisk><relativerisk><age>64</age><sex>0</sex><cat>6</cat><value>1.3912811</value></relativerisk><relativerisk><age>64</age><sex>0</sex><cat>7</cat><value>1.509647</value></relativerisk><relativerisk><age>64</age><sex>0</sex><cat>8</cat><value>1.8061337</value></relativerisk><relativerisk><age>64</age><sex>1</sex><cat>0</cat><value>0.9551977</value></relativerisk><relativerisk><age>64</age><sex>1</sex><cat>1</cat><value>1.0</value></relativerisk><relativerisk><age>64</age><sex>1</sex><cat>2</cat><value>1.0541666</value></relativerisk><relativerisk><age>64</age><sex>1</sex><cat>3</cat><value>1.1196731</value></relativerisk><relativerisk><age>64</age><sex>1</sex><cat>4</cat><value>1.1964644</value></relativerisk><relativerisk><age>64</age><sex>1</sex><cat>5</cat><value>1.285766</value></relativerisk><relativerisk><age>64</age><sex>1</sex><cat>6</cat><value>1.3897325</value></relativerisk><relativerisk><age>64</age><sex>1</sex><cat>7</cat><value>1.5113413</value></relativerisk><relativerisk><age>64</age><sex>1</sex><cat>8</cat><value>1.714029</value></relativerisk><relativerisk><age>65</age><sex>0</sex><cat>0</cat><value>0.95162785</value></relativerisk><relativerisk><age>65</age><sex>0</sex><cat>1</cat><value>1.0</value></relativerisk><relativerisk><age>65</age><sex>0</sex><cat>2</cat><value>1.0572575</value></relativerisk><relativerisk><age>65</age><sex>0</sex><cat>3</cat><value>1.1248001</value></relativerisk><relativerisk><age>65</age><sex>0</sex><cat>4</cat><value>1.2030606</value></relativerisk><relativerisk><age>65</age><sex>0</sex><cat>5</cat><value>1.293288</value></relativerisk><relativerisk><age>65</age><sex>0</sex><cat>6</cat><value>1.3974206</value></relativerisk><relativerisk><age>65</age><sex>0</sex><cat>7</cat><value>1.5180442</value></relativerisk><relativerisk><age>65</age><sex>0</sex><cat>8</cat><value>1.821073</value></relativerisk><relativerisk><age>65</age><sex>1</sex><cat>0</cat><value>0.9540449</value></relativerisk><relativerisk><age>65</age><sex>1</sex><cat>1</cat><value>1.0</value></relativerisk><relativerisk><age>65</age><sex>1</sex><cat>2</cat><value>1.0556349</value></relativerisk><relativerisk><age>65</age><sex>1</sex><cat>3</cat><value>1.1230222</value></relativerisk><relativerisk><age>65</age><sex>1</sex><cat>4</cat><value>1.2021577</value></relativerisk><relativerisk><age>65</age><sex>1</sex><cat>5</cat><value>1.2943634</value></relativerisk><relativerisk><age>65</age><sex>1</sex><cat>6</cat><value>1.4019358</value></relativerisk><relativerisk><age>65</age><sex>1</sex><cat>7</cat><value>1.5280477</value></relativerisk><relativerisk><age>65</age><sex>1</sex><cat>8</cat><value>1.7389796</value></relativerisk><relativerisk><age>66</age><sex>0</sex><cat>0</cat><value>0.9510789</value></relativerisk><relativerisk><age>66</age><sex>0</sex><cat>1</cat><value>1.0</value></relativerisk><relativerisk><age>66</age><sex>0</sex><cat>2</cat><value>1.0579528</value></relativerisk><relativerisk><age>66</age><sex>0</sex><cat>3</cat><value>1.1263769</value></relativerisk><relativerisk><age>66</age><sex>0</sex><cat>4</cat><value>1.2057384</value></relativerisk><relativerisk><age>66</age><sex>0</sex><cat>5</cat><value>1.2973363</value></relativerisk><relativerisk><age>66</age><sex>0</sex><cat>6</cat><value>1.4031781</value></relativerisk><relativerisk><age>66</age><sex>0</sex><cat>7</cat><value>1.5259428</value></relativerisk><relativerisk><age>66</age><sex>0</sex><cat>8</cat><value>1.8352317</value></relativerisk><relativerisk><age>66</age><sex>1</sex><cat>0</cat><value>0.95291835</value></relativerisk><relativerisk><age>66</age><sex>1</sex><cat>1</cat><value>1.0</value></relativerisk><relativerisk><age>66</age><sex>1</sex><cat>2</cat><value>1.0570743</value></relativerisk><relativerisk><age>66</age><sex>1</sex><cat>3</cat><value>1.1263124</value></relativerisk><relativerisk><age>66</age><sex>1</sex><cat>4</cat><value>1.2077637</value></relativerisk><relativerisk><age>66</age><sex>1</sex><cat>5</cat><value>1.3028498</value></relativerisk><relativerisk><age>66</age><sex>1</sex><cat>6</cat><value>1.4140139</value></relativerisk><relativerisk><age>66</age><sex>1</sex><cat>7</cat><value>1.5446305</value></relativerisk><relativerisk><age>66</age><sex>1</sex><cat>8</cat><value>1.7638634</value></relativerisk><relativerisk><age>67</age><sex>0</sex><cat>0</cat><value>0.9505764</value></relativerisk><relativerisk><age>67</age><sex>0</sex><cat>1</cat><value>1.0</value></relativerisk><relativerisk><age>67</age><sex>0</sex><cat>2</cat><value>1.058592</value></relativerisk><relativerisk><age>67</age><sex>0</sex><cat>3</cat><value>1.1278299</value></relativerisk><relativerisk><age>67</age><sex>0</sex><cat>4</cat><value>1.2082129</value></relativerisk><relativerisk><age>67</age><sex>0</sex><cat>5</cat><value>1.3010882</value></relativerisk><relativerisk><age>67</age><sex>0</sex><cat>6</cat><value>1.4085308</value></relativerisk><relativerisk><age>67</age><sex>0</sex><cat>7</cat><value>1.5333108</value></relativerisk><relativerisk><age>67</age><sex>0</sex><cat>8</cat><value>1.8485497</value></relativerisk><relativerisk><age>67</age><sex>1</sex><cat>0</cat><value>0.95182115</value></relativerisk><relativerisk><age>67</age><sex>1</sex><cat>1</cat><value>1.0</value></relativerisk><relativerisk><age>67</age><sex>1</sex><cat>2</cat><value>1.058481</value></relativerisk><relativerisk><age>67</age><sex>1</sex><cat>3</cat><value>1.1295342</value></relativerisk><relativerisk><age>67</age><sex>1</sex><cat>4</cat><value>1.2132658</value></relativerisk><relativerisk><age>67</age><sex>1</sex><cat>5</cat><value>1.3111998</value></relativerisk><relativerisk><age>67</age><sex>1</sex><cat>6</cat><value>1.42593</value></relativerisk><relativerisk><age>67</age><sex>1</sex><cat>7</cat><value>1.5610387</value></relativerisk><relativerisk><age>67</age><sex>1</sex><cat>8</cat><value>1.7886035</value></relativerisk><relativerisk><age>68</age><sex>0</sex><cat>0</cat><value>0.95012206</value></relativerisk><relativerisk><age>68</age><sex>0</sex><cat>1</cat><value>1.0</value></relativerisk><relativerisk><age>68</age><sex>0</sex><cat>2</cat><value>1.0591727</value></relativerisk><relativerisk><age>68</age><sex>0</sex><cat>3</cat><value>1.1291543</value></relativerisk><relativerisk><age>68</age><sex>0</sex><cat>4</cat><value>1.2104754</value></relativerisk><relativerisk><age>68</age><sex>0</sex><cat>5</cat><value>1.3045304</value></relativerisk><relativerisk><age>68</age><sex>0</sex><cat>6</cat><value>1.4134594</value></relativerisk><relativerisk><age>68</age><sex>0</sex><cat>7</cat><value>1.5401205</value></relativerisk><relativerisk><age>68</age><sex>0</sex><cat>8</cat><value>1.8609755</value></relativerisk><relativerisk><age>68</age><sex>1</sex><cat>0</cat><value>0.95075613</value></relativerisk><relativerisk><age>68</age><sex>1</sex><cat>1</cat><value>1.0</value></relativerisk><relativerisk><age>68</age><sex>1</sex><cat>2</cat><value>1.0598509</value></relativerisk><relativerisk><age>68</age><sex>1</sex><cat>3</cat><value>1.1326786</value></relativerisk><relativerisk><age>68</age><sex>1</sex><cat>4</cat><value>1.218648</value></relativerisk><relativerisk><age>68</age><sex>1</sex><cat>5</cat><value>1.3193884</value></relativerisk><relativerisk><age>68</age><sex>1</sex><cat>6</cat><value>1.4376476</value></relativerisk><relativerisk><age>68</age><sex>1</sex><cat>7</cat><value>1.5772213</value></relativerisk><relativerisk><age>68</age><sex>1</sex><cat>8</cat><value>1.8131213</value></relativerisk><relativerisk><age>69</age><sex>0</sex><cat>0</cat><value>0.949717</value></relativerisk><relativerisk><age>69</age><sex>0</sex><cat>1</cat><value>1.0</value></relativerisk><relativerisk><age>69</age><sex>0</sex><cat>2</cat><value>1.0596937</value></relativerisk><relativerisk><age>69</age><sex>0</sex><cat>3</cat><value>1.1303463</value></relativerisk><relativerisk><age>69</age><sex>0</sex><cat>4</cat><value>1.2125193</value></relativerisk><relativerisk><age>69</age><sex>0</sex><cat>5</cat><value>1.3076522</value></relativerisk><relativerisk><age>69</age><sex>0</sex><cat>6</cat><value>1.417948</value></relativerisk><relativerisk><age>69</age><sex>0</sex><cat>7</cat><value>1.54635</value></relativerisk><relativerisk><age>69</age><sex>0</sex><cat>8</cat><value>1.8724664</value></relativerisk><relativerisk><age>69</age><sex>1</sex><cat>0</cat><value>0.949726</value></relativerisk><relativerisk><age>69</age><sex>1</sex><cat>1</cat><value>1.0</value></relativerisk><relativerisk><age>69</age><sex>1</sex><cat>2</cat><value>1.0611806</value></relativerisk><relativerisk><age>69</age><sex>1</sex><cat>3</cat><value>1.1357367</value></relativerisk><relativerisk><age>69</age><sex>1</sex><cat>4</cat><value>1.2238946</value></relativerisk><relativerisk><age>69</age><sex>1</sex><cat>5</cat><value>1.327391</value></relativerisk><relativerisk><age>69</age><sex>1</sex><cat>6</cat><value>1.4491307</value></relativerisk><relativerisk><age>69</age><sex>1</sex><cat>7</cat><value>1.5931269</value></relativerisk><relativerisk><age>69</age><sex>1</sex><cat>8</cat><value>1.837338</value></relativerisk><relativerisk><age>70</age><sex>0</sex><cat>0</cat><value>0.9588522</value></relativerisk><relativerisk><age>70</age><sex>0</sex><cat>1</cat><value>1.0</value></relativerisk><relativerisk><age>70</age><sex>0</sex><cat>2</cat><value>1.0483029</value></relativerisk><relativerisk><age>70</age><sex>0</sex><cat>3</cat><value>1.1047502</value></relativerisk><relativerisk><age>70</age><sex>0</sex><cat>4</cat><value>1.1694793</value></relativerisk><relativerisk><age>70</age><sex>0</sex><cat>5</cat><value>1.2432711</value></relativerisk><relativerisk><age>70</age><sex>0</sex><cat>6</cat><value>1.3274099</value></relativerisk><relativerisk><age>70</age><sex>0</sex><cat>7</cat><value>1.4236147</value></relativerisk><relativerisk><age>70</age><sex>0</sex><cat>8</cat><value>1.6587828</value></relativerisk><relativerisk><age>70</age><sex>1</sex><cat>0</cat><value>0.959039</value></relativerisk><relativerisk><age>70</age><sex>1</sex><cat>1</cat><value>1.0</value></relativerisk><relativerisk><age>70</age><sex>1</sex><cat>2</cat><value>1.0492213</value></relativerisk><relativerisk><age>70</age><sex>1</sex><cat>3</cat><value>1.1083195</value></relativerisk><relativerisk><age>70</age><sex>1</sex><cat>4</cat><value>1.1770283</value></relativerisk><relativerisk><age>70</age><sex>1</sex><cat>5</cat><value>1.256199</value></relativerisk><relativerisk><age>70</age><sex>1</sex><cat>6</cat><value>1.3474402</value></relativerisk><relativerisk><age>70</age><sex>1</sex><cat>7</cat><value>1.4529798</value></relativerisk><relativerisk><age>70</age><sex>1</sex><cat>8</cat><value>1.6258005</value></relativerisk><relativerisk><age>71</age><sex>0</sex><cat>0</cat><value>0.9586393</value></relativerisk><relativerisk><age>71</age><sex>0</sex><cat>1</cat><value>1.0</value></relativerisk><relativerisk><age>71</age><sex>0</sex><cat>2</cat><value>1.0485741</value></relativerisk><relativerisk><age>71</age><sex>0</sex><cat>3</cat><value>1.1053672</value></relativerisk><relativerisk><age>71</age><sex>0</sex><cat>4</cat><value>1.1705303</value></relativerisk><relativerisk><age>71</age><sex>0</sex><cat>5</cat><value>1.2448647</value></relativerisk><relativerisk><age>71</age><sex>0</sex><cat>6</cat><value>1.3296822</value></relativerisk><relativerisk><age>71</age><sex>0</sex><cat>7</cat><value>1.426739</value></relativerisk><relativerisk><age>71</age><sex>0</sex><cat>8</cat><value>1.6643993</value></relativerisk><relativerisk><age>71</age><sex>1</sex><cat>0</cat><value>0.9582958</value></relativerisk><relativerisk><age>71</age><sex>1</sex><cat>1</cat><value>1.0</value></relativerisk><relativerisk><age>71</age><sex>1</sex><cat>2</cat><value>1.0501614</value></relativerisk><relativerisk><age>71</age><sex>1</sex><cat>3</cat><value>1.1104542</value></relativerisk><relativerisk><age>71</age><sex>1</sex><cat>4</cat><value>1.180639</value></relativerisk><relativerisk><age>71</age><sex>1</sex><cat>5</cat><value>1.2616208</value></relativerisk><relativerisk><age>71</age><sex>1</sex><cat>6</cat><value>1.355088</value></relativerisk><relativerisk><age>71</age><sex>1</sex><cat>7</cat><value>1.4633766</value></relativerisk><relativerisk><age>71</age><sex>1</sex><cat>8</cat><value>1.6411428</value></relativerisk><relativerisk><age>72</age><sex>0</sex><cat>0</cat><value>0.9584711</value></relativerisk><relativerisk><age>72</age><sex>0</sex><cat>1</cat><value>1.0</value></relativerisk><relativerisk><age>72</age><sex>0</sex><cat>2</cat><value>1.0487916</value></relativerisk><relativerisk><age>72</age><sex>0</sex><cat>3</cat><value>1.105866</value></relativerisk><relativerisk><age>72</age><sex>0</sex><cat>4</cat><value>1.1713872</value></relativerisk><relativerisk><age>72</age><sex>0</sex><cat>5</cat><value>1.246175</value></relativerisk><relativerisk><age>72</age><sex>0</sex><cat>6</cat><value>1.3315673</value></relativerisk><relativerisk><age>72</age><sex>0</sex><cat>7</cat><value>1.4293544</value></relativerisk><relativerisk><age>72</age><sex>0</sex><cat>8</cat><value>1.6691985</value></relativerisk><relativerisk><age>72</age><sex>1</sex><cat>0</cat><value>0.9575892</value></relativerisk><relativerisk><age>72</age><sex>1</sex><cat>1</cat><value>1.0</value></relativerisk><relativerisk><age>72</age><sex>1</sex><cat>2</cat><value>1.0510576</value></relativerisk><relativerisk><age>72</age><sex>1</sex><cat>3</cat><value>1.1124933</value></relativerisk><relativerisk><age>72</age><sex>1</sex><cat>4</cat><value>1.1840947</value></relativerisk><relativerisk><age>72</age><sex>1</sex><cat>5</cat><value>1.2668208</value></relativerisk><relativerisk><age>72</age><sex>1</sex><cat>6</cat><value>1.3624396</value></relativerisk><relativerisk><age>72</age><sex>1</sex><cat>7</cat><value>1.4733955</value></relativerisk><relativerisk><age>72</age><sex>1</sex><cat>8</cat><value>1.6559863</value></relativerisk><relativerisk><age>73</age><sex>0</sex><cat>0</cat><value>0.9583474</value></relativerisk><relativerisk><age>73</age><sex>0</sex><cat>1</cat><value>1.0</value></relativerisk><relativerisk><age>73</age><sex>0</sex><cat>2</cat><value>1.0489554</value></relativerisk><relativerisk><age>73</age><sex>0</sex><cat>3</cat><value>1.1062467</value></relativerisk><relativerisk><age>73</age><sex>0</sex><cat>4</cat><value>1.17205</value></relativerisk><relativerisk><age>73</age><sex>0</sex><cat>5</cat><value>1.2472025</value></relativerisk><relativerisk><age>73</age><sex>0</sex><cat>6</cat><value>1.3330652</value></relativerisk><relativerisk><age>73</age><sex>0</sex><cat>7</cat><value>1.4314605</value></relativerisk><relativerisk><age>73</age><sex>0</sex><cat>8</cat><value>1.6731794</value></relativerisk><relativerisk><age>73</age><sex>1</sex><cat>0</cat><value>0.9569208</value></relativerisk><relativerisk><age>73</age><sex>1</sex><cat>1</cat><value>1.0</value></relativerisk><relativerisk><age>73</age><sex>1</sex><cat>2</cat><value>1.0519079</value></relativerisk><relativerisk><age>73</age><sex>1</sex><cat>3</cat><value>1.1144311</value></relativerisk><relativerisk><age>73</age><sex>1</sex><cat>4</cat><value>1.1873854</value></relativerisk><relativerisk><age>73</age><sex>1</sex><cat>5</cat><value>1.2717834</value></relativerisk><relativerisk><age>73</age><sex>1</sex><cat>6</cat><value>1.3694719</value></relativerisk><relativerisk><age>73</age><sex>1</sex><cat>7</cat><value>1.4830034</value></relativerisk><relativerisk><age>73</age><sex>1</sex><cat>8</cat><value>1.6702797</value></relativerisk><relativerisk><age>74</age><sex>0</sex><cat>0</cat><value>0.9582677</value></relativerisk><relativerisk><age>74</age><sex>0</sex><cat>1</cat><value>1.0</value></relativerisk><relativerisk><age>74</age><sex>0</sex><cat>2</cat><value>1.0490662</value></relativerisk><relativerisk><age>74</age><sex>0</sex><cat>3</cat><value>1.1065104</value></relativerisk><relativerisk><age>74</age><sex>0</sex><cat>4</cat><value>1.1725205</value></relativerisk><relativerisk><age>74</age><sex>0</sex><cat>5</cat><value>1.2479494</value></relativerisk><relativerisk><age>74</age><sex>0</sex><cat>6</cat><value>1.3341794</value></relativerisk><relativerisk><age>74</age><sex>0</sex><cat>7</cat><value>1.4330622</value></relativerisk><relativerisk><age>74</age><sex>0</sex><cat>8</cat><value>1.6763495</value></relativerisk><relativerisk><age>74</age><sex>1</sex><cat>0</cat><value>0.9562922</value></relativerisk><relativerisk><age>74</age><sex>1</sex><cat>1</cat><value>1.0</value></relativerisk><relativerisk><age>74</age><sex>1</sex><cat>2</cat><value>1.05271</value></relativerisk><relativerisk><age>74</age><sex>1</sex><cat>3</cat><value>1.1162626</value></relativerisk><relativerisk><age>74</age><sex>1</sex><cat>4</cat><value>1.1905019</value></relativerisk><relativerisk><age>74</age><sex>1</sex><cat>5</cat><value>1.2764938</value></relativerisk><relativerisk><age>74</age><sex>1</sex><cat>6</cat><value>1.3761632</value></relativerisk><relativerisk><age>74</age><sex>1</sex><cat>7</cat><value>1.4921695</value></relativerisk><relativerisk><age>74</age><sex>1</sex><cat>8</cat><value>1.6839746</value></relativerisk><relativerisk><age>75</age><sex>0</sex><cat>0</cat><value>0.9582314</value></relativerisk><relativerisk><age>75</age><sex>0</sex><cat>1</cat><value>1.0</value></relativerisk><relativerisk><age>75</age><sex>0</sex><cat>2</cat><value>1.0491247</value></relativerisk><relativerisk><age>75</age><sex>0</sex><cat>3</cat><value>1.1066592</value></relativerisk><relativerisk><age>75</age><sex>0</sex><cat>4</cat><value>1.1728022</value></relativerisk><relativerisk><age>75</age><sex>0</sex><cat>5</cat><value>1.2484208</value></relativerisk><relativerisk><age>75</age><sex>0</sex><cat>6</cat><value>1.3349172</value></relativerisk><relativerisk><age>75</age><sex>0</sex><cat>7</cat><value>1.434169</value></relativerisk><relativerisk><age>75</age><sex>0</sex><cat>8</cat><value>1.6787252</value></relativerisk><relativerisk><age>75</age><sex>1</sex><cat>0</cat><value>0.9557048</value></relativerisk><relativerisk><age>75</age><sex>1</sex><cat>1</cat><value>1.0</value></relativerisk><relativerisk><age>75</age><sex>1</sex><cat>2</cat><value>1.0534619</value></relativerisk><relativerisk><age>75</age><sex>1</sex><cat>3</cat><value>1.1179829</value></relativerisk><relativerisk><age>75</age><sex>1</sex><cat>4</cat><value>1.1934357</value></relativerisk><relativerisk><age>75</age><sex>1</sex><cat>5</cat><value>1.2809385</value></relativerisk><relativerisk><age>75</age><sex>1</sex><cat>6</cat><value>1.3824935</value></relativerisk><relativerisk><age>75</age><sex>1</sex><cat>7</cat><value>1.5008651</value></relativerisk><relativerisk><age>75</age><sex>1</sex><cat>8</cat><value>1.6970251</value></relativerisk><relativerisk><age>76</age><sex>0</sex><cat>0</cat><value>0.9582374</value></relativerisk><relativerisk><age>76</age><sex>0</sex><cat>1</cat><value>1.0</value></relativerisk><relativerisk><age>76</age><sex>0</sex><cat>2</cat><value>1.0491322</value></relativerisk><relativerisk><age>76</age><sex>0</sex><cat>3</cat><value>1.106696</value></relativerisk><relativerisk><age>76</age><sex>0</sex><cat>4</cat><value>1.1729001</value></relativerisk><relativerisk><age>76</age><sex>0</sex><cat>5</cat><value>1.2486247</value></relativerisk><relativerisk><age>76</age><sex>0</sex><cat>6</cat><value>1.3352892</value></relativerisk><relativerisk><age>76</age><sex>0</sex><cat>7</cat><value>1.4347956</value></relativerisk><relativerisk><age>76</age><sex>0</sex><cat>8</cat><value>1.6803325</value></relativerisk><relativerisk><age>76</age><sex>1</sex><cat>0</cat><value>0.9551599</value></relativerisk><relativerisk><age>76</age><sex>1</sex><cat>1</cat><value>1.0</value></relativerisk><relativerisk><age>76</age><sex>1</sex><cat>2</cat><value>1.0541619</value></relativerisk><relativerisk><age>76</age><sex>1</sex><cat>3</cat><value>1.1195877</value></relativerisk><relativerisk><age>76</age><sex>1</sex><cat>4</cat><value>1.1961789</value></relativerisk><relativerisk><age>76</age><sex>1</sex><cat>5</cat><value>1.2851055</value></relativerisk><relativerisk><age>76</age><sex>1</sex><cat>6</cat><value>1.3884445</value></relativerisk><relativerisk><age>76</age><sex>1</sex><cat>7</cat><value>1.5090638</value></relativerisk><relativerisk><age>76</age><sex>1</sex><cat>8</cat><value>1.7093889</value></relativerisk><relativerisk><age>77</age><sex>0</sex><cat>0</cat><value>0.95828426</value></relativerisk><relativerisk><age>77</age><sex>0</sex><cat>1</cat><value>1.0</value></relativerisk><relativerisk><age>77</age><sex>0</sex><cat>2</cat><value>1.0490906</value></relativerisk><relativerisk><age>77</age><sex>0</sex><cat>3</cat><value>1.1066248</value></relativerisk><relativerisk><age>77</age><sex>0</sex><cat>4</cat><value>1.172821</value></relativerisk><relativerisk><age>77</age><sex>0</sex><cat>5</cat><value>1.248571</value></relativerisk><relativerisk><age>77</age><sex>0</sex><cat>6</cat><value>1.3353102</value></relativerisk><relativerisk><age>77</age><sex>0</sex><cat>7</cat><value>1.4349623</value></relativerisk><relativerisk><age>77</age><sex>0</sex><cat>8</cat><value>1.6812072</value></relativerisk><relativerisk><age>77</age><sex>1</sex><cat>0</cat><value>0.9546585</value></relativerisk><relativerisk><age>77</age><sex>1</sex><cat>1</cat><value>1.0</value></relativerisk><relativerisk><age>77</age><sex>1</sex><cat>2</cat><value>1.0548084</value></relativerisk><relativerisk><age>77</age><sex>1</sex><cat>3</cat><value>1.1210734</value></relativerisk><relativerisk><age>77</age><sex>1</sex><cat>4</cat><value>1.1987251</value></relativerisk><relativerisk><age>77</age><sex>1</sex><cat>5</cat><value>1.2889838</value></relativerisk><relativerisk><age>77</age><sex>1</sex><cat>6</cat><value>1.3939997</value></relativerisk><relativerisk><age>77</age><sex>1</sex><cat>7</cat><value>1.5167419</value></relativerisk><relativerisk><age>77</age><sex>1</sex><cat>8</cat><value>1.7210275</value></relativerisk><relativerisk><age>78</age><sex>0</sex><cat>0</cat><value>0.9583703</value></relativerisk><relativerisk><age>78</age><sex>0</sex><cat>1</cat><value>1.0</value></relativerisk><relativerisk><age>78</age><sex>0</sex><cat>2</cat><value>1.0490022</value></relativerisk><relativerisk><age>78</age><sex>0</sex><cat>3</cat><value>1.1064509</value></relativerisk><relativerisk><age>78</age><sex>0</sex><cat>4</cat><value>1.1725737</value></relativerisk><relativerisk><age>78</age><sex>0</sex><cat>5</cat><value>1.2482731</value></relativerisk><relativerisk><age>78</age><sex>0</sex><cat>6</cat><value>1.3349987</value></relativerisk><relativerisk><age>78</age><sex>0</sex><cat>7</cat><value>1.4346943</value></relativerisk><relativerisk><age>78</age><sex>0</sex><cat>8</cat><value>1.6813945</value></relativerisk><relativerisk><age>78</age><sex>1</sex><cat>0</cat><value>0.9542016</value></relativerisk><relativerisk><age>78</age><sex>1</sex><cat>1</cat><value>1.0</value></relativerisk><relativerisk><age>78</age><sex>1</sex><cat>2</cat><value>1.0554001</value></relativerisk><relativerisk><age>78</age><sex>1</sex><cat>3</cat><value>1.1224368</value></relativerisk><relativerisk><age>78</age><sex>1</sex><cat>4</cat><value>1.2010684</value></relativerisk><relativerisk><age>78</age><sex>1</sex><cat>5</cat><value>1.292564</value></relativerisk><relativerisk><age>78</age><sex>1</sex><cat>6</cat><value>1.399145</value></relativerisk><relativerisk><age>78</age><sex>1</sex><cat>7</cat><value>1.5238783</value></relativerisk><relativerisk><age>78</age><sex>1</sex><cat>8</cat><value>1.7319069</value></relativerisk><relativerisk><age>79</age><sex>0</sex><cat>0</cat><value>0.9584934</value></relativerisk><relativerisk><age>79</age><sex>0</sex><cat>1</cat><value>1.0</value></relativerisk><relativerisk><age>79</age><sex>0</sex><cat>2</cat><value>1.0488695</value></relativerisk><relativerisk><age>79</age><sex>0</sex><cat>3</cat><value>1.1061802</value></relativerisk><relativerisk><age>79</age><sex>0</sex><cat>4</cat><value>1.1721685</value></relativerisk><relativerisk><age>79</age><sex>0</sex><cat>5</cat><value>1.2477466</value></relativerisk><relativerisk><age>79</age><sex>0</sex><cat>6</cat><value>1.3343774</value></relativerisk><relativerisk><age>79</age><sex>0</sex><cat>7</cat><value>1.4340227</value></relativerisk><relativerisk><age>79</age><sex>0</sex><cat>8</cat><value>1.68095</value></relativerisk><relativerisk><age>79</age><sex>1</sex><cat>0</cat><value>0.9537897</value></relativerisk><relativerisk><age>79</age><sex>1</sex><cat>1</cat><value>1.0</value></relativerisk><relativerisk><age>79</age><sex>1</sex><cat>2</cat><value>1.055936</value></relativerisk><relativerisk><age>79</age><sex>1</sex><cat>3</cat><value>1.1236752</value></relativerisk><relativerisk><age>79</age><sex>1</sex><cat>4</cat><value>1.203204</value></relativerisk><relativerisk><age>79</age><sex>1</sex><cat>5</cat><value>1.2958385</value></relativerisk><relativerisk><age>79</age><sex>1</sex><cat>6</cat><value>1.4038686</value></relativerisk><relativerisk><age>79</age><sex>1</sex><cat>7</cat><value>1.5304558</value></relativerisk><relativerisk><age>79</age><sex>1</sex><cat>8</cat><value>1.7419978</value></relativerisk><relativerisk><age>80</age><sex>0</sex><cat>0</cat><value>0.96862197</value></relativerisk><relativerisk><age>80</age><sex>0</sex><cat>1</cat><value>1.0</value></relativerisk><relativerisk><age>80</age><sex>0</sex><cat>2</cat><value>1.0364722</value></relativerisk><relativerisk><age>80</age><sex>0</sex><cat>3</cat><value>1.0786242</value></relativerisk><relativerisk><age>80</age><sex>0</sex><cat>4</cat><value>1.126376</value></relativerisk><relativerisk><age>80</age><sex>0</sex><cat>5</cat><value>1.1801052</value></relativerisk><relativerisk><age>80</age><sex>0</sex><cat>6</cat><value>1.2405179</value></relativerisk><relativerisk><age>80</age><sex>0</sex><cat>7</cat><value>1.3085746</value></relativerisk><relativerisk><age>80</age><sex>0</sex><cat>8</cat><value>1.4699432</value></relativerisk><relativerisk><age>80</age><sex>1</sex><cat>0</cat><value>0.9650481</value></relativerisk><relativerisk><age>80</age><sex>1</sex><cat>1</cat><value>1.0</value></relativerisk><relativerisk><age>80</age><sex>1</sex><cat>2</cat><value>1.0416766</value></relativerisk><relativerisk><age>80</age><sex>1</sex><cat>3</cat><value>1.0912653</value></relativerisk><relativerisk><age>80</age><sex>1</sex><cat>4</cat><value>1.14833</value></relativerisk><relativerisk><age>80</age><sex>1</sex><cat>5</cat><value>1.2133467</value></relativerisk><relativerisk><age>80</age><sex>1</sex><cat>6</cat><value>1.2873627</value></relativerisk><relativerisk><age>80</age><sex>1</sex><cat>7</cat><value>1.3718451</value></relativerisk><relativerisk><age>80</age><sex>1</sex><cat>8</cat><value>1.5073649</value></relativerisk><relativerisk><age>81</age><sex>0</sex><cat>0</cat><value>0.96882355</value></relativerisk><relativerisk><age>81</age><sex>0</sex><cat>1</cat><value>1.0</value></relativerisk><relativerisk><age>81</age><sex>0</sex><cat>2</cat><value>1.0362418</value></relativerisk><relativerisk><age>81</age><sex>0</sex><cat>3</cat><value>1.0781329</value></relativerisk><relativerisk><age>81</age><sex>0</sex><cat>4</cat><value>1.1255971</value></relativerisk><relativerisk><age>81</age><sex>0</sex><cat>5</cat><value>1.1790138</value></relativerisk><relativerisk><age>81</age><sex>0</sex><cat>6</cat><value>1.23909</value></relativerisk><relativerisk><age>81</age><sex>0</sex><cat>7</cat><value>1.3067876</value></relativerisk><relativerisk><age>81</age><sex>0</sex><cat>8</cat><value>1.4674231</value></relativerisk><relativerisk><age>81</age><sex>1</sex><cat>0</cat><value>0.9648434</value></relativerisk><relativerisk><age>81</age><sex>1</sex><cat>1</cat><value>1.0</value></relativerisk><relativerisk><age>81</age><sex>1</sex><cat>2</cat><value>1.0419375</value></relativerisk><relativerisk><age>81</age><sex>1</sex><cat>3</cat><value>1.0918602</value></relativerisk><relativerisk><age>81</age><sex>1</sex><cat>4</cat><value>1.1493405</value></relativerisk><relativerisk><age>81</age><sex>1</sex><cat>5</cat><value>1.2148709</value></relativerisk><relativerisk><age>81</age><sex>1</sex><cat>6</cat><value>1.2895217</value></relativerisk><relativerisk><age>81</age><sex>1</sex><cat>7</cat><value>1.3747921</value></relativerisk><relativerisk><age>81</age><sex>1</sex><cat>8</cat><value>1.5117368</value></relativerisk><relativerisk><age>82</age><sex>0</sex><cat>0</cat><value>0.96905094</value></relativerisk><relativerisk><age>82</age><sex>0</sex><cat>1</cat><value>1.0</value></relativerisk><relativerisk><age>82</age><sex>0</sex><cat>2</cat><value>1.035981</value></relativerisk><relativerisk><age>82</age><sex>0</sex><cat>3</cat><value>1.0775766</value></relativerisk><relativerisk><age>82</age><sex>0</sex><cat>4</cat><value>1.1247139</value></relativerisk><relativerisk><age>82</age><sex>0</sex><cat>5</cat><value>1.1777737</value></relativerisk><relativerisk><age>82</age><sex>0</sex><cat>6</cat><value>1.2374637</value></relativerisk><relativerisk><age>82</age><sex>0</sex><cat>7</cat><value>1.304747</value></relativerisk><relativerisk><age>82</age><sex>0</sex><cat>8</cat><value>1.4645218</value></relativerisk><relativerisk><age>82</age><sex>1</sex><cat>0</cat><value>0.96467614</value></relativerisk><relativerisk><age>82</age><sex>1</sex><cat>1</cat><value>1.0</value></relativerisk><relativerisk><age>82</age><sex>1</sex><cat>2</cat><value>1.0421526</value></relativerisk><relativerisk><age>82</age><sex>1</sex><cat>3</cat><value>1.0923535</value></relativerisk><relativerisk><age>82</age><sex>1</sex><cat>4</cat><value>1.1501836</value></relativerisk><relativerisk><age>82</age><sex>1</sex><cat>5</cat><value>1.2161502</value></relativerisk><relativerisk><age>82</age><sex>1</sex><cat>6</cat><value>1.2913456</value></relativerisk><relativerisk><age>82</age><sex>1</sex><cat>7</cat><value>1.3772984</value></relativerisk><relativerisk><age>82</age><sex>1</sex><cat>8</cat><value>1.5154929</value></relativerisk><relativerisk><age>83</age><sex>0</sex><cat>0</cat><value>0.9693017</value></relativerisk><relativerisk><age>83</age><sex>0</sex><cat>1</cat><value>1.0</value></relativerisk><relativerisk><age>83</age><sex>0</sex><cat>2</cat><value>1.0356935</value></relativerisk><relativerisk><age>83</age><sex>0</sex><cat>3</cat><value>1.0769624</value></relativerisk><relativerisk><age>83</age><sex>0</sex><cat>4</cat><value>1.1237378</value></relativerisk><relativerisk><age>83</age><sex>0</sex><cat>5</cat><value>1.1764022</value></relativerisk><relativerisk><age>83</age><sex>0</sex><cat>6</cat><value>1.2356633</value></relativerisk><relativerisk><age>83</age><sex>0</sex><cat>7</cat><value>1.3024851</value></relativerisk><relativerisk><age>83</age><sex>0</sex><cat>8</cat><value>1.4612947</value></relativerisk><relativerisk><age>83</age><sex>1</sex><cat>0</cat><value>0.9645463</value></relativerisk><relativerisk><age>83</age><sex>1</sex><cat>1</cat><value>1.0</value></relativerisk><relativerisk><age>83</age><sex>1</sex><cat>2</cat><value>1.042322</value></relativerisk><relativerisk><age>83</age><sex>1</sex><cat>3</cat><value>1.0927452</value></relativerisk><relativerisk><age>83</age><sex>1</sex><cat>4</cat><value>1.1508589</value></relativerisk><relativerisk><age>83</age><sex>1</sex><cat>5</cat><value>1.2171842</value></relativerisk><relativerisk><age>83</age><sex>1</sex><cat>6</cat><value>1.2928334</value></relativerisk><relativerisk><age>83</age><sex>1</sex><cat>7</cat><value>1.3793622</value></relativerisk><relativerisk><age>83</age><sex>1</sex><cat>8</cat><value>1.5186299</value></relativerisk><relativerisk><age>84</age><sex>0</sex><cat>0</cat><value>0.9695729</value></relativerisk><relativerisk><age>84</age><sex>0</sex><cat>1</cat><value>1.0</value></relativerisk><relativerisk><age>84</age><sex>0</sex><cat>2</cat><value>1.0353824</value></relativerisk><relativerisk><age>84</age><sex>0</sex><cat>3</cat><value>1.0762979</value></relativerisk><relativerisk><age>84</age><sex>0</sex><cat>4</cat><value>1.122682</value></relativerisk><relativerisk><age>84</age><sex>0</sex><cat>5</cat><value>1.1749184</value></relativerisk><relativerisk><age>84</age><sex>0</sex><cat>6</cat><value>1.2337155</value></relativerisk><relativerisk><age>84</age><sex>0</sex><cat>7</cat><value>1.300038</value></relativerisk><relativerisk><age>84</age><sex>0</sex><cat>8</cat><value>1.457803</value></relativerisk><relativerisk><age>84</age><sex>1</sex><cat>0</cat><value>0.96445364</value></relativerisk><relativerisk><age>84</age><sex>1</sex><cat>1</cat><value>1.0</value></relativerisk><relativerisk><age>84</age><sex>1</sex><cat>2</cat><value>1.0424459</value></relativerisk><relativerisk><age>84</age><sex>1</sex><cat>3</cat><value>1.0930357</value></relativerisk><relativerisk><age>84</age><sex>1</sex><cat>4</cat><value>1.151367</value></relativerisk><relativerisk><age>84</age><sex>1</sex><cat>5</cat><value>1.2179737</value></relativerisk><relativerisk><age>84</age><sex>1</sex><cat>6</cat><value>1.2939862</value></relativerisk><relativerisk><age>84</age><sex>1</sex><cat>7</cat><value>1.3809845</value></relativerisk><relativerisk><age>84</age><sex>1</sex><cat>8</cat><value>1.5211484</value></relativerisk><relativerisk><age>85</age><sex>0</sex><cat>0</cat><value>0.96986157</value></relativerisk><relativerisk><age>85</age><sex>0</sex><cat>1</cat><value>1.0</value></relativerisk><relativerisk><age>85</age><sex>0</sex><cat>2</cat><value>1.0350515</value></relativerisk><relativerisk><age>85</age><sex>0</sex><cat>3</cat><value>1.0755916</value></relativerisk><relativerisk><age>85</age><sex>0</sex><cat>4</cat><value>1.1215605</value></relativerisk><relativerisk><age>85</age><sex>0</sex><cat>5</cat><value>1.1733434</value></relativerisk><relativerisk><age>85</age><sex>0</sex><cat>6</cat><value>1.2316498</value></relativerisk><relativerisk><age>85</age><sex>0</sex><cat>7</cat><value>1.2974452</value></relativerisk><relativerisk><age>85</age><sex>0</sex><cat>8</cat><value>1.4541144</value></relativerisk><relativerisk><age>85</age><sex>1</sex><cat>0</cat><value>0.96439785</value></relativerisk><relativerisk><age>85</age><sex>1</sex><cat>1</cat><value>1.0</value></relativerisk><relativerisk><age>85</age><sex>1</sex><cat>2</cat><value>1.0425248</value></relativerisk><relativerisk><age>85</age><sex>1</sex><cat>3</cat><value>1.0932261</value></relativerisk><relativerisk><age>85</age><sex>1</sex><cat>4</cat><value>1.1517097</value></relativerisk><relativerisk><age>85</age><sex>1</sex><cat>5</cat><value>1.218521</value></relativerisk><relativerisk><age>85</age><sex>1</sex><cat>6</cat><value>1.2948067</value></relativerisk><relativerisk><age>85</age><sex>1</sex><cat>7</cat><value>1.382169</value></relativerisk><relativerisk><age>85</age><sex>1</sex><cat>8</cat><value>1.5230532</value></relativerisk><relativerisk><age>86</age><sex>0</sex><cat>0</cat><value>0.97016436</value></relativerisk><relativerisk><age>86</age><sex>0</sex><cat>1</cat><value>1.0</value></relativerisk><relativerisk><age>86</age><sex>0</sex><cat>2</cat><value>1.034705</value></relativerisk><relativerisk><age>86</age><sex>0</sex><cat>3</cat><value>1.0748528</value></relativerisk><relativerisk><age>86</age><sex>0</sex><cat>4</cat><value>1.1203887</value></relativerisk><relativerisk><age>86</age><sex>0</sex><cat>5</cat><value>1.1717004</value></relativerisk><relativerisk><age>86</age><sex>0</sex><cat>6</cat><value>1.2294984</value></relativerisk><relativerisk><age>86</age><sex>0</sex><cat>7</cat><value>1.2947502</value></relativerisk><relativerisk><age>86</age><sex>0</sex><cat>8</cat><value>1.4503031</value></relativerisk><relativerisk><age>86</age><sex>1</sex><cat>0</cat><value>0.9643783</value></relativerisk><relativerisk><age>86</age><sex>1</sex><cat>1</cat><value>1.0</value></relativerisk><relativerisk><age>86</age><sex>1</sex><cat>2</cat><value>1.0425593</value></relativerisk><relativerisk><age>86</age><sex>1</sex><cat>3</cat><value>1.0933177</value></relativerisk><relativerisk><age>86</age><sex>1</sex><cat>4</cat><value>1.1518891</value></relativerisk><relativerisk><age>86</age><sex>1</sex><cat>5</cat><value>1.2188296</value></relativerisk><relativerisk><age>86</age><sex>1</sex><cat>6</cat><value>1.2953</value></relativerisk><relativerisk><age>86</age><sex>1</sex><cat>7</cat><value>1.382922</value></relativerisk><relativerisk><age>86</age><sex>1</sex><cat>8</cat><value>1.5243531</value></relativerisk><relativerisk><age>87</age><sex>0</sex><cat>0</cat><value>0.9704775</value></relativerisk><relativerisk><age>87</age><sex>0</sex><cat>1</cat><value>1.0</value></relativerisk><relativerisk><age>87</age><sex>0</sex><cat>2</cat><value>1.0343475</value></relativerisk><relativerisk><age>87</age><sex>0</sex><cat>3</cat><value>1.0740917</value></relativerisk><relativerisk><age>87</age><sex>0</sex><cat>4</cat><value>1.1191838</value></relativerisk><relativerisk><age>87</age><sex>0</sex><cat>5</cat><value>1.1700145</value></relativerisk><relativerisk><age>87</age><sex>0</sex><cat>6</cat><value>1.2272965</value></relativerisk><relativerisk><age>87</age><sex>0</sex><cat>7</cat><value>1.2920003</value></relativerisk><relativerisk><age>87</age><sex>0</sex><cat>8</cat><value>1.4464501</value></relativerisk><relativerisk><age>87</age><sex>1</sex><cat>0</cat><value>0.96439433</value></relativerisk><relativerisk><age>87</age><sex>1</sex><cat>1</cat><value>1.0</value></relativerisk><relativerisk><age>87</age><sex>1</sex><cat>2</cat><value>1.0425502</value></relativerisk><relativerisk><age>87</age><sex>1</sex><cat>3</cat><value>1.0933126</value></relativerisk><relativerisk><age>87</age><sex>1</sex><cat>4</cat><value>1.1519088</value></relativerisk><relativerisk><age>87</age><sex>1</sex><cat>5</cat><value>1.2189044</value></relativerisk><relativerisk><age>87</age><sex>1</sex><cat>6</cat><value>1.2954727</value></relativerisk><relativerisk><age>87</age><sex>1</sex><cat>7</cat><value>1.3832529</value></relativerisk><relativerisk><age>87</age><sex>1</sex><cat>8</cat><value>1.5250611</value></relativerisk><relativerisk><age>88</age><sex>0</sex><cat>0</cat><value>0.9707971</value></relativerisk><relativerisk><age>88</age><sex>0</sex><cat>1</cat><value>1.0</value></relativerisk><relativerisk><age>88</age><sex>0</sex><cat>2</cat><value>1.033984</value></relativerisk><relativerisk><age>88</age><sex>0</sex><cat>3</cat><value>1.0733192</value></relativerisk><relativerisk><age>88</age><sex>0</sex><cat>4</cat><value>1.117964</value></relativerisk><relativerisk><age>88</age><sex>0</sex><cat>5</cat><value>1.168313</value></relativerisk><relativerisk><age>88</age><sex>0</sex><cat>6</cat><value>1.2250822</value></relativerisk><relativerisk><age>88</age><sex>0</sex><cat>7</cat><value>1.2892469</value></relativerisk><relativerisk><age>88</age><sex>0</sex><cat>8</cat><value>1.4426439</value></relativerisk><relativerisk><age>88</age><sex>1</sex><cat>0</cat><value>0.9644451</value></relativerisk><relativerisk><age>88</age><sex>1</sex><cat>1</cat><value>1.0</value></relativerisk><relativerisk><age>88</age><sex>1</sex><cat>2</cat><value>1.0424987</value></relativerisk><relativerisk><age>88</age><sex>1</sex><cat>3</cat><value>1.0932132</value></relativerisk><relativerisk><age>88</age><sex>1</sex><cat>4</cat><value>1.1517729</value></relativerisk><relativerisk><age>88</age><sex>1</sex><cat>5</cat><value>1.2187518</value></relativerisk><relativerisk><age>88</age><sex>1</sex><cat>6</cat><value>1.2953339</value></relativerisk><relativerisk><age>88</age><sex>1</sex><cat>7</cat><value>1.3831733</value></relativerisk><relativerisk><age>88</age><sex>1</sex><cat>8</cat><value>1.5251946</value></relativerisk><relativerisk><age>89</age><sex>0</sex><cat>0</cat><value>0.9711188</value></relativerisk><relativerisk><age>89</age><sex>0</sex><cat>1</cat><value>1.0</value></relativerisk><relativerisk><age>89</age><sex>0</sex><cat>2</cat><value>1.0336195</value></relativerisk><relativerisk><age>89</age><sex>0</sex><cat>3</cat><value>1.0725473</value></relativerisk><relativerisk><age>89</age><sex>0</sex><cat>4</cat><value>1.1167494</value></relativerisk><relativerisk><age>89</age><sex>0</sex><cat>5</cat><value>1.1666256</value></relativerisk><relativerisk><age>89</age><sex>0</sex><cat>6</cat><value>1.222897</value></relativerisk><relativerisk><age>89</age><sex>0</sex><cat>7</cat><value>1.2865462</value></relativerisk><relativerisk><age>89</age><sex>0</sex><cat>8</cat><value>1.4389812</value></relativerisk><relativerisk><age>89</age><sex>1</sex><cat>0</cat><value>0.9645296</value></relativerisk><relativerisk><age>89</age><sex>1</sex><cat>1</cat><value>1.0</value></relativerisk><relativerisk><age>89</age><sex>1</sex><cat>2</cat><value>1.0424061</value></relativerisk><relativerisk><age>89</age><sex>1</sex><cat>3</cat><value>1.0930226</value></relativerisk><relativerisk><age>89</age><sex>1</sex><cat>4</cat><value>1.1514865</value></relativerisk><relativerisk><age>89</age><sex>1</sex><cat>5</cat><value>1.2183794</value></relativerisk><relativerisk><age>89</age><sex>1</sex><cat>6</cat><value>1.2948942</value></relativerisk><relativerisk><age>89</age><sex>1</sex><cat>7</cat><value>1.382698</value></relativerisk><relativerisk><age>89</age><sex>1</sex><cat>8</cat><value>1.5247753</value></relativerisk><relativerisk><age>90</age><sex>0</sex><cat>0</cat><value>0.971438</value></relativerisk><relativerisk><age>90</age><sex>0</sex><cat>1</cat><value>1.0</value></relativerisk><relativerisk><age>90</age><sex>0</sex><cat>2</cat><value>1.0332601</value></relativerisk><relativerisk><age>90</age><sex>0</sex><cat>3</cat><value>1.0717889</value></relativerisk><relativerisk><age>90</age><sex>0</sex><cat>4</cat><value>1.1155615</value></relativerisk><relativerisk><age>90</age><sex>0</sex><cat>5</cat><value>1.1649845</value></relativerisk><relativerisk><age>90</age><sex>0</sex><cat>6</cat><value>1.2207862</value></relativerisk><relativerisk><age>90</age><sex>0</sex><cat>7</cat><value>1.2839588</value></relativerisk><relativerisk><age>90</age><sex>0</sex><cat>8</cat><value>1.4355674</value></relativerisk><relativerisk><age>90</age><sex>1</sex><cat>0</cat><value>0.9646464</value></relativerisk><relativerisk><age>90</age><sex>1</sex><cat>1</cat><value>1.0</value></relativerisk><relativerisk><age>90</age><sex>1</sex><cat>2</cat><value>1.042274</value></relativerisk><relativerisk><age>90</age><sex>1</sex><cat>3</cat><value>1.0927445</value></relativerisk><relativerisk><age>90</age><sex>1</sex><cat>4</cat><value>1.1510558</value></relativerisk><relativerisk><age>90</age><sex>1</sex><cat>5</cat><value>1.2177963</value></relativerisk><relativerisk><age>90</age><sex>1</sex><cat>6</cat><value>1.2941668</value></relativerisk><relativerisk><age>90</age><sex>1</sex><cat>7</cat><value>1.3818449</value></relativerisk><relativerisk><age>90</age><sex>1</sex><cat>8</cat><value>1.5238287</value></relativerisk><relativerisk><age>91</age><sex>0</sex><cat>0</cat><value>0.97174954</value></relativerisk><relativerisk><age>91</age><sex>0</sex><cat>1</cat><value>1.0</value></relativerisk><relativerisk><age>91</age><sex>0</sex><cat>2</cat><value>1.0329119</value></relativerisk><relativerisk><age>91</age><sex>0</sex><cat>3</cat><value>1.0710579</value></relativerisk><relativerisk><age>91</age><sex>0</sex><cat>4</cat><value>1.1144236</value></relativerisk><relativerisk><age>91</age><sex>0</sex><cat>5</cat><value>1.1634244</value></relativerisk><relativerisk><age>91</age><sex>0</sex><cat>6</cat><value>1.2187983</value></relativerisk><relativerisk><age>91</age><sex>0</sex><cat>7</cat><value>1.2815508</value></relativerisk><relativerisk><age>91</age><sex>0</sex><cat>8</cat><value>1.4325178</value></relativerisk><relativerisk><age>91</age><sex>1</sex><cat>0</cat><value>0.96479434</value></relativerisk><relativerisk><age>91</age><sex>1</sex><cat>1</cat><value>1.0</value></relativerisk><relativerisk><age>91</age><sex>1</sex><cat>2</cat><value>1.0421042</value></relativerisk><relativerisk><age>91</age><sex>1</sex><cat>3</cat><value>1.0923827</value></relativerisk><relativerisk><age>91</age><sex>1</sex><cat>4</cat><value>1.1504878</value></relativerisk><relativerisk><age>91</age><sex>1</sex><cat>5</cat><value>1.2170132</value></relativerisk><relativerisk><age>91</age><sex>1</sex><cat>6</cat><value>1.2931665</value></relativerisk><relativerisk><age>91</age><sex>1</sex><cat>7</cat><value>1.3806341</value></relativerisk><relativerisk><age>91</age><sex>1</sex><cat>8</cat><value>1.5223855</value></relativerisk><relativerisk><age>92</age><sex>0</sex><cat>0</cat><value>0.97204804</value></relativerisk><relativerisk><age>92</age><sex>0</sex><cat>1</cat><value>1.0</value></relativerisk><relativerisk><age>92</age><sex>0</sex><cat>2</cat><value>1.0325816</value></relativerisk><relativerisk><age>92</age><sex>0</sex><cat>3</cat><value>1.0703694</value></relativerisk><relativerisk><age>92</age><sex>0</sex><cat>4</cat><value>1.113361</value></relativerisk><relativerisk><age>92</age><sex>0</sex><cat>5</cat><value>1.161983</value></relativerisk><relativerisk><age>92</age><sex>0</sex><cat>6</cat><value>1.2169863</value></relativerisk><relativerisk><age>92</age><sex>0</sex><cat>7</cat><value>1.2793941</value></relativerisk><relativerisk><age>92</age><sex>0</sex><cat>8</cat><value>1.4299589</value></relativerisk><relativerisk><age>92</age><sex>1</sex><cat>0</cat><value>0.96497166</value></relativerisk><relativerisk><age>92</age><sex>1</sex><cat>1</cat><value>1.0</value></relativerisk><relativerisk><age>92</age><sex>1</sex><cat>2</cat><value>1.0418987</value></relativerisk><relativerisk><age>92</age><sex>1</sex><cat>3</cat><value>1.0919421</value></relativerisk><relativerisk><age>92</age><sex>1</sex><cat>4</cat><value>1.1497903</value></relativerisk><relativerisk><age>92</age><sex>1</sex><cat>5</cat><value>1.2160422</value></relativerisk><relativerisk><age>92</age><sex>1</sex><cat>6</cat><value>1.2919103</value></relativerisk><relativerisk><age>92</age><sex>1</sex><cat>7</cat><value>1.3790889</value></relativerisk><relativerisk><age>92</age><sex>1</sex><cat>8</cat><value>1.5204799</value></relativerisk><relativerisk><age>93</age><sex>0</sex><cat>0</cat><value>0.9723277</value></relativerisk><relativerisk><age>93</age><sex>0</sex><cat>1</cat><value>1.0</value></relativerisk><relativerisk><age>93</age><sex>0</sex><cat>2</cat><value>1.0322764</value></relativerisk><relativerisk><age>93</age><sex>0</sex><cat>3</cat><value>1.0697395</value></relativerisk><relativerisk><age>93</age><sex>0</sex><cat>4</cat><value>1.112401</value></relativerisk><relativerisk><age>93</age><sex>0</sex><cat>5</cat><value>1.1607012</value></relativerisk><relativerisk><age>93</age><sex>0</sex><cat>6</cat><value>1.2154078</value></relativerisk><relativerisk><age>93</age><sex>0</sex><cat>7</cat><value>1.2775669</value></relativerisk><relativerisk><age>93</age><sex>0</sex><cat>8</cat><value>1.4280294</value></relativerisk><relativerisk><age>93</age><sex>1</sex><cat>0</cat><value>0.9651767</value></relativerisk><relativerisk><age>93</age><sex>1</sex><cat>1</cat><value>1.0</value></relativerisk><relativerisk><age>93</age><sex>1</sex><cat>2</cat><value>1.0416598</value></relativerisk><relativerisk><age>93</age><sex>1</sex><cat>3</cat><value>1.0914278</value></relativerisk><relativerisk><age>93</age><sex>1</sex><cat>4</cat><value>1.1489722</value></relativerisk><relativerisk><age>93</age><sex>1</sex><cat>5</cat><value>1.2148963</value></relativerisk><relativerisk><age>93</age><sex>1</sex><cat>6</cat><value>1.2904174</value></relativerisk><relativerisk><age>93</age><sex>1</sex><cat>7</cat><value>1.3772354</value></relativerisk><relativerisk><age>93</age><sex>1</sex><cat>8</cat><value>1.5181509</value></relativerisk><relativerisk><age>94</age><sex>0</sex><cat>0</cat><value>0.9725822</value></relativerisk><relativerisk><age>94</age><sex>0</sex><cat>1</cat><value>1.0</value></relativerisk><relativerisk><age>94</age><sex>0</sex><cat>2</cat><value>1.0320042</value></relativerisk><relativerisk><age>94</age><sex>0</sex><cat>3</cat><value>1.0691857</value></relativerisk><relativerisk><age>94</age><sex>0</sex><cat>4</cat><value>1.1115729</value></relativerisk><relativerisk><age>94</age><sex>0</sex><cat>5</cat><value>1.1596229</value></relativerisk><relativerisk><age>94</age><sex>0</sex><cat>6</cat><value>1.214125</value></relativerisk><relativerisk><age>94</age><sex>0</sex><cat>7</cat><value>1.2761543</value></relativerisk><relativerisk><age>94</age><sex>0</sex><cat>8</cat><value>1.426882</value></relativerisk><relativerisk><age>94</age><sex>1</sex><cat>0</cat><value>0.9654075</value></relativerisk><relativerisk><age>94</age><sex>1</sex><cat>1</cat><value>1.0</value></relativerisk><relativerisk><age>94</age><sex>1</sex><cat>2</cat><value>1.0413901</value></relativerisk><relativerisk><age>94</age><sex>1</sex><cat>3</cat><value>1.0908456</value></relativerisk><relativerisk><age>94</age><sex>1</sex><cat>4</cat><value>1.1480433</value></relativerisk><relativerisk><age>94</age><sex>1</sex><cat>5</cat><value>1.2135909</value></relativerisk><relativerisk><age>94</age><sex>1</sex><cat>6</cat><value>1.2887088</value></relativerisk><relativerisk><age>94</age><sex>1</sex><cat>7</cat><value>1.3751028</value></relativerisk><relativerisk><age>94</age><sex>1</sex><cat>8</cat><value>1.5154418</value></relativerisk><relativerisk><age>95</age><sex>0</sex><cat>0</cat><value>0.97280496</value></relativerisk><relativerisk><age>95</age><sex>0</sex><cat>1</cat><value>1.0</value></relativerisk><relativerisk><age>95</age><sex>0</sex><cat>2</cat><value>1.0317733</value></relativerisk><relativerisk><age>95</age><sex>0</sex><cat>3</cat><value>1.068727</value></relativerisk><relativerisk><age>95</age><sex>0</sex><cat>4</cat><value>1.1109083</value></relativerisk><relativerisk><age>95</age><sex>0</sex><cat>5</cat><value>1.1587958</value></relativerisk><relativerisk><age>95</age><sex>0</sex><cat>6</cat><value>1.2132055</value></relativerisk><relativerisk><age>95</age><sex>0</sex><cat>7</cat><value>1.2752489</value></relativerisk><relativerisk><age>95</age><sex>0</sex><cat>8</cat><value>1.4266845</value></relativerisk><relativerisk><age>95</age><sex>1</sex><cat>0</cat><value>0.9656618</value></relativerisk><relativerisk><age>95</age><sex>1</sex><cat>1</cat><value>1.0</value></relativerisk><relativerisk><age>95</age><sex>1</sex><cat>2</cat><value>1.0410922</value></relativerisk><relativerisk><age>95</age><sex>1</sex><cat>3</cat><value>1.0902019</value></relativerisk><relativerisk><age>95</age><sex>1</sex><cat>4</cat><value>1.1470144</value></relativerisk><relativerisk><age>95</age><sex>1</sex><cat>5</cat><value>1.2121419</value></relativerisk><relativerisk><age>95</age><sex>1</sex><cat>6</cat><value>1.2868079</value></relativerisk><relativerisk><age>95</age><sex>1</sex><cat>7</cat><value>1.3727226</value></relativerisk><relativerisk><age>95</age><sex>1</sex><cat>8</cat><value>1.5124</value></relativerisk></relrisksfromriskfactor_categorical4p>
