# Supplementary material for: Identification of differences in health impact modelling of salt reduction
Source: PLoS One. 2017 Nov 28;12(11):e0186760. doi: 10.1371/journal.pone.0186760 (PMC5705127; doi:10.1371/journal.pone.0186760)
Supplement: S1 Data — (ZIP) [file pone.0186760.s001.zip › default/Simulations/Default_50yrs/results1/output.csv]

year	scenario	gender	riskClass	age	total number	CVA	IHD	with disability	with disease	mortality	incidence of CVA	incidence of IHD
2015	0	0	<4 g/d	0	0.0	0.0	0.0	0.0	0.0	0.0	0.0	0.0
2015	0	0	<4 g/d	1	0.0	0.0	0.0	0.0	0.0	0.0	0.0	0.0
2015	0	0	<4 g/d	2	0.0	0.0	0.0	0.0	0.0	0.0	0.0	0.0
2015	0	0	<4 g/d	3	0.0	0.0	0.0	0.0	0.0	0.0	0.0	0.0
2015	0	0	<4 g/d	4	0.0	0.0	0.0	0.0	0.0	0.0	0.0	0.0
2015	0	0	<4 g/d	5	0.0	0.0	0.0	0.0	0.0	0.0	0.0	0.0
2015	0	0	<4 g/d	6	0.0	0.0	0.0	0.0	0.0	0.0	0.0	0.0
2015	0	0	<4 g/d	7	0.0	0.0	0.0	0.0	0.0	0.0	0.0	0.0
2015	0	0	<4 g/d	8	0.0	0.0	0.0	0.0	0.0	0.0	0.0	0.0
2015	0	0	<4 g/d	9	0.0	0.0	0.0	0.0	0.0	0.0	0.0	0.0
2015	0	0	<4 g/d	10	0.0	0.0	0.0	0.0	0.0	0.0	0.0	0.0
2015	0	0	<4 g/d	11	0.0	0.0	0.0	0.0	0.0	0.0	0.0	0.0
2015	0	0	<4 g/d	12	0.0	0.0	0.0	0.0	0.0	0.0	0.0	0.0
2015	0	0	<4 g/d	13	0.0	0.0	0.0	0.0	0.0	0.0	0.0	0.0
2015	0	0	<4 g/d	14	0.0	0.0	0.0	0.0	0.0	0.0	0.0	0.0
2015	0	0	<4 g/d	15	0.0	0.0	0.0	0.0	0.0	0.0	0.0	0.0
2015	0	0	<4 g/d	16	0.0	0.0	0.0	0.0	0.0	0.0	0.0	0.0
2015	0	0	<4 g/d	17	0.0	0.0	0.0	0.0	0.0	0.0	0.0	0.0
2015	0	0	<4 g/d	18	459.76815592724597	0.0	0.0	15.551873170779558	0.0	0.18295122438492145	0.0	0.0
2015	0	0	<4 g/d	19	452.00328809385974	0.0	0.0	15.64002304063268	0.0	0.16946200621785984	0.0	0.0
2015	0	0	<4 g/d	20	448.65715300518787	0.0	0.0	15.86358309091645	0.0	0.22741439516282783	0.0	0.0
2015	0	0	<4 g/d	21	436.9411167310609	0.0	0.0	15.769186009667715	0.0	0.21098017612924125	0.0	0.0
2015	0	0	<4 g/d	22	442.6066216873078	0.0	0.0	16.284881933124478	0.0	0.20002385411460205	0.0	0.0
2015	0	0	<4 g/d	23	454.23557068368973	0.0	0.0	17.016867295552423	0.0	0.25022298957459094	0.0	0.0
2015	0	0	<4 g/d	24	463.8660333705993	0.0	0.0	17.670367069444076	0.0	0.21054386163455927	0.0	0.0
2015	0	0	<4 g/d	25	450.3669119285478	0.0	0.0	17.42081721822154	0.0	0.22288539825336529	0.0	0.0
2015	0	0	<4 g/d	26	455.50986496158293	0.0	0.0	17.865469231682663	0.0	0.22496907359788873	0.0	0.0
2015	0	0	<4 g/d	27	451.6045006990462	0.0	0.0	17.933177781948885	0.0	0.2261896502598575	0.0	0.0
2015	0	0	<4 g/d	28	461.08370504793857	0.0	0.0	18.51498152659739	0.0	0.22079625644416442	0.0	0.0
2015	0	0	<4 g/d	29	464.1502396780488	0.0	0.0	18.828675900149673	0.0	0.25521433121144776	0.0	0.0
2015	0	0	<4 g/d	30	487.9123792254395	0.0	0.0	19.980435573228508	0.0	0.3038761884287964	0.0	0.0
2015	0	0	<4 g/d	31	507.49413164387806	0.0	0.0	20.969632862954096	0.0	0.2780186274015238	0.0	0.0
2015	0	0	<4 g/d	32	550.9847608690616	0.0	0.0	22.96684534212605	0.0	0.3431582311583057	0.0	0.0
2015	0	0	<4 g/d	33	584.2306258440076	0.0	0.0	24.567651024732108	0.0	0.38778735693686417	0.0	0.0
2015	0	0	<4 g/d	34	613.8187121266965	0.0	0.0	26.04728140080309	0.0	0.4436472477464868	0.0	0.0
2015	0	0	<4 g/d	35	630.8565100949781	0.0	0.0	27.02912211500983	0.0	0.4900665817301184	0.08039162080115073	0.2534580510588249
2015	0	0	<4 g/d	36	603.8399003288068	0.0721818991511997	0.2331746408748076	26.118621813949208	0.3053286667629074	0.497008871057063	0.08607180727425127	0.28590621441902325
2015	0	0	<4 g/d	37	600.9521743598161	0.15080058192378556	0.5024365372973422	26.266613824845873	0.653111039766835	0.5289113406298783	0.09588963303580234	0.3334497461163759
2015	0	0	<4 g/d	38	605.5267147779523	0.2394731706542771	0.8224272889350227	26.775806114062714	1.0615752067710476	0.5466886251414802	0.10820190934026046	0.39205619661730295
2015	0	0	<4 g/d	39	618.187034844319	0.3428611585232013	1.212725955371399	27.693826889789776	1.554914507381386	0.6645323737512405	0.12377202097707812	0.46420359863969746
2015	0	0	<4 g/d	40	627.9870944945724	0.4584403569271371	1.6682983620849374	28.54805526305547	2.125520835231845	0.6737944893835066	0.1409009930082122	0.5449064658389975
2015	0	0	<4 g/d	41	618.5583284295135	0.5712422459006435	2.1360581772055296	28.587551518723004	2.7053277608455075	0.7287516546093085	0.15554731093360946	0.617412417652178
2015	0	0	<4 g/d	42	605.5129820015136	0.6885721197658757	2.641924715267556	28.510016501440226	3.3274925134821003	0.8382224444738122	0.17062946377938484	0.6919119564410771
2015	0	0	<4 g/d	43	599.792461169287	0.8237157825505371	3.2376426333538237	28.837651848995684	4.056912049022446	0.9708740632518724	0.18944869508629708	0.7808109971976337
2015	0	0	<4 g/d	44	586.050416519327	0.9579487264721877	3.850458058887494	28.84601064858157	4.802112887616613	0.8431723686423013	0.20749907828871794	0.8653108186318884
2015	0	0	<4 g/d	45	579.8394151656539	1.1154951230514607	4.5765703234949315	29.2993934473191	5.683261040114832	1.0595748895495307	0.23001082238884282	0.9668180761971923
2015	0	0	<4 g/d	46	564.8276255732053	1.2675733212680638	5.2976489849754635	29.388522901367686	6.553333442783639	1.0530497610750371	0.2510080588839423	1.0592058638471196
2015	0	0	<4 g/d	47	553.3636959480209	1.4383295889392442	6.110895293574833	29.743914190031497	7.5333411489406075	1.279841154448453	0.2753079452151145	1.1619675117811603
2015	0	0	<4 g/d	48	546.529350873694	1.6357137232518548	7.049503547652883	30.453816535073727	8.664118733970556	1.480108951705525	0.3042817875772682	1.2791062856494821
2015	0	0	<4 g/d	49	531.1508452881972	1.82155655335545	7.94596980641081	30.788240978706355	9.7402760343605	1.5369839213521121	0.33078902626798046	1.3805861460062427
2015	0	0	<4 g/d	50	478.75570584756133	1.9196067425318077	8.321706538427687	29.003451270884312	10.207946777363977	1.557070320223104	0.34144654793417667	1.3871055832503973
2015	0	0	<4 g/d	51	471.89266554969436	2.153133969755872	9.400938177431955	29.92105721601147	11.511177902765064	1.731019634957602	0.37614701672822726	1.5058286488916168
2015	0	0	<4 g/d	52	473.9136214597238	2.4532851192457867	10.763962105288087	31.529238370828537	13.16152595622407	1.7847023318676238	0.42199835913720013	1.6594861705178745
2015	0	0	<4 g/d	53	458.34989254444736	2.68484287706647	11.811372454880118	32.06525119778285	14.427028713339974	1.881813940307741	0.4553583859554711	1.7539288333504908
2015	0	0	<4 g/d	54	460.8459172014591	3.047390705511461	13.412704196456197	33.96401578485429	16.37140202528499	2.170840074803311	0.5101867813203235	1.9193467359848764
2015	0	0	<4 g/d	55	467.5631026088013	3.4828874156392104	15.3039961829615	36.357288171165855	18.672883808161277	2.390290483692543	0.5762237872392935	2.111829934491446
2015	0	0	<4 g/d	56	482.18100956755734	4.038200941140497	17.677778213885738	39.60706258028555	21.5679301460356	2.6534127907344796	0.6607245376803257	2.3526596724708804
2015	0	0	<4 g/d	57	504.7286652045841	4.743765909680855	20.64741460062313	43.83441648715934	25.197122775410374	2.958838562977389	0.7679528898092784	2.6511648669915155
2015	0	0	<4 g/d	58	521.4091935598844	5.490118600181742	23.71321124583257	47.90446985895658	28.953644294361645	3.4592756340958846	0.8792500549277553	2.936029625570292
2015	0	0	<4 g/d	59	372.11366374453974	4.382228239824688	18.748748092094935	36.17597137005292	22.91018010389681	2.6682404197533054	0.6945062132464533	2.238736862350996
2015	0	0	<4 g/d	60	386.58569012504813	5.412998748647514	22.196789918732957	40.12723438219545	27.29898772693381	3.2335493851267176	0.8482794784182046	2.554046925700878
2015	0	0	<4 g/d	61	365.51731338563513	5.714001463245726	23.107893538542424	40.150576808717965	28.460657564719178	3.6133830841935355	0.8849710799344664	2.560947059497962
2015	0	0	<4 g/d	62	334.91897127100856	5.835857869831528	23.23922854332271	38.90592211197912	28.670150155680716	3.619601609284683	0.8935077418857174	2.4812907036854086
2015	0	0	<4 g/d	63	316.00910819765886	6.127434864556574	23.992292271629363	38.78264549096922	29.654515202946786	3.4638876322899854	0.9277307439791573	2.4690113027614764
2015	0	0	<4 g/d	64	319.55105986726267	6.883318246625209	26.466575302894025	41.37909145032342	32.77978791199212	3.924616276488853	1.0288594070813253	2.6213373264970485
2015	0	0	<4 g/d	65	301.37458128219805	7.1991920179171816	27.150310341070607	41.11167674750245	33.700939707619426	4.226842193247458	1.0612287064787789	2.5861135401213615
2015	0	0	<4 g/d	66	291.06540452107765	7.6966118460828845	28.43937784579237	41.750304326506736	35.38397021782162	4.329058551200897	1.1191704229309822	2.6066208984477255
2015	0	0	<4 g/d	67	267.4301306972211	7.813209027493289	28.260118356435154	40.249825521491836	35.24768290144298	4.488391206955482	1.118724649052917	2.4886649577539965
2015	0	0	<4 g/d	68	260.9712867189046	8.407391036706093	29.742772211817424	41.11405842796491	37.19197692985096	4.8589001845433755	1.1845483560500198	2.516281151192069
2015	0	0	<4 g/d	69	248.69111666876051	8.816039018994353	30.484558752121643	40.90254231821742	38.2199276489359	5.246963695189823	1.2204710376605203	2.4752928047523515
2015	0	0	<4 g/d	70	238.16526396512927	10.067554709381154	32.71156791457192	41.5317396942516	41.39636220739707	5.744880478027354	1.3676732073348792	2.548304780922008
2015	0	0	<4 g/d	71	226.43930653616735	10.494763071495932	33.267598110406766	41.025469273129964	42.2205106725226	6.120112578285457	1.3979594960107355	2.4855190161488085
2015	0	0	<4 g/d	72	222.92651043203477	11.299635518387815	34.93695579475281	41.85563825399339	44.465716840483	6.654822757972964	1.4747428159345457	2.5034225375629613
2015	0	0	<4 g/d	73	209.10455041064324	11.560926040837312	34.8619143645985	40.58942846256962	44.495402610229355	6.876593233124366	1.476806902519572	2.395459211304144
2015	0	0	<4 g/d	74	202.18314760638805	12.15844841973359	35.76091429875635	40.484961533323855	45.768850981525546	7.471569552059611	1.5173319115366364	2.3540291682145846
2015	0	0	<4 g/d	75	183.36495117214326	11.958020789055333	34.313537647242335	37.79904778646485	44.03382437693238	7.426529188243827	1.4575659304897297	2.1656139634236364
2015	0	0	<4 g/d	76	172.83909846851202	12.184932599890166	34.125778856598885	36.61104034511315	43.90488824304427	8.05272304441866	1.4458478492293947	2.0604222537124848
2015	0	0	<4 g/d	77	156.3544133124651	11.876129501824488	32.48186168535091	33.974076017781684	41.89078359345905	8.25262394889279	1.3708003825969015	1.8768555128975664
2015	0	0	<4 g/d	78	146.4327743826061	11.941068282710495	31.91902519738908	32.58937886056118	41.25721129742849	8.684372036532903	1.3395315317985053	1.765586884414027
2015	0	0	<4 g/d	79	132.36913142047797	11.544952362471559	30.18958833618861	30.131937259570257	39.101469411996085	8.529718507786741	1.2599302711857632	1.6023280786546092
2015	0	0	<4 g/d	80	120.98069782632592	12.898304755174886	29.92998294585561	29.217347097914995	39.63731551878187	9.035296478665877	1.3636181212932101	1.5207689982492312
2015	0	0	<4 g/d	81	112.88837154993416	12.764959772481964	29.041796445162113	27.850349171489313	38.52282751663412	9.40238956485743	1.3079218425703867	1.414354754158262
2015	0	0	<4 g/d	82	98.39969310306742	11.748007140882754	26.247617445200213	24.774219719882694	34.86190345898162	8.870040122570861	1.1688588116604892	1.2291856849928284
2015	0	0	<4 g/d	83	86.6737356741055	10.874067404566874	23.901644865801256	22.250663585748853	31.777017275519857	8.943656556173988	1.044087729743555	1.071090430236469
2015	0	0	<4 g/d	84	77.32713568675535	10.143357946094776	21.979629241367913	20.22623831285346	29.239817586809384	8.396036990003903	0.9480201687045379	0.9518287688188317
2015	0	0	<4 g/d	85	55.55869785756613	7.579228789762652	16.22829231781342	14.797671984603689	21.59368339922695	6.7648144004617645	0.6844469652615972	0.67494451526611
2015	0	0	<4 g/d	86	44.02025759467847	6.209828559132923	13.172490388098382	11.932524436292987	17.52410839880403	6.227525513884636	0.5386565379194777	0.5236019183795042
2015	0	0	<4 g/d	87	38.08227072938166	5.5216998389666	11.637813210899765	10.501913968797304	15.472100243282602	5.634040183298513	0.46733532775530146	0.44949450628944065
2015	0	0	<4 g/d	88	30.47748458943147	4.512742788308806	9.481436645813378	8.547977897163063	12.59028126396157	5.002755554953241	0.36946034740670863	0.35298966201239723
2015	0	0	<4 g/d	89	24.647843722803486	3.7011679533109683	7.780490400317038	7.02938176778158	10.313324845246704	4.512266157329083	0.29288029034632246	0.27909135474873675
2015	0	0	<4 g/d	90	20.309990069350192	3.0699283009171605	6.483806098490018	5.88922327559657	8.573683706548783	3.986098680549417	0.23691662096994417	0.2261035133004266
2015	0	0	<4 g/d	91	15.1470692336801	2.2861747312465415	4.873857306615582	4.465615246424429	6.424411882821826	3.3413479081541237	0.17047161748132678	0.16362963558352303
2015	0	0	<4 g/d	92	11.146742626002037	1.6653394131937507	3.6026420253498572	3.3414251014583773	4.729741527769321	2.628088625934312	0.1216579653657519	0.11795990859233005
2015	0	0	<4 g/d	93	7.7923017005417705	1.1414924778077218	2.520857961284961	2.3752578150006065	3.293070538106761	2.091989865017564	0.08040727484610563	0.07910870069172252
2015	0	0	<4 g/d	94	5.45044432063122	0.7747970647740708	1.758670572841913	1.689502286867446	2.2834673224885296	1.5491976235191718	0.05391386757658582	0.05407282357794541
2015	0	0	<4 g/d	95	3.691967569864829	0.5035231425467188	1.183935841244139	1.1637960655753516	1.5259897714871407	1.1091353451065262	0.034788254600763915	0.03573587784459568
2015	0	0	<4 g/d	96	0.0	0.0	0.0	0.0	0.0	0.0	0.0	0.0
2015	0	0	<4 g/d	97	0.0	0.0	0.0	0.0	0.0	0.0	0.0	0.0
2015	0	0	<4 g/d	98	0.0	0.0	0.0	0.0	0.0	0.0	0.0	0.0
2015	0	0	<4 g/d	99	0.0	0.0	0.0	0.0	0.0	0.0	0.0	0.0
2015	0	0	<4 g/d	100	0.0	0.0	0.0	0.0	0.0	0.0	0.0	0.0
2015	0	0	<4 g/d	101	0.0	0.0	0.0	0.0	0.0	0.0	0.0	0.0
2015	0	0	<4 g/d	102	0.0	0.0	0.0	0.0	0.0	0.0	0.0	0.0
2015	0	0	<4 g/d	103	0.0	0.0	0.0	0.0	0.0	0.0	0.0	0.0
2015	0	0	<4 g/d	104	0.0	0.0	0.0	0.0	0.0	0.0	0.0	0.0
2015	0	0	<4 g/d	105	0.0	0.0	0.0	0.0	0.0	0.0	0.0	0.0
2015	0	0	4-6 g/d	0	0.0	0.0	0.0	0.0	0.0	0.0	0.0	0.0
2015	0	0	4-6 g/d	1	0.0	0.0	0.0	0.0	0.0	0.0	0.0	0.0
2015	0	0	4-6 g/d	2	0.0	0.0	0.0	0.0	0.0	0.0	0.0	0.0
2015	0	0	4-6 g/d	3	0.0	0.0	0.0	0.0	0.0	0.0	0.0	0.0
2015	0	0	4-6 g/d	4	0.0	0.0	0.0	0.0	0.0	0.0	0.0	0.0
2015	0	0	4-6 g/d	5	0.0	0.0	0.0	0.0	0.0	0.0	0.0	0.0
2015	0	0	4-6 g/d	6	0.0	0.0	0.0	0.0	0.0	0.0	0.0	0.0
2015	0	0	4-6 g/d	7	0.0	0.0	0.0	0.0	0.0	0.0	0.0	0.0
2015	0	0	4-6 g/d	8	0.0	0.0	0.0	0.0	0.0	0.0	0.0	0.0
2015	0	0	4-6 g/d	9	0.0	0.0	0.0	0.0	0.0	0.0	0.0	0.0
2015	0	0	4-6 g/d	10	0.0	0.0	0.0	0.0	0.0	0.0	0.0	0.0
2015	0	0	4-6 g/d	11	0.0	0.0	0.0	0.0	0.0	0.0	0.0	0.0
2015	0	0	4-6 g/d	12	0.0	0.0	0.0	0.0	0.0	0.0	0.0	0.0
2015	0	0	4-6 g/d	13	0.0	0.0	0.0	0.0	0.0	0.0	0.0	0.0
2015	0	0	4-6 g/d	14	0.0	0.0	0.0	0.0	0.0	0.0	0.0	0.0
2015	0	0	4-6 g/d	15	0.0	0.0	0.0	0.0	0.0	0.0	0.0	0.0
2015	0	0	4-6 g/d	16	0.0	0.0	0.0	0.0	0.0	0.0	0.0	0.0
2015	0	0	4-6 g/d	17	0.0	0.0	0.0	0.0	0.0	0.0	0.0	0.0
2015	0	0	4-6 g/d	18	6749.9666420604335	0.0	0.0	228.32078248787613	0.0	2.6859508337018165	0.0	0.0
2015	0	0	4-6 g/d	19	6635.968753821173	0.0	0.0	229.61531373170504	0.0	2.4879123843631255	0.0	0.0
2015	0	0	4-6 g/d	20	6586.8431682178925	0.0	0.0	232.89706450896963	0.0	3.338725227268038	0.0	0.0
2015	0	0	4-6 g/d	21	6414.837401105266	0.0	0.0	231.5112044309274	0.0	3.0974506012412166	0.0	0.0
2015	0	0	4-6 g/d	22	6498.014039095709	0.0	0.0	239.08226005081795	0.0	2.936598208214263	0.0	0.0
2015	0	0	4-6 g/d	23	6668.741254828095	0.0	0.0	249.8287062613351	0.0	3.6735836671067035	0.0	0.0
2015	0	0	4-6 g/d	24	6810.12856430166	0.0	0.0	259.42289985517124	0.0	3.0910449634288035	0.0	0.0
2015	0	0	4-6 g/d	25	6611.9445486554905	0.0	0.0	255.75919186846966	0.0	3.272233938424977	0.0	0.0
2015	0	0	4-6 g/d	26	6687.449650398747	0.0	0.0	262.28724152374195	0.0	3.302824962330104	0.0	0.0
2015	0	0	4-6 g/d	27	6630.114060368476	0.0	0.0	263.28128700033125	0.0	3.3207445412442866	0.0	0.0
2015	0	0	4-6 g/d	28	6769.280356344814	0.0	0.0	271.8228802578309	0.0	3.241562746934547	0.0	0.0
2015	0	0	4-6 g/d	29	6814.300886036919	0.0	0.0	276.4283025218048	0.0	3.746862749677335	0.0	0.0
2015	0	0	4-6 g/d	30	7163.158738947561	0.0	0.0	293.33756997836	0.0	4.461279252962057	0.0	0.0
2015	0	0	4-6 g/d	31	7450.6429498305515	0.0	0.0	307.8602046979722	0.0	4.081658086293495	0.0	0.0
2015	0	0	4-6 g/d	32	8089.139511302579	0.0	0.0	337.1817685373652	0.0	5.037988350009957	0.0	0.0
2015	0	0	4-6 g/d	33	8577.23003404605	0.0	0.0	360.6835809589317	0.0	5.6931992566071035	0.0	0.0
2015	0	0	4-6 g/d	34	9011.61959285487	0.0	0.0	382.4063795624918	0.0	6.513291548666843	0.0	0.0
2015	0	0	4-6 g/d	35	9261.755587337844	0.0	0.0	396.82101835144704	0.0	7.205273743029448	1.2423324697877822	3.8505053704584697
2015	0	0	4-6 g/d	36	8865.118499006086	1.1154817664322805	3.5422636094185678	383.5190340812211	4.657299659251722	7.310973379149926	1.3301270739397197	4.343296057841288
2015	0	0	4-6 g/d	37	8822.722868884855	2.3309110314812584	7.633472301733162	385.7654060973471	9.962366615125875	7.78400563628874	1.4821499175248958	5.066021099098446
2015	0	0	4-6 g/d	38	8889.882792891658	3.702924400227837	12.497750086318463	393.3276151558653	16.19546876844812	8.049911224222784	1.6730946029336011	5.957687712276386
2015	0	0	4-6 g/d	39	9075.752224157302	5.304472074197141	18.43477659166647	406.91086584358493	23.728474158670238	9.787534772853736	1.9148890937971703	7.056316972952856
2015	0	0	4-6 g/d	40	9219.629009353492	7.097534284857109	25.370729652996076	419.57588089787004	32.44873282403501	9.930605639697728	2.1814007198135803	8.286566950673048
2015	0	0	4-6 g/d	41	9081.20295584161	8.851257965710715	32.50089813211425	420.28448410638873	41.32047815439767	10.74390396299959	2.4101470808850354	9.393990087726305
2015	0	0	4-6 g/d	42	8889.681178710183	10.679431248650374	40.221723607812315	419.2879086699177	50.852835335960876	12.361780518252168	2.6463564559664468	10.533730490896387
2015	0	0	4-6 g/d	43	8805.696841650111	12.789073229412201	49.32397234489984	424.26811036193004	62.04140923415343	14.319767172976732	2.941359898548292	11.89500953247428
2015	0	0	4-6 g/d	44	8603.946591345091	14.890554084756864	58.70262444644234	424.57050773888204	73.49158392052205	12.455740857755517	3.2253649032433946	13.191843518265944
2015	0	0	4-6 g/d	45	8512.761392223212	17.36130553191705	69.82718342337957	431.4441447679548	87.04608028083861	15.649234465297956	3.5797771762429793	14.750796444157144
2015	0	0	4-6 g/d	46	8292.369930327754	19.75461055534226	80.89588768334495	432.9759482110663	100.45778291482466	15.567331512308295	3.911784293260133	16.173647374808766
2015	0	0	4-6 g/d	47	8124.065014411746	22.44731816364758	93.3948187992078	438.4514897643697	115.58408102550081	18.91458651589973	4.296504139408524	17.75799591736151
2015	0	0	4-6 g/d	48	8023.728356764492	25.56522048025939	107.83591171442478	449.1779837370726	133.05754518175348	21.875700877116003	4.755619589945336	19.56550531238485
2015	0	0	4-6 g/d	49	7797.952831344395	28.5129568614722	121.65987680920259	454.39038689876594	149.727988351107	22.73122556029135	5.17771020072311	21.136878237849828
2015	0	0	4-6 g/d	50	7514.251510823378	32.04613159386411	136.16260529153755	457.82864609301413	167.62804235301172	24.621991071462894	5.69995623540509	22.694962909433357
2015	0	0	4-6 g/d	51	7406.533235552633	35.99796736505307	153.95937669943143	472.6209770038394	189.20905543312242	27.380908183376846	6.288507775108162	24.659362685040694
2015	0	0	4-6 g/d	52	7438.252900230582	41.077701604543336	176.43907143453103	498.35807069616186	216.54238945397927	28.261627621960546	7.065602668903342	27.199700406658604
2015	0	0	4-6 g/d	53	7193.97437406642	45.02273015332309	193.7784764512975	507.17986298075124	237.58846443997794	29.81921231277746	7.635606123885383	28.77275066151535
2015	0	0	4-6 g/d	54	7233.150422128521	51.17948439272912	220.2398340824766	537.5901658253185	269.86097107562745	34.40369191976988	8.56782786061299	31.513262573583248
2015	0	0	4-6 g/d	55	7338.579113443557	58.58120487003366	251.50543369962477	575.8806928712478	308.07896227296294	37.90799500271513	9.69125063002904	34.70227118153386
2015	0	0	4-6 g/d	56	7568.012672446057	68.02215416419729	290.7495362182747	627.8047610354319	356.1584006547986	42.116348217463404	11.128797485524236	38.69035163580955
2015	0	0	4-6 g/d	57	7921.906911490718	80.02369574600087	339.8511031631706	695.3105696166493	416.4417692633645	47.008123551217224	12.953595695646921	43.6322852176184
2015	0	0	4-6 g/d	58	8183.7138047599	92.74611169123513	390.59383376064875	760.4149518707571	478.9133415656631	54.97119589015347	14.85187594057882	48.354802098860034
2015	0	0	4-6 g/d	59	5840.464249609471	74.13275722267944	309.02749285865275	574.6510488232747	379.2377776332292	42.435681344711455	11.74735543154462	36.89504835633683
2015	0	0	4-6 g/d	60	6067.608105256077	90.65436627220252	363.82103906370475	636.9956341210967	449.0396611084177	51.35140462262661	14.204877355769513	41.85711144031823
2015	0	0	4-6 g/d	61	5736.931991954261	95.79588358943194	378.9282932721759	637.7621327901284	468.3967930400892	57.36174235643907	14.834628252977414	41.98914641535831
2015	0	0	4-6 g/d	62	5256.679480377716	97.9359620687621	381.2338753906923	618.3710492155398	472.0671585727238	57.490921288463255	14.992345143004364	40.69908608386315
2015	0	0	4-6 g/d	63	4959.882097332633	102.92481106378686	393.7198292241783	616.7856794038642	488.4743777212889	55.09959849230997	15.58077596490728	40.51108781575948
2015	0	0	4-6 g/d	64	5015.474318944907	115.72144524974242	434.44062468737565	658.4738772258967	540.138272831005	62.44016230400711	17.293760132801474	43.02194995452059
2015	0	0	4-6 g/d	65	4730.187637091585	121.12765542562526	445.7539334177315	654.6085497077464	555.4670038429109	67.24240130609685	17.851589218845064	42.45243308730418
2015	0	0	4-6 g/d	66	4568.381263662795	129.58950001002256	466.97979130800735	665.1723718564735	583.3226566398488	68.9311034531859	18.83931744107115	42.794894074241355
2015	0	0	4-6 g/d	67	4197.416691971375	131.63646182986847	464.06529466247946	641.6485336578751	581.148063606852	71.46799875667948	18.84336677392689	40.86117494007658
2015	0	0	4-6 g/d	68	4096.042738443277	141.72587453126192	488.408446923561	655.819725326311	613.2350558248447	77.38386407016036	19.96267754664424	41.314772671148624
2015	0	0	4-6 g/d	69	3903.300804322207	148.68473214097799	500.5505869121737	652.8443146544922	630.1683207178875	83.5526411505831	20.57726612034803	40.63933713288302
2015	0	0	4-6 g/d	70	3738.0935790919466	167.27735297346186	532.3155973357822	661.307798706033	675.772159795367	91.25358357668256	22.718221476359798	41.46555714584744
2015	0	0	4-6 g/d	71	3554.0502578949236	174.39979051453793	541.2448362817051	653.5724139133091	689.0853552004289	97.20838882881883	23.224034391496648	40.4360954946002
2015	0	0	4-6 g/d	72	3498.91578854627	187.78705902321892	568.2490798915302	667.1325248392112	725.5381704141078	105.71002591556119	24.50070055703139	40.71760141583425
2015	0	0	4-6 g/d	73	3281.9747272775203	192.12771024261025	566.8451184013473	647.2748482924916	725.7895582928805	109.24079590608555	24.534302245086447	38.95061939312069
2015	0	0	4-6 g/d	74	3173.3407303185904	202.04169261299106	581.2474102391368	645.9293778479087	746.2819798950408	118.66783464629172	25.205103722972755	38.264743062860276
2015	0	0	4-6 g/d	75	2877.9821202090243	198.6818847993273	557.4920704901373	603.3696010020963	717.6874148249203	117.96006721136662	24.20836778552102	35.18966925657266
2015	0	0	4-6 g/d	76	2712.774815581837	202.40945295098624	554.1917634988943	584.6814355889609	715.251064186802	127.834451515968	24.008405966109912	33.46772269275459
2015	0	0	4-6 g/d	77	2454.041466875631	197.22689162513862	527.2400789755632	542.8132536153577	682.0936353004907	130.95478406583558	22.755949946654876	30.47388157662654
2015	0	0	4-6 g/d	78	2298.317665354174	198.2419531077516	517.8395647245125	520.9098735033026	671.4151393524924	137.7591981942738	22.229677693445982	28.655416649928956
2015	0	0	4-6 g/d	79	2077.583405719961	191.59610576226902	489.5212999745267	481.81748586768936	635.9734300462983	135.3064343637048	20.90109448996548	25.99478196899073
2015	0	0	4-6 g/d	80	1898.8376654519743	208.2824766408923	481.1242065881708	464.12870750369115	636.6324291981289	142.76479065649426	22.013314101530813	24.46076302725368
2015	0	0	4-6 g/d	81	1771.825553513274	206.0483316758602	466.6271217317827	442.45529726778284	618.4106643278742	148.52516412993407	21.106020025451414	22.741186788122565
2015	0	0	4-6 g/d	82	1544.4202687216784	189.5555511217995	421.53233429241675	393.60747753723035	559.3508060966842	140.10409612211745	18.854417333927806	19.75713573004786
2015	0	0	4-6 g/d	83	1360.3769597996716	175.38101906020063	383.6754877213436	353.5192764986431	509.59271842475096	141.1991804316683	16.834992428801325	17.21041150386999
2015	0	0	4-6 g/d	84	1213.6785381202935	163.52679013467863	352.6589234491691	321.34615723753063	468.66968693208696	132.5611144815129	15.279787434235248	15.289353520021843
2015	0	0	4-6 g/d	85	872.0147100396034	122.13772635735576	260.2619060339637	235.08204501138158	345.9463511628682	106.7663455313546	11.027260053398926	10.838629138000133
2015	0	0	4-6 g/d	86	690.9145335683115	100.02901727731154	211.1621075529814	189.54213704607565	280.61956050721835	98.22876888649954	8.675106080565604	8.406126561232547
2015	0	0	4-6 g/d	87	597.7155971665566	88.90940666129532	186.48287027534928	166.7893981547975	247.65319596356355	88.86937124050108	7.523713840935084	7.214681609731215
2015	0	0	4-6 g/d	88	478.35561148541683	72.63630376032451	151.87003499394405	135.72779549321922	201.44550758798147	78.88520502963581	5.946007063616355	5.6645912720174865
2015	0	0	4-6 g/d	89	386.8572106200372	59.55291703831919	124.57997644592201	111.58533296807501	164.95501389908688	71.12489348754653	4.712116385415157	4.4779790630033895
2015	0	0	4-6 g/d	90	318.77295156621017	49.380913092724136	103.78373230721834	93.45706494588983	137.08757411669455	62.82056737953944	3.8106960372139005	3.6273231305393536
2015	0	0	4-6 g/d	91	237.73896034129848	36.76422302394039	77.99136826820454	70.8402312455563	102.69491746384917	52.63767842569111	2.7413541201097695	2.6248452404356155
2015	0	0	4-6 g/d	92	174.95232656660392	26.774723488817624	57.63515740812473	52.98543918384984	75.58939000595933	41.39418653757796	1.9560313022902829	1.8921417819376656
2015	0	0	4-6 g/d	93	122.30311641388835	18.34954503062419	40.32062482369327	37.64828093178592	52.62073184685516	32.93512652584768	1.2926492089525017	1.2689514247153701
2015	0	0	4-6 g/d	94	85.54677780859265	12.453644427288598	28.125314568113858	26.766305929225258	36.48455969703697	24.38605527995267	0.866672639144259	0.8673919383197392
2015	0	0	4-6 g/d	95	57.94682298287279	8.093059714721463	18.932073387243396	18.428497302521414	24.38101229327555	17.456306623352503	0.5592197926354735	0.5732938953127249
2015	0	0	4-6 g/d	96	0.0	0.0	0.0	0.0	0.0	0.0	0.0	0.0
2015	0	0	4-6 g/d	97	0.0	0.0	0.0	0.0	0.0	0.0	0.0	0.0
2015	0	0	4-6 g/d	98	0.0	0.0	0.0	0.0	0.0	0.0	0.0	0.0
2015	0	0	4-6 g/d	99	0.0	0.0	0.0	0.0	0.0	0.0	0.0	0.0
2015	0	0	4-6 g/d	100	0.0	0.0	0.0	0.0	0.0	0.0	0.0	0.0
2015	0	0	4-6 g/d	101	0.0	0.0	0.0	0.0	0.0	0.0	0.0	0.0
2015	0	0	4-6 g/d	102	0.0	0.0	0.0	0.0	0.0	0.0	0.0	0.0
2015	0	0	4-6 g/d	103	0.0	0.0	0.0	0.0	0.0	0.0	0.0	0.0
2015	0	0	4-6 g/d	104	0.0	0.0	0.0	0.0	0.0	0.0	0.0	0.0
2015	0	0	4-6 g/d	105	0.0	0.0	0.0	0.0	0.0	0.0	0.0	0.0
2015	0	0	6-8 g/d	0	0.0	0.0	0.0	0.0	0.0	0.0	0.0	0.0
2015	0	0	6-8 g/d	1	0.0	0.0	0.0	0.0	0.0	0.0	0.0	0.0
2015	0	0	6-8 g/d	2	0.0	0.0	0.0	0.0	0.0	0.0	0.0	0.0
2015	0	0	6-8 g/d	3	0.0	0.0	0.0	0.0	0.0	0.0	0.0	0.0
2015	0	0	6-8 g/d	4	0.0	0.0	0.0	0.0	0.0	0.0	0.0	0.0
2015	0	0	6-8 g/d	5	0.0	0.0	0.0	0.0	0.0	0.0	0.0	0.0
2015	0	0	6-8 g/d	6	0.0	0.0	0.0	0.0	0.0	0.0	0.0	0.0
2015	0	0	6-8 g/d	7	0.0	0.0	0.0	0.0	0.0	0.0	0.0	0.0
2015	0	0	6-8 g/d	8	0.0	0.0	0.0	0.0	0.0	0.0	0.0	0.0
2015	0	0	6-8 g/d	9	0.0	0.0	0.0	0.0	0.0	0.0	0.0	0.0
2015	0	0	6-8 g/d	10	0.0	0.0	0.0	0.0	0.0	0.0	0.0	0.0
2015	0	0	6-8 g/d	11	0.0	0.0	0.0	0.0	0.0	0.0	0.0	0.0
2015	0	0	6-8 g/d	12	0.0	0.0	0.0	0.0	0.0	0.0	0.0	0.0
2015	0	0	6-8 g/d	13	0.0	0.0	0.0	0.0	0.0	0.0	0.0	0.0
2015	0	0	6-8 g/d	14	0.0	0.0	0.0	0.0	0.0	0.0	0.0	0.0
2015	0	0	6-8 g/d	15	0.0	0.0	0.0	0.0	0.0	0.0	0.0	0.0
2015	0	0	6-8 g/d	16	0.0	0.0	0.0	0.0	0.0	0.0	0.0	0.0
2015	0	0	6-8 g/d	17	0.0	0.0	0.0	0.0	0.0	0.0	0.0	0.0
2015	0	0	6-8 g/d	18	18640.368233383633	0.0	0.0	630.5191842561695	0.0	7.417386670474358	0.0	0.0
2015	0	0	6-8 g/d	19	18325.556877628656	0.0	0.0	634.0940784782819	0.0	6.870493457334295	0.0	0.0
2015	0	0	6-8 g/d	20	18189.89513462875	0.0	0.0	643.156831336429	0.0	9.220055831961805	0.0	0.0
2015	0	0	6-8 g/d	21	17714.89167832541	0.0	0.0	639.3296746860489	0.0	8.553763478166708	0.0	0.0
2015	0	0	6-8 g/d	22	17944.588602806325	0.0	0.0	660.2375391971502	0.0	8.109561847834442	0.0	0.0
2015	0	0	6-8 g/d	23	18416.060775607475	0.0	0.0	689.9144024622581	0.0	10.14478407431628	0.0	0.0
2015	0	0	6-8 g/d	24	18806.508370612864	0.0	0.0	716.4092265790049	0.0	8.536074235571443	0.0	0.0
2015	0	0	6-8 g/d	25	18259.21332376408	0.0	0.0	706.291713349216	0.0	9.036436571312736	0.0	0.0
2015	0	0	6-8 g/d	26	18467.72445494542	0.0	0.0	724.3192484027696	0.0	9.120915224175318	0.0	0.0
2015	0	0	6-8 g/d	27	18309.38885124868	0.0	0.0	727.0643335928316	0.0	9.17040076953427	0.0	0.0
2015	0	0	6-8 g/d	28	18693.704506726353	0.0	0.0	750.652408264403	0.0	8.951736808242769	0.0	0.0
2015	0	0	6-8 g/d	29	18818.030401625754	0.0	0.0	763.370489169935	0.0	10.347147611081455	0.0	0.0
2015	0	0	6-8 g/d	30	19781.418171759484	0.0	0.0	810.0662499184327	0.0	12.320043949885061	0.0	0.0
2015	0	0	6-8 g/d	31	20575.32120954478	0.0	0.0	850.171272727684	0.0	11.27170188647068	0.0	0.0
2015	0	0	6-8 g/d	32	22338.56064448133	0.0	0.0	931.1442056551341	0.0	13.912655125509824	0.0	0.0
2015	0	0	6-8 g/d	33	23686.446195351004	0.0	0.0	996.045599805397	0.0	15.722052146877573	0.0	0.0
2015	0	0	6-8 g/d	34	24886.035163741442	0.0	0.0	1056.0342134477946	0.0	17.986778163643404	0.0	0.0
2015	0	0	6-8 g/d	35	25576.798869164195	0.0	0.0	1095.8409858394002	0.0	19.93278534497749	3.634799257365651	11.05005838963281
2015	0	0	6-8 g/d	36	24481.465171154123	3.2637532834566643	10.165197840713407	1059.3192364447232	13.427595948014348	20.23485168983902	3.891756521783791	12.46378780896643
2015	0	0	6-8 g/d	37	24364.388173269108	6.821561575787043	21.908108444578158	1065.7624701241857	28.723536170021504	21.555460313310228	4.337582088706137	14.539343289964984
2015	0	0	6-8 g/d	38	24549.853644927498	10.841566569999149	35.87736071156572	1086.9279407587574	46.703083325826235	22.309247772131243	4.8985186725181995	17.102540766787016
2015	0	0	6-8 g/d	39	25063.140667848056	15.540231306616477	52.940198506921	1124.7826514350318	68.44760460056311	27.12586571257025	5.609906220999998	20.263717134175376
2015	0	0	6-8 g/d	40	25460.46422807034	20.80958865998381	72.89336025260084	1160.1618013850996	93.64337101842969	27.548301645050103	6.395693777697089	23.807951187463008
2015	0	0	6-8 g/d	41	25078.193297151687	25.975746649349865	93.43319033541731	1162.5390774313096	119.3121598026148	29.826776328764247	7.072974178164074	27.0051661345868
2015	0	0	6-8 g/d	42	24549.296175710748	31.374636659753104	115.70610935141215	1160.2504553773408	146.9328706051163	34.31911423832893	7.774523192570294	30.30173185573841
2015	0	0	6-8 g/d	43	24317.36995193758	37.617678114792604	141.99665314771505	1174.5605190214237	179.39466999148846	39.76071432361315	8.651573855184386	34.243080542851075
2015	0	0	6-8 g/d	44	23760.225918650314	43.85664914853819	169.13448680777023	1175.9848979574942	212.67894734866454	34.64923425469986	9.499404679137582	38.00723480299934
2015	0	0	6-8 g/d	45	23508.413461591088	51.206213591260344	201.36298834337583	1195.6807385425873	252.13059146833018	43.51599743742781	10.55815364775326	42.5358025532051
2015	0	0	6-8 g/d	46	22899.791543497704	58.35299467927724	233.4983747701165	1200.6455507602063	291.2563714820671	43.33938247496719	11.554731364424935	46.681727552314335
2015	0	0	6-8 g/d	47	22435.00974671566	66.4121096381831	269.83603944330457	1216.616606693787	335.4493805122663	52.638752679211805	12.71120466216428	51.30386377495946
2015	0	0	6-8 g/d	48	22157.925074414816	75.76160779608685	311.87021233447877	1247.2421790553149	386.5654843328408	60.883652448978935	14.092678510804346	56.581897872161186
2015	0	0	6-8 g/d	49	21534.434727601474	84.6413415927339	352.20908644299436	1262.6374232867163	435.4660661996842	63.321487213180276	15.369599427980098	61.18805547577957
2015	0	0	6-8 g/d	50	21390.069919507114	97.7764324504977	406.11871494674995	1312.0468349863906	502.03873275025086	70.70986436639929	17.390524079871685	67.68532819116562
2015	0	0	6-8 g/d	51	21083.43981559664	110.01705416362103	459.6588919320613	1355.4807019947016	567.2773660891569	78.65880420074704	19.218057259759483	73.6169032086841
2015	0	0	6-8 g/d	52	21173.733224301715	125.75354869927156	527.298102977853	1430.4305893929525	649.9199598318826	81.29639621833678	21.629168681721058	81.28073221848126
2015	0	0	6-8 g/d	53	20478.369509492586	138.06458787605132	579.6859391393651	1456.9380939656946	713.8423008137295	85.83911274403728	23.413528376768333	86.06495267378007
2015	0	0	6-8 g/d	54	20589.88825490346	157.21092397818538	659.4763520468986	1545.5780896730785	811.6519458006785	99.0577239092906	26.316381319156708	94.35171588819489
2015	0	0	6-8 g/d	55	20890.001789085392	180.25085265340314	753.7958366778006	1657.0565451010239	927.5425088309069	109.23623186090359	29.816919930257377	103.99502830175649
2015	0	0	6-8 g/d	56	21543.107435825426	209.64936710027177	872.1916095573388	1807.994991292812	1073.353138054078	121.4755207087968	34.296514215369974	116.04836453357949
2015	0	0	6-8 g/d	57	22550.502082599472	247.04367624416764	1020.3484417113983	2004.1032126009952	1256.214068386332	135.7434842481496	39.98508552255123	130.98032743653692
2015	0	0	6-8 g/d	58	23295.762487539207	286.77880178545985	1173.625390080866	2193.6120534540028	1445.9564620144945	158.78460547328345	45.917535235252736	145.27040469833707
2015	0	0	6-8 g/d	59	16625.467360435447	229.58216499683175	929.2232820302415	1659.125604395007	1145.9737420151812	122.69312085494958	36.37529945556479	110.9224847956153
2015	0	0	6-8 g/d	60	17272.05506784492	277.57088296492026	1087.126077923575	1837.4982958712185	1347.2262809862996	148.19267456835942	43.487116303611444	125.05284417656877
2015	0	0	6-8 g/d	61	16330.752550755002	293.6596002891137	1132.8346414763585	1841.0466685153417	1406.1236086929484	165.47413302202514	45.46780916095819	125.50907095285407
2015	0	0	6-8 g/d	62	14963.66558869333	300.55505470827893	1140.220629102851	1786.3506646384665	1417.8736033330379	165.94854492532428	46.00157493890965	121.7047933205844
2015	0	0	6-8 g/d	63	14118.80179596494	316.195692440195	1177.9899059610384	1783.0328244526868	1467.8040867555808	159.31899545232622	47.85604290045024	121.18573057200533
2015	0	0	6-8 g/d	64	14277.050894489454	355.853353291555	1300.1975700372304	1904.8798274462606	1623.6436938064849	180.5895613743773	53.16774573901364	128.73331620691883
2015	0	0	6-8 g/d	65	13464.953729331057	372.80939212476676	1334.3367011357184	1895.0118503747376	1670.2017959060463	194.45881240931385	54.930205806073864	127.0559240953004
2015	0	0	6-8 g/d	66	13004.355534601418	399.17456360661686	1398.0597073823285	1926.9219271432187	1754.3201971538024	199.5554171048802	58.01460260054825	128.09824681391476
2015	0	0	6-8 g/d	67	11948.367435692944	405.77033774552694	1389.4083848346213	1860.0591433109487	1747.9939743193395	206.89987315626186	58.0670590167375	122.31760385076122
2015	0	0	6-8 g/d	68	11659.79654091553	437.1441351396541	1462.2544527669768	1902.4599572310606	1844.5763655920432	224.08246150517076	61.55296015791302	123.67398277133901
2015	0	0	6-8 g/d	69	11111.137285534212	458.8522064199504	1498.4523786174398	1895.16182784003	1895.4235945973749	241.90734522791058	63.47986899922386	121.64202503917257
2015	0	0	6-8 g/d	70	10640.858312998898	507.602110491991	1577.630908641777	1914.0572050844082	2009.9751071074718	263.39670005571475	68.91568085380808	122.88131574237757
2015	0	0	6-8 g/d	71	10116.960667483494	529.2973320997885	1603.6831492760755	1892.739131934234	2049.079274250152	280.5643045233514	70.45931769552915	119.8035401598289
2015	0	0	6-8 g/d	72	9960.01432913776	569.9685740308133	1683.1646493814271	1933.1065243755752	2156.8129849703687	305.13215571158435	74.33622394626418	120.60426262521615
2015	0	0	6-8 g/d	73	9342.470281064207	583.1381954094666	1678.3839159588322	1876.6274151387881	2156.760764688905	315.35178437228143	74.43586211314363	115.33337182501806
2015	0	0	6-8 g/d	74	9033.232629970329	613.175199847999	1720.3021399135698	1873.7726394710514	2216.7033506869725	342.4836304128132	76.46285180548053	113.2614675947539
2015	0	0	6-8 g/d	75	8192.464504241336	602.8809234457935	1649.2220492189156	1751.267144574725	2130.737233272673	340.46461649067373	73.42595283956848	104.11811503373367
2015	0	0	6-8 g/d	76	7722.185540957726	614.0497985940833	1638.6243044189166	1697.9208429862822	2122.3746018208785	368.72742595104046	72.80165762138407	98.98131845537145
2015	0	0	6-8 g/d	77	6985.675207484412	598.1512522788987	1558.0860364592918	1577.1283066378583	2022.8255445351558	377.55220924239785	68.98285719843255	90.08692909674102
2015	0	0	6-8 g/d	78	6542.391608246202	601.0193114071053	1529.4293987719532	1514.2025385922204	1989.9470925539233	397.01475822710097	67.36369914311602	84.67242210240205
2015	0	0	6-8 g/d	79	5914.049626167856	580.640443396466	1444.931827319212	1401.173878735976	1883.7090957466958	389.9482423966546	63.31264989323992	76.7749905068827
2015	0	0	6-8 g/d	80	5405.231892627053	612.0725311453704	1406.5215272676955	1339.2984655363682	1859.3237054649376	409.51329258347624	64.66805701499955	71.5579460913987
2015	0	0	6-8 g/d	81	5043.679111089441	605.2435090327683	1363.4274705444673	1276.885647009448	1805.0591382192797	425.90506344908937	61.97614078353641	66.50201830561997
2015	0	0	6-8 g/d	82	4396.347218058697	556.5460352206957	1231.0195461956394	1135.981796584718	1631.727333495395	401.71934221390035	55.34004111197323	57.75428857738415
2015	0	0	6-8 g/d	83	3872.4494794313905	514.6908890707381	1119.8805674992825	1020.2979950265902	1485.727080936259	404.6367932174365	49.390853816685684	50.29198849017983
2015	0	0	6-8 g/d	84	3454.8577046966093	479.6789984461689	1028.8212207468598	927.4108048136404	1365.6567289742748	379.90754678996035	44.80819288914262	44.663398808452456
2015	0	0	6-8 g/d	85	2482.277346454506	358.1058055633327	758.8907852732143	678.3938652694204	1007.5151920786599	305.85192873310945	32.323592810589965	31.652283273815936
2015	0	0	6-8 g/d	86	1966.7575202539592	293.15167998259875	615.4274553056815	546.9016627510707	816.8476480193362	281.20566045031524	25.418374808463454	24.54198228403228
2015	0	0	6-8 g/d	87	1701.4573897411487	260.4518485729709	543.2536855150452	481.1606351992749	720.5465743105988	254.41850682746718	22.03600789452431	21.058381696921767
2015	0	0	6-8 g/d	88	1361.6872160678759	212.69569417769455	442.2335793299501	391.4584833014453	585.8523393671527	225.7494452713838	17.408831661917155	16.530616968467132
2015	0	0	6-8 g/d	89	1101.2278269897206	174.32045672469386	362.6258738889658	321.7336703364037	479.54394174621433	203.4567208496387	13.7917934565371	13.065714257527013
2015	0	0	6-8 g/d	90	907.4191750441958	144.49851787735668	301.9867765617252	269.3716075126472	398.39655790824474	179.66744070126487	11.150311908005456	10.582407967969989
2015	0	0	6-8 g/d	91	676.7477985676371	107.55000388000843	226.86757149218425	204.10259312304424	298.3633639719115	150.47410750613932	8.019565062548393	7.657231289727129
2015	0	0	6-8 g/d	92	498.01935204130405	78.30972968950591	167.6106824460383	152.59269772574837	219.56491574444357	118.30928631323272	5.721183421411822	5.519618420536692
2015	0	0	6-8 g/d	93	348.1480800284744	53.65988610850161	117.23381327102099	108.37092380996273	152.82451149925683	94.08312519654625	3.780486812147277	3.7018216299177347
2015	0	0	6-8 g/d	94	243.51748435934826	36.415453938462164	81.7635169961613	77.00708167534843	105.95210519291481	69.65000985547269	2.534557246991769	2.5305682019977875
2015	0	0	6-8 g/d	95	164.95144443476397	23.664677435790814	55.03308887801786	52.989941182487605	70.80247142229561	49.84903759637983	1.6354615521044729	1.672771789161284
2015	0	0	6-8 g/d	96	0.0	0.0	0.0	0.0	0.0	0.0	0.0	0.0
2015	0	0	6-8 g/d	97	0.0	0.0	0.0	0.0	0.0	0.0	0.0	0.0
2015	0	0	6-8 g/d	98	0.0	0.0	0.0	0.0	0.0	0.0	0.0	0.0
2015	0	0	6-8 g/d	99	0.0	0.0	0.0	0.0	0.0	0.0	0.0	0.0
2015	0	0	6-8 g/d	100	0.0	0.0	0.0	0.0	0.0	0.0	0.0	0.0
2015	0	0	6-8 g/d	101	0.0	0.0	0.0	0.0	0.0	0.0	0.0	0.0
2015	0	0	6-8 g/d	102	0.0	0.0	0.0	0.0	0.0	0.0	0.0	0.0
2015	0	0	6-8 g/d	103	0.0	0.0	0.0	0.0	0.0	0.0	0.0	0.0
2015	0	0	6-8 g/d	104	0.0	0.0	0.0	0.0	0.0	0.0	0.0	0.0
2015	0	0	6-8 g/d	105	0.0	0.0	0.0	0.0	0.0	0.0	0.0	0.0
2015	0	0	8-10 g/d	0	0.0	0.0	0.0	0.0	0.0	0.0	0.0	0.0
2015	0	0	8-10 g/d	1	0.0	0.0	0.0	0.0	0.0	0.0	0.0	0.0
2015	0	0	8-10 g/d	2	0.0	0.0	0.0	0.0	0.0	0.0	0.0	0.0
2015	0	0	8-10 g/d	3	0.0	0.0	0.0	0.0	0.0	0.0	0.0	0.0
2015	0	0	8-10 g/d	4	0.0	0.0	0.0	0.0	0.0	0.0	0.0	0.0
2015	0	0	8-10 g/d	5	0.0	0.0	0.0	0.0	0.0	0.0	0.0	0.0
2015	0	0	8-10 g/d	6	0.0	0.0	0.0	0.0	0.0	0.0	0.0	0.0
2015	0	0	8-10 g/d	7	0.0	0.0	0.0	0.0	0.0	0.0	0.0	0.0
2015	0	0	8-10 g/d	8	0.0	0.0	0.0	0.0	0.0	0.0	0.0	0.0
2015	0	0	8-10 g/d	9	0.0	0.0	0.0	0.0	0.0	0.0	0.0	0.0
2015	0	0	8-10 g/d	10	0.0	0.0	0.0	0.0	0.0	0.0	0.0	0.0
2015	0	0	8-10 g/d	11	0.0	0.0	0.0	0.0	0.0	0.0	0.0	0.0
2015	0	0	8-10 g/d	12	0.0	0.0	0.0	0.0	0.0	0.0	0.0	0.0
2015	0	0	8-10 g/d	13	0.0	0.0	0.0	0.0	0.0	0.0	0.0	0.0
2015	0	0	8-10 g/d	14	0.0	0.0	0.0	0.0	0.0	0.0	0.0	0.0
2015	0	0	8-10 g/d	15	0.0	0.0	0.0	0.0	0.0	0.0	0.0	0.0
2015	0	0	8-10 g/d	16	0.0	0.0	0.0	0.0	0.0	0.0	0.0	0.0
2015	0	0	8-10 g/d	17	0.0	0.0	0.0	0.0	0.0	0.0	0.0	0.0
2015	0	0	8-10 g/d	18	23464.9421515977	0.0	0.0	793.712656252497	0.0	9.33718405986227	0.0	0.0
2015	0	0	8-10 g/d	19	23068.650966240602	0.0	0.0	798.2128496205515	0.0	8.648742114165627	0.0	0.0
2015	0	0	8-10 g/d	20	22897.875821641646	0.0	0.0	809.6212291925698	0.0	11.606427191927466	0.0	0.0
2015	0	0	8-10 g/d	21	22299.92993962756	0.0	0.0	804.8035072812528	0.0	10.767682340200118	0.0	0.0
2015	0	0	8-10 g/d	22	22589.078081889194	0.0	0.0	831.1228334979161	0.0	10.208510757498972	0.0	0.0
2015	0	0	8-10 g/d	23	23182.577730645855	0.0	0.0	868.4807493553575	0.0	12.7704968086856	0.0	0.0
2015	0	0	8-10 g/d	24	23674.0825009247	0.0	0.0	901.8330675861823	0.0	10.745414390834664	0.0	0.0
2015	0	0	8-10 g/d	25	22985.135064124974	0.0	0.0	889.0969253793315	0.0	11.375282790507654	0.0	0.0
2015	0	0	8-10 g/d	26	23247.613205750793	0.0	0.0	911.7903922287801	0.0	11.481626213958924	0.0	0.0
2015	0	0	8-10 g/d	27	23048.297219892454	0.0	0.0	915.2459972735667	0.0	11.543920131847637	0.0	0.0
2015	0	0	8-10 g/d	28	23532.08313040773	0.0	0.0	944.9392370015637	0.0	11.268660776000958	0.0	0.0
2015	0	0	8-10 g/d	29	23688.58738614113	0.0	0.0	960.9490554941946	0.0	13.025237240621562	0.0	0.0
2015	0	0	8-10 g/d	30	24901.324116302567	0.0	0.0	1019.7308438529639	0.0	15.508767109587522	0.0	0.0
2015	0	0	8-10 g/d	31	25900.707319067325	0.0	0.0	1070.2159680396014	0.0	14.189088402363526	0.0	0.0
2015	0	0	8-10 g/d	32	28120.31437349296	0.0	0.0	1172.1465947067384	0.0	17.513582997836348	0.0	0.0
2015	0	0	8-10 g/d	33	29817.067146168847	0.0	0.0	1253.8461145713227	0.0	19.791296704991833	0.0	0.0
2015	0	0	8-10 g/d	34	31327.137117386097	0.0	0.0	1329.3611612962259	0.0	22.642187159384715	0.0	0.0
2015	0	0	8-10 g/d	35	32196.687231379095	0.0	0.0	1379.470889100762	0.0	25.14368272456699	4.879503110523967	14.516456982315042
2015	0	0	8-10 g/d	36	30817.854461895913	4.381586486473757	13.35367533940958	1333.8091775907947	17.733363241947902	25.538243686183623	5.224648892821349	16.373064696371895
2015	0	0	8-10 g/d	37	30670.4755982738	9.160459795488485	28.78355540127653	1342.2732475367654	37.93541831011987	27.222278841370056	5.824761433808829	19.101985659566825
2015	0	0	8-10 g/d	38	30903.943977712188	14.565980662652445	47.14968967506316	1369.3325920992272	61.693447236722776	28.199462792563192	6.5812601833329545	22.47565304935684
2015	0	0	8-10 g/d	39	31550.08086615814	20.893280086489472	69.6019329618281	1417.4923173312031	90.44912084696527	34.297130992233285	7.542248902418815	26.64079153157889
2015	0	0	8-10 g/d	40	32050.24126589304	28.00233925047502	95.8857988291341	1462.6251543180103	123.80436252716216	34.86567457579457	8.606249808894022	31.316939284937458
2015	0	0	8-10 g/d	41	31569.030378162905	34.990806392218104	122.98331659074582	1466.2396640110867	157.83780947036075	37.76681475163148	9.527583074267355	35.545241818408954
2015	0	0	8-10 g/d	42	30903.243105325615	42.31424065420145	152.41333649611005	1464.0453457417043	194.51888531245453	43.46328522642035	10.485172652508943	39.91371198680828
2015	0	0	8-10 g/d	43	30611.28685361157	50.802194281910076	187.1993869594068	1482.8852996632063	237.69090695731154	50.37103868530122	11.68364818386528	45.142447681653145
2015	0	0	8-10 g/d	44	29909.941475053478	59.314818286591624	223.17799724061544	1485.5543210425228	282.0502281566178	43.99879906203269	12.847413199868543	50.149798273793536
2015	0	0	8-10 g/d	45	29592.953922867833	69.36435202745966	265.9624388851419	1511.4105401213856	334.7033887241967	55.22171309371133	14.301838953645117	56.179331095057854
2015	0	0	8-10 g/d	46	28826.80656016164	79.17824948080978	308.72344838114054	1518.7563427439964	387.0537308085925	55.072117082256135	15.678019806348365	61.71791010915842
2015	0	0	8-10 g/d	47	28241.727807415416	90.27271052658428	357.14956884079095	1540.1312140222033	446.280675713997	66.86387480725931	17.27756552142882	67.90091492455157
2015	0	0	8-10 g/d	48	27892.925997932587	103.17078957742743	413.2406054404919	1580.185376765758	514.8828942234187	77.35004318081222	19.190460991543873	74.96841858083093
2015	0	0	8-10 g/d	49	27108.062395761022	115.48222236111276	467.2170405051858	1601.067118173626	580.7088859306546	80.52172002153102	20.968953098527994	81.1619784403386
2015	0	0	8-10 g/d	50	27212.70963047573	134.39063817623858	544.1504228830894	1682.4020467717062	675.8537607651573	90.88412201492882	23.901597693287933	90.68287271019774
2015	0	0	8-10 g/d	51	26822.61104673671	151.4958977456748	616.5678801402057	1739.6684529114561	764.5813613396217	101.15145315623194	26.462224292800872	98.73768533245394
2015	0	0	8-10 g/d	52	26937.483710907167	173.49093364673175	708.072184473017	1837.5778307829712	877.002777380732	104.6979092252752	29.837919378281452	109.13506072289843
2015	0	0	8-10 g/d	53	26052.834795623312	190.8356109670286	779.2610109171475	1873.4256991493057	964.3885769713	110.6450906311126	32.360239689711186	115.68224415456794
2015	0	0	8-10 g/d	54	26194.708963239624	217.71109848683224	887.4561253582131	1989.347932006063	1097.7913431593013	127.71805452716139	36.44069790626167	126.95275553295195
2015	0	0	8-10 g/d	55	26576.517090923502	250.08716523380932	1015.4152785540988	2134.947005306149	1255.947304275839	140.97395908770835	41.36507631167376	140.06881618671474
2015	0	0	8-10 g/d	56	27407.40612377337	291.4170066899506	1176.048589082404	2331.7399809894196	1454.960926121948	156.94242201549002	47.66745163311713	156.45354234377578
2015	0	0	8-10 g/d	57	28689.025406129076	344.02425892224886	1377.0914002053528	2587.2421058848545	1704.6022766854562	175.61349458447955	55.674543974714354	176.74505040492716
2015	0	0	8-10 g/d	58	29637.15668247387	400.072505742172	1585.3270022247034	2834.718720267059	1963.9991505373166	205.49129773649307	64.04800003413402	196.19478372439247
2015	0	0	8-10 g/d	59	21151.123542404093	320.83704499501977	1256.190620005056	2146.149603475306	1557.972767719328	158.96358004720656	50.82522464041176	149.92363589775186
2015	0	0	8-10 g/d	60	21973.720634923666	382.9712538907744	1459.389010001802	2374.080897740075	1816.9251521807023	191.56719892898053	59.990060676777254	167.84358471559955
2015	0	0	8-10 g/d	61	20776.18447059523	405.7018443172783	1521.5690532311346	2380.676531808715	1897.5588312146917	213.80978262156788	62.803470632984606	168.5450088128678
2015	0	0	8-10 g/d	62	19036.958940887416	415.74414485111265	1532.1973224889061	2311.8736061453706	1914.4801320732201	214.57464000925862	63.61818769753326	163.5103626891671
2015	0	0	8-10 g/d	63	17962.11302953452	437.88861876382555	1583.5551544138161	2309.4754722682055	1982.8391402949485	206.41550004370367	66.25818043041913	162.87406891886485
2015	0	0	8-10 g/d	64	18163.43930331641	493.3416122998721	1748.3584687738671	2469.2978303650552	2194.2124895741717	234.04086501310098	73.6898813279878	173.069032656438
2015	0	0	8-10 g/d	65	17130.279924281742	517.3608559265718	1794.6460834749482	2458.4751317884616	2257.805861664559	251.99065771537786	76.20578875013625	170.85020656949348
2015	0	0	8-10 g/d	66	16544.30098241326	554.4450641613472	1880.587223786778	2501.862001266302	2372.0086337567586	258.9109831296501	80.55440191273505	172.27404125617787
2015	0	0	8-10 g/d	67	15200.860374667245	564.0558645585259	1869.0198907678584	2416.9651033245736	2363.722336876395	268.4439011530376	80.68886516700594	164.5076158973458
2015	0	0	8-10 g/d	68	14833.736205400783	608.0909170645923	1966.9135526661519	2474.0282472577533	2494.373248474966	290.8266097332525	85.58936904164217	166.3261169897792
2015	0	0	8-10 g/d	69	14135.72618451526	638.6657530308925	2015.3303261525707	2466.519739272736	2562.9415098208956	313.9039527628049	88.31791700561976	163.57502245101074
2015	0	0	8-10 g/d	70	13537.430662836414	693.3069602133642	2098.403235766057	2482.0191424552104	2684.242419787243	340.50835384644887	94.0921350755896	163.42720010127766
2015	0	0	8-10 g/d	71	12870.921735777782	723.0635979693142	2132.420636958303	2455.9359044416115	2735.6889498815503	362.6772987644202	96.21352674823845	159.29220992075363
2015	0	0	8-10 g/d	72	12671.252422114776	778.6860465978488	2237.29768771377	2509.9101590301684	2878.4951551662925	394.47592564362105	101.51287097656919	160.30616485789187
2015	0	0	8-10 g/d	73	11885.605657869819	796.6706897579254	2230.002117556825	2438.1174770985917	2877.1997912737606	407.72833797247006	101.64539360632688	153.24419368971587
2015	0	0	8-10 g/d	74	11492.189712740466	837.6263903776146	2284.607043907025	2435.9218627844803	2955.7162430919475	442.6912307018672	104.40094173030822	150.42992897574715
2015	0	0	8-10 g/d	75	10422.553949138091	823.4178313693952	2189.0575935591005	2278.04303324035	2839.5322993541536	440.1159811371908	100.23467286903181	138.22475280242259
2015	0	0	8-10 g/d	76	9824.25950379463	838.4602112048956	2173.7514876647224	2209.940026846065	2826.690934607403	476.300928538384	99.35590141141341	131.34347439095956
2015	0	0	8-10 g/d	77	8887.261878567719	816.4893905754886	2065.657768513729	2053.8612519911994	2692.3713118602063	487.4417891781305	94.11319277523123	119.48245846860141
2015	0	0	8-10 g/d	78	8323.31086812701	820.0926732815648	2026.3757724962823	1972.938273602483	2646.8104069674546	512.3416332217372	91.86906504615288	112.24484379006941
2015	0	0	8-10 g/d	79	7523.926489830046	791.9463567968075	1913.1629571287085	1826.5361327915616	2503.735412159641	503.2247765741135	86.3077468163073	101.72426883945862
2015	0	0	8-10 g/d	80	6876.602326883585	806.6396708540225	1842.666123256545	1730.069155231561	2433.1572479969345	525.5194398275534	85.19241733123488	93.82207704501891
2015	0	0	8-10 g/d	81	6416.6305239268695	797.2585641064406	1785.1821511662608	1649.6185812343876	2360.6339970581944	546.3631074687024	81.60782309953825	87.15709190458571
2015	0	0	8-10 g/d	82	5593.087031256415	732.7489757462706	1610.888672037864	1467.6705202340997	2132.5955134707233	515.2814703216353	72.83454688730792	75.6622381843933
2015	0	0	8-10 g/d	83	4926.577736159743	677.300428984345	1464.6189051349986	1318.2221178450707	1940.565155646608	518.7037852232035	64.97327278896317	65.86144556660265
2015	0	0	8-10 g/d	84	4395.31255231073	630.907464271822	1344.7772514867293	1198.1625236887046	1782.6540733074514	487.03926440694585	58.91635060648201	58.46977476704983
2015	0	0	8-10 g/d	85	3157.983890228047	470.7706179581152	991.4134736979693	876.3632231535629	1314.390958477342	391.91059960116337	42.48109062569653	41.42357147086273
2015	0	0	8-10 g/d	86	2502.133127666104	385.1943865460749	803.5772916460393	706.3924299616475	1065.063847271593	360.0585405668108	33.391190777047036	32.109399151153745
2015	0	0	8-10 g/d	87	2164.615120660403	342.06997375024605	708.9922527799764	621.3510034565319	939.021541337382	325.76941378260807	28.93569066506558	27.544876896017932
2015	0	0	8-10 g/d	88	1732.3552383838942	279.2288983812571	576.8907712150669	505.38007808267196	763.1337906244271	288.936344063913	22.851047508762388	21.618210696537584
2015	0	0	8-10 g/d	89	1400.9956389730576	228.76115833992597	472.84772732262667	415.2312984787995	624.4000844274434	260.28196442007606	18.097263748977838	17.084391713873956
2015	0	0	8-10 g/d	90	1154.4298179728685	189.56204708447262	393.63244856307426	347.5222628712941	518.5584549053602	229.79986259111476	14.627000712582056	13.835845427782214
2015	0	0	8-10 g/d	91	860.9668600797704	141.05165942552102	295.62284422129983	263.2046688894025	388.2427989263358	192.3595970824559	10.517797145735113	10.010929103122034
2015	0	0	8-10 g/d	92	633.5863689908081	102.68161744438886	218.3505874667428	196.6850390788988	285.645409063977	151.20842330119268	7.502233116860304	7.216278539653346
2015	0	0	8-10 g/d	93	442.91826743084494	70.35076847875624	152.6930573959834	139.612089186717	198.79087737593915	120.17458424710789	4.957029834630595	4.8400974790025675
2015	0	0	8-10 g/d	94	309.8059340970849	47.740111402550674	106.48015848467372	99.15080909368764	137.81201533575873	88.94907447179249	3.3233186572722944	3.309106423364683
2015	0	0	8-10 g/d	95	209.8532554690105	31.02536055161427	71.66501477689654	68.18671036994132	92.09519577115427	63.649297753576874	2.144583991674876	2.1878259979975088
2015	0	0	8-10 g/d	96	0.0	0.0	0.0	0.0	0.0	0.0	0.0	0.0
2015	0	0	8-10 g/d	97	0.0	0.0	0.0	0.0	0.0	0.0	0.0	0.0
2015	0	0	8-10 g/d	98	0.0	0.0	0.0	0.0	0.0	0.0	0.0	0.0
2015	0	0	8-10 g/d	99	0.0	0.0	0.0	0.0	0.0	0.0	0.0	0.0
2015	0	0	8-10 g/d	100	0.0	0.0	0.0	0.0	0.0	0.0	0.0	0.0
2015	0	0	8-10 g/d	101	0.0	0.0	0.0	0.0	0.0	0.0	0.0	0.0
2015	0	0	8-10 g/d	102	0.0	0.0	0.0	0.0	0.0	0.0	0.0	0.0
2015	0	0	8-10 g/d	103	0.0	0.0	0.0	0.0	0.0	0.0	0.0	0.0
2015	0	0	8-10 g/d	104	0.0	0.0	0.0	0.0	0.0	0.0	0.0	0.0
2015	0	0	8-10 g/d	105	0.0	0.0	0.0	0.0	0.0	0.0	0.0	0.0
2015	0	0	10-12 g/d	0	0.0	0.0	0.0	0.0	0.0	0.0	0.0	0.0
2015	0	0	10-12 g/d	1	0.0	0.0	0.0	0.0	0.0	0.0	0.0	0.0
2015	0	0	10-12 g/d	2	0.0	0.0	0.0	0.0	0.0	0.0	0.0	0.0
2015	0	0	10-12 g/d	3	0.0	0.0	0.0	0.0	0.0	0.0	0.0	0.0
2015	0	0	10-12 g/d	4	0.0	0.0	0.0	0.0	0.0	0.0	0.0	0.0
2015	0	0	10-12 g/d	5	0.0	0.0	0.0	0.0	0.0	0.0	0.0	0.0
2015	0	0	10-12 g/d	6	0.0	0.0	0.0	0.0	0.0	0.0	0.0	0.0
2015	0	0	10-12 g/d	7	0.0	0.0	0.0	0.0	0.0	0.0	0.0	0.0
2015	0	0	10-12 g/d	8	0.0	0.0	0.0	0.0	0.0	0.0	0.0	0.0
2015	0	0	10-12 g/d	9	0.0	0.0	0.0	0.0	0.0	0.0	0.0	0.0
2015	0	0	10-12 g/d	10	0.0	0.0	0.0	0.0	0.0	0.0	0.0	0.0
2015	0	0	10-12 g/d	11	0.0	0.0	0.0	0.0	0.0	0.0	0.0	0.0
2015	0	0	10-12 g/d	12	0.0	0.0	0.0	0.0	0.0	0.0	0.0	0.0
2015	0	0	10-12 g/d	13	0.0	0.0	0.0	0.0	0.0	0.0	0.0	0.0
2015	0	0	10-12 g/d	14	0.0	0.0	0.0	0.0	0.0	0.0	0.0	0.0
2015	0	0	10-12 g/d	15	0.0	0.0	0.0	0.0	0.0	0.0	0.0	0.0
2015	0	0	10-12 g/d	16	0.0	0.0	0.0	0.0	0.0	0.0	0.0	0.0
2015	0	0	10-12 g/d	17	0.0	0.0	0.0	0.0	0.0	0.0	0.0	0.0
2015	0	0	10-12 g/d	18	19808.164363910502	0.0	0.0	670.0204352174363	0.0	7.882076817361504	0.0	0.0
2015	0	0	10-12 g/d	19	19473.63102069198	0.0	0.0	673.8193114210904	0.0	7.300921626100097	0.0	0.0
2015	0	0	10-12 g/d	20	19329.469679881877	0.0	0.0	683.4498153350754	0.0	9.797680983407227	0.0	0.0
2015	0	0	10-12 g/d	21	18824.708267095673	0.0	0.0	679.3829073867495	0.0	9.089646439060095	0.0	0.0
2015	0	0	10-12 g/d	22	19068.794995721015	0.0	0.0	701.6006085233325	0.0	8.617615917775437	0.0	0.0
2015	0	0	10-12 g/d	23	19569.805021722095	0.0	0.0	733.136717041429	0.0	10.780342698738313	0.0	0.0
2015	0	0	10-12 g/d	24	19984.71369293893	0.0	0.0	761.291410293545	0.0	9.070849107010957	0.0	0.0
2015	0	0	10-12 g/d	25	19403.13123877393	0.0	0.0	750.5400459469654	0.0	9.602558533879515	0.0	0.0
2015	0	0	10-12 g/d	26	19624.704665212805	0.0	0.0	769.69695795016	0.0	9.692329338547784	0.0	0.0
2015	0	0	10-12 g/d	27	19456.450203150744	0.0	0.0	772.6140460483563	0.0	9.744915429179413	0.0	0.0
2015	0	0	10-12 g/d	28	19864.84220786777	0.0	0.0	797.6798626383992	0.0	9.51255215990601	0.0	0.0
2015	0	0	10-12 g/d	29	19996.95813697126	0.0	0.0	811.1947631677575	0.0	10.995384384009832	0.0	0.0
2015	0	0	10-12 g/d	30	21020.700277496988	0.0	0.0	860.8159281906911	0.0	13.091879916165235	0.0	0.0
2015	0	0	10-12 g/d	31	21864.339762827527	0.0	0.0	903.4334567224405	0.0	11.9778601384251	0.0	0.0
2015	0	0	10-12 g/d	32	23738.04397847713	0.0	0.0	989.4792442505168	0.0	14.784265847868175	0.0	0.0
2015	0	0	10-12 g/d	33	25170.37377017783	0.0	0.0	1058.4466674516807	0.0	16.707019943279047	0.0	0.0
2015	0	0	10-12 g/d	34	26445.115397190442	0.0	0.0	1122.1934894111735	0.0	19.113628226896004	0.0	0.0
2015	0	0	10-12 g/d	35	27179.153842880944	0.0	0.0	1164.4940750334274	0.0	21.273890034241234	4.417489390483618	12.83432641007323
2015	0	0	10-12 g/d	36	26015.19883663507	3.966965675024304	11.806028654745958	1126.2515760226956	15.771194070210788	21.62659038153585	4.730215443164474	14.475289041431251
2015	0	0	10-12 g/d	37	25890.78726365231	8.296204580618914	25.451214434470767	1133.739129111821	33.7392636631643	23.064834263476577	5.275175286199596	16.890249893408342
2015	0	0	10-12 g/d	38	26087.871764129814	13.198947928599347	41.703560248875654	1156.9850550517815	54.88140859813235	23.913704148563887	5.9635481566313375	19.879206470973752
2015	0	0	10-12 g/d	39	26633.315587372737	18.94688809681003	61.58981593582259	1198.1325155540555	80.49288915924062	29.093550131903896	6.839551620845131	23.57360396708488
2015	0	0	10-12 g/d	40	27055.530979686824	25.418134180343966	84.89704118104288	1236.812274034567	110.23541627679018	29.61120962196645	7.81192672457399	27.72728929364167
2015	0	0	10-12 g/d	41	26649.312166295713	31.798061794702786	108.9649468042282	1240.4694309093627	140.6329912052243	32.095670797358224	8.65811771801404	31.492729255187427
2015	0	0	10-12 g/d	42	26087.280271648197	38.50373402233004	135.14878718313668	1239.2871622239538	173.45304725107266	36.95430177068657	9.540798613548079	35.39137371519605
2015	0	0	10-12 g/d	43	25840.823099430912	46.29497826114192	166.1434022732087	1255.9987109186716	212.1407272759046	42.83234176469292	10.646861867660991	40.06339629514107
2015	0	0	10-12 g/d	44	25248.775705056032	54.13882534608096	198.2691463766057	1259.1098636335612	251.98283987421235	37.503212128281376	11.7260491839922	44.5506963206147
2015	0	0	10-12 g/d	45	24981.187498201616	63.42040101065146	236.52642956145988	1281.9791373007306	299.34635467345896	47.05223589796847	13.075948604430788	49.95908708223957
2015	0	0	10-12 g/d	46	24334.43530265236	72.52573607218345	274.8590580504744	1289.2580502869334	346.56561113142385	46.99443005358794	14.360320100829933	54.94483653842039
2015	0	0	10-12 g/d	47	23840.535498273806	82.84703011406054	318.3404596025712	1308.5532405556621	400.0812410065254	57.03494389618729	15.855770604097312	60.51860386832953
2015	0	0	10-12 g/d	48	23546.091812240513	94.87377583978913	368.77497678712444	1343.8475928471264	462.162855316991	65.9877148168042	17.64641465217525	66.89664716823441
2015	0	0	10-12 g/d	49	22883.540699250298	106.41486888704503	417.44981094362714	1362.96141953259	521.9234213741099	68.77113116122484	19.321573581966348	72.51055046284391
2015	0	0	10-12 g/d	50	22957.169351135963	123.32747285402694	485.5843789652457	1432.21845763972	606.3032595577783	77.57608902597136	21.93279043394602	80.91525773731355
2015	0	0	10-12 g/d	51	22628.075559631296	139.30574228423097	550.8617287426727	1482.5149575504224	686.7761882898336	86.3880436223712	24.331366456158143	88.20612630093109
2015	0	0	10-12 g/d	52	22724.982977278996	159.85743536104303	633.360542757112	1567.6412961368003	788.7626439986421	89.56862833234972	27.49109991417498	97.60818614549703
2015	0	0	10-12 g/d	53	21978.675087724696	176.20113038389712	697.8460456043	1599.9932573807544	868.4526048150649	94.75324096799132	29.8760618484822	103.58235021920686
2015	0	0	10-12 g/d	54	22098.363814262557	201.42963775540795	795.634911082334	1700.9148492033503	989.8122267530881	109.40768680000846	33.71209706568286	113.8007162596145
2015	0	0	10-12 g/d	55	22420.46547259469	231.85846503153098	911.3467117363616	1827.4920957389954	1133.780597695125	120.899503877173	38.34554395454501	125.69280961575981
2015	0	0	10-12 g/d	56	23121.419582150687	270.7232104741781	1056.6150811596117	1998.2448281626948	1314.9666365980484	134.7687018477032	44.2766128687697	140.53967125228297
2015	0	0	10-12 g/d	57	24202.617957234033	320.23159867229765	1238.4561400307848	2219.7641041521697	1542.301379578281	151.02746958605917	51.81615680294262	158.920541625176
2015	0	0	10-12 g/d	58	25002.47832368361	373.1292794780287	1427.033434563162	2434.891482206838	1778.8661069474365	176.8019213298068	59.724150379472256	176.56737012752998
2015	0	0	10-12 g/d	59	17843.4985637554	299.7968222894983	1131.712410220648	1845.552398910953	1412.494812041118	136.94871023666644	47.48264650155945	135.03650476912745
2015	0	0	10-12 g/d	60	18537.45667890238	352.86332579983133	1304.7803257968897	2038.431491504734	1632.8069583451127	164.5787185298913	55.26291591519209	150.03005518688778
2015	0	0	10-12 g/d	61	17527.191345554602	374.3407271378298	1361.1375529624245	2046.0619971134672	1706.4074945268555	183.59906605731263	57.93577013332572	150.73990098572878
2015	0	0	10-12 g/d	62	16059.948249982444	384.1248793137438	1371.3002546587368	1988.8125113650196	1722.626115157196	184.4079894226562	58.76493987008658	146.30549084096378
2015	0	0	10-12 g/d	63	15153.186739679368	405.09696900996386	1417.816642176994	1988.6016825722481	1785.0104800354231	177.79407838101054	61.279094815827584	145.79166173432358
2015	0	0	10-12 g/d	64	15323.030120448471	456.93262702021394	1565.8372011422496	2128.170482244976	1976.0765762286235	201.65732118156077	68.23002530399923	154.96270415920165
2015	0	0	10-12 g/d	65	14451.435703256284	479.69419891712903	1607.6198004673683	2120.761466774032	2033.9514194870035	217.10295730565926	70.63287888621609	153.00704205081868
2015	0	0	10-12 g/d	66	13957.09273483808	514.57782171536	1684.7871865994723	2160.1224794359423	2137.2493416065117	223.37466556660164	74.73324068896015	154.29949643243455
2015	0	0	10-12 g/d	67	12823.74021870637	523.9496614715505	1674.4455633096495	2088.681042077663	2129.9810826443477	231.60857982341378	74.91972593878607	147.34679567485796
2015	0	0	10-12 g/d	68	12514.027926012976	565.2788016550032	1762.003839361467	2139.8981194471016	2247.6900889848957	251.00159951511338	79.52650176284713	148.96611035817352
2015	0	0	10-12 g/d	69	11925.171881514252	594.0806362889858	1805.0608920745976	2135.316776947704	2309.2181516643905	270.873554138354	82.11087055837248	146.4804011265231
2015	0	0	10-12 g/d	70	11420.438924536575	631.7233553994023	1857.109162766455	2139.251350036265	2386.1062359802186	292.5029663295278	85.69648888497387	144.61730582796937
2015	0	0	10-12 g/d	71	10858.158857243543	658.9575600622519	1886.5762817769432	2118.244287431834	2431.04171478013	311.5248963320192	87.6418291960563	140.91626897549668
2015	0	0	10-12 g/d	72	10689.714170164953	709.7083653982457	1978.5573419868865	2166.299945336483	2556.905909108455	338.8793920262022	92.4740000454967	141.76297085348438
2015	0	0	10-12 g/d	73	10026.927130553668	726.0908309241339	1971.1782787569643	2105.780966985036	2554.5280230364206	350.3026278546859	92.59093755422964	135.46299941598122
2015	0	0	10-12 g/d	74	9695.033819656383	763.3379955849059	2018.3795623607198	2105.302101376683	2622.800545573968	380.2280090903619	95.08864715252918	132.91566452874414
2015	0	0	10-12 g/d	75	8792.668548293004	750.2456696551101	1932.8439051420794	1970.1403162029196	2518.1672008913015	378.050531187886	91.27455033206202	122.07238139054806
2015	0	0	10-12 g/d	76	8287.935591315327	763.7437230046083	1918.1314719914208	1912.4437693297505	2505.1169594269536	408.79640652344375	90.44842933938087	115.93613160530981
2015	0	0	10-12 g/d	77	7497.466557135333	743.4757136686995	1821.5439649883392	1778.4352782614712	2384.388836354748	418.11300293924825	85.6456615476291	105.41083237352805
2015	0	0	10-12 g/d	78	7021.7063922128	746.4553899404928	1785.6705651702994	1709.3141924049671	2342.296967173089	439.252993933818	83.56971087939891	98.97255559497715
2015	0	0	10-12 g/d	79	6347.330234953406	720.5105049190846	1684.7071913816815	1583.2797039517523	2213.9799342541637	431.439245423404	78.47594201433918	89.64791618543526
2015	0	0	10-12 g/d	80	5801.235022986657	706.9518844577793	1604.2969382294887	1484.0998132702393	2115.745496375333	447.6101593599345	74.63244014859762	81.75950191639254
2015	0	0	10-12 g/d	81	5413.193893653515	698.372797503092	1553.2909399608168	1415.235994582113	2051.2688947171077	465.18473478188025	71.45635056852608	75.9185675123646
2015	0	0	10-12 g/d	82	4718.436545143122	641.5254422583087	1400.7754434322	1259.211161590847	1851.8494348222284	438.66832876735816	63.74171673901215	65.87861710666361
2015	0	0	10-12 g/d	83	4156.156477850091	592.6617201892986	1272.8109313920343	1130.9956598289243	1683.9717095222998	441.2819184382095	56.832789895194054	57.323055335255376
2015	0	0	10-12 g/d	84	3707.9707410617266	551.7701386416935	1167.9713239021764	1027.9379683144045	1545.939740706525	414.3763636564084	51.50849902877911	50.871405547385976
2015	0	0	10-12 g/d	85	2664.136260029991	411.50299751024477	860.5743265567191	751.7782294024483	1139.15284859195	333.2637997712196	37.12158487956916	36.02898498320791
2015	0	0	10-12 g/d	86	2110.8479672165777	336.5294030146589	697.1477918345454	605.87216571542	922.5319423995775	305.92445170012616	29.165105064911067	27.92022305527769
2015	0	0	10-12 g/d	87	1826.1111621896634	298.71004009647874	614.7760762374559	532.8142568617667	812.9228044252301	276.799491703948	25.262527994716834	23.945570224672526
2015	0	0	10-12 g/d	88	1461.4484309436011	243.7270995911004	499.99386110846075	433.2467455411624	660.3365244094358	245.38785663792194	19.942612365666943	18.789971770280868
2015	0	0	10-12 g/d	89	1181.9070051248673	199.59762036754287	409.64522965614464	355.8445077791532	540.0629461228355	220.93873824541467	15.78865658978166	14.847444719811557
2015	0	0	10-12 g/d	90	973.89937257567	165.34058220441122	340.89104173567443	297.7015094911382	448.35796173638056	195.01931472571482	12.757562860641688	12.023356123797424
2015	0	0	10-12 g/d	91	726.3283326417331	122.99596330948974	255.93271687958423	225.37003276538132	335.58920182874624	163.15145219298097	9.171728964872209	8.699460806714985
2015	0	0	10-12 g/d	92	534.505709390196	89.52075616754368	188.98743734069217	168.32756023784845	246.85596229782146	128.21816704958047	6.5412391848925715	6.271225741900799
2015	0	0	10-12 g/d	93	373.654428739992	61.32766838246698	132.1353400439366	119.41737452477707	171.77571746307893	101.83679250771065	4.321932312414029	4.206796351764293
2015	0	0	10-12 g/d	94	261.35829146130163	41.61689698806497	92.13452832503405	84.75843686302458	119.08055662587147	75.36086821447226	2.8976583546210404	2.876668202895316
2015	0	0	10-12 g/d	95	177.03627070144194	27.04879847245733	62.0084110275855	58.252266685850145	79.5831451919948	53.91480146100595	1.8701624486669812	1.9024230471878423
2015	0	0	10-12 g/d	96	0.0	0.0	0.0	0.0	0.0	0.0	0.0	0.0
2015	0	0	10-12 g/d	97	0.0	0.0	0.0	0.0	0.0	0.0	0.0	0.0
2015	0	0	10-12 g/d	98	0.0	0.0	0.0	0.0	0.0	0.0	0.0	0.0
2015	0	0	10-12 g/d	99	0.0	0.0	0.0	0.0	0.0	0.0	0.0	0.0
2015	0	0	10-12 g/d	100	0.0	0.0	0.0	0.0	0.0	0.0	0.0	0.0
2015	0	0	10-12 g/d	101	0.0	0.0	0.0	0.0	0.0	0.0	0.0	0.0
2015	0	0	10-12 g/d	102	0.0	0.0	0.0	0.0	0.0	0.0	0.0	0.0
2015	0	0	10-12 g/d	103	0.0	0.0	0.0	0.0	0.0	0.0	0.0	0.0
2015	0	0	10-12 g/d	104	0.0	0.0	0.0	0.0	0.0	0.0	0.0	0.0
2015	0	0	10-12 g/d	105	0.0	0.0	0.0	0.0	0.0	0.0	0.0	0.0
2015	0	0	12-14 g/d	0	0.0	0.0	0.0	0.0	0.0	0.0	0.0	0.0
2015	0	0	12-14 g/d	1	0.0	0.0	0.0	0.0	0.0	0.0	0.0	0.0
2015	0	0	12-14 g/d	2	0.0	0.0	0.0	0.0	0.0	0.0	0.0	0.0
2015	0	0	12-14 g/d	3	0.0	0.0	0.0	0.0	0.0	0.0	0.0	0.0
2015	0	0	12-14 g/d	4	0.0	0.0	0.0	0.0	0.0	0.0	0.0	0.0
2015	0	0	12-14 g/d	5	0.0	0.0	0.0	0.0	0.0	0.0	0.0	0.0
2015	0	0	12-14 g/d	6	0.0	0.0	0.0	0.0	0.0	0.0	0.0	0.0
2015	0	0	12-14 g/d	7	0.0	0.0	0.0	0.0	0.0	0.0	0.0	0.0
2015	0	0	12-14 g/d	8	0.0	0.0	0.0	0.0	0.0	0.0	0.0	0.0
2015	0	0	12-14 g/d	9	0.0	0.0	0.0	0.0	0.0	0.0	0.0	0.0
2015	0	0	12-14 g/d	10	0.0	0.0	0.0	0.0	0.0	0.0	0.0	0.0
2015	0	0	12-14 g/d	11	0.0	0.0	0.0	0.0	0.0	0.0	0.0	0.0
2015	0	0	12-14 g/d	12	0.0	0.0	0.0	0.0	0.0	0.0	0.0	0.0
2015	0	0	12-14 g/d	13	0.0	0.0	0.0	0.0	0.0	0.0	0.0	0.0
2015	0	0	12-14 g/d	14	0.0	0.0	0.0	0.0	0.0	0.0	0.0	0.0
2015	0	0	12-14 g/d	15	0.0	0.0	0.0	0.0	0.0	0.0	0.0	0.0
2015	0	0	12-14 g/d	16	0.0	0.0	0.0	0.0	0.0	0.0	0.0	0.0
2015	0	0	12-14 g/d	17	0.0	0.0	0.0	0.0	0.0	0.0	0.0	0.0
2015	0	0	12-14 g/d	18	13463.458711778861	0.0	0.0	455.40779548626404	0.0	5.357387683381777	0.0	0.0
2015	0	0	12-14 g/d	19	13236.07952387492	0.0	0.0	457.98988289423136	0.0	4.962381136725738	0.0	0.0
2015	0	0	12-14 g/d	20	13138.09409454916	0.0	0.0	464.5356614268655	0.0	6.659409533741835	0.0	0.0
2015	0	0	12-14 g/d	21	12795.011719255679	0.0	0.0	461.7714196968318	0.0	6.178163882356301	0.0	0.0
2015	0	0	12-14 g/d	22	12960.915543672592	0.0	0.0	476.8726201367596	0.0	5.857328274972772	0.0	0.0
2015	0	0	12-14 g/d	23	13301.447787020421	0.0	0.0	498.307456392634	0.0	7.327317026117011	0.0	0.0
2015	0	0	12-14 g/d	24	13583.458058479278	0.0	0.0	517.4439874841248	0.0	6.165387220103723	0.0	0.0
2015	0	0	12-14 g/d	25	13188.161277203792	0.0	0.0	510.13638206850504	0.0	6.526786272801345	0.0	0.0
2015	0	0	12-14 g/d	26	13338.762549463485	0.0	0.0	523.1571701224495	0.0	6.587802558234598	0.0	0.0
2015	0	0	12-14 g/d	27	13224.401191841665	0.0	0.0	525.1398895848387	0.0	6.62354488462481	0.0	0.0
2015	0	0	12-14 g/d	28	13501.982724316178	0.0	0.0	542.1769582752006	0.0	6.46560962242819	0.0	0.0
2015	0	0	12-14 g/d	29	13591.78051405798	0.0	0.0	551.3629172801449	0.0	7.4734792257657565	0.0	0.0
2015	0	0	12-14 g/d	30	14287.610153033253	0.0	0.0	585.0900413948792	0.0	8.89845123821762	0.0	0.0
2015	0	0	12-14 g/d	31	14861.025496812828	0.0	0.0	614.0568515063029	0.0	8.141260465455455	0.0	0.0
2015	0	0	12-14 g/d	32	16134.56800595345	0.0	0.0	672.5415190617396	0.0	10.048753088367437	0.0	0.0
2015	0	0	12-14 g/d	33	17108.1123249456	0.0	0.0	719.4181795656251	0.0	11.355634859239709	0.0	0.0
2015	0	0	12-14 g/d	34	17974.543866719585	0.0	0.0	762.746382438219	0.0	12.991387780180078	0.0	0.0
2015	0	0	12-14 g/d	35	18473.464948169203	0.0	0.0	791.4978001831893	0.0	14.497139424538357	3.2374358785813175	9.167320887408973
2015	0	0	12-14 g/d	36	17682.332849272003	2.9075081621945307	8.432687950682677	765.7401876515501	11.338809524961745	14.750018610093694	3.4668882565456527	10.339105706482476
2015	0	0	12-14 g/d	37	17597.77114387066	6.082664183908878	18.181862635718844	771.0955539852796	24.258242264398554	15.744122557014144	3.86765074494892	12.065867792588543
2015	0	0	12-14 g/d	38	17731.728865139157	9.683107675426712	29.80193537163395	787.2094304784836	39.46876852857813	16.341685754822592	4.374975488097985	14.205671972806211
2015	0	0	12-14 g/d	39	18102.462821363042	13.9115261762725	44.03408508626012	815.5607043736987	57.9117715947837	19.88580166087871	5.021798804486238	16.85373293685016
2015	0	0	12-14 g/d	40	18389.439505518123	18.682474796467943	60.73546341518496	842.303420928846	79.35623493004073	20.266815212787993	5.741730921464719	19.835613825452917
2015	0	0	12-14 g/d	41	18113.33554624069	23.4007520939749	78.01198474771886	845.2622629008198	101.31195258189969	21.986846828412514	6.371557353276599	22.546097867012957
2015	0	0	12-14 g/d	42	17731.326726203857	28.375769691258025	96.84130099652002	844.9828960515224	125.06209376494976	25.31519347862965	7.031071245671961	25.358895269439497
2015	0	0	12-14 g/d	43	17563.811863706636	34.17153130132986	119.16504462602165	856.9743770379791	153.1047326302322	29.351508213445126	7.858555561591801	28.73395954698646
2015	0	0	12-14 g/d	44	17161.400771473447	40.030253044114886	142.35613003148245	859.7628445872502	182.05432673687315	25.773991062570598	8.670020454968926	31.98559650373207
2015	0	0	12-14 g/d	45	16979.52310290083	46.98010872603937	170.01536575855565	876.1269557393671	216.52506431347103	32.31806226044489	9.686013730643001	35.908607930455105
2015	0	0	12-14 g/d	46	16539.931381684903	53.83102795638261	197.8029267975569	881.9246447894501	250.99018334784435	32.33708675209561	10.6583307370238	39.53860818454793
2015	0	0	12-14 g/d	47	16204.231353887553	61.619267901037546	229.37713481180086	896.0283303855018	290.1241582470768	39.226928484844514	11.792579212858666	43.60283061602533
2015	0	0	12-14 g/d	48	16004.100281663908	70.71672174954345	266.0548149439676	921.1908704208562	335.59593019346374	45.39222192185981	13.152586872101685	48.25883647335045
2015	0	0	12-14 g/d	49	15553.768531102192	79.49607199892093	301.5615272256762	935.3626158595965	379.51630350372346	47.36806448269697	14.433143083148329	52.375773305617706
2015	0	0	12-14 g/d	50	15493.548871492458	91.1321034320896	348.07599372652516	976.6446662230074	437.1607355292282	53.06359041666726	16.20606416289765	57.995352761014246
2015	0	0	12-14 g/d	51	15271.446348298967	103.16339859033499	395.36739438583953	1012.1522338580992	495.85996251477656	59.12250180332151	18.017342445465978	63.300098230266165
2015	0	0	12-14 g/d	52	15336.848762884794	118.64404444086934	455.1483453684222	1071.594740901735	570.271416149712	61.42247946423246	20.40174464395979	70.13403808420948
2015	0	0	12-14 g/d	53	14833.173523872028	131.06421162152793	502.10584219470957	1095.0990495907733	628.7335044661002	65.05487805962728	22.220545236604114	74.51692587596646
2015	0	0	12-14 g/d	54	14913.950169529751	150.16244687465704	573.149851292689	1165.6816150310815	717.5414874084503	75.13860178170631	25.12885955321491	81.9644188412699
2015	0	0	12-14 g/d	55	15131.332784347673	173.22808610360605	657.2599895055372	1254.0715799995767	822.9635639433707	83.13693142301848	28.645163396139168	90.6320912495776
2015	0	0	12-14 g/d	56	15604.399229431627	202.70653336373985	762.8612092990782	1373.0582226205122	955.657912178411	92.81135713501536	33.14733728400751	101.4465740045276
2015	0	0	12-14 g/d	57	16334.089145182268	240.29107486139065	895.0686555404599	1527.2898414810904	1122.1923595492183	104.18944859271203	38.87411684477649	114.83040010109447
2015	0	0	12-14 g/d	58	16873.906167900277	280.57121773177676	1032.3444982774088	1677.516386309041	1295.7503868839476	122.03729311231875	44.89977846452177	127.70073662561796
2015	0	0	12-14 g/d	59	12042.386523623518	225.88921193778162	819.4177936084512	1273.156747948967	1029.9364941212004	94.66470162082241	35.768553078217764	97.7472846593154
2015	0	0	12-14 g/d	60	12510.731903170657	261.8393377018043	936.9935273505612	1403.4525365536233	1179.222360524635	113.38557708697367	40.99800108773873	107.71358366612162
2015	0	0	12-14 g/d	61	11828.914806192908	278.20266140122214	978.0280060921966	1410.2363700601513	1233.228557944255	126.42399751534762	43.04556376765839	108.28398156898287
2015	0	0	12-14 g/d	62	10838.687426588258	285.8878379026259	985.8066140638099	1372.240568016791	1245.69221475887	127.10049901125117	43.723464993546145	105.14799296464192
2015	0	0	12-14 g/d	63	10226.724197530762	301.9055786458101	1019.6407108289711	1373.53309526552	1291.4452314167208	122.8489467261885	45.654331303059465	104.81819596709951
2015	0	0	12-14 g/d	64	10341.349438105855	340.96500139740294	1126.4147661743104	1471.4466582603714	1430.2407061154336	139.39468920409004	50.894861985185486	111.44306502260457
2015	0	0	12-14 g/d	65	9753.119903719882	358.36139307368774	1156.6856827395943	1467.808516657508	1472.546676278887	150.06019753140333	52.74565757127132	110.0567763942651
2015	0	0	12-14 g/d	66	9419.493104034009	384.82052822764075	1212.3070379906744	1496.5439062579976	1547.6004176147596	154.6322078542017	55.86312446884337	110.9959744277437
2015	0	0	12-14 g/d	67	8654.605572442633	392.1898130146509	1204.8404040012997	1448.4803530713377	1542.4319885002171	160.34259769182034	56.05153927178761	105.99348289893501
2015	0	0	12-14 g/d	68	8445.583698428134	423.46418543614624	1267.68708588127	1485.4608481991577	1627.5890477483642	173.8367395049805	59.54294170064504	107.14729082452222
2015	0	0	12-14 g/d	69	8048.171380416563	445.3417868981604	1298.376706451601	1483.744842088637	1671.8734275345528	187.56214525531726	61.51665241959434	105.33923540299975
2015	0	0	12-14 g/d	70	7707.532623128209	463.0889691543683	1318.8940541121851	1478.6266009709336	1702.740376130699	201.45035850045616	62.788690701652556	102.69080905884486
2015	0	0	12-14 g/d	71	7328.055664702719	483.14494471183804	1339.3089782957077	1465.2094169782	1734.1521425792719	214.53188778611346	64.2239177254862	100.02913270446474
2015	0	0	12-14 g/d	72	7214.374141014945	520.3988374249456	1403.9696761390458	1499.570368535709	1823.0951150734816	233.40137068237263	67.76827795314281	100.59041177715628
2015	0	0	12-14 g/d	73	6767.066351752128	532.4012266443711	1398.0061993105933	1458.7516961091167	1820.4188169062766	241.30006482630353	67.85051412226052	96.07724054542399
2015	0	0	12-14 g/d	74	6543.07497575635	559.6467878737138	1430.6523998187797	1459.4700104276474	1867.9316429082692	261.827268804543	69.67076105280022	94.22445295519266
2015	0	0	12-14 g/d	75	5934.078273333442	549.933057794986	1369.1571299912825	1366.722719163447	1792.2053149524377	260.3543764529399	66.86067461683793	86.49226284815552
2015	0	0	12-14 g/d	76	5593.4393811261325	559.6635055237257	1357.8150998566864	1327.5824354160848	1781.6195199663412	281.274331948551	66.23517665030231	82.09961751991803
2015	0	0	12-14 g/d	77	5059.960047142587	544.6119421564453	1288.5216747706277	1235.3341962550548	1694.4478792395214	287.49685257783995	62.694768836425034	74.60427057006451
2015	0	0	12-14 g/d	78	4738.874792664141	546.5610667675605	1262.2087685981185	1188.0177539780666	1663.1922032838409	301.8672679315614	61.14918630275552	70.00800305456063
2015	0	0	12-14 g/d	79	4283.745587970614	527.3135604016744	1189.9369190005445	1101.0099158650564	1570.7735562222797	296.4989388201165	57.3954864065754	63.376709318325396
2015	0	0	12-14 g/d	80	3915.1916758069274	496.98415188398116	1119.6006528438281	1019.8894434735641	1474.4656373979842	305.28347301426606	52.44189352936222	57.11677346723255
2015	0	0	12-14 g/d	81	3653.3068541411994	490.6874826587558	1083.2962761135798	972.6659384331031	1428.4827253463516	317.1359202764614	50.18362683378683	53.012653661119785
2015	0	0	12-14 g/d	82	3184.4225814925685	450.4945214315757	976.2940585301216	865.4786464712671	1288.6740196548574	299.0186883099326	44.7415418027449	45.982438593985215
2015	0	0	12-14 g/d	83	2804.945751343361	415.94659908056394	886.5402844689496	777.3534607905359	1171.0214475081316	300.57723995963636	39.87072946409597	39.995204472524804
2015	0	0	12-14 g/d	84	2502.4699261479836	387.0304733963123	813.0119856046916	706.4802620833998	1074.3025208792253	282.2750331079392	36.11636984872339	35.481084675037266
2015	0	0	12-14 g/d	85	1797.9971621826862	288.48408386040444	598.6791567249752	516.6224758777979	791.1066885024704	226.88991701553437	26.015530393056164	25.121205632635366
2015	0	0	12-14 g/d	86	1424.5887914200657	235.80005596509042	484.7138955670202	416.2835980554941	640.2833864805439	208.0889255533742	20.429896207182487	19.46235878602078
2015	0	0	12-14 g/d	87	1232.422957003776	209.19805502300088	427.21762372762964	366.00151199541455	563.897477553982	188.28538781473281	17.688402539543496	16.68812564254517
2015	0	0	12-14 g/d	88	986.3159669931274	170.61534198842352	347.28665776844014	297.51920307694814	457.82750652543456	166.8332831220671	13.958152423287945	13.093080438261369
2015	0	0	12-14 g/d	89	797.6564386216592	139.6691065053789	284.4101149019465	244.27934340948772	374.2792013660048	150.12687916713102	11.047200600569454	10.344937844466402
2015	0	0	12-14 g/d	90	657.2743162825213	115.66031856010677	236.58746115898074	204.28145369994633	310.6155716027847	132.48198757614298	8.924074741903345	8.376971583894722
2015	0	0	12-14 g/d	91	490.19125761540226	86.01805003624769	177.56981099493487	154.5755810279855	232.4281684626274	110.76374140738655	6.414661843119504	6.061398747695917
2015	0	0	12-14 g/d	92	360.73220543276466	62.5972297819091	131.09150696172466	115.39136593542615	170.94065642212416	87.0252607360234	4.5744948694121055	4.369972885247812
2015	0	0	12-14 g/d	93	252.17539079774224	42.88091715050033	91.6416448718444	81.81584787738437	118.93944834557465	69.0705620344057	3.0225384272491214	2.932012218719532
2015	0	0	12-14 g/d	94	176.38792559788897	29.100605121680022	63.89483341000612	58.03440857782	82.45402357894766	51.102415705379336	2.026694728206467	2.005481760913469
2015	0	0	12-14 g/d	95	119.47989397996719	18.917263298328614	43.00349127521849	39.85947487880757	55.11200759443543	36.55168855236344	1.3083290730672077	1.326752073383531
2015	0	0	12-14 g/d	96	0.0	0.0	0.0	0.0	0.0	0.0	0.0	0.0
2015	0	0	12-14 g/d	97	0.0	0.0	0.0	0.0	0.0	0.0	0.0	0.0
2015	0	0	12-14 g/d	98	0.0	0.0	0.0	0.0	0.0	0.0	0.0	0.0
2015	0	0	12-14 g/d	99	0.0	0.0	0.0	0.0	0.0	0.0	0.0	0.0
2015	0	0	12-14 g/d	100	0.0	0.0	0.0	0.0	0.0	0.0	0.0	0.0
2015	0	0	12-14 g/d	101	0.0	0.0	0.0	0.0	0.0	0.0	0.0	0.0
2015	0	0	12-14 g/d	102	0.0	0.0	0.0	0.0	0.0	0.0	0.0	0.0
2015	0	0	12-14 g/d	103	0.0	0.0	0.0	0.0	0.0	0.0	0.0	0.0
2015	0	0	12-14 g/d	104	0.0	0.0	0.0	0.0	0.0	0.0	0.0	0.0
2015	0	0	12-14 g/d	105	0.0	0.0	0.0	0.0	0.0	0.0	0.0	0.0
2015	0	0	14-16 g/d	0	0.0	0.0	0.0	0.0	0.0	0.0	0.0	0.0
2015	0	0	14-16 g/d	1	0.0	0.0	0.0	0.0	0.0	0.0	0.0	0.0
2015	0	0	14-16 g/d	2	0.0	0.0	0.0	0.0	0.0	0.0	0.0	0.0
2015	0	0	14-16 g/d	3	0.0	0.0	0.0	0.0	0.0	0.0	0.0	0.0
2015	0	0	14-16 g/d	4	0.0	0.0	0.0	0.0	0.0	0.0	0.0	0.0
2015	0	0	14-16 g/d	5	0.0	0.0	0.0	0.0	0.0	0.0	0.0	0.0
2015	0	0	14-16 g/d	6	0.0	0.0	0.0	0.0	0.0	0.0	0.0	0.0
2015	0	0	14-16 g/d	7	0.0	0.0	0.0	0.0	0.0	0.0	0.0	0.0
2015	0	0	14-16 g/d	8	0.0	0.0	0.0	0.0	0.0	0.0	0.0	0.0
2015	0	0	14-16 g/d	9	0.0	0.0	0.0	0.0	0.0	0.0	0.0	0.0
2015	0	0	14-16 g/d	10	0.0	0.0	0.0	0.0	0.0	0.0	0.0	0.0
2015	0	0	14-16 g/d	11	0.0	0.0	0.0	0.0	0.0	0.0	0.0	0.0
2015	0	0	14-16 g/d	12	0.0	0.0	0.0	0.0	0.0	0.0	0.0	0.0
2015	0	0	14-16 g/d	13	0.0	0.0	0.0	0.0	0.0	0.0	0.0	0.0
2015	0	0	14-16 g/d	14	0.0	0.0	0.0	0.0	0.0	0.0	0.0	0.0
2015	0	0	14-16 g/d	15	0.0	0.0	0.0	0.0	0.0	0.0	0.0	0.0
2015	0	0	14-16 g/d	16	0.0	0.0	0.0	0.0	0.0	0.0	0.0	0.0
2015	0	0	14-16 g/d	17	0.0	0.0	0.0	0.0	0.0	0.0	0.0	0.0
2015	0	0	14-16 g/d	18	8092.6294923075475	0.0	0.0	273.7369821288637	0.0	3.2202240521100274	0.0	0.0
2015	0	0	14-16 g/d	19	7955.955828370119	0.0	0.0	275.2890137577675	0.0	2.9827929830818207	0.0	0.0
2015	0	0	14-16 g/d	20	7897.058683896903	0.0	0.0	279.2235580481055	0.0	4.0028445153152505	0.0	0.0
2015	0	0	14-16 g/d	21	7690.838354231557	0.0	0.0	277.56202365549274	0.0	3.7135768835323955	0.0	0.0
2015	0	0	14-16 g/d	22	7790.55998981389	0.0	0.0	286.6390682168159	0.0	3.5207286979418346	0.0	0.0
2015	0	0	14-16 g/d	23	7995.247448915674	0.0	0.0	299.523140885953	0.0	4.404310996704021	0.0	0.0
2015	0	0	14-16 g/d	24	8164.758463021193	0.0	0.0	311.0257460038437	0.0	3.705897074693822	0.0	0.0
2015	0	0	14-16 g/d	25	7927.153081061086	0.0	0.0	306.6332832815581	0.0	3.9231271762877817	0.0	0.0
2015	0	0	14-16 g/d	26	8017.676995899761	0.0	0.0	314.45984532496936	0.0	3.9598030798450363	0.0	0.0
2015	0	0	14-16 g/d	27	7948.9365544364555	0.0	0.0	315.65162036136957	0.0	3.9812871138411485	0.0	0.0
2015	0	0	14-16 g/d	28	8115.785306954851	0.0	0.0	325.8922694231338	0.0	3.8863551113650363	0.0	0.0
2015	0	0	14-16 g/d	29	8169.760932887613	0.0	0.0	331.4137700192601	0.0	4.492166316860213	0.0	0.0
2015	0	0	14-16 g/d	30	8588.011281073908	0.0	0.0	351.68651874760656	0.0	5.348690144773797	0.0	0.0
2015	0	0	14-16 g/d	31	8932.680360673228	0.0	0.0	369.0979185092959	0.0	4.893557142910221	0.0	0.0
2015	0	0	14-16 g/d	32	9698.182590806857	0.0	0.0	404.25194212529686	0.0	6.040114753922275	0.0	0.0
2015	0	0	14-16 g/d	33	10283.361150750658	0.0	0.0	432.4285940127783	0.0	6.825656281397302	0.0	0.0
2015	0	0	14-16 g/d	34	10804.157157575712	0.0	0.0	458.47237339318616	0.0	7.808876615331356	0.0	0.0
2015	0	0	14-16 g/d	35	11104.04871062166	0.0	0.0	475.75428606613576	0.0	8.740429119614937	2.1097604808752695	5.810527589584705
2015	0	0	14-16 g/d	36	10628.514661215944	1.8949658430851826	5.344842944423038	460.43382253395936	7.238855851454679	8.89889868772628	2.259520044206244	6.5530683584019505
2015	0	0	14-16 g/d	37	10577.686225098558	3.965925234715856	11.526093729061198	463.8358550443325	15.487697449127397	9.508257267517529	2.5216998913501327	7.648812334663037
2015	0	0	14-16 g/d	38	10658.205200204393	6.317591290414018	18.899108344772742	473.73752959055304	25.205497294827556	9.881122331856437	2.8543497508152353	9.008427626369153
2015	0	0	14-16 g/d	39	10881.046382722794	9.084571195898185	27.93895998499845	491.0433023917922	37.000204980253976	12.028210533498344	3.2793140432391734	10.693162635950307
2015	0	0	14-16 g/d	40	11053.542565265205	12.213917823640145	38.5613939750378	507.42998690642725	50.732702319011175	12.276211894666348	3.753674691058542	12.593400428451446
2015	0	0	14-16 g/d	41	10887.581723152776	15.319031585798058	49.570018602147	509.5355831286411	64.81930424251975	13.330091010050843	4.170989986945932	14.325636866682729
2015	0	0	14-16 g/d	42	10657.963482133695	18.60424969673026	61.59107064809619	509.73080923829906	80.08780865562404	15.355604487069588	4.6097415903987295	16.127597478819855
2015	0	0	14-16 g/d	43	10557.273482181714	22.442257504787086	75.86673773399559	517.3777721921148	98.14772056240434	17.81001754797632	5.160999109318612	18.29267604773123
2015	0	0	14-16 g/d	44	10315.392276654136	26.33876425014851	90.73271979486054	519.522700464384	116.83981202979568	15.689622170666471	5.70445499421977	20.385349847428596
2015	0	0	14-16 g/d	45	10206.069062152412	30.97321264413325	108.49132597326692	529.9303238246099	139.13529090322675	19.659372203444214	6.385606340081213	22.91277257067585
2015	0	0	14-16 g/d	46	9941.838530408742	35.56505353720839	126.38243777940855	534.009430627693	161.49538196561096	19.70979519843609	7.041450402060602	25.26057359562161
2015	0	0	14-16 g/d	47	9740.055521613569	40.8011470001644	146.74839057184832	543.1793894356714	186.93480774398742	23.897865145903882	7.80806769827431	27.893362134219988
2015	0	0	14-16 g/d	48	9619.760635824554	46.933487455933346	170.44331639244135	559.1272203066914	216.54523437854198	27.660541107226152	8.72865079004295	30.91314232199894
2015	0	0	14-16 g/d	49	9349.075050172745	52.88645070386106	193.45538116051463	568.4764014723928	245.2474809874987	28.90558367982868	9.601313477633635	33.595926447837165
2015	0	0	14-16 g/d	50	9211.8103742745	59.721803175482655	220.71495852528577	587.5804086195253	279.0058274136558	32.03200134186745	10.619569088138784	36.77033604955937
2015	0	0	14-16 g/d	51	9079.757318769145	67.76426907199568	251.03775653008364	609.7778923342394	316.928474417449	35.716210857163055	11.83390473007975	40.18667777148029
2015	0	0	14-16 g/d	52	9118.64310200559	78.11722266495339	289.37782224636965	646.5048896615519	365.0160146957699	37.187192501975446	13.431488252492345	44.5833825285402
2015	0	0	14-16 g/d	53	8819.179058584268	86.50014425547684	319.64631206530214	661.6469504194575	403.0113059943468	39.440046881825864	14.663446628518065	47.42996715562336
2015	0	0	14-16 g/d	54	8867.205443542334	99.34044507465289	365.3320094302176	705.3371375000177	460.5795929322043	45.57273725121506	16.621795462452734	52.234737810885264
2015	0	0	14-16 g/d	55	8996.45181588945	114.87072179007662	419.4494400106975	759.9607365643385	528.9644436893991	50.49895365891296	18.992111037080385	57.826838811673476
2015	0	0	14-16 g/d	56	9277.717157123261	134.73284235530002	487.39814224919667	833.3242784896776	615.0528924454245	56.46908804772149	22.027976815079512	64.79938615257758
2015	0	0	14-16 g/d	57	9711.559982547187	160.0814092574087	572.4782223209395	928.3321211501765	723.1231331411241	63.51823737888845	25.892372301075834	73.42509408276227
2015	0	0	14-16 g/d	58	10032.512531571556	187.33593782056602	660.9302708171987	1021.1811588837793	835.9247346821727	74.44486514287816	29.972075754355714	81.73332440462478
2015	0	0	14-16 g/d	59	7159.894840360794	151.1541293571593	525.0793122656189	776.1871545603722	665.1483757023175	57.84473576229948	23.927946265140594	62.6164965494942
2015	0	0	14-16 g/d	60	7438.353271498927	172.330143550517	595.1522097956969	853.4846761157168	753.6939969714927	69.0050567108014	26.97573388095238	68.39719603691663
2015	0	0	14-16 g/d	61	7032.973473312159	183.3995465439097	621.5772976021461	858.6576842043811	788.7679113305397	76.89724093502218	28.36836640660518	68.79818620623537
2015	0	0	14-16 g/d	62	6444.2261813543155	188.75712228263924	626.8217951100695	836.5236772782583	797.2187489412426	77.3896390807192	28.85855087536709	66.83680449004925
2015	0	0	14-16 g/d	63	6080.378489487761	199.62077334703693	648.5781608804754	838.2936954346054	826.9059054670829	75.01199354173058	30.175219997125488	66.65131162701921
2015	0	0	14-16 g/d	64	6148.529892055085	225.7479987648688	716.6863242331323	899.0836390311497	916.1206339897	85.15477828133913	33.68234811274206	70.88219520324373
2015	0	0	14-16 g/d	65	5798.79354019009	237.5551715146668	736.0611608236176	897.8704782253731	943.4626229342749	91.66275534939481	34.948099171401545	70.0112048869907
2015	0	0	14-16 g/d	66	5600.433123220864	255.37447632553116	771.4905389824148	916.4609531691159	991.6857732657826	94.618628522386	37.05236990373947	70.61207621142889
2015	0	0	14-16 g/d	67	5145.663273065293	260.51706955708033	766.6885893340688	887.9955077712519	988.389387021657	98.12089494799228	37.21140416603694	67.42603922973389
2015	0	0	14-16 g/d	68	5021.387686918606	281.5271527467741	806.5399491699353	911.651720853738	1042.8479494386268	106.42588976937249	39.56024805244325	68.14966448095812
2015	0	0	14-16 g/d	69	4785.103092324571	296.2803667226902	825.8347145505496	911.5815592859974	1070.981676755407	114.80676994009166	40.89813026163106	66.9832331492303
2015	0	0	14-16 g/d	70	4582.573581032921	300.756814009338	827.6425040349213	902.7254324517421	1074.080687202734	122.51869111773244	40.75512735425574	64.43076170656465
2015	0	0	14-16 g/d	71	4356.952674643544	313.8423074071565	840.0902050262109	895.2570316717703	1093.4186927836856	130.46330386793773	41.69298327678491	62.736929559770665
2015	0	0	14-16 g/d	72	4289.362437703239	338.068042555716	880.2028734939549	916.9838905148631	1148.897328059435	141.95978285949897	43.99563768807426	63.06122529091407
2015	0	0	14-16 g/d	73	4023.4120309243735	345.8541499310673	875.9601284578052	892.7223853880743	1146.5163861340545	146.78418152499412	44.046071088432925	60.202295711922176
2015	0	0	14-16 g/d	74	3890.236281000107	363.5038373862911	895.8455120618473	893.8428843176519	1175.6415081197833	159.2147451208276	45.220208591459524	59.00988963246563
2015	0	0	14-16 g/d	75	3528.152539708244	357.11165020529234	856.7478295120194	837.655297728006	1127.1413948943296	158.33497872052615	43.38521982098113	54.13688454534637
2015	0	0	14-16 g/d	76	3325.623028416594	363.3145091888489	849.0274470669941	814.236240128086	1119.588211293392	170.88887492037512	42.965034917994565	51.357410326122384
2015	0	0	14-16 g/d	77	3008.438639201966	353.4043687736526	805.0796975935092	758.1577812504402	1063.9105295720121	174.54439668772255	40.652275019064206	46.64096093536226
2015	0	0	14-16 g/d	78	2817.5349843683944	354.5077824208935	788.0127572367874	729.5643181981578	1043.3712277104469	183.15840840349804	39.63235785978243	43.741515836203355
2015	0	0	14-16 g/d	79	2546.9343198619026	341.85241918094545	742.2909362731262	676.5094964594858	984.5122223219005	179.9019994431512	37.181604044040604	39.57522171319157
2015	0	0	14-16 g/d	80	2327.8077602240955	308.6070795972645	689.6486045684999	618.3329558844723	906.826123082196	183.6095954976888	32.54771727912217	35.2236443954425
2015	0	0	14-16 g/d	81	2172.102096073504	304.5235114561283	666.8259167161408	589.7611175120887	877.8620317669945	190.65093592010882	31.128867348706834	32.67773185040101
2015	0	0	14-16 g/d	82	1893.3232600279007	279.4161911043961	600.5501290339748	524.7945664274123	791.3372766123044	179.7328255575607	27.73754547516787	28.332081911428553
2015	0	0	14-16 g/d	83	1667.702353638524	257.8361432829144	544.9750907542932	471.3551558092049	718.555026519856	180.52474084654142	24.70417272858289	24.633498469680667
2015	0	0	14-16 g/d	84	1487.8630208096001	239.7718432092356	499.4525218969326	428.3529719929496	658.7366790115399	169.54804270270225	22.36572648634155	21.845544021227536
2015	0	0	14-16 g/d	85	1069.013242149158	178.61958936764202	367.55575328077174	313.19987124857266	484.7610821583035	136.19596241490672	16.102298700698515	15.4624361049842
2015	0	0	14-16 g/d	86	847.0003567522999	145.92100576446953	297.414588223338	252.32373254185805	392.09708446818667	124.78799544643002	12.639088622814295	11.976514836939609
2015	0	0	14-16 g/d	87	732.7466854098384	129.39446739095266	261.99486225496304	221.79203226580893	345.1241109343692	112.91700732737782	10.938247096389485	10.26739182476999
2015	0	0	14-16 g/d	88	586.4218541806986	105.48313861499086	212.8730412472262	180.2378551844682	280.0654573095123	99.99662408428499	8.62830711045885	8.05458808424142
2015	0	0	14-16 g/d	89	474.25285951894693	86.31778534730988	174.25765458730945	147.93115919917372	228.8591634338297	89.92882512964434	6.826832325029282	6.363683451370674
2015	0	0	14-16 g/d	90	390.7875664709536	71.45830292682955	144.90429302325856	123.65685193509626	189.86580906466472	79.3382183400636	5.513546653987593	5.153176841579691
2015	0	0	14-16 g/d	91	291.4470319672728	53.13310475303077	108.72587127016341	93.52368573666348	142.0373876248919	66.2869039159054	3.9626576491626477	3.7291229649130315
2015	0	0	14-16 g/d	92	214.4761474535153	38.66182565015599	80.25042618004598	69.77851103786914	104.44617706076356	52.06642187287478	2.825785257395931	2.6889854370703437
2015	0	0	14-16 g/d	93	149.932846267493	26.484571982027997	56.093550719874884	49.446043140405465	72.66959552622582	41.29252208571918	1.86727559065888	1.8046762071883993
2015	0	0	14-16 g/d	94	104.87281702117798	17.97579734648323	39.10882155584452	35.05142607155958	50.38114443948702	30.54368813199154	1.2522990629878115	1.2348297645788855
2015	0	0	14-16 g/d	95	71.03770199742485	11.688618132486802	26.323711116836154	24.05805271355623	33.68099816142052	21.841692924587147	0.8086793139175098	0.8172929278618294
2015	0	0	14-16 g/d	96	0.0	0.0	0.0	0.0	0.0	0.0	0.0	0.0
2015	0	0	14-16 g/d	97	0.0	0.0	0.0	0.0	0.0	0.0	0.0	0.0
2015	0	0	14-16 g/d	98	0.0	0.0	0.0	0.0	0.0	0.0	0.0	0.0
2015	0	0	14-16 g/d	99	0.0	0.0	0.0	0.0	0.0	0.0	0.0	0.0
2015	0	0	14-16 g/d	100	0.0	0.0	0.0	0.0	0.0	0.0	0.0	0.0
2015	0	0	14-16 g/d	101	0.0	0.0	0.0	0.0	0.0	0.0	0.0	0.0
2015	0	0	14-16 g/d	102	0.0	0.0	0.0	0.0	0.0	0.0	0.0	0.0
2015	0	0	14-16 g/d	103	0.0	0.0	0.0	0.0	0.0	0.0	0.0	0.0
2015	0	0	14-16 g/d	104	0.0	0.0	0.0	0.0	0.0	0.0	0.0	0.0
2015	0	0	14-16 g/d	105	0.0	0.0	0.0	0.0	0.0	0.0	0.0	0.0
2015	0	0	16-18 g/d	0	0.0	0.0	0.0	0.0	0.0	0.0	0.0	0.0
2015	0	0	16-18 g/d	1	0.0	0.0	0.0	0.0	0.0	0.0	0.0	0.0
2015	0	0	16-18 g/d	2	0.0	0.0	0.0	0.0	0.0	0.0	0.0	0.0
2015	0	0	16-18 g/d	3	0.0	0.0	0.0	0.0	0.0	0.0	0.0	0.0
2015	0	0	16-18 g/d	4	0.0	0.0	0.0	0.0	0.0	0.0	0.0	0.0
2015	0	0	16-18 g/d	5	0.0	0.0	0.0	0.0	0.0	0.0	0.0	0.0
2015	0	0	16-18 g/d	6	0.0	0.0	0.0	0.0	0.0	0.0	0.0	0.0
2015	0	0	16-18 g/d	7	0.0	0.0	0.0	0.0	0.0	0.0	0.0	0.0
2015	0	0	16-18 g/d	8	0.0	0.0	0.0	0.0	0.0	0.0	0.0	0.0
2015	0	0	16-18 g/d	9	0.0	0.0	0.0	0.0	0.0	0.0	0.0	0.0
2015	0	0	16-18 g/d	10	0.0	0.0	0.0	0.0	0.0	0.0	0.0	0.0
2015	0	0	16-18 g/d	11	0.0	0.0	0.0	0.0	0.0	0.0	0.0	0.0
2015	0	0	16-18 g/d	12	0.0	0.0	0.0	0.0	0.0	0.0	0.0	0.0
2015	0	0	16-18 g/d	13	0.0	0.0	0.0	0.0	0.0	0.0	0.0	0.0
2015	0	0	16-18 g/d	14	0.0	0.0	0.0	0.0	0.0	0.0	0.0	0.0
2015	0	0	16-18 g/d	15	0.0	0.0	0.0	0.0	0.0	0.0	0.0	0.0
2015	0	0	16-18 g/d	16	0.0	0.0	0.0	0.0	0.0	0.0	0.0	0.0
2015	0	0	16-18 g/d	17	0.0	0.0	0.0	0.0	0.0	0.0	0.0	0.0
2015	0	0	16-18 g/d	18	4529.928928893758	0.0	0.0	153.22696725857824	0.0	1.8025520759400564	0.0	0.0
2015	0	0	16-18 g/d	19	4453.424385276048	0.0	0.0	154.0957281959411	0.0	1.6696476568809953	0.0	0.0
2015	0	0	16-18 g/d	20	4420.456245940877	0.0	0.0	156.29813207599267	0.0	2.240631575315071	0.0	0.0
2015	0	0	16-18 g/d	21	4305.022388754529	0.0	0.0	155.36807186273282	0.0	2.078711174207952	0.0	0.0
2015	0	0	16-18 g/d	22	4360.842554782197	0.0	0.0	160.4490368057443	0.0	1.9707625061487328	0.0	0.0
2015	0	0	16-18 g/d	23	4475.41837259868	0.0	0.0	167.66102316461215	0.0	2.4653563856814507	0.0	0.0
2015	0	0	16-18 g/d	24	4570.303710014014	0.0	0.0	174.09971492840148	0.0	2.0744122714851327	0.0	0.0
2015	0	0	16-18 g/d	25	4437.301764688891	0.0	0.0	171.6409907950813	0.0	2.1960089535839478	0.0	0.0
2015	0	0	16-18 g/d	26	4487.973532060976	0.0	0.0	176.02199033911984	0.0	2.2165387086067945	0.0	0.0
2015	0	0	16-18 g/d	27	4449.4952777775325	0.0	0.0	176.68909351614676	0.0	2.228564549634731	0.0	0.0
2015	0	0	16-18 g/d	28	4542.890557363193	0.0	0.0	182.42139946842883	0.0	2.175425454250329	0.0	0.0
2015	0	0	16-18 g/d	29	4573.104011151387	0.0	0.0	185.5121163857844	0.0	2.51453426497409	0.0	0.0
2015	0	0	16-18 g/d	30	4807.223755984625	0.0	0.0	196.859986817765	0.0	2.993981899397573	0.0	0.0
2015	0	0	16-18 g/d	31	5000.15553156336	0.0	0.0	206.60618363195127	0.0	2.7392166549324295	0.0	0.0
2015	0	0	16-18 g/d	32	5428.652920463355	0.0	0.0	226.2839934877837	0.0	3.3810135344220162	0.0	0.0
2015	0	0	16-18 g/d	33	5756.212515020859	0.0	0.0	242.05615734185582	0.0	3.820728216604727	0.0	0.0
2015	0	0	16-18 g/d	34	6047.733042499749	0.0	0.0	256.6344122178069	0.0	4.371095351776598	0.0	0.0
2015	0	0	16-18 g/d	35	6215.600446048309	0.0	0.0	266.30813946749294	0.0	4.908842200645214	1.2877850389356391	3.4419340676332286
2015	0	0	16-18 g/d	36	5949.415586216957	1.1568411562296632	3.166076603371368	257.83638163921495	4.322302128088316	5.003941258019655	1.3793792483093859	3.881708381052813
2015	0	0	16-18 g/d	37	5920.963869330939	2.422186883964272	6.8289091716294505	259.85832665624633	9.248302440467587	5.3519855188371945	1.5401077090451043	4.531622195654784
2015	0	0	16-18 g/d	38	5966.035157347214	3.8612525640878985	11.201495490397583	265.53979722070216	15.055498381621593	5.56874934220656	1.7445274160874262	5.339157756070673
2015	0	0	16-18 g/d	39	6090.772700342175	5.557861773233639	16.568602005060484	275.3971298396014	22.11134484277438	6.781556251191606	2.0062237797054974	6.341164899257494
2015	0	0	16-18 g/d	40	6187.328972881369	7.481503610441838	22.8843064982771	284.77107277457037	30.338139198955112	6.933318656097039	2.2992302475233033	7.473312822144841
2015	0	0	16-18 g/d	41	6094.430921406427	9.397040535847319	29.442526391489587	286.16113192863975	38.79416931473869	7.536480327035138	2.5585245742619427	8.508491279064224
2015	0	0	16-18 g/d	42	5965.899853280454	11.431020632196246	36.61841929260026	286.50564378541924	47.979276845169856	8.683993835268138	2.8322960213489883	9.588073166537638
2015	0	0	16-18 g/d	43	5909.537635775458	13.814388964546186	45.15516080743303	291.0710686538328	58.863993128871336	10.075707678279695	3.1767730174054543	10.88703912573851
2015	0	0	16-18 g/d	44	5774.142252690566	16.245172141593475	54.06745778927979	292.57675689758315	70.1605146693146	8.908384923257984	3.5182616672077325	12.146825337048
2015	0	0	16-18 g/d	45	5712.947508455487	19.144455008282648	64.73194182057811	298.77505108552805	83.6594759231552	11.155035938590366	3.946764318750098	13.670028194144093
2015	0	0	16-18 g/d	46	5565.041643420409	22.032547272501056	75.50766117203138	301.44691533413595	97.24126618662926	11.208553443719092	4.361968612511145	15.09074573650499
2015	0	0	16-18 g/d	47	5452.09184707253	25.336562612889608	87.7973067980712	307.03367578098016	112.72586418593394	13.583745909192071	4.8483545192106785	16.68653567876995
2015	0	0	16-18 g/d	48	5384.755523181637	29.216928032487004	102.11929229975266	316.5009920398225	130.78213537870639	15.727186524356805	5.433378310497812	18.51919269028106
2015	0	0	16-18 g/d	49	5233.236683877942	33.00714628674114	116.07505312706962	322.28165935696404	148.35008915581125	16.462788921696543	5.991839600494838	20.155268921138507
2015	0	0	16-18 g/d	50	5088.652350308548	36.617832527401006	130.5891733094356	329.01041084270645	166.26728896310527	18.0046255687872	6.510718828473072	21.752625682677305
2015	0	0	16-18 g/d	51	5015.705697735131	41.65289537369444	148.73949220914756	341.9770151437254	189.1571814363328	20.09126458827208	7.273247989283781	23.80672992907085
2015	0	0	16-18 g/d	52	5037.186461962148	48.138080053311576	171.69440486837237	363.16424023482534	218.1916802644268	20.97174372482634	8.275885935499364	26.447530550469445
2015	0	0	16-18 g/d	53	4871.760752868431	53.43951852197248	189.9110149495693	372.2905525092574	241.26735375157142	22.276759023490822	9.057774821924498	28.173746625170203
2015	0	0	16-18 g/d	54	4898.290714465729	61.528364617730844	217.33912640257796	397.5488670051085	276.13745276931144	25.754452973869498	10.293355681075452	31.0677946092531
2015	0	0	16-18 g/d	55	4969.68715348409	71.32726117202367	249.84712361082595	429.07365281267806	317.5884626737738	28.585182428262723	11.79065828326923	34.436094993758154
2015	0	0	16-18 g/d	56	5125.059602718044	83.86941933902766	290.66487458226663	471.3090823610384	369.7776869463164	32.026551592860365	13.709152303484604	38.63292188423006
2015	0	0	16-18 g/d	57	5364.716654216114	99.89316869108303	341.7795248966954	525.9519231900226	435.30862220502763	36.10497038727104	16.153185936698446	43.82252436670878
2015	0	0	16-18 g/d	58	5542.01252512238	117.18052379492146	394.9852828783301	579.5517409174349	503.8142228164562	42.34694467011622	18.74245294758261	48.82900669403961
2015	0	0	16-18 g/d	59	3955.1634507276176	94.7681764999318	314.0826302588801	441.2604870466106	401.32519156977065	32.96885808830301	14.997022466366513	37.44111405694405
2015	0	0	16-18 g/d	60	4108.985348107468	106.12384340210897	352.65701959863577	483.6701121597347	449.6726975652616	39.13759992199668	16.606955246690156	40.51534676859104
2015	0	0	16-18 g/d	61	3885.051422093151	113.13706854853707	368.52799815272357	487.26877989407956	470.9331167579583	43.5890349410596	17.49394757292862	40.77557101070053
2015	0	0	16-18 g/d	62	3559.824331083364	116.63292692535994	371.81098173595467	475.34465682540315	476.2620145481132	43.920414304034104	17.824585455290126	39.63086425419364
2015	0	0	16-18 g/d	63	3358.8330124980166	123.53403592596494	384.85167627427086	476.97394749537625	494.2313077906888	42.70449837427822	18.66537766765797	39.53418073231668
2015	0	0	16-18 g/d	64	3396.4801504734205	139.899468273165	425.3650959112662	512.2156489843308	547.743969891644	48.504642766259806	20.863011082660186	42.053140972362065
2015	0	0	16-18 g/d	65	3203.283955958148	147.40509562092433	436.9144208850385	512.1623091535525	564.2140831837222	52.208827617944465	21.673527186658745	41.54098234203784
2015	0	0	16-18 g/d	66	3093.708580355178	158.64377191391247	457.9424511543345	523.4042859748107	593.1031716160363	53.99638579042818	23.003481258969536	41.8974223313961
2015	0	0	16-18 g/d	67	2842.491371891956	162.00133834855748	455.03593237033624	507.75433291286123	591.1035314753469	56.00044224517465	23.124045159984657	40.00259600250297
2015	0	0	16-18 g/d	68	2773.8408495405383	175.2173909745069	478.57347713417545	521.8961754688249	623.5604401203794	60.772570983759366	24.60331083285947	40.42320800821346
2015	0	0	16-18 g/d	69	2643.316037554003	184.5317321874405	489.8505571917936	522.4671628382266	640.1854810720331	65.54463374894803	25.451982467730403	39.71896113049943
2015	0	0	16-18 g/d	70	2531.437639879732	182.5393773940275	483.994211568722	513.5355849368166	631.633261713817	69.4162052372354	24.71931897823976	37.671036298542894
2015	0	0	16-18 g/d	71	2406.8034698705924	190.51651331393413	491.03297992962257	509.7258764797264	642.6805567352623	73.91088264738961	25.29166098590795	36.66492802281501
2015	0	0	16-18 g/d	72	2369.4663006632763	205.2355162438655	514.1874457462578	522.5387305379245	674.8857065565654	80.4370984919288	26.68901789288099	36.83640035100632
2015	0	0	16-18 g/d	73	2222.5539015218237	209.95104266424616	511.3833033430429	509.1340752211049	673.0271001562691	83.18314556692722	26.71714328472313	35.14738703996462
2015	0	0	16-18 g/d	74	2148.9869189937453	220.62921574651995	522.6272550541473	510.18105659260897	689.6000988650275	90.19211567829984	27.423981757598902	34.43126255694624
2015	0	0	16-18 g/d	75	1948.9699358502367	216.69215517618636	499.44276019270364	478.47754474601135	660.6054143219244	89.70431909285458	26.30353420403402	31.568707044252356
2015	0	0	16-18 g/d	76	1837.0915978744451	220.37790979413458	494.54904969995084	465.43887062962335	655.6007473500356	96.71176695722757	26.039228496125798	29.92924800126144
2015	0	0	16-18 g/d	77	1661.877327132941	214.27436664268265	468.5620974501565	433.6786717462492	622.4223498711174	98.70277166925034	24.62694950918033	27.163616675529525
2015	0	0	16-18 g/d	78	1556.4210983242228	214.8378486146964	458.2392329614347	417.5859469594932	609.8248350817345	103.5051698327782	23.997640187747354	25.45922075396553
2015	0	0	16-18 g/d	79	1406.9398724316998	207.0579884688735	431.279466387418	387.44060082784057	574.8664703971151	101.66567408477593	22.50233354848599	23.02046573503142
2015	0	0	16-18 g/d	80	1285.8931948250756	178.53025572925864	395.43856781417213	348.8215951382104	519.0671031507977	102.7110157068948	18.818464258443033	20.22361856731045
2015	0	0	16-18 g/d	81	1199.8805866827315	176.0625261653869	382.0749434870901	332.7343876808286	502.07432430164585	106.59647091841366	17.98768616052235	18.75322348980647
2015	0	0	16-18 g/d	82	1045.8816820163565	161.44782520825743	343.85450162538945	296.0931144645341	452.2231282684117	100.47578719357196	16.018649377141863	16.252368510130324
2015	0	0	16-18 g/d	83	921.2475242822329	148.88751397051493	311.8167197009696	265.9380763059022	410.30994224922034	100.83047063208308	14.258686675026054	14.125355656381611
2015	0	0	16-18 g/d	84	821.9033338901354	138.37282421018983	285.5786072804031	241.65863085793598	375.8723973828128	94.70916550694577	12.901755524906072	12.522461433314772
2015	0	0	16-18 g/d	85	590.5285121676707	103.02185828169273	210.02852716168485	176.67077686730065	276.4094295631302	76.0272879922898	9.283819920636716	8.861061911973279
2015	0	0	16-18 g/d	86	467.88745185560765	84.11643260156504	169.84753999110063	142.30424388679813	223.428917434546	69.58526587845445	7.283653374714357	6.861971690612711
2015	0	0	16-18 g/d	87	404.7731109733395	74.55248333427288	149.53858969178893	125.05355266018881	196.5485487980578	62.96880387919344	6.300772509499046	5.881824503271533
2015	0	0	16-18 g/d	88	323.94250698890755	60.74902394015347	121.442246378723	101.59218508879111	159.41717376334267	55.73052361859391	4.9684106093184806	4.613855580817867
2015	0	0	16-18 g/d	89	261.97976621090675	49.693409952887045	99.37062693206732	83.35127519096156	130.21500372170146	50.086819576385814	3.9300003146400666	3.64529233159703
2015	0	0	16-18 g/d	90	215.87310070420244	41.12745228496322	82.60307379132497	69.6439809290192	107.99325281314523	44.17582764376441	3.173378810362452	2.9521176733070678
2015	0	0	16-18 g/d	91	160.99686857997403	30.575209524950235	61.96294040969993	52.647172428066426	80.77065468757654	36.88173227014392	2.2805804308031554	2.1367000678998456
2015	0	0	16-18 g/d	92	118.47774682056411	22.246549937074757	45.72667694730534	39.25901029001217	59.38713515438319	28.96118290341461	1.6263350985951504	1.5411255517174183
2015	0	0	16-18 g/d	93	82.82369040923913	15.240757443175836	31.95958796251126	27.802975625144594	41.31931878499765	22.94921758364781	1.0748724142433925	1.0347037216675745
2015	0	0	16-18 g/d	94	57.9322932219651	10.346634960430306	22.28311227092417	19.69643312928717	28.65001130814192	16.971281089407444	0.7210797982869438	0.7083155801641287
2015	0	0	16-18 g/d	95	39.24159904976159	6.730423566012818	15.000732022677571	13.50973498423656	19.158342992933395	12.133148802111595	0.4658478148688756	0.4690857528260728
2015	0	0	16-18 g/d	96	0.0	0.0	0.0	0.0	0.0	0.0	0.0	0.0
2015	0	0	16-18 g/d	97	0.0	0.0	0.0	0.0	0.0	0.0	0.0	0.0
2015	0	0	16-18 g/d	98	0.0	0.0	0.0	0.0	0.0	0.0	0.0	0.0
2015	0	0	16-18 g/d	99	0.0	0.0	0.0	0.0	0.0	0.0	0.0	0.0
2015	0	0	16-18 g/d	100	0.0	0.0	0.0	0.0	0.0	0.0	0.0	0.0
2015	0	0	16-18 g/d	101	0.0	0.0	0.0	0.0	0.0	0.0	0.0	0.0
2015	0	0	16-18 g/d	102	0.0	0.0	0.0	0.0	0.0	0.0	0.0	0.0
2015	0	0	16-18 g/d	103	0.0	0.0	0.0	0.0	0.0	0.0	0.0	0.0
2015	0	0	16-18 g/d	104	0.0	0.0	0.0	0.0	0.0	0.0	0.0	0.0
2015	0	0	16-18 g/d	105	0.0	0.0	0.0	0.0	0.0	0.0	0.0	0.0
2015	0	0	>18 g/d	0	0.0	0.0	0.0	0.0	0.0	0.0	0.0	0.0
2015	0	0	>18 g/d	1	0.0	0.0	0.0	0.0	0.0	0.0	0.0	0.0
2015	0	0	>18 g/d	2	0.0	0.0	0.0	0.0	0.0	0.0	0.0	0.0
2015	0	0	>18 g/d	3	0.0	0.0	0.0	0.0	0.0	0.0	0.0	0.0
2015	0	0	>18 g/d	4	0.0	0.0	0.0	0.0	0.0	0.0	0.0	0.0
2015	0	0	>18 g/d	5	0.0	0.0	0.0	0.0	0.0	0.0	0.0	0.0
2015	0	0	>18 g/d	6	0.0	0.0	0.0	0.0	0.0	0.0	0.0	0.0
2015	0	0	>18 g/d	7	0.0	0.0	0.0	0.0	0.0	0.0	0.0	0.0
2015	0	0	>18 g/d	8	0.0	0.0	0.0	0.0	0.0	0.0	0.0	0.0
2015	0	0	>18 g/d	9	0.0	0.0	0.0	0.0	0.0	0.0	0.0	0.0
2015	0	0	>18 g/d	10	0.0	0.0	0.0	0.0	0.0	0.0	0.0	0.0
2015	0	0	>18 g/d	11	0.0	0.0	0.0	0.0	0.0	0.0	0.0	0.0
2015	0	0	>18 g/d	12	0.0	0.0	0.0	0.0	0.0	0.0	0.0	0.0
2015	0	0	>18 g/d	13	0.0	0.0	0.0	0.0	0.0	0.0	0.0	0.0
2015	0	0	>18 g/d	14	0.0	0.0	0.0	0.0	0.0	0.0	0.0	0.0
2015	0	0	>18 g/d	15	0.0	0.0	0.0	0.0	0.0	0.0	0.0	0.0
2015	0	0	>18 g/d	16	0.0	0.0	0.0	0.0	0.0	0.0	0.0	0.0
2015	0	0	>18 g/d	17	0.0	0.0	0.0	0.0	0.0	0.0	0.0	0.0
2015	0	0	>18 g/d	18	5094.769458080409	0.0	0.0	172.33296265730448	0.0	2.0273137630310543	0.0	0.0
2015	0	0	>18 g/d	19	5008.725631483103	0.0	0.0	173.31005463321046	0.0	1.8778374327438305	0.0	0.0
2015	0	0	>18 g/d	20	4971.646537090419	0.0	0.0	175.78707351822592	0.0	2.5200177521358085	0.0	0.0
2015	0	0	>18 g/d	21	4841.819138194551	0.0	0.0	174.74104333914997	0.0	2.3379073642798693	0.0	0.0
2015	0	0	>18 g/d	22	4904.59956620718	0.0	0.0	180.45555794093949	0.0	2.216498488842418	0.0	0.0
2015	0	0	>18 g/d	23	5033.461936105014	0.0	0.0	188.5668127553115	0.0	2.772763682215365	0.0	0.0
2015	0	0	>18 g/d	24	5140.178737892857	0.0	0.0	195.80835535882426	0.0	2.3330724888476193	0.0	0.0
2015	0	0	>18 g/d	25	4990.592667724122	0.0	0.0	193.04305083765107	0.0	2.4698311638899675	0.0	0.0
2015	0	0	>18 g/d	26	5047.582608630764	0.0	0.0	197.97031573942942	0.0	2.4929207262465067	0.0	0.0
2015	0	0	>18 g/d	27	5004.306600253622	0.0	0.0	198.72060574864406	0.0	2.5064461446959485	0.0	0.0
2015	0	0	>18 g/d	28	5109.347282564995	0.0	0.0	205.16767240739077	0.0	2.4466810267047387	0.0	0.0
2015	0	0	>18 g/d	29	5143.32807652434	0.0	0.0	208.64377333552628	0.0	2.828073591347756	0.0	0.0
2015	0	0	>18 g/d	30	5406.640403104539	0.0	0.0	221.40661897805762	0.0	3.367303941967447	0.0	0.0
2015	0	0	>18 g/d	31	5623.629145954619	0.0	0.0	232.3680830871712	0.0	3.0807718920987193	0.0	0.0
2015	0	0	>18 g/d	32	6105.556236016564	0.0	0.0	254.49953566604984	0.0	3.8025949663005516	0.0	0.0
2015	0	0	>18 g/d	33	6473.95934375294	0.0	0.0	272.2383368312038	0.0	4.297137931110426	0.0	0.0
2015	0	0	>18 g/d	34	6801.8299811007455	0.0	0.0	288.6343737295212	0.0	4.916130921293952	0.0	0.0
2015	0	0	>18 g/d	35	6990.628730215249	0.0	0.0	299.5143183689057	0.0	5.568013889900826	1.758573812408911	4.383642875111785
2015	0	0	>18 g/d	36	6691.253063320764	1.5804660471027512	4.032478142086728	290.2789581685599	5.611991722629486	5.690503043381016	1.8844424941648537	4.943716269971588
2015	0	0	>18 g/d	37	6659.253678673413	3.3128581868323037	8.701660324291389	292.8844107958602	12.010189592593695	6.100698056293151	2.1063605403988146	5.774063629426135
2015	0	0	>18 g/d	38	6709.944942317088	5.290355378070546	14.285972129030819	299.666480583827	19.565063946799288	6.369106364631631	2.3901163862263477	6.808946483462291
2015	0	0	>18 g/d	39	6850.2361111858045	7.632771421727494	21.157742939696508	311.23489520309425	28.766939668079868	7.7643448049014365	2.755093031740624	8.096951155800904
2015	0	0	>18 g/d	40	6958.832245889353	10.304287083413417	29.269955938910332	322.34956677886436	39.53090155090184	7.969973182962174	3.166585405964151	9.557874568589217
2015	0	0	>18 g/d	41	6854.350478815322	12.986514880936907	37.73084229407928	324.516214962309	50.64587087643298	8.685796927190646	3.535634809988303	10.902638813501948
2015	0	0	>18 g/d	42	6709.792767075996	15.85839335648352	47.030512595110736	325.57801606566613	62.77775074987931	10.017967165856756	3.9290270873616056	12.312943269277277
2015	0	0	>18 g/d	43	6646.40269874566	19.24694185727094	58.1371135800343	331.5329166898743	77.21569945655224	11.635511735967325	4.425715566470492	14.015154361637356
2015	0	0	>18 g/d	44	6494.124755022058	22.739295787888057	69.79767877863321	334.10946902332336	92.2925767264849	10.378776017213251	4.924274646425057	15.678344039739118
2015	0	0	>18 g/d	45	6425.299588266062	26.932021083802756	83.80334776478705	342.1634798878441	110.38410218811876	12.975284460214029	5.551644329553547	17.694298994352348
2015	0	0	>18 g/d	46	6258.951383979293	31.160086460325875	98.0473963346147	346.3056442720947	128.71935544587413	13.110911097441212	6.168258279158299	19.591336703674273
2015	0	0	>18 g/d	47	6131.9176219168	36.03368092407318	114.36126293706708	353.9232822464572	149.72290983967565	15.871436758740964	6.894322452362776	21.729897513937217
2015	0	0	>18 g/d	48	6056.185076933471	41.795141434630324	133.44253839689614	366.16688727278313	174.31676184522883	18.389961048625448	7.771160418867281	24.192785806267604
2015	0	0	>18 g/d	49	5885.773230097548	47.50256139790915	152.1723646147403	374.2976375951403	198.44678201005505	19.332605921684834	8.621447061639177	26.41461027918186
2015	0	0	>18 g/d	50	5545.029119762512	50.34620090416811	165.24134951351556	370.71197206972727	214.08723833624964	20.468452774697088	8.949665252089655	27.51512209231792
2015	0	0	>18 g/d	51	5465.540232555613	57.60146552261335	188.79237004199632	386.8340378946455	244.40414804403648	22.88968881130547	10.055493514079604	30.205400474799696
2015	0	0	>18 g/d	52	5488.94721674663	66.96164282142846	218.59507291576801	412.46859920788944	282.88999576028493	24.040539886579463	11.508498892832591	33.65678056392297
2015	0	0	>18 g/d	53	5308.685492577206	74.7770792215223	242.50829542293917	424.59738630795187	313.8694514288042	25.63495368845119	12.669848123002629	35.95825725633387
2015	0	0	>18 g/d	54	5337.594934940389	86.60726444496203	278.3295867462138	455.33219870373887	360.42070404700195	29.679789035355384	14.482834745054566	39.76323357063619
2015	0	0	>18 g/d	55	5415.394506270022	100.9942578874486	320.8342891719166	493.554256582393	415.84515639369033	33.08005872849089	16.68655199930049	44.191676205683244
2015	0	0	>18 g/d	56	5584.701563640301	119.44856101850782	374.2067619567071	544.4833598645426	485.6515901472806	37.24029585315339	19.51375381231964	49.70102854442289
2015	0	0	>18 g/d	57	5845.852304117325	143.08951143185578	441.0561598052067	610.2385704942968	573.3498955079888	42.21628746165317	23.12299996997403	56.506855164038896
2015	0	0	>18 g/d	58	6039.048915625783	168.79737906046662	510.81391887877896	675.319112052918	665.3335446209635	49.6140878341415	26.977811985987564	63.0931123205734
2015	0	0	>18 g/d	59	4309.88299646831	137.25859437125428	406.9632076886432	516.3618217912791	531.2610794848454	38.81079692282869	21.702164135994963	48.46723827512103
2015	0	0	>18 g/d	60	4477.500328893177	147.2589785554539	447.3014813095872	560.6551984283155	579.8493142691513	45.45657163972015	23.02568782958725	51.345954554177595
2015	0	0	>18 g/d	61	4233.482957930333	157.6237674764473	467.98372638762794	566.6996049270505	608.1832219811084	50.56798367316954	24.35067839756934	51.73382667666587
2015	0	0	>18 g/d	62	3879.087864176745	163.11159957137846	472.5903206606488	554.6191359516059	615.8299900659731	51.104249503806685	24.902184376995947	50.325474830758154
2015	0	0	>18 g/d	63	3660.070604354929	173.37459189701084	489.4905631916093	558.2704029932672	639.6783819892688	50.05660774174018	26.165761834290667	50.233813226913334
2015	0	0	>18 g/d	64	3701.0940839055693	196.9829130109076	541.2336447088039	601.3502375915101	709.4105404887886	56.93659655330728	29.33773620898121	53.45394214910487
2015	0	0	>18 g/d	65	3490.571096604581	208.16536424939997	555.9988730551671	603.0713239395457	731.006423087756	61.28695661240843	30.563172650630108	52.80867075130621
2015	0	0	>18 g/d	66	3371.1684771830733	224.62851045922207	582.6749169716953	618.0858272849947	768.4784919323897	63.67723116801936	32.51922279548478	53.25418308368317
2015	0	0	>18 g/d	67	3097.420722036477	229.91263341663566	578.7410505661036	601.2892360827401	765.6953999965458	66.06668846616002	32.7599037110149	50.82635591290542
2015	0	0	>18 g/d	68	3022.613342469449	249.15873988201182	608.2744117525798	619.7341811663325	807.2921416002337	71.79051157716161	34.91848146118285	51.32956739564717
2015	0	0	>18 g/d	69	2880.382347220766	262.829852828867	622.0438406157353	622.088176297923	828.1132806334742	77.40260473299335	36.17565875312879	50.39419146887359
2015	0	0	>18 g/d	70	2758.470116854878	244.73624041036723	595.7086726323957	599.2808369260837	787.5926091410156	80.30962765858462	33.08791845569643	46.34322139827893
2015	0	0	>18 g/d	71	2622.6580429349924	255.53895357494903	603.6853309439123	595.9716730985907	800.4041428028953	85.49595694792306	33.86453338956143	45.06065464878369
2015	0	0	>18 g/d	72	2581.9723437536777	275.3223028956608	631.3317032262572	612.0911918751564	839.3334947911909	93.08339073633995	35.73720193657473	45.220979585773215
2015	0	0	>18 g/d	73	2421.8840777034075	281.61670921281404	626.9841812171801	597.4654219850381	835.695162419136	96.29712678233517	35.767684832358846	43.09535969361838
2015	0	0	>18 g/d	74	2341.7192261299806	295.83525944390874	639.7675451758347	599.731594046857	854.7793670363769	104.32052461905634	36.69843605596672	42.163391942396025
2015	0	0	>18 g/d	75	2123.7636835276207	290.3899942988228	610.3673561943888	563.3912100447784	817.2995842359654	103.78598355682848	35.17723423626609	38.60691980298294
2015	0	0	>18 g/d	76	2001.8514883821772	295.10439326046435	603.3307260448553	548.8911892539783	809.4946814765613	111.62030800529364	34.79672837450165	36.55324822665551
2015	0	0	>18 g/d	77	1810.923094242491	286.66812275907216	570.5962031447646	512.1787728467625	766.9392629958583	113.71634592094118	32.87994614752978	33.13186037619734
2015	0	0	>18 g/d	78	1696.0089631014962	287.1252781055378	557.000152240626	493.8332003744215	749.8282732577635	119.07089217712637	32.00862325434977	31.013502612142908
2015	0	0	>18 g/d	79	1533.121546791399	276.4227931401389	523.2625332191116	458.7417277528447	705.340757736674	116.95948438112055	29.98418226996016	28.008953371951346
2015	0	0	>18 g/d	80	1401.2187417798123	214.85346078465264	466.3557071857135	398.0376869276726	609.7013193683313	115.13640357996245	22.61873735402399	23.92608827231894
2015	0	0	>18 g/d	81	1307.4921089844247	211.61902715423574	449.9092406618078	379.7435822407241	588.7099653862836	119.35947011909498	21.5942627605814	22.16660715030104
2015	0	0	>18 g/d	82	1139.6817840415388	193.80721244589645	404.29964185512836	337.9455715250146	529.3541658944855	112.46545086259673	19.20737980946239	19.19504933373696
2015	0	0	>18 g/d	83	1003.8697497097619	178.50467542453958	366.10225210573094	303.51280375303816	479.50788086289094	112.64539694642129	17.077284422626562	16.67145852561651
2015	0	0	>18 g/d	84	895.6158822771395	165.69565325205014	334.83647656059355	275.7580414064846	438.5848711561091	105.83062536385239	15.434889606844735	14.771099439370401
2015	0	0	>18 g/d	85	643.4901766107432	123.2214126041219	245.9385911561333	201.5443249645438	322.0654221836692	84.82845693492746	11.095331276728672	10.447791075706338
2015	0	0	>18 g/d	86	509.8500221634058	100.50189261495092	198.65241832016648	162.27588961507854	259.9958463949022	77.4588570142836	8.697148228837909	8.088629118882352
2015	0	0	>18 g/d	87	441.0752602627945	88.99088180005295	174.7135318562749	142.53217671896232	228.4543947524609	70.10316866612116	7.517661513416185	6.932368114041609
2015	0	0	>18 g/d	88	352.99534901597144	72.45688037355453	141.75611629678608	115.72008249119546	185.11571255776386	61.963783189082875	5.92448993700163	5.438290448734303
2015	0	0	>18 g/d	89	285.4754686821889	59.23481857692536	115.90354741981565	94.87325194890468	151.0889244264111	55.60928256130464	4.684453001273379	4.297764568819819
2015	0	0	>18 g/d	90	235.23372145979806	49.005376665573266	96.28921013697186	79.20467127352589	125.23500953483915	49.017396187031494	3.7819149895379334	3.482041224431044
2015	0	0	>18 g/d	91	175.43589741677306	36.427207744888406	72.2005625960921	59.81796726022498	93.63616980931981	40.85783254960521	2.7182121475658514	2.5219700106620255
2015	0	0	>18 g/d	92	129.103448161012	26.50883016201205	53.271985532790644	44.5595439992005	68.84247100302727	32.064021838372994	1.93913272005376	1.820609998844488
2015	0	0	>18 g/d	93	90.25174908983104	18.169780011692513	37.23525285493578	31.520706225575722	47.90870886319513	25.361082033264275	1.282557824418631	1.223805393540649
2015	0	0	>18 g/d	94	63.12796220461405	12.34579772819178	25.96968788494541	22.30271699631469	33.23665045839851	18.745802128318996	0.8612975573360677	0.8389460952987541
2015	0	0	>18 g/d	95	42.76098944424433	8.041184391670967	17.49308732633249	15.277366530888424	22.244704694442085	13.395140140565632	0.557226897879908	0.5565498912161454
2015	0	0	>18 g/d	96	0.0	0.0	0.0	0.0	0.0	0.0	0.0	0.0
2015	0	0	>18 g/d	97	0.0	0.0	0.0	0.0	0.0	0.0	0.0	0.0
2015	0	0	>18 g/d	98	0.0	0.0	0.0	0.0	0.0	0.0	0.0	0.0
2015	0	0	>18 g/d	99	0.0	0.0	0.0	0.0	0.0	0.0	0.0	0.0
2015	0	0	>18 g/d	100	0.0	0.0	0.0	0.0	0.0	0.0	0.0	0.0
2015	0	0	>18 g/d	101	0.0	0.0	0.0	0.0	0.0	0.0	0.0	0.0
2015	0	0	>18 g/d	102	0.0	0.0	0.0	0.0	0.0	0.0	0.0	0.0
2015	0	0	>18 g/d	103	0.0	0.0	0.0	0.0	0.0	0.0	0.0	0.0
2015	0	0	>18 g/d	104	0.0	0.0	0.0	0.0	0.0	0.0	0.0	0.0
2015	0	0	>18 g/d	105	0.0	0.0	0.0	0.0	0.0	0.0	0.0	0.0
2015	0	1	<4 g/d	0	0.0	0.0	0.0	0.0	0.0	0.0	0.0	0.0
2015	0	1	<4 g/d	1	0.0	0.0	0.0	0.0	0.0	0.0	0.0	0.0
2015	0	1	<4 g/d	2	0.0	0.0	0.0	0.0	0.0	0.0	0.0	0.0
2015	0	1	<4 g/d	3	0.0	0.0	0.0	0.0	0.0	0.0	0.0	0.0
2015	0	1	<4 g/d	4	0.0	0.0	0.0	0.0	0.0	0.0	0.0	0.0
2015	0	1	<4 g/d	5	0.0	0.0	0.0	0.0	0.0	0.0	0.0	0.0
2015	0	1	<4 g/d	6	0.0	0.0	0.0	0.0	0.0	0.0	0.0	0.0
2015	0	1	<4 g/d	7	0.0	0.0	0.0	0.0	0.0	0.0	0.0	0.0
2015	0	1	<4 g/d	8	0.0	0.0	0.0	0.0	0.0	0.0	0.0	0.0
2015	0	1	<4 g/d	9	0.0	0.0	0.0	0.0	0.0	0.0	0.0	0.0
2015	0	1	<4 g/d	10	0.0	0.0	0.0	0.0	0.0	0.0	0.0	0.0
2015	0	1	<4 g/d	11	0.0	0.0	0.0	0.0	0.0	0.0	0.0	0.0
2015	0	1	<4 g/d	12	0.0	0.0	0.0	0.0	0.0	0.0	0.0	0.0
2015	0	1	<4 g/d	13	0.0	0.0	0.0	0.0	0.0	0.0	0.0	0.0
2015	0	1	<4 g/d	14	0.0	0.0	0.0	0.0	0.0	0.0	0.0	0.0
2015	0	1	<4 g/d	15	0.0	0.0	0.0	0.0	0.0	0.0	0.0	0.0
2015	0	1	<4 g/d	16	0.0	0.0	0.0	0.0	0.0	0.0	0.0	0.0
2015	0	1	<4 g/d	17	0.0	0.0	0.0	0.0	0.0	0.0	0.0	0.0
2015	0	1	<4 g/d	18	2794.7022478840663	0.0	0.0	103.47563353742007	0.0	0.4499251110276498	0.0	0.0
2015	0	1	<4 g/d	19	2748.2053929025715	0.0	0.0	105.1892089066225	0.0	0.527618501814555	0.0	0.0
2015	0	1	<4 g/d	20	2717.400659816878	0.0	0.0	107.39575144938672	0.0	0.49724698219524716	0.0	0.0
2015	0	1	<4 g/d	21	2683.8452587301144	0.0	0.0	109.38666218403515	0.0	0.6950681000460593	0.0	0.0
2015	0	1	<4 g/d	22	2731.2685812429845	0.0	0.0	114.65051071970052	0.0	0.7263970619145749	0.0	0.0
2015	0	1	<4 g/d	23	2848.4370077523636	0.0	0.0	122.97696162670638	0.0	0.7149439000871899	0.0	0.0
2015	0	1	<4 g/d	24	2895.513016488301	0.0	0.0	128.3863555229521	0.0	0.4110999110505064	0.0	0.0
2015	0	1	<4 g/d	25	2830.8053900631785	0.0	0.0	128.71233218452065	0.0	0.6113057093738852	0.0	0.0
2015	0	1	<4 g/d	26	2861.2338963031507	0.0	0.0	133.19595411485685	0.0	0.666651922503055	0.0	0.0
2015	0	1	<4 g/d	27	2842.3861449675023	0.0	0.0	135.25567348961732	0.0	0.6622604990409593	0.0	0.0
2015	0	1	<4 g/d	28	2870.151020860212	0.0	0.0	139.41008770163336	0.0	0.9470675022293409	0.0	0.0
2015	0	1	<4 g/d	29	2924.464814511244	0.0	0.0	144.81846502354253	0.0	0.8391364584599215	0.0	0.0
2015	0	1	<4 g/d	30	3066.76351664291	0.0	0.0	154.66988479487725	0.0	1.1927266088780752	0.0	0.0
2015	0	1	<4 g/d	31	3196.613179427921	0.0	0.0	164.06325652703734	0.0	1.239988718731219	0.0	0.0
2015	0	1	<4 g/d	32	3478.8079433700477	0.0	0.0	181.58646799717212	0.0	1.231262777312478	0.0	0.0
2015	0	1	<4 g/d	33	3627.157686762308	0.0	0.0	192.4750757249824	0.0	1.8022052333861946	0.0	0.0
2015	0	1	<4 g/d	34	3789.49100385583	0.0	0.0	204.38774564952175	0.0	1.9549157999975806	0.0	0.0
2015	0	1	<4 g/d	35	3871.830426445871	0.0	0.0	212.25282521856283	0.0	2.161476837044479	0.6500945438874735	0.7937549751542355
2015	0	1	<4 g/d	36	3716.792840376729	0.5917972165279447	0.7450650851036931	207.08145508013433	1.3367436704724545	2.222470389286241	0.6607303241272381	0.8756585664947715
2015	0	1	<4 g/d	37	3677.1576634363155	1.1978890340559896	1.581026309543206	208.29577568319377	2.778400300663186	2.322385466204357	0.6954798633565291	0.9953394694374752
2015	0	1	<4 g/d	38	3695.8026663389755	1.851089774165087	2.5588966607731294	212.96850705641705	4.408704778997667	2.495851767636573	0.746791917697727	1.1464662692636765
2015	0	1	<4 g/d	39	3760.7128627213533	2.5792570550464333	3.73083112629924	220.61871075416263	6.307529418458302	2.734030174411079	0.8146331679974287	1.335208624877511
2015	0	1	<4 g/d	40	3836.740669480234	3.3845167757145496	5.117342975250575	229.3559247839799	8.497345572229015	3.515613932127931	0.8945886923914601	1.557635845812765
2015	0	1	<4 g/d	41	3780.5158161814325	4.125594336657235	6.513193099570301	230.55042349894524	10.63167973085811	3.885248524105564	0.951578990946232	1.7503766557824754
2015	0	1	<4 g/d	42	3735.466756348178	4.911968757171741	8.08757932628734	232.7022764589961	12.988913284767735	3.8852629004881205	1.0184320764241892	1.9718188435225337
2015	0	1	<4 g/d	43	3708.686115620396	5.767009806576263	9.890733615809095	236.35837663602317	15.642363323887311	4.288244364078048	1.0984867110872196	2.22644993173264
2015	0	1	<4 g/d	44	3612.884268470225	6.55175432122185	11.688844645304528	235.95766576821296	18.219401930384635	5.509163036362753	1.1651611727735283	2.457244793108912
2015	0	1	<4 g/d	45	3600.319219896948	7.5337131778618565	13.961841635070133	241.4142940506878	21.466339483987845	4.99729118786694	1.2681913200107033	2.773510970748557
2015	0	1	<4 g/d	46	3505.5593140775745	8.394747231628864	16.13630462163012	241.83130932039944	24.492410316655157	6.383767614585046	1.3506971630331646	3.0497775486420786
2015	0	1	<4 g/d	47	3444.2682486143312	9.377840310880366	18.666509080797052	244.99264119592175	27.993525376622234	6.614174511066468	1.455149291459535	3.3799096365594554
2015	0	1	<4 g/d	48	3381.9923540549353	10.415490527585423	21.43218182257979	248.6391335052898	31.781667858318762	7.190244512366384	1.569564125494034	3.7327169855200855
2015	0	1	<4 g/d	49	3326.810155989864	11.540471630239344	24.505310640170826	253.3923763018859	35.960775062612505	7.964650197356277	1.6986297560289507	4.1178378145268075
2015	0	1	<4 g/d	50	2439.9778371574357	9.971484213918467	21.285583415179627	193.35136271307772	31.170079601675827	6.536967982325102	1.440305613540225	3.461335682767235
2015	0	1	<4 g/d	51	2405.5474028038443	11.026199200729257	24.174789550060197	198.34544789264788	35.0901798576019	6.710268166733975	1.5697043556181134	3.8156329414957484
2015	0	1	<4 g/d	52	2408.683226849127	12.356225160899292	27.76772702610248	207.00352321794557	39.98150743398648	7.9871579384385045	1.7384068261241343	4.2585668764035844
2015	0	1	<4 g/d	53	2324.5103349031415	13.321696437116348	30.62072258188044	208.52726928467337	43.76693261018375	7.298621858479243	1.8586620595345142	4.571211325827515
2015	0	1	<4 g/d	54	2338.827389343671	14.952402351777343	35.077901176318214	219.28461360341555	49.80604632363746	8.30309975962033	2.071955304101904	5.100303336020625
2015	0	1	<4 g/d	55	2367.0941293134238	16.860930500391923	40.28318505190954	232.19421030382114	56.85717639974164	9.362013992702497	2.324692098299584	5.707317119250201
2015	0	1	<4 g/d	56	2434.808839648176	19.303345478435258	46.86403811337399	250.0787295027427	65.79584201388899	9.737658710641464	2.6526312549945112	6.476351454160907
2015	0	1	<4 g/d	57	2572.6605565885257	22.680846403026944	55.83099512920945	276.8369821917299	78.01962959941422	11.976664072977913	3.1075678264686526	7.522331751016132
2015	0	1	<4 g/d	58	2636.0930125818704	25.822254097662075	64.30831934947791	297.2969404986025	89.50063142502256	12.831481449156907	3.531633061157802	8.452372687497617
2015	0	1	<4 g/d	59	1897.3735472734115	20.63547938219519	51.88030070517163	224.30287951406262	71.95153965243396	9.420812799630745	2.8188746261639133	6.6518798165694415
2015	0	1	<4 g/d	60	1978.6485484068253	24.706129216353638	61.47149034235931	245.8763535245015	85.41006405486007	11.437731595134183	3.3692567010955248	7.680917657748841
2015	0	1	<4 g/d	61	1867.8525592626538	25.883915876042064	64.70249478966244	243.27785062268705	89.68979068154114	12.061449451019651	3.5244467883668484	7.875904685120983
2015	0	1	<4 g/d	62	1719.2954783924797	26.42145663524859	66.21898182898306	234.59611942964358	91.62281119840489	10.80128328311716	3.594735346270061	7.858417540425686
2015	0	1	<4 g/d	63	1635.706406618643	27.852997926374847	69.85164686757236	233.66752852116926	96.5152028699663	11.61895247115911	3.781626473365714	8.067383336736599
2015	0	1	<4 g/d	64	1680.928812598766	31.687124666863358	79.36814694440532	251.18499259645534	109.55910571301317	13.283244433732735	4.291539357531306	8.917373446128366
2015	0	1	<4 g/d	65	1618.339727943996	33.739078000279335	84.25105658692233	252.7045940770651	116.2336721332994	13.12934390963228	4.5585066980098565	9.207902437280337
2015	0	1	<4 g/d	66	1570.9979486887314	36.18105395813549	89.92207613492738	256.02826366295744	124.03216908933841	13.843931002970743	4.871564960730655	9.54851587280359
2015	0	1	<4 g/d	67	1477.1576255549298	37.53431697872419	92.69766736282232	250.90118255374753	127.87655282239675	14.735727667868186	5.030390662752325	9.55196393936862
2015	0	1	<4 g/d	68	1458.709642308997	40.83721716924898	100.07258800201592	257.82865254829943	138.10822911363474	15.796847347769285	5.44557743314609	10.00240580515786
2015	0	1	<4 g/d	69	1419.3265257451421	43.70932428953092	106.13781180891607	260.60639721510086	146.57853514469426	16.689921278065718	5.794336008999421	10.282447941175802
2015	0	1	<4 g/d	70	1398.1102233270794	49.58752884786641	116.5976372285742	268.0533481361882	162.04973483275356	18.24603268549963	6.527619303966201	10.936240571301667
2015	0	1	<4 g/d	71	1361.171020967784	52.9635721504334	123.04764324685533	270.2460003114295	171.22339474091592	20.861257380746807	6.910740285489352	11.153822598089643
2015	0	1	<4 g/d	72	1376.3101007368678	58.62365060135988	134.4465158529083	282.4911611026588	187.34344428190954	23.30558407716992	7.5811212464652575	11.779177034110429
2015	0	1	<4 g/d	73	1333.1854500981717	62.016025444168065	140.29108984109052	282.44966544360426	195.7811696289101	24.82981233897062	7.941492422244836	11.869553587478473
2015	0	1	<4 g/d	74	1328.5789267510409	67.31680982226867	150.1203291173604	290.1109816482123	209.8307999843948	29.69185607722536	8.51239981978373	12.234304902035923
2015	0	1	<4 g/d	75	1251.3914825937536	68.86746640521551	151.3326940763779	281.2586080000392	211.87191199158906	29.806482896254806	8.613185614557404	11.899631611657666
2015	0	1	<4 g/d	76	1227.1042099315528	73.12050759878264	158.2891937731407	283.520231799095	221.97758786239524	33.25923777041108	9.023188412292049	11.982878446538898
2015	0	1	<4 g/d	77	1150.6521834061132	73.99036537188888	157.7801976477312	272.98297688050536	221.62482598390966	35.26277971594353	9.001977321956618	11.491488107103432
2015	0	1	<4 g/d	78	1123.79122095614	77.6970686290773	163.2318052519664	273.4701216725221	229.6432965081224	39.289585040379315	9.309114486028685	11.426970289887665
2015	0	1	<4 g/d	79	1079.650119547303	79.94214072094127	165.51866714938154	269.2330178048127	233.20506284549325	41.23023704550256	9.440705183027386	11.148034546437366
2015	0	1	<4 g/d	80	1054.497721650965	90.60308699624035	174.48511819458773	273.73342594519266	250.09633748097423	47.17001671433804	10.517218758250404	11.276093426443307
2015	0	1	<4 g/d	81	1013.8170531977521	92.5201673397225	175.74209565586855	269.4144263587721	252.22417402536846	50.697209707087595	10.566219460261836	10.908236290245855
2015	0	1	<4 g/d	82	930.0549699732728	89.70109337048045	168.24290423236013	252.83717536750842	241.71745944251933	54.131640015218345	10.052557949406804	10.003116236390667
2015	0	1	<4 g/d	83	870.4721377233436	88.25389198866372	163.6686019883245	241.92820852733303	235.3287507704665	56.37719711266589	9.727948390187978	9.341206484991446
2015	0	1	<4 g/d	84	813.0519825969095	86.15904810731955	158.250629194412	230.8940112025672	227.63987184571965	60.93178425471566	9.314816612687547	8.643060754587747
2015	0	1	<4 g/d	85	629.1344883378624	69.25828614739102	126.23765791279763	182.4724920971079	181.5990682786693	54.323078055396635	7.34340908463639	6.593457461638146
2015	0	1	<4 g/d	86	541.2200283265738	61.490886239389376	111.48376924026134	160.25662777882604	160.30839145929045	52.61267099850013	6.407471736810606	5.575511615706009
2015	0	1	<4 g/d	87	496.7112860827365	57.83989603569659	104.58977548731094	150.10419267479276	150.2506413497828	53.78185674767163	5.932752880302653	5.011487979019047
2015	0	1	<4 g/d	88	431.02957925965165	51.063100436034	92.38205704433979	132.90118515866533	132.50086389976818	52.65365605209464	5.151249028869871	4.231294503440531
2015	0	1	<4 g/d	89	366.10480603074393	43.78100873224157	79.53165001241454	115.1520785027943	113.80178697699431	51.13739861401692	4.337072970699121	3.470391751822873
2015	0	1	<4 g/d	90	321.63933364479817	38.508447788832235	70.5261413361114	103.18454858724564	100.59080769866853	50.151509482072974	3.7606768761100153	2.9365762755633047
2015	0	1	<4 g/d	91	260.8237183305009	30.996287197184017	57.49563464059727	85.33482037959625	81.65914138625013	45.287863597273265	2.987363702319302	2.28078988429451
2015	0	1	<4 g/d	92	203.1872988907635	23.75649888351158	44.860412466464346	67.79211459018245	63.37186727246014	38.44481401739383	2.2709472498087364	1.6984926335597177
2015	0	1	<4 g/d	93	153.68268955492567	17.51932509735571	33.86994122725162	52.28510759413819	47.52820355230024	32.4001112255829	1.6540811124872123	1.2142900557115122
2015	0	1	<4 g/d	94	116.07304233154355	12.786008830685997	25.46460114749749	40.26338262308287	35.44556060063893	26.838693311956202	1.196310892387854	0.8639070314519752
2015	0	1	<4 g/d	95	85.66523467439492	9.039988082090545	18.671122243654867	30.29362496733653	25.74080436436636	21.52857019336847	0.8395612486297522	0.5976162598916293
2015	0	1	<4 g/d	96	0.0	0.0	0.0	0.0	0.0	0.0	0.0	0.0
2015	0	1	<4 g/d	97	0.0	0.0	0.0	0.0	0.0	0.0	0.0	0.0
2015	0	1	<4 g/d	98	0.0	0.0	0.0	0.0	0.0	0.0	0.0	0.0
2015	0	1	<4 g/d	99	0.0	0.0	0.0	0.0	0.0	0.0	0.0	0.0
2015	0	1	<4 g/d	100	0.0	0.0	0.0	0.0	0.0	0.0	0.0	0.0
2015	0	1	<4 g/d	101	0.0	0.0	0.0	0.0	0.0	0.0	0.0	0.0
2015	0	1	<4 g/d	102	0.0	0.0	0.0	0.0	0.0	0.0	0.0	0.0
2015	0	1	<4 g/d	103	0.0	0.0	0.0	0.0	0.0	0.0	0.0	0.0
2015	0	1	<4 g/d	104	0.0	0.0	0.0	0.0	0.0	0.0	0.0	0.0
2015	0	1	<4 g/d	105	0.0	0.0	0.0	0.0	0.0	0.0	0.0	0.0
2015	0	1	4-6 g/d	0	0.0	0.0	0.0	0.0	0.0	0.0	0.0	0.0
2015	0	1	4-6 g/d	1	0.0	0.0	0.0	0.0	0.0	0.0	0.0	0.0
2015	0	1	4-6 g/d	2	0.0	0.0	0.0	0.0	0.0	0.0	0.0	0.0
2015	0	1	4-6 g/d	3	0.0	0.0	0.0	0.0	0.0	0.0	0.0	0.0
2015	0	1	4-6 g/d	4	0.0	0.0	0.0	0.0	0.0	0.0	0.0	0.0
2015	0	1	4-6 g/d	5	0.0	0.0	0.0	0.0	0.0	0.0	0.0	0.0
2015	0	1	4-6 g/d	6	0.0	0.0	0.0	0.0	0.0	0.0	0.0	0.0
2015	0	1	4-6 g/d	7	0.0	0.0	0.0	0.0	0.0	0.0	0.0	0.0
2015	0	1	4-6 g/d	8	0.0	0.0	0.0	0.0	0.0	0.0	0.0	0.0
2015	0	1	4-6 g/d	9	0.0	0.0	0.0	0.0	0.0	0.0	0.0	0.0
2015	0	1	4-6 g/d	10	0.0	0.0	0.0	0.0	0.0	0.0	0.0	0.0
2015	0	1	4-6 g/d	11	0.0	0.0	0.0	0.0	0.0	0.0	0.0	0.0
2015	0	1	4-6 g/d	12	0.0	0.0	0.0	0.0	0.0	0.0	0.0	0.0
2015	0	1	4-6 g/d	13	0.0	0.0	0.0	0.0	0.0	0.0	0.0	0.0
2015	0	1	4-6 g/d	14	0.0	0.0	0.0	0.0	0.0	0.0	0.0	0.0
2015	0	1	4-6 g/d	15	0.0	0.0	0.0	0.0	0.0	0.0	0.0	0.0
2015	0	1	4-6 g/d	16	0.0	0.0	0.0	0.0	0.0	0.0	0.0	0.0
2015	0	1	4-6 g/d	17	0.0	0.0	0.0	0.0	0.0	0.0	0.0	0.0
2015	0	1	4-6 g/d	18	19692.82967442705	0.0	0.0	729.139581237556	0.0	3.170390901006905	0.0	0.0
2015	0	1	4-6 g/d	19	19365.190246562997	0.0	0.0	741.2142657251597	0.0	3.7178562750923283	0.0	0.0
2015	0	1	4-6 g/d	20	19148.125132638233	0.0	0.0	756.7626363957498	0.0	3.5038437937020883	0.0	0.0
2015	0	1	4-6 g/d	21	18911.676819256158	0.0	0.0	770.7915338384444	0.0	4.89778731940198	0.0	0.0
2015	0	1	4-6 g/d	22	19245.84463148729	0.0	0.0	807.8831687903202	0.0	5.118546411138551	0.0	0.0
2015	0	1	4-6 g/d	23	20071.470257543115	0.0	0.0	866.5553849130613	0.0	5.0378418716498645	0.0	0.0
2015	0	1	4-6 g/d	24	20403.191322783096	0.0	0.0	904.6726297043483	0.0	2.896809681109746	0.0	0.0
2015	0	1	4-6 g/d	25	19947.229318011123	0.0	0.0	906.9695907578288	0.0	4.307556856820243	0.0	0.0
2015	0	1	4-6 g/d	26	20161.643989536242	0.0	0.0	938.563397833388	0.0	4.697553298181127	0.0	0.0
2015	0	1	4-6 g/d	27	20028.83357759347	0.0	0.0	953.0771811371319	0.0	4.666609195161633	0.0	0.0
2015	0	1	4-6 g/d	28	20224.47879325482	0.0	0.0	982.3512218679168	0.0	6.673497831789177	0.0	0.0
2015	0	1	4-6 g/d	29	20607.1997561201	0.0	0.0	1020.4612557848773	0.0	5.91296312963737	0.0	0.0
2015	0	1	4-6 g/d	30	21609.905538495514	0.0	0.0	1089.8791452058565	0.0	8.40453109971781	0.0	0.0
2015	0	1	4-6 g/d	31	22524.889342027018	0.0	0.0	1156.0694056280752	0.0	8.73756288515996	0.0	0.0
2015	0	1	4-6 g/d	32	24513.370735898206	0.0	0.0	1279.5464662314364	0.0	8.67607566295645	0.0	0.0
2015	0	1	4-6 g/d	33	25558.71509452554	0.0	0.0	1356.272885848326	0.0	12.699213566062744	0.0	0.0
2015	0	1	4-6 g/d	34	26702.593656841025	0.0	0.0	1440.2152993538527	0.0	13.7752859652018	0.0	0.0
2015	0	1	4-6 g/d	35	27282.79807768122	0.0	0.0	1495.6365165948393	0.0	15.240572904588483	4.734518724489275	5.701562912497377
2015	0	1	4-6 g/d	36	26190.32793067163	4.314069213007223	5.354485625537527	1459.3092033858734	9.667672847999329	15.674655601493944	4.816561618047743	6.292992195468786
2015	0	1	4-6 g/d	37	25911.03839512229	8.741245854813448	11.368712270072747	1467.9877186540173	20.106122820893535	16.3816442642845	5.075045610520392	7.157181442740084
2015	0	1	4-6 g/d	38	26042.420138932677	13.522437109048546	18.412187323338443	1501.0577749213335	31.925063967431875	17.610267190706207	5.45538799972131	8.249209478301852
2015	0	1	4-6 g/d	39	26499.80974397913	18.863497960510454	26.863910055086137	1555.1374868085506	45.708285338210075	19.28899744710166	5.957831167905028	9.614151345864963
2015	0	1	4-6 g/d	40	27035.53860388056	24.783119312746685	36.87644071627213	1616.9098135378576	61.62575588538795	24.801729598780017	6.550600229749206	11.224530764430583
2015	0	1	4-6 g/d	41	26639.350049390923	30.249051047873657	46.97515486514752	1625.536617611762	77.17086550288148	27.41704328673083	6.976991544356761	12.624177963692224
2015	0	1	4-6 g/d	42	26321.91341419093	36.064767786315805	58.38360066908949	1640.9403585996436	94.36837461272769	27.419810339201383	7.477520850022515	14.234306263963479
2015	0	1	4-6 g/d	43	26133.203178319825	42.40512925155535	71.4703766600293	1666.9840351030648	113.75953426665322	30.270012460010598	8.077189866081888	16.088179500934583
2015	0	1	4-6 g/d	44	25458.137655368773	48.25076078325996	84.55133333803812	1664.4488761180269	132.64184413702912	38.88093597552264	8.580844892195447	17.774321337727194
2015	0	1	4-6 g/d	45	25369.59821915807	55.574184915467136	101.1037871796424	1703.271323769277	156.45649595994087	35.282900050140334	9.355047594723679	20.0839736795881
2015	0	1	4-6 g/d	46	24701.873103411934	62.03357023721298	116.98429172400259	1706.5768244563085	178.72408046347402	45.06410539604003	9.98099809515298	22.1098477753726
2015	0	1	4-6 g/d	47	24269.986495370234	69.42463004836907	135.48973721407532	1729.2917948156287	204.52679700634843	46.70505428251764	10.77245221278599	24.532479424721053
2015	0	1	4-6 g/d	48	23831.160234381445	77.25320311537953	155.7573657909136	1755.4802773803335	232.50565201186598	50.78385118839773	11.641568002919552	27.12683243067963
2015	0	1	4-6 g/d	49	23442.32048715203	85.76665584431686	178.31924652972322	1789.5374065252802	263.4334991507374	56.259727006834105	12.623757507659043	29.963858533908656
2015	0	1	4-6 g/d	50	28787.68946194835	123.89361431429991	259.4278658201606	2286.9412398921095	382.2049801113251	77.32270063303581	17.895264468352707	42.18556279433612
2015	0	1	4-6 g/d	51	28381.468759415264	137.27153767365056	295.0262595673224	2346.768850611957	430.8708552934574	79.40179104570593	19.5418643134394	46.56416816599975
2015	0	1	4-6 g/d	52	28418.466281090572	154.14454929236348	339.3241262703691	2450.060076685913	491.62814821017867	94.51131490586576	21.68633741335646	52.03830268339359
2015	0	1	4-6 g/d	53	27425.36579162604	166.53623695819536	374.69107394379535	2469.0145231451197	538.9520580594036	86.43856598911296	23.23489728704418	55.93351261424175
2015	0	1	4-6 g/d	54	27594.283283277677	187.31964493486805	429.813088454505	2597.4179261367017	614.2150118348331	98.35754243274262	25.95627427044794	62.49169395998782
2015	0	1	4-6 g/d	55	27927.782656117226	211.68497099528236	494.2650963169464	2751.497973253709	702.2036727679082	110.93564150045039	29.18514700507063	70.02377451631467
2015	0	1	4-6 g/d	56	28726.70386902202	242.87745572466358	575.7916549685231	2964.7641908309392	813.8009290589883	115.47551367465938	33.374713047361716	79.56650768861574
2015	0	1	4-6 g/d	57	30353.12537115271	286.00042030045324	686.8902807995162	3283.557881755972	966.4185205054911	142.0483373711142	39.18427504422281	92.54120268509196
2015	0	1	4-6 g/d	58	31101.52337114705	326.3306748594147	792.2452384317921	3528.0106654381657	1110.2633325784752	152.30040276527149	44.629353110276874	104.12090498085863
2015	0	1	4-6 g/d	59	22385.859468032504	261.3574362222526	639.9808508777816	2663.207514237271	893.8664384245068	111.93719640327589	35.700500709177135	82.04865553563307
2015	0	1	4-6 g/d	60	23344.76961846194	309.6630358971435	754.4974806067838	2918.1355373021447	1054.1522797879525	135.7922593990386	42.22768085773198	94.2672320411646
2015	0	1	4-6 g/d	61	22037.560794892488	325.010984703708	795.0154257336557	2888.7573132471125	1108.3014854886726	143.2574066765645	44.25213660120542	96.76413005075501
2015	0	1	4-6 g/d	62	20284.83374748539	332.35158934439244	814.5024560651318	2787.144430197623	1133.5090414933977	128.4854836867915	45.21467801432986	96.64959615710238
2015	0	1	4-6 g/d	63	19298.621403331344	350.97215518203336	860.052042512611	2777.650775789611	1195.3829602911644	138.27145602755832	47.64821664901859	99.31877088504645
2015	0	1	4-6 g/d	64	19832.171474137882	399.9697097500476	978.1674177739495	2987.611763656717	1358.4097195251195	158.174218701298	54.1651742287891	109.8879060133044
2015	0	1	4-6 g/d	65	19093.72341221315	426.58158653578823	1039.2972657651098	3007.4986809451793	1442.6594378922448	156.56833714177606	57.630069603346364	113.57074951108312
2015	0	1	4-6 g/d	66	18535.168973158216	458.1979755139462	1110.2099572612847	3048.968224693024	1540.9630276033809	165.25442064845436	61.68682889372718	117.87223207192744
2015	0	1	4-6 g/d	67	17428.00950567586	476.07932219457564	1145.3996777968362	2989.863667104163	1590.1902230332742	175.9918552906277	63.79672118891563	118.00861734002113
2015	0	1	4-6 g/d	68	17210.353906971635	518.7510564424381	1237.4466749559974	3074.5017165266286	1718.8988604167898	188.86727686096285	69.16495223189656	123.66449771135828
2015	0	1	4-6 g/d	69	16745.69785704043	556.0320816555935	1313.3394552831007	3109.817915346838	1825.762791726893	199.76600769184745	73.69904411228212	127.2125101921924
2015	0	1	4-6 g/d	70	16495.3812921442	620.5427341194757	1429.3226835369405	3193.2239544406116	1996.0954689494172	217.93051033788507	81.67584550584905	134.04420825278893
2015	0	1	4-6 g/d	71	16059.559983224623	663.4057841130376	1509.0008001151518	3221.2599574084793	2110.071136677118	249.1568879838896	86.54859063716395	136.76636473801398
2015	0	1	4-6 g/d	72	16238.175420862171	734.9323948573934	1649.3634239679725	3369.268499988228	2309.646384406173	278.5425344821515	95.0244275923108	144.4849272961804
2015	0	1	4-6 g/d	73	15729.376672588332	778.0719677127674	1721.5613701168131	3370.8557755740835	2414.4742962052915	296.9829714563959	99.61826774885671	145.6366505234988
2015	0	1	4-6 g/d	74	15675.02677012526	845.1788865527172	1842.606996647095	3464.4432826845436	2588.434695312304	354.96653441587745	106.85438792861785	150.14887883455586
2015	0	1	4-6 g/d	75	14764.343545105803	865.1990722828027	1857.8153101929424	3360.814840394004	2614.1453306319495	356.7333468313485	108.18706884286863	146.06996813396162
2015	0	1	4-6 g/d	76	14477.794018162283	919.1481602406031	1943.4535695629809	3389.9133305887062	2739.218169384371	398.1156563224254	113.39949450723097	147.11368581597392
2015	0	1	4-6 g/d	77	13575.786439802323	930.5372949213687	1937.3414164440192	3265.869547165835	2735.085782646983	422.17587152703913	113.18720949036664	141.09580096598694
2015	0	1	4-6 g/d	78	13258.871654389986	977.5623734118415	2004.3260497874924	3273.5667473226913	2834.1116152329705	470.3792268603808	117.0971777015763	140.3130820163222
2015	0	1	4-6 g/d	79	12738.08036512402	1006.1601518395025	2032.3637115697368	3224.5789390698824	2877.990775062203	493.89814855077634	118.79350365684707	136.89257291242367
2015	0	1	4-6 g/d	80	12441.323344136072	1104.24546268115	2120.4863996093673	3260.2108551076935	3036.5253973770123	561.6446946280281	128.15749182647514	137.06287430445525
2015	0	1	4-6 g/d	81	11961.359393523759	1127.6096289815853	2135.5286009838114	3209.4880059708175	3061.8197565200862	603.6426884715972	128.75425935110488	132.5867827624234
2015	0	1	4-6 g/d	82	10973.105367304197	1093.216212304264	2044.1318449617613	3012.555592921128	2933.6975865744625	644.25891037415	122.49127601094922	121.57957526104948
2015	0	1	4-6 g/d	83	10270.126814993819	1075.5144250737992	1988.2550676321055	2882.9682408556478	2855.55424429802	670.9409442508161	118.5292716976304	113.52835645582098
2015	0	1	4-6 g/d	84	9592.664612203647	1049.899107576824	1922.1207912548884	2751.713138716473	2761.6473918198385	724.8009023463699	113.48716616240213	105.03748376098814
2015	0	1	4-6 g/d	85	7422.743283054631	843.8690924733164	1533.0224130486354	2174.708923778388	2202.6068531894484	645.8805165458165	89.46071853673139	80.1245734266209
2015	0	1	4-6 g/d	86	6385.498265649312	749.1442849283325	1353.609151093343	1909.8869583373987	1943.9485131508432	625.3399281166517	78.05124183612652	67.75083218128496
2015	0	1	4-6 g/d	87	5860.368962354642	704.5805705088	1269.6743139751568	1788.7356145046517	1821.6044527026884	639.0493411917273	72.26141395519751	60.894332782548524
2015	0	1	4-6 g/d	88	5085.433764061061	621.9536214365012	1121.2772557454716	1583.496556494312	1606.0975504687813	625.3666258840142	62.736612198990734	51.4124015516912
2015	0	1	4-6 g/d	89	4319.429375169384	533.1942128607172	965.1385406511447	1371.72950517145	1379.1951916287373	607.006535707264	52.81620003416024	42.16602536745499
2015	0	1	4-6 g/d	90	3794.8103932376034	468.92928225756464	855.7104140731608	1228.8366483817233	1218.8985317637912	595.039734922098	45.79334007847713	35.67951284316584
2015	0	1	4-6 g/d	91	3077.2871924633055	377.41280437884495	697.4958921785304	1015.932068741442	989.3645584104569	537.0836093707684	36.37440592445353	27.711543719978692
2015	0	1	4-6 g/d	92	2397.2730568753686	289.23410422543236	544.1302896042358	806.7799846625071	767.7143685043355	455.7603649896868	27.649781873425066	20.63667075821254
2015	0	1	4-6 g/d	93	1813.2007247543243	213.27939344679245	410.76070757922	621.9761745188631	575.7239971505624	383.8954861408893	20.138444476793556	14.753770665866808
2015	0	1	4-6 g/d	94	1369.4692823262958	155.64473679785783	308.778104803975	478.7541684671722	429.3291834443326	317.8508138216073	14.564737340192119	10.49670861668971
2015	0	1	4-6 g/d	95	1010.7076213183291	110.03658177645107	226.3671276288647	360.0410932928678	311.7589314047858	254.8482992904634	10.22126717241822	7.261285422657468
2015	0	1	4-6 g/d	96	0.0	0.0	0.0	0.0	0.0	0.0	0.0	0.0
2015	0	1	4-6 g/d	97	0.0	0.0	0.0	0.0	0.0	0.0	0.0	0.0
2015	0	1	4-6 g/d	98	0.0	0.0	0.0	0.0	0.0	0.0	0.0	0.0
2015	0	1	4-6 g/d	99	0.0	0.0	0.0	0.0	0.0	0.0	0.0	0.0
2015	0	1	4-6 g/d	100	0.0	0.0	0.0	0.0	0.0	0.0	0.0	0.0
2015	0	1	4-6 g/d	101	0.0	0.0	0.0	0.0	0.0	0.0	0.0	0.0
2015	0	1	4-6 g/d	102	0.0	0.0	0.0	0.0	0.0	0.0	0.0	0.0
2015	0	1	4-6 g/d	103	0.0	0.0	0.0	0.0	0.0	0.0	0.0	0.0
2015	0	1	4-6 g/d	104	0.0	0.0	0.0	0.0	0.0	0.0	0.0	0.0
2015	0	1	4-6 g/d	105	0.0	0.0	0.0	0.0	0.0	0.0	0.0	0.0
2015	0	1	6-8 g/d	0	0.0	0.0	0.0	0.0	0.0	0.0	0.0	0.0
2015	0	1	6-8 g/d	1	0.0	0.0	0.0	0.0	0.0	0.0	0.0	0.0
2015	0	1	6-8 g/d	2	0.0	0.0	0.0	0.0	0.0	0.0	0.0	0.0
2015	0	1	6-8 g/d	3	0.0	0.0	0.0	0.0	0.0	0.0	0.0	0.0
2015	0	1	6-8 g/d	4	0.0	0.0	0.0	0.0	0.0	0.0	0.0	0.0
2015	0	1	6-8 g/d	5	0.0	0.0	0.0	0.0	0.0	0.0	0.0	0.0
2015	0	1	6-8 g/d	6	0.0	0.0	0.0	0.0	0.0	0.0	0.0	0.0
2015	0	1	6-8 g/d	7	0.0	0.0	0.0	0.0	0.0	0.0	0.0	0.0
2015	0	1	6-8 g/d	8	0.0	0.0	0.0	0.0	0.0	0.0	0.0	0.0
2015	0	1	6-8 g/d	9	0.0	0.0	0.0	0.0	0.0	0.0	0.0	0.0
2015	0	1	6-8 g/d	10	0.0	0.0	0.0	0.0	0.0	0.0	0.0	0.0
2015	0	1	6-8 g/d	11	0.0	0.0	0.0	0.0	0.0	0.0	0.0	0.0
2015	0	1	6-8 g/d	12	0.0	0.0	0.0	0.0	0.0	0.0	0.0	0.0
2015	0	1	6-8 g/d	13	0.0	0.0	0.0	0.0	0.0	0.0	0.0	0.0
2015	0	1	6-8 g/d	14	0.0	0.0	0.0	0.0	0.0	0.0	0.0	0.0
2015	0	1	6-8 g/d	15	0.0	0.0	0.0	0.0	0.0	0.0	0.0	0.0
2015	0	1	6-8 g/d	16	0.0	0.0	0.0	0.0	0.0	0.0	0.0	0.0
2015	0	1	6-8 g/d	17	0.0	0.0	0.0	0.0	0.0	0.0	0.0	0.0
2015	0	1	6-8 g/d	18	29586.282564734865	0.0	0.0	1095.4509857788848	0.0	4.763159108599953	0.0	0.0
2015	0	1	6-8 g/d	19	29094.040827392164	0.0	0.0	1113.5918539545833	0.0	5.585664838852296	0.0	0.0
2015	0	1	6-8 g/d	20	28767.924677417832	0.0	0.0	1136.9515486092673	0.0	5.264134929160639	0.0	0.0
2015	0	1	6-8 g/d	21	28412.688416067394	0.0	0.0	1158.0284442252741	0.0	7.358380029667188	0.0	0.0
2015	0	1	6-8 g/d	22	28914.739148134613	0.0	0.0	1213.754529095734	0.0	7.69004619592289	0.0	0.0
2015	0	1	6-8 g/d	23	30155.148931355507	0.0	0.0	1301.9029674470935	0.0	7.568796405192496	0.0	0.0
2015	0	1	6-8 g/d	24	30653.522506701644	0.0	0.0	1359.1698659843034	0.0	4.352133906541068	0.0	0.0
2015	0	1	6-8 g/d	25	29968.49063960035	0.0	0.0	1362.6208060126837	0.0	6.471624468998436	0.0	0.0
2015	0	1	6-8 g/d	26	30290.62384156139	0.0	0.0	1410.086937850093	0.0	7.057550465861766	0.0	0.0
2015	0	1	6-8 g/d	27	30091.090994314945	0.0	0.0	1431.892280251725	0.0	7.011060398624964	0.0	0.0
2015	0	1	6-8 g/d	28	30385.02613358607	0.0	0.0	1475.873264965023	0.0	10.026186983319073	0.0	0.0
2015	0	1	6-8 g/d	29	30960.022455847822	0.0	0.0	1533.1293804263516	0.0	8.883568531420911	0.0	0.0
2015	0	1	6-8 g/d	30	32466.476465082902	0.0	0.0	1637.4220403035638	0.0	12.626871999184248	0.0	0.0
2015	0	1	6-8 g/d	31	33841.1366893613	0.0	0.0	1736.8654817430377	0.0	13.127214764020643	0.0	0.0
2015	0	1	6-8 g/d	32	36828.609931728606	0.0	0.0	1922.3760861801622	0.0	13.03483759013441	0.0	0.0
2015	0	1	6-8 g/d	33	38399.12187734837	0.0	0.0	2037.6489056677144	0.0	19.079153535936832	0.0	0.0
2015	0	1	6-8 g/d	34	40117.67325176974	0.0	0.0	2163.7630986035415	0.0	20.69583308661384	0.0	0.0
2015	0	1	6-8 g/d	35	40989.36573844525	0.0	0.0	2247.0273032820273	0.0	22.919251918337043	7.397496448236818	8.761151647481025
2015	0	1	6-8 g/d	36	39348.05100648082	6.748345770365147	8.232688433532532	2192.6542609364155	14.979622265398062	23.572877685197515	7.534349071578033	9.675640483861986
2015	0	1	6-8 g/d	37	38928.44962209376	13.690258833732589	17.491537588084434	2205.920183779111	31.175645042059386	24.644080605283843	7.948343435553428	11.011768305664626
2015	0	1	6-8 g/d	38	39125.836060923175	21.2055310825498	28.349819670416636	2255.869474632103	49.539985637669794	26.487782357929078	8.554962879427864	12.701511472491076
2015	0	1	6-8 g/d	39	39813.01265862817	29.621160266738368	41.397737468938345	2337.436856431071	70.98809752905208	29.024658073644705	9.355481612156952	14.815490983110978
2015	0	1	6-8 g/d	40	40617.88630636579	38.97218931797382	56.87904002100322	2430.6227293365205	95.79665484193931	37.32236238115639	10.3009644065812	17.312856089317457
2015	0	1	6-8 g/d	41	40022.65689043561	47.63944306530686	72.527090434374	2443.971190642526	120.08020364394679	41.255463854264825	10.988058976002554	19.490906607457195
2015	0	1	6-8 g/d	42	39545.74354133321	56.88982574817611	90.23680923232473	2467.5584278105553	146.9968218604644	41.27771025275154	11.795234592220174	22.000139871014813
2015	0	1	6-8 g/d	43	39262.22837476269	67.00532859693213	110.58877248404247	2507.2060560568475	177.40536912799874	45.573272429116294	12.762874068760054	24.893586324678182
2015	0	1	6-8 g/d	44	38248.01636429038	76.3798665894937	130.9867393643705	2503.931175522321	207.10503030553693	58.525984055045996	13.583187414761266	27.535613511102795
2015	0	1	6-8 g/d	45	38114.994842032174	88.14063385493496	156.82836212631872	2562.9450281931095	244.60633159413962	53.144936224201835	14.836980585426698	31.153055882460926
2015	0	1	6-8 g/d	46	37111.813429235044	98.58305108420906	181.7027576306043	2568.5953974075246	279.80313727996725	67.86527848296947	15.861539634363563	34.34096376763452
2015	0	1	6-8 g/d	47	36462.95189743425	110.56152089704833	210.737363174302	2603.5377352490336	320.6598945718743	70.3517051291434	17.15538040712594	38.15646914199068
2015	0	1	6-8 g/d	48	35803.66441348102	123.29979776211047	242.60902791609195	2643.802231433754	365.07333454713023	76.51048758936652	18.580271541929243	42.25203141915232
2015	0	1	6-8 g/d	49	35219.47585690554	137.20114104530867	278.1631275404293	2696.0205729906884	414.28065511430816	84.77378449019292	20.19397264297092	46.73987414224682
2015	0	1	6-8 g/d	50	43601.665291624144	199.28482195376026	407.9432104228843	3474.319151836998	605.3634960220643	117.47634864910162	28.784356461951756	66.33362593719585
2015	0	1	6-8 g/d	51	42986.40385290573	221.3082027666049	464.613681699501	3566.6163175196166	683.5298997997545	120.694490664898	31.50466977849289	73.32764779971609
2015	0	1	6-8 g/d	52	43042.44007928192	249.09379883296023	535.1866998952995	3725.182018938948	781.1832837953627	143.66707813738037	35.0438284217584	82.07214985699197
2015	0	1	6-8 g/d	53	41538.295982000884	269.7638566923847	591.8765778372989	3755.7158712306527	857.796586231419	131.52097587942296	37.63612120590356	88.35054954410428
2015	0	1	6-8 g/d	54	41794.137410628435	304.1708816734067	680.0014568713015	3952.966897042184	979.223399399401	149.6916840675272	42.146737416185005	98.86185553010587
2015	0	1	6-8 g/d	55	42299.25549665268	344.5871121468968	783.1856116152805	4189.643016848087	1121.392572031072	168.9023807186935	47.506843365208965	110.94890889682895
2015	0	1	6-8 g/d	56	43509.29687095253	396.3534043015716	913.784611717543	4516.883284227489	1301.8137803338795	175.99033738711958	54.46226729386042	126.26340402195873
2015	0	1	6-8 g/d	57	45972.66532060661	467.90378129145	1091.7810842231709	5005.516630073089	1548.5728602809058	216.5266299825319	64.10348968604185	147.07802269699246
2015	0	1	6-8 g/d	58	47106.18410619919	535.2372399170541	1261.161063135173	5381.513475821144	1782.0685419108556	232.37759561427612	73.19573302401743	165.7327932780662
2015	0	1	6-8 g/d	59	33905.490894858056	429.75637200495305	1020.3061053119964	4065.040033101654	1437.1299687886628	171.00660971052045	58.69956313145493	130.79448673571298
2015	0	1	6-8 g/d	60	35357.85056060154	502.96076645621656	1195.8535965844292	4451.526099998685	1681.80350316169	207.23180791583715	68.58285241565525	149.39529869682826
2015	0	1	6-8 g/d	61	33377.95977604156	528.983529815549	1261.6284090728698	4409.435778012201	1770.617288118121	218.73751541950952	72.01914498018844	153.53988711218844
2015	0	1	6-8 g/d	62	30723.2897138134	542.0372374029373	1294.0957040989917	4257.0891996025775	1813.3017907065932	196.54814511439753	73.73534561950028	153.53925364370212
2015	0	1	6-8 g/d	63	29229.57865640521	573.5559115602866	1368.0327704957995	4245.4632233867305	1914.7445290168102	211.63078418677173	77.85915293001023	157.95847260960477
2015	0	1	6-8 g/d	64	30037.689010881615	654.9124331905967	1557.6143706983328	4569.604989643699	2178.566101482125	242.27321381947334	88.68096108088075	174.95673848420438
2015	0	1	6-8 g/d	65	28919.24101579422	699.8245670729907	1656.6722159726687	4603.41394207665	2316.4065221812148	240.23328430236725	94.53313429096224	181.00544268678775
2015	0	1	6-8 g/d	66	28073.25808864087	753.0884062972151	1771.4331194645038	4670.47051952059	2477.0013647391743	253.86419003714022	101.37388341015789	188.04156328489935
2015	0	1	6-8 g/d	67	26396.359902583063	783.8797458037419	1829.238722776408	4583.586665416126	2558.796463943289	270.5352120929512	105.02720812290423	188.42760858159883
2015	0	1	6-8 g/d	68	26066.699710567016	855.608456404076	1977.8921936352535	4717.245272273041	2768.5786880909222	290.6996994761532	114.05844109192527	197.62145832011788
2015	0	1	6-8 g/d	69	25362.935340084572	918.6026961924958	2100.794849523276	4775.533063343905	2943.3103031689902	307.8993799478033	121.73240919388851	203.4442904909071
2015	0	1	6-8 g/d	70	24983.806737996638	1005.7579229616709	2261.7536982065913	4892.600794368574	3176.46157720921	334.9547177301397	132.3556042317868	212.075020600149
2015	0	1	6-8 g/d	71	24323.714366592467	1076.3656867269467	2388.9089967852447	4939.0671607033	3359.561401646634	382.9344527852139	140.39775197949166	216.47892907012718
2015	0	1	6-8 g/d	72	24594.2451422289	1193.5806434482877	2612.117232063275	5169.75630471766	3678.9294974386285	428.4521228346031	154.2949466624433	228.78441563388503
2015	0	1	6-8 g/d	73	23823.620395898324	1264.7700599821121	2727.320163925568	5175.998291011426	3847.2997667900713	457.22387478678854	161.8957814417718	230.68295905221675
2015	0	1	6-8 g/d	74	23741.30321822525	1374.96214835302	2919.81351391525	5323.637864079967	4125.676559957775	546.1929435885505	173.79297805775204	237.89330949637517
2015	0	1	6-8 g/d	75	22361.98695821251	1408.5456229795136	2944.461095266969	5168.198038013636	4167.539845578957	549.639020082837	176.0846005472907	231.4788772089669
2015	0	1	6-8 g/d	76	21927.98074826374	1497.3233202705394	3080.5736930585103	5216.720774293582	4367.544091033931	613.5128747937976	184.68296740560532	233.16918633719004
2015	0	1	6-8 g/d	77	20561.80651737041	1516.7092249580232	3071.0890769690936	5029.36669653887	4361.264260291626	650.7335179128046	184.4366461530303	223.65517445504116
2015	0	1	6-8 g/d	78	20081.808911378917	1594.1005375134357	3177.3116487614366	5044.61224011916	4519.196151878274	725.0221302959848	190.8958391658165	222.42895727999522
2015	0	1	6-8 g/d	79	19293.020792108975	1641.372975483539	3221.636551489938	4972.259676288278	4588.925585976099	761.7948457526049	193.73623370043933	217.01268691582916
2015	0	1	6-8 g/d	80	18843.55505612692	1735.766490575524	3321.9312658293775	4992.551184137854	4751.699394734455	859.8298828800065	201.40777085041697	214.77136465360684
2015	0	1	6-8 g/d	81	18116.603826191596	1772.487146209547	3345.05846390411	4916.131177380622	4790.272728978085	924.1292697597474	202.34455300717937	207.7486011665542
2015	0	1	6-8 g/d	82	16619.800756399098	1718.3579895123967	3201.3970634710504	4615.439273630819	4588.755524033088	985.814807554011	192.49497852721598	190.4913685541856
2015	0	1	6-8 g/d	83	15555.073768030852	1690.4170931077397	3113.3391766624236	4417.585501196725	4465.4202490379175	1026.5641675853205	186.25684679447195	177.86585161739617
2015	0	1	6-8 g/d	84	14528.992792484321	1650.0019230453609	3009.209067489177	4216.867605650796	4317.466671494673	1108.3581381646238	178.31893971182333	164.55306746293002
2015	0	1	6-8 g/d	85	11242.442982383072	1326.060052910632	2399.570791555626	3332.7468816682413	3442.598502136464	987.1276616925887	140.55336834817334	125.51693539645278
2015	0	1	6-8 g/d	86	9671.438061794157	1177.0622550096475	2118.3110860234056	2926.8084443856487	3037.56431534364	955.3715169317398	122.6148678948702	106.12773083761188
2015	0	1	6-8 g/d	87	8876.080312099257	1106.8986205017006	1986.553570288602	2740.868688090062	2845.717455503175	975.9843378728873	113.50722736611577	95.38342929605518
2015	0	1	6-8 g/d	88	7702.3680950985145	976.963513112231	1754.0186693084202	2425.962911499235	2508.503560252169	954.5942455144587	98.5358512626362	80.52885285649704
2015	0	1	6-8 g/d	89	6542.182130645961	837.4351298995653	1509.4793216752698	2101.0200172995706	2153.692834294206	925.9429645840821	82.94716810724341	66.04509055491624
2015	0	1	6-8 g/d	90	5747.597521844473	736.4151976510052	1338.0879334293234	1881.5740768136225	1903.0596216443087	907.2190273896072	71.91235244051487	55.88514526049604
2015	0	1	6-8 g/d	91	4660.840886986127	592.6348046283478	1090.496045698025	1554.998202847786	1544.4721990957082	818.41250928115	57.117781637679066	43.405378910067434
2015	0	1	6-8 g/d	92	3630.895519963131	454.13121838762964	850.5776704482636	1234.3374391578893	1198.3235985706683	694.191363088101	43.415855763263835	32.32448543083763
2015	0	1	6-8 g/d	93	2746.2631706381217	334.8483168327349	641.994917922476	951.1426337687117	898.5656246631086	584.3650972697968	31.6208700894824	23.11052879595086
2015	0	1	6-8 g/d	94	2074.1901274875927	244.34640665838995	482.52744073841654	731.7489964093405	670.0305307229806	483.5659133028375	22.86906351439923	16.442819160028556
2015	0	1	6-8 g/d	95	1530.8118100584197	172.73643479696312	353.6878179141924	550.0089034700877	486.51420479005736	387.5119408741235	16.04922955061918	11.375047065105221
2015	0	1	6-8 g/d	96	0.0	0.0	0.0	0.0	0.0	0.0	0.0	0.0
2015	0	1	6-8 g/d	97	0.0	0.0	0.0	0.0	0.0	0.0	0.0	0.0
2015	0	1	6-8 g/d	98	0.0	0.0	0.0	0.0	0.0	0.0	0.0	0.0
2015	0	1	6-8 g/d	99	0.0	0.0	0.0	0.0	0.0	0.0	0.0	0.0
2015	0	1	6-8 g/d	100	0.0	0.0	0.0	0.0	0.0	0.0	0.0	0.0
2015	0	1	6-8 g/d	101	0.0	0.0	0.0	0.0	0.0	0.0	0.0	0.0
2015	0	1	6-8 g/d	102	0.0	0.0	0.0	0.0	0.0	0.0	0.0	0.0
2015	0	1	6-8 g/d	103	0.0	0.0	0.0	0.0	0.0	0.0	0.0	0.0
2015	0	1	6-8 g/d	104	0.0	0.0	0.0	0.0	0.0	0.0	0.0	0.0
2015	0	1	6-8 g/d	105	0.0	0.0	0.0	0.0	0.0	0.0	0.0	0.0
2015	0	1	8-10 g/d	0	0.0	0.0	0.0	0.0	0.0	0.0	0.0	0.0
2015	0	1	8-10 g/d	1	0.0	0.0	0.0	0.0	0.0	0.0	0.0	0.0
2015	0	1	8-10 g/d	2	0.0	0.0	0.0	0.0	0.0	0.0	0.0	0.0
2015	0	1	8-10 g/d	3	0.0	0.0	0.0	0.0	0.0	0.0	0.0	0.0
2015	0	1	8-10 g/d	4	0.0	0.0	0.0	0.0	0.0	0.0	0.0	0.0
2015	0	1	8-10 g/d	5	0.0	0.0	0.0	0.0	0.0	0.0	0.0	0.0
2015	0	1	8-10 g/d	6	0.0	0.0	0.0	0.0	0.0	0.0	0.0	0.0
2015	0	1	8-10 g/d	7	0.0	0.0	0.0	0.0	0.0	0.0	0.0	0.0
2015	0	1	8-10 g/d	8	0.0	0.0	0.0	0.0	0.0	0.0	0.0	0.0
2015	0	1	8-10 g/d	9	0.0	0.0	0.0	0.0	0.0	0.0	0.0	0.0
2015	0	1	8-10 g/d	10	0.0	0.0	0.0	0.0	0.0	0.0	0.0	0.0
2015	0	1	8-10 g/d	11	0.0	0.0	0.0	0.0	0.0	0.0	0.0	0.0
2015	0	1	8-10 g/d	12	0.0	0.0	0.0	0.0	0.0	0.0	0.0	0.0
2015	0	1	8-10 g/d	13	0.0	0.0	0.0	0.0	0.0	0.0	0.0	0.0
2015	0	1	8-10 g/d	14	0.0	0.0	0.0	0.0	0.0	0.0	0.0	0.0
2015	0	1	8-10 g/d	15	0.0	0.0	0.0	0.0	0.0	0.0	0.0	0.0
2015	0	1	8-10 g/d	16	0.0	0.0	0.0	0.0	0.0	0.0	0.0	0.0
2015	0	1	8-10 g/d	17	0.0	0.0	0.0	0.0	0.0	0.0	0.0	0.0
2015	0	1	8-10 g/d	18	22330.912386484706	0.0	0.0	826.8162765495374	0.0	3.5951014969286437	0.0	0.0
2015	0	1	8-10 g/d	19	21959.382197070925	0.0	0.0	840.5085177961988	0.0	4.215906265781251	0.0	0.0
2015	0	1	8-10 g/d	20	21713.238913836904	0.0	0.0	858.1397819005181	0.0	3.973224369614082	0.0	0.0
2015	0	1	8-10 g/d	21	21445.116127948975	0.0	0.0	874.0480345335928	0.0	5.553902958389419	0.0	0.0
2015	0	1	8-10 g/d	22	21824.04921235302	0.0	0.0	916.1085091929857	0.0	5.804235195250462	0.0	0.0
2015	0	1	8-10 g/d	23	22760.276987180987	0.0	0.0	982.6405506065178	0.0	5.712719344676682	0.0	0.0
2015	0	1	8-10 g/d	24	23136.435798676757	0.0	0.0	1025.8640368971285	0.0	3.2848709864883445	0.0	0.0
2015	0	1	8-10 g/d	25	22619.39252975899	0.0	0.0	1028.468709054361	0.0	4.884604164082814	0.0	0.0
2015	0	1	8-10 g/d	26	22862.52981116737	0.0	0.0	1064.2948399333357	0.0	5.32684499215205	0.0	0.0
2015	0	1	8-10 g/d	27	22711.928253323684	0.0	0.0	1080.7529292211227	0.0	5.291755648985045	0.0	0.0
2015	0	1	8-10 g/d	28	22933.78206489928	0.0	0.0	1113.9485503586923	0.0	7.567490190940046	0.0	0.0
2015	0	1	8-10 g/d	29	23367.772935257235	0.0	0.0	1157.1638648927305	0.0	6.705073053260346	0.0	0.0
2015	0	1	8-10 g/d	30	24504.802775347925	0.0	0.0	1235.8810849338706	0.0	9.530415422269417	0.0	0.0
2015	0	1	8-10 g/d	31	25542.35926111025	0.0	0.0	1310.9382976739273	0.0	9.908060674149127	0.0	0.0
2015	0	1	8-10 g/d	32	27797.22077785591	0.0	0.0	1450.9565412509285	0.0	9.838336526090407	0.0	0.0
2015	0	1	8-10 g/d	33	28982.601125532747	0.0	0.0	1537.9613537903065	0.0	14.400420366671144	0.0	0.0
2015	0	1	8-10 g/d	34	30279.716438681935	0.0	0.0	1633.1488781769956	0.0	15.620645628976353	0.0	0.0
2015	0	1	8-10 g/d	35	30937.64500091216	0.0	0.0	1695.994357655879	0.0	17.31910478166145	5.840230400638716	6.783270539002699
2015	0	1	8-10 g/d	36	29698.826577077853	5.334930905071109	6.378429941168772	1655.1387700336736	11.712215060802906	17.811631740245662	5.9562832771072864	7.496356817408386
2015	0	1	8-10 g/d	37	29382.123149490362	10.838066021439113	13.562269638360059	1665.3559440968768	24.39533299974771	18.626943935035438	6.2923769439494235	8.53806716026292
2015	0	1	8-10 g/d	38	29531.105004920682	16.812107023524987	22.000089577375512	1703.2949092104109	38.7996719134412	20.02745346701071	6.782487569580003	9.856602096193528
2015	0	1	8-10 g/d	39	30049.766307569953	23.519900296742023	32.15562521601667	1765.1465097782038	55.65035736032226	21.94820859032644	7.428434812841185	11.507839639118668
2015	0	1	8-10 g/d	40	30657.2622556462	30.99425347413133	44.225714546360585	1835.8225564457443	75.17525616738085	28.222883673814273	8.192223609079097	13.461337617071777
2015	0	1	8-10 g/d	41	30208.000702323625	37.95107500572949	56.45476979142063	1846.2468786998706	94.33491924256278	31.199707756630406	8.753377912352125	15.171508732650356
2015	0	1	8-10 g/d	42	29848.039160008484	45.401040980287526	70.32292574998445	1864.4507467249675	115.61700043956498	31.22822233293229	9.41314756320097	17.144874356277025
2015	0	1	8-10 g/d	43	29634.049487595694	53.574829708491144	86.29212511485746	1894.8444837935103	139.71094894537526	34.48046922965977	10.204616005414222	19.424172508070143
2015	0	1	8-10 g/d	44	28868.55017302878	61.192664609840435	102.34520041701303	1892.8548888295195	163.32092390975546	44.273602721216115	10.882242869414847	21.5143780425628
2015	0	1	8-10 g/d	45	28768.149853447612	70.7644874255746	122.7089155526294	1938.018384965837	193.1715610608112	40.23236632415303	11.911884115241241	24.37502014049994
2015	0	1	8-10 g/d	46	28010.976112951248	79.32491009484316	142.38159965341958	1942.9027982425284	221.30329610993437	51.36142123715396	12.762855112834767	26.908930593400342
2015	0	1	8-10 g/d	47	27521.23327398862	89.1718072171981	165.38724963569356	1970.0162525121298	254.02318406718152	53.26193113166907	13.836250656338137	29.944616282568887
2015	0	1	8-10 g/d	48	27023.621213079896	99.68921150848318	190.7041961141346	2001.2424055948454	289.6899063859743	57.93968907926661	15.02212675628158	33.211560923168044
2015	0	1	8-10 g/d	49	26582.690938229425	111.2113261301262	219.0117730531073	2041.612972994911	329.3068416916218	64.21308014712476	16.368377067604648	36.79949726570521
2015	0	1	8-10 g/d	50	25177.210185235133	123.37025411535919	245.911148784763	2013.6127874030808	368.0764194769318	68.09179395108575	17.819039135979935	39.98493713029377
2015	0	1	8-10 g/d	51	24821.93649646989	137.36059141856188	280.54737203037655	2068.1047634340975	416.35545955994866	69.99379358956182	19.55373796939817	44.275511555625464
2015	0	1	8-10 g/d	52	24854.293882246362	155.0194656422743	323.7184915916344	2161.176325174081	476.7188828710311	83.32310673039834	21.80838066171886	49.64054903508083
2015	0	1	8-10 g/d	53	23985.74555259291	168.34188903716677	358.6332423242612	2180.1138530936264	524.4580948427159	76.36538736175002	23.485505630252838	53.53080865599536
2015	0	1	8-10 g/d	54	24133.476899565336	190.3415467066515	412.75475616189794	2295.9950782035016	599.8408921780241	86.95247242599281	26.37328572201454	60.00428486768805
2015	0	1	8-10 g/d	55	24425.15166838956	216.2422969497365	476.2249085032154	2435.0289920218925	688.2510609852528	98.1550306459959	29.81120458549435	67.45861356493847
2015	0	1	8-10 g/d	56	25123.8742285216	249.43867195657413	556.6153128183252	2627.021400962581	800.5277119096061	102.39902256407183	34.273270489928144	76.90434577170043
2015	0	1	8-10 g/d	57	26546.31307797161	295.31584628496677	666.2020499121029	2913.3310007429172	954.1066966987171	126.0178096573885	40.45637803203377	89.73767655549929
2015	0	1	8-10 g/d	58	27200.848644971134	338.79005520753265	770.8884841613518	3134.5871316037624	1100.077024522173	135.39612717569975	46.32775169083017	101.29317837714437
2015	0	1	8-10 g/d	59	19578.282118077565	272.8106648748147	624.7267616217794	2369.7074889182995	888.8322642062958	99.79462336848015	37.25978602756616	80.07432830914927
2015	0	1	8-10 g/d	60	20416.92693461475	314.6989728965583	727.2501811778374	2592.8367225186657	1030.7395883161191	120.76218887743711	42.90861712106031	90.84258562714899
2015	0	1	8-10 g/d	61	19273.665425736748	331.76392107671296	768.3202994404019	2570.264082913753	1086.8588713396393	127.55126191494173	45.164543603252206	93.49158244352373
2015	0	1	8-10 g/d	62	17740.760990042887	340.7437361684318	789.1533894039143	2483.429045243123	1114.7399925459556	114.8645820203065	46.348056879619314	93.61558797783408
2015	0	1	8-10 g/d	63	16878.236914131456	361.3835114751853	835.3182355741187	2478.701162075175	1178.8165710853204	123.7647663428848	49.05156538705431	96.43286839079487
2015	0	1	8-10 g/d	64	17344.870524181228	413.5687981263088	952.2463447977218	2670.2605801368777	1343.1099070567968	141.8142273672528	55.99360438485099	106.9398427554719
2015	0	1	8-10 g/d	65	16699.036323262844	442.89410178101747	1013.9824754869304	2692.4436113741253	1429.9835967983581	140.9212506821082	59.81778800358356	110.76376234106097
2015	0	1	8-10 g/d	66	16210.535395388317	477.60986661877365	1085.4038166097614	2734.2272119767567	1531.0345067587702	149.13172039992867	64.28067885589523	115.19286586402912
2015	0	1	8-10 g/d	67	15242.23248898104	498.1499597921034	1121.9555271815523	2685.9782026696043	1583.4374922322006	159.04974431684278	66.73139523761503	115.54423869890037
2015	0	1	8-10 g/d	68	15051.874706762843	544.7939513309739	1214.2569241390554	2767.096351420819	1715.1015442059656	171.1757504001993	72.60931267788881	121.29263592550235
2015	0	1	8-10 g/d	69	14645.494608998477	585.9915766719242	1290.792838619911	2804.2204702683266	1825.1375606888535	181.6028425978188	77.63665301355726	124.97002107526865
2015	0	1	8-10 g/d	70	14426.572154861817	627.50481466796	1372.5836682748577	2864.4329301353077	1940.3859526999136	196.83328265599275	82.56145813822016	128.6748391202995
2015	0	1	8-10 g/d	71	14045.410455814039	672.3594871684996	1450.4634922871683	2894.088251404028	2053.38870461558	225.02254432486293	87.68079087036978	131.4112826268786
2015	0	1	8-10 g/d	72	14201.624910871207	746.3987016158177	1586.646952159675	3031.8789006860725	2249.6558140601715	252.01994050824888	96.46380437263345	138.93933922330461
2015	0	1	8-10 g/d	73	13756.637903615192	791.7099628341572	1657.1853285959817	3038.190647509275	2353.5224144158174	269.22878717330855	101.3152421076767	140.1411211295174
2015	0	1	8-10 g/d	74	13709.10407317453	861.4650824520062	1774.6170790855201	3127.5869013266156	2524.5671682750126	321.41008462611535	108.85687459845914	144.56209572059768
2015	0	1	8-10 g/d	75	12912.636295902157	883.2160878133344	1789.9394978323712	3038.90568017522	2550.724865499134	323.94314132712714	110.37899842727174	140.69467442969128
2015	0	1	8-10 g/d	76	12662.025097992784	939.5450530190352	1872.9087973478302	3070.0526054250427	2673.480646500531	361.67023750004256	115.84885229854511	141.74441219145822
2015	0	1	8-10 g/d	77	11873.145959518617	952.2873635829378	1867.2456037582908	2962.2388904240092	2669.7702676129998	383.71840700892386	115.76338864088102	135.9749488157471
2015	0	1	8-10 g/d	78	11595.977095830094	1001.3928145934944	1931.8186377450565	2973.5585868862754	2766.385553412677	427.5208986274024	119.87847849092256	135.23719364221583
2015	0	1	8-10 g/d	79	11140.502004733075	1031.5276805754645	1958.64977587196	2933.07123371554	2808.821045443103	449.56861584034306	121.71401679149493	131.94639412775123
2015	0	1	8-10 g/d	80	10880.963793263936	1045.4253032795743	1992.7972112131542	2919.930878873891	2846.7577997404455	502.73789756330484	121.2742642760027	128.8756681679756
2015	0	1	8-10 g/d	81	10461.195201579103	1067.534405966838	2006.3579236250816	2876.0667596732283	2869.149365438968	540.3349447877167	121.83730036710769	124.65529403503145
2015	0	1	8-10 g/d	82	9596.886503252696	1034.8858547944071	1919.8389485933474	2700.7866423669325	2747.6978503536407	576.0666174977846	115.90168360726113	114.29353500406278
2015	0	1	8-10 g/d	83	8982.073726475268	1017.9775569498837	1866.651200162808	2585.4576760070695	2673.0730422204483	599.8253009429244	112.13759714952327	106.71121138983438
2015	0	1	8-10 g/d	84	8389.57679937064	993.534229903505	1803.8244244183034	2468.247754623554	2583.7410484218294	647.20573708457	107.34864278063394	98.71785349664816
2015	0	1	8-10 g/d	85	6491.801533014688	798.3754314237941	1438.0594689795134	1950.8161192354025	2059.5793167689712	576.0460383310017	84.60470475467939	75.29517016459158
2015	0	1	8-10 g/d	86	5584.645156249359	708.5717332427602	1269.2093625379296	1713.1317974487145	1816.7456400445137	557.2693097637234	73.7984907673503	63.66093677393071
2015	0	1	8-10 g/d	87	5125.376247537038	666.2400033416732	1189.9948845140523	1604.106796838993	1701.54923015085	569.0692134275774	68.30920260090488	57.214003751829374
2015	0	1	8-10 g/d	88	4447.631510340436	587.9503875938365	1050.4692799039387	1419.5260035723884	1499.5538871742465	556.2649005016741	59.29325791458285	48.30298789091101
2015	0	1	8-10 g/d	89	3777.6974320919544	503.91447025156634	903.8269614339887	1229.0495399392037	1287.1781804836514	539.1472880632988	49.90854997958672	39.61546848048606
2015	0	1	8-10 g/d	90	3318.874990861732	443.0755805131627	801.045773837469	1100.2907156917267	1137.1803510775624	527.9291423775214	43.26600077799004	33.52197292778913
2015	0	1	8-10 g/d	91	2691.3415905364163	356.53259939919536	652.705498113	908.9330926690404	922.7716345768857	475.9513040124537	34.36326339575416	26.037144050352676
2015	0	1	8-10 g/d	92	2096.613031986677	273.18624184413443	509.0182112032409	721.1471858770205	715.879971596894	403.50752191850313	26.119244370278228	19.391139487763297
2015	0	1	8-10 g/d	93	1585.7937184246475	201.4183991077703	384.1329060028847	555.3927643346337	536.760952322161	339.42344698201146	19.02338678911976	13.864709985262495
2015	0	1	8-10 g/d	94	1197.7139050679025	146.9729688712655	288.67203448198006	427.0349035554648	400.2216975383904	280.69534972196016	13.758566952811638	9.865274965937024
2015	0	1	8-10 g/d	95	883.9472171097302	103.89644415231967	211.5605614093736	320.77929193184843	290.59082619277996	224.80110569565707	9.656009698210044	6.825257360461943
2015	0	1	8-10 g/d	96	0.0	0.0	0.0	0.0	0.0	0.0	0.0	0.0
2015	0	1	8-10 g/d	97	0.0	0.0	0.0	0.0	0.0	0.0	0.0	0.0
2015	0	1	8-10 g/d	98	0.0	0.0	0.0	0.0	0.0	0.0	0.0	0.0
2015	0	1	8-10 g/d	99	0.0	0.0	0.0	0.0	0.0	0.0	0.0	0.0
2015	0	1	8-10 g/d	100	0.0	0.0	0.0	0.0	0.0	0.0	0.0	0.0
2015	0	1	8-10 g/d	101	0.0	0.0	0.0	0.0	0.0	0.0	0.0	0.0
2015	0	1	8-10 g/d	102	0.0	0.0	0.0	0.0	0.0	0.0	0.0	0.0
2015	0	1	8-10 g/d	103	0.0	0.0	0.0	0.0	0.0	0.0	0.0	0.0
2015	0	1	8-10 g/d	104	0.0	0.0	0.0	0.0	0.0	0.0	0.0	0.0
2015	0	1	8-10 g/d	105	0.0	0.0	0.0	0.0	0.0	0.0	0.0	0.0
2015	0	1	10-12 g/d	0	0.0	0.0	0.0	0.0	0.0	0.0	0.0	0.0
2015	0	1	10-12 g/d	1	0.0	0.0	0.0	0.0	0.0	0.0	0.0	0.0
2015	0	1	10-12 g/d	2	0.0	0.0	0.0	0.0	0.0	0.0	0.0	0.0
2015	0	1	10-12 g/d	3	0.0	0.0	0.0	0.0	0.0	0.0	0.0	0.0
2015	0	1	10-12 g/d	4	0.0	0.0	0.0	0.0	0.0	0.0	0.0	0.0
2015	0	1	10-12 g/d	5	0.0	0.0	0.0	0.0	0.0	0.0	0.0	0.0
2015	0	1	10-12 g/d	6	0.0	0.0	0.0	0.0	0.0	0.0	0.0	0.0
2015	0	1	10-12 g/d	7	0.0	0.0	0.0	0.0	0.0	0.0	0.0	0.0
2015	0	1	10-12 g/d	8	0.0	0.0	0.0	0.0	0.0	0.0	0.0	0.0
2015	0	1	10-12 g/d	9	0.0	0.0	0.0	0.0	0.0	0.0	0.0	0.0
2015	0	1	10-12 g/d	10	0.0	0.0	0.0	0.0	0.0	0.0	0.0	0.0
2015	0	1	10-12 g/d	11	0.0	0.0	0.0	0.0	0.0	0.0	0.0	0.0
2015	0	1	10-12 g/d	12	0.0	0.0	0.0	0.0	0.0	0.0	0.0	0.0
2015	0	1	10-12 g/d	13	0.0	0.0	0.0	0.0	0.0	0.0	0.0	0.0
2015	0	1	10-12 g/d	14	0.0	0.0	0.0	0.0	0.0	0.0	0.0	0.0
2015	0	1	10-12 g/d	15	0.0	0.0	0.0	0.0	0.0	0.0	0.0	0.0
2015	0	1	10-12 g/d	16	0.0	0.0	0.0	0.0	0.0	0.0	0.0	0.0
2015	0	1	10-12 g/d	17	0.0	0.0	0.0	0.0	0.0	0.0	0.0	0.0
2015	0	1	10-12 g/d	18	12211.792254655156	0.0	0.0	452.14939843216564	0.0	1.966002635945295	0.0	0.0
2015	0	1	10-12 g/d	19	12008.618633063023	0.0	0.0	459.63707710328606	0.0	2.305493391579151	0.0	0.0
2015	0	1	10-12 g/d	20	11874.013539535808	0.0	0.0	469.27883166281987	0.0	2.1727813223823866	0.0	0.0
2015	0	1	10-12 g/d	21	11727.389122783206	0.0	0.0	477.97835888705174	0.0	3.0371848188932558	0.0	0.0
2015	0	1	10-12 g/d	22	11934.611168917418	0.0	0.0	500.9793892677938	0.0	3.1740805527990767	0.0	0.0
2015	0	1	10-12 g/d	23	12446.59284024965	0.0	0.0	537.3628294860612	0.0	3.1240345508033798	0.0	0.0
2015	0	1	10-12 g/d	24	12652.297200811445	0.0	0.0	560.999835730489	0.0	1.7963511903484382	0.0	0.0
2015	0	1	10-12 g/d	25	12369.5494521832	0.0	0.0	562.4242357496452	0.0	2.6711748638903936	0.0	0.0
2015	0	1	10-12 g/d	26	12502.510463531293	0.0	0.0	582.0159659693173	0.0	2.9130168796744242	0.0	0.0
2015	0	1	10-12 g/d	27	12420.152857476496	0.0	0.0	591.0161582219454	0.0	2.893828005783297	0.0	0.0
2015	0	1	10-12 g/d	28	12541.475240952743	0.0	0.0	609.1693958058939	0.0	4.138327058190964	0.0	0.0
2015	0	1	10-12 g/d	29	12778.80567223017	0.0	0.0	632.8019448562924	0.0	3.6667090956041837	0.0	0.0
2015	0	1	10-12 g/d	30	13400.597143310588	0.0	0.0	675.8489218651249	0.0	5.211764357096051	0.0	0.0
2015	0	1	10-12 g/d	31	13967.991078556515	0.0	0.0	716.8944050648965	0.0	5.418281909182418	0.0	0.0
2015	0	1	10-12 g/d	32	15201.075580991783	0.0	0.0	793.4642180437091	0.0	5.380152869220328	0.0	0.0
2015	0	1	10-12 g/d	33	15849.30795128642	0.0	0.0	841.0433213989818	0.0	7.87495559942267	0.0	0.0
2015	0	1	10-12 g/d	34	16558.643104424293	0.0	0.0	893.0971815699387	0.0	8.542243007945553	0.0	0.0
2015	0	1	10-12 g/d	35	16918.435253476913	0.0	0.0	927.4646059652297	0.0	9.481139674972889	3.358740764397366	3.815081234931993
2015	0	1	10-12 g/d	36	16240.97953713499	3.072879119252734	3.5901081527792713	905.2396032654772	6.662308004606073	9.756853148626302	3.430755059420055	4.219316008546916
2015	0	1	10-12 g/d	37	16067.788798429538	6.252497472914883	7.640009299103731	910.9576198196864	13.889533796742398	10.203493944315213	3.6300630845407897	4.809710007166298
2015	0	1	10-12 g/d	38	16149.260412161238	9.71463995235297	12.40486308056111	931.8574696563148	22.11204084731516	10.97427117580475	3.9191428205566394	5.557662822126024
2015	0	1	10-12 g/d	39	16432.893583636644	13.613362352649371	18.14963786378218	965.8650329664598	31.747964666206432	12.030913346279197	4.2995652537828555	6.495337273183294
2015	0	1	10-12 g/d	40	16765.10620269226	17.97074395395173	24.990019483176344	1004.7336271332994	42.93397629745266	15.46782725521764	4.749891742656726	7.606350898286193
2015	0	1	10-12 g/d	41	16519.424927274813	22.044526950974962	31.938191645064354	1010.6579617641628	53.94009832750148	17.1021158434055	5.084511539601897	8.582902217388021
2015	0	1	10-12 g/d	42	16322.577566188666	26.422739414862914	39.834708287371065	1020.8698128246713	66.19296388449908	17.124038204102916	5.478269306119862	9.711670952194256
2015	0	1	10-12 g/d	43	16205.556290384622	31.24330341136348	48.947140645418024	1037.7915549334266	80.09607701754543	18.911873496141464	5.9509849822545275	11.017745738043592
2015	0	1	10-12 g/d	44	15786.938435350748	35.76281540851006	58.136709083158266	1037.0132559888034	93.76782496019013	24.276210349417564	6.359842172379077	12.220946201014417
2015	0	1	10-12 g/d	45	15732.033849799773	41.45126155898923	69.8103457334016	1062.110752193239	111.07766878017158	22.078200399490335	6.977468213466454	13.866935701724783
2015	0	1	10-12 g/d	46	15317.968886416638	46.577494016020076	81.13162119664678	1065.181165649878	127.46241751868327	28.179513914010712	7.493912365533634	15.332852333355477
2015	0	1	10-12 g/d	47	15050.150172325099	52.491777337533655	94.39748226975652	1080.4859885696887	146.560020924368	29.231559843741994	8.144707726874007	17.090932813632815
2015	0	1	10-12 g/d	48	14778.028055933071	58.83828417222936	109.03542654344653	1098.102822767318	167.43958937096508	31.807981200683066	8.866162870937162	18.988177860606108
2015	0	1	10-12 g/d	49	14536.902711514143	65.81988035647642	125.44338498099977	1120.8007120483235	190.6952854345482	35.263470801901974	9.687347416344686	21.07688525989789
2015	0	1	10-12 g/d	50	9187.418656915426	48.654950327430285	94.09910975605118	737.9901815653467	142.2557277790549	24.95690690697811	7.027337808705656	15.299786433375
2015	0	1	10-12 g/d	51	9057.775342075154	54.32672315843568	107.55143882015366	758.397150862153	161.23308998006738	25.67425408317947	7.733378691114673	16.972741540653946
2015	0	1	10-12 g/d	52	9069.582878971472	61.490318522210536	124.33515102344613	793.0202790860603	184.98249714637868	30.563835907655307	8.650279384213508	19.06504781320434
2015	0	1	10-12 g/d	53	8752.64106948045	66.97484723200577	138.0076576254097	800.5053567914493	203.92647597276965	28.05222648066481	9.343364405827181	20.598105257688623
2015	0	1	10-12 g/d	54	8806.549823909067	75.95869659611066	159.13920451662406	843.6622364370199	233.72528563969107	31.953448890485795	10.524206441397878	23.133088094893015
2015	0	1	10-12 g/d	55	8912.984550574794	86.56246107298125	183.96357572651243	895.4399902270713	268.73939173438475	36.0908273126661	11.932912304046596	26.056626420337373
2015	0	1	10-12 g/d	56	9167.955209633365	100.16443232920703	215.43078554092702	966.8368698766669	313.2415302869679	37.70414433206814	13.761938628430034	29.76177344530193
2015	0	1	10-12 g/d	57	9687.01815056149	118.96197248713293	258.3364767909938	1073.1479771618112	374.12593361161595	46.41590727004335	16.29590282909555	34.79392695903552
2015	0	1	10-12 g/d	58	9925.864517261332	136.90819826468157	299.49434828614085	1155.7222083350537	432.2715984059027	49.93928813350374	18.71996618496215	39.347663768545445
2015	0	1	10-12 g/d	59	7144.312895753887	110.59566406539747	243.15903828305892	874.5699900656792	349.9905425608296	36.877670352767844	15.103457788917048	31.162151689884805
2015	0	1	10-12 g/d	60	7450.343323728535	125.50187269222158	280.9153096902483	955.8191554256789	401.685132340996	44.5420614719357	17.11042882811116	35.08476890517155
2015	0	1	10-12 g/d	61	7033.155261582462	132.65071340169976	297.2283629960384	948.3484053891317	424.2731210436725	47.08384670972203	18.056498335345786	36.16182769002787
2015	0	1	10-12 g/d	62	6473.782944005186	136.58976304508346	305.73292697159775	917.1712977839722	435.87205853716887	42.511797815974916	18.576774515657178	36.261909670107215
2015	0	1	10-12 g/d	63	6159.039368534461	145.22726760762473	324.0697984363943	916.326335983642	461.65565177063195	45.84216368832423	19.709406301480335	37.40459893710249
2015	0	1	10-12 g/d	64	6329.318446518388	166.6066256937359	369.9231888596359	988.1560035015817	526.7923278425125	52.583558699459964	22.553569298984502	41.53425063196429
2015	0	1	10-12 g/d	65	6093.647402577102	178.8462554716764	394.3984139933912	997.4308613284522	561.6692246047604	52.38355415995598	24.150886492055708	43.072298405572845
2015	0	1	10-12 g/d	66	5915.388100645039	193.31030609432145	422.6710660056276	1014.0356639524591	602.1688087048522	55.52925483863285	26.012047565860758	44.84600072498837
2015	0	1	10-12 g/d	67	5562.044589732308	202.07177116147975	437.37585017277974	997.2900922252448	623.557545071508	59.27975136578286	27.06305539641157	45.03041782019593
2015	0	1	10-12 g/d	68	5492.581112287939	221.46216799205595	473.82392203054707	1028.6350942267572	676.1813975521311	63.917342342124	29.508590129845803	47.316402151624786
2015	0	1	10-12 g/d	69	5344.28911783779	238.6901577920135	504.136098672683	1043.7215730866772	720.3101982411255	67.9423466887249	31.614471207912743	48.793432347020754
2015	0	1	10-12 g/d	70	5264.401895217132	249.33093427474515	528.8014129733011	1062.0752390837272	753.0874223037281	73.29464270427218	32.7968717332653	49.56118504437578
2015	0	1	10-12 g/d	71	5125.312141302507	267.49870043569155	559.0925800625545	1074.1174007999819	797.411294096098	83.79015259768428	34.87468333095282	50.641051117246775
2015	0	1	10-12 g/d	72	5182.316226494746	297.3078774089979	611.8480008756912	1126.3726397725252	874.0543479096642	93.94923821715138	38.412732646484514	53.56520684121608
2015	0	1	10-12 g/d	73	5019.936120251659	315.69667954879816	639.2695784582706	1129.8456290433448	914.7634987644434	100.48719326408609	40.38721096446207	54.04769106232241
2015	0	1	10-12 g/d	74	5002.590856742114	343.8443036633319	684.7489484101363	1164.2521242368123	981.5282347469033	119.87844826412375	43.43461919328552	55.768381959530174
2015	0	1	10-12 g/d	75	4711.951592019759	352.82782922136414	690.786745555345	1132.358012021557	991.8889186171749	121.03917322811911	44.078804173354136	54.28784270890757
2015	0	1	10-12 g/d	76	4620.501031041611	375.6101297477483	722.8831165683135	1145.0695325995534	1039.7285756921337	135.17235720465894	46.29693062444676	54.70092703842053
2015	0	1	10-12 g/d	77	4332.630885599181	380.94709567988923	720.721751057697	1105.887663117581	1038.2992994328927	143.45763821954733	46.29182824817757	52.47914960501437
2015	0	1	10-12 g/d	78	4231.489431034541	400.8052855329107	745.6224342019051	1111.0977818415454	1075.8026082910249	159.83358360990792	47.96288171576432	52.196590103346715
2015	0	1	10-12 g/d	79	4065.2818645376246	413.0478979553744	755.9106149471896	1096.8754913622925	1092.1551568377065	168.23270411289323	48.718817492000085	50.92646705042316
2015	0	1	10-12 g/d	80	3970.5737872018944	399.4282318355744	757.9592755346843	1080.8280124517557	1081.138997846011	186.04562358416422	46.322418478315804	49.03387185816829
2015	0	1	10-12 g/d	81	3817.3960301619954	407.87078385957375	762.9798359898725	1064.9253734024003	1089.3298184142773	199.95871398940938	46.53689599452832	47.425406024448066
2015	0	1	10-12 g/d	82	3502.000719056021	395.3757118134329	729.926835654124	1000.2771632610377	1042.8938430238102	213.04506217847177	44.26758544469511	43.48039455586486
2015	0	1	10-12 g/d	83	3277.6493332571335	388.881703056583	709.5428961847374	957.7414751869728	1014.2398003794424	221.80943033100078	42.82655452838137	40.593067564703915
2015	0	1	10-12 g/d	84	3061.441226174109	379.5002560320923	685.4957564142833	914.4262966597689	980.0210624639981	239.16141008609324	40.99356644588301	37.550013951612314
2015	0	1	10-12 g/d	85	2368.9239499806426	304.91458376292877	546.3606635156906	722.7557302122242	780.95077177079	212.71412168207993	32.30470296698609	28.639065942358165
2015	0	1	10-12 g/d	86	2037.8934466869723	270.57770639912053	482.0895438177442	634.6665488664485	688.6586617122666	205.67931254503506	28.175319470115475	24.212980223028772
2015	0	1	10-12 g/d	87	1870.301634449861	254.37544472592785	451.8912244707442	594.1977486071812	644.805978003777	209.94252943888927	26.076669868263068	21.760503990656478
2015	0	1	10-12 g/d	88	1622.9857246514875	224.45230183266025	398.8147064893681	525.7105563817798	568.1125620957823	205.0822161106308	22.63266835755846	18.371388048922427
2015	0	1	10-12 g/d	89	1378.519949686015	192.34672101066204	343.0665496632584	455.0313636105781	487.54473896990044	198.59806868252988	19.049007332747102	15.06763991273727
2015	0	1	10-12 g/d	90	1211.091006534989	169.1058160446876	303.99270600582196	407.204085096799	430.6517246229355	194.3360605654752	16.512802205509004	12.750624759901882
2015	0	1	10-12 g/d	91	982.097702425619	136.0638691501705	247.6531156047845	336.2293340347617	349.4060999691987	175.07976935483646	13.114676112750718	9.904357651862476
2015	0	1	10-12 g/d	92	765.0753020166885	104.2500292731861	193.10255200009635	266.6221052071524	271.0402083007487	148.3482751513899	9.968389539402374	7.376910372670965
2015	0	1	10-12 g/d	93	578.6721451973426	76.86008526194428	145.70364501770408	205.21785592537728	203.211157891327	124.6866688437004	7.260542390664163	5.275086593761102
2015	0	1	10-12 g/d	94	437.0579184949165	56.08321720935468	109.47917631925215	157.68890687483224	151.5140393732633	103.03912210072599	5.251493408761827	3.7538735997477266
2015	0	1	10-12 g/d	95	322.5612895668337	39.64574386489855	80.22310049359568	118.37337190771954	110.0086887939868	82.46444192800291	3.685919510060161	2.597427206178471
2015	0	1	10-12 g/d	96	0.0	0.0	0.0	0.0	0.0	0.0	0.0	0.0
2015	0	1	10-12 g/d	97	0.0	0.0	0.0	0.0	0.0	0.0	0.0	0.0
2015	0	1	10-12 g/d	98	0.0	0.0	0.0	0.0	0.0	0.0	0.0	0.0
2015	0	1	10-12 g/d	99	0.0	0.0	0.0	0.0	0.0	0.0	0.0	0.0
2015	0	1	10-12 g/d	100	0.0	0.0	0.0	0.0	0.0	0.0	0.0	0.0
2015	0	1	10-12 g/d	101	0.0	0.0	0.0	0.0	0.0	0.0	0.0	0.0
2015	0	1	10-12 g/d	102	0.0	0.0	0.0	0.0	0.0	0.0	0.0	0.0
2015	0	1	10-12 g/d	103	0.0	0.0	0.0	0.0	0.0	0.0	0.0	0.0
2015	0	1	10-12 g/d	104	0.0	0.0	0.0	0.0	0.0	0.0	0.0	0.0
2015	0	1	10-12 g/d	105	0.0	0.0	0.0	0.0	0.0	0.0	0.0	0.0
2015	0	1	12-14 g/d	0	0.0	0.0	0.0	0.0	0.0	0.0	0.0	0.0
2015	0	1	12-14 g/d	1	0.0	0.0	0.0	0.0	0.0	0.0	0.0	0.0
2015	0	1	12-14 g/d	2	0.0	0.0	0.0	0.0	0.0	0.0	0.0	0.0
2015	0	1	12-14 g/d	3	0.0	0.0	0.0	0.0	0.0	0.0	0.0	0.0
2015	0	1	12-14 g/d	4	0.0	0.0	0.0	0.0	0.0	0.0	0.0	0.0
2015	0	1	12-14 g/d	5	0.0	0.0	0.0	0.0	0.0	0.0	0.0	0.0
2015	0	1	12-14 g/d	6	0.0	0.0	0.0	0.0	0.0	0.0	0.0	0.0
2015	0	1	12-14 g/d	7	0.0	0.0	0.0	0.0	0.0	0.0	0.0	0.0
2015	0	1	12-14 g/d	8	0.0	0.0	0.0	0.0	0.0	0.0	0.0	0.0
2015	0	1	12-14 g/d	9	0.0	0.0	0.0	0.0	0.0	0.0	0.0	0.0
2015	0	1	12-14 g/d	10	0.0	0.0	0.0	0.0	0.0	0.0	0.0	0.0
2015	0	1	12-14 g/d	11	0.0	0.0	0.0	0.0	0.0	0.0	0.0	0.0
2015	0	1	12-14 g/d	12	0.0	0.0	0.0	0.0	0.0	0.0	0.0	0.0
2015	0	1	12-14 g/d	13	0.0	0.0	0.0	0.0	0.0	0.0	0.0	0.0
2015	0	1	12-14 g/d	14	0.0	0.0	0.0	0.0	0.0	0.0	0.0	0.0
2015	0	1	12-14 g/d	15	0.0	0.0	0.0	0.0	0.0	0.0	0.0	0.0
2015	0	1	12-14 g/d	16	0.0	0.0	0.0	0.0	0.0	0.0	0.0	0.0
2015	0	1	12-14 g/d	17	0.0	0.0	0.0	0.0	0.0	0.0	0.0	0.0
2015	0	1	12-14 g/d	18	5702.081630635657	0.0	0.0	211.12320987283445	0.0	0.9179903557507343	0.0	0.0
2015	0	1	12-14 g/d	19	5607.213142952518	0.0	0.0	214.61944445682187	0.0	1.076509567108754	0.0	0.0
2015	0	1	12-14 g/d	20	5544.3616891749625	0.0	0.0	219.1214930948983	0.0	1.0145420065979442	0.0	0.0
2015	0	1	12-14 g/d	21	5475.898107163375	0.0	0.0	223.18358871624932	0.0	1.4181600377336063	0.0	0.0
2015	0	1	12-14 g/d	22	5572.656771299808	0.0	0.0	233.92351425371612	0.0	1.4820810862505283	0.0	0.0
2015	0	1	12-14 g/d	23	5811.717634758679	0.0	0.0	250.91212289750794	0.0	1.458712992666292	0.0	0.0
2015	0	1	12-14 g/d	24	5907.767550261437	0.0	0.0	261.94900203719703	0.0	0.8387745800449098	0.0	0.0
2015	0	1	12-14 g/d	25	5775.743410334617	0.0	0.0	262.6140981125353	0.0	1.2472580895210694	0.0	0.0
2015	0	1	12-14 g/d	26	5837.827241677725	0.0	0.0	271.762112988257	0.0	1.36018196867217	0.0	0.0
2015	0	1	12-14 g/d	27	5799.371833913341	0.0	0.0	275.96459566250604	0.0	1.3512220679978877	0.0	0.0
2015	0	1	12-14 g/d	28	5856.021248482866	0.0	0.0	284.44093356068254	0.0	1.9323190231085507	0.0	0.0
2015	0	1	12-14 g/d	29	5966.838427134615	0.0	0.0	295.4757320975117	0.0	1.7121052854195855	0.0	0.0
2015	0	1	12-14 g/d	30	6257.173041453614	0.0	0.0	315.5757619428897	0.0	2.4335416612318057	0.0	0.0
2015	0	1	12-14 g/d	31	6522.107786067063	0.0	0.0	334.7412347821223	0.0	2.529971448881891	0.0	0.0
2015	0	1	12-14 g/d	32	7097.8748757290305	0.0	0.0	370.49416062932136	0.0	2.5121677525090567	0.0	0.0
2015	0	1	12-14 g/d	33	7400.555397096512	0.0	0.0	392.7103764089599	0.0	3.6770719164727046	0.0	0.0
2015	0	1	12-14 g/d	34	7731.766998491599	0.0	0.0	417.0160122035187	0.0	3.9886500461068626	0.0	0.0
2015	0	1	12-14 g/d	35	7899.765610866918	0.0	0.0	433.06327622672046	0.0	4.43317253746462	1.6587150814802705	1.8369202827282827
2015	0	1	12-14 g/d	36	7583.4396213671425	1.520205737079373	1.7300551902960823	422.7494172129182	3.24991411379782	4.562571021203991	1.697242870553994	2.0332578774901133
2015	0	1	12-14 g/d	37	7502.571253363247	3.098676575053524	3.685109390899331	425.4905837376303	6.782263959461686	4.775074472630783	1.7990119992896554	2.3199190045563274
2015	0	1	12-14 g/d	38	7540.613140502246	4.823070826817031	5.989500198317495	435.332757060967	10.808740065617846	5.135928771288345	1.945741077456068	2.6834152540545126
2015	0	1	12-14 g/d	39	7673.050436907186	6.770983955370599	8.772963712462019	451.3122600215508	15.53620607965659	5.632258423001289	2.13849272438721	3.139616799182896
2015	0	1	12-14 g/d	40	7828.17134540595	8.955015945033104	12.09379663515271	469.5808819994816	21.034977913451254	7.240160391727932	2.3669043163004444	3.6810217863511667
2015	0	1	12-14 g/d	41	7713.454760833411	11.006504896174127	15.476131270553383	472.46939528488355	26.46055292129634	8.006680885548224	2.538599130273642	4.158928319794636
2015	0	1	12-14 g/d	42	7621.540349695497	13.2195923029503	19.328955546710645	477.37811985348606	32.51502169874583	8.02166220515508	2.7408130895787073	4.712322113380861
2015	0	1	12-14 g/d	43	7566.899475492828	15.6653048502242	23.785215351405807	485.44395661625975	39.40127907577439	8.860785191984897	2.9837755280504177	5.353844533760262
2015	0	1	12-14 g/d	44	7371.433083731972	17.97257631089917	28.29441698004987	485.250203332537	46.19800757778174	11.370059570122717	3.196096160303757	5.947674615594482
2015	0	1	12-14 g/d	45	7345.796534762194	20.881951339670294	34.03116408580648	497.1881869516238	54.81637477807258	10.351936070405397	3.514998644690533	6.759709146401576
2015	0	1	12-14 g/d	46	7152.456039151744	23.52462535779084	39.61758414067518	498.84137234600024	63.01190617057604	13.206102295208192	3.7848482688493337	7.487034442029002
2015	0	1	12-14 g/d	47	7027.402770317247	26.58331763247251	46.17755756763908	506.2507496043998	72.58619435137827	13.707803670251502	4.124636150091409	8.360325315655139
2015	0	1	12-14 g/d	48	6900.340136874933	29.88170145076856	53.436718027119646	514.7750609025045	83.08701348587569	14.920862882468034	4.502689594485443	9.305507406793058
2015	0	1	12-14 g/d	49	6787.750900624043	33.526083794442116	61.59526739349426	525.7170816277762	94.81711962048378	16.54616883890757	4.934238748483059	10.34875153094016
2015	0	1	12-14 g/d	50	2684.526463237591	15.486831696876592	28.95517914042567	216.73906886754926	44.27497058188251	7.330709420845926	2.2367338879972465	4.707656352993685
2015	0	1	12-14 g/d	51	2646.6452125330106	17.345214484780502	33.16041113275932	222.88359745152826	50.28830353720287	7.547030068206296	2.469001920282227	5.232759205442838
2015	0	1	12-14 g/d	52	2650.0953269174206	19.69435281945303	38.41272270459854	233.23042976942173	57.82160891988229	8.985598252238297	2.7704393929510953	5.88965624306142
2015	0	1	12-14 g/d	53	2557.48614314734	21.520327815068864	42.72405608495746	235.6189620312659	63.8848763050384	8.260160782261188	3.00207334562674	6.376211836484879
2015	0	1	12-14 g/d	54	2573.2381352088705	24.48753754381407	49.36747562224942	248.53413827255233	73.38522069089301	9.414123505412654	3.3926139347791335	7.175597917176224
2015	0	1	12-14 g/d	55	2604.3379305933486	27.99952972624194	57.18632157749329	264.0294583522503	84.57103473475856	10.640439259436826	3.859589750858082	8.09903110175281
2015	0	1	12-14 g/d	56	2678.839399039425	32.50915555822001	67.10614770465486	285.36133765612817	98.80093410157859	11.134995411086821	4.466227493735075	9.26959978688334
2015	0	1	12-14 g/d	57	2830.5074086801324	38.742108266705095	80.6357347285286	317.07028689498077	118.27415453448704	13.712861667723725	5.30661315510043	10.858883843534494
2015	0	1	12-14 g/d	58	2900.297430601262	44.73976295373581	93.67124189215484	341.846974170434	136.96603954211884	14.778067240260809	6.11683970651405	12.304611776953156
2015	0	1	12-14 g/d	59	2087.5391968157965	36.26533174142458	76.20224857470474	258.990405658248	111.14377292213187	10.937011710459691	4.952002010779071	9.763973404240055
2015	0	1	12-14 g/d	60	2176.960097241259	40.404269408547854	87.29583401444249	282.6107130906543	126.07989715451843	13.178633172286226	5.507980103781435	10.900941302858625
2015	0	1	12-14 g/d	61	2055.0594961994793	42.825515236252365	92.51432115138343	280.6978301697254	133.41192457906425	13.943650882862302	5.828726411188281	11.253490561128194
2015	0	1	12-14 g/d	62	1891.6131694238575	44.219038489190226	95.30920119193051	271.7703538672557	137.3002570766417	12.62731652913242	6.0131274109359545	11.301908037856787
2015	0	1	12-14 g/d	63	1799.6463196447003	47.142692234805374	101.17538307732453	271.8342798075272	145.66773235635702	13.630024150131552	6.3968971118102065	11.675069822237399
2015	0	1	12-14 g/d	64	1849.4011755028769	54.22573377582478	115.65316204449707	293.4969237002566	166.48786435650115	15.654284377952758	7.3391822559595425	12.981948528717192
2015	0	1	12-14 g/d	65	1780.5390524512623	58.35883849938942	123.46774821355464	296.62373624291183	177.77981538941796	15.639929716684676	7.8789382511755495	13.480097974697998
2015	0	1	12-14 g/d	66	1728.4524075268273	63.23492807256955	132.48076639750767	301.9547717318286	190.86892420457005	16.612277350215813	8.506908319011938	14.052053938351776
2015	0	1	12-14 g/d	67	1625.206866958746	66.25818526102731	137.24417756984323	297.3689610162575	197.90704427278644	17.75431123830074	8.871403247419007	14.125391660184095
2015	0	1	12-14 g/d	68	1604.9099206246901	72.7808597371162	148.8330911280147	307.14267067692936	214.8645375862764	19.184438870039006	9.694672029483918	14.85729982384462
2015	0	1	12-14 g/d	69	1561.579601385558	78.61100581911266	158.49889391485618	312.0948999365481	229.13095491373144	20.438121082272744	10.408459448741871	15.334758377824166
2015	0	1	12-14 g/d	70	1538.2368789944012	79.89777937108954	163.7999933759419	316.0525430152388	235.18981411565827	21.917094870759048	10.506785177967082	15.347555568694016
2015	0	1	12-14 g/d	71	1497.5954171113117	85.83725792321528	173.27351779678804	319.9901116990473	249.17930593287306	25.055679703666293	11.187458141866644	15.690097129711853
2015	0	1	12-14 g/d	72	1514.2518226123211	95.52243153093346	189.70505130878652	335.9340481811173	273.2604589245999	28.12995450485434	12.337556139828061	16.60325923793568
2015	0	1	12-14 g/d	73	1466.804971212914	101.5456152065983	198.27421030701956	337.34979382491656	286.09347670762776	30.129046937797497	12.986094640570611	16.758642120443113
2015	0	1	12-14 g/d	74	1461.7367555756355	110.7112914834088	212.43271707286922	348.01317405463533	307.05444908480865	35.91555192055766	13.979747356543811	17.296829776489368
2015	0	1	12-14 g/d	75	1376.8131413876836	113.7046357563641	214.340444993725	338.8539680352901	310.34369376208826	36.33609048592636	14.199374337207644	16.840885136574215
2015	0	1	12-14 g/d	76	1350.0916584345832	121.13926101143213	224.3173115293628	343.0270618085109	325.3293217863938	40.59171286409434	14.925097728970519	16.971175831518003
2015	0	1	12-14 g/d	77	1265.9771696674288	122.94000913027594	223.64739635956096	331.632468309693	324.8688361434167	43.09549028790728	14.932978220338255	16.282952493091543
2015	0	1	12-14 g/d	78	1236.42404691899	129.41787215757114	231.359121720845	333.52132640296344	336.5603787842922	48.01548259646193	15.480306191541946	16.19555993361745
2015	0	1	12-14 g/d	79	1187.8588702014313	133.4284752215839	234.52171997221285	329.5517443532671	341.6071031925312	50.59107712204525	15.731218693653373	15.801098620382763
2015	0	1	12-14 g/d	80	1160.1855541826008	122.62092167992111	231.5098960318821	320.82275151753623	329.66235512225427	55.21414959830701	14.21608397479208	14.982513470177267
2015	0	1	12-14 g/d	81	1115.4276349335996	125.2104504968901	232.99551884083746	316.20805318767395	332.05144979370124	59.34321734471363	14.28164291295915	14.490100563038284
2015	0	1	12-14 g/d	82	1023.270433500169	121.36715779473151	222.85003982728654	297.09177217099233	317.78559649017893	63.18236952606607	13.584472586412714	13.283832862342122
2015	0	1	12-14 g/d	83	957.715866776758	119.36209474101754	216.5720363065407	284.5139352984754	308.9423135235596	65.77431624484365	13.141138276932136	12.400846794071636
2015	0	1	12-14 g/d	84	894.5407331289462	116.46813584074033	209.17686229198742	271.6782316023229	298.410420309818	70.86444775583873	12.577398349169851	11.470542155599402
2015	0	1	12-14 g/d	85	692.1899687605473	93.56461618110103	166.67542033863256	214.73965875367955	237.71020737653973	62.978698111409706	9.910413083292749	8.74809908742245
2015	0	1	12-14 g/d	86	595.4642154330104	83.01573610135009	147.02948903762712	188.5571304501682	209.5473329991646	60.86327599082569	8.642608884121355	7.39592466805632
2015	0	1	12-14 g/d	87	546.4945507994162	78.03313694480069	137.78413783058676	176.50857349193407	196.14328446674162	62.094884110785856	7.998005624006655	6.646804324696541
2015	0	1	12-14 g/d	88	474.22984518118756	68.8442873265991	121.57146875409249	156.12748103259906	172.76713862089065	60.61306967455393	6.941081868846918	5.611749336999778
2015	0	1	12-14 g/d	89	402.79793739970046	58.98975713509968	104.55444170504003	135.09289413411034	148.2322010593367	58.64047361316284	5.841674486430983	4.602854777837273
2015	0	1	12-14 g/d	90	353.8758793782654	51.85720374936628	92.6276275856384	120.84358578678386	130.9111179613548	57.33989434364248	5.063749180839332	3.895388870295101
2015	0	1	12-14 g/d	91	286.96497297449787	41.72198393333542	75.44743444627181	99.73126669002389	106.2000773650909	51.61830809066468	4.02171300328637	3.02618163008519
2015	0	1	12-14 g/d	92	223.55189975884423	31.965671278248657	58.819535808572944	79.03935568117339	82.37460557359678	43.71026290907359	3.056998856230498	2.254246368232036
2015	0	1	12-14 g/d	93	169.08565347149306	23.567179887121966	44.37567975865109	60.797532705116716	61.75777175680106	36.70554652541697	2.2267698995004177	1.6122276329968677
2015	0	1	12-14 g/d	94	127.70655088020794	17.19693059921887	33.33899598554842	46.68460920879423	46.04650614188876	30.308902683504922	1.6107918259585294	1.147498159601717
2015	0	1	12-14 g/d	95	94.25109767832419	12.15724071486971	24.42689086280593	35.01981641446	33.43336092937497	24.238433227864242	1.1307481431797752	0.7941361372457226
2015	0	1	12-14 g/d	96	0.0	0.0	0.0	0.0	0.0	0.0	0.0	0.0
2015	0	1	12-14 g/d	97	0.0	0.0	0.0	0.0	0.0	0.0	0.0	0.0
2015	0	1	12-14 g/d	98	0.0	0.0	0.0	0.0	0.0	0.0	0.0	0.0
2015	0	1	12-14 g/d	99	0.0	0.0	0.0	0.0	0.0	0.0	0.0	0.0
2015	0	1	12-14 g/d	100	0.0	0.0	0.0	0.0	0.0	0.0	0.0	0.0
2015	0	1	12-14 g/d	101	0.0	0.0	0.0	0.0	0.0	0.0	0.0	0.0
2015	0	1	12-14 g/d	102	0.0	0.0	0.0	0.0	0.0	0.0	0.0	0.0
2015	0	1	12-14 g/d	103	0.0	0.0	0.0	0.0	0.0	0.0	0.0	0.0
2015	0	1	12-14 g/d	104	0.0	0.0	0.0	0.0	0.0	0.0	0.0	0.0
2015	0	1	12-14 g/d	105	0.0	0.0	0.0	0.0	0.0	0.0	0.0	0.0
2015	0	1	14-16 g/d	0	0.0	0.0	0.0	0.0	0.0	0.0	0.0	0.0
2015	0	1	14-16 g/d	1	0.0	0.0	0.0	0.0	0.0	0.0	0.0	0.0
2015	0	1	14-16 g/d	2	0.0	0.0	0.0	0.0	0.0	0.0	0.0	0.0
2015	0	1	14-16 g/d	3	0.0	0.0	0.0	0.0	0.0	0.0	0.0	0.0
2015	0	1	14-16 g/d	4	0.0	0.0	0.0	0.0	0.0	0.0	0.0	0.0
2015	0	1	14-16 g/d	5	0.0	0.0	0.0	0.0	0.0	0.0	0.0	0.0
2015	0	1	14-16 g/d	6	0.0	0.0	0.0	0.0	0.0	0.0	0.0	0.0
2015	0	1	14-16 g/d	7	0.0	0.0	0.0	0.0	0.0	0.0	0.0	0.0
2015	0	1	14-16 g/d	8	0.0	0.0	0.0	0.0	0.0	0.0	0.0	0.0
2015	0	1	14-16 g/d	9	0.0	0.0	0.0	0.0	0.0	0.0	0.0	0.0
2015	0	1	14-16 g/d	10	0.0	0.0	0.0	0.0	0.0	0.0	0.0	0.0
2015	0	1	14-16 g/d	11	0.0	0.0	0.0	0.0	0.0	0.0	0.0	0.0
2015	0	1	14-16 g/d	12	0.0	0.0	0.0	0.0	0.0	0.0	0.0	0.0
2015	0	1	14-16 g/d	13	0.0	0.0	0.0	0.0	0.0	0.0	0.0	0.0
2015	0	1	14-16 g/d	14	0.0	0.0	0.0	0.0	0.0	0.0	0.0	0.0
2015	0	1	14-16 g/d	15	0.0	0.0	0.0	0.0	0.0	0.0	0.0	0.0
2015	0	1	14-16 g/d	16	0.0	0.0	0.0	0.0	0.0	0.0	0.0	0.0
2015	0	1	14-16 g/d	17	0.0	0.0	0.0	0.0	0.0	0.0	0.0	0.0
2015	0	1	14-16 g/d	18	2462.8483047885384	0.0	0.0	91.18852959649061	0.0	0.39649923272334586	0.0	0.0
2015	0	1	14-16 g/d	19	2421.8726133314485	0.0	0.0	92.69862613866903	0.0	0.4649669937813637	0.0	0.0
2015	0	1	14-16 g/d	20	2394.7257561082224	0.0	0.0	94.64315509137124	0.0	0.4382019085438396	0.0	0.0
2015	0	1	14-16 g/d	21	2365.1548560833326	0.0	0.0	96.3976572098392	0.0	0.6125329643298435	0.0	0.0
2015	0	1	14-16 g/d	22	2406.94700135924	0.0	0.0	101.03645788489311	0.0	0.6401418161430913	0.0	0.0
2015	0	1	14-16 g/d	23	2510.202329742606	0.0	0.0	108.37419073683893	0.0	0.6300486332503624	0.0	0.0
2015	0	1	14-16 g/d	24	2551.6883469802415	0.0	0.0	113.14125180362588	0.0	0.3622842814032397	0.0	0.0
2015	0	1	14-16 g/d	25	2494.6643600841344	0.0	0.0	113.42852070691708	0.0	0.5387168512692939	0.0	0.0
2015	0	1	14-16 g/d	26	2521.47966512556	0.0	0.0	117.37973963315056	0.0	0.5874910361156354	0.0	0.0
2015	0	1	14-16 g/d	27	2504.869970340529	0.0	0.0	119.19487978161376	0.0	0.5836210676468091	0.0	0.0
2015	0	1	14-16 g/d	28	2529.3379865958123	0.0	0.0	122.8559849205122	0.0	0.8346089776631842	0.0	0.0
2015	0	1	14-16 g/d	29	2577.202353590954	0.0	0.0	127.62215057269516	0.0	0.7394940930716307	0.0	0.0
2015	0	1	14-16 g/d	30	2702.603947833748	0.0	0.0	136.30377399141955	0.0	1.0510975575217727	0.0	0.0
2015	0	1	14-16 g/d	31	2817.0346854949603	0.0	0.0	144.58173645352792	0.0	1.09274755318172	0.0	0.0
2015	0	1	14-16 g/d	32	3065.720526874211	0.0	0.0	160.02417247622714	0.0	1.0850577645646968	0.0	0.0
2015	0	1	14-16 g/d	33	3196.4547088358886	0.0	0.0	169.6198277731457	0.0	1.5882042916331272	0.0	0.0
2015	0	1	14-16 g/d	34	3339.5119290163857	0.0	0.0	180.11794039010533	0.0	1.7227814045928012	0.0	0.0
2015	0	1	14-16 g/d	35	3412.073965610296	0.0	0.0	187.04908513265838	0.0	1.9178305563750917	0.7625162490064369	0.8204462790631748
2015	0	1	14-16 g/d	36	3275.4461558011826	0.7002361881123321	0.7734393923216679	182.62652838855115	1.4735102318902509	1.9753553989169816	0.7817771012259306	0.9089840155113424
2015	0	1	14-16 g/d	37	3240.5174915113166	1.430122746132375	1.6491492558289664	183.84661535679342	3.078544190471775	2.06709016526664	0.8302863404733872	1.0381965136391171
2015	0	1	14-16 g/d	38	3256.948513394367	2.2303429069516203	2.683369884807871	188.1399610603403	4.911875232779106	2.224721310347286	0.8997659843815434	1.2021936781345481
2015	0	1	14-16 g/d	39	3314.1509409559076	3.137297938104022	3.9350818746680427	195.09277147366313	7.068654718631219	2.440196667529841	0.9908503273538873	1.408251179056266
2015	0	1	14-16 g/d	40	3381.1509051931207	4.157611714478996	5.431572555151536	203.04412994968686	9.58250536936374	3.136245631373843	1.0988900367130212	1.653204750291657
2015	0	1	14-16 g/d	41	3331.602413386572	5.120717718448588	6.960171472739303	204.35386092718463	12.070191314022141	3.468976173368098	1.1810578451287235	1.8703956843930616
2015	0	1	14-16 g/d	42	3291.9026571208087	6.16375296686821	8.705632778505635	206.5454536820172	14.853085333285007	3.4772812658247334	1.2779143181378838	2.1223669097568383
2015	0	1	14-16 g/d	43	3268.3021312069977	7.320875215697967	10.729356770841779	210.11295037917773	18.026198626430794	3.842548104408862	1.3943919525073216	2.415041864435689
2015	0	1	14-16 g/d	44	3183.876098759356	8.419557956618688	12.78443550657658	210.1156961500747	21.170185836154804	4.9291847818598455	1.4972439320161626	2.6873167257165367
2015	0	1	14-16 g/d	45	3172.803147145365	9.807687898504875	15.403174588536052	215.38372214908108	25.16324858791011	4.492776654167916	1.6508731721048036	3.0595015912520935
2015	0	1	14-16 g/d	46	3089.2953340021486	11.078944777070609	17.96431363122783	216.20999806182778	28.97883412471242	5.728850151984385	1.7824448485139046	3.394842587168382
2015	0	1	14-16 g/d	47	3035.2822823108436	12.555334759121685	20.97861323272693	219.5450194463437	33.44717072126204	5.949995738305987	1.9480292199080214	3.79799132229237
2015	0	1	14-16 g/d	48	2980.401203612797	14.15563537236657	24.324272690298994	223.38009806289662	38.36437813518998	6.479628914700554	2.1329724356866793	4.2356718665962285
2015	0	1	14-16 g/d	49	2931.771625845424	15.932001781841718	28.09502851349927	228.2831152846724	43.874354677502204	7.188051584811548	2.344742602288895	4.720077905360577
2015	0	1	14-16 g/d	50	705.546140829334	4.471119200374951	8.049289777272518	57.30511757163849	12.469399792011155	1.938387052371889	0.6457341650303533	1.3086139597326838
2015	0	1	14-16 g/d	51	695.5902061010274	5.024093427705205	9.23789891020513	58.977099068057356	14.195269047683565	1.9974794953784525	0.7151264155032918	1.457656654100461
2015	0	1	14-16 g/d	52	696.4969637443864	5.723824820471348	10.724226547562425	61.76886298822081	16.359919477604127	2.37852913384264	0.8051444397946063	1.6441715869948257
2015	0	1	14-16 g/d	53	672.1574561593006	6.276205593079662	11.95396833563299	62.46041714629655	18.11855489921279	2.190883784894428	0.875480524061913	1.7838689621686175
2015	0	1	14-16 g/d	54	676.2973882335718	7.166847435154637	13.843180748905576	65.95125701874713	20.8633294592525	2.4984023466902108	0.9928657320938918	2.0119037288422104
2015	0	1	14-16 g/d	55	684.4710236640967	8.224203648171626	16.071043037459148	70.1398415969437	24.102146428338607	2.8261349648987832	1.1335811603397508	2.275788318954236
2015	0	1	14-16 g/d	56	704.0514689560587	9.583585505850643	18.90026478867669	75.89559468244389	28.226578899363442	2.9633819181800507	1.3165155365609031	2.6103890151760343
2015	0	1	14-16 g/d	57	743.9127928635207	11.46297940743176	22.760327059082815	84.43455166219773	33.87259175521029	3.6513644854262592	1.5699577960065683	3.064541083390647
2015	0	1	14-16 g/d	58	762.2549777177774	13.286356993348468	26.496535472159593	91.15365861437171	39.321049067090264	3.9426207662472468	1.8163030660807937	3.479924427206858
2015	0	1	14-16 g/d	59	548.6462063729159	10.809390044606555	21.600495660489166	69.15735416482799	31.9843142165136	2.9256067014181717	1.4758105679489681	2.7671329347554594
2015	0	1	14-16 g/d	60	572.1477572978147	11.798952597936628	24.516524388703676	75.30651140640595	35.80989201241152	3.514415918622553	1.6082527692183197	3.060866751381306
2015	0	1	14-16 g/d	61	540.1098914739559	12.543623728610136	26.02653224453697	74.8896459210565	37.965710410143075	3.7225155151501297	1.7069901010011368	3.165182627670279
2015	0	1	14-16 g/d	62	497.1529951019256	12.990123518057603	26.856791274890465	72.60217733784603	39.14517299636492	3.38292004029906	1.766165629321501	3.1839304364954226
2015	0	1	14-16 g/d	63	472.98230547212006	13.889144490644455	28.554319767073668	72.71802109865375	41.604965505251926	3.6556773503348396	1.884283975970463	3.2940987511512207
2015	0	1	14-16 g/d	64	486.0588562228695	16.021056459578038	32.68842424705487	78.62421045146887	47.63203281378642	4.204846040873219	2.1678882508908774	3.668121348498949
2015	0	1	14-16 g/d	65	467.96054136782186	17.289344499787134	34.945198050514136	79.578781782102	50.94345171186725	4.215077226783187	2.333614402373645	3.814002608908195
2015	0	1	14-16 g/d	66	454.27115077382405	18.783248836917064	37.543861577234615	81.13244979033922	54.77474308221193	4.487497844171416	2.52615387073897	3.9807641211822173
2015	0	1	14-16 g/d	67	427.1362002701899	19.73080907966021	38.938906875648726	80.02600035714192	56.87100131382432	4.802413498947989	2.6409225380023926	4.006062806018352
2015	0	1	14-16 g/d	68	421.8017651835107	21.724940517036586	42.27094997076649	82.79013414900757	61.81872114069523	5.202171554951459	2.89277696390429	4.217911771645659
2015	0	1	14-16 g/d	69	410.41370850434396	23.517970473571275	45.057650394737436	84.26492538703704	65.9936786240946	5.556475554531437	3.1126112269836415	4.357358915134329
2015	0	1	14-16 g/d	70	404.27878380717084	23.19654902627418	45.82227277141041	84.81527706406959	66.38964945569914	5.91400413481347	3.049420292113001	4.2919713256528285
2015	0	1	14-16 g/d	71	393.597411512299	24.95678567827225	48.497772633581214	85.97944042009372	70.37946563571161	6.761215949084345	3.2515407462302557	4.390027756197006
2015	0	1	14-16 g/d	72	397.9750411547175	27.80901083443338	53.11917527070149	90.37750611534372	77.2164163510994	7.601896730888555	3.590382407350183	4.647485560917596
2015	0	1	14-16 g/d	73	385.5050791864596	29.597163750472784	55.53642496561905	90.87309728919324	80.86977806204791	8.1548313557026	3.7834305588024	4.692529749104132
2015	0	1	14-16 g/d	74	384.1730528374028	32.30204719930765	59.515492777404596	93.86295517395727	86.81335698525334	9.71290184069555	4.077036453186991	4.844414884030066
2015	0	1	14-16 g/d	75	361.8534634885509	33.2051924194995	60.05777287333309	91.50487577554375	87.75181200630692	9.84872773845002	4.144711669632693	4.717495257788066
2015	0	1	14-16 g/d	76	354.8305343302891	35.40331223489972	62.85593306862679	92.74203738202388	91.9877776339117	11.006182456279623	4.359803655722518	4.754443377823693
2015	0	1	14-16 g/d	77	332.7235989917099	35.95232801280709	62.66580495987243	89.76336051942465	91.84680210846852	11.689976234439573	4.364838836490481	4.561792195748609
2015	0	1	14-16 g/d	78	324.95645942718875	37.86602656584307	64.81944216147612	90.37125002379793	95.13228845450315	13.0248395003597	4.527155485636261	4.537235743806168
2015	0	1	14-16 g/d	79	312.19257965882025	39.055068946255496	65.69410186353234	89.3839085786374	96.53088554353808	13.739404210685981	4.602451629900338	4.426481382481529
2015	0	1	14-16 g/d	80	304.91949012574514	33.97404722753112	63.780618222723476	85.78760343825614	90.64824619576109	14.762896797587299	3.937410099537388	4.1294724776977345
2015	0	1	14-16 g/d	81	293.156232199206	34.69057318657972	64.17485954227973	84.58347377590734	91.27131595027726	15.866839654277896	3.9554651382899353	3.993462021586385
2015	0	1	14-16 g/d	82	268.9355144259225	33.62334321065935	61.364428957687636	79.49236567112499	87.31575733544258	16.880331271043275	3.76214081068792	3.660744456133291
2015	0	1	14-16 g/d	83	251.7064901645408	33.06430191794682	59.61905850699181	76.14241656513721	84.85176836209475	17.570588144255975	3.639026817946374	3.41717535263419
2015	0	1	14-16 g/d	84	235.10282752534476	32.258335545274676	57.56665672475681	72.71597915514948	81.92630152099463	18.914344397326357	3.4825389049271003	3.160651324238297
2015	0	1	14-16 g/d	85	181.92108286792427	25.91084227446224	45.8567298479244	57.477864910216276	65.23624284718206	16.7952299959637	2.7437647546887174	2.410418422902225
2015	0	1	14-16 g/d	86	156.4996601650355	22.985993927155416	40.440187407242014	50.46665487856213	57.4865013301365	16.22152149850343	2.3924953103668942	2.0378327063432815
2015	0	1	14-16 g/d	87	143.62947304895442	21.603163003238784	37.88709146707987	47.23449578588316	53.79169556519078	16.54109613430883	2.2138321574880337	1.8314683511183454
2015	0	1	14-16 g/d	88	124.63689284334941	19.056731478763535	33.42071814591442	41.76985999839762	47.36748870536485	16.133490915294736	1.9211345781749196	1.5463602357239628
2015	0	1	14-16 g/d	89	105.8631882226382	16.327137396559266	28.73621360948569	36.129747809604886	40.63140335987896	15.592076975686954	1.616780305704083	1.2684762108991379
2015	0	1	14-16 g/d	90	93.00551305678255	14.351904119961183	25.45322231438054	32.30461136591048	35.87737856011604	15.234031510669517	1.4014727277785062	1.0736494271941843
2015	0	1	14-16 g/d	91	75.42001615851905	11.546454869710349	20.72882139200692	26.646649446266732	29.101789793588754	13.70234178856925	1.1131189973992563	0.8342148277707425
2015	0	1	14-16 g/d	92	58.75381833997562	8.846430531186137	16.158154881808354	21.10523207406083	22.57168830583223	11.595312668672182	0.8461789862867207	0.6215367186863824
2015	0	1	14-16 g/d	93	44.43902189458868	6.522434458556488	12.188934101044271	16.22326246407144	16.922366002741914	9.727554667614301	0.6164557400795377	0.44461965386586455
2015	0	1	14-16 g/d	94	33.56378317220606	4.759773615787208	9.156535093124017	12.448232943375956	12.61779495303724	8.025351935310876	0.44600890674738497	0.316532871763237
2015	0	1	14-16 g/d	95	24.771034723074308	3.3652394967540333	6.708226395113385	9.330682174463801	9.162127763671466	6.412607826916258	0.3131583660509151	0.21911491831061808
2015	0	1	14-16 g/d	96	0.0	0.0	0.0	0.0	0.0	0.0	0.0	0.0
2015	0	1	14-16 g/d	97	0.0	0.0	0.0	0.0	0.0	0.0	0.0	0.0
2015	0	1	14-16 g/d	98	0.0	0.0	0.0	0.0	0.0	0.0	0.0	0.0
2015	0	1	14-16 g/d	99	0.0	0.0	0.0	0.0	0.0	0.0	0.0	0.0
2015	0	1	14-16 g/d	100	0.0	0.0	0.0	0.0	0.0	0.0	0.0	0.0
2015	0	1	14-16 g/d	101	0.0	0.0	0.0	0.0	0.0	0.0	0.0	0.0
2015	0	1	14-16 g/d	102	0.0	0.0	0.0	0.0	0.0	0.0	0.0	0.0
2015	0	1	14-16 g/d	103	0.0	0.0	0.0	0.0	0.0	0.0	0.0	0.0
2015	0	1	14-16 g/d	104	0.0	0.0	0.0	0.0	0.0	0.0	0.0	0.0
2015	0	1	14-16 g/d	105	0.0	0.0	0.0	0.0	0.0	0.0	0.0	0.0
2015	0	1	16-18 g/d	0	0.0	0.0	0.0	0.0	0.0	0.0	0.0	0.0
2015	0	1	16-18 g/d	1	0.0	0.0	0.0	0.0	0.0	0.0	0.0	0.0
2015	0	1	16-18 g/d	2	0.0	0.0	0.0	0.0	0.0	0.0	0.0	0.0
2015	0	1	16-18 g/d	3	0.0	0.0	0.0	0.0	0.0	0.0	0.0	0.0
2015	0	1	16-18 g/d	4	0.0	0.0	0.0	0.0	0.0	0.0	0.0	0.0
2015	0	1	16-18 g/d	5	0.0	0.0	0.0	0.0	0.0	0.0	0.0	0.0
2015	0	1	16-18 g/d	6	0.0	0.0	0.0	0.0	0.0	0.0	0.0	0.0
2015	0	1	16-18 g/d	7	0.0	0.0	0.0	0.0	0.0	0.0	0.0	0.0
2015	0	1	16-18 g/d	8	0.0	0.0	0.0	0.0	0.0	0.0	0.0	0.0
2015	0	1	16-18 g/d	9	0.0	0.0	0.0	0.0	0.0	0.0	0.0	0.0
2015	0	1	16-18 g/d	10	0.0	0.0	0.0	0.0	0.0	0.0	0.0	0.0
2015	0	1	16-18 g/d	11	0.0	0.0	0.0	0.0	0.0	0.0	0.0	0.0
2015	0	1	16-18 g/d	12	0.0	0.0	0.0	0.0	0.0	0.0	0.0	0.0
2015	0	1	16-18 g/d	13	0.0	0.0	0.0	0.0	0.0	0.0	0.0	0.0
2015	0	1	16-18 g/d	14	0.0	0.0	0.0	0.0	0.0	0.0	0.0	0.0
2015	0	1	16-18 g/d	15	0.0	0.0	0.0	0.0	0.0	0.0	0.0	0.0
2015	0	1	16-18 g/d	16	0.0	0.0	0.0	0.0	0.0	0.0	0.0	0.0
2015	0	1	16-18 g/d	17	0.0	0.0	0.0	0.0	0.0	0.0	0.0	0.0
2015	0	1	16-18 g/d	18	1026.1651038170094	0.0	0.0	37.994417584861196	0.0	0.16520452174006356	0.0	0.0
2015	0	1	16-18 g/d	19	1009.0922832489596	0.0	0.0	38.623612071668234	0.0	0.1937321570125162	0.0	0.0
2015	0	1	16-18 g/d	20	997.7813315549574	0.0	0.0	39.43381536226444	0.0	0.18258027362070794	0.0	0.0
2015	0	1	16-18 g/d	21	985.4603833516594	0.0	0.0	40.16484247696251	0.0	0.2552166799105978	0.0	0.0
2015	0	1	16-18 g/d	22	1002.8733863671368	0.0	0.0	42.09763430949771	0.0	0.2667201191169122	0.0	0.0
2015	0	1	16-18 g/d	23	1045.8955547015648	0.0	0.0	45.15495942020816	0.0	0.2625147212057286	0.0	0.0
2015	0	1	16-18 g/d	24	1063.1810302574595	0.0	0.0	47.14119292802847	0.0	0.15094859683950357	0.0	0.0
2015	0	1	16-18 g/d	25	1039.4215373674524	0.0	0.0	47.26088577724476	0.0	0.22446061550869226	0.0	0.0
2015	0	1	16-18 g/d	26	1050.5943452357606	0.0	0.0	48.90719223694119	0.0	0.24478276345292257	0.0	0.0
2015	0	1	16-18 g/d	27	1043.673785193736	0.0	0.0	49.66348466402721	0.0	0.24317031063570463	0.0	0.0
2015	0	1	16-18 g/d	28	1053.8685767173301	0.0	0.0	51.18891293118269	0.0	0.3477463984910929	0.0	0.0
2015	0	1	16-18 g/d	29	1073.8116170566063	0.0	0.0	53.174772127520114	0.0	0.3081160261935295	0.0	0.0
2015	0	1	16-18 g/d	30	1126.0611769360257	0.0	0.0	56.792038761219835	0.0	0.4379480588142614	0.0	0.0
2015	0	1	16-18 g/d	31	1173.7396703402046	0.0	0.0	60.24111827801696	0.0	0.45530186740005324	0.0	0.0
2015	0	1	16-18 g/d	32	1277.3565831818269	0.0	0.0	66.67533077098383	0.0	0.4520978564580493	0.0	0.0
2015	0	1	16-18 g/d	33	1331.8279781021993	0.0	0.0	70.67343442867791	0.0	0.6617378011620005	0.0	0.0
2015	0	1	16-18 g/d	34	1391.433893299196	0.0	0.0	75.04755556416131	0.0	0.7178104130330408	0.0	0.0
2015	0	1	16-18 g/d	35	1421.6674690564396	0.0	0.0	77.93547330158924	0.0	0.8006892153688847	0.3405565512510253	0.35459347074072767
2015	0	1	16-18 g/d	36	1364.740416908171	0.3134496980600559	0.3346256577707645	76.10861818167233	0.6479984999613632	0.8248369590907606	0.3499471975788231	0.3932660928770451
2015	0	1	16-18 g/d	37	1350.187082830933	0.6415808182662113	0.7142983379602108	76.63478329975712	1.3555397365134423	0.8636032096063341	0.37247918696626786	0.4496721827008203
2015	0	1	16-18 g/d	38	1357.0331972439308	1.002730523148065	1.1636492663108595	78.44453056582431	2.1655199529862332	0.9297786117982259	0.4045181560693713	0.5213294041294428
2015	0	1	16-18 g/d	39	1380.8670702298405	1.4134976428815045	1.708649858001114	81.36663626930924	3.120398474782421	1.0202663065534294	0.4464193092622733	0.6114696762657266
2015	0	1	16-18 g/d	40	1408.783132584882	1.8772320864660776	2.361674473830571	84.70965328719089	4.235759581178589	1.3112758039501617	0.4961619267563722	0.7188127581652797
2015	0	1	16-18 g/d	41	1388.1383635522798	2.3172037250110398	3.0307428193502286	85.2860672890838	5.342887359531482	1.45091976781206	0.5344403250223547	0.8144346157339737
2015	0	1	16-18 g/d	42	1371.59714768728	2.7956160223598476	3.7966893319503554	86.23452015140258	6.584566868161989	1.4552951351393029	0.5795997566300276	0.9255878399989504
2015	0	1	16-18 g/d	43	1361.763771343336	3.3284794260851913	4.68700750285605	87.76235217300015	8.00403075102595	1.6087387769237111	0.6339588477342007	1.0549640312350945
2015	0	1	16-18 g/d	44	1326.5870320319664	3.83780689793106	5.594516164534262	87.80632182464207	9.416138166783126	2.0626395534030126	0.6824628484523843	1.1759511684341006
2015	0	1	16-18 g/d	45	1321.9733690260327	4.4826762331605705	6.752908075238174	90.05672365485275	11.212685889078902	1.882430540682788	0.7545291769077048	1.3412779958007008
2015	0	1	16-18 g/d	46	1287.1792120934115	5.078258853802475	7.890960151010054	90.45681352572299	12.938087101907772	2.3993994402294962	0.8170015805691281	1.4911595412492609
2015	0	1	16-18 g/d	47	1264.6742197988788	5.772439927067788	9.23360018585418	91.91352484253589	14.963894553576353	2.493736299239785	0.895602888332176	1.6715941834967782
2015	0	1	16-18 g/d	48	1241.8076157253236	6.528939269639928	10.72859054854003	93.58801476168581	17.20112308073268	2.7170344566133724	0.9837519299474619	1.8681191589208106
2015	0	1	16-18 g/d	49	1221.5456912039663	7.372760999844368	12.418537952329068	95.71953120795142	19.71634562627721	3.0154177428014437	1.0850254320820674	2.086247822168918
2015	0	1	16-18 g/d	50	177.2183938791859	1.2450029028274647	2.148622235756722	14.495996890811822	3.3785305377245183	0.4903996678730896	0.17980044801215575	0.34928939915888263
2015	0	1	16-18 g/d	51	174.71767187106525	1.4038821125634473	2.4714846158028685	14.933235981576956	3.8555079870813422	0.5059530359616181	0.19981847586888749	0.38994764903085477
2015	0	1	16-18 g/d	52	174.94543037457697	1.605183755044911	2.875739281556974	15.656423756144953	4.454537151765586	0.6025565680381614	0.22578158410682778	0.4408503449067632
2015	0	1	16-18 g/d	53	168.8318565167865	1.76661370796911	3.2129656863625673	15.84960080708942	4.945959736632795	0.5562916414885496	0.24641270438951798	0.47941408244845146
2015	0	1	16-18 g/d	54	169.87172063128492	2.024943124018223	3.7294669039912947	16.755844818556298	5.709953197081884	0.6348566267074464	0.28050615306207094	0.5419563502864154
2015	0	1	16-18 g/d	55	171.92476643414193	2.33263150803073	4.339832053442457	17.84342441370312	6.613581823853963	0.7188426563633793	0.3214891412919352	0.6144665015749072
2015	0	1	16-18 g/d	56	176.84296365084265	2.7287777856337443	5.1157604409484305	19.334873103258385	7.7655994146572205	0.7555441136079282	0.3748182788487076	0.7064396054744729
2015	0	1	16-18 g/d	57	186.85529224564561	3.276713090375596	6.174816452124148	21.542593892240703	9.343247343712763	0.9315023468464054	0.44872021514655536	0.8312418235224723
2015	0	1	16-18 g/d	58	191.46246440916366	3.812876830609055	7.2047980057472145	23.29414986467262	10.874194977418355	1.008174925643131	0.5211617752608835	0.9460329367224635
2015	0	1	16-18 g/d	59	137.80842084548476	3.114233231023894	5.886560877740148	17.70304379294437	8.86776795993052	0.7504494753649937	0.4251159190044932	0.7539069772589867
2015	0	1	16-18 g/d	60	143.7115175638437	3.3227533668369356	6.613345089177362	19.222860022772643	9.783191333233706	0.8979006055351966	0.4528391981677604	0.8254811040619571
2015	0	1	16-18 g/d	61	135.66427756626217	3.5438035684826508	7.033321302569035	19.144429512444514	10.393401420947761	0.9523142557727513	0.4821721687694014	0.8551264870243029
2015	0	1	16-18 g/d	62	124.8744060886329	3.681523695102403	7.270194319671168	18.588129910995757	10.737379516643927	0.8689664102814026	0.5004468846684725	0.8616455652889267
2015	0	1	16-18 g/d	63	118.80323576076262	3.948446173356503	7.742347273843632	18.647586037082572	11.433475190921623	0.9402945796826115	0.5355447402454896	0.8928851650894547
2015	0	1	16-18 g/d	64	122.08779106823476	4.568147300170122	8.876881396211378	20.19571071638695	13.112883267021006	1.0834651663517	0.6179727319910863	0.9957548061867684
2015	0	1	16-18 g/d	65	117.5418739340821	4.944022152346474	9.503247976564458	20.476161825250024	14.047546464970326	1.0903152305478767	0.6671101882513991	1.0367912570742785
2015	0	1	16-18 g/d	66	114.10338611044881	5.3860855421841025	10.223281319680599	20.913107604587324	15.126791632622052	1.1638980435505835	0.724119880851658	1.0834950122392677
2015	0	1	16-18 g/d	67	107.28765561748241	5.6726898132977555	10.615668933428706	20.66569675250042	15.727069596791958	1.2475634483551399	0.7589758126700423	1.091626148800736
2015	0	1	16-18 g/d	68	105.94775739735633	6.261503996323657	11.536141840596532	21.419654989348622	17.115860775947723	1.355276468892028	0.8333778695445169	1.150516638210913
2015	0	1	16-18 g/d	69	103.08731638960762	6.793976987809602	12.307862337521131	21.84304910573043	18.290688774333585	1.45189829180536	0.8987392934433753	1.189596801785871
2015	0	1	16-18 g/d	70	101.54635196717481	6.485342354915506	12.30188148846372	21.81800007048066	18.00155393484254	1.5308685670882258	0.8522385561910619	1.1518087478780317
2015	0	1	16-18 g/d	71	98.86341525619264	6.987856955998839	13.026819724325062	22.148655685618724	19.093915925809448	1.75027889329525	0.9100455609994995	1.1787145306730749
2015	0	1	16-18 g/d	72	99.96298401482181	7.796910333251874	14.273860925732004	23.314584350275837	20.957439010611438	1.9711526699466382	1.0061915400775163	1.2483386201898636
2015	0	1	16-18 g/d	73	96.83079108814582	8.308122952744661	14.927748620159207	23.475473232929602	21.95506440867189	2.1182393508931194	1.0615170601065127	1.2608159756166974
2015	0	1	16-18 g/d	74	96.49621400448814	9.076780787103555	16.00025186610999	24.281529510160823	23.5719914427846	2.520665840870675	1.1450449850272038	1.301897440711994
2015	0	1	16-18 g/d	75	90.89000124596168	9.338782021497137	16.14741092674368	23.70355906228704	23.82707589697881	2.562299006539732	1.1650502099245656	1.2679456561834423
2015	0	1	16-18 g/d	76	89.12598872611215	9.96426960898543	16.899592149850317	24.05534275429885	24.974490377156293	2.864632936634713	1.2263903823703644	1.2779410136562066
2015	0	1	16-18 g/d	77	83.57319019519127	10.124735237023192	16.846895629626403	23.31154057258746	24.930661060215844	3.044033438182989	1.2285263665376362	1.2261446292170424
2015	0	1	16-18 g/d	78	81.62224762885262	10.668503903171917	17.42292794739801	23.496531822090336	25.814153532326294	3.391728768165761	1.2748079409074955	1.2194707718965168
2015	0	1	16-18 g/d	79	78.41622871482605	11.007180580277977	17.653906855308616	23.264434814577417	26.18303226909209	3.5823887932075262	1.2964821490644316	1.189588220198874
2015	0	1	16-18 g/d	80	76.58938115518094	9.02757004250767	16.84051305425065	21.959868132225676	23.883096289762445	3.7791125417765046	1.0458418269471448	1.0908952605691153
2015	0	1	16-18 g/d	81	73.63469746280407	9.217605039116414	16.94006575748676	21.65963733255932	24.037110233859643	4.061688882571473	1.0505996381040013	1.054878096629764
2015	0	1	16-18 g/d	82	67.5509611144812	8.933275121575726	16.19344939067098	20.3618903884529	22.98522221253827	4.317516617028409	0.9991792428320037	0.9669147441131679
2015	0	1	16-18 g/d	83	63.22339154671545	8.78368751832547	15.727996350049448	19.507880907690016	22.326577978791	4.493456991141235	0.9663840275576762	0.9025189553017503
2015	0	1	16-18 g/d	84	59.05289970337344	8.568336252291214	15.181764047639756	18.632254304868773	21.547287907710846	4.8326311062180665	0.9247218208581742	0.8347303374099315
2015	0	1	16-18 g/d	85	45.694760771732945	6.881253125512064	12.089784143434711	14.728129918548815	17.150415746506507	4.287212085970284	0.7284696401863833	0.6365830006205071
2015	0	1	16-18 g/d	86	39.309432526248884	6.1035197580068665	10.658546165899192	12.930660575095523	15.107128598831377	4.1381074102209014	0.635138427888051	0.5381936079755575
2015	0	1	16-18 g/d	87	36.07671143595212	5.735486766541539	9.982838559988577	12.100449287302292	14.131250557950287	4.217215859546017	0.5876560502731428	0.48371915749260475
2015	0	1	16-18 g/d	88	31.30617360025144	5.0587933592631735	8.80375572400686	10.697631841280133	12.43994210606911	4.10971788264681	0.5099316678447235	0.4084581018240767
2015	0	1	16-18 g/d	89	26.590612721222442	4.333794066687378	7.568066902159217	9.249722387163784	10.668401485203567	3.967262951601143	0.4291408760028106	0.3351059903741812
2015	0	1	16-18 g/d	90	23.361034370421976	3.8093002651275127	6.702188484235787	8.266568500243936	9.418615550124358	3.8727701822419593	0.3720042087228038	0.28368898983379054
2015	0	1	16-18 g/d	91	18.943926352207313	3.0646586330944556	5.457361351922508	6.81491201230717	7.639153927044953	3.4801679887992507	0.29549006286689855	0.22047324058428436
2015	0	1	16-18 g/d	92	14.757726983299563	2.348124073750678	4.253527755587756	5.394209824121771	5.924866648763884	2.9428606428812456	0.22465909768803444	0.16430719928651746
2015	0	1	16-18 g/d	93	11.162150325794187	1.731424525841314	3.208379984026571	4.14346708963757	4.442134470455768	2.466168085690827	0.1637012976334991	0.11757302427504868
2015	0	1	16-18 g/d	94	8.43051843398348	1.2636904037794956	2.4100377126471417	3.176842742277746	3.3124761300787657	2.0326764958858035	0.118468925967942	0.08372927709839181
2015	0	1	16-18 g/d	95	6.221964424876148	0.8936078904440639	1.7655413571430045	2.3792807740502395	2.405579541958333	1.6227020686745917	0.08320630066464876	0.05797994775602986
2015	0	1	16-18 g/d	96	0.0	0.0	0.0	0.0	0.0	0.0	0.0	0.0
2015	0	1	16-18 g/d	97	0.0	0.0	0.0	0.0	0.0	0.0	0.0	0.0
2015	0	1	16-18 g/d	98	0.0	0.0	0.0	0.0	0.0	0.0	0.0	0.0
2015	0	1	16-18 g/d	99	0.0	0.0	0.0	0.0	0.0	0.0	0.0	0.0
2015	0	1	16-18 g/d	100	0.0	0.0	0.0	0.0	0.0	0.0	0.0	0.0
2015	0	1	16-18 g/d	101	0.0	0.0	0.0	0.0	0.0	0.0	0.0	0.0
2015	0	1	16-18 g/d	102	0.0	0.0	0.0	0.0	0.0	0.0	0.0	0.0
2015	0	1	16-18 g/d	103	0.0	0.0	0.0	0.0	0.0	0.0	0.0	0.0
2015	0	1	16-18 g/d	104	0.0	0.0	0.0	0.0	0.0	0.0	0.0	0.0
2015	0	1	16-18 g/d	105	0.0	0.0	0.0	0.0	0.0	0.0	0.0	0.0
2015	0	1	>18 g/d	0	0.0	0.0	0.0	0.0	0.0	0.0	0.0	0.0
2015	0	1	>18 g/d	1	0.0	0.0	0.0	0.0	0.0	0.0	0.0	0.0
2015	0	1	>18 g/d	2	0.0	0.0	0.0	0.0	0.0	0.0	0.0	0.0
2015	0	1	>18 g/d	3	0.0	0.0	0.0	0.0	0.0	0.0	0.0	0.0
2015	0	1	>18 g/d	4	0.0	0.0	0.0	0.0	0.0	0.0	0.0	0.0
2015	0	1	>18 g/d	5	0.0	0.0	0.0	0.0	0.0	0.0	0.0	0.0
2015	0	1	>18 g/d	6	0.0	0.0	0.0	0.0	0.0	0.0	0.0	0.0
2015	0	1	>18 g/d	7	0.0	0.0	0.0	0.0	0.0	0.0	0.0	0.0
2015	0	1	>18 g/d	8	0.0	0.0	0.0	0.0	0.0	0.0	0.0	0.0
2015	0	1	>18 g/d	9	0.0	0.0	0.0	0.0	0.0	0.0	0.0	0.0
2015	0	1	>18 g/d	10	0.0	0.0	0.0	0.0	0.0	0.0	0.0	0.0
2015	0	1	>18 g/d	11	0.0	0.0	0.0	0.0	0.0	0.0	0.0	0.0
2015	0	1	>18 g/d	12	0.0	0.0	0.0	0.0	0.0	0.0	0.0	0.0
2015	0	1	>18 g/d	13	0.0	0.0	0.0	0.0	0.0	0.0	0.0	0.0
2015	0	1	>18 g/d	14	0.0	0.0	0.0	0.0	0.0	0.0	0.0	0.0
2015	0	1	>18 g/d	15	0.0	0.0	0.0	0.0	0.0	0.0	0.0	0.0
2015	0	1	>18 g/d	16	0.0	0.0	0.0	0.0	0.0	0.0	0.0	0.0
2015	0	1	>18 g/d	17	0.0	0.0	0.0	0.0	0.0	0.0	0.0	0.0
2015	0	1	>18 g/d	18	721.3860116087744	0.0	0.0	26.709777269749118	0.0	0.11613748177023528	0.0	0.0
2015	0	1	>18 g/d	19	709.383952787357	0.0	0.0	27.152096054197763	0.0	0.13619218539762956	0.0	0.0
2015	0	1	>18 g/d	20	701.43244254823	0.0	0.0	27.721662606618484	0.0	0.12835249892610706	0.0	0.0
2015	0	1	>18 g/d	21	692.7709126925038	0.0	0.0	28.23556892899129	0.0	0.1794153222828465	0.0	0.0
2015	0	1	>18 g/d	22	705.0121171037063	0.0	0.0	29.594306413004603	0.0	0.18750214973191842	0.0	0.0
2015	0	1	>18 g/d	23	735.2563636777631	0.0	0.0	31.74358196291656	0.0	0.18454578801674013	0.0	0.0
2015	0	1	>18 g/d	24	747.4079172860911	0.0	0.0	33.139888525087194	0.0	0.10611567848774606	0.0	0.0
2015	0	1	>18 g/d	25	730.7051803190916	0.0	0.0	33.22403165838325	0.0	0.15779405047274045	0.0	0.0
2015	0	1	>18 g/d	26	738.5595765333164	0.0	0.0	34.381372174474265	0.0	0.17208036092929446	0.0	0.0
2015	0	1	>18 g/d	27	733.6944771567687	0.0	0.0	34.913039813099005	0.0	0.17094681925808244	0.0	0.0
2015	0	1	>18 g/d	28	740.8613355590205	0.0	0.0	35.98540390884281	0.0	0.24446298799841032	0.0	0.0
2015	0	1	>18 g/d	29	754.881136345648	0.0	0.0	37.381447332979675	0.0	0.21660314740943606	0.0	0.0
2015	0	1	>18 g/d	30	791.6121667320112	0.0	0.0	39.924357377478195	0.0	0.30787404703655086	0.0	0.0
2015	0	1	>18 g/d	31	825.1297732735111	0.0	0.0	42.34903319922344	0.0	0.32007363822841706	0.0	0.0
2015	0	1	>18 g/d	32	897.9716495096	0.0	0.0	46.872234067075624	0.0	0.3178212436907294	0.0	0.0
2015	0	1	>18 g/d	33	936.2646124862295	0.0	0.0	49.682869549508375	0.0	0.46519647894413524	0.0	0.0
2015	0	1	>18 g/d	34	978.1671029064455	0.0	0.0	52.757842366731275	0.0	0.5046150848660044	0.0	0.0
2015	0	1	>18 g/d	35	999.4210693013883	0.0	0.0	54.78802586323504	0.0	0.5653206078809604	0.2758221383161591	0.2676537125251863
2015	0	1	>18 g/d	36	959.4017985727987	0.25511349831271474	0.25311808932568763	53.52861499262334	0.5081642812800372	0.5828275162609795	0.2848129283855727	0.29747102084990157
2015	0	1	>18 g/d	37	949.1709189740504	0.524591645371132	0.5415163536066704	53.9266182426292	1.0658087115162065	0.6108402259446872	0.30455321972040117	0.34089543275138084
2015	0	1	>18 g/d	38	953.9836836578615	0.8234940928887265	0.8842444918762326	55.23193131457258	1.7069752906665234	0.6583465987080765	0.33220397052045486	0.396145188255054
2015	0	1	>18 g/d	39	970.7387092483259	1.1657691056178476	1.3015941145202479	57.32602250480507	2.4658001237123455	0.7230831175730424	0.3681715934984813	0.4657875099586791
2015	0	1	>18 g/d	40	990.3634819162107	1.5547259376102769	1.8037439514110634	59.72372554844555	3.355638274611828	0.9290182875631645	0.4109114888902811	0.5489834242372769
2015	0	1	>18 g/d	41	975.8503713674145	1.9272550862784936	2.32114901166147	60.17763481389521	4.24381994613757	1.0284773270200862	0.4444901183800515	0.6237301624394759
2015	0	1	>18 g/d	42	964.2220264786374	2.3353482645763926	2.9162898363594296	60.90041620234437	5.2445748393411975	1.0331186740386478	0.48415994549604774	0.7109307681629309
2015	0	1	>18 g/d	43	957.3092401102258	2.793261067459524	3.611349448397521	62.040254489338984	6.39407322927033	1.1429133462552918	0.5320001001661884	0.8128166396308381
2015	0	1	>18 g/d	44	932.58026854528	3.236363268736159	4.324771765651023	62.13937026118071	7.546126639978532	1.4641938718409073	0.5754876861444742	0.9090074832026876
2015	0	1	>18 g/d	45	929.3368996737627	3.799735903860551	5.238376390848682	63.809888644379186	9.01669439248535	1.3401179083470904	0.6395473090402475	1.0403946039164425
2015	0	1	>18 g/d	46	904.8768805174404	4.328284295439218	6.143517376943734	64.18067400011208	10.442415475924744	1.706499129508246	0.696308192351432	1.1608599007634246
2015	0	1	>18 g/d	47	889.0560476200335	4.94871118280623	7.216261447920927	65.31287067318648	12.124805091435345	1.7764464547852505	0.7677544270157228	1.3062747221457176
2015	0	1	>18 g/d	48	872.981004480971	5.631876070646009	8.417922155093494	66.61396725962412	13.995491552276388	1.9376317647017478	0.8485279711431526	1.465623870959389
2015	0	1	>18 g/d	49	858.7370306178855	6.401177336106356	9.783956799928939	68.25664942278897	16.112202795831983	2.1526244020262832	0.9419649567188415	1.6434541947673065
2015	0	1	>18 g/d	50	58.748937377968105	0.48408934925444036	0.7805362550618059	4.8636849950242915	1.2581940107479819	0.16458034853723652	0.06990624756058708	0.12687356658760976
2015	0	1	>18 g/d	51	57.91993335959887	0.548766027513524	0.9008456835621722	5.018661349778157	1.441076592361005	0.1701291987872739	0.0781010707818822	0.14211600527934176
2015	0	1	>18 g/d	52	57.99543663985787	0.630901173634196	1.051787429908903	5.271189995490171	1.6712467735925156	0.20266511793861314	0.08873270443185127	0.1612144707638639
2015	0	1	>18 g/d	53	55.96875103536149	0.698276354606411	1.1792049645307705	5.3466896110401425	1.862769342744388	0.18784334858054727	0.09738675740440565	0.17592068345778264
2015	0	1	>18 g/d	54	56.31347209059186	0.8050198920328129	1.3735530777199074	5.664406258406681	2.1589375697449085	0.2146644469548292	0.11150090113763145	0.19955964592338385
2015	0	1	>18 g/d	55	56.994068820231405	0.9328155317919408	1.6039443669580131	6.045894738636268	2.5105083211981243	0.24349134425872004	0.12854274423825893	0.22704353751519837
2015	0	1	>18 g/d	56	58.624480054481864	1.097765793193043	1.897307363559735	6.567383348663155	2.9595453512873213	0.2569806657222962	0.1507584109621439	0.26192668095857946
2015	0	1	>18 g/d	57	61.94362572975933	1.3261586573015551	2.297982885864073	7.336567230269833	3.5749437465801557	0.31718331570578606	0.18156722802822467	0.3092485483536821
2015	0	1	>18 g/d	58	63.470930333978686	1.5525149744077538	2.690386144086716	7.955380884457468	4.177093594425492	0.3446839131551265	0.21215015771064027	0.35312975879841874
2015	0	1	>18 g/d	59	45.684300084151346	1.2757235097221968	2.2054113499749257	6.063954658523057	3.4195492580223967	0.257963071374421	0.17409277867232173	0.28232924991444786
2015	0	1	>18 g/d	60	47.641211281977576	1.311534575510596	2.43829731258388	6.546880449522959	3.6827069946508435	0.3062690998803193	0.17869529516094493	0.304232575822278
2015	0	1	>18 g/d	61	44.97350400659343	1.4056637594998747	2.600043801958991	6.536402593066766	3.9244422158680448	0.32555980015377795	0.19119766822040465	0.3159809327971045
2015	0	1	>18 g/d	62	41.396598303522296	1.467341175085702	2.6944324373183712	6.3630153214026	4.066266932609387	0.29907960158397207	0.19939236683826123	0.31917965025496514
2015	0	1	>18 g/d	63	39.38396971799193	1.5811424733388217	2.8762973796224336	6.400722831516528	4.341965562648756	0.3243824524587987	0.21436971919910672	0.33152424635906225
2015	0	1	>18 g/d	64	40.47281907414117	1.8376522354913607	3.3051630878391496	6.951676060033635	4.992745709303751	0.3749012867614109	0.2484781425894074	0.3705227466976348
2015	0	1	>18 g/d	65	38.965820871562755	1.9975927283308437	3.5456898885369665	7.068769804386069	5.361511921939972	0.3797034139042085	0.269395022971908	0.3865627197339892
2015	0	1	>18 g/d	66	37.825941983126086	2.185321725443704	3.821500791246762	7.241276046468328	5.786042589871001	0.4071540362148746	0.29361957548930756	0.40470599433864907
2015	0	1	>18 g/d	67	35.56648733425163	2.3107171095227965	3.974837942410661	7.177597392188412	6.02731402985019	0.4375955054483546	0.3089460644501361	0.4083986121429255
2015	0	1	>18 g/d	68	35.12230321259267	2.560001565166842	4.325838090737376	7.462764912333376	6.570537091151704	0.4776546618225824	0.34045732506530135	0.43103296393537727
2015	0	1	>18 g/d	69	34.174050235239974	2.787190496624506	4.621000513796049	7.63446648873185	7.031308298880909	0.5142153671792382	0.3683801589855205	0.44620322757849223
2015	0	1	>18 g/d	70	33.66321148778525	2.5261174097693133	4.498391125964026	7.517717318115641	6.686945254126272	0.5327836400010052	0.33174507716423857	0.42089748649401104
2015	0	1	>18 g/d	71	32.773802226295174	2.7278203316891996	4.766761380973078	7.6488280698930815	7.097835905705013	0.6092660667036162	0.35500245123443375	0.43101777987519246
2015	0	1	>18 g/d	72	33.138315721364506	3.0495951268061874	5.225793456294846	8.06955993584579	7.794478376559123	0.6879692029365386	0.39325257772051586	0.45671093917395444
2015	0	1	>18 g/d	73	32.099975388416624	3.2550999874440127	5.467124924024997	8.143290867264277	8.167830770781588	0.7413684405984684	0.41556288009223474	0.4614436810527966
2015	0	1	>18 g/d	74	31.989061122094427	3.561456657974345	5.861061489602645	8.441194681845426	8.76998519622616	0.8810387496383729	0.4488989877759824	0.47658784422054196
2015	0	1	>18 g/d	75	30.1305686988826	3.6687131841097442	5.915233165932638	8.257571489968587	8.863704587604454	0.8991192916781949	0.4572829009847635	0.46420651401282237
2015	0	1	>18 g/d	76	29.54578819842709	3.918257408071776	6.1901961580900355	8.39691240609068	9.287531755209923	1.0059069307229498	0.4818237425524616	0.46786484521138894
2015	0	1	>18 g/d	77	27.705002905067886	3.984342035683938	6.169544973732985	8.152610265717424	9.266625691881009	1.0697210262337453	0.48303092486874577	0.44886195012906793
2015	0	1	>18 g/d	78	27.058253997412294	4.200599132950796	6.378407736938623	8.231630070419799	9.588804988720243	1.1920009785111818	0.5015205042969073	0.446350639915682
2015	0	1	>18 g/d	79	25.995439916492842	4.3354898988449495	6.460267853826613	8.163206120957437	9.718321628717836	1.2615226086384392	0.5102674067439618	0.43532737675598965
2015	0	1	>18 g/d	80	25.389829231668273	3.2504816931159146	6.003816742151687	7.492202979213424	8.485671902528034	1.2897570575682966	0.3763431574846539	0.3892418795689941
2015	0	1	>18 g/d	81	24.410334251404038	3.3186893134102573	6.036781121203123	7.393699074074769	8.53474422955614	1.3861798082787935	0.3780338313857958	0.37634689566217744
2015	0	1	>18 g/d	82	22.393539956364066	3.215903585206014	5.76811627971165	6.953600746939655	8.155669105727481	1.471642533511464	0.35949348757593297	0.3449295058885501
2015	0	1	>18 g/d	83	20.958925253170264	3.1614923669946324	5.5997006236544955	6.663916375575146	7.916521302320981	1.53129605557646	0.3476449656562699	0.32193308057645065
2015	0	1	>18 g/d	84	19.576382737257063	3.0833403502130814	5.402681856285501	6.3658490411771025	7.635083236290071	1.644602676838399	0.3326065111720151	0.2977432685865115
2015	0	1	>18 g/d	85	15.148081304189418	2.475694121294015	4.300378101911978	5.032123344856845	6.073249167767243	1.4569464010863482	0.26197913513194343	0.2270704574362014
2015	0	1	>18 g/d	86	13.031307525687339	2.1954186872329373	3.789641000056686	4.417499972543673	5.346608890772968	1.404918735142348	0.22838526784215663	0.1919905857514679
2015	0	1	>18 g/d	87	11.9596415166626	2.062651967908484	3.5479904520807963	4.132832206157531	4.998728636628057	1.4305470368860358	0.21129261269912436	0.17258346060628516
2015	0	1	>18 g/d	88	10.378180233586818	1.8190314983421605	3.1278468748853125	3.6522646505914964	4.398646230467598	1.392258533396424	0.18334151250778777	0.14576411910880543
2015	0	1	>18 g/d	89	8.814944134218194	1.5582067868581566	2.6880407562521222	3.1562395738309794	3.771085898751784	1.3416790126219091	0.15430151369350148	0.11962357896143336
2015	0	1	>18 g/d	90	7.744319961776114	1.3696107274309097	2.37994816550503	2.8188565962986485	3.3286565342661367	1.3079945085053326	0.13377470998037566	0.1013065956815994
2015	0	1	>18 g/d	91	6.280022736902708	1.1019582691959888	1.9375857265636303	2.3219716396527152	2.6995550015930223	1.1737577090583935	0.10628341148420148	0.07876658289537362
2015	0	1	>18 g/d	92	4.892273084102499	0.8444486220004734	1.51001547863888	1.8362004032801165	2.09382237679946	0.991443686866665	0.08083178982104167	0.058729705697944515
2015	0	1	>18 g/d	93	3.7003183255379213	0.6228205983654748	1.1389262018104636	1.4089799027981718	1.570047968859151	0.8294867924676738	0.05892422134073831	0.042048854269876125
2015	0	1	>18 g/d	94	2.7947663258902367	0.45471842724402156	0.8555194814218529	1.0790631207027073	1.17104184441358	0.6826913046466494	0.04266469376149146	0.029963168669809026
2015	0	1	>18 g/d	95	2.062617713453534	0.32167797712905183	0.6267454381482203	0.8071963825921127	0.8506785915984258	0.5442328170889528	0.029983309293909275	0.02076193672805383
2015	0	1	>18 g/d	96	0.0	0.0	0.0	0.0	0.0	0.0	0.0	0.0
2015	0	1	>18 g/d	97	0.0	0.0	0.0	0.0	0.0	0.0	0.0	0.0
2015	0	1	>18 g/d	98	0.0	0.0	0.0	0.0	0.0	0.0	0.0	0.0
2015	0	1	>18 g/d	99	0.0	0.0	0.0	0.0	0.0	0.0	0.0	0.0
2015	0	1	>18 g/d	100	0.0	0.0	0.0	0.0	0.0	0.0	0.0	0.0
2015	0	1	>18 g/d	101	0.0	0.0	0.0	0.0	0.0	0.0	0.0	0.0
2015	0	1	>18 g/d	102	0.0	0.0	0.0	0.0	0.0	0.0	0.0	0.0
2015	0	1	>18 g/d	103	0.0	0.0	0.0	0.0	0.0	0.0	0.0	0.0
2015	0	1	>18 g/d	104	0.0	0.0	0.0	0.0	0.0	0.0	0.0	0.0
2015	0	1	>18 g/d	105	0.0	0.0	0.0	0.0	0.0	0.0	0.0	0.0
2015	1	0	<4 g/d	0	0.0	0.0	0.0	0.0	0.0	0.0	0.0	0.0
2015	1	0	<4 g/d	1	0.0	0.0	0.0	0.0	0.0	0.0	0.0	0.0
2015	1	0	<4 g/d	2	0.0	0.0	0.0	0.0	0.0	0.0	0.0	0.0
2015	1	0	<4 g/d	3	0.0	0.0	0.0	0.0	0.0	0.0	0.0	0.0
2015	1	0	<4 g/d	4	0.0	0.0	0.0	0.0	0.0	0.0	0.0	0.0
2015	1	0	<4 g/d	5	0.0	0.0	0.0	0.0	0.0	0.0	0.0	0.0
2015	1	0	<4 g/d	6	0.0	0.0	0.0	0.0	0.0	0.0	0.0	0.0
2015	1	0	<4 g/d	7	0.0	0.0	0.0	0.0	0.0	0.0	0.0	0.0
2015	1	0	<4 g/d	8	0.0	0.0	0.0	0.0	0.0	0.0	0.0	0.0
2015	1	0	<4 g/d	9	0.0	0.0	0.0	0.0	0.0	0.0	0.0	0.0
2015	1	0	<4 g/d	10	0.0	0.0	0.0	0.0	0.0	0.0	0.0	0.0
2015	1	0	<4 g/d	11	0.0	0.0	0.0	0.0	0.0	0.0	0.0	0.0
2015	1	0	<4 g/d	12	0.0	0.0	0.0	0.0	0.0	0.0	0.0	0.0
2015	1	0	<4 g/d	13	0.0	0.0	0.0	0.0	0.0	0.0	0.0	0.0
2015	1	0	<4 g/d	14	0.0	0.0	0.0	0.0	0.0	0.0	0.0	0.0
2015	1	0	<4 g/d	15	0.0	0.0	0.0	0.0	0.0	0.0	0.0	0.0
2015	1	0	<4 g/d	16	0.0	0.0	0.0	0.0	0.0	0.0	0.0	0.0
2015	1	0	<4 g/d	17	0.0	0.0	0.0	0.0	0.0	0.0	0.0	0.0
2015	1	0	<4 g/d	18	3834.7514769574627	0.0	0.0	129.71226441471762	0.0	1.5259266412358297	0.0	0.0
2015	1	0	<4 g/d	19	2663.9928727009174	0.0	0.0	92.17833366838641	0.0	0.9987661343389016	0.0	0.0
2015	1	0	<4 g/d	20	5153.5451303036825	0.0	0.0	182.2186291687519	0.0	2.612218128925712	0.0	0.0
2015	1	0	<4 g/d	21	6851.7785178363265	0.0	0.0	247.2803904405951	0.0	3.3084307773704578	0.0	0.0
2015	1	0	<4 g/d	22	4774.615981084447	0.0	0.0	175.67305530033644	0.0	2.157755992924111	0.0	0.0
2015	1	0	<4 g/d	23	4264.944859156887	0.0	0.0	159.77612801631534	0.0	2.349413656492707	0.0	0.0
2015	1	0	<4 g/d	24	5003.951742905039	0.0	0.0	190.61896697289157	0.0	2.271240503920428	0.0	0.0
2015	1	0	<4 g/d	25	5173.18444668247	0.0	0.0	200.10595426712845	0.0	2.560195354271206	0.0	0.0
2015	1	0	<4 g/d	26	3799.2346901609562	0.0	0.0	149.00908999355363	0.0	1.8763815547629406	0.0	0.0
2015	1	0	<4 g/d	27	4871.680540944697	0.0	0.0	193.4540357821697	0.0	2.440019344422715	0.0	0.0
2015	1	0	<4 g/d	28	4329.243908673547	0.0	0.0	173.8423416739293	0.0	2.073117826121049	0.0	0.0
2015	1	0	<4 g/d	29	2411.0933499743114	0.0	0.0	97.80819090637962	0.0	1.325746545404972	0.0	0.0
2015	1	0	<4 g/d	30	4069.49174869922	0.0	0.0	166.64922056240852	0.0	2.534515814909825	0.0	0.0
2015	1	0	<4 g/d	31	6893.759517212922	0.0	0.0	284.8498083183589	0.0	3.7765827013673765	0.0	0.0
2015	1	0	<4 g/d	32	3247.3645979699213	0.0	0.0	135.36076818791443	0.0	2.022487681161625	0.0	0.0
2015	1	0	<4 g/d	33	4872.845642867032	0.0	0.0	204.90944150419796	0.0	3.234386985240416	0.0	0.0
2015	1	0	<4 g/d	34	7050.689849880175	0.0	0.0	299.19469537401153	0.0	5.095998353937089	0.0	0.0
2015	1	0	<4 g/d	35	8569.504156384559	0.0	0.0	367.16142355910733	0.0	6.65702507914066	1.0920333190985587	3.442953805280894
2015	1	0	<4 g/d	36	5036.39914983185	0.6299227823673399	2.0043064455840915	217.87813885455978	2.633978496388768	4.146947337122263	0.7178882824737147	2.3846073809602433
2015	1	0	<4 g/d	37	6902.897080706141	1.8157370329818272	5.954916752821029	301.81333246580806	7.769087193428175	6.079900362049522	1.1014326395837135	3.8301035127582344
2015	1	0	<4 g/d	38	6955.442995414851	2.8844191708170177	9.749391636305354	307.72410265396655	12.62976718423399	6.286784616761258	1.2428483226872087	4.503200128680017
2015	1	0	<4 g/d	39	8181.313888308738	4.763254553687486	16.575039781760125	366.7862150927772	21.32864297293992	8.807287426444596	1.6379992650231956	6.143051335596432
2015	1	0	<4 g/d	40	9847.616103848064	7.555974641784246	27.039028015081012	448.1239361609255	34.57425365926685	10.586815082295205	2.209419713649777	8.544055379212185
2015	1	0	<4 g/d	41	4024.0094368701175	3.890463983042162	14.323894976748376	186.19423305861878	18.200507068744635	4.750814296811123	1.0118635884194611	4.0161316822826825
2015	1	0	<4 g/d	42	4415.376344305878	5.265471226330322	19.879806261472833	208.20483450283356	25.12156480032247	6.127044958773482	1.2441537141397034	5.0446964217211985
2015	1	0	<4 g/d	43	3115.70584449789	4.477736705239738	17.330206160468062	150.05711195240428	21.783028973066283	5.055637867239842	0.9840542273047909	4.05536937444722
2015	1	0	<4 g/d	44	3044.320871189353	5.212392750688434	20.622636472156735	150.15187000254787	25.799708293480048	4.394482729660329	1.0777982993864885	4.494066098239637
2015	1	0	<4 g/d	45	6660.383266753663	13.516427645849353	54.45312991162319	337.4737825672869	67.85903266928527	12.215853788240594	2.6417587495900077	11.102319955921713
2015	1	0	<4 g/d	46	6093.074245791708	14.437313691496238	59.2282407738721	318.0391550420785	73.52518871933341	11.409193654486632	2.7074024108083186	11.422280966662143
2015	1	0	<4 g/d	47	2874.5251286370913	7.851849064267124	32.79512923620563	155.01576840842284	40.55736429908369	6.67349397821751	1.4299325230631397	6.0337936208078125
2015	1	0	<4 g/d	48	6277.76389141976	19.896585494865704	84.07515477224202	351.29523349012567	103.70522243522304	17.075889664911465	3.494532344792821	14.685303981251668
2015	1	0	<4 g/d	49	4987.123891770709	18.114674759910994	77.46589941166943	290.439890635144	95.29912652070735	14.500758387795853	3.1052248392774806	12.95524181995443
2015	1	0	<4 g/d	50	5175.162900112173	21.94843898869688	93.42333484563866	315.1463550790182	114.97547324799632	16.91558255017366	3.690026171671167	14.983949192117572
2015	1	0	<4 g/d	51	4175.159283326011	20.152117652282406	86.38062652714768	266.23154571793117	106.11570561932628	15.394544435912168	3.327127329337731	13.312780224502657
2015	1	0	<4 g/d	52	5432.748888280112	29.838419522274677	128.39000972830877	363.7679521682698	157.52311892554357	20.584112097519085	4.836038571924135	19.005948281886425
2015	1	0	<4 g/d	53	6624.613641744236	41.27575443705769	177.90720941313512	466.7908480384269	218.07428394760677	27.381597630252564	6.578839720762053	25.32189587061547
2015	1	0	<4 g/d	54	5627.381933007546	39.604165271746545	170.7268713982252	417.9569913743675	209.12923850787598	26.689166864328403	6.227139985879794	23.40765575315902
2015	1	0	<4 g/d	55	4136.85265933058	32.77348985065604	141.0567130327739	324.29763460678976	172.71236494464276	21.29814087122215	5.095747603620066	18.65873370379841
2015	1	0	<4 g/d	56	3004.8519003829097	26.71225232920626	114.59429028664398	248.8753162587628	140.28739703096844	16.65580770752454	4.115296872661841	14.639123521885107
2015	1	0	<4 g/d	57	4465.682120949943	44.755613782681294	190.57296618220843	391.48970129548405	233.41800740709257	26.397975252068072	6.790203890661256	23.414026123573773
2015	1	0	<4 g/d	58	3249.313795146518	36.40548916392678	153.91115583271548	301.3761204825424	188.59142481624932	21.73260290420517	5.4754548080955425	18.26103075846242
2015	1	0	<4 g/d	59	3709.5218063785233	46.74380379564151	195.33588686846795	364.54799926906696	239.6174816085992	26.84717957872196	6.9174318594654425	22.26483792443553
2015	1	0	<4 g/d	60	4431.657760295766	65.84924293011586	264.7441492945361	464.7909904629266	326.6587617992123	37.379815777945275	9.715616682245207	29.20754979157202
2015	1	0	<4 g/d	61	3233.983309362766	53.61194325796169	212.5720401746304	359.0316432037821	262.6590540847637	32.22398399085272	7.822203807637182	22.598750479830485
2015	1	0	<4 g/d	62	3839.3719581894857	71.12649924900626	277.3951454704509	451.1532882556723	343.3815892041633	41.84933472584029	10.230983341876433	28.358584672288174
2015	1	0	<4 g/d	63	1733.1182788641254	35.534523739924246	136.483672049966	215.00712532064472	169.21862312331507	19.16194739192846	5.082094260879147	13.500410942435135
2015	1	0	<4 g/d	64	1155.4634463580805	26.170225788248946	98.8733460841233	151.12473765463952	122.80283338382628	14.30151508582901	3.7159128228955667	9.45071298358362
2015	1	0	<4 g/d	65	1878.1037936460598	47.57507715979227	175.7349548136478	259.3145266500846	218.8566076552564	26.5775392023347	6.603303350992986	16.055885387190497
2015	1	0	<4 g/d	66	4206.820773374902	118.77332614038792	428.7077703955129	611.8980516320555	535.3748187662635	63.23547963315575	16.145017026031567	37.5030666958498
2015	1	0	<4 g/d	67	3065.7079253448046	95.5708502474056	337.6369814647548	468.01551462674183	422.67972530601094	51.9911179587959	12.798056007046494	28.3906970339742
2015	1	0	<4 g/d	68	2601.56713725792	89.39360505457005	308.8333133109951	415.86818718585687	387.61200882976226	48.944181602528865	11.781685807587035	24.95415649141525
2015	1	0	<4 g/d	69	2850.8916528835653	107.93919377964633	364.1849500269041	476.13208542121225	458.3321414608609	60.78198848075515	13.955179879210487	28.214333301074177
2015	1	0	<4 g/d	70	2107.2120535111026	93.70623119611209	298.869366582463	372.1856390472681	379.2824421050806	51.25792891514001	12.072410160368737	22.43380681159992
2015	1	0	<4 g/d	71	1411.1227258344752	68.62802657634191	213.68254353764183	258.88294057756633	271.9156290726656	38.44248106400121	8.690518250765178	15.410709620488307
2015	1	0	<4 g/d	72	1389.2317732807915	73.8953218594608	224.3533157585962	264.23314653373046	286.31177364518555	41.80328072253837	9.165657551046468	15.516500832109957
2015	1	0	<4 g/d	73	3491.0792776881635	203.68863628344758	601.7070327659459	687.8642767550612	770.2849609031099	115.84215047975178	24.57493356986174	39.73624883722764
2015	1	0	<4 g/d	74	1108.8519276974139	69.8846463091596	201.83160293850972	225.03621234701208	258.99227380868007	41.29257632588471	8.29578042565806	12.834229272500187
2015	1	0	<4 g/d	75	2341.8515413289115	160.9694343885508	452.4325905148453	490.3262485380371	582.2993854956226	95.67542023108622	18.544626954931765	27.46468182170235
2015	1	0	<4 g/d	76	947.9176172061798	70.01620487160052	192.4662827134258	203.66287908481624	248.26233515355912	44.489629696751784	7.900744124567594	11.226724458712418
2015	1	0	<4 g/d	77	1909.2411753664874	152.7524806626378	409.08191809646746	421.69782860017995	529.1005230938096	101.57600382639127	16.665313402755693	22.74394602320066
2015	1	0	<4 g/d	78	1582.881315228965	135.84228897505525	355.5687531502094	358.1580498001253	460.8916733927362	94.5903719566195	14.412581498573472	18.936474157436752
2015	1	0	<4 g/d	79	1517.4247352337852	139.27568953731756	356.5371216525397	351.34359450469657	463.0837561095283	98.53050816659538	14.37150218132242	18.219657127511613
2015	1	0	<4 g/d	80	1206.0307923703112	131.91686283568478	304.85810099623893	294.43375138573845	403.4272750605698	90.49391305608896	13.551439761877768	15.064017005810047
2015	1	0	<4 g/d	81	619.1242439822981	71.63591167987059	162.36383122567148	154.2661483908558	215.21158875316962	51.777169071944485	7.151956312687746	7.711277740225033
2015	1	0	<4 g/d	82	613.2064493436269	74.93319084814925	166.75839554267247	155.9767122322928	221.31217215787635	55.50475795064324	7.261047344485932	7.613140099473302
2015	1	0	<4 g/d	83	864.031998416775	111.09179258182438	243.14478070656904	224.2616787278306	322.9728563753776	89.52163892951842	10.371754426376526	10.606815776350707
2015	1	0	<4 g/d	84	481.88664839351986	64.65228799098765	139.5326037244243	127.34162405869701	185.4630465641717	52.523369812419816	5.8879418783798485	5.894836829266526
2015	1	0	<4 g/d	85	802.9998778915119	112.26870852463902	239.3099260612109	216.29653516794718	318.11912725311396	98.16214587588537	9.854616456037961	9.688183256806319
2015	1	0	<4 g/d	86	504.6299466402195	72.89584007734061	153.94722875675265	138.29394913367676	204.60381540361624	71.63811871704665	6.15143343822817	5.962279490578933
2015	1	0	<4 g/d	87	294.24609808647733	43.62573126523602	91.5590433289066	81.98308460656767	121.60918422766696	43.67665003423024	3.597683084602607	3.4512125292729983
2015	1	0	<4 g/d	88	303.82354829538394	46.01920207992281	96.26431378520998	86.10671817900263	127.70199988566524	50.03077904751355	3.669117050124046	3.496411438477551
2015	1	0	<4 g/d	89	266.43360036032675	40.92174110226046	85.64297567901829	76.77021487282845	113.41020853217603	48.92023083415372	3.1539056613739587	2.9978922975417244
2015	1	0	<4 g/d	90	156.9269693120117	24.233176769227505	50.96254851586931	45.94225110954936	67.32550118513217	30.88273421488267	1.8239875122166955	1.7367646333860216
[truncated: 192,617 more rows]
