# Supplementary material for: Identification of differences in health impact modelling of salt reduction
Source: PLoS One. 2017 Nov 28;12(11):e0186760. doi: 10.1371/journal.pone.0186760 (PMC5705127; doi:10.1371/journal.pone.0186760)
Supplement: S1 Data — (ZIP) [file pone.0186760.s001.zip › default/Simulations/mortality_salt/parameters/attributableMort_0_0_CVA.xml]

<?xml version="1.0" encoding="UTF-8" standalone="no"?><attributableMortalities><attributableMortality><age>0</age><sex>0</sex><value>0.0</value></attributableMortality><attributableMortality><age>0</age><sex>1</sex><value>0.0</value></attributableMortality><attributableMortality><age>1</age><sex>0</sex><value>0.0</value></attributableMortality><attributableMortality><age>1</age><sex>1</sex><value>0.0</value></attributableMortality><attributableMortality><age>2</age><sex>0</sex><value>0.0</value></attributableMortality><attributableMortality><age>2</age><sex>1</sex><value>0.0</value></attributableMortality><attributableMortality><age>3</age><sex>0</sex><value>0.0</value></attributableMortality><attributableMortality><age>3</age><sex>1</sex><value>0.0</value></attributableMortality><attributableMortality><age>4</age><sex>0</sex><value>0.0</value></attributableMortality><attributableMortality><age>4</age><sex>1</sex><value>0.0</value></attributableMortality><attributableMortality><age>5</age><sex>0</sex><value>0.0</value></attributableMortality><attributableMortality><age>5</age><sex>1</sex><value>0.0</value></attributableMortality><attributableMortality><age>6</age><sex>0</sex><value>0.0</value></attributableMortality><attributableMortality><age>6</age><sex>1</sex><value>0.0</value></attributableMortality><attributableMortality><age>7</age><sex>0</sex><value>0.0</value></attributableMortality><attributableMortality><age>7</age><sex>1</sex><value>0.0</value></attributableMortality><attributableMortality><age>8</age><sex>0</sex><value>0.0</value></attributableMortality><attributableMortality><age>8</age><sex>1</sex><value>0.0</value></attributableMortality><attributableMortality><age>9</age><sex>0</sex><value>0.0</value></attributableMortality><attributableMortality><age>9</age><sex>1</sex><value>0.0</value></attributableMortality><attributableMortality><age>10</age><sex>0</sex><value>0.0</value></attributableMortality><attributableMortality><age>10</age><sex>1</sex><value>0.0</value></attributableMortality><attributableMortality><age>11</age><sex>0</sex><value>0.0</value></attributableMortality><attributableMortality><age>11</age><sex>1</sex><value>0.0</value></attributableMortality><attributableMortality><age>12</age><sex>0</sex><value>0.0</value></attributableMortality><attributableMortality><age>12</age><sex>1</sex><value>0.0</value></attributableMortality><attributableMortality><age>13</age><sex>0</sex><value>0.0</value></attributableMortality><attributableMortality><age>13</age><sex>1</sex><value>0.0</value></attributableMortality><attributableMortality><age>14</age><sex>0</sex><value>0.0</value></attributableMortality><attributableMortality><age>14</age><sex>1</sex><value>0.0</value></attributableMortality><attributableMortality><age>15</age><sex>0</sex><value>0.0</value></attributableMortality><attributableMortality><age>15</age><sex>1</sex><value>0.0</value></attributableMortality><attributableMortality><age>16</age><sex>0</sex><value>0.0</value></attributableMortality><attributableMortality><age>16</age><sex>1</sex><value>0.0</value></attributableMortality><attributableMortality><age>17</age><sex>0</sex><value>0.0</value></attributableMortality><attributableMortality><age>17</age><sex>1</sex><value>0.0</value></attributableMortality><attributableMortality><age>18</age><sex>0</sex><value>0.0</value></attributableMortality><attributableMortality><age>18</age><sex>1</sex><value>0.0</value></attributableMortality><attributableMortality><age>19</age><sex>0</sex><value>0.0</value></attributableMortality><attributableMortality><age>19</age><sex>1</sex><value>0.0</value></attributableMortality><attributableMortality><age>20</age><sex>0</sex><value>0.0</value></attributableMortality><attributableMortality><age>20</age><sex>1</sex><value>0.0</value></attributableMortality><attributableMortality><age>21</age><sex>0</sex><value>0.0</value></attributableMortality><attributableMortality><age>21</age><sex>1</sex><value>0.0</value></attributableMortality><attributableMortality><age>22</age><sex>0</sex><value>0.0</value></attributableMortality><attributableMortality><age>22</age><sex>1</sex><value>0.0</value></attributableMortality><attributableMortality><age>23</age><sex>0</sex><value>0.0</value></attributableMortality><attributableMortality><age>23</age><sex>1</sex><value>0.0</value></attributableMortality><attributableMortality><age>24</age><sex>0</sex><value>0.0</value></attributableMortality><attributableMortality><age>24</age><sex>1</sex><value>0.0</value></attributableMortality><attributableMortality><age>25</age><sex>0</sex><value>0.0</value></attributableMortality><attributableMortality><age>25</age><sex>1</sex><value>0.0</value></attributableMortality><attributableMortality><age>26</age><sex>0</sex><value>0.0</value></attributableMortality><attributableMortality><age>26</age><sex>1</sex><value>0.0</value></attributableMortality><attributableMortality><age>27</age><sex>0</sex><value>0.0</value></attributableMortality><attributableMortality><age>27</age><sex>1</sex><value>0.0</value></attributableMortality><attributableMortality><age>28</age><sex>0</sex><value>0.0</value></attributableMortality><attributableMortality><age>28</age><sex>1</sex><value>0.0</value></attributableMortality><attributableMortality><age>29</age><sex>0</sex><value>0.0</value></attributableMortality><attributableMortality><age>29</age><sex>1</sex><value>0.0</value></attributableMortality><attributableMortality><age>30</age><sex>0</sex><value>0.0</value></attributableMortality><attributableMortality><age>30</age><sex>1</sex><value>0.0</value></attributableMortality><attributableMortality><age>31</age><sex>0</sex><value>0.0</value></attributableMortality><attributableMortality><age>31</age><sex>1</sex><value>0.0</value></attributableMortality><attributableMortality><age>32</age><sex>0</sex><value>0.0</value></attributableMortality><attributableMortality><age>32</age><sex>1</sex><value>0.0</value></attributableMortality><attributableMortality><age>33</age><sex>0</sex><value>0.0</value></attributableMortality><attributableMortality><age>33</age><sex>1</sex><value>0.0</value></attributableMortality><attributableMortality><age>34</age><sex>0</sex><value>0.0</value></attributableMortality><attributableMortality><age>34</age><sex>1</sex><value>0.0</value></attributableMortality><attributableMortality><age>35</age><sex>0</sex><value>0.0224601</value></attributableMortality><attributableMortality><age>35</age><sex>1</sex><value>0.0129463</value></attributableMortality><attributableMortality><age>36</age><sex>0</sex><value>0.022520045</value></attributableMortality><attributableMortality><age>36</age><sex>1</sex><value>0.012676733</value></attributableMortality><attributableMortality><age>37</age><sex>0</sex><value>0.0226141</value></attributableMortality><attributableMortality><age>37</age><sex>1</sex><value>0.0124596795</value></attributableMortality><attributableMortality><age>38</age><sex>0</sex><value>0.022738013</value></attributableMortality><attributableMortality><age>38</age><sex>1</sex><value>0.012290709</value></attributableMortality><attributableMortality><age>39</age><sex>0</sex><value>0.022890463</value></attributableMortality><attributableMortality><age>39</age><sex>1</sex><value>0.01216672</value></attributableMortality><attributableMortality><age>40</age><sex>0</sex><value>0.023073873</value></attributableMortality><attributableMortality><age>40</age><sex>1</sex><value>0.012085301</value></attributableMortality><attributableMortality><age>41</age><sex>0</sex><value>0.023285136</value></attributableMortality><attributableMortality><age>41</age><sex>1</sex><value>0.012044425</value></attributableMortality><attributableMortality><age>42</age><sex>0</sex><value>0.02352512</value></attributableMortality><attributableMortality><age>42</age><sex>1</sex><value>0.012042954</value></attributableMortality><attributableMortality><age>43</age><sex>0</sex><value>0.023794163</value></attributableMortality><attributableMortality><age>43</age><sex>1</sex><value>0.012079532</value></attributableMortality><attributableMortality><age>44</age><sex>0</sex><value>0.024095362</value></attributableMortality><attributableMortality><age>44</age><sex>1</sex><value>0.012153403</value></attributableMortality><attributableMortality><age>45</age><sex>0</sex><value>0.02442486</value></attributableMortality><attributableMortality><age>45</age><sex>1</sex><value>0.012265748</value></attributableMortality><attributableMortality><age>46</age><sex>0</sex><value>0.024785608</value></attributableMortality><attributableMortality><age>46</age><sex>1</sex><value>0.012414419</value></attributableMortality><attributableMortality><age>47</age><sex>0</sex><value>0.025175009</value></attributableMortality><attributableMortality><age>47</age><sex>1</sex><value>0.0126014305</value></attributableMortality><attributableMortality><age>48</age><sex>0</sex><value>0.025596375</value></attributableMortality><attributableMortality><age>48</age><sex>1</sex><value>0.012826927</value></attributableMortality><attributableMortality><age>49</age><sex>0</sex><value>0.026051475</value></attributableMortality><attributableMortality><age>49</age><sex>1</sex><value>0.013092049</value></attributableMortality><attributableMortality><age>50</age><sex>0</sex><value>0.026543356</value></attributableMortality><attributableMortality><age>50</age><sex>1</sex><value>0.013401008</value></attributableMortality><attributableMortality><age>51</age><sex>0</sex><value>0.027065387</value></attributableMortality><attributableMortality><age>51</age><sex>1</sex><value>0.013750348</value></attributableMortality><attributableMortality><age>52</age><sex>0</sex><value>0.027624521</value></attributableMortality><attributableMortality><age>52</age><sex>1</sex><value>0.014143919</value></attributableMortality><attributableMortality><age>53</age><sex>0</sex><value>0.02821895</value></attributableMortality><attributableMortality><age>53</age><sex>1</sex><value>0.014585107</value></attributableMortality><attributableMortality><age>54</age><sex>0</sex><value>0.02884957</value></attributableMortality><attributableMortality><age>54</age><sex>1</sex><value>0.015075037</value></attributableMortality><attributableMortality><age>55</age><sex>0</sex><value>0.02952774</value></attributableMortality><attributableMortality><age>55</age><sex>1</sex><value>0.015618242</value></attributableMortality><attributableMortality><age>56</age><sex>0</sex><value>0.030240947</value></attributableMortality><attributableMortality><age>56</age><sex>1</sex><value>0.016216548</value></attributableMortality><attributableMortality><age>57</age><sex>0</sex><value>0.030997196</value></attributableMortality><attributableMortality><age>57</age><sex>1</sex><value>0.016873477</value></attributableMortality><attributableMortality><age>58</age><sex>0</sex><value>0.03179577</value></attributableMortality><attributableMortality><age>58</age><sex>1</sex><value>0.017593885</value></attributableMortality><attributableMortality><age>59</age><sex>0</sex><value>0.03264257</value></attributableMortality><attributableMortality><age>59</age><sex>1</sex><value>0.018382011</value></attributableMortality><attributableMortality><age>60</age><sex>0</sex><value>0.033542402</value></attributableMortality><attributableMortality><age>60</age><sex>1</sex><value>0.01924296</value></attributableMortality><attributableMortality><age>61</age><sex>0</sex><value>0.034485802</value></attributableMortality><attributableMortality><age>61</age><sex>1</sex><value>0.020180332</value></attributableMortality><attributableMortality><age>62</age><sex>0</sex><value>0.035486076</value></attributableMortality><attributableMortality><age>62</age><sex>1</sex><value>0.021201635</value></attributableMortality><attributableMortality><age>63</age><sex>0</sex><value>0.036547314</value></attributableMortality><attributableMortality><age>63</age><sex>1</sex><value>0.02231149</value></attributableMortality><attributableMortality><age>64</age><sex>0</sex><value>0.037664395</value></attributableMortality><attributableMortality><age>64</age><sex>1</sex><value>0.023517402</value></attributableMortality><attributableMortality><age>65</age><sex>0</sex><value>0.03886665</value></attributableMortality><attributableMortality><age>65</age><sex>1</sex><value>0.024830358</value></attributableMortality><attributableMortality><age>66</age><sex>0</sex><value>0.04012198</value></attributableMortality><attributableMortality><age>66</age><sex>1</sex><value>0.026251927</value></attributableMortality><attributableMortality><age>67</age><sex>0</sex><value>0.041447468</value></attributableMortality><attributableMortality><age>67</age><sex>1</sex><value>0.027793463</value></attributableMortality><attributableMortality><age>68</age><sex>0</sex><value>0.042852204</value></attributableMortality><attributableMortality><age>68</age><sex>1</sex><value>0.029465145</value></attributableMortality><attributableMortality><age>69</age><sex>0</sex><value>0.044339243</value></attributableMortality><attributableMortality><age>69</age><sex>1</sex><value>0.03127686</value></attributableMortality><attributableMortality><age>70</age><sex>0</sex><value>0.045904536</value></attributableMortality><attributableMortality><age>70</age><sex>1</sex><value>0.033237346</value></attributableMortality><attributableMortality><age>71</age><sex>0</sex><value>0.0475761</value></attributableMortality><attributableMortality><age>71</age><sex>1</sex><value>0.035362437</value></attributableMortality><attributableMortality><age>72</age><sex>0</sex><value>0.049352184</value></attributableMortality><attributableMortality><age>72</age><sex>1</sex><value>0.037664514</value></attributableMortality><attributableMortality><age>73</age><sex>0</sex><value>0.051240843</value></attributableMortality><attributableMortality><age>73</age><sex>1</sex><value>0.040157873</value></attributableMortality><attributableMortality><age>74</age><sex>0</sex><value>0.053250134</value></attributableMortality><attributableMortality><age>74</age><sex>1</sex><value>0.042857237</value></attributableMortality><attributableMortality><age>75</age><sex>0</sex><value>0.055446338</value></attributableMortality><attributableMortality><age>75</age><sex>1</sex><value>0.045790303</value></attributableMortality><attributableMortality><age>76</age><sex>0</sex><value>0.057736743</value></attributableMortality><attributableMortality><age>76</age><sex>1</sex><value>0.048957855</value></attributableMortality><attributableMortality><age>77</age><sex>0</sex><value>0.06018352</value></attributableMortality><attributableMortality><age>77</age><sex>1</sex><value>0.052387606</value></attributableMortality><attributableMortality><age>78</age><sex>0</sex><value>0.0628004</value></attributableMortality><attributableMortality><age>78</age><sex>1</sex><value>0.056100585</value></attributableMortality><attributableMortality><age>79</age><sex>0</sex><value>0.06560351</value></attributableMortality><attributableMortality><age>79</age><sex>1</sex><value>0.060119137</value></attributableMortality><attributableMortality><age>80</age><sex>0</sex><value>0.06840986</value></attributableMortality><attributableMortality><age>80</age><sex>1</sex><value>0.064417385</value></attributableMortality><attributableMortality><age>81</age><sex>0</sex><value>0.07161544</value></attributableMortality><attributableMortality><age>81</age><sex>1</sex><value>0.06910765</value></attributableMortality><attributableMortality><age>82</age><sex>0</sex><value>0.075062275</value></attributableMortality><attributableMortality><age>82</age><sex>1</sex><value>0.07417062</value></attributableMortality><attributableMortality><age>83</age><sex>0</sex><value>0.07877379</value></attributableMortality><attributableMortality><age>83</age><sex>1</sex><value>0.07962707</value></attributableMortality><attributableMortality><age>84</age><sex>0</sex><value>0.08277609</value></attributableMortality><attributableMortality><age>84</age><sex>1</sex><value>0.08549354</value></attributableMortality><attributableMortality><age>85</age><sex>0</sex><value>0.08709862</value></attributableMortality><attributableMortality><age>85</age><sex>1</sex><value>0.09178126</value></attributableMortality><attributableMortality><age>86</age><sex>0</sex><value>0.091774054</value></attributableMortality><attributableMortality><age>86</age><sex>1</sex><value>0.09849166</value></attributableMortality><attributableMortality><age>87</age><sex>0</sex><value>0.096839316</value></attributableMortality><attributableMortality><age>87</age><sex>1</sex><value>0.105612755</value></attributableMortality><attributableMortality><age>88</age><sex>0</sex><value>0.10233592</value></attributableMortality><attributableMortality><age>88</age><sex>1</sex><value>0.11311319</value></attributableMortality><attributableMortality><age>89</age><sex>0</sex><value>0.10831086</value></attributableMortality><attributableMortality><age>89</age><sex>1</sex><value>0.12093537</value></attributableMortality><attributableMortality><age>90</age><sex>0</sex><value>0.11481753</value></attributableMortality><attributableMortality><age>90</age><sex>1</sex><value>0.12898573</value></attributableMortality><attributableMortality><age>91</age><sex>0</sex><value>0.1219166</value></attributableMortality><attributableMortality><age>91</age><sex>1</sex><value>0.13712464</value></attributableMortality><attributableMortality><age>92</age><sex>0</sex><value>0.12967725</value></attributableMortality><attributableMortality><age>92</age><sex>1</sex><value>0.14515305</value></attributableMortality><attributableMortality><age>93</age><sex>0</sex><value>0.13817883</value></attributableMortality><attributableMortality><age>93</age><sex>1</sex><value>0.1527973</value></attributableMortality><attributableMortality><age>94</age><sex>0</sex><value>0.14751272</value></attributableMortality><attributableMortality><age>94</age><sex>1</sex><value>0.15969306</value></attributableMortality><attributableMortality><age>95</age><sex>0</sex><value>0.15778391</value></attributableMortality><attributableMortality><age>95</age><sex>1</sex><value>0.16536696</value></attributableMortality></attributableMortalities>
