# Supplementary material for: Identification of differences in health impact modelling of salt reduction
Source: PLoS One. 2017 Nov 28;12(11):e0186760. doi: 10.1371/journal.pone.0186760 (PMC5705127; doi:10.1371/journal.pone.0186760)
Supplement: S1 Data — (ZIP) [file pone.0186760.s001.zip › default/Simulations/mortality_salt/parameters/attributableMort_1_0_IHD.xml]

<?xml version="1.0" encoding="UTF-8" standalone="no"?><attributableMortalities><attributableMortality><age>0</age><sex>0</sex><value>0.0</value></attributableMortality><attributableMortality><age>0</age><sex>1</sex><value>0.0</value></attributableMortality><attributableMortality><age>1</age><sex>0</sex><value>0.0</value></attributableMortality><attributableMortality><age>1</age><sex>1</sex><value>0.0</value></attributableMortality><attributableMortality><age>2</age><sex>0</sex><value>0.0</value></attributableMortality><attributableMortality><age>2</age><sex>1</sex><value>0.0</value></attributableMortality><attributableMortality><age>3</age><sex>0</sex><value>0.0</value></attributableMortality><attributableMortality><age>3</age><sex>1</sex><value>0.0</value></attributableMortality><attributableMortality><age>4</age><sex>0</sex><value>0.0</value></attributableMortality><attributableMortality><age>4</age><sex>1</sex><value>0.0</value></attributableMortality><attributableMortality><age>5</age><sex>0</sex><value>0.0</value></attributableMortality><attributableMortality><age>5</age><sex>1</sex><value>0.0</value></attributableMortality><attributableMortality><age>6</age><sex>0</sex><value>0.0</value></attributableMortality><attributableMortality><age>6</age><sex>1</sex><value>0.0</value></attributableMortality><attributableMortality><age>7</age><sex>0</sex><value>0.0</value></attributableMortality><attributableMortality><age>7</age><sex>1</sex><value>0.0</value></attributableMortality><attributableMortality><age>8</age><sex>0</sex><value>0.0</value></attributableMortality><attributableMortality><age>8</age><sex>1</sex><value>0.0</value></attributableMortality><attributableMortality><age>9</age><sex>0</sex><value>0.0</value></attributableMortality><attributableMortality><age>9</age><sex>1</sex><value>0.0</value></attributableMortality><attributableMortality><age>10</age><sex>0</sex><value>0.0</value></attributableMortality><attributableMortality><age>10</age><sex>1</sex><value>0.0</value></attributableMortality><attributableMortality><age>11</age><sex>0</sex><value>0.0</value></attributableMortality><attributableMortality><age>11</age><sex>1</sex><value>0.0</value></attributableMortality><attributableMortality><age>12</age><sex>0</sex><value>0.0</value></attributableMortality><attributableMortality><age>12</age><sex>1</sex><value>0.0</value></attributableMortality><attributableMortality><age>13</age><sex>0</sex><value>0.0</value></attributableMortality><attributableMortality><age>13</age><sex>1</sex><value>0.0</value></attributableMortality><attributableMortality><age>14</age><sex>0</sex><value>0.0</value></attributableMortality><attributableMortality><age>14</age><sex>1</sex><value>0.0</value></attributableMortality><attributableMortality><age>15</age><sex>0</sex><value>0.0</value></attributableMortality><attributableMortality><age>15</age><sex>1</sex><value>0.0</value></attributableMortality><attributableMortality><age>16</age><sex>0</sex><value>0.0</value></attributableMortality><attributableMortality><age>16</age><sex>1</sex><value>0.0</value></attributableMortality><attributableMortality><age>17</age><sex>0</sex><value>0.0</value></attributableMortality><attributableMortality><age>17</age><sex>1</sex><value>0.0</value></attributableMortality><attributableMortality><age>18</age><sex>0</sex><value>0.0</value></attributableMortality><attributableMortality><age>18</age><sex>1</sex><value>0.0</value></attributableMortality><attributableMortality><age>19</age><sex>0</sex><value>0.0</value></attributableMortality><attributableMortality><age>19</age><sex>1</sex><value>0.0</value></attributableMortality><attributableMortality><age>20</age><sex>0</sex><value>0.0</value></attributableMortality><attributableMortality><age>20</age><sex>1</sex><value>0.0</value></attributableMortality><attributableMortality><age>21</age><sex>0</sex><value>0.0</value></attributableMortality><attributableMortality><age>21</age><sex>1</sex><value>0.0</value></attributableMortality><attributableMortality><age>22</age><sex>0</sex><value>0.0</value></attributableMortality><attributableMortality><age>22</age><sex>1</sex><value>0.0</value></attributableMortality><attributableMortality><age>23</age><sex>0</sex><value>0.0</value></attributableMortality><attributableMortality><age>23</age><sex>1</sex><value>0.0</value></attributableMortality><attributableMortality><age>24</age><sex>0</sex><value>0.0</value></attributableMortality><attributableMortality><age>24</age><sex>1</sex><value>0.0</value></attributableMortality><attributableMortality><age>25</age><sex>0</sex><value>0.0</value></attributableMortality><attributableMortality><age>25</age><sex>1</sex><value>0.0</value></attributableMortality><attributableMortality><age>26</age><sex>0</sex><value>0.0</value></attributableMortality><attributableMortality><age>26</age><sex>1</sex><value>0.0</value></attributableMortality><attributableMortality><age>27</age><sex>0</sex><value>0.0</value></attributableMortality><attributableMortality><age>27</age><sex>1</sex><value>0.0</value></attributableMortality><attributableMortality><age>28</age><sex>0</sex><value>0.0</value></attributableMortality><attributableMortality><age>28</age><sex>1</sex><value>0.0</value></attributableMortality><attributableMortality><age>29</age><sex>0</sex><value>0.0</value></attributableMortality><attributableMortality><age>29</age><sex>1</sex><value>0.0</value></attributableMortality><attributableMortality><age>30</age><sex>0</sex><value>0.0</value></attributableMortality><attributableMortality><age>30</age><sex>1</sex><value>0.0</value></attributableMortality><attributableMortality><age>31</age><sex>0</sex><value>0.0</value></attributableMortality><attributableMortality><age>31</age><sex>1</sex><value>0.0</value></attributableMortality><attributableMortality><age>32</age><sex>0</sex><value>0.0</value></attributableMortality><attributableMortality><age>32</age><sex>1</sex><value>0.0</value></attributableMortality><attributableMortality><age>33</age><sex>0</sex><value>0.0</value></attributableMortality><attributableMortality><age>33</age><sex>1</sex><value>0.0</value></attributableMortality><attributableMortality><age>34</age><sex>0</sex><value>0.0</value></attributableMortality><attributableMortality><age>34</age><sex>1</sex><value>0.0</value></attributableMortality><attributableMortality><age>35</age><sex>0</sex><value>0.015399715</value></attributableMortality><attributableMortality><age>35</age><sex>1</sex><value>0.005481</value></attributableMortality><attributableMortality><age>36</age><sex>0</sex><value>0.015231246</value></attributableMortality><attributableMortality><age>36</age><sex>1</sex><value>0.0054796916</value></attributableMortality><attributableMortality><age>37</age><sex>0</sex><value>0.015095952</value></attributableMortality><attributableMortality><age>37</age><sex>1</sex><value>0.0054916576</value></attributableMortality><attributableMortality><age>38</age><sex>0</sex><value>0.014989441</value></attributableMortality><attributableMortality><age>38</age><sex>1</sex><value>0.005515612</value></attributableMortality><attributableMortality><age>39</age><sex>0</sex><value>0.0149094695</value></attributableMortality><attributableMortality><age>39</age><sex>1</sex><value>0.0055525554</value></attributableMortality><attributableMortality><age>40</age><sex>0</sex><value>0.014856346</value></attributableMortality><attributableMortality><age>40</age><sex>1</sex><value>0.0056024813</value></attributableMortality><attributableMortality><age>41</age><sex>0</sex><value>0.014826992</value></attributableMortality><attributableMortality><age>41</age><sex>1</sex><value>0.0056643737</value></attributableMortality><attributableMortality><age>42</age><sex>0</sex><value>0.014820974</value></attributableMortality><attributableMortality><age>42</age><sex>1</sex><value>0.005739319</value></attributableMortality><attributableMortality><age>43</age><sex>0</sex><value>0.014837775</value></attributableMortality><attributableMortality><age>43</age><sex>1</sex><value>0.0058271815</value></attributableMortality><attributableMortality><age>44</age><sex>0</sex><value>0.0148784565</value></attributableMortality><attributableMortality><age>44</age><sex>1</sex><value>0.005928816</value></attributableMortality><attributableMortality><age>45</age><sex>0</sex><value>0.014940062</value></attributableMortality><attributableMortality><age>45</age><sex>1</sex><value>0.0060440353</value></attributableMortality><attributableMortality><age>46</age><sex>0</sex><value>0.015023744</value></attributableMortality><attributableMortality><age>46</age><sex>1</sex><value>0.006173605</value></attributableMortality><attributableMortality><age>47</age><sex>0</sex><value>0.015127569</value></attributableMortality><attributableMortality><age>47</age><sex>1</sex><value>0.0063174106</value></attributableMortality><attributableMortality><age>48</age><sex>0</sex><value>0.015253118</value></attributableMortality><attributableMortality><age>48</age><sex>1</sex><value>0.0064770924</value></attributableMortality><attributableMortality><age>49</age><sex>0</sex><value>0.015401187</value></attributableMortality><attributableMortality><age>49</age><sex>1</sex><value>0.006653669</value></attributableMortality><attributableMortality><age>50</age><sex>0</sex><value>0.015573143</value></attributableMortality><attributableMortality><age>50</age><sex>1</sex><value>0.00684794</value></attributableMortality><attributableMortality><age>51</age><sex>0</sex><value>0.015765103</value></attributableMortality><attributableMortality><age>51</age><sex>1</sex><value>0.0070598214</value></attributableMortality><attributableMortality><age>52</age><sex>0</sex><value>0.015981117</value></attributableMortality><attributableMortality><age>52</age><sex>1</sex><value>0.007289474</value></attributableMortality><attributableMortality><age>53</age><sex>0</sex><value>0.016219875</value></attributableMortality><attributableMortality><age>53</age><sex>1</sex><value>0.0075405</value></attributableMortality><attributableMortality><age>54</age><sex>0</sex><value>0.016481925</value></attributableMortality><attributableMortality><age>54</age><sex>1</sex><value>0.007812179</value></attributableMortality><attributableMortality><age>55</age><sex>0</sex><value>0.0167744</value></attributableMortality><attributableMortality><age>55</age><sex>1</sex><value>0.008106382</value></attributableMortality><attributableMortality><age>56</age><sex>0</sex><value>0.017089322</value></attributableMortality><attributableMortality><age>56</age><sex>1</sex><value>0.008425333</value></attributableMortality><attributableMortality><age>57</age><sex>0</sex><value>0.017431797</value></attributableMortality><attributableMortality><age>57</age><sex>1</sex><value>0.008769916</value></attributableMortality><attributableMortality><age>58</age><sex>0</sex><value>0.017801426</value></attributableMortality><attributableMortality><age>58</age><sex>1</sex><value>0.0091417795</value></attributableMortality><attributableMortality><age>59</age><sex>0</sex><value>0.018201994</value></attributableMortality><attributableMortality><age>59</age><sex>1</sex><value>0.0095437495</value></attributableMortality><attributableMortality><age>60</age><sex>0</sex><value>0.018635992</value></attributableMortality><attributableMortality><age>60</age><sex>1</sex><value>0.009977354</value></attributableMortality><attributableMortality><age>61</age><sex>0</sex><value>0.019098628</value></attributableMortality><attributableMortality><age>61</age><sex>1</sex><value>0.010444105</value></attributableMortality><attributableMortality><age>62</age><sex>0</sex><value>0.019597765</value></attributableMortality><attributableMortality><age>62</age><sex>1</sex><value>0.010948359</value></attributableMortality><attributableMortality><age>63</age><sex>0</sex><value>0.020135975</value></attributableMortality><attributableMortality><age>63</age><sex>1</sex><value>0.011491093</value></attributableMortality><attributableMortality><age>64</age><sex>0</sex><value>0.020709623</value></attributableMortality><attributableMortality><age>64</age><sex>1</sex><value>0.012076872</value></attributableMortality><attributableMortality><age>65</age><sex>0</sex><value>0.02133745</value></attributableMortality><attributableMortality><age>65</age><sex>1</sex><value>0.012708843</value></attributableMortality><attributableMortality><age>66</age><sex>0</sex><value>0.0219981</value></attributableMortality><attributableMortality><age>66</age><sex>1</sex><value>0.013389073</value></attributableMortality><attributableMortality><age>67</age><sex>0</sex><value>0.022702195</value></attributableMortality><attributableMortality><age>67</age><sex>1</sex><value>0.014122177</value></attributableMortality><attributableMortality><age>68</age><sex>0</sex><value>0.023454726</value></attributableMortality><attributableMortality><age>68</age><sex>1</sex><value>0.014911542</value></attributableMortality><attributableMortality><age>69</age><sex>0</sex><value>0.02425671</value></attributableMortality><attributableMortality><age>69</age><sex>1</sex><value>0.015763007</value></attributableMortality><attributableMortality><age>70</age><sex>0</sex><value>0.025113022</value></attributableMortality><attributableMortality><age>70</age><sex>1</sex><value>0.01668029</value></attributableMortality><attributableMortality><age>71</age><sex>0</sex><value>0.026025262</value></attributableMortality><attributableMortality><age>71</age><sex>1</sex><value>0.017667595</value></attributableMortality><attributableMortality><age>72</age><sex>0</sex><value>0.026996907</value></attributableMortality><attributableMortality><age>72</age><sex>1</sex><value>0.018732177</value></attributableMortality><attributableMortality><age>73</age><sex>0</sex><value>0.028030636</value></attributableMortality><attributableMortality><age>73</age><sex>1</sex><value>0.019877873</value></attributableMortality><attributableMortality><age>74</age><sex>0</sex><value>0.029128605</value></attributableMortality><attributableMortality><age>74</age><sex>1</sex><value>0.021110142</value></attributableMortality><attributableMortality><age>75</age><sex>0</sex><value>0.030330447</value></attributableMortality><attributableMortality><age>75</age><sex>1</sex><value>0.022440812</value></attributableMortality><attributableMortality><age>76</age><sex>0</sex><value>0.031571012</value></attributableMortality><attributableMortality><age>76</age><sex>1</sex><value>0.023865428</value></attributableMortality><attributableMortality><age>77</age><sex>0</sex><value>0.032885548</value></attributableMortality><attributableMortality><age>77</age><sex>1</sex><value>0.025393214</value></attributableMortality><attributableMortality><age>78</age><sex>0</sex><value>0.034276605</value></attributableMortality><attributableMortality><age>78</age><sex>1</sex><value>0.027030133</value></attributableMortality><attributableMortality><age>79</age><sex>0</sex><value>0.03574685</value></attributableMortality><attributableMortality><age>79</age><sex>1</sex><value>0.02877731</value></attributableMortality><attributableMortality><age>80</age><sex>0</sex><value>0.03725885</value></attributableMortality><attributableMortality><age>80</age><sex>1</sex><value>0.03063159</value></attributableMortality><attributableMortality><age>81</age><sex>0</sex><value>0.038889505</value></attributableMortality><attributableMortality><age>81</age><sex>1</sex><value>0.032606065</value></attributableMortality><attributableMortality><age>82</age><sex>0</sex><value>0.040602867</value></attributableMortality><attributableMortality><age>82</age><sex>1</sex><value>0.0346906</value></attributableMortality><attributableMortality><age>83</age><sex>0</sex><value>0.042398643</value></attributableMortality><attributableMortality><age>83</age><sex>1</sex><value>0.03687921</value></attributableMortality><attributableMortality><age>84</age><sex>0</sex><value>0.04427542</value></attributableMortality><attributableMortality><age>84</age><sex>1</sex><value>0.039158843</value></attributableMortality><attributableMortality><age>85</age><sex>0</sex><value>0.04623024</value></attributableMortality><attributableMortality><age>85</age><sex>1</sex><value>0.04150849</value></attributableMortality><attributableMortality><age>86</age><sex>0</sex><value>0.048258353</value></attributableMortality><attributableMortality><age>86</age><sex>1</sex><value>0.04389911</value></attributableMortality><attributableMortality><age>87</age><sex>0</sex><value>0.050352685</value></attributableMortality><attributableMortality><age>87</age><sex>1</sex><value>0.04628767</value></attributableMortality><attributableMortality><age>88</age><sex>0</sex><value>0.052503403</value></attributableMortality><attributableMortality><age>88</age><sex>1</sex><value>0.048617117</value></attributableMortality><attributableMortality><age>89</age><sex>0</sex><value>0.05469724</value></attributableMortality><attributableMortality><age>89</age><sex>1</sex><value>0.050808392</value></attributableMortality><attributableMortality><age>90</age><sex>0</sex><value>0.05691674</value></attributableMortality><attributableMortality><age>90</age><sex>1</sex><value>0.052757435</value></attributableMortality><attributableMortality><age>91</age><sex>0</sex><value>0.05913948</value></attributableMortality><attributableMortality><age>91</age><sex>1</sex><value>0.054328132</value></attributableMortality><attributableMortality><age>92</age><sex>0</sex><value>0.061336912</value></attributableMortality><attributableMortality><age>92</age><sex>1</sex><value>0.055344462</value></attributableMortality><attributableMortality><age>93</age><sex>0</sex><value>0.06347328</value></attributableMortality><attributableMortality><age>93</age><sex>1</sex><value>0.05558225</value></attributableMortality><attributableMortality><age>94</age><sex>0</sex><value>0.06550409</value></attributableMortality><attributableMortality><age>94</age><sex>1</sex><value>0.054755416</value></attributableMortality><attributableMortality><age>95</age><sex>0</sex><value>0.0673744</value></attributableMortality><attributableMortality><age>95</age><sex>1</sex><value>0.052506834</value></attributableMortality></attributableMortalities>
