# Supplementary material for: Identification of differences in health impact modelling of salt reduction
Source: PLoS One. 2017 Nov 28;12(11):e0186760. doi: 10.1371/journal.pone.0186760 (PMC5705127; doi:10.1371/journal.pone.0186760)
Supplement: S1 Data — (ZIP) [file pone.0186760.s001.zip › default/Simulations/mortality_salt/parameters/baselineOtherMort.xml]

<?xml version="1.0" encoding="UTF-8" standalone="no"?><baselineOtherMortalities><baselineOtherMortality><age>0</age><sex>0</sex><value>0.0047502313</value></baselineOtherMortality><baselineOtherMortality><age>0</age><sex>1</sex><value>0.004135882</value></baselineOtherMortality><baselineOtherMortality><age>1</age><sex>0</sex><value>3.3674907E-4</value></baselineOtherMortality><baselineOtherMortality><age>1</age><sex>1</sex><value>4.0907564E-4</value></baselineOtherMortality><baselineOtherMortality><age>2</age><sex>0</sex><value>2.5773534E-4</value></baselineOtherMortality><baselineOtherMortality><age>2</age><sex>1</sex><value>1.6088346E-4</value></baselineOtherMortality><baselineOtherMortality><age>3</age><sex>0</sex><value>1.956531E-4</value></baselineOtherMortality><baselineOtherMortality><age>3</age><sex>1</sex><value>1.2949157E-4</value></baselineOtherMortality><baselineOtherMortality><age>4</age><sex>0</sex><value>1.2604576E-4</value></baselineOtherMortality><baselineOtherMortality><age>4</age><sex>1</sex><value>1.4224452E-4</value></baselineOtherMortality><baselineOtherMortality><age>5</age><sex>0</sex><value>1.3451152E-4</value></baselineOtherMortality><baselineOtherMortality><age>5</age><sex>1</sex><value>9.809967E-5</value></baselineOtherMortality><baselineOtherMortality><age>6</age><sex>0</sex><value>1.0441104E-4</value></baselineOtherMortality><baselineOtherMortality><age>6</age><sex>1</sex><value>7.9460726E-5</value></baselineOtherMortality><baselineOtherMortality><age>7</age><sex>0</sex><value>1.0629232E-4</value></baselineOtherMortality><baselineOtherMortality><age>7</age><sex>1</sex><value>8.534672E-5</value></baselineOtherMortality><baselineOtherMortality><age>8</age><sex>0</sex><value>1.2698639E-4</value></baselineOtherMortality><baselineOtherMortality><age>8</age><sex>1</sex><value>6.670778E-5</value></baselineOtherMortality><baselineOtherMortality><age>9</age><sex>0</sex><value>6.58448E-5</value></baselineOtherMortality><baselineOtherMortality><age>9</age><sex>1</sex><value>6.180279E-5</value></baselineOtherMortality><baselineOtherMortality><age>10</age><sex>0</sex><value>8.9360794E-5</value></baselineOtherMortality><baselineOtherMortality><age>10</age><sex>1</sex><value>1.2360558E-4</value></baselineOtherMortality><baselineOtherMortality><age>11</age><sex>0</sex><value>8.842016E-5</value></baselineOtherMortality><baselineOtherMortality><age>11</age><sex>1</sex><value>1.0692864E-4</value></baselineOtherMortality><baselineOtherMortality><age>12</age><sex>0</sex><value>1.0629232E-4</value></baselineOtherMortality><baselineOtherMortality><age>12</age><sex>1</sex><value>8.044173E-5</value></baselineOtherMortality><baselineOtherMortality><age>13</age><sex>0</sex><value>1.6461198E-4</value></baselineOtherMortality><baselineOtherMortality><age>13</age><sex>1</sex><value>1.2949157E-4</value></baselineOtherMortality><baselineOtherMortality><age>14</age><sex>0</sex><value>1.4485855E-4</value></baselineOtherMortality><baselineOtherMortality><age>14</age><sex>1</sex><value>1.3341555E-4</value></baselineOtherMortality><baselineOtherMortality><age>15</age><sex>0</sex><value>1.5426496E-4</value></baselineOtherMortality><baselineOtherMortality><age>15</age><sex>1</sex><value>1.2851057E-4</value></baselineOtherMortality><baselineOtherMortality><age>16</age><sex>0</sex><value>3.2922396E-4</value></baselineOtherMortality><baselineOtherMortality><age>16</age><sex>1</sex><value>1.7167442E-4</value></baselineOtherMortality><baselineOtherMortality><age>17</age><sex>0</sex><value>3.0947055E-4</value></baselineOtherMortality><baselineOtherMortality><age>17</age><sex>1</sex><value>1.4322554E-4</value></baselineOtherMortality><baselineOtherMortality><age>18</age><sex>0</sex><value>3.743747E-4</value></baselineOtherMortality><baselineOtherMortality><age>18</age><sex>1</sex><value>1.5794046E-4</value></baselineOtherMortality><baselineOtherMortality><age>19</age><sex>0</sex><value>3.5274E-4</value></baselineOtherMortality><baselineOtherMortality><age>19</age><sex>1</sex><value>1.8835138E-4</value></baselineOtherMortality><baselineOtherMortality><age>20</age><sex>0</sex><value>4.7690448E-4</value></baselineOtherMortality><baselineOtherMortality><age>20</age><sex>1</sex><value>1.795224E-4</value></baselineOtherMortality><baselineOtherMortality><age>21</age><sex>0</sex><value>4.543291E-4</value></baselineOtherMortality><baselineOtherMortality><age>21</age><sex>1</sex><value>2.5407813E-4</value></baselineOtherMortality><baselineOtherMortality><age>22</age><sex>0</sex><value>4.2516927E-4</value></baselineOtherMortality><baselineOtherMortality><age>22</age><sex>1</sex><value>2.609451E-4</value></baselineOtherMortality><baselineOtherMortality><age>23</age><sex>0</sex><value>5.182926E-4</value></baselineOtherMortality><baselineOtherMortality><age>23</age><sex>1</sex><value>2.462302E-4</value></baselineOtherMortality><baselineOtherMortality><age>24</age><sex>0</sex><value>4.2705055E-4</value></baselineOtherMortality><baselineOtherMortality><age>24</age><sex>1</sex><value>1.3930154E-4</value></baselineOtherMortality><baselineOtherMortality><age>25</age><sex>0</sex><value>4.6561676E-4</value></baselineOtherMortality><baselineOtherMortality><age>25</age><sex>1</sex><value>2.118953E-4</value></baselineOtherMortality><baselineOtherMortality><age>26</age><sex>0</sex><value>4.6467612E-4</value></baselineOtherMortality><baselineOtherMortality><age>26</age><sex>1</sex><value>2.2857223E-4</value></baselineOtherMortality><baselineOtherMortality><age>27</age><sex>0</sex><value>4.7126057E-4</value></baselineOtherMortality><baselineOtherMortality><age>27</age><sex>1</sex><value>2.2857223E-4</value></baselineOtherMortality><baselineOtherMortality><age>28</age><sex>0</sex><value>4.5056653E-4</value></baselineOtherMortality><baselineOtherMortality><age>28</age><sex>1</sex><value>3.2372892E-4</value></baselineOtherMortality><baselineOtherMortality><age>29</age><sex>0</sex><value>5.1735196E-4</value></baselineOtherMortality><baselineOtherMortality><age>29</age><sex>1</sex><value>2.8154606E-4</value></baselineOtherMortality><baselineOtherMortality><age>30</age><sex>0</sex><value>5.860187E-4</value></baselineOtherMortality><baselineOtherMortality><age>30</age><sex>1</sex><value>3.8160774E-4</value></baselineOtherMortality><baselineOtherMortality><age>31</age><sex>0</sex><value>5.154707E-4</value></baselineOtherMortality><baselineOtherMortality><age>31</age><sex>1</sex><value>3.806267E-4</value></baselineOtherMortality><baselineOtherMortality><age>32</age><sex>0</sex><value>5.860187E-4</value></baselineOtherMortality><baselineOtherMortality><age>32</age><sex>1</sex><value>3.472728E-4</value></baselineOtherMortality><baselineOtherMortality><age>33</age><sex>0</sex><value>6.2458497E-4</value></baselineOtherMortality><baselineOtherMortality><age>33</age><sex>1</sex><value>4.8755537E-4</value></baselineOtherMortality><baselineOtherMortality><age>34</age><sex>0</sex><value>6.800827E-4</value></baselineOtherMortality><baselineOtherMortality><age>34</age><sex>1</sex><value>5.061943E-4</value></baselineOtherMortality><baselineOtherMortality><age>35</age><sex>0</sex><value>7.128995E-4</value></baselineOtherMortality><baselineOtherMortality><age>35</age><sex>1</sex><value>5.36303E-4</value></baselineOtherMortality><baselineOtherMortality><age>36</age><sex>0</sex><value>7.477944E-4</value></baselineOtherMortality><baselineOtherMortality><age>36</age><sex>1</sex><value>5.719918E-4</value></baselineOtherMortality><baselineOtherMortality><age>37</age><sex>0</sex><value>7.915417E-4</value></baselineOtherMortality><baselineOtherMortality><age>37</age><sex>1</sex><value>6.0137815E-4</value></baselineOtherMortality><baselineOtherMortality><age>38</age><sex>0</sex><value>8.012755E-4</value></baselineOtherMortality><baselineOtherMortality><age>38</age><sex>1</sex><value>6.401163E-4</value></baselineOtherMortality><baselineOtherMortality><age>39</age><sex>0</sex><value>9.5095503E-4</value></baselineOtherMortality><baselineOtherMortality><age>39</age><sex>1</sex><value>6.861351E-4</value></baselineOtherMortality><baselineOtherMortality><age>40</age><sex>0</sex><value>9.408484E-4</value></baselineOtherMortality><baselineOtherMortality><age>40</age><sex>1</sex><value>8.691428E-4</value></baselineOtherMortality><baselineOtherMortality><age>41</age><sex>0</sex><value>0.0010237695</value></baselineOtherMortality><baselineOtherMortality><age>41</age><sex>1</sex><value>9.7274664E-4</value></baselineOtherMortality><baselineOtherMortality><age>42</age><sex>0</sex><value>0.0012006281</value></baselineOtherMortality><baselineOtherMortality><age>42</age><sex>1</sex><value>9.78166E-4</value></baselineOtherMortality><baselineOtherMortality><age>43</age><sex>0</sex><value>0.0014013994</value></baselineOtherMortality><baselineOtherMortality><age>43</age><sex>1</sex><value>0.0010845831</value></baselineOtherMortality><baselineOtherMortality><age>44</age><sex>0</sex><value>0.0012051272</value></baselineOtherMortality><baselineOtherMortality><age>44</age><sex>1</sex><value>0.0014375506</value></baselineOtherMortality><baselineOtherMortality><age>45</age><sex>0</sex><value>0.0015599506</value></baselineOtherMortality><baselineOtherMortality><age>45</age><sex>1</sex><value>0.001297599</value></baselineOtherMortality><baselineOtherMortality><age>46</age><sex>0</sex><value>0.0015639055</value></baselineOtherMortality><baselineOtherMortality><age>46</age><sex>1</sex><value>0.00171195</value></baselineOtherMortality><baselineOtherMortality><age>47</age><sex>0</sex><value>0.0019571448</value></baselineOtherMortality><baselineOtherMortality><age>47</age><sex>1</sex><value>0.0017963889</value></baselineOtherMortality><baselineOtherMortality><age>48</age><sex>0</sex><value>0.002294999</value></baselineOtherMortality><baselineOtherMortality><age>48</age><sex>1</sex><value>0.001983357</value></baselineOtherMortality><baselineOtherMortality><age>49</age><sex>0</sex><value>0.0024275382</value></baselineOtherMortality><baselineOtherMortality><age>49</age><sex>1</sex><value>0.0022291644</value></baselineOtherMortality><baselineOtherMortality><age>50</age><sex>0</sex><value>0.0027356974</value></baselineOtherMortality><baselineOtherMortality><age>50</age><sex>1</sex><value>0.0024979205</value></baselineOtherMortality><baselineOtherMortality><age>51</age><sex>0</sex><value>0.0030787033</value></baselineOtherMortality><baselineOtherMortality><age>51</age><sex>1</sex><value>0.0025830434</value></baselineOtherMortality><baselineOtherMortality><age>52</age><sex>0</sex><value>0.0031093191</value></baselineOtherMortality><baselineOtherMortality><age>52</age><sex>1</sex><value>0.0030750646</value></baselineOtherMortality><baselineOtherMortality><age>53</age><sex>0</sex><value>0.0033651888</value></baselineOtherMortality><baselineOtherMortality><age>53</age><sex>1</sex><value>0.0028700042</value></baselineOtherMortality><baselineOtherMortality><age>54</age><sex>0</sex><value>0.0038672772</value></baselineOtherMortality><baselineOtherMortality><age>54</age><sex>1</sex><value>0.0032381143</value></baselineOtherMortality><baselineOtherMortality><age>55</age><sex>0</sex><value>0.004213428</value></baselineOtherMortality><baselineOtherMortality><age>55</age><sex>1</sex><value>0.0036103504</value></baselineOtherMortality><baselineOtherMortality><age>56</age><sex>0</sex><value>0.0044964</value></baselineOtherMortality><baselineOtherMortality><age>56</age><sex>1</sex><value>0.0036066393</value></baselineOtherMortality><baselineOtherMortality><age>57</age><sex>0</sex><value>0.004738498</value></baselineOtherMortality><baselineOtherMortality><age>57</age><sex>1</sex><value>0.0042003547</value></baselineOtherMortality><baselineOtherMortality><age>58</age><sex>0</sex><value>0.005368188</value></baselineOtherMortality><baselineOtherMortality><age>58</age><sex>1</sex><value>0.004346974</value></baselineOtherMortality><baselineOtherMortality><age>59</age><sex>0</sex><value>0.0057570124</value></baselineOtherMortality><baselineOtherMortality><age>59</age><sex>1</sex><value>0.0043708854</value></baselineOtherMortality><baselineOtherMortality><age>60</age><sex>0</sex><value>0.006705107</value></baselineOtherMortality><baselineOtherMortality><age>60</age><sex>1</sex><value>0.0050845263</value></baselineOtherMortality><baselineOtherMortality><age>61</age><sex>0</sex><value>0.00801197</value></baselineOtherMortality><baselineOtherMortality><age>61</age><sex>1</sex><value>0.00565405</value></baselineOtherMortality><baselineOtherMortality><age>62</age><sex>0</sex><value>0.008713709</value></baselineOtherMortality><baselineOtherMortality><age>62</age><sex>1</sex><value>0.0053629964</value></baselineOtherMortality><baselineOtherMortality><age>63</age><sex>0</sex><value>0.008642631</value></baselineOtherMortality><baselineOtherMortality><age>63</age><sex>1</sex><value>0.006041964</value></baselineOtherMortality><baselineOtherMortality><age>64</age><sex>0</sex><value>0.009688695</value></baselineOtherMortality><baselineOtherMortality><age>64</age><sex>1</sex><value>0.0066791032</value></baselineOtherMortality><baselineOtherMortality><age>65</age><sex>0</sex><value>0.011278757</value></baselineOtherMortality><baselineOtherMortality><age>65</age><sex>1</sex><value>0.006749683</value></baselineOtherMortality><baselineOtherMortality><age>66</age><sex>0</sex><value>0.011819615</value></baselineOtherMortality><baselineOtherMortality><age>66</age><sex>1</sex><value>0.007242839</value></baselineOtherMortality><baselineOtherMortality><age>67</age><sex>0</sex><value>0.01338338</value></baselineOtherMortality><baselineOtherMortality><age>67</age><sex>1</sex><value>0.008169594</value></baselineOtherMortality><baselineOtherMortality><age>68</age><sex>0</sex><value>0.014840067</value></baselineOtherMortality><baselineOtherMortality><age>68</age><sex>1</sex><value>0.008753559</value></baselineOtherMortality><baselineOtherMortality><age>69</age><sex>0</sex><value>0.01690388</value></baselineOtherMortality><baselineOtherMortality><age>69</age><sex>1</sex><value>0.009375663</value></baselineOtherMortality><baselineOtherMortality><age>70</age><sex>0</sex><value>0.019026969</value></baselineOtherMortality><baselineOtherMortality><age>70</age><sex>1</sex><value>0.010160792</value></baselineOtherMortality><baselineOtherMortality><age>71</age><sex>0</sex><value>0.02138538</value></baselineOtherMortality><baselineOtherMortality><age>71</age><sex>1</sex><value>0.012015723</value></baselineOtherMortality><baselineOtherMortality><age>72</age><sex>0</sex><value>0.023609417</value></baselineOtherMortality><baselineOtherMortality><age>72</age><sex>1</sex><value>0.013139944</value></baselineOtherMortality><baselineOtherMortality><age>73</age><sex>0</sex><value>0.02599046</value></baselineOtherMortality><baselineOtherMortality><age>73</age><sex>1</sex><value>0.014284734</value></baselineOtherMortality><baselineOtherMortality><age>74</age><sex>0</sex><value>0.029371835</value></baselineOtherMortality><baselineOtherMortality><age>74</age><sex>1</sex><value>0.017421836</value></baselineOtherMortality><baselineOtherMortality><age>75</age><sex>0</sex><value>0.032613058</value></baselineOtherMortality><baselineOtherMortality><age>75</age><sex>1</sex><value>0.018336656</value></baselineOtherMortality><baselineOtherMortality><age>76</age><sex>0</sex><value>0.038031213</value></baselineOtherMortality><baselineOtherMortality><age>76</age><sex>1</sex><value>0.020898921</value></baselineOtherMortality><baselineOtherMortality><age>77</age><sex>0</sex><value>0.043513536</value></baselineOtherMortality><baselineOtherMortality><age>77</age><sex>1</sex><value>0.023644134</value></baselineOtherMortality><baselineOtherMortality><age>78</age><sex>0</sex><value>0.049306456</value></baselineOtherMortality><baselineOtherMortality><age>78</age><sex>1</sex><value>0.027104074</value></baselineOtherMortality><baselineOtherMortality><age>79</age><sex>0</sex><value>0.053573657</value></baselineOtherMortality><baselineOtherMortality><age>79</age><sex>1</sex><value>0.029350163</value></baselineOtherMortality><baselineOtherMortality><age>80</age><sex>0</sex><value>0.060392182</value></baselineOtherMortality><baselineOtherMortality><age>80</age><sex>1</sex><value>0.03359306</value></baselineOtherMortality><baselineOtherMortality><age>81</age><sex>0</sex><value>0.068057</value></baselineOtherMortality><baselineOtherMortality><age>81</age><sex>1</sex><value>0.03762307</value></baselineOtherMortality><baselineOtherMortality><age>82</age><sex>0</sex><value>0.07377436</value></baselineOtherMortality><baselineOtherMortality><age>82</age><sex>1</sex><value>0.044662267</value></baselineOtherMortality><baselineOtherMortality><age>83</age><sex>0</sex><value>0.08632504</value></baselineOtherMortality><baselineOtherMortality><age>83</age><sex>1</sex><value>0.049918164</value></baselineOtherMortality><baselineOtherMortality><age>84</age><sex>0</sex><value>0.09036806</value></baselineOtherMortality><baselineOtherMortality><age>84</age><sex>1</sex><value>0.05902286</value></baselineOtherMortality><baselineOtherMortality><age>85</age><sex>0</sex><value>0.10319577</value></baselineOtherMortality><baselineOtherMortality><age>85</age><sex>1</sex><value>0.06951548</value></baselineOtherMortality><baselineOtherMortality><age>86</age><sex>0</sex><value>0.12375526</value></baselineOtherMortality><baselineOtherMortality><age>86</age><sex>1</sex><value>0.07952102</value></baselineOtherMortality><baselineOtherMortality><age>87</age><sex>0</sex><value>0.12913826</value></baselineOtherMortality><baselineOtherMortality><age>87</age><sex>1</sex><value>0.089887105</value></baselineOtherMortality><baselineOtherMortality><age>88</age><sex>0</sex><value>0.14612691</value></baselineOtherMortality><baselineOtherMortality><age>88</age><sex>1</sex><value>0.10365302</value></baselineOtherMortality><baselineOtherMortality><age>89</age><sex>0</sex><value>0.16682516</value></baselineOtherMortality><baselineOtherMortality><age>89</age><sex>1</sex><value>0.1219926</value></baselineOtherMortality><baselineOtherMortality><age>90</age><sex>0</sex><value>0.18095045</value></baselineOtherMortality><baselineOtherMortality><age>90</age><sex>1</sex><value>0.13940531</value></baselineOtherMortality><baselineOtherMortality><age>91</age><sex>0</sex><value>0.20962167</value></baselineOtherMortality><baselineOtherMortality><age>91</age><sex>1</sex><value>0.1592106</value></baselineOtherMortality><baselineOtherMortality><age>92</age><sex>0</sex><value>0.22735634</value></baselineOtherMortality><baselineOtherMortality><age>92</age><sex>1</sex><value>0.17717706</value></baselineOtherMortality><baselineOtherMortality><age>93</age><sex>0</sex><value>0.26934212</value></baselineOtherMortality><baselineOtherMortality><age>93</age><sex>1</sex><value>0.20356768</value></baselineOtherMortality><baselineOtherMortality><age>94</age><sex>0</sex><value>0.28963622</value></baselineOtherMortality><baselineOtherMortality><age>94</age><sex>1</sex><value>0.2296443</value></baselineOtherMortality><baselineOtherMortality><age>95</age><sex>0</sex><value>0.311328</value></baselineOtherMortality><baselineOtherMortality><age>95</age><sex>1</sex><value>0.25662446</value></baselineOtherMortality></baselineOtherMortalities>
