# Supplementary material for: Identification of differences in health impact modelling of salt reduction
Source: PLoS One. 2017 Nov 28;12(11):e0186760. doi: 10.1371/journal.pone.0186760 (PMC5705127; doi:10.1371/journal.pone.0186760)
Supplement: S1 Data — (ZIP) [file pone.0186760.s001.zip › default/Simulations/mortality_salt/parameters/relativeRisk_OtherMort.xml]

<?xml version="1.0" encoding="UTF-8" standalone="no"?><relativerisks_othermort_categorical><relativerisk><age>0</age><sex>0</sex><cat>0</cat><value>1.0</value></relativerisk><relativerisk><age>0</age><sex>0</sex><cat>1</cat><value>1.0130106</value></relativerisk><relativerisk><age>0</age><sex>0</sex><cat>2</cat><value>1.027798</value></relativerisk><relativerisk><age>0</age><sex>0</sex><cat>3</cat><value>1.0444083</value></relativerisk><relativerisk><age>0</age><sex>0</sex><cat>4</cat><value>1.0626451</value></relativerisk><relativerisk><age>0</age><sex>0</sex><cat>5</cat><value>1.0824847</value></relativerisk><relativerisk><age>0</age><sex>0</sex><cat>6</cat><value>1.1039989</value></relativerisk><relativerisk><age>0</age><sex>0</sex><cat>7</cat><value>1.1273111</value></relativerisk><relativerisk><age>0</age><sex>0</sex><cat>8</cat><value>1.1790094</value></relativerisk><relativerisk><age>0</age><sex>1</sex><cat>0</cat><value>1.0</value></relativerisk><relativerisk><age>0</age><sex>1</sex><cat>1</cat><value>1.0062758</value></relativerisk><relativerisk><age>0</age><sex>1</sex><cat>2</cat><value>1.0135987</value></relativerisk><relativerisk><age>0</age><sex>1</sex><cat>3</cat><value>1.0218143</value></relativerisk><relativerisk><age>0</age><sex>1</sex><cat>4</cat><value>1.0307899</value></relativerisk><relativerisk><age>0</age><sex>1</sex><cat>5</cat><value>1.0405092</value></relativerisk><relativerisk><age>0</age><sex>1</sex><cat>6</cat><value>1.0510049</value></relativerisk><relativerisk><age>0</age><sex>1</sex><cat>7</cat><value>1.0623331</value></relativerisk><relativerisk><age>0</age><sex>1</sex><cat>8</cat><value>1.08356</value></relativerisk><relativerisk><age>1</age><sex>0</sex><cat>0</cat><value>1.0</value></relativerisk><relativerisk><age>1</age><sex>0</sex><cat>1</cat><value>1.0130106</value></relativerisk><relativerisk><age>1</age><sex>0</sex><cat>2</cat><value>1.027798</value></relativerisk><relativerisk><age>1</age><sex>0</sex><cat>3</cat><value>1.0444083</value></relativerisk><relativerisk><age>1</age><sex>0</sex><cat>4</cat><value>1.0626451</value></relativerisk><relativerisk><age>1</age><sex>0</sex><cat>5</cat><value>1.0824847</value></relativerisk><relativerisk><age>1</age><sex>0</sex><cat>6</cat><value>1.1039989</value></relativerisk><relativerisk><age>1</age><sex>0</sex><cat>7</cat><value>1.1273111</value></relativerisk><relativerisk><age>1</age><sex>0</sex><cat>8</cat><value>1.1790094</value></relativerisk><relativerisk><age>1</age><sex>1</sex><cat>0</cat><value>1.0</value></relativerisk><relativerisk><age>1</age><sex>1</sex><cat>1</cat><value>1.0062758</value></relativerisk><relativerisk><age>1</age><sex>1</sex><cat>2</cat><value>1.0135987</value></relativerisk><relativerisk><age>1</age><sex>1</sex><cat>3</cat><value>1.0218143</value></relativerisk><relativerisk><age>1</age><sex>1</sex><cat>4</cat><value>1.0307899</value></relativerisk><relativerisk><age>1</age><sex>1</sex><cat>5</cat><value>1.0405092</value></relativerisk><relativerisk><age>1</age><sex>1</sex><cat>6</cat><value>1.0510049</value></relativerisk><relativerisk><age>1</age><sex>1</sex><cat>7</cat><value>1.0623331</value></relativerisk><relativerisk><age>1</age><sex>1</sex><cat>8</cat><value>1.08356</value></relativerisk><relativerisk><age>2</age><sex>0</sex><cat>0</cat><value>1.0</value></relativerisk><relativerisk><age>2</age><sex>0</sex><cat>1</cat><value>1.0130106</value></relativerisk><relativerisk><age>2</age><sex>0</sex><cat>2</cat><value>1.027798</value></relativerisk><relativerisk><age>2</age><sex>0</sex><cat>3</cat><value>1.0444083</value></relativerisk><relativerisk><age>2</age><sex>0</sex><cat>4</cat><value>1.0626451</value></relativerisk><relativerisk><age>2</age><sex>0</sex><cat>5</cat><value>1.0824847</value></relativerisk><relativerisk><age>2</age><sex>0</sex><cat>6</cat><value>1.1039989</value></relativerisk><relativerisk><age>2</age><sex>0</sex><cat>7</cat><value>1.1273111</value></relativerisk><relativerisk><age>2</age><sex>0</sex><cat>8</cat><value>1.1790094</value></relativerisk><relativerisk><age>2</age><sex>1</sex><cat>0</cat><value>1.0</value></relativerisk><relativerisk><age>2</age><sex>1</sex><cat>1</cat><value>1.0062758</value></relativerisk><relativerisk><age>2</age><sex>1</sex><cat>2</cat><value>1.0135987</value></relativerisk><relativerisk><age>2</age><sex>1</sex><cat>3</cat><value>1.0218143</value></relativerisk><relativerisk><age>2</age><sex>1</sex><cat>4</cat><value>1.0307899</value></relativerisk><relativerisk><age>2</age><sex>1</sex><cat>5</cat><value>1.0405092</value></relativerisk><relativerisk><age>2</age><sex>1</sex><cat>6</cat><value>1.0510049</value></relativerisk><relativerisk><age>2</age><sex>1</sex><cat>7</cat><value>1.0623331</value></relativerisk><relativerisk><age>2</age><sex>1</sex><cat>8</cat><value>1.08356</value></relativerisk><relativerisk><age>3</age><sex>0</sex><cat>0</cat><value>1.0</value></relativerisk><relativerisk><age>3</age><sex>0</sex><cat>1</cat><value>1.0130106</value></relativerisk><relativerisk><age>3</age><sex>0</sex><cat>2</cat><value>1.027798</value></relativerisk><relativerisk><age>3</age><sex>0</sex><cat>3</cat><value>1.0444083</value></relativerisk><relativerisk><age>3</age><sex>0</sex><cat>4</cat><value>1.0626451</value></relativerisk><relativerisk><age>3</age><sex>0</sex><cat>5</cat><value>1.0824847</value></relativerisk><relativerisk><age>3</age><sex>0</sex><cat>6</cat><value>1.1039989</value></relativerisk><relativerisk><age>3</age><sex>0</sex><cat>7</cat><value>1.1273111</value></relativerisk><relativerisk><age>3</age><sex>0</sex><cat>8</cat><value>1.1790094</value></relativerisk><relativerisk><age>3</age><sex>1</sex><cat>0</cat><value>1.0</value></relativerisk><relativerisk><age>3</age><sex>1</sex><cat>1</cat><value>1.0062758</value></relativerisk><relativerisk><age>3</age><sex>1</sex><cat>2</cat><value>1.0135987</value></relativerisk><relativerisk><age>3</age><sex>1</sex><cat>3</cat><value>1.0218143</value></relativerisk><relativerisk><age>3</age><sex>1</sex><cat>4</cat><value>1.0307899</value></relativerisk><relativerisk><age>3</age><sex>1</sex><cat>5</cat><value>1.0405092</value></relativerisk><relativerisk><age>3</age><sex>1</sex><cat>6</cat><value>1.0510049</value></relativerisk><relativerisk><age>3</age><sex>1</sex><cat>7</cat><value>1.0623331</value></relativerisk><relativerisk><age>3</age><sex>1</sex><cat>8</cat><value>1.08356</value></relativerisk><relativerisk><age>4</age><sex>0</sex><cat>0</cat><value>1.0</value></relativerisk><relativerisk><age>4</age><sex>0</sex><cat>1</cat><value>1.0130106</value></relativerisk><relativerisk><age>4</age><sex>0</sex><cat>2</cat><value>1.027798</value></relativerisk><relativerisk><age>4</age><sex>0</sex><cat>3</cat><value>1.0444083</value></relativerisk><relativerisk><age>4</age><sex>0</sex><cat>4</cat><value>1.0626451</value></relativerisk><relativerisk><age>4</age><sex>0</sex><cat>5</cat><value>1.0824847</value></relativerisk><relativerisk><age>4</age><sex>0</sex><cat>6</cat><value>1.1039989</value></relativerisk><relativerisk><age>4</age><sex>0</sex><cat>7</cat><value>1.1273111</value></relativerisk><relativerisk><age>4</age><sex>0</sex><cat>8</cat><value>1.1790094</value></relativerisk><relativerisk><age>4</age><sex>1</sex><cat>0</cat><value>1.0</value></relativerisk><relativerisk><age>4</age><sex>1</sex><cat>1</cat><value>1.0062758</value></relativerisk><relativerisk><age>4</age><sex>1</sex><cat>2</cat><value>1.0135987</value></relativerisk><relativerisk><age>4</age><sex>1</sex><cat>3</cat><value>1.0218143</value></relativerisk><relativerisk><age>4</age><sex>1</sex><cat>4</cat><value>1.0307899</value></relativerisk><relativerisk><age>4</age><sex>1</sex><cat>5</cat><value>1.0405092</value></relativerisk><relativerisk><age>4</age><sex>1</sex><cat>6</cat><value>1.0510049</value></relativerisk><relativerisk><age>4</age><sex>1</sex><cat>7</cat><value>1.0623331</value></relativerisk><relativerisk><age>4</age><sex>1</sex><cat>8</cat><value>1.08356</value></relativerisk><relativerisk><age>5</age><sex>0</sex><cat>0</cat><value>1.0</value></relativerisk><relativerisk><age>5</age><sex>0</sex><cat>1</cat><value>1.0130106</value></relativerisk><relativerisk><age>5</age><sex>0</sex><cat>2</cat><value>1.027798</value></relativerisk><relativerisk><age>5</age><sex>0</sex><cat>3</cat><value>1.0444083</value></relativerisk><relativerisk><age>5</age><sex>0</sex><cat>4</cat><value>1.0626451</value></relativerisk><relativerisk><age>5</age><sex>0</sex><cat>5</cat><value>1.0824847</value></relativerisk><relativerisk><age>5</age><sex>0</sex><cat>6</cat><value>1.1039989</value></relativerisk><relativerisk><age>5</age><sex>0</sex><cat>7</cat><value>1.1273111</value></relativerisk><relativerisk><age>5</age><sex>0</sex><cat>8</cat><value>1.1790094</value></relativerisk><relativerisk><age>5</age><sex>1</sex><cat>0</cat><value>1.0</value></relativerisk><relativerisk><age>5</age><sex>1</sex><cat>1</cat><value>1.0062758</value></relativerisk><relativerisk><age>5</age><sex>1</sex><cat>2</cat><value>1.0135987</value></relativerisk><relativerisk><age>5</age><sex>1</sex><cat>3</cat><value>1.0218143</value></relativerisk><relativerisk><age>5</age><sex>1</sex><cat>4</cat><value>1.0307899</value></relativerisk><relativerisk><age>5</age><sex>1</sex><cat>5</cat><value>1.0405092</value></relativerisk><relativerisk><age>5</age><sex>1</sex><cat>6</cat><value>1.0510049</value></relativerisk><relativerisk><age>5</age><sex>1</sex><cat>7</cat><value>1.0623331</value></relativerisk><relativerisk><age>5</age><sex>1</sex><cat>8</cat><value>1.08356</value></relativerisk><relativerisk><age>6</age><sex>0</sex><cat>0</cat><value>1.0</value></relativerisk><relativerisk><age>6</age><sex>0</sex><cat>1</cat><value>1.0130106</value></relativerisk><relativerisk><age>6</age><sex>0</sex><cat>2</cat><value>1.027798</value></relativerisk><relativerisk><age>6</age><sex>0</sex><cat>3</cat><value>1.0444083</value></relativerisk><relativerisk><age>6</age><sex>0</sex><cat>4</cat><value>1.0626451</value></relativerisk><relativerisk><age>6</age><sex>0</sex><cat>5</cat><value>1.0824847</value></relativerisk><relativerisk><age>6</age><sex>0</sex><cat>6</cat><value>1.1039989</value></relativerisk><relativerisk><age>6</age><sex>0</sex><cat>7</cat><value>1.1273111</value></relativerisk><relativerisk><age>6</age><sex>0</sex><cat>8</cat><value>1.1790094</value></relativerisk><relativerisk><age>6</age><sex>1</sex><cat>0</cat><value>1.0</value></relativerisk><relativerisk><age>6</age><sex>1</sex><cat>1</cat><value>1.0062758</value></relativerisk><relativerisk><age>6</age><sex>1</sex><cat>2</cat><value>1.0135987</value></relativerisk><relativerisk><age>6</age><sex>1</sex><cat>3</cat><value>1.0218143</value></relativerisk><relativerisk><age>6</age><sex>1</sex><cat>4</cat><value>1.0307899</value></relativerisk><relativerisk><age>6</age><sex>1</sex><cat>5</cat><value>1.0405092</value></relativerisk><relativerisk><age>6</age><sex>1</sex><cat>6</cat><value>1.0510049</value></relativerisk><relativerisk><age>6</age><sex>1</sex><cat>7</cat><value>1.0623331</value></relativerisk><relativerisk><age>6</age><sex>1</sex><cat>8</cat><value>1.08356</value></relativerisk><relativerisk><age>7</age><sex>0</sex><cat>0</cat><value>1.0</value></relativerisk><relativerisk><age>7</age><sex>0</sex><cat>1</cat><value>1.0130106</value></relativerisk><relativerisk><age>7</age><sex>0</sex><cat>2</cat><value>1.027798</value></relativerisk><relativerisk><age>7</age><sex>0</sex><cat>3</cat><value>1.0444083</value></relativerisk><relativerisk><age>7</age><sex>0</sex><cat>4</cat><value>1.0626451</value></relativerisk><relativerisk><age>7</age><sex>0</sex><cat>5</cat><value>1.0824847</value></relativerisk><relativerisk><age>7</age><sex>0</sex><cat>6</cat><value>1.1039989</value></relativerisk><relativerisk><age>7</age><sex>0</sex><cat>7</cat><value>1.1273111</value></relativerisk><relativerisk><age>7</age><sex>0</sex><cat>8</cat><value>1.1790094</value></relativerisk><relativerisk><age>7</age><sex>1</sex><cat>0</cat><value>1.0</value></relativerisk><relativerisk><age>7</age><sex>1</sex><cat>1</cat><value>1.0062758</value></relativerisk><relativerisk><age>7</age><sex>1</sex><cat>2</cat><value>1.0135987</value></relativerisk><relativerisk><age>7</age><sex>1</sex><cat>3</cat><value>1.0218143</value></relativerisk><relativerisk><age>7</age><sex>1</sex><cat>4</cat><value>1.0307899</value></relativerisk><relativerisk><age>7</age><sex>1</sex><cat>5</cat><value>1.0405092</value></relativerisk><relativerisk><age>7</age><sex>1</sex><cat>6</cat><value>1.0510049</value></relativerisk><relativerisk><age>7</age><sex>1</sex><cat>7</cat><value>1.0623331</value></relativerisk><relativerisk><age>7</age><sex>1</sex><cat>8</cat><value>1.08356</value></relativerisk><relativerisk><age>8</age><sex>0</sex><cat>0</cat><value>1.0</value></relativerisk><relativerisk><age>8</age><sex>0</sex><cat>1</cat><value>1.0130106</value></relativerisk><relativerisk><age>8</age><sex>0</sex><cat>2</cat><value>1.027798</value></relativerisk><relativerisk><age>8</age><sex>0</sex><cat>3</cat><value>1.0444083</value></relativerisk><relativerisk><age>8</age><sex>0</sex><cat>4</cat><value>1.0626451</value></relativerisk><relativerisk><age>8</age><sex>0</sex><cat>5</cat><value>1.0824847</value></relativerisk><relativerisk><age>8</age><sex>0</sex><cat>6</cat><value>1.1039989</value></relativerisk><relativerisk><age>8</age><sex>0</sex><cat>7</cat><value>1.1273111</value></relativerisk><relativerisk><age>8</age><sex>0</sex><cat>8</cat><value>1.1790094</value></relativerisk><relativerisk><age>8</age><sex>1</sex><cat>0</cat><value>1.0</value></relativerisk><relativerisk><age>8</age><sex>1</sex><cat>1</cat><value>1.0062758</value></relativerisk><relativerisk><age>8</age><sex>1</sex><cat>2</cat><value>1.0135987</value></relativerisk><relativerisk><age>8</age><sex>1</sex><cat>3</cat><value>1.0218143</value></relativerisk><relativerisk><age>8</age><sex>1</sex><cat>4</cat><value>1.0307899</value></relativerisk><relativerisk><age>8</age><sex>1</sex><cat>5</cat><value>1.0405092</value></relativerisk><relativerisk><age>8</age><sex>1</sex><cat>6</cat><value>1.0510049</value></relativerisk><relativerisk><age>8</age><sex>1</sex><cat>7</cat><value>1.0623331</value></relativerisk><relativerisk><age>8</age><sex>1</sex><cat>8</cat><value>1.08356</value></relativerisk><relativerisk><age>9</age><sex>0</sex><cat>0</cat><value>1.0</value></relativerisk><relativerisk><age>9</age><sex>0</sex><cat>1</cat><value>1.0130106</value></relativerisk><relativerisk><age>9</age><sex>0</sex><cat>2</cat><value>1.027798</value></relativerisk><relativerisk><age>9</age><sex>0</sex><cat>3</cat><value>1.0444083</value></relativerisk><relativerisk><age>9</age><sex>0</sex><cat>4</cat><value>1.0626451</value></relativerisk><relativerisk><age>9</age><sex>0</sex><cat>5</cat><value>1.0824847</value></relativerisk><relativerisk><age>9</age><sex>0</sex><cat>6</cat><value>1.1039989</value></relativerisk><relativerisk><age>9</age><sex>0</sex><cat>7</cat><value>1.1273111</value></relativerisk><relativerisk><age>9</age><sex>0</sex><cat>8</cat><value>1.1790094</value></relativerisk><relativerisk><age>9</age><sex>1</sex><cat>0</cat><value>1.0</value></relativerisk><relativerisk><age>9</age><sex>1</sex><cat>1</cat><value>1.0062758</value></relativerisk><relativerisk><age>9</age><sex>1</sex><cat>2</cat><value>1.0135987</value></relativerisk><relativerisk><age>9</age><sex>1</sex><cat>3</cat><value>1.0218143</value></relativerisk><relativerisk><age>9</age><sex>1</sex><cat>4</cat><value>1.0307899</value></relativerisk><relativerisk><age>9</age><sex>1</sex><cat>5</cat><value>1.0405092</value></relativerisk><relativerisk><age>9</age><sex>1</sex><cat>6</cat><value>1.0510049</value></relativerisk><relativerisk><age>9</age><sex>1</sex><cat>7</cat><value>1.0623331</value></relativerisk><relativerisk><age>9</age><sex>1</sex><cat>8</cat><value>1.08356</value></relativerisk><relativerisk><age>10</age><sex>0</sex><cat>0</cat><value>1.0</value></relativerisk><relativerisk><age>10</age><sex>0</sex><cat>1</cat><value>1.0130106</value></relativerisk><relativerisk><age>10</age><sex>0</sex><cat>2</cat><value>1.027798</value></relativerisk><relativerisk><age>10</age><sex>0</sex><cat>3</cat><value>1.0444083</value></relativerisk><relativerisk><age>10</age><sex>0</sex><cat>4</cat><value>1.0626451</value></relativerisk><relativerisk><age>10</age><sex>0</sex><cat>5</cat><value>1.0824847</value></relativerisk><relativerisk><age>10</age><sex>0</sex><cat>6</cat><value>1.1039989</value></relativerisk><relativerisk><age>10</age><sex>0</sex><cat>7</cat><value>1.1273111</value></relativerisk><relativerisk><age>10</age><sex>0</sex><cat>8</cat><value>1.1790094</value></relativerisk><relativerisk><age>10</age><sex>1</sex><cat>0</cat><value>1.0</value></relativerisk><relativerisk><age>10</age><sex>1</sex><cat>1</cat><value>1.0062758</value></relativerisk><relativerisk><age>10</age><sex>1</sex><cat>2</cat><value>1.0135987</value></relativerisk><relativerisk><age>10</age><sex>1</sex><cat>3</cat><value>1.0218143</value></relativerisk><relativerisk><age>10</age><sex>1</sex><cat>4</cat><value>1.0307899</value></relativerisk><relativerisk><age>10</age><sex>1</sex><cat>5</cat><value>1.0405092</value></relativerisk><relativerisk><age>10</age><sex>1</sex><cat>6</cat><value>1.0510049</value></relativerisk><relativerisk><age>10</age><sex>1</sex><cat>7</cat><value>1.0623331</value></relativerisk><relativerisk><age>10</age><sex>1</sex><cat>8</cat><value>1.08356</value></relativerisk><relativerisk><age>11</age><sex>0</sex><cat>0</cat><value>1.0</value></relativerisk><relativerisk><age>11</age><sex>0</sex><cat>1</cat><value>1.0130106</value></relativerisk><relativerisk><age>11</age><sex>0</sex><cat>2</cat><value>1.027798</value></relativerisk><relativerisk><age>11</age><sex>0</sex><cat>3</cat><value>1.0444083</value></relativerisk><relativerisk><age>11</age><sex>0</sex><cat>4</cat><value>1.0626451</value></relativerisk><relativerisk><age>11</age><sex>0</sex><cat>5</cat><value>1.0824847</value></relativerisk><relativerisk><age>11</age><sex>0</sex><cat>6</cat><value>1.1039989</value></relativerisk><relativerisk><age>11</age><sex>0</sex><cat>7</cat><value>1.1273111</value></relativerisk><relativerisk><age>11</age><sex>0</sex><cat>8</cat><value>1.1790094</value></relativerisk><relativerisk><age>11</age><sex>1</sex><cat>0</cat><value>1.0</value></relativerisk><relativerisk><age>11</age><sex>1</sex><cat>1</cat><value>1.0062758</value></relativerisk><relativerisk><age>11</age><sex>1</sex><cat>2</cat><value>1.0135987</value></relativerisk><relativerisk><age>11</age><sex>1</sex><cat>3</cat><value>1.0218143</value></relativerisk><relativerisk><age>11</age><sex>1</sex><cat>4</cat><value>1.0307899</value></relativerisk><relativerisk><age>11</age><sex>1</sex><cat>5</cat><value>1.0405092</value></relativerisk><relativerisk><age>11</age><sex>1</sex><cat>6</cat><value>1.0510049</value></relativerisk><relativerisk><age>11</age><sex>1</sex><cat>7</cat><value>1.0623331</value></relativerisk><relativerisk><age>11</age><sex>1</sex><cat>8</cat><value>1.08356</value></relativerisk><relativerisk><age>12</age><sex>0</sex><cat>0</cat><value>1.0</value></relativerisk><relativerisk><age>12</age><sex>0</sex><cat>1</cat><value>1.0130106</value></relativerisk><relativerisk><age>12</age><sex>0</sex><cat>2</cat><value>1.027798</value></relativerisk><relativerisk><age>12</age><sex>0</sex><cat>3</cat><value>1.0444083</value></relativerisk><relativerisk><age>12</age><sex>0</sex><cat>4</cat><value>1.0626451</value></relativerisk><relativerisk><age>12</age><sex>0</sex><cat>5</cat><value>1.0824847</value></relativerisk><relativerisk><age>12</age><sex>0</sex><cat>6</cat><value>1.1039989</value></relativerisk><relativerisk><age>12</age><sex>0</sex><cat>7</cat><value>1.1273111</value></relativerisk><relativerisk><age>12</age><sex>0</sex><cat>8</cat><value>1.1790094</value></relativerisk><relativerisk><age>12</age><sex>1</sex><cat>0</cat><value>1.0</value></relativerisk><relativerisk><age>12</age><sex>1</sex><cat>1</cat><value>1.0062758</value></relativerisk><relativerisk><age>12</age><sex>1</sex><cat>2</cat><value>1.0135987</value></relativerisk><relativerisk><age>12</age><sex>1</sex><cat>3</cat><value>1.0218143</value></relativerisk><relativerisk><age>12</age><sex>1</sex><cat>4</cat><value>1.0307899</value></relativerisk><relativerisk><age>12</age><sex>1</sex><cat>5</cat><value>1.0405092</value></relativerisk><relativerisk><age>12</age><sex>1</sex><cat>6</cat><value>1.0510049</value></relativerisk><relativerisk><age>12</age><sex>1</sex><cat>7</cat><value>1.0623331</value></relativerisk><relativerisk><age>12</age><sex>1</sex><cat>8</cat><value>1.08356</value></relativerisk><relativerisk><age>13</age><sex>0</sex><cat>0</cat><value>1.0</value></relativerisk><relativerisk><age>13</age><sex>0</sex><cat>1</cat><value>1.0130106</value></relativerisk><relativerisk><age>13</age><sex>0</sex><cat>2</cat><value>1.027798</value></relativerisk><relativerisk><age>13</age><sex>0</sex><cat>3</cat><value>1.0444083</value></relativerisk><relativerisk><age>13</age><sex>0</sex><cat>4</cat><value>1.0626451</value></relativerisk><relativerisk><age>13</age><sex>0</sex><cat>5</cat><value>1.0824847</value></relativerisk><relativerisk><age>13</age><sex>0</sex><cat>6</cat><value>1.1039989</value></relativerisk><relativerisk><age>13</age><sex>0</sex><cat>7</cat><value>1.1273111</value></relativerisk><relativerisk><age>13</age><sex>0</sex><cat>8</cat><value>1.1790094</value></relativerisk><relativerisk><age>13</age><sex>1</sex><cat>0</cat><value>1.0</value></relativerisk><relativerisk><age>13</age><sex>1</sex><cat>1</cat><value>1.0062758</value></relativerisk><relativerisk><age>13</age><sex>1</sex><cat>2</cat><value>1.0135987</value></relativerisk><relativerisk><age>13</age><sex>1</sex><cat>3</cat><value>1.0218143</value></relativerisk><relativerisk><age>13</age><sex>1</sex><cat>4</cat><value>1.0307899</value></relativerisk><relativerisk><age>13</age><sex>1</sex><cat>5</cat><value>1.0405092</value></relativerisk><relativerisk><age>13</age><sex>1</sex><cat>6</cat><value>1.0510049</value></relativerisk><relativerisk><age>13</age><sex>1</sex><cat>7</cat><value>1.0623331</value></relativerisk><relativerisk><age>13</age><sex>1</sex><cat>8</cat><value>1.08356</value></relativerisk><relativerisk><age>14</age><sex>0</sex><cat>0</cat><value>1.0</value></relativerisk><relativerisk><age>14</age><sex>0</sex><cat>1</cat><value>1.0130106</value></relativerisk><relativerisk><age>14</age><sex>0</sex><cat>2</cat><value>1.027798</value></relativerisk><relativerisk><age>14</age><sex>0</sex><cat>3</cat><value>1.0444083</value></relativerisk><relativerisk><age>14</age><sex>0</sex><cat>4</cat><value>1.0626451</value></relativerisk><relativerisk><age>14</age><sex>0</sex><cat>5</cat><value>1.0824847</value></relativerisk><relativerisk><age>14</age><sex>0</sex><cat>6</cat><value>1.1039989</value></relativerisk><relativerisk><age>14</age><sex>0</sex><cat>7</cat><value>1.1273111</value></relativerisk><relativerisk><age>14</age><sex>0</sex><cat>8</cat><value>1.1790094</value></relativerisk><relativerisk><age>14</age><sex>1</sex><cat>0</cat><value>1.0</value></relativerisk><relativerisk><age>14</age><sex>1</sex><cat>1</cat><value>1.0062758</value></relativerisk><relativerisk><age>14</age><sex>1</sex><cat>2</cat><value>1.0135987</value></relativerisk><relativerisk><age>14</age><sex>1</sex><cat>3</cat><value>1.0218143</value></relativerisk><relativerisk><age>14</age><sex>1</sex><cat>4</cat><value>1.0307899</value></relativerisk><relativerisk><age>14</age><sex>1</sex><cat>5</cat><value>1.0405092</value></relativerisk><relativerisk><age>14</age><sex>1</sex><cat>6</cat><value>1.0510049</value></relativerisk><relativerisk><age>14</age><sex>1</sex><cat>7</cat><value>1.0623331</value></relativerisk><relativerisk><age>14</age><sex>1</sex><cat>8</cat><value>1.08356</value></relativerisk><relativerisk><age>15</age><sex>0</sex><cat>0</cat><value>1.0</value></relativerisk><relativerisk><age>15</age><sex>0</sex><cat>1</cat><value>1.0130106</value></relativerisk><relativerisk><age>15</age><sex>0</sex><cat>2</cat><value>1.027798</value></relativerisk><relativerisk><age>15</age><sex>0</sex><cat>3</cat><value>1.0444083</value></relativerisk><relativerisk><age>15</age><sex>0</sex><cat>4</cat><value>1.0626451</value></relativerisk><relativerisk><age>15</age><sex>0</sex><cat>5</cat><value>1.0824847</value></relativerisk><relativerisk><age>15</age><sex>0</sex><cat>6</cat><value>1.1039989</value></relativerisk><relativerisk><age>15</age><sex>0</sex><cat>7</cat><value>1.1273111</value></relativerisk><relativerisk><age>15</age><sex>0</sex><cat>8</cat><value>1.1790094</value></relativerisk><relativerisk><age>15</age><sex>1</sex><cat>0</cat><value>1.0</value></relativerisk><relativerisk><age>15</age><sex>1</sex><cat>1</cat><value>1.0062758</value></relativerisk><relativerisk><age>15</age><sex>1</sex><cat>2</cat><value>1.0135987</value></relativerisk><relativerisk><age>15</age><sex>1</sex><cat>3</cat><value>1.0218143</value></relativerisk><relativerisk><age>15</age><sex>1</sex><cat>4</cat><value>1.0307899</value></relativerisk><relativerisk><age>15</age><sex>1</sex><cat>5</cat><value>1.0405092</value></relativerisk><relativerisk><age>15</age><sex>1</sex><cat>6</cat><value>1.0510049</value></relativerisk><relativerisk><age>15</age><sex>1</sex><cat>7</cat><value>1.0623331</value></relativerisk><relativerisk><age>15</age><sex>1</sex><cat>8</cat><value>1.08356</value></relativerisk><relativerisk><age>16</age><sex>0</sex><cat>0</cat><value>1.0</value></relativerisk><relativerisk><age>16</age><sex>0</sex><cat>1</cat><value>1.0130106</value></relativerisk><relativerisk><age>16</age><sex>0</sex><cat>2</cat><value>1.027798</value></relativerisk><relativerisk><age>16</age><sex>0</sex><cat>3</cat><value>1.0444083</value></relativerisk><relativerisk><age>16</age><sex>0</sex><cat>4</cat><value>1.0626451</value></relativerisk><relativerisk><age>16</age><sex>0</sex><cat>5</cat><value>1.0824847</value></relativerisk><relativerisk><age>16</age><sex>0</sex><cat>6</cat><value>1.1039989</value></relativerisk><relativerisk><age>16</age><sex>0</sex><cat>7</cat><value>1.1273111</value></relativerisk><relativerisk><age>16</age><sex>0</sex><cat>8</cat><value>1.1790094</value></relativerisk><relativerisk><age>16</age><sex>1</sex><cat>0</cat><value>1.0</value></relativerisk><relativerisk><age>16</age><sex>1</sex><cat>1</cat><value>1.0062758</value></relativerisk><relativerisk><age>16</age><sex>1</sex><cat>2</cat><value>1.0135987</value></relativerisk><relativerisk><age>16</age><sex>1</sex><cat>3</cat><value>1.0218143</value></relativerisk><relativerisk><age>16</age><sex>1</sex><cat>4</cat><value>1.0307899</value></relativerisk><relativerisk><age>16</age><sex>1</sex><cat>5</cat><value>1.0405092</value></relativerisk><relativerisk><age>16</age><sex>1</sex><cat>6</cat><value>1.0510049</value></relativerisk><relativerisk><age>16</age><sex>1</sex><cat>7</cat><value>1.0623331</value></relativerisk><relativerisk><age>16</age><sex>1</sex><cat>8</cat><value>1.08356</value></relativerisk><relativerisk><age>17</age><sex>0</sex><cat>0</cat><value>1.0</value></relativerisk><relativerisk><age>17</age><sex>0</sex><cat>1</cat><value>1.0130106</value></relativerisk><relativerisk><age>17</age><sex>0</sex><cat>2</cat><value>1.027798</value></relativerisk><relativerisk><age>17</age><sex>0</sex><cat>3</cat><value>1.0444083</value></relativerisk><relativerisk><age>17</age><sex>0</sex><cat>4</cat><value>1.0626451</value></relativerisk><relativerisk><age>17</age><sex>0</sex><cat>5</cat><value>1.0824847</value></relativerisk><relativerisk><age>17</age><sex>0</sex><cat>6</cat><value>1.1039989</value></relativerisk><relativerisk><age>17</age><sex>0</sex><cat>7</cat><value>1.1273111</value></relativerisk><relativerisk><age>17</age><sex>0</sex><cat>8</cat><value>1.1790094</value></relativerisk><relativerisk><age>17</age><sex>1</sex><cat>0</cat><value>1.0</value></relativerisk><relativerisk><age>17</age><sex>1</sex><cat>1</cat><value>1.0062758</value></relativerisk><relativerisk><age>17</age><sex>1</sex><cat>2</cat><value>1.0135987</value></relativerisk><relativerisk><age>17</age><sex>1</sex><cat>3</cat><value>1.0218143</value></relativerisk><relativerisk><age>17</age><sex>1</sex><cat>4</cat><value>1.0307899</value></relativerisk><relativerisk><age>17</age><sex>1</sex><cat>5</cat><value>1.0405092</value></relativerisk><relativerisk><age>17</age><sex>1</sex><cat>6</cat><value>1.0510049</value></relativerisk><relativerisk><age>17</age><sex>1</sex><cat>7</cat><value>1.0623331</value></relativerisk><relativerisk><age>17</age><sex>1</sex><cat>8</cat><value>1.08356</value></relativerisk><relativerisk><age>18</age><sex>0</sex><cat>0</cat><value>1.0</value></relativerisk><relativerisk><age>18</age><sex>0</sex><cat>1</cat><value>1.0130106</value></relativerisk><relativerisk><age>18</age><sex>0</sex><cat>2</cat><value>1.027798</value></relativerisk><relativerisk><age>18</age><sex>0</sex><cat>3</cat><value>1.0444083</value></relativerisk><relativerisk><age>18</age><sex>0</sex><cat>4</cat><value>1.0626451</value></relativerisk><relativerisk><age>18</age><sex>0</sex><cat>5</cat><value>1.0824847</value></relativerisk><relativerisk><age>18</age><sex>0</sex><cat>6</cat><value>1.1039989</value></relativerisk><relativerisk><age>18</age><sex>0</sex><cat>7</cat><value>1.1273111</value></relativerisk><relativerisk><age>18</age><sex>0</sex><cat>8</cat><value>1.1790094</value></relativerisk><relativerisk><age>18</age><sex>1</sex><cat>0</cat><value>1.0</value></relativerisk><relativerisk><age>18</age><sex>1</sex><cat>1</cat><value>1.0062758</value></relativerisk><relativerisk><age>18</age><sex>1</sex><cat>2</cat><value>1.0135987</value></relativerisk><relativerisk><age>18</age><sex>1</sex><cat>3</cat><value>1.0218143</value></relativerisk><relativerisk><age>18</age><sex>1</sex><cat>4</cat><value>1.0307899</value></relativerisk><relativerisk><age>18</age><sex>1</sex><cat>5</cat><value>1.0405092</value></relativerisk><relativerisk><age>18</age><sex>1</sex><cat>6</cat><value>1.0510049</value></relativerisk><relativerisk><age>18</age><sex>1</sex><cat>7</cat><value>1.0623331</value></relativerisk><relativerisk><age>18</age><sex>1</sex><cat>8</cat><value>1.08356</value></relativerisk><relativerisk><age>19</age><sex>0</sex><cat>0</cat><value>1.0</value></relativerisk><relativerisk><age>19</age><sex>0</sex><cat>1</cat><value>1.0130106</value></relativerisk><relativerisk><age>19</age><sex>0</sex><cat>2</cat><value>1.027798</value></relativerisk><relativerisk><age>19</age><sex>0</sex><cat>3</cat><value>1.0444083</value></relativerisk><relativerisk><age>19</age><sex>0</sex><cat>4</cat><value>1.0626451</value></relativerisk><relativerisk><age>19</age><sex>0</sex><cat>5</cat><value>1.0824847</value></relativerisk><relativerisk><age>19</age><sex>0</sex><cat>6</cat><value>1.1039989</value></relativerisk><relativerisk><age>19</age><sex>0</sex><cat>7</cat><value>1.1273111</value></relativerisk><relativerisk><age>19</age><sex>0</sex><cat>8</cat><value>1.1790094</value></relativerisk><relativerisk><age>19</age><sex>1</sex><cat>0</cat><value>1.0</value></relativerisk><relativerisk><age>19</age><sex>1</sex><cat>1</cat><value>1.0062758</value></relativerisk><relativerisk><age>19</age><sex>1</sex><cat>2</cat><value>1.0135987</value></relativerisk><relativerisk><age>19</age><sex>1</sex><cat>3</cat><value>1.0218143</value></relativerisk><relativerisk><age>19</age><sex>1</sex><cat>4</cat><value>1.0307899</value></relativerisk><relativerisk><age>19</age><sex>1</sex><cat>5</cat><value>1.0405092</value></relativerisk><relativerisk><age>19</age><sex>1</sex><cat>6</cat><value>1.0510049</value></relativerisk><relativerisk><age>19</age><sex>1</sex><cat>7</cat><value>1.0623331</value></relativerisk><relativerisk><age>19</age><sex>1</sex><cat>8</cat><value>1.08356</value></relativerisk><relativerisk><age>20</age><sex>0</sex><cat>0</cat><value>1.0</value></relativerisk><relativerisk><age>20</age><sex>0</sex><cat>1</cat><value>1.0130106</value></relativerisk><relativerisk><age>20</age><sex>0</sex><cat>2</cat><value>1.027798</value></relativerisk><relativerisk><age>20</age><sex>0</sex><cat>3</cat><value>1.0444083</value></relativerisk><relativerisk><age>20</age><sex>0</sex><cat>4</cat><value>1.0626451</value></relativerisk><relativerisk><age>20</age><sex>0</sex><cat>5</cat><value>1.0824847</value></relativerisk><relativerisk><age>20</age><sex>0</sex><cat>6</cat><value>1.1039989</value></relativerisk><relativerisk><age>20</age><sex>0</sex><cat>7</cat><value>1.1273111</value></relativerisk><relativerisk><age>20</age><sex>0</sex><cat>8</cat><value>1.1790094</value></relativerisk><relativerisk><age>20</age><sex>1</sex><cat>0</cat><value>1.0</value></relativerisk><relativerisk><age>20</age><sex>1</sex><cat>1</cat><value>1.0062758</value></relativerisk><relativerisk><age>20</age><sex>1</sex><cat>2</cat><value>1.0135987</value></relativerisk><relativerisk><age>20</age><sex>1</sex><cat>3</cat><value>1.0218143</value></relativerisk><relativerisk><age>20</age><sex>1</sex><cat>4</cat><value>1.0307899</value></relativerisk><relativerisk><age>20</age><sex>1</sex><cat>5</cat><value>1.0405092</value></relativerisk><relativerisk><age>20</age><sex>1</sex><cat>6</cat><value>1.0510049</value></relativerisk><relativerisk><age>20</age><sex>1</sex><cat>7</cat><value>1.0623331</value></relativerisk><relativerisk><age>20</age><sex>1</sex><cat>8</cat><value>1.08356</value></relativerisk><relativerisk><age>21</age><sex>0</sex><cat>0</cat><value>1.0</value></relativerisk><relativerisk><age>21</age><sex>0</sex><cat>1</cat><value>1.0130106</value></relativerisk><relativerisk><age>21</age><sex>0</sex><cat>2</cat><value>1.027798</value></relativerisk><relativerisk><age>21</age><sex>0</sex><cat>3</cat><value>1.0444083</value></relativerisk><relativerisk><age>21</age><sex>0</sex><cat>4</cat><value>1.0626451</value></relativerisk><relativerisk><age>21</age><sex>0</sex><cat>5</cat><value>1.0824847</value></relativerisk><relativerisk><age>21</age><sex>0</sex><cat>6</cat><value>1.1039989</value></relativerisk><relativerisk><age>21</age><sex>0</sex><cat>7</cat><value>1.1273111</value></relativerisk><relativerisk><age>21</age><sex>0</sex><cat>8</cat><value>1.1790094</value></relativerisk><relativerisk><age>21</age><sex>1</sex><cat>0</cat><value>1.0</value></relativerisk><relativerisk><age>21</age><sex>1</sex><cat>1</cat><value>1.0062758</value></relativerisk><relativerisk><age>21</age><sex>1</sex><cat>2</cat><value>1.0135987</value></relativerisk><relativerisk><age>21</age><sex>1</sex><cat>3</cat><value>1.0218143</value></relativerisk><relativerisk><age>21</age><sex>1</sex><cat>4</cat><value>1.0307899</value></relativerisk><relativerisk><age>21</age><sex>1</sex><cat>5</cat><value>1.0405092</value></relativerisk><relativerisk><age>21</age><sex>1</sex><cat>6</cat><value>1.0510049</value></relativerisk><relativerisk><age>21</age><sex>1</sex><cat>7</cat><value>1.0623331</value></relativerisk><relativerisk><age>21</age><sex>1</sex><cat>8</cat><value>1.08356</value></relativerisk><relativerisk><age>22</age><sex>0</sex><cat>0</cat><value>1.0</value></relativerisk><relativerisk><age>22</age><sex>0</sex><cat>1</cat><value>1.0130106</value></relativerisk><relativerisk><age>22</age><sex>0</sex><cat>2</cat><value>1.027798</value></relativerisk><relativerisk><age>22</age><sex>0</sex><cat>3</cat><value>1.0444083</value></relativerisk><relativerisk><age>22</age><sex>0</sex><cat>4</cat><value>1.0626451</value></relativerisk><relativerisk><age>22</age><sex>0</sex><cat>5</cat><value>1.0824847</value></relativerisk><relativerisk><age>22</age><sex>0</sex><cat>6</cat><value>1.1039989</value></relativerisk><relativerisk><age>22</age><sex>0</sex><cat>7</cat><value>1.1273111</value></relativerisk><relativerisk><age>22</age><sex>0</sex><cat>8</cat><value>1.1790094</value></relativerisk><relativerisk><age>22</age><sex>1</sex><cat>0</cat><value>1.0</value></relativerisk><relativerisk><age>22</age><sex>1</sex><cat>1</cat><value>1.0062758</value></relativerisk><relativerisk><age>22</age><sex>1</sex><cat>2</cat><value>1.0135987</value></relativerisk><relativerisk><age>22</age><sex>1</sex><cat>3</cat><value>1.0218143</value></relativerisk><relativerisk><age>22</age><sex>1</sex><cat>4</cat><value>1.0307899</value></relativerisk><relativerisk><age>22</age><sex>1</sex><cat>5</cat><value>1.0405092</value></relativerisk><relativerisk><age>22</age><sex>1</sex><cat>6</cat><value>1.0510049</value></relativerisk><relativerisk><age>22</age><sex>1</sex><cat>7</cat><value>1.0623331</value></relativerisk><relativerisk><age>22</age><sex>1</sex><cat>8</cat><value>1.08356</value></relativerisk><relativerisk><age>23</age><sex>0</sex><cat>0</cat><value>1.0</value></relativerisk><relativerisk><age>23</age><sex>0</sex><cat>1</cat><value>1.0130106</value></relativerisk><relativerisk><age>23</age><sex>0</sex><cat>2</cat><value>1.027798</value></relativerisk><relativerisk><age>23</age><sex>0</sex><cat>3</cat><value>1.0444083</value></relativerisk><relativerisk><age>23</age><sex>0</sex><cat>4</cat><value>1.0626451</value></relativerisk><relativerisk><age>23</age><sex>0</sex><cat>5</cat><value>1.0824847</value></relativerisk><relativerisk><age>23</age><sex>0</sex><cat>6</cat><value>1.1039989</value></relativerisk><relativerisk><age>23</age><sex>0</sex><cat>7</cat><value>1.1273111</value></relativerisk><relativerisk><age>23</age><sex>0</sex><cat>8</cat><value>1.1790094</value></relativerisk><relativerisk><age>23</age><sex>1</sex><cat>0</cat><value>1.0</value></relativerisk><relativerisk><age>23</age><sex>1</sex><cat>1</cat><value>1.0062758</value></relativerisk><relativerisk><age>23</age><sex>1</sex><cat>2</cat><value>1.0135987</value></relativerisk><relativerisk><age>23</age><sex>1</sex><cat>3</cat><value>1.0218143</value></relativerisk><relativerisk><age>23</age><sex>1</sex><cat>4</cat><value>1.0307899</value></relativerisk><relativerisk><age>23</age><sex>1</sex><cat>5</cat><value>1.0405092</value></relativerisk><relativerisk><age>23</age><sex>1</sex><cat>6</cat><value>1.0510049</value></relativerisk><relativerisk><age>23</age><sex>1</sex><cat>7</cat><value>1.0623331</value></relativerisk><relativerisk><age>23</age><sex>1</sex><cat>8</cat><value>1.08356</value></relativerisk><relativerisk><age>24</age><sex>0</sex><cat>0</cat><value>1.0</value></relativerisk><relativerisk><age>24</age><sex>0</sex><cat>1</cat><value>1.0130106</value></relativerisk><relativerisk><age>24</age><sex>0</sex><cat>2</cat><value>1.027798</value></relativerisk><relativerisk><age>24</age><sex>0</sex><cat>3</cat><value>1.0444083</value></relativerisk><relativerisk><age>24</age><sex>0</sex><cat>4</cat><value>1.0626451</value></relativerisk><relativerisk><age>24</age><sex>0</sex><cat>5</cat><value>1.0824847</value></relativerisk><relativerisk><age>24</age><sex>0</sex><cat>6</cat><value>1.1039989</value></relativerisk><relativerisk><age>24</age><sex>0</sex><cat>7</cat><value>1.1273111</value></relativerisk><relativerisk><age>24</age><sex>0</sex><cat>8</cat><value>1.1790094</value></relativerisk><relativerisk><age>24</age><sex>1</sex><cat>0</cat><value>1.0</value></relativerisk><relativerisk><age>24</age><sex>1</sex><cat>1</cat><value>1.0062758</value></relativerisk><relativerisk><age>24</age><sex>1</sex><cat>2</cat><value>1.0135987</value></relativerisk><relativerisk><age>24</age><sex>1</sex><cat>3</cat><value>1.0218143</value></relativerisk><relativerisk><age>24</age><sex>1</sex><cat>4</cat><value>1.0307899</value></relativerisk><relativerisk><age>24</age><sex>1</sex><cat>5</cat><value>1.0405092</value></relativerisk><relativerisk><age>24</age><sex>1</sex><cat>6</cat><value>1.0510049</value></relativerisk><relativerisk><age>24</age><sex>1</sex><cat>7</cat><value>1.0623331</value></relativerisk><relativerisk><age>24</age><sex>1</sex><cat>8</cat><value>1.08356</value></relativerisk><relativerisk><age>25</age><sex>0</sex><cat>0</cat><value>1.0</value></relativerisk><relativerisk><age>25</age><sex>0</sex><cat>1</cat><value>1.0130106</value></relativerisk><relativerisk><age>25</age><sex>0</sex><cat>2</cat><value>1.027798</value></relativerisk><relativerisk><age>25</age><sex>0</sex><cat>3</cat><value>1.0444083</value></relativerisk><relativerisk><age>25</age><sex>0</sex><cat>4</cat><value>1.0626451</value></relativerisk><relativerisk><age>25</age><sex>0</sex><cat>5</cat><value>1.0824847</value></relativerisk><relativerisk><age>25</age><sex>0</sex><cat>6</cat><value>1.1039989</value></relativerisk><relativerisk><age>25</age><sex>0</sex><cat>7</cat><value>1.1273111</value></relativerisk><relativerisk><age>25</age><sex>0</sex><cat>8</cat><value>1.1790094</value></relativerisk><relativerisk><age>25</age><sex>1</sex><cat>0</cat><value>1.0</value></relativerisk><relativerisk><age>25</age><sex>1</sex><cat>1</cat><value>1.0062758</value></relativerisk><relativerisk><age>25</age><sex>1</sex><cat>2</cat><value>1.0135987</value></relativerisk><relativerisk><age>25</age><sex>1</sex><cat>3</cat><value>1.0218143</value></relativerisk><relativerisk><age>25</age><sex>1</sex><cat>4</cat><value>1.0307899</value></relativerisk><relativerisk><age>25</age><sex>1</sex><cat>5</cat><value>1.0405092</value></relativerisk><relativerisk><age>25</age><sex>1</sex><cat>6</cat><value>1.0510049</value></relativerisk><relativerisk><age>25</age><sex>1</sex><cat>7</cat><value>1.0623331</value></relativerisk><relativerisk><age>25</age><sex>1</sex><cat>8</cat><value>1.08356</value></relativerisk><relativerisk><age>26</age><sex>0</sex><cat>0</cat><value>1.0</value></relativerisk><relativerisk><age>26</age><sex>0</sex><cat>1</cat><value>1.0130106</value></relativerisk><relativerisk><age>26</age><sex>0</sex><cat>2</cat><value>1.027798</value></relativerisk><relativerisk><age>26</age><sex>0</sex><cat>3</cat><value>1.0444083</value></relativerisk><relativerisk><age>26</age><sex>0</sex><cat>4</cat><value>1.0626451</value></relativerisk><relativerisk><age>26</age><sex>0</sex><cat>5</cat><value>1.0824847</value></relativerisk><relativerisk><age>26</age><sex>0</sex><cat>6</cat><value>1.1039989</value></relativerisk><relativerisk><age>26</age><sex>0</sex><cat>7</cat><value>1.1273111</value></relativerisk><relativerisk><age>26</age><sex>0</sex><cat>8</cat><value>1.1790094</value></relativerisk><relativerisk><age>26</age><sex>1</sex><cat>0</cat><value>1.0</value></relativerisk><relativerisk><age>26</age><sex>1</sex><cat>1</cat><value>1.0062758</value></relativerisk><relativerisk><age>26</age><sex>1</sex><cat>2</cat><value>1.0135987</value></relativerisk><relativerisk><age>26</age><sex>1</sex><cat>3</cat><value>1.0218143</value></relativerisk><relativerisk><age>26</age><sex>1</sex><cat>4</cat><value>1.0307899</value></relativerisk><relativerisk><age>26</age><sex>1</sex><cat>5</cat><value>1.0405092</value></relativerisk><relativerisk><age>26</age><sex>1</sex><cat>6</cat><value>1.0510049</value></relativerisk><relativerisk><age>26</age><sex>1</sex><cat>7</cat><value>1.0623331</value></relativerisk><relativerisk><age>26</age><sex>1</sex><cat>8</cat><value>1.08356</value></relativerisk><relativerisk><age>27</age><sex>0</sex><cat>0</cat><value>1.0</value></relativerisk><relativerisk><age>27</age><sex>0</sex><cat>1</cat><value>1.0130106</value></relativerisk><relativerisk><age>27</age><sex>0</sex><cat>2</cat><value>1.027798</value></relativerisk><relativerisk><age>27</age><sex>0</sex><cat>3</cat><value>1.0444083</value></relativerisk><relativerisk><age>27</age><sex>0</sex><cat>4</cat><value>1.0626451</value></relativerisk><relativerisk><age>27</age><sex>0</sex><cat>5</cat><value>1.0824847</value></relativerisk><relativerisk><age>27</age><sex>0</sex><cat>6</cat><value>1.1039989</value></relativerisk><relativerisk><age>27</age><sex>0</sex><cat>7</cat><value>1.1273111</value></relativerisk><relativerisk><age>27</age><sex>0</sex><cat>8</cat><value>1.1790094</value></relativerisk><relativerisk><age>27</age><sex>1</sex><cat>0</cat><value>1.0</value></relativerisk><relativerisk><age>27</age><sex>1</sex><cat>1</cat><value>1.0062758</value></relativerisk><relativerisk><age>27</age><sex>1</sex><cat>2</cat><value>1.0135987</value></relativerisk><relativerisk><age>27</age><sex>1</sex><cat>3</cat><value>1.0218143</value></relativerisk><relativerisk><age>27</age><sex>1</sex><cat>4</cat><value>1.0307899</value></relativerisk><relativerisk><age>27</age><sex>1</sex><cat>5</cat><value>1.0405092</value></relativerisk><relativerisk><age>27</age><sex>1</sex><cat>6</cat><value>1.0510049</value></relativerisk><relativerisk><age>27</age><sex>1</sex><cat>7</cat><value>1.0623331</value></relativerisk><relativerisk><age>27</age><sex>1</sex><cat>8</cat><value>1.08356</value></relativerisk><relativerisk><age>28</age><sex>0</sex><cat>0</cat><value>1.0</value></relativerisk><relativerisk><age>28</age><sex>0</sex><cat>1</cat><value>1.0130106</value></relativerisk><relativerisk><age>28</age><sex>0</sex><cat>2</cat><value>1.027798</value></relativerisk><relativerisk><age>28</age><sex>0</sex><cat>3</cat><value>1.0444083</value></relativerisk><relativerisk><age>28</age><sex>0</sex><cat>4</cat><value>1.0626451</value></relativerisk><relativerisk><age>28</age><sex>0</sex><cat>5</cat><value>1.0824847</value></relativerisk><relativerisk><age>28</age><sex>0</sex><cat>6</cat><value>1.1039989</value></relativerisk><relativerisk><age>28</age><sex>0</sex><cat>7</cat><value>1.1273111</value></relativerisk><relativerisk><age>28</age><sex>0</sex><cat>8</cat><value>1.1790094</value></relativerisk><relativerisk><age>28</age><sex>1</sex><cat>0</cat><value>1.0</value></relativerisk><relativerisk><age>28</age><sex>1</sex><cat>1</cat><value>1.0062758</value></relativerisk><relativerisk><age>28</age><sex>1</sex><cat>2</cat><value>1.0135987</value></relativerisk><relativerisk><age>28</age><sex>1</sex><cat>3</cat><value>1.0218143</value></relativerisk><relativerisk><age>28</age><sex>1</sex><cat>4</cat><value>1.0307899</value></relativerisk><relativerisk><age>28</age><sex>1</sex><cat>5</cat><value>1.0405092</value></relativerisk><relativerisk><age>28</age><sex>1</sex><cat>6</cat><value>1.0510049</value></relativerisk><relativerisk><age>28</age><sex>1</sex><cat>7</cat><value>1.0623331</value></relativerisk><relativerisk><age>28</age><sex>1</sex><cat>8</cat><value>1.08356</value></relativerisk><relativerisk><age>29</age><sex>0</sex><cat>0</cat><value>1.0</value></relativerisk><relativerisk><age>29</age><sex>0</sex><cat>1</cat><value>1.0130106</value></relativerisk><relativerisk><age>29</age><sex>0</sex><cat>2</cat><value>1.027798</value></relativerisk><relativerisk><age>29</age><sex>0</sex><cat>3</cat><value>1.0444083</value></relativerisk><relativerisk><age>29</age><sex>0</sex><cat>4</cat><value>1.0626451</value></relativerisk><relativerisk><age>29</age><sex>0</sex><cat>5</cat><value>1.0824847</value></relativerisk><relativerisk><age>29</age><sex>0</sex><cat>6</cat><value>1.1039989</value></relativerisk><relativerisk><age>29</age><sex>0</sex><cat>7</cat><value>1.1273111</value></relativerisk><relativerisk><age>29</age><sex>0</sex><cat>8</cat><value>1.1790094</value></relativerisk><relativerisk><age>29</age><sex>1</sex><cat>0</cat><value>1.0</value></relativerisk><relativerisk><age>29</age><sex>1</sex><cat>1</cat><value>1.0062758</value></relativerisk><relativerisk><age>29</age><sex>1</sex><cat>2</cat><value>1.0135987</value></relativerisk><relativerisk><age>29</age><sex>1</sex><cat>3</cat><value>1.0218143</value></relativerisk><relativerisk><age>29</age><sex>1</sex><cat>4</cat><value>1.0307899</value></relativerisk><relativerisk><age>29</age><sex>1</sex><cat>5</cat><value>1.0405092</value></relativerisk><relativerisk><age>29</age><sex>1</sex><cat>6</cat><value>1.0510049</value></relativerisk><relativerisk><age>29</age><sex>1</sex><cat>7</cat><value>1.0623331</value></relativerisk><relativerisk><age>29</age><sex>1</sex><cat>8</cat><value>1.08356</value></relativerisk><relativerisk><age>30</age><sex>0</sex><cat>0</cat><value>1.0</value></relativerisk><relativerisk><age>30</age><sex>0</sex><cat>1</cat><value>1.0130106</value></relativerisk><relativerisk><age>30</age><sex>0</sex><cat>2</cat><value>1.027798</value></relativerisk><relativerisk><age>30</age><sex>0</sex><cat>3</cat><value>1.0444083</value></relativerisk><relativerisk><age>30</age><sex>0</sex><cat>4</cat><value>1.0626451</value></relativerisk><relativerisk><age>30</age><sex>0</sex><cat>5</cat><value>1.0824847</value></relativerisk><relativerisk><age>30</age><sex>0</sex><cat>6</cat><value>1.1039989</value></relativerisk><relativerisk><age>30</age><sex>0</sex><cat>7</cat><value>1.1273111</value></relativerisk><relativerisk><age>30</age><sex>0</sex><cat>8</cat><value>1.1790094</value></relativerisk><relativerisk><age>30</age><sex>1</sex><cat>0</cat><value>1.0</value></relativerisk><relativerisk><age>30</age><sex>1</sex><cat>1</cat><value>1.0062758</value></relativerisk><relativerisk><age>30</age><sex>1</sex><cat>2</cat><value>1.0135987</value></relativerisk><relativerisk><age>30</age><sex>1</sex><cat>3</cat><value>1.0218143</value></relativerisk><relativerisk><age>30</age><sex>1</sex><cat>4</cat><value>1.0307899</value></relativerisk><relativerisk><age>30</age><sex>1</sex><cat>5</cat><value>1.0405092</value></relativerisk><relativerisk><age>30</age><sex>1</sex><cat>6</cat><value>1.0510049</value></relativerisk><relativerisk><age>30</age><sex>1</sex><cat>7</cat><value>1.0623331</value></relativerisk><relativerisk><age>30</age><sex>1</sex><cat>8</cat><value>1.08356</value></relativerisk><relativerisk><age>31</age><sex>0</sex><cat>0</cat><value>1.0</value></relativerisk><relativerisk><age>31</age><sex>0</sex><cat>1</cat><value>1.0130106</value></relativerisk><relativerisk><age>31</age><sex>0</sex><cat>2</cat><value>1.027798</value></relativerisk><relativerisk><age>31</age><sex>0</sex><cat>3</cat><value>1.0444083</value></relativerisk><relativerisk><age>31</age><sex>0</sex><cat>4</cat><value>1.0626451</value></relativerisk><relativerisk><age>31</age><sex>0</sex><cat>5</cat><value>1.0824847</value></relativerisk><relativerisk><age>31</age><sex>0</sex><cat>6</cat><value>1.1039989</value></relativerisk><relativerisk><age>31</age><sex>0</sex><cat>7</cat><value>1.1273111</value></relativerisk><relativerisk><age>31</age><sex>0</sex><cat>8</cat><value>1.1790094</value></relativerisk><relativerisk><age>31</age><sex>1</sex><cat>0</cat><value>1.0</value></relativerisk><relativerisk><age>31</age><sex>1</sex><cat>1</cat><value>1.0062758</value></relativerisk><relativerisk><age>31</age><sex>1</sex><cat>2</cat><value>1.0135987</value></relativerisk><relativerisk><age>31</age><sex>1</sex><cat>3</cat><value>1.0218143</value></relativerisk><relativerisk><age>31</age><sex>1</sex><cat>4</cat><value>1.0307899</value></relativerisk><relativerisk><age>31</age><sex>1</sex><cat>5</cat><value>1.0405092</value></relativerisk><relativerisk><age>31</age><sex>1</sex><cat>6</cat><value>1.0510049</value></relativerisk><relativerisk><age>31</age><sex>1</sex><cat>7</cat><value>1.0623331</value></relativerisk><relativerisk><age>31</age><sex>1</sex><cat>8</cat><value>1.08356</value></relativerisk><relativerisk><age>32</age><sex>0</sex><cat>0</cat><value>1.0</value></relativerisk><relativerisk><age>32</age><sex>0</sex><cat>1</cat><value>1.0130106</value></relativerisk><relativerisk><age>32</age><sex>0</sex><cat>2</cat><value>1.027798</value></relativerisk><relativerisk><age>32</age><sex>0</sex><cat>3</cat><value>1.0444083</value></relativerisk><relativerisk><age>32</age><sex>0</sex><cat>4</cat><value>1.0626451</value></relativerisk><relativerisk><age>32</age><sex>0</sex><cat>5</cat><value>1.0824847</value></relativerisk><relativerisk><age>32</age><sex>0</sex><cat>6</cat><value>1.1039989</value></relativerisk><relativerisk><age>32</age><sex>0</sex><cat>7</cat><value>1.1273111</value></relativerisk><relativerisk><age>32</age><sex>0</sex><cat>8</cat><value>1.1790094</value></relativerisk><relativerisk><age>32</age><sex>1</sex><cat>0</cat><value>1.0</value></relativerisk><relativerisk><age>32</age><sex>1</sex><cat>1</cat><value>1.0062758</value></relativerisk><relativerisk><age>32</age><sex>1</sex><cat>2</cat><value>1.0135987</value></relativerisk><relativerisk><age>32</age><sex>1</sex><cat>3</cat><value>1.0218143</value></relativerisk><relativerisk><age>32</age><sex>1</sex><cat>4</cat><value>1.0307899</value></relativerisk><relativerisk><age>32</age><sex>1</sex><cat>5</cat><value>1.0405092</value></relativerisk><relativerisk><age>32</age><sex>1</sex><cat>6</cat><value>1.0510049</value></relativerisk><relativerisk><age>32</age><sex>1</sex><cat>7</cat><value>1.0623331</value></relativerisk><relativerisk><age>32</age><sex>1</sex><cat>8</cat><value>1.08356</value></relativerisk><relativerisk><age>33</age><sex>0</sex><cat>0</cat><value>1.0</value></relativerisk><relativerisk><age>33</age><sex>0</sex><cat>1</cat><value>1.0130106</value></relativerisk><relativerisk><age>33</age><sex>0</sex><cat>2</cat><value>1.027798</value></relativerisk><relativerisk><age>33</age><sex>0</sex><cat>3</cat><value>1.0444083</value></relativerisk><relativerisk><age>33</age><sex>0</sex><cat>4</cat><value>1.0626451</value></relativerisk><relativerisk><age>33</age><sex>0</sex><cat>5</cat><value>1.0824847</value></relativerisk><relativerisk><age>33</age><sex>0</sex><cat>6</cat><value>1.1039989</value></relativerisk><relativerisk><age>33</age><sex>0</sex><cat>7</cat><value>1.1273111</value></relativerisk><relativerisk><age>33</age><sex>0</sex><cat>8</cat><value>1.1790094</value></relativerisk><relativerisk><age>33</age><sex>1</sex><cat>0</cat><value>1.0</value></relativerisk><relativerisk><age>33</age><sex>1</sex><cat>1</cat><value>1.0062758</value></relativerisk><relativerisk><age>33</age><sex>1</sex><cat>2</cat><value>1.0135987</value></relativerisk><relativerisk><age>33</age><sex>1</sex><cat>3</cat><value>1.0218143</value></relativerisk><relativerisk><age>33</age><sex>1</sex><cat>4</cat><value>1.0307899</value></relativerisk><relativerisk><age>33</age><sex>1</sex><cat>5</cat><value>1.0405092</value></relativerisk><relativerisk><age>33</age><sex>1</sex><cat>6</cat><value>1.0510049</value></relativerisk><relativerisk><age>33</age><sex>1</sex><cat>7</cat><value>1.0623331</value></relativerisk><relativerisk><age>33</age><sex>1</sex><cat>8</cat><value>1.08356</value></relativerisk><relativerisk><age>34</age><sex>0</sex><cat>0</cat><value>1.0</value></relativerisk><relativerisk><age>34</age><sex>0</sex><cat>1</cat><value>1.0130106</value></relativerisk><relativerisk><age>34</age><sex>0</sex><cat>2</cat><value>1.027798</value></relativerisk><relativerisk><age>34</age><sex>0</sex><cat>3</cat><value>1.0444083</value></relativerisk><relativerisk><age>34</age><sex>0</sex><cat>4</cat><value>1.0626451</value></relativerisk><relativerisk><age>34</age><sex>0</sex><cat>5</cat><value>1.0824847</value></relativerisk><relativerisk><age>34</age><sex>0</sex><cat>6</cat><value>1.1039989</value></relativerisk><relativerisk><age>34</age><sex>0</sex><cat>7</cat><value>1.1273111</value></relativerisk><relativerisk><age>34</age><sex>0</sex><cat>8</cat><value>1.1790094</value></relativerisk><relativerisk><age>34</age><sex>1</sex><cat>0</cat><value>1.0</value></relativerisk><relativerisk><age>34</age><sex>1</sex><cat>1</cat><value>1.0062758</value></relativerisk><relativerisk><age>34</age><sex>1</sex><cat>2</cat><value>1.0135987</value></relativerisk><relativerisk><age>34</age><sex>1</sex><cat>3</cat><value>1.0218143</value></relativerisk><relativerisk><age>34</age><sex>1</sex><cat>4</cat><value>1.0307899</value></relativerisk><relativerisk><age>34</age><sex>1</sex><cat>5</cat><value>1.0405092</value></relativerisk><relativerisk><age>34</age><sex>1</sex><cat>6</cat><value>1.0510049</value></relativerisk><relativerisk><age>34</age><sex>1</sex><cat>7</cat><value>1.0623331</value></relativerisk><relativerisk><age>34</age><sex>1</sex><cat>8</cat><value>1.08356</value></relativerisk><relativerisk><age>35</age><sex>0</sex><cat>0</cat><value>1.0</value></relativerisk><relativerisk><age>35</age><sex>0</sex><cat>1</cat><value>1.0105681</value></relativerisk><relativerisk><age>35</age><sex>0</sex><cat>2</cat><value>1.0225018</value></relativerisk><relativerisk><age>35</age><sex>0</sex><cat>3</cat><value>1.0358053</value></relativerisk><relativerisk><age>35</age><sex>0</sex><cat>4</cat><value>1.0502851</value></relativerisk><relativerisk><age>35</age><sex>0</sex><cat>5</cat><value>1.0658829</value></relativerisk><relativerisk><age>35</age><sex>0</sex><cat>6</cat><value>1.0826102</value></relativerisk><relativerisk><age>35</age><sex>0</sex><cat>7</cat><value>1.100509</value></relativerisk><relativerisk><age>35</age><sex>0</sex><cat>8</cat><value>1.1390871</value></relativerisk><relativerisk><age>35</age><sex>1</sex><cat>0</cat><value>1.0</value></relativerisk><relativerisk><age>35</age><sex>1</sex><cat>1</cat><value>1.0049869</value></relativerisk><relativerisk><age>35</age><sex>1</sex><cat>2</cat><value>1.0107574</value></relativerisk><relativerisk><age>35</age><sex>1</sex><cat>3</cat><value>1.0171647</value></relativerisk><relativerisk><age>35</age><sex>1</sex><cat>4</cat><value>1.0240784</value></relativerisk><relativerisk><age>35</age><sex>1</sex><cat>5</cat><value>1.0314553</value></relativerisk><relativerisk><age>35</age><sex>1</sex><cat>6</cat><value>1.0392822</value></relativerisk><relativerisk><age>35</age><sex>1</sex><cat>7</cat><value>1.0475527</value></relativerisk><relativerisk><age>35</age><sex>1</sex><cat>8</cat><value>1.0623268</value></relativerisk><relativerisk><age>36</age><sex>0</sex><cat>0</cat><value>1.0</value></relativerisk><relativerisk><age>36</age><sex>0</sex><cat>1</cat><value>1.0101873</value></relativerisk><relativerisk><age>36</age><sex>0</sex><cat>2</cat><value>1.0216684</value></relativerisk><relativerisk><age>36</age><sex>0</sex><cat>3</cat><value>1.0344377</value></relativerisk><relativerisk><age>36</age><sex>0</sex><cat>4</cat><value>1.0482975</value></relativerisk><relativerisk><age>36</age><sex>0</sex><cat>5</cat><value>1.0631802</value></relativerisk><relativerisk><age>36</age><sex>0</sex><cat>6</cat><value>1.0790817</value></relativerisk><relativerisk><age>36</age><sex>0</sex><cat>7</cat><value>1.0960234</value></relativerisk><relativerisk><age>36</age><sex>0</sex><cat>8</cat><value>1.1321647</value></relativerisk><relativerisk><age>36</age><sex>1</sex><cat>0</cat><value>1.0</value></relativerisk><relativerisk><age>36</age><sex>1</sex><cat>1</cat><value>1.0049928</value></relativerisk><relativerisk><age>36</age><sex>1</sex><cat>2</cat><value>1.0107617</value></relativerisk><relativerisk><age>36</age><sex>1</sex><cat>3</cat><value>1.0171552</value></relativerisk><relativerisk><age>36</age><sex>1</sex><cat>4</cat><value>1.0240372</value></relativerisk><relativerisk><age>36</age><sex>1</sex><cat>5</cat><value>1.0313582</value></relativerisk><relativerisk><age>36</age><sex>1</sex><cat>6</cat><value>1.0390967</value></relativerisk><relativerisk><age>36</age><sex>1</sex><cat>7</cat><value>1.0472344</value></relativerisk><relativerisk><age>36</age><sex>1</sex><cat>8</cat><value>1.061597</value></relativerisk><relativerisk><age>37</age><sex>0</sex><cat>0</cat><value>1.0</value></relativerisk><relativerisk><age>37</age><sex>0</sex><cat>1</cat><value>1.009849</value></relativerisk><relativerisk><age>37</age><sex>0</sex><cat>2</cat><value>1.0209258</value></relativerisk><relativerisk><age>37</age><sex>0</sex><cat>3</cat><value>1.0332143</value></relativerisk><relativerisk><age>37</age><sex>0</sex><cat>4</cat><value>1.046513</value></relativerisk><relativerisk><age>37</age><sex>0</sex><cat>5</cat><value>1.0607435</value></relativerisk><relativerisk><age>37</age><sex>0</sex><cat>6</cat><value>1.0758864</value></relativerisk><relativerisk><age>37</age><sex>0</sex><cat>7</cat><value>1.0919424</value></relativerisk><relativerisk><age>37</age><sex>0</sex><cat>8</cat><value>1.1257957</value></relativerisk><relativerisk><age>37</age><sex>1</sex><cat>0</cat><value>1.0</value></relativerisk><relativerisk><age>37</age><sex>1</sex><cat>1</cat><value>1.0050207</value></relativerisk><relativerisk><age>37</age><sex>1</sex><cat>2</cat><value>1.0108125</value></relativerisk><relativerisk><age>37</age><sex>1</sex><cat>3</cat><value>1.0172179</value></relativerisk><relativerisk><age>37</age><sex>1</sex><cat>4</cat><value>1.0240945</value></relativerisk><relativerisk><age>37</age><sex>1</sex><cat>5</cat><value>1.0313854</value></relativerisk><relativerisk><age>37</age><sex>1</sex><cat>6</cat><value>1.0390598</value></relativerisk><relativerisk><age>37</age><sex>1</sex><cat>7</cat><value>1.0470862</value></relativerisk><relativerisk><age>37</age><sex>1</sex><cat>8</cat><value>1.0610595</value></relativerisk><relativerisk><age>38</age><sex>0</sex><cat>0</cat><value>1.0</value></relativerisk><relativerisk><age>38</age><sex>0</sex><cat>1</cat><value>1.0094389</value></relativerisk><relativerisk><age>38</age><sex>0</sex><cat>2</cat><value>1.020023</value></relativerisk><relativerisk><age>38</age><sex>0</sex><cat>3</cat><value>1.0317228</value></relativerisk><relativerisk><age>38</age><sex>0</sex><cat>4</cat><value>1.0443302</value></relativerisk><relativerisk><age>38</age><sex>0</sex><cat>5</cat><value>1.057753</value></relativerisk><relativerisk><age>38</age><sex>0</sex><cat>6</cat><value>1.0719507</value></relativerisk><relativerisk><age>38</age><sex>0</sex><cat>7</cat><value>1.0868971</value></relativerisk><relativerisk><age>38</age><sex>0</sex><cat>8</cat><value>1.1178516</value></relativerisk><relativerisk><age>38</age><sex>1</sex><cat>0</cat><value>1.0</value></relativerisk><relativerisk><age>38</age><sex>1</sex><cat>1</cat><value>1.0050855</value></relativerisk><relativerisk><age>38</age><sex>1</sex><cat>2</cat><value>1.0109434</value></relativerisk><relativerisk><age>38</age><sex>1</sex><cat>3</cat><value>1.0174096</value></relativerisk><relativerisk><age>38</age><sex>1</sex><cat>4</cat><value>1.0243348</value></relativerisk><relativerisk><age>38</age><sex>1</sex><cat>5</cat><value>1.0316548</value></relativerisk><relativerisk><age>38</age><sex>1</sex><cat>6</cat><value>1.0393296</value></relativerisk><relativerisk><age>38</age><sex>1</sex><cat>7</cat><value>1.0473161</value></relativerisk><relativerisk><age>38</age><sex>1</sex><cat>8</cat><value>1.0610375</value></relativerisk><relativerisk><age>39</age><sex>0</sex><cat>0</cat><value>1.0</value></relativerisk><relativerisk><age>39</age><sex>0</sex><cat>1</cat><value>1.0094023</value></relativerisk><relativerisk><age>39</age><sex>0</sex><cat>2</cat><value>1.0199368</value></relativerisk><relativerisk><age>39</age><sex>0</sex><cat>3</cat><value>1.0315701</value></relativerisk><relativerisk><age>39</age><sex>0</sex><cat>4</cat><value>1.0440905</value></relativerisk><relativerisk><age>39</age><sex>0</sex><cat>5</cat><value>1.057401</value></relativerisk><relativerisk><age>39</age><sex>0</sex><cat>6</cat><value>1.0714545</value></relativerisk><relativerisk><age>39</age><sex>0</sex><cat>7</cat><value>1.0862172</value></relativerisk><relativerisk><age>39</age><sex>0</sex><cat>8</cat><value>1.1166154</value></relativerisk><relativerisk><age>39</age><sex>1</sex><cat>0</cat><value>1.0</value></relativerisk><relativerisk><age>39</age><sex>1</sex><cat>1</cat><value>1.0051821</value></relativerisk><relativerisk><age>39</age><sex>1</sex><cat>2</cat><value>1.0111436</value></relativerisk><relativerisk><age>39</age><sex>1</sex><cat>3</cat><value>1.0177126</value></relativerisk><relativerisk><age>39</age><sex>1</sex><cat>4</cat><value>1.0247325</value></relativerisk><relativerisk><age>39</age><sex>1</sex><cat>5</cat><value>1.0321319</value></relativerisk><relativerisk><age>39</age><sex>1</sex><cat>6</cat><value>1.0398623</value></relativerisk><relativerisk><age>39</age><sex>1</sex><cat>7</cat><value>1.0478684</value></relativerisk><relativerisk><age>39</age><sex>1</sex><cat>8</cat><value>1.0614533</value></relativerisk><relativerisk><age>40</age><sex>0</sex><cat>0</cat><value>1.0</value></relativerisk><relativerisk><age>40</age><sex>0</sex><cat>1</cat><value>1.0073055</value></relativerisk><relativerisk><age>40</age><sex>0</sex><cat>2</cat><value>1.0154016</value></relativerisk><relativerisk><age>40</age><sex>0</sex><cat>3</cat><value>1.0242243</value></relativerisk><relativerisk><age>40</age><sex>0</sex><cat>4</cat><value>1.0335691</value></relativerisk><relativerisk><age>40</age><sex>0</sex><cat>5</cat><value>1.043315</value></relativerisk><relativerisk><age>40</age><sex>0</sex><cat>6</cat><value>1.053371</value></relativerisk><relativerisk><age>40</age><sex>0</sex><cat>7</cat><value>1.0636406</value></relativerisk><relativerisk><age>40</age><sex>0</sex><cat>8</cat><value>1.0832797</value></relativerisk><relativerisk><age>40</age><sex>1</sex><cat>0</cat><value>1.0</value></relativerisk><relativerisk><age>40</age><sex>1</sex><cat>1</cat><value>1.0045897</value></relativerisk><relativerisk><age>40</age><sex>1</sex><cat>2</cat><value>1.0098536</value></relativerisk><relativerisk><age>40</age><sex>1</sex><cat>3</cat><value>1.0156325</value></relativerisk><relativerisk><age>40</age><sex>1</sex><cat>4</cat><value>1.0217805</value></relativerisk><relativerisk><age>40</age><sex>1</sex><cat>5</cat><value>1.0282261</value></relativerisk><relativerisk><age>40</age><sex>1</sex><cat>6</cat><value>1.0349163</value></relativerisk><relativerisk><age>40</age><sex>1</sex><cat>7</cat><value>1.041789</value></relativerisk><relativerisk><age>40</age><sex>1</sex><cat>8</cat><value>1.0532234</value></relativerisk><relativerisk><age>41</age><sex>0</sex><cat>0</cat><value>1.0</value></relativerisk><relativerisk><age>41</age><sex>0</sex><cat>1</cat><value>1.007058</value></relativerisk><relativerisk><age>41</age><sex>0</sex><cat>2</cat><value>1.0148491</value></relativerisk><relativerisk><age>41</age><sex>0</sex><cat>3</cat><value>1.0232967</value></relativerisk><relativerisk><age>41</age><sex>0</sex><cat>4</cat><value>1.0321885</value></relativerisk><relativerisk><age>41</age><sex>0</sex><cat>5</cat><value>1.0413901</value></relativerisk><relativerisk><age>41</age><sex>0</sex><cat>6</cat><value>1.0507911</value></relativerisk><relativerisk><age>41</age><sex>0</sex><cat>7</cat><value>1.0602704</value></relativerisk><relativerisk><age>41</age><sex>0</sex><cat>8</cat><value>1.0777375</value></relativerisk><relativerisk><age>41</age><sex>1</sex><cat>0</cat><value>1.0</value></relativerisk><relativerisk><age>41</age><sex>1</sex><cat>1</cat><value>1.0047566</value></relativerisk><relativerisk><age>41</age><sex>1</sex><cat>2</cat><value>1.0102093</value></relativerisk><relativerisk><age>41</age><sex>1</sex><cat>3</cat><value>1.0161921</value></relativerisk><relativerisk><age>41</age><sex>1</sex><cat>4</cat><value>1.0225519</value></relativerisk><relativerisk><age>41</age><sex>1</sex><cat>5</cat><value>1.0292128</value></relativerisk><relativerisk><age>41</age><sex>1</sex><cat>6</cat><value>1.0361167</value></relativerisk><relativerisk><age>41</age><sex>1</sex><cat>7</cat><value>1.0431961</value></relativerisk><relativerisk><age>41</age><sex>1</sex><cat>8</cat><value>1.0549126</value></relativerisk><relativerisk><age>42</age><sex>0</sex><cat>0</cat><value>1.0</value></relativerisk><relativerisk><age>42</age><sex>0</sex><cat>1</cat><value>1.0071008</value></relativerisk><relativerisk><age>42</age><sex>0</sex><cat>2</cat><value>1.0149305</value></relativerisk><relativerisk><age>42</age><sex>0</sex><cat>3</cat><value>1.0234083</value></relativerisk><relativerisk><age>42</age><sex>0</sex><cat>4</cat><value>1.0323154</value></relativerisk><relativerisk><age>42</age><sex>0</sex><cat>5</cat><value>1.0415113</value></relativerisk><relativerisk><age>42</age><sex>0</sex><cat>6</cat><value>1.0508776</value></relativerisk><relativerisk><age>42</age><sex>0</sex><cat>7</cat><value>1.060283</value></relativerisk><relativerisk><age>42</age><sex>0</sex><cat>8</cat><value>1.0773877</value></relativerisk><relativerisk><age>42</age><sex>1</sex><cat>0</cat><value>1.0</value></relativerisk><relativerisk><age>42</age><sex>1</sex><cat>1</cat><value>1.0048103</value></relativerisk><relativerisk><age>42</age><sex>1</sex><cat>2</cat><value>1.0103098</value></relativerisk><relativerisk><age>42</age><sex>1</sex><cat>3</cat><value>1.0163225</value></relativerisk><relativerisk><age>42</age><sex>1</sex><cat>4</cat><value>1.0226852</value></relativerisk><relativerisk><age>42</age><sex>1</sex><cat>5</cat><value>1.0293106</value></relativerisk><relativerisk><age>42</age><sex>1</sex><cat>6</cat><value>1.0361257</value></relativerisk><relativerisk><age>42</age><sex>1</sex><cat>7</cat><value>1.0430435</value></relativerisk><relativerisk><age>42</age><sex>1</sex><cat>8</cat><value>1.054177</value></relativerisk><relativerisk><age>43</age><sex>0</sex><cat>0</cat><value>1.0</value></relativerisk><relativerisk><age>43</age><sex>0</sex><cat>1</cat><value>1.0071701</value></relativerisk><relativerisk><age>43</age><sex>0</sex><cat>2</cat><value>1.0150683</value></relativerisk><relativerisk><age>43</age><sex>0</sex><cat>3</cat><value>1.023609</value></relativerisk><relativerisk><age>43</age><sex>0</sex><cat>4</cat><value>1.0325671</value></relativerisk><relativerisk><age>43</age><sex>0</sex><cat>5</cat><value>1.0417949</value></relativerisk><relativerisk><age>43</age><sex>0</sex><cat>6</cat><value>1.0511657</value></relativerisk><relativerisk><age>43</age><sex>0</sex><cat>7</cat><value>1.0605377</value></relativerisk><relativerisk><age>43</age><sex>0</sex><cat>8</cat><value>1.0773569</value></relativerisk><relativerisk><age>43</age><sex>1</sex><cat>0</cat><value>1.0</value></relativerisk><relativerisk><age>43</age><sex>1</sex><cat>1</cat><value>1.0049936</value></relativerisk><relativerisk><age>43</age><sex>1</sex><cat>2</cat><value>1.0106992</value></relativerisk><relativerisk><age>43</age><sex>1</sex><cat>3</cat><value>1.016932</value></relativerisk><relativerisk><age>43</age><sex>1</sex><cat>4</cat><value>1.0235207</value></relativerisk><relativerisk><age>43</age><sex>1</sex><cat>5</cat><value>1.0303712</value></relativerisk><relativerisk><age>43</age><sex>1</sex><cat>6</cat><value>1.0374047</value></relativerisk><relativerisk><age>43</age><sex>1</sex><cat>7</cat><value>1.044525</value></relativerisk><relativerisk><age>43</age><sex>1</sex><cat>8</cat><value>1.055896</value></relativerisk><relativerisk><age>44</age><sex>0</sex><cat>0</cat><value>1.0</value></relativerisk><relativerisk><age>44</age><sex>0</sex><cat>1</cat><value>1.0058941</value></relativerisk><relativerisk><age>44</age><sex>0</sex><cat>2</cat><value>1.012249</value></relativerisk><relativerisk><age>44</age><sex>0</sex><cat>3</cat><value>1.0189326</value></relativerisk><relativerisk><age>44</age><sex>0</sex><cat>4</cat><value>1.0256932</value></relativerisk><relativerisk><age>44</age><sex>0</sex><cat>5</cat><value>1.0323318</value></relativerisk><relativerisk><age>44</age><sex>0</sex><cat>6</cat><value>1.0386486</value></relativerisk><relativerisk><age>44</age><sex>0</sex><cat>7</cat><value>1.0444039</value></relativerisk><relativerisk><age>44</age><sex>0</sex><cat>8</cat><value>1.0516051</value></relativerisk><relativerisk><age>44</age><sex>1</sex><cat>0</cat><value>1.0</value></relativerisk><relativerisk><age>44</age><sex>1</sex><cat>1</cat><value>1.0054404</value></relativerisk><relativerisk><age>44</age><sex>1</sex><cat>2</cat><value>1.0116785</value></relativerisk><relativerisk><age>44</age><sex>1</sex><cat>3</cat><value>1.0185239</value></relativerisk><relativerisk><age>44</age><sex>1</sex><cat>4</cat><value>1.0258018</value></relativerisk><relativerisk><age>44</age><sex>1</sex><cat>5</cat><value>1.0334245</value></relativerisk><relativerisk><age>44</age><sex>1</sex><cat>6</cat><value>1.0413247</value></relativerisk><relativerisk><age>44</age><sex>1</sex><cat>7</cat><value>1.0494227</value></relativerisk><relativerisk><age>44</age><sex>1</sex><cat>8</cat><value>1.0628028</value></relativerisk><relativerisk><age>45</age><sex>0</sex><cat>0</cat><value>1.0</value></relativerisk><relativerisk><age>45</age><sex>0</sex><cat>1</cat><value>1.0046709</value></relativerisk><relativerisk><age>45</age><sex>0</sex><cat>2</cat><value>1.0096349</value></relativerisk><relativerisk><age>45</age><sex>0</sex><cat>3</cat><value>1.0147557</value></relativerisk><relativerisk><age>45</age><sex>0</sex><cat>4</cat><value>1.0198015</value></relativerisk><relativerisk><age>45</age><sex>0</sex><cat>5</cat><value>1.0245773</value></relativerisk><relativerisk><age>45</age><sex>0</sex><cat>6</cat><value>1.0288783</value></relativerisk><relativerisk><age>45</age><sex>0</sex><cat>7</cat><value>1.0324571</value></relativerisk><relativerisk><age>45</age><sex>0</sex><cat>8</cat><value>1.0348846</value></relativerisk><relativerisk><age>45</age><sex>1</sex><cat>0</cat><value>1.0</value></relativerisk><relativerisk><age>45</age><sex>1</sex><cat>1</cat><value>1.0042529</value></relativerisk><relativerisk><age>45</age><sex>1</sex><cat>2</cat><value>1.0090624</value></relativerisk><relativerisk><age>45</age><sex>1</sex><cat>3</cat><value>1.0142459</value></relativerisk><relativerisk><age>45</age><sex>1</sex><cat>4</cat><value>1.0196315</value></relativerisk><relativerisk><age>45</age><sex>1</sex><cat>5</cat><value>1.025108</value></relativerisk><relativerisk><age>45</age><sex>1</sex><cat>6</cat><value>1.030567</value></relativerisk><relativerisk><age>45</age><sex>1</sex><cat>7</cat><value>1.035873</value></relativerisk><relativerisk><age>45</age><sex>1</sex><cat>8</cat><value>1.0433725</value></relativerisk><relativerisk><age>46</age><sex>0</sex><cat>0</cat><value>1.0</value></relativerisk><relativerisk><age>46</age><sex>0</sex><cat>1</cat><value>1.0039194</value></relativerisk><relativerisk><age>46</age><sex>0</sex><cat>2</cat><value>1.0079644</value></relativerisk><relativerisk><age>46</age><sex>0</sex><cat>3</cat><value>1.0119659</value></relativerisk><relativerisk><age>46</age><sex>0</sex><cat>4</cat><value>1.0156708</value></relativerisk><relativerisk><age>46</age><sex>0</sex><cat>5</cat><value>1.018847</value></relativerisk><relativerisk><age>46</age><sex>0</sex><cat>6</cat><value>1.0212373</value></relativerisk><relativerisk><age>46</age><sex>0</sex><cat>7</cat><value>1.0225251</value></relativerisk><relativerisk><age>46</age><sex>0</sex><cat>8</cat><value>1.0187055</value></relativerisk><relativerisk><age>46</age><sex>1</sex><cat>0</cat><value>1.0</value></relativerisk><relativerisk><age>46</age><sex>1</sex><cat>1</cat><value>1.0047101</value></relativerisk><relativerisk><age>46</age><sex>1</sex><cat>2</cat><value>1.0100648</value></relativerisk><relativerisk><age>46</age><sex>1</sex><cat>3</cat><value>1.0158764</value></relativerisk><relativerisk><age>46</age><sex>1</sex><cat>4</cat><value>1.0219696</value></relativerisk><relativerisk><age>46</age><sex>1</sex><cat>5</cat><value>1.0282397</value></relativerisk><relativerisk><age>46</age><sex>1</sex><cat>6</cat><value>1.034591</value></relativerisk><relativerisk><age>46</age><sex>1</sex><cat>7</cat><value>1.0409056</value></relativerisk><relativerisk><age>46</age><sex>1</sex><cat>8</cat><value>1.0504842</value></relativerisk><relativerisk><age>47</age><sex>0</sex><cat>0</cat><value>1.0</value></relativerisk><relativerisk><age>47</age><sex>0</sex><cat>1</cat><value>1.0044525</value></relativerisk><relativerisk><age>47</age><sex>0</sex><cat>2</cat><value>1.0091144</value></relativerisk><relativerisk><age>47</age><sex>0</sex><cat>3</cat><value>1.013823</value></relativerisk><relativerisk><age>47</age><sex>0</sex><cat>4</cat><value>1.0183213</value></relativerisk><relativerisk><age>47</age><sex>0</sex><cat>5</cat><value>1.0223802</value></relativerisk><relativerisk><age>47</age><sex>0</sex><cat>6</cat><value>1.0257508</value></relativerisk><relativerisk><age>47</age><sex>0</sex><cat>7</cat><value>1.0281271</value></relativerisk><relativerisk><age>47</age><sex>0</sex><cat>8</cat><value>1.0268282</value></relativerisk><relativerisk><age>47</age><sex>1</sex><cat>0</cat><value>1.0</value></relativerisk><relativerisk><age>47</age><sex>1</sex><cat>1</cat><value>1.004795</value></relativerisk><relativerisk><age>47</age><sex>1</sex><cat>2</cat><value>1.0102305</value></relativerisk><relativerisk><age>47</age><sex>1</sex><cat>3</cat><value>1.0161076</value></relativerisk><relativerisk><age>47</age><sex>1</sex><cat>4</cat><value>1.0222384</value></relativerisk><relativerisk><age>47</age><sex>1</sex><cat>5</cat><value>1.0285053</value></relativerisk><relativerisk><age>47</age><sex>1</sex><cat>6</cat><value>1.0347958</value></relativerisk><relativerisk><age>47</age><sex>1</sex><cat>7</cat><value>1.040969</value></relativerisk><relativerisk><age>47</age><sex>1</sex><cat>8</cat><value>1.0499585</value></relativerisk><relativerisk><age>48</age><sex>0</sex><cat>0</cat><value>1.0</value></relativerisk><relativerisk><age>48</age><sex>0</sex><cat>1</cat><value>1.0046303</value></relativerisk><relativerisk><age>48</age><sex>0</sex><cat>2</cat><value>1.0094827</value></relativerisk><relativerisk><age>48</age><sex>0</sex><cat>3</cat><value>1.0143894</value></relativerisk><relativerisk><age>48</age><sex>0</sex><cat>4</cat><value>1.0190835</value></relativerisk><relativerisk><age>48</age><sex>0</sex><cat>5</cat><value>1.0233272</value></relativerisk><relativerisk><age>48</age><sex>0</sex><cat>6</cat><value>1.0268608</value></relativerisk><relativerisk><age>48</age><sex>0</sex><cat>7</cat><value>1.0293646</value></relativerisk><relativerisk><age>48</age><sex>0</sex><cat>8</cat><value>1.0280633</value></relativerisk><relativerisk><age>48</age><sex>1</sex><cat>0</cat><value>1.0</value></relativerisk><relativerisk><age>48</age><sex>1</sex><cat>1</cat><value>1.0049618</value></relativerisk><relativerisk><age>48</age><sex>1</sex><cat>2</cat><value>1.0105795</value></relativerisk><relativerisk><age>48</age><sex>1</sex><cat>3</cat><value>1.0166422</value></relativerisk><relativerisk><age>48</age><sex>1</sex><cat>4</cat><value>1.0229512</value></relativerisk><relativerisk><age>48</age><sex>1</sex><cat>5</cat><value>1.0293787</value></relativerisk><relativerisk><age>48</age><sex>1</sex><cat>6</cat><value>1.0358</value></relativerisk><relativerisk><age>48</age><sex>1</sex><cat>7</cat><value>1.0420583</value></relativerisk><relativerisk><age>48</age><sex>1</sex><cat>8</cat><value>1.0509611</value></relativerisk><relativerisk><age>49</age><sex>0</sex><cat>0</cat><value>1.0</value></relativerisk><relativerisk><age>49</age><sex>0</sex><cat>1</cat><value>1.0041918</value></relativerisk><relativerisk><age>49</age><sex>0</sex><cat>2</cat><value>1.0084932</value></relativerisk><relativerisk><age>49</age><sex>0</sex><cat>3</cat><value>1.0127099</value></relativerisk><relativerisk><age>49</age><sex>0</sex><cat>4</cat><value>1.0165536</value></relativerisk><relativerisk><age>49</age><sex>0</sex><cat>5</cat><value>1.0197551</value></relativerisk><relativerisk><age>49</age><sex>0</sex><cat>6</cat><value>1.0220101</value></relativerisk><relativerisk><age>49</age><sex>0</sex><cat>7</cat><value>1.0229404</value></relativerisk><relativerisk><age>49</age><sex>0</sex><cat>8</cat><value>1.0171293</value></relativerisk><relativerisk><age>49</age><sex>1</sex><cat>0</cat><value>1.0</value></relativerisk><relativerisk><age>49</age><sex>1</sex><cat>1</cat><value>1.0051633</value></relativerisk><relativerisk><age>49</age><sex>1</sex><cat>2</cat><value>1.0110043</value></relativerisk><relativerisk><age>49</age><sex>1</sex><cat>3</cat><value>1.0173016</value></relativerisk><relativerisk><age>49</age><sex>1</sex><cat>4</cat><value>1.0238446</value></relativerisk><relativerisk><age>49</age><sex>1</sex><cat>5</cat><value>1.0304961</value></relativerisk><relativerisk><age>49</age><sex>1</sex><cat>6</cat><value>1.0371209</value></relativerisk><relativerisk><age>49</age><sex>1</sex><cat>7</cat><value>1.0435472</value></relativerisk><relativerisk><age>49</age><sex>1</sex><cat>8</cat><value>1.0525362</value></relativerisk><relativerisk><age>50</age><sex>0</sex><cat>0</cat><value>1.0</value></relativerisk><relativerisk><age>50</age><sex>0</sex><cat>1</cat><value>1.0023085</value></relativerisk><relativerisk><age>50</age><sex>0</sex><cat>2</cat><value>1.0044577</value></relativerisk><relativerisk><age>50</age><sex>0</sex><cat>3</cat><value>1.0062534</value></relativerisk><relativerisk><age>50</age><sex>0</sex><cat>4</cat><value>1.0074369</value></relativerisk><relativerisk><age>50</age><sex>0</sex><cat>5</cat><value>1.0077453</value></relativerisk><relativerisk><age>50</age><sex>0</sex><cat>6</cat><value>1.0068711</value></relativerisk><relativerisk><age>50</age><sex>0</sex><cat>7</cat><value>1.0044302</value></relativerisk><relativerisk><age>50</age><sex>0</sex><cat>8</cat><value>0.99157625</value></relativerisk><relativerisk><age>50</age><sex>1</sex><cat>0</cat><value>1.0</value></relativerisk><relativerisk><age>50</age><sex>1</sex><cat>1</cat><value>1.0040504</value></relativerisk><relativerisk><age>50</age><sex>1</sex><cat>2</cat><value>1.0085326</value></relativerisk><relativerisk><age>50</age><sex>1</sex><cat>3</cat><value>1.0133946</value></relativerisk><relativerisk><age>50</age><sex>1</sex><cat>4</cat><value>1.0183922</value></relativerisk><relativerisk><age>50</age><sex>1</sex><cat>5</cat><value>1.0233594</value></relativerisk><relativerisk><age>50</age><sex>1</sex><cat>6</cat><value>1.0281382</value></relativerisk><relativerisk><age>50</age><sex>1</sex><cat>7</cat><value>1.0325353</value></relativerisk><relativerisk><age>50</age><sex>1</sex><cat>8</cat><value>1.0370483</value></relativerisk><relativerisk><age>51</age><sex>0</sex><cat>0</cat><value>1.0</value></relativerisk><relativerisk><age>51</age><sex>0</sex><cat>1</cat><value>1.0022129</value></relativerisk><relativerisk><age>51</age><sex>0</sex><cat>2</cat><value>1.004224</value></relativerisk><relativerisk><age>51</age><sex>0</sex><cat>3</cat><value>1.0058242</value></relativerisk><relativerisk><age>51</age><sex>0</sex><cat>4</cat><value>1.0067406</value></relativerisk><relativerisk><age>51</age><sex>0</sex><cat>5</cat><value>1.006691</value></relativerisk><relativerisk><age>51</age><sex>0</sex><cat>6</cat><value>1.0053427</value></relativerisk><relativerisk><age>51</age><sex>0</sex><cat>7</cat><value>1.0022787</value></relativerisk><relativerisk><age>51</age><sex>0</sex><cat>8</cat><value>0.9874685</value></relativerisk><relativerisk><age>51</age><sex>1</sex><cat>0</cat><value>1.0</value></relativerisk><relativerisk><age>51</age><sex>1</sex><cat>1</cat><value>1.003978</value></relativerisk><relativerisk><age>51</age><sex>1</sex><cat>2</cat><value>1.0083469</value></relativerisk><relativerisk><age>51</age><sex>1</sex><cat>3</cat><value>1.0130357</value></relativerisk><relativerisk><age>51</age><sex>1</sex><cat>4</cat><value>1.0177833</value></relativerisk><relativerisk><age>51</age><sex>1</sex><cat>5</cat><value>1.0224012</value></relativerisk><relativerisk><age>51</age><sex>1</sex><cat>6</cat><value>1.0267009</value></relativerisk><relativerisk><age>51</age><sex>1</sex><cat>7</cat><value>1.0304472</value></relativerisk><relativerisk><age>51</age><sex>1</sex><cat>8</cat><value>1.0336441</value></relativerisk><relativerisk><age>52</age><sex>0</sex><cat>0</cat><value>1.0</value></relativerisk><relativerisk><age>52</age><sex>0</sex><cat>1</cat><value>1.001266</value></relativerisk><relativerisk><age>52</age><sex>0</sex><cat>2</cat><value>1.0021176</value></relativerisk><relativerisk><age>52</age><sex>0</sex><cat>3</cat><value>1.0022995</value></relativerisk><relativerisk><age>52</age><sex>0</sex><cat>4</cat><value>1.0015092</value></relativerisk><relativerisk><age>52</age><sex>0</sex><cat>5</cat><value>0.9994143</value></relativerisk><relativerisk><age>52</age><sex>0</sex><cat>6</cat><value>0.9956114</value></relativerisk><relativerisk><age>52</age><sex>0</sex><cat>7</cat><value>0.98959</value></relativerisk><relativerisk><age>52</age><sex>0</sex><cat>8</cat><value>0.9667391</value></relativerisk><relativerisk><age>52</age><sex>1</sex><cat>0</cat><value>1.0</value></relativerisk><relativerisk><age>52</age><sex>1</sex><cat>1</cat><value>1.0042483</value></relativerisk><relativerisk><age>52</age><sex>1</sex><cat>2</cat><value>1.0089238</value></relativerisk><relativerisk><age>52</age><sex>1</sex><cat>3</cat><value>1.0139556</value></relativerisk><relativerisk><age>52</age><sex>1</sex><cat>4</cat><value>1.0190703</value></relativerisk><relativerisk><age>52</age><sex>1</sex><cat>5</cat><value>1.0240717</value></relativerisk><relativerisk><age>52</age><sex>1</sex><cat>6</cat><value>1.0287648</value></relativerisk><relativerisk><age>52</age><sex>1</sex><cat>7</cat><value>1.0329071</value></relativerisk><relativerisk><age>52</age><sex>1</sex><cat>8</cat><value>1.0366045</value></relativerisk><relativerisk><age>53</age><sex>0</sex><cat>0</cat><value>1.0</value></relativerisk><relativerisk><age>53</age><sex>0</sex><cat>1</cat><value>1.0008022</value></relativerisk><relativerisk><age>53</age><sex>0</sex><cat>2</cat><value>1.0010703</value></relativerisk><relativerisk><age>53</age><sex>0</sex><cat>3</cat><value>1.0005186</value></relativerisk><relativerisk><age>53</age><sex>0</sex><cat>4</cat><value>0.99882084</value></relativerisk><relativerisk><age>53</age><sex>0</sex><cat>5</cat><value>0.9956095</value></relativerisk><relativerisk><age>53</age><sex>0</sex><cat>6</cat><value>0.9904322</value></relativerisk><relativerisk><age>53</age><sex>0</sex><cat>7</cat><value>0.9827134</value></relativerisk><relativerisk><age>53</age><sex>0</sex><cat>8</cat><value>0.9550278</value></relativerisk><relativerisk><age>53</age><sex>1</sex><cat>0</cat><value>1.0</value></relativerisk><relativerisk><age>53</age><sex>1</sex><cat>1</cat><value>1.0037972</value></relativerisk><relativerisk><age>53</age><sex>1</sex><cat>2</cat><value>1.007889</value></relativerisk><relativerisk><age>53</age><sex>1</sex><cat>3</cat><value>1.0121615</value></relativerisk><relativerisk><age>53</age><sex>1</sex><cat>4</cat><value>1.0163152</value></relativerisk><relativerisk><age>53</age><sex>1</sex><cat>5</cat><value>1.020109</value></relativerisk><relativerisk><age>53</age><sex>1</sex><cat>6</cat><value>1.0232825</value></relativerisk><relativerisk><age>53</age><sex>1</sex><cat>7</cat><value>1.0255024</value></relativerisk><relativerisk><age>53</age><sex>1</sex><cat>8</cat><value>1.0256108</value></relativerisk><relativerisk><age>54</age><sex>0</sex><cat>0</cat><value>1.0</value></relativerisk><relativerisk><age>54</age><sex>0</sex><cat>1</cat><value>1.0008733</value></relativerisk><relativerisk><age>54</age><sex>0</sex><cat>2</cat><value>1.0011989</value></relativerisk><relativerisk><age>54</age><sex>0</sex><cat>3</cat><value>1.0006797</value></relativerisk><relativerisk><age>54</age><sex>0</sex><cat>4</cat><value>0.99897444</value></relativerisk><relativerisk><age>54</age><sex>0</sex><cat>5</cat><value>0.99569845</value></relativerisk><relativerisk><age>54</age><sex>0</sex><cat>6</cat><value>0.9903779</value></relativerisk><relativerisk><age>54</age><sex>0</sex><cat>7</cat><value>0.98240864</value></relativerisk><relativerisk><age>54</age><sex>0</sex><cat>8</cat><value>0.9536263</value></relativerisk><relativerisk><age>54</age><sex>1</sex><cat>0</cat><value>1.0</value></relativerisk><relativerisk><age>54</age><sex>1</sex><cat>1</cat><value>1.0038813</value></relativerisk><relativerisk><age>54</age><sex>1</sex><cat>2</cat><value>1.0080478</value></relativerisk><relativerisk><age>54</age><sex>1</sex><cat>3</cat><value>1.0123723</value></relativerisk><relativerisk><age>54</age><sex>1</sex><cat>4</cat><value>1.0165372</value></relativerisk><relativerisk><age>54</age><sex>1</sex><cat>5</cat><value>1.0202816</value></relativerisk><relativerisk><age>54</age><sex>1</sex><cat>6</cat><value>1.0233192</value></relativerisk><relativerisk><age>54</age><sex>1</sex><cat>7</cat><value>1.0252824</value></relativerisk><relativerisk><age>54</age><sex>1</sex><cat>8</cat><value>1.0247077</value></relativerisk><relativerisk><age>55</age><sex>0</sex><cat>0</cat><value>1.0</value></relativerisk><relativerisk><age>55</age><sex>0</sex><cat>1</cat><value>0.9979958</value></relativerisk><relativerisk><age>55</age><sex>0</sex><cat>2</cat><value>0.9949833</value></relativerisk><relativerisk><age>55</age><sex>0</sex><cat>3</cat><value>0.9906122</value></relativerisk><relativerisk><age>55</age><sex>0</sex><cat>4</cat><value>0.9845483</value></relativerisk><relativerisk><age>55</age><sex>0</sex><cat>5</cat><value>0.97636914</value></relativerisk><relativerisk><age>55</age><sex>0</sex><cat>6</cat><value>0.96553093</value></relativerisk><relativerisk><age>55</age><sex>0</sex><cat>7</cat><value>0.9513318</value></relativerisk><relativerisk><age>55</age><sex>0</sex><cat>8</cat><value>0.90758556</value></relativerisk><relativerisk><age>55</age><sex>1</sex><cat>0</cat><value>1.0</value></relativerisk><relativerisk><age>55</age><sex>1</sex><cat>1</cat><value>1.0022333</value></relativerisk><relativerisk><age>55</age><sex>1</sex><cat>2</cat><value>1.0044572</value></relativerisk><relativerisk><age>55</age><sex>1</sex><cat>3</cat><value>1.0064998</value></relativerisk><relativerisk><age>55</age><sex>1</sex><cat>4</cat><value>1.0080721</value></relativerisk><relativerisk><age>55</age><sex>1</sex><cat>5</cat><value>1.0088985</value></relativerisk><relativerisk><age>55</age><sex>1</sex><cat>6</cat><value>1.0086495</value></relativerisk><relativerisk><age>55</age><sex>1</sex><cat>7</cat><value>1.0068936</value></relativerisk><relativerisk><age>55</age><sex>1</sex><cat>8</cat><value>1.0003811</value></relativerisk><relativerisk><age>56</age><sex>0</sex><cat>0</cat><value>1.0</value></relativerisk><relativerisk><age>56</age><sex>0</sex><cat>1</cat><value>0.997248</value></relativerisk><relativerisk><age>56</age><sex>0</sex><cat>2</cat><value>0.9933091</value></relativerisk><relativerisk><age>56</age><sex>0</sex><cat>3</cat><value>0.98779064</value></relativerisk><relativerisk><age>56</age><sex>0</sex><cat>4</cat><value>0.98032796</value></relativerisk><relativerisk><age>56</age><sex>0</sex><cat>5</cat><value>0.9704504</value></relativerisk><relativerisk><age>56</age><sex>0</sex><cat>6</cat><value>0.957546</value></relativerisk><relativerisk><age>56</age><sex>0</sex><cat>7</cat><value>0.940823</value></relativerisk><relativerisk><age>56</age><sex>0</sex><cat>8</cat><value>0.8899977</value></relativerisk><relativerisk><age>56</age><sex>1</sex><cat>0</cat><value>1.0</value></relativerisk><relativerisk><age>56</age><sex>1</sex><cat>1</cat><value>1.0016751</value></relativerisk><relativerisk><age>56</age><sex>1</sex><cat>2</cat><value>1.0031806</value></relativerisk><relativerisk><age>56</age><sex>1</sex><cat>3</cat><value>1.0042922</value></relativerisk><relativerisk><age>56</age><sex>1</sex><cat>4</cat><value>1.0046909</value></relativerisk><relativerisk><age>56</age><sex>1</sex><cat>5</cat><value>1.0040452</value></relativerisk><relativerisk><age>56</age><sex>1</sex><cat>6</cat><value>1.0019459</value></relativerisk><relativerisk><age>56</age><sex>1</sex><cat>7</cat><value>0.997849</value></relativerisk><relativerisk><age>56</age><sex>1</sex><cat>8</cat><value>0.9869521</value></relativerisk><relativerisk><age>57</age><sex>0</sex><cat>0</cat><value>1.0</value></relativerisk><relativerisk><age>57</age><sex>0</sex><cat>1</cat><value>0.99628836</value></relativerisk><relativerisk><age>57</age><sex>0</sex><cat>2</cat><value>0.9911659</value></relativerisk><relativerisk><age>57</age><sex>0</sex><cat>3</cat><value>0.9841881</value></relativerisk><relativerisk><age>57</age><sex>0</sex><cat>4</cat><value>0.97495395</value></relativerisk><relativerisk><age>57</age><sex>0</sex><cat>5</cat><value>0.9629338</value></relativerisk><relativerisk><age>57</age><sex>0</sex><cat>6</cat><value>0.94743305</value></relativerisk><relativerisk><age>57</age><sex>0</sex><cat>7</cat><value>0.92754954</value></relativerisk><relativerisk><age>57</age><sex>0</sex><cat>8</cat><value>0.86790895</value></relativerisk><relativerisk><age>57</age><sex>1</sex><cat>0</cat><value>1.0</value></relativerisk><relativerisk><age>57</age><sex>1</sex><cat>1</cat><value>1.0017731</value></relativerisk><relativerisk><age>57</age><sex>1</sex><cat>2</cat><value>1.0033698</value></relativerisk><relativerisk><age>57</age><sex>1</sex><cat>3</cat><value>1.004553</value></relativerisk><relativerisk><age>57</age><sex>1</sex><cat>4</cat><value>1.0049845</value></relativerisk><relativerisk><age>57</age><sex>1</sex><cat>5</cat><value>1.0043124</value></relativerisk><relativerisk><age>57</age><sex>1</sex><cat>6</cat><value>1.0020999</value></relativerisk><relativerisk><age>57</age><sex>1</sex><cat>7</cat><value>0.9977658</value></relativerisk><relativerisk><age>57</age><sex>1</sex><cat>8</cat><value>0.98619175</value></relativerisk><relativerisk><age>58</age><sex>0</sex><cat>0</cat><value>1.0</value></relativerisk><relativerisk><age>58</age><sex>0</sex><cat>1</cat><value>0.9961873</value></relativerisk><relativerisk><age>58</age><sex>0</sex><cat>2</cat><value>0.9909135</value></relativerisk><relativerisk><age>58</age><sex>0</sex><cat>3</cat><value>0.9837154</value></relativerisk><relativerisk><age>58</age><sex>0</sex><cat>4</cat><value>0.9741716</value></relativerisk><relativerisk><age>58</age><sex>0</sex><cat>5</cat><value>0.9617269</value></relativerisk><relativerisk><age>58</age><sex>0</sex><cat>6</cat><value>0.9456522</value></relativerisk><relativerisk><age>58</age><sex>0</sex><cat>7</cat><value>0.92499924</value></relativerisk><relativerisk><age>58</age><sex>0</sex><cat>8</cat><value>0.8628116</value></relativerisk><relativerisk><age>58</age><sex>1</sex><cat>0</cat><value>1.0</value></relativerisk><relativerisk><age>58</age><sex>1</sex><cat>1</cat><value>1.0012344</value></relativerisk><relativerisk><age>58</age><sex>1</sex><cat>2</cat><value>1.0021311</value></relativerisk><relativerisk><age>58</age><sex>1</sex><cat>3</cat><value>1.0023978</value></relativerisk><relativerisk><age>58</age><sex>1</sex><cat>4</cat><value>1.0016612</value></relativerisk><relativerisk><age>58</age><sex>1</sex><cat>5</cat><value>0.9995092</value></relativerisk><relativerisk><age>58</age><sex>1</sex><cat>6</cat><value>0.995417</value></relativerisk><relativerisk><age>58</age><sex>1</sex><cat>7</cat><value>0.9886803</value></relativerisk><relativerisk><age>58</age><sex>1</sex><cat>8</cat><value>0.9725358</value></relativerisk><relativerisk><age>59</age><sex>0</sex><cat>0</cat><value>1.0</value></relativerisk><relativerisk><age>59</age><sex>0</sex><cat>1</cat><value>0.9953809</value></relativerisk><relativerisk><age>59</age><sex>0</sex><cat>2</cat><value>0.9891049</value></relativerisk><relativerisk><age>59</age><sex>0</sex><cat>3</cat><value>0.98066074</value></relativerisk><relativerisk><age>59</age><sex>0</sex><cat>4</cat><value>0.96959203</value></relativerisk><relativerisk><age>59</age><sex>0</sex><cat>5</cat><value>0.9552875</value></relativerisk><relativerisk><age>59</age><sex>0</sex><cat>6</cat><value>0.9369397</value></relativerisk><relativerisk><age>59</age><sex>0</sex><cat>7</cat><value>0.91349715</value></relativerisk><relativerisk><age>59</age><sex>0</sex><cat>8</cat><value>0.8433776</value></relativerisk><relativerisk><age>59</age><sex>1</sex><cat>0</cat><value>1.0</value></relativerisk><relativerisk><age>59</age><sex>1</sex><cat>1</cat><value>1.0003821</value></relativerisk><relativerisk><age>59</age><sex>1</sex><cat>2</cat><value>1.0001847</value></relativerisk><relativerisk><age>59</age><sex>1</sex><cat>3</cat><value>0.9990377</value></relativerisk><relativerisk><age>59</age><sex>1</sex><cat>4</cat><value>0.9965208</value></relativerisk><relativerisk><age>59</age><sex>1</sex><cat>5</cat><value>0.9921382</value></relativerisk><relativerisk><age>59</age><sex>1</sex><cat>6</cat><value>0.98524046</value></relativerisk><relativerisk><age>59</age><sex>1</sex><cat>7</cat><value>0.9749495</value></relativerisk><relativerisk><age>59</age><sex>1</sex><cat>8</cat><value>0.95211536</value></relativerisk><relativerisk><age>60</age><sex>0</sex><cat>0</cat><value>1.0</value></relativerisk><relativerisk><age>60</age><sex>0</sex><cat>1</cat><value>0.9945678</value></relativerisk><relativerisk><age>60</age><sex>0</sex><cat>2</cat><value>0.987611</value></relativerisk><relativerisk><age>60</age><sex>0</sex><cat>3</cat><value>0.97873765</value></relativerisk><relativerisk><age>60</age><sex>0</sex><cat>4</cat><value>0.96764946</value></relativerisk><relativerisk><age>60</age><sex>0</sex><cat>5</cat><value>0.953919</value></relativerisk><relativerisk><age>60</age><sex>0</sex><cat>6</cat><value>0.93697476</value></relativerisk><relativerisk><age>60</age><sex>0</sex><cat>7</cat><value>0.9160792</value></relativerisk><relativerisk><age>60</age><sex>0</sex><cat>8</cat><value>0.8573963</value></relativerisk><relativerisk><age>60</age><sex>1</sex><cat>0</cat><value>1.0</value></relativerisk><relativerisk><age>60</age><sex>1</sex><cat>1</cat><value>0.999507</value></relativerisk><relativerisk><age>60</age><sex>1</sex><cat>2</cat><value>0.99845606</value></relativerisk><relativerisk><age>60</age><sex>1</sex><cat>3</cat><value>0.99656874</value></relativerisk><relativerisk><age>60</age><sex>1</sex><cat>4</cat><value>0.9935771</value></relativerisk><relativerisk><age>60</age><sex>1</sex><cat>5</cat><value>0.989154</value></relativerisk><relativerisk><age>60</age><sex>1</sex><cat>6</cat><value>0.9828725</value></relativerisk><relativerisk><age>60</age><sex>1</sex><cat>7</cat><value>0.9741684</value></relativerisk><relativerisk><age>60</age><sex>1</sex><cat>8</cat><value>0.9563677</value></relativerisk><relativerisk><age>61</age><sex>0</sex><cat>0</cat><value>1.0</value></relativerisk><relativerisk><age>61</age><sex>0</sex><cat>1</cat><value>0.9951464</value></relativerisk><relativerisk><age>61</age><sex>0</sex><cat>2</cat><value>0.9888612</value></relativerisk><relativerisk><age>61</age><sex>0</sex><cat>3</cat><value>0.9807626</value></relativerisk><relativerisk><age>61</age><sex>0</sex><cat>4</cat><value>0.9705497</value></relativerisk><relativerisk><age>61</age><sex>0</sex><cat>5</cat><value>0.95780075</value></relativerisk><relativerisk><age>61</age><sex>0</sex><cat>6</cat><value>0.9419546</value></relativerisk><relativerisk><age>61</age><sex>0</sex><cat>7</cat><value>0.9222892</value></relativerisk><relativerisk><age>61</age><sex>0</sex><cat>8</cat><value>0.86644727</value></relativerisk><relativerisk><age>61</age><sex>1</sex><cat>0</cat><value>1.0</value></relativerisk><relativerisk><age>61</age><sex>1</sex><cat>1</cat><value>0.99921703</value></relativerisk><relativerisk><age>61</age><sex>1</sex><cat>2</cat><value>0.9977847</value></relativerisk><relativerisk><age>61</age><sex>1</sex><cat>3</cat><value>0.99539304</value></relativerisk><relativerisk><age>61</age><sex>1</sex><cat>4</cat><value>0.9917537</value></relativerisk><relativerisk><age>61</age><sex>1</sex><cat>5</cat><value>0.98650545</value></relativerisk><relativerisk><age>61</age><sex>1</sex><cat>6</cat><value>0.9791733</value></relativerisk><relativerisk><age>61</age><sex>1</sex><cat>7</cat><value>0.9691265</value></relativerisk><relativerisk><age>61</age><sex>1</sex><cat>8</cat><value>0.9487844</value></relativerisk><relativerisk><age>62</age><sex>0</sex><cat>0</cat><value>1.0</value></relativerisk><relativerisk><age>62</age><sex>0</sex><cat>1</cat><value>0.99460393</value></relativerisk><relativerisk><age>62</age><sex>0</sex><cat>2</cat><value>0.98765165</value></relativerisk><relativerisk><age>62</age><sex>0</sex><cat>3</cat><value>0.97873354</value></relativerisk><relativerisk><age>62</age><sex>0</sex><cat>4</cat><value>0.9675301</value></relativerisk><relativerisk><age>62</age><sex>0</sex><cat>5</cat><value>0.9535887</value></relativerisk><relativerisk><age>62</age><sex>0</sex><cat>6</cat><value>0.9363065</value></relativerisk><relativerisk><age>62</age><sex>0</sex><cat>7</cat><value>0.9149049</value></relativerisk><relativerisk><age>62</age><sex>0</sex><cat>8</cat><value>0.854269</value></relativerisk><relativerisk><age>62</age><sex>1</sex><cat>0</cat><value>1.0</value></relativerisk><relativerisk><age>62</age><sex>1</sex><cat>1</cat><value>0.9976808</value></relativerisk><relativerisk><age>62</age><sex>1</sex><cat>2</cat><value>0.99433136</value></relativerisk><relativerisk><age>62</age><sex>1</sex><cat>3</cat><value>0.9895366</value></relativerisk><relativerisk><age>62</age><sex>1</sex><cat>4</cat><value>0.982968</value></relativerisk><relativerisk><age>62</age><sex>1</sex><cat>5</cat><value>0.9741699</value></relativerisk><relativerisk><age>62</age><sex>1</sex><cat>6</cat><value>0.96252286</value></relativerisk><relativerisk><age>62</age><sex>1</sex><cat>7</cat><value>0.9471976</value></relativerisk><relativerisk><age>62</age><sex>1</sex><cat>8</cat><value>0.91742426</value></relativerisk><relativerisk><age>63</age><sex>0</sex><cat>0</cat><value>1.0</value></relativerisk><relativerisk><age>63</age><sex>0</sex><cat>1</cat><value>0.9927811</value></relativerisk><relativerisk><age>63</age><sex>0</sex><cat>2</cat><value>0.9836291</value></relativerisk><relativerisk><age>63</age><sex>0</sex><cat>3</cat><value>0.972061</value></relativerisk><relativerisk><age>63</age><sex>0</sex><cat>4</cat><value>0.95771843</value></relativerisk><relativerisk><age>63</age><sex>0</sex><cat>5</cat><value>0.94007486</value></relativerisk><relativerisk><age>63</age><sex>0</sex><cat>6</cat><value>0.91842</value></relativerisk><relativerisk><age>63</age><sex>0</sex><cat>7</cat><value>0.89183444</value></relativerisk><relativerisk><age>63</age><sex>0</sex><cat>8</cat><value>0.8174586</value></relativerisk><relativerisk><age>63</age><sex>1</sex><cat>0</cat><value>1.0</value></relativerisk><relativerisk><age>63</age><sex>1</sex><cat>1</cat><value>0.9973544</value></relativerisk><relativerisk><age>63</age><sex>1</sex><cat>2</cat><value>0.9935736</value></relativerisk><relativerisk><age>63</age><sex>1</sex><cat>3</cat><value>0.9882052</value></relativerisk><relativerisk><age>63</age><sex>1</sex><cat>4</cat><value>0.98089534</value></relativerisk><relativerisk><age>63</age><sex>1</sex><cat>5</cat><value>0.9711473</value></relativerisk><relativerisk><age>63</age><sex>1</sex><cat>6</cat><value>0.9582833</value></relativerisk><relativerisk><age>63</age><sex>1</sex><cat>7</cat><value>0.9413938</value></relativerisk><relativerisk><age>63</age><sex>1</sex><cat>8</cat><value>0.9086266</value></relativerisk><relativerisk><age>64</age><sex>0</sex><cat>0</cat><value>1.0</value></relativerisk><relativerisk><age>64</age><sex>0</sex><cat>1</cat><value>0.99260986</value></relativerisk><relativerisk><age>64</age><sex>0</sex><cat>2</cat><value>0.98323447</value></relativerisk><relativerisk><age>64</age><sex>0</sex><cat>3</cat><value>0.9713759</value></relativerisk><relativerisk><age>64</age><sex>0</sex><cat>4</cat><value>0.9566623</value></relativerisk><relativerisk><age>64</age><sex>0</sex><cat>5</cat><value>0.9385489</value></relativerisk><relativerisk><age>64</age><sex>0</sex><cat>6</cat><value>0.91630083</value></relativerisk><relativerisk><age>64</age><sex>0</sex><cat>7</cat><value>0.8889662</value></relativerisk><relativerisk><age>64</age><sex>0</sex><cat>8</cat><value>0.81232065</value></relativerisk><relativerisk><age>64</age><sex>1</sex><cat>0</cat><value>1.0</value></relativerisk><relativerisk><age>64</age><sex>1</sex><cat>1</cat><value>0.99682975</value></relativerisk><relativerisk><age>64</age><sex>1</sex><cat>2</cat><value>0.99237144</value></relativerisk><relativerisk><age>64</age><sex>1</sex><cat>3</cat><value>0.9861228</value></relativerisk><relativerisk><age>64</age><sex>1</sex><cat>4</cat><value>0.97769934</value></relativerisk><relativerisk><age>64</age><sex>1</sex><cat>5</cat><value>0.9665523</value></relativerisk><relativerisk><age>64</age><sex>1</sex><cat>6</cat><value>0.95192724</value></relativerisk><relativerisk><age>64</age><sex>1</sex><cat>7</cat><value>0.9328098</value></relativerisk><relativerisk><age>64</age><sex>1</sex><cat>8</cat><value>0.8958638</value></relativerisk><relativerisk><age>65</age><sex>0</sex><cat>0</cat><value>1.0</value></relativerisk><relativerisk><age>65</age><sex>0</sex><cat>1</cat><value>0.9900175</value></relativerisk><relativerisk><age>65</age><sex>0</sex><cat>2</cat><value>0.9777141</value></relativerisk><relativerisk><age>65</age><sex>0</sex><cat>3</cat><value>0.96257985</value></relativerisk><relativerisk><age>65</age><sex>0</sex><cat>4</cat><value>0.94428664</value></relativerisk><relativerisk><age>65</age><sex>0</sex><cat>5</cat><value>0.9223005</value></relativerisk><relativerisk><age>65</age><sex>0</sex><cat>6</cat><value>0.8958784</value></relativerisk><relativerisk><age>65</age><sex>0</sex><cat>7</cat><value>0.8640515</value></relativerisk><relativerisk><age>65</age><sex>0</sex><cat>8</cat><value>0.7776535</value></relativerisk><relativerisk><age>65</age><sex>1</sex><cat>0</cat><value>1.0</value></relativerisk><relativerisk><age>65</age><sex>1</sex><cat>1</cat><value>0.99283826</value></relativerisk><relativerisk><age>65</age><sex>1</sex><cat>2</cat><value>0.9836146</value></relativerisk><relativerisk><age>65</age><sex>1</sex><cat>3</cat><value>0.9716784</value></relativerisk><relativerisk><age>65</age><sex>1</sex><cat>4</cat><value>0.956674</value></relativerisk><relativerisk><age>65</age><sex>1</sex><cat>5</cat><value>0.93796504</value></relativerisk><relativerisk><age>65</age><sex>1</sex><cat>6</cat><value>0.9146274</value></relativerisk><relativerisk><age>65</age><sex>1</sex><cat>7</cat><value>0.8854032</value></relativerisk><relativerisk><age>65</age><sex>1</sex><cat>8</cat><value>0.8316668</value></relativerisk><relativerisk><age>66</age><sex>0</sex><cat>0</cat><value>1.0</value></relativerisk><relativerisk><age>66</age><sex>0</sex><cat>1</cat><value>0.98880684</value></relativerisk><relativerisk><age>66</age><sex>0</sex><cat>2</cat><value>0.9750411</value></relativerisk><relativerisk><age>66</age><sex>0</sex><cat>3</cat><value>0.9581427</value></relativerisk><relativerisk><age>66</age><sex>0</sex><cat>4</cat><value>0.9377568</value></relativerisk><relativerisk><age>66</age><sex>0</sex><cat>5</cat><value>0.913298</value></relativerisk><relativerisk><age>66</age><sex>0</sex><cat>6</cat><value>0.88395053</value></relativerisk><relativerisk><age>66</age><sex>0</sex><cat>7</cat><value>0.8486492</value></relativerisk><relativerisk><age>66</age><sex>0</sex><cat>8</cat><value>0.75295645</value></relativerisk><relativerisk><age>66</age><sex>1</sex><cat>0</cat><value>1.0</value></relativerisk><relativerisk><age>66</age><sex>1</sex><cat>1</cat><value>0.9916994</value></relativerisk><relativerisk><age>66</age><sex>1</sex><cat>2</cat><value>0.98103964</value></relativerisk><relativerisk><age>66</age><sex>1</sex><cat>3</cat><value>0.9672818</value></relativerisk><relativerisk><age>66</age><sex>1</sex><cat>4</cat><value>0.9500281</value></relativerisk><relativerisk><age>66</age><sex>1</sex><cat>5</cat><value>0.92855614</value></relativerisk><relativerisk><age>66</age><sex>1</sex><cat>6</cat><value>0.90181327</value></relativerisk><relativerisk><age>66</age><sex>1</sex><cat>7</cat><value>0.8683649</value></relativerisk><relativerisk><age>66</age><sex>1</sex><cat>8</cat><value>0.80690235</value></relativerisk><relativerisk><age>67</age><sex>0</sex><cat>0</cat><value>1.0</value></relativerisk><relativerisk><age>67</age><sex>0</sex><cat>1</cat><value>0.98884165</value></relativerisk><relativerisk><age>67</age><sex>0</sex><cat>2</cat><value>0.97510415</value></relativerisk><relativerisk><age>67</age><sex>0</sex><cat>3</cat><value>0.95822215</value></relativerisk><relativerisk><age>67</age><sex>0</sex><cat>4</cat><value>0.9378334</value></relativerisk><relativerisk><age>67</age><sex>0</sex><cat>5</cat><value>0.9133448</value></relativerisk><relativerisk><age>67</age><sex>0</sex><cat>6</cat><value>0.88393015</value></relativerisk><relativerisk><age>67</age><sex>0</sex><cat>7</cat><value>0.8485124</value></relativerisk><relativerisk><age>67</age><sex>0</sex><cat>8</cat><value>0.75224984</value></relativerisk><relativerisk><age>67</age><sex>1</sex><cat>0</cat><value>1.0</value></relativerisk><relativerisk><age>67</age><sex>1</sex><cat>1</cat><value>0.9911397</value></relativerisk><relativerisk><age>67</age><sex>1</sex><cat>2</cat><value>0.9797569</value></relativerisk><relativerisk><age>67</age><sex>1</sex><cat>3</cat><value>0.9650584</value></relativerisk><relativerisk><age>67</age><sex>1</sex><cat>4</cat><value>0.9466129</value></relativerisk><relativerisk><age>67</age><sex>1</sex><cat>5</cat><value>0.9236402</value></relativerisk><relativerisk><age>67</age><sex>1</sex><cat>6</cat><value>0.8950033</value></relativerisk><relativerisk><age>67</age><sex>1</sex><cat>7</cat><value>0.85915303</value></relativerisk><relativerisk><age>67</age><sex>1</sex><cat>8</cat><value>0.7931505</value></relativerisk><relativerisk><age>68</age><sex>0</sex><cat>0</cat><value>1.0</value></relativerisk><relativerisk><age>68</age><sex>0</sex><cat>1</cat><value>0.9885653</value></relativerisk><relativerisk><age>68</age><sex>0</sex><cat>2</cat><value>0.9744852</value></relativerisk><relativerisk><age>68</age><sex>0</sex><cat>3</cat><value>0.9571785</value></relativerisk><relativerisk><age>68</age><sex>0</sex><cat>4</cat><value>0.9362711</value></relativerisk><relativerisk><age>68</age><sex>0</sex><cat>5</cat><value>0.91115224</value></relativerisk><relativerisk><age>68</age><sex>0</sex><cat>6</cat><value>0.88097167</value></relativerisk><relativerisk><age>68</age><sex>0</sex><cat>7</cat><value>0.84462065</value></relativerisk><relativerisk><age>68</age><sex>0</sex><cat>8</cat><value>0.7456793</value></relativerisk><relativerisk><age>68</age><sex>1</sex><cat>0</cat><value>1.0</value></relativerisk><relativerisk><age>68</age><sex>1</sex><cat>1</cat><value>0.98982567</value></relativerisk><relativerisk><age>68</age><sex>1</sex><cat>2</cat><value>0.97678447</value></relativerisk><relativerisk><age>68</age><sex>1</sex><cat>3</cat><value>0.95998</value></relativerisk><relativerisk><age>68</age><sex>1</sex><cat>4</cat><value>0.9389312</value></relativerisk><relativerisk><age>68</age><sex>1</sex><cat>5</cat><value>0.9127564</value></relativerisk><relativerisk><age>68</age><sex>1</sex><cat>6</cat><value>0.8801685</value></relativerisk><relativerisk><age>68</age><sex>1</sex><cat>7</cat><value>0.839412</value></relativerisk><relativerisk><age>68</age><sex>1</sex><cat>8</cat><value>0.76441216</value></relativerisk><relativerisk><age>69</age><sex>0</sex><cat>0</cat><value>1.0</value></relativerisk><relativerisk><age>69</age><sex>0</sex><cat>1</cat><value>0.98876715</value></relativerisk><relativerisk><age>69</age><sex>0</sex><cat>2</cat><value>0.97491866</value></relativerisk><relativerisk><age>69</age><sex>0</sex><cat>3</cat><value>0.95787483</value></relativerisk><relativerisk><age>69</age><sex>0</sex><cat>4</cat><value>0.93725973</value></relativerisk><relativerisk><age>69</age><sex>0</sex><cat>5</cat><value>0.912462</value></relativerisk><relativerisk><age>69</age><sex>0</sex><cat>6</cat><value>0.88263315</value></relativerisk><relativerisk><age>69</age><sex>0</sex><cat>7</cat><value>0.84666777</value></relativerisk><relativerisk><age>69</age><sex>0</sex><cat>8</cat><value>0.7485082</value></relativerisk><relativerisk><age>69</age><sex>1</sex><cat>0</cat><value>1.0</value></relativerisk><relativerisk><age>69</age><sex>1</sex><cat>1</cat><value>0.98838955</value></relativerisk><relativerisk><age>69</age><sex>1</sex><cat>2</cat><value>0.9735352</value></relativerisk><relativerisk><age>69</age><sex>1</sex><cat>3</cat><value>0.95442796</value></relativerisk><relativerisk><age>69</age><sex>1</sex><cat>4</cat><value>0.93053085</value></relativerisk><relativerisk><age>69</age><sex>1</sex><cat>5</cat><value>0.90085155</value></relativerisk><relativerisk><age>69</age><sex>1</sex><cat>6</cat><value>0.8639381</value></relativerisk><relativerisk><age>69</age><sex>1</sex><cat>7</cat><value>0.8178096</value></relativerisk><relativerisk><age>69</age><sex>1</sex><cat>8</cat><value>0.73295057</value></relativerisk><relativerisk><age>70</age><sex>0</sex><cat>0</cat><value>1.0</value></relativerisk><relativerisk><age>70</age><sex>0</sex><cat>1</cat><value>0.9886098</value></relativerisk><relativerisk><age>70</age><sex>0</sex><cat>2</cat><value>0.9750021</value></relativerisk><relativerisk><age>70</age><sex>0</sex><cat>3</cat><value>0.9588018</value></relativerisk><relativerisk><age>70</age><sex>0</sex><cat>4</cat><value>0.93986684</value></relativerisk><relativerisk><age>70</age><sex>0</sex><cat>5</cat><value>0.9178667</value></relativerisk><relativerisk><age>70</age><sex>0</sex><cat>6</cat><value>0.8923098</value></relativerisk><relativerisk><age>70</age><sex>0</sex><cat>7</cat><value>0.86255544</value></relativerisk><relativerisk><age>70</age><sex>0</sex><cat>8</cat><value>0.7868563</value></relativerisk><relativerisk><age>70</age><sex>1</sex><cat>0</cat><value>1.0</value></relativerisk><relativerisk><age>70</age><sex>1</sex><cat>1</cat><value>0.9879971</value></relativerisk><relativerisk><age>70</age><sex>1</sex><cat>2</cat><value>0.97319865</value></relativerisk><relativerisk><age>70</age><sex>1</sex><cat>3</cat><value>0.9549153</value></relativerisk><relativerisk><age>70</age><sex>1</sex><cat>4</cat><value>0.9329987</value></relativerisk><relativerisk><age>70</age><sex>1</sex><cat>5</cat><value>0.9069351</value></relativerisk><relativerisk><age>70</age><sex>1</sex><cat>6</cat><value>0.87591517</value></relativerisk><relativerisk><age>70</age><sex>1</sex><cat>7</cat><value>0.8388448</value></relativerisk><relativerisk><age>70</age><sex>1</sex><cat>8</cat><value>0.7750388</value></relativerisk><relativerisk><age>71</age><sex>0</sex><cat>0</cat><value>1.0</value></relativerisk><relativerisk><age>71</age><sex>0</sex><cat>1</cat><value>0.98866415</value></relativerisk><relativerisk><age>71</age><sex>0</sex><cat>2</cat><value>0.9751176</value></relativerisk><relativerisk><age>71</age><sex>0</sex><cat>3</cat><value>0.9589852</value></relativerisk><relativerisk><age>71</age><sex>0</sex><cat>4</cat><value>0.9401239</value></relativerisk><relativerisk><age>71</age><sex>0</sex><cat>5</cat><value>0.9182023</value></relativerisk><relativerisk><age>71</age><sex>0</sex><cat>6</cat><value>0.892729</value></relativerisk><relativerisk><age>71</age><sex>0</sex><cat>7</cat><value>0.86306393</value></relativerisk><relativerisk><age>71</age><sex>0</sex><cat>8</cat><value>0.7875071</value></relativerisk><relativerisk><age>71</age><sex>1</sex><cat>0</cat><value>1.0</value></relativerisk><relativerisk><age>71</age><sex>1</sex><cat>1</cat><value>0.9881404</value></relativerisk><relativerisk><age>71</age><sex>1</sex><cat>2</cat><value>0.9734984</value></relativerisk><relativerisk><age>71</age><sex>1</sex><cat>3</cat><value>0.95538116</value></relativerisk><relativerisk><age>71</age><sex>1</sex><cat>4</cat><value>0.9336292</value></relativerisk><relativerisk><age>71</age><sex>1</sex><cat>5</cat><value>0.90771973</value></relativerisk><relativerisk><age>71</age><sex>1</sex><cat>6</cat><value>0.87683475</value></relativerisk><relativerisk><age>71</age><sex>1</sex><cat>7</cat><value>0.83986944</value></relativerisk><relativerisk><age>71</age><sex>1</sex><cat>8</cat><value>0.7760869</value></relativerisk><relativerisk><age>72</age><sex>0</sex><cat>0</cat><value>1.0</value></relativerisk><relativerisk><age>72</age><sex>0</sex><cat>1</cat><value>0.98849726</value></relativerisk><relativerisk><age>72</age><sex>0</sex><cat>2</cat><value>0.9747518</value></relativerisk><relativerisk><age>72</age><sex>0</sex><cat>3</cat><value>0.9583829</value></relativerisk><relativerisk><age>72</age><sex>0</sex><cat>4</cat><value>0.93924534</value></relativerisk><relativerisk><age>72</age><sex>0</sex><cat>5</cat><value>0.9170033</value></relativerisk><relativerisk><age>72</age><sex>0</sex><cat>6</cat><value>0.891158</value></relativerisk><relativerisk><age>72</age><sex>0</sex><cat>7</cat><value>0.8610609</value></relativerisk><relativerisk><age>72</age><sex>0</sex><cat>8</cat><value>0.78436077</value></relativerisk><relativerisk><age>72</age><sex>1</sex><cat>0</cat><value>1.0</value></relativerisk><relativerisk><age>72</age><sex>1</sex><cat>1</cat><value>0.9871446</value></relativerisk><relativerisk><age>72</age><sex>1</sex><cat>2</cat><value>0.9712727</value></relativerisk><relativerisk><age>72</age><sex>1</sex><cat>3</cat><value>0.95163184</value></relativerisk><relativerisk><age>72</age><sex>1</sex><cat>4</cat><value>0.9280473</value></relativerisk><relativerisk><age>72</age><sex>1</sex><cat>5</cat><value>0.8999501</value></relativerisk><relativerisk><age>72</age><sex>1</sex><cat>6</cat><value>0.86645013</value></relativerisk><relativerisk><age>72</age><sex>1</sex><cat>7</cat><value>0.8263459</value></relativerisk><relativerisk><age>72</age><sex>1</sex><cat>8</cat><value>0.75709695</value></relativerisk><relativerisk><age>73</age><sex>0</sex><cat>0</cat><value>1.0</value></relativerisk><relativerisk><age>73</age><sex>0</sex><cat>1</cat><value>0.98832285</value></relativerisk><relativerisk><age>73</age><sex>0</sex><cat>2</cat><value>0.9743704</value></relativerisk><relativerisk><age>73</age><sex>0</sex><cat>3</cat><value>0.95775676</value></relativerisk><relativerisk><age>73</age><sex>0</sex><cat>4</cat><value>0.9383346</value></relativerisk><relativerisk><age>73</age><sex>0</sex><cat>5</cat><value>0.9157638</value></relativerisk><relativerisk><age>73</age><sex>0</sex><cat>6</cat><value>0.88953936</value></relativerisk><relativerisk><age>73</age><sex>0</sex><cat>7</cat><value>0.8590039</value></relativerisk><relativerisk><age>73</age><sex>0</sex><cat>8</cat><value>0.781154</value></relativerisk><relativerisk><age>73</age><sex>1</sex><cat>0</cat><value>1.0</value></relativerisk><relativerisk><age>73</age><sex>1</sex><cat>1</cat><value>0.98602444</value></relativerisk><relativerisk><age>73</age><sex>1</sex><cat>2</cat><value>0.9687705</value></relativerisk><relativerisk><age>73</age><sex>1</sex><cat>3</cat><value>0.9474196</value></relativerisk><relativerisk><age>73</age><sex>1</sex><cat>4</cat><value>0.92178106</value></relativerisk><relativerisk><age>73</age><sex>1</sex><cat>5</cat><value>0.8912346</value></relativerisk><relativerisk><age>73</age><sex>1</sex><cat>6</cat><value>0.8548111</value></relativerisk><relativerisk><age>73</age><sex>1</sex><cat>7</cat><value>0.81120396</value></relativerisk><relativerisk><age>73</age><sex>1</sex><cat>8</cat><value>0.73586565</value></relativerisk><relativerisk><age>74</age><sex>0</sex><cat>0</cat><value>1.0</value></relativerisk><relativerisk><age>74</age><sex>0</sex><cat>1</cat><value>0.9885641</value></relativerisk><relativerisk><age>74</age><sex>0</sex><cat>2</cat><value>0.974896</value></relativerisk><relativerisk><age>74</age><sex>0</sex><cat>3</cat><value>0.958616</value></relativerisk><relativerisk><age>74</age><sex>0</sex><cat>4</cat><value>0.9395781</value></relativerisk><relativerisk><age>74</age><sex>0</sex><cat>5</cat><value>0.917447</value></relativerisk><relativerisk><age>74</age><sex>0</sex><cat>6</cat><value>0.89172626</value></relativerisk><relativerisk><age>74</age><sex>0</sex><cat>7</cat><value>0.86177003</value></relativerisk><relativerisk><age>74</age><sex>0</sex><cat>8</cat><value>0.7853132</value></relativerisk><relativerisk><age>74</age><sex>1</sex><cat>0</cat><value>1.0</value></relativerisk><relativerisk><age>74</age><sex>1</sex><cat>1</cat><value>0.9868266</value></relativerisk><relativerisk><age>74</age><sex>1</sex><cat>2</cat><value>0.9705354</value></relativerisk><relativerisk><age>74</age><sex>1</sex><cat>3</cat><value>0.95033926</value></relativerisk><relativerisk><age>74</age><sex>1</sex><cat>4</cat><value>0.92604184</value></relativerisk><relativerisk><age>74</age><sex>1</sex><cat>5</cat><value>0.89704025</value></relativerisk><relativerisk><age>74</age><sex>1</sex><cat>6</cat><value>0.8623986</value></relativerisk><relativerisk><age>74</age><sex>1</sex><cat>7</cat><value>0.8208572</value></relativerisk><relativerisk><age>74</age><sex>1</sex><cat>8</cat><value>0.74890447</value></relativerisk><relativerisk><age>75</age><sex>0</sex><cat>0</cat><value>1.0</value></relativerisk><relativerisk><age>75</age><sex>0</sex><cat>1</cat><value>0.9855012</value></relativerisk><relativerisk><age>75</age><sex>0</sex><cat>2</cat><value>0.968399</value></relativerisk><relativerisk><age>75</age><sex>0</sex><cat>3</cat><value>0.9483081</value></relativerisk><relativerisk><age>75</age><sex>0</sex><cat>4</cat><value>0.925143</value></relativerisk><relativerisk><age>75</age><sex>0</sex><cat>5</cat><value>0.89858896</value></relativerisk><relativerisk><age>75</age><sex>0</sex><cat>6</cat><value>0.8681493</value></relativerisk><relativerisk><age>75</age><sex>0</sex><cat>7</cat><value>0.8331691</value></relativerisk><relativerisk><age>75</age><sex>0</sex><cat>8</cat><value>0.7460465</value></relativerisk><relativerisk><age>75</age><sex>1</sex><cat>0</cat><value>1.0</value></relativerisk><relativerisk><age>75</age><sex>1</sex><cat>1</cat><value>0.9820963</value></relativerisk><relativerisk><age>75</age><sex>1</sex><cat>2</cat><value>0.96025556</value></relativerisk><relativerisk><age>75</age><sex>1</sex><cat>3</cat><value>0.9335711</value></relativerisk><relativerisk><age>75</age><sex>1</sex><cat>4</cat><value>0.90194124</value></relativerisk><relativerisk><age>75</age><sex>1</sex><cat>5</cat><value>0.86473376</value></relativerisk><relativerisk><age>75</age><sex>1</sex><cat>6</cat><value>0.82091033</value></relativerisk><relativerisk><age>75</age><sex>1</sex><cat>7</cat><value>0.7690599</value></relativerisk><relativerisk><age>75</age><sex>1</sex><cat>8</cat><value>0.68081594</value></relativerisk><relativerisk><age>76</age><sex>0</sex><cat>0</cat><value>1.0</value></relativerisk><relativerisk><age>76</age><sex>0</sex><cat>1</cat><value>0.9862933</value></relativerisk><relativerisk><age>76</age><sex>0</sex><cat>2</cat><value>0.9701237</value></relativerisk><relativerisk><age>76</age><sex>0</sex><cat>3</cat><value>0.95112616</value></relativerisk><relativerisk><age>76</age><sex>0</sex><cat>4</cat><value>0.92921853</value></relativerisk><relativerisk><age>76</age><sex>0</sex><cat>5</cat><value>0.90410304</value></relativerisk><relativerisk><age>76</age><sex>0</sex><cat>6</cat><value>0.87530917</value></relativerisk><relativerisk><age>76</age><sex>0</sex><cat>7</cat><value>0.84221685</value></relativerisk><relativerisk><age>76</age><sex>0</sex><cat>8</cat><value>0.75973374</value></relativerisk><relativerisk><age>76</age><sex>1</sex><cat>0</cat><value>1.0</value></relativerisk><relativerisk><age>76</age><sex>1</sex><cat>1</cat><value>0.981843</value></relativerisk><relativerisk><age>76</age><sex>1</sex><cat>2</cat><value>0.9596816</value></relativerisk><relativerisk><age>76</age><sex>1</sex><cat>3</cat><value>0.9325897</value></relativerisk><relativerisk><age>76</age><sex>1</sex><cat>4</cat><value>0.90045685</value></relativerisk><relativerisk><age>76</age><sex>1</sex><cat>5</cat><value>0.86263436</value></relativerisk><relativerisk><age>76</age><sex>1</sex><cat>6</cat><value>0.81806076</value></relativerisk><relativerisk><age>76</age><sex>1</sex><cat>7</cat><value>0.76529616</value></relativerisk><relativerisk><age>76</age><sex>1</sex><cat>8</cat><value>0.6754036</value></relativerisk><relativerisk><age>77</age><sex>0</sex><cat>0</cat><value>1.0</value></relativerisk><relativerisk><age>77</age><sex>0</sex><cat>1</cat><value>0.9868229</value></relativerisk><relativerisk><age>77</age><sex>0</sex><cat>2</cat><value>0.97127706</value></relativerisk><relativerisk><age>77</age><sex>0</sex><cat>3</cat><value>0.95301104</value></relativerisk><relativerisk><age>77</age><sex>0</sex><cat>4</cat><value>0.9319453</value></relativerisk><relativerisk><age>77</age><sex>0</sex><cat>5</cat><value>0.90779257</value></relativerisk><relativerisk><age>77</age><sex>0</sex><cat>6</cat><value>0.8801004</value></relativerisk><relativerisk><age>77</age><sex>0</sex><cat>7</cat><value>0.8482724</value></relativerisk><relativerisk><age>77</age><sex>0</sex><cat>8</cat><value>0.7688839</value></relativerisk><relativerisk><age>77</age><sex>1</sex><cat>0</cat><value>1.0</value></relativerisk><relativerisk><age>77</age><sex>1</sex><cat>1</cat><value>0.9815184</value></relativerisk><relativerisk><age>77</age><sex>1</sex><cat>2</cat><value>0.9589506</value></relativerisk><relativerisk><age>77</age><sex>1</sex><cat>3</cat><value>0.9313476</value></relativerisk><relativerisk><age>77</age><sex>1</sex><cat>4</cat><value>0.898591</value></relativerisk><relativerisk><age>77</age><sex>1</sex><cat>5</cat><value>0.86001396</value></relativerisk><relativerisk><age>77</age><sex>1</sex><cat>6</cat><value>0.81452966</value></relativerisk><relativerisk><age>77</age><sex>1</sex><cat>7</cat><value>0.760666</value></relativerisk><relativerisk><age>77</age><sex>1</sex><cat>8</cat><value>0.6688213</value></relativerisk><relativerisk><age>78</age><sex>0</sex><cat>0</cat><value>1.0</value></relativerisk><relativerisk><age>78</age><sex>0</sex><cat>1</cat><value>0.9872424</value></relativerisk><relativerisk><age>78</age><sex>0</sex><cat>2</cat><value>0.97219086</value></relativerisk><relativerisk><age>78</age><sex>0</sex><cat>3</cat><value>0.9545044</value></relativerisk><relativerisk><age>78</age><sex>0</sex><cat>4</cat><value>0.9341054</value></relativerisk><relativerisk><age>78</age><sex>0</sex><cat>5</cat><value>0.91071534</value></relativerisk><relativerisk><age>78</age><sex>0</sex><cat>6</cat><value>0.8838952</value></relativerisk><relativerisk><age>78</age><sex>0</sex><cat>7</cat><value>0.85306776</value></relativerisk><relativerisk><age>78</age><sex>0</sex><cat>8</cat><value>0.7761179</value></relativerisk><relativerisk><age>78</age><sex>1</sex><cat>0</cat><value>1.0</value></relativerisk><relativerisk><age>78</age><sex>1</sex><cat>1</cat><value>0.9815181</value></relativerisk><relativerisk><age>78</age><sex>1</sex><cat>2</cat><value>0.95893985</value></relativerisk><relativerisk><age>78</age><sex>1</sex><cat>3</cat><value>0.9313108</value></relativerisk><relativerisk><age>78</age><sex>1</sex><cat>4</cat><value>0.89850646</value></relativerisk><relativerisk><age>78</age><sex>1</sex><cat>5</cat><value>0.8598543</value></relativerisk><relativerisk><age>78</age><sex>1</sex><cat>6</cat><value>0.81426173</value></relativerisk><relativerisk><age>78</age><sex>1</sex><cat>7</cat><value>0.76025194</value></relativerisk><relativerisk><age>78</age><sex>1</sex><cat>8</cat><value>0.6680865</value></relativerisk><relativerisk><age>79</age><sex>0</sex><cat>0</cat><value>1.0</value></relativerisk><relativerisk><age>79</age><sex>0</sex><cat>1</cat><value>0.9871346</value></relativerisk><relativerisk><age>79</age><sex>0</sex><cat>2</cat><value>0.9719562</value></relativerisk><relativerisk><age>79</age><sex>0</sex><cat>3</cat><value>0.9541208</value></relativerisk><relativerisk><age>79</age><sex>0</sex><cat>4</cat><value>0.9335503</value></relativerisk><relativerisk><age>79</age><sex>0</sex><cat>5</cat><value>0.9099633</value></relativerisk><relativerisk><age>79</age><sex>0</sex><cat>6</cat><value>0.8829169</value></relativerisk><relativerisk><age>79</age><sex>0</sex><cat>7</cat><value>0.85182875</value></relativerisk><relativerisk><age>79</age><sex>0</sex><cat>8</cat><value>0.77417797</value></relativerisk><relativerisk><age>79</age><sex>1</sex><cat>0</cat><value>1.0</value></relativerisk><relativerisk><age>79</age><sex>1</sex><cat>1</cat><value>0.98048604</value></relativerisk><relativerisk><age>79</age><sex>1</sex><cat>2</cat><value>0.9566404</value></relativerisk><relativerisk><age>79</age><sex>1</sex><cat>3</cat><value>0.9274508</value></relativerisk><relativerisk><age>79</age><sex>1</sex><cat>4</cat><value>0.8927821</value></relativerisk><relativerisk><age>79</age><sex>1</sex><cat>5</cat><value>0.85192096</value></relativerisk><relativerisk><age>79</age><sex>1</sex><cat>6</cat><value>0.8037108</value></relativerisk><relativerisk><age>79</age><sex>1</sex><cat>7</cat><value>0.7465917</value></relativerisk><relativerisk><age>79</age><sex>1</sex><cat>8</cat><value>0.6490703</value></relativerisk><relativerisk><age>80</age><sex>0</sex><cat>0</cat><value>1.0</value></relativerisk><relativerisk><age>80</age><sex>0</sex><cat>1</cat><value>0.9911337</value></relativerisk><relativerisk><age>80</age><sex>0</sex><cat>2</cat><value>0.98093104</value></relativerisk><relativerisk><age>80</age><sex>0</sex><cat>3</cat><value>0.9692744</value></relativerisk><relativerisk><age>80</age><sex>0</sex><cat>4</cat><value>0.9562395</value></relativerisk><relativerisk><age>80</age><sex>0</sex><cat>5</cat><value>0.94178295</value></relativerisk><relativerisk><age>80</age><sex>0</sex><cat>6</cat><value>0.925785</value></relativerisk><relativerisk><age>80</age><sex>0</sex><cat>7</cat><value>0.9080771</value></relativerisk><relativerisk><age>80</age><sex>0</sex><cat>8</cat><value>0.8673479</value></relativerisk><relativerisk><age>80</age><sex>1</sex><cat>0</cat><value>1.0</value></relativerisk><relativerisk><age>80</age><sex>1</sex><cat>1</cat><value>0.9874098</value></relativerisk><relativerisk><age>80</age><sex>1</sex><cat>2</cat><value>0.9725112</value></relativerisk><relativerisk><age>80</age><sex>1</sex><cat>3</cat><value>0.954943</value></relativerisk><relativerisk><age>80</age><sex>1</sex><cat>4</cat><value>0.9349355</value></relativerisk><relativerisk><age>80</age><sex>1</sex><cat>5</cat><value>0.91240656</value></relativerisk><relativerisk><age>80</age><sex>1</sex><cat>6</cat><value>0.887096</value></relativerisk><relativerisk><age>80</age><sex>1</sex><cat>7</cat><value>0.85863155</value></relativerisk><relativerisk><age>80</age><sex>1</sex><cat>8</cat><value>0.8138825</value></relativerisk><relativerisk><age>81</age><sex>0</sex><cat>0</cat><value>1.0</value></relativerisk><relativerisk><age>81</age><sex>0</sex><cat>1</cat><value>0.99149066</value></relativerisk><relativerisk><age>81</age><sex>0</sex><cat>2</cat><value>0.9817008</value></relativerisk><relativerisk><age>81</age><sex>0</sex><cat>3</cat><value>0.9705182</value></relativerisk><relativerisk><age>81</age><sex>0</sex><cat>4</cat><value>0.9580161</value></relativerisk><relativerisk><age>81</age><sex>0</sex><cat>5</cat><value>0.9441534</value></relativerisk><relativerisk><age>81</age><sex>0</sex><cat>6</cat><value>0.9288162</value></relativerisk><relativerisk><age>81</age><sex>0</sex><cat>7</cat><value>0.9118433</value></relativerisk><relativerisk><age>81</age><sex>0</sex><cat>8</cat><value>0.8728102</value></relativerisk><relativerisk><age>81</age><sex>1</sex><cat>0</cat><value>1.0</value></relativerisk><relativerisk><age>81</age><sex>1</sex><cat>1</cat><value>0.98733765</value></relativerisk><relativerisk><age>81</age><sex>1</sex><cat>2</cat><value>0.9723541</value></relativerisk><relativerisk><age>81</age><sex>1</sex><cat>3</cat><value>0.9546862</value></relativerisk><relativerisk><age>81</age><sex>1</sex><cat>4</cat><value>0.9345657</value></relativerisk><relativerisk><age>81</age><sex>1</sex><cat>5</cat><value>0.9119104</value></relativerisk><relativerisk><age>81</age><sex>1</sex><cat>6</cat><value>0.88645935</value></relativerisk><relativerisk><age>81</age><sex>1</sex><cat>7</cat><value>0.8578391</value></relativerisk><relativerisk><age>81</age><sex>1</sex><cat>8</cat><value>0.8128423</value></relativerisk><relativerisk><age>82</age><sex>0</sex><cat>0</cat><value>1.0</value></relativerisk><relativerisk><age>82</age><sex>0</sex><cat>1</cat><value>0.9915381</value></relativerisk><relativerisk><age>82</age><sex>0</sex><cat>2</cat><value>0.9818045</value></relativerisk><relativerisk><age>82</age><sex>0</sex><cat>3</cat><value>0.97068805</value></relativerisk><relativerisk><age>82</age><sex>0</sex><cat>4</cat><value>0.95826215</value></relativerisk><relativerisk><age>82</age><sex>0</sex><cat>5</cat><value>0.94448644</value></relativerisk><relativerisk><age>82</age><sex>0</sex><cat>6</cat><value>0.92924786</value></relativerisk><relativerisk><age>82</age><sex>0</sex><cat>7</cat><value>0.9123866</value></relativerisk><relativerisk><age>82</age><sex>0</sex><cat>8</cat><value>0.8736113</value></relativerisk><relativerisk><age>82</age><sex>1</sex><cat>0</cat><value>1.0</value></relativerisk><relativerisk><age>82</age><sex>1</sex><cat>1</cat><value>0.9880487</value></relativerisk><relativerisk><age>82</age><sex>1</sex><cat>2</cat><value>0.97390693</value></relativerisk><relativerisk><age>82</age><sex>1</sex><cat>3</cat><value>0.95723224</value></relativerisk><relativerisk><age>82</age><sex>1</sex><cat>4</cat><value>0.9382435</value></relativerisk><relativerisk><age>82</age><sex>1</sex><cat>5</cat><value>0.9168637</value></relativerisk><relativerisk><age>82</age><sex>1</sex><cat>6</cat><value>0.8928469</value></relativerisk><relativerisk><age>82</age><sex>1</sex><cat>7</cat><value>0.86584157</value></relativerisk><relativerisk><age>82</age><sex>1</sex><cat>8</cat><value>0.8233814</value></relativerisk><relativerisk><age>83</age><sex>0</sex><cat>0</cat><value>1.0</value></relativerisk><relativerisk><age>83</age><sex>0</sex><cat>1</cat><value>0.9922306</value></relativerisk><relativerisk><age>83</age><sex>0</sex><cat>2</cat><value>0.9832946</value></relativerisk><relativerisk><age>83</age><sex>0</sex><cat>3</cat><value>0.9730905</value></relativerisk><relativerisk><age>83</age><sex>0</sex><cat>4</cat><value>0.96168584</value></relativerisk><relativerisk><age>83</age><sex>0</sex><cat>5</cat><value>0.9490436</value></relativerisk><relativerisk><age>83</age><sex>0</sex><cat>6</cat><value>0.9350602</value></relativerisk><relativerisk><age>83</age><sex>0</sex><cat>7</cat><value>0.9195889</value></relativerisk><relativerisk><age>83</age><sex>0</sex><cat>8</cat><value>0.8840055</value></relativerisk><relativerisk><age>83</age><sex>1</sex><cat>0</cat><value>1.0</value></relativerisk><relativerisk><age>83</age><sex>1</sex><cat>1</cat><value>0.988086</value></relativerisk><relativerisk><age>83</age><sex>1</sex><cat>2</cat><value>0.97398883</value></relativerisk><relativerisk><age>83</age><sex>1</sex><cat>3</cat><value>0.95736724</value></relativerisk><relativerisk><age>83</age><sex>1</sex><cat>4</cat><value>0.9384397</value></relativerisk><relativerisk><age>83</age><sex>1</sex><cat>5</cat><value>0.91712976</value></relativerisk><relativerisk><age>83</age><sex>1</sex><cat>6</cat><value>0.8931927</value></relativerisk><relativerisk><age>83</age><sex>1</sex><cat>7</cat><value>0.8662788</value></relativerisk><relativerisk><age>83</age><sex>1</sex><cat>8</cat><value>0.82395947</value></relativerisk><relativerisk><age>84</age><sex>0</sex><cat>0</cat><value>1.0</value></relativerisk><relativerisk><age>84</age><sex>0</sex><cat>1</cat><value>0.9920531</value></relativerisk><relativerisk><age>84</age><sex>0</sex><cat>2</cat><value>0.9829136</value></relativerisk><relativerisk><age>84</age><sex>0</sex><cat>3</cat><value>0.9724779</value></relativerisk><relativerisk><age>84</age><sex>0</sex><cat>4</cat><value>0.960815</value></relativerisk><relativerisk><age>84</age><sex>0</sex><cat>5</cat><value>0.947887</value></relativerisk><relativerisk><age>84</age><sex>0</sex><cat>6</cat><value>0.9335876</value></relativerisk><relativerisk><age>84</age><sex>0</sex><cat>7</cat><value>0.91776645</value></relativerisk><relativerisk><age>84</age><sex>0</sex><cat>8</cat><value>0.8813668</value></relativerisk><relativerisk><age>84</age><sex>1</sex><cat>0</cat><value>1.0</value></relativerisk><relativerisk><age>84</age><sex>1</sex><cat>1</cat><value>0.9888397</value></relativerisk><relativerisk><age>84</age><sex>1</sex><cat>2</cat><value>0.97563475</value></relativerisk><relativerisk><age>84</age><sex>1</sex><cat>3</cat><value>0.9600655</value></relativerisk><relativerisk><age>84</age><sex>1</sex><cat>4</cat><value>0.9423367</value></relativerisk><relativerisk><age>84</age><sex>1</sex><cat>5</cat><value>0.9223769</value></relativerisk><relativerisk><age>84</age><sex>1</sex><cat>6</cat><value>0.8999572</value></relativerisk><relativerisk><age>84</age><sex>1</sex><cat>7</cat><value>0.87475026</value></relativerisk><relativerisk><age>84</age><sex>1</sex><cat>8</cat><value>0.8351107</value></relativerisk><relativerisk><age>85</age><sex>0</sex><cat>0</cat><value>1.0</value></relativerisk><relativerisk><age>85</age><sex>0</sex><cat>1</cat><value>0.9925737</value></relativerisk><relativerisk><age>85</age><sex>0</sex><cat>2</cat><value>0.98403317</value></relativerisk><relativerisk><age>85</age><sex>0</sex><cat>3</cat><value>0.9742813</value></relativerisk><relativerisk><age>85</age><sex>0</sex><cat>4</cat><value>0.96338236</value></relativerisk><relativerisk><age>85</age><sex>0</sex><cat>5</cat><value>0.95130056</value></relativerisk><relativerisk><age>85</age><sex>0</sex><cat>6</cat><value>0.93793595</value></relativerisk><relativerisk><age>85</age><sex>0</sex><cat>7</cat><value>0.92314696</value></relativerisk><relativerisk><age>85</age><sex>0</sex><cat>8</cat><value>0.8891041</value></relativerisk><relativerisk><age>85</age><sex>1</sex><cat>0</cat><value>1.0</value></relativerisk><relativerisk><age>85</age><sex>1</sex><cat>1</cat><value>0.98957133</value></relativerisk><relativerisk><age>85</age><sex>1</sex><cat>2</cat><value>0.9772321</value></relativerisk><relativerisk><age>85</age><sex>1</sex><cat>3</cat><value>0.9626837</value></relativerisk><relativerisk><age>85</age><sex>1</sex><cat>4</cat><value>0.94611734</value></relativerisk><relativerisk><age>85</age><sex>1</sex><cat>5</cat><value>0.9274662</value></relativerisk><relativerisk><age>85</age><sex>1</sex><cat>6</cat><value>0.9065163</value></relativerisk><relativerisk><age>85</age><sex>1</sex><cat>7</cat><value>0.88296175</value></relativerisk><relativerisk><age>85</age><sex>1</sex><cat>8</cat><value>0.84591466</value></relativerisk><relativerisk><age>86</age><sex>0</sex><cat>0</cat><value>1.0</value></relativerisk><relativerisk><age>86</age><sex>0</sex><cat>1</cat><value>0.9934143</value></relativerisk><relativerisk><age>86</age><sex>0</sex><cat>2</cat><value>0.98584</value></relativerisk><relativerisk><age>86</age><sex>0</sex><cat>3</cat><value>0.9771908</value></relativerisk><relativerisk><age>86</age><sex>0</sex><cat>4</cat><value>0.967523</value></relativerisk><relativerisk><age>86</age><sex>0</sex><cat>5</cat><value>0.9568042</value></relativerisk><relativerisk><age>86</age><sex>0</sex><cat>6</cat><value>0.9449449</value></relativerisk><relativerisk><age>86</age><sex>0</sex><cat>7</cat><value>0.93181825</value></relativerisk><relativerisk><age>86</age><sex>0</sex><cat>8</cat><value>0.90157825</value></relativerisk><relativerisk><age>86</age><sex>1</sex><cat>0</cat><value>1.0</value></relativerisk><relativerisk><age>86</age><sex>1</sex><cat>1</cat><value>0.99003494</value></relativerisk><relativerisk><age>86</age><sex>1</sex><cat>2</cat><value>0.9782441</value></relativerisk><relativerisk><age>86</age><sex>1</sex><cat>3</cat><value>0.9643419</value></relativerisk><relativerisk><age>86</age><sex>1</sex><cat>4</cat><value>0.9485108</value></relativerisk><relativerisk><age>86</age><sex>1</sex><cat>5</cat><value>0.9306866</value></relativerisk><relativerisk><age>86</age><sex>1</sex><cat>6</cat><value>0.91066444</value></relativerisk><relativerisk><age>86</age><sex>1</sex><cat>7</cat><value>0.88815135</value></relativerisk><relativerisk><age>86</age><sex>1</sex><cat>8</cat><value>0.85273373</value></relativerisk><relativerisk><age>87</age><sex>0</sex><cat>0</cat><value>1.0</value></relativerisk><relativerisk><age>87</age><sex>0</sex><cat>1</cat><value>0.9933113</value></relativerisk><relativerisk><age>87</age><sex>0</sex><cat>2</cat><value>0.9856175</value></relativerisk><relativerisk><age>87</age><sex>0</sex><cat>3</cat><value>0.97683024</value></relativerisk><relativerisk><age>87</age><sex>0</sex><cat>4</cat><value>0.9670059</value></relativerisk><relativerisk><age>87</age><sex>0</sex><cat>5</cat><value>0.95611054</value></relativerisk><relativerisk><age>87</age><sex>0</sex><cat>6</cat><value>0.9440517</value></relativerisk><relativerisk><age>87</age><sex>0</sex><cat>7</cat><value>0.9306987</value></relativerisk><relativerisk><age>87</age><sex>0</sex><cat>8</cat><value>0.8999043</value></relativerisk><relativerisk><age>87</age><sex>1</sex><cat>0</cat><value>1.0</value></relativerisk><relativerisk><age>87</age><sex>1</sex><cat>1</cat><value>0.9904344</value></relativerisk><relativerisk><age>87</age><sex>1</sex><cat>2</cat><value>0.97911566</value></relativerisk><relativerisk><age>87</age><sex>1</sex><cat>3</cat><value>0.9657691</value></relativerisk><relativerisk><age>87</age><sex>1</sex><cat>4</cat><value>0.95056957</value></relativerisk><relativerisk><age>87</age><sex>1</sex><cat>5</cat><value>0.9334545</value></relativerisk><relativerisk><age>87</age><sex>1</sex><cat>6</cat><value>0.91422653</value></relativerisk><relativerisk><age>87</age><sex>1</sex><cat>7</cat><value>0.8926032</value></relativerisk><relativerisk><age>87</age><sex>1</sex><cat>8</cat><value>0.8585736</value></relativerisk><relativerisk><age>88</age><sex>0</sex><cat>0</cat><value>1.0</value></relativerisk><relativerisk><age>88</age><sex>0</sex><cat>1</cat><value>0.99375725</value></relativerisk><relativerisk><age>88</age><sex>0</sex><cat>2</cat><value>0.9865748</value></relativerisk><relativerisk><age>88</age><sex>0</sex><cat>3</cat><value>0.97836924</value></relativerisk><relativerisk><age>88</age><sex>0</sex><cat>4</cat><value>0.96919197</value></relativerisk><relativerisk><age>88</age><sex>0</sex><cat>5</cat><value>0.95900995</value></relativerisk><relativerisk><age>88</age><sex>0</sex><cat>6</cat><value>0.94773513</value></relativerisk><relativerisk><age>88</age><sex>0</sex><cat>7</cat><value>0.93524307</value></relativerisk><relativerisk><age>88</age><sex>0</sex><cat>8</cat><value>0.9063936</value></relativerisk><relativerisk><age>88</age><sex>1</sex><cat>0</cat><value>1.0</value></relativerisk><relativerisk><age>88</age><sex>1</sex><cat>1</cat><value>0.99107116</value></relativerisk><relativerisk><age>88</age><sex>1</sex><cat>2</cat><value>0.98050493</value></relativerisk><relativerisk><age>88</age><sex>1</sex><cat>3</cat><value>0.9680443</value></relativerisk><relativerisk><age>88</age><sex>1</sex><cat>4</cat><value>0.95385134</value></relativerisk><relativerisk><age>88</age><sex>1</sex><cat>5</cat><value>0.937867</value></relativerisk><relativerisk><age>88</age><sex>1</sex><cat>6</cat><value>0.91990554</value></relativerisk><relativerisk><age>88</age><sex>1</sex><cat>7</cat><value>0.8997016</value></relativerisk><relativerisk><age>88</age><sex>1</sex><cat>8</cat><value>0.8678907</value></relativerisk><relativerisk><age>89</age><sex>0</sex><cat>0</cat><value>1.0</value></relativerisk><relativerisk><age>89</age><sex>0</sex><cat>1</cat><value>0.9942456</value></relativerisk><relativerisk><age>89</age><sex>0</sex><cat>2</cat><value>0.9876228</value></relativerisk><relativerisk><age>89</age><sex>0</sex><cat>3</cat><value>0.9800534</value></relativerisk><relativerisk><age>89</age><sex>0</sex><cat>4</cat><value>0.97158366</value></relativerisk><relativerisk><age>89</age><sex>0</sex><cat>5</cat><value>0.96218115</value></relativerisk><relativerisk><age>89</age><sex>0</sex><cat>6</cat><value>0.95176256</value></relativerisk><relativerisk><age>89</age><sex>0</sex><cat>7</cat><value>0.94021034</value></relativerisk><relativerisk><age>89</age><sex>0</sex><cat>8</cat><value>0.91348374</value></relativerisk><relativerisk><age>89</age><sex>1</sex><cat>0</cat><value>1.0</value></relativerisk><relativerisk><age>89</age><sex>1</sex><cat>1</cat><value>0.99190545</value></relativerisk><relativerisk><age>89</age><sex>1</sex><cat>2</cat><value>0.9823251</value></relativerisk><relativerisk><age>89</age><sex>1</sex><cat>3</cat><value>0.9710249</value></relativerisk><relativerisk><age>89</age><sex>1</sex><cat>4</cat><value>0.9581509</value></relativerisk><relativerisk><age>89</age><sex>1</sex><cat>5</cat><value>0.9436482</value></relativerisk><relativerisk><age>89</age><sex>1</sex><cat>6</cat><value>0.92734665</value></relativerisk><relativerisk><age>89</age><sex>1</sex><cat>7</cat><value>0.9090034</value></relativerisk><relativerisk><age>89</age><sex>1</sex><cat>8</cat><value>0.8801039</value></relativerisk><relativerisk><age>90</age><sex>0</sex><cat>0</cat><value>1.0</value></relativerisk><relativerisk><age>90</age><sex>0</sex><cat>1</cat><value>0.9944376</value></relativerisk><relativerisk><age>90</age><sex>0</sex><cat>2</cat><value>0.9880328</value></relativerisk><relativerisk><age>90</age><sex>0</sex><cat>3</cat><value>0.98070866</value></relativerisk><relativerisk><age>90</age><sex>0</sex><cat>4</cat><value>0.9725079</value></relativerisk><relativerisk><age>90</age><sex>0</sex><cat>5</cat><value>0.9633973</value></relativerisk><relativerisk><age>90</age><sex>0</sex><cat>6</cat><value>0.9532935</value></relativerisk><relativerisk><age>90</age><sex>0</sex><cat>7</cat><value>0.94207937</value></relativerisk><relativerisk><age>90</age><sex>0</sex><cat>8</cat><value>0.9160777</value></relativerisk><relativerisk><age>90</age><sex>1</sex><cat>0</cat><value>1.0</value></relativerisk><relativerisk><age>90</age><sex>1</sex><cat>1</cat><value>0.9925151</value></relativerisk><relativerisk><age>90</age><sex>1</sex><cat>2</cat><value>0.9836545</value></relativerisk><relativerisk><age>90</age><sex>1</sex><cat>3</cat><value>0.97320056</value></relativerisk><relativerisk><age>90</age><sex>1</sex><cat>4</cat><value>0.96128714</value></relativerisk><relativerisk><age>90</age><sex>1</sex><cat>5</cat><value>0.94786155</value></relativerisk><relativerisk><age>90</age><sex>1</sex><cat>6</cat><value>0.9327644</value></relativerisk><relativerisk><age>90</age><sex>1</sex><cat>7</cat><value>0.9157682</value></relativerisk><relativerisk><age>90</age><sex>1</sex><cat>8</cat><value>0.8889697</value></relativerisk><relativerisk><age>91</age><sex>0</sex><cat>0</cat><value>1.0</value></relativerisk><relativerisk><age>91</age><sex>0</sex><cat>1</cat><value>0.9949846</value></relativerisk><relativerisk><age>91</age><sex>0</sex><cat>2</cat><value>0.98920643</value></relativerisk><relativerisk><age>91</age><sex>0</sex><cat>3</cat><value>0.9825941</value></relativerisk><relativerisk><age>91</age><sex>0</sex><cat>4</cat><value>0.9751843</value></relativerisk><relativerisk><age>91</age><sex>0</sex><cat>5</cat><value>0.9669447</value></relativerisk><relativerisk><age>91</age><sex>0</sex><cat>6</cat><value>0.95779705</value></relativerisk><relativerisk><age>91</age><sex>0</sex><cat>7</cat><value>0.9476319</value></relativerisk><relativerisk><age>91</age><sex>0</sex><cat>8</cat><value>0.92399895</value></relativerisk><relativerisk><age>91</age><sex>1</sex><cat>0</cat><value>1.0</value></relativerisk><relativerisk><age>91</age><sex>1</sex><cat>1</cat><value>0.99314904</value></relativerisk><relativerisk><age>91</age><sex>1</sex><cat>2</cat><value>0.9850367</value></relativerisk><relativerisk><age>91</age><sex>1</sex><cat>3</cat><value>0.9754624</value></relativerisk><relativerisk><age>91</age><sex>1</sex><cat>4</cat><value>0.964547</value></relativerisk><relativerisk><age>91</age><sex>1</sex><cat>5</cat><value>0.9522403</value></relativerisk><relativerisk><age>91</age><sex>1</sex><cat>6</cat><value>0.9383939</value></relativerisk><relativerisk><age>91</age><sex>1</sex><cat>7</cat><value>0.9227961</value></relativerisk><relativerisk><age>91</age><sex>1</sex><cat>8</cat><value>0.89817804</value></relativerisk><relativerisk><age>92</age><sex>0</sex><cat>0</cat><value>1.0</value></relativerisk><relativerisk><age>92</age><sex>0</sex><cat>1</cat><value>0.99518913</value></relativerisk><relativerisk><age>92</age><sex>0</sex><cat>2</cat><value>0.98964244</value></relativerisk><relativerisk><age>92</age><sex>0</sex><cat>3</cat><value>0.98328954</value></relativerisk><relativerisk><age>92</age><sex>0</sex><cat>4</cat><value>0.9761633</value></relativerisk><relativerisk><age>92</age><sex>0</sex><cat>5</cat><value>0.9682299</value></relativerisk><relativerisk><age>92</age><sex>0</sex><cat>6</cat><value>0.95941067</value></relativerisk><relativerisk><age>92</age><sex>0</sex><cat>7</cat><value>0.94959605</value></relativerisk><relativerisk><age>92</age><sex>0</sex><cat>8</cat><value>0.9267045</value></relativerisk><relativerisk><age>92</age><sex>1</sex><cat>0</cat><value>1.0</value></relativerisk><relativerisk><age>92</age><sex>1</sex><cat>1</cat><value>0.99364203</value></relativerisk><relativerisk><age>92</age><sex>1</sex><cat>2</cat><value>0.9861108</value></relativerisk><relativerisk><age>92</age><sex>1</sex><cat>3</cat><value>0.9772186</value></relativerisk><relativerisk><age>92</age><sex>1</sex><cat>4</cat><value>0.96707577</value></relativerisk><relativerisk><age>92</age><sex>1</sex><cat>5</cat><value>0.9556334</value></relativerisk><relativerisk><age>92</age><sex>1</sex><cat>6</cat><value>0.9427508</value></relativerisk><relativerisk><age>92</age><sex>1</sex><cat>7</cat><value>0.92822737</value></relativerisk><relativerisk><age>92</age><sex>1</sex><cat>8</cat><value>0.90527755</value></relativerisk><relativerisk><age>93</age><sex>0</sex><cat>0</cat><value>1.0</value></relativerisk><relativerisk><age>93</age><sex>0</sex><cat>1</cat><value>0.99579275</value></relativerisk><relativerisk><age>93</age><sex>0</sex><cat>2</cat><value>0.9909376</value></relativerisk><relativerisk><age>93</age><sex>0</sex><cat>3</cat><value>0.98537093</value></relativerisk><relativerisk><age>93</age><sex>0</sex><cat>4</cat><value>0.97911906</value></relativerisk><relativerisk><age>93</age><sex>0</sex><cat>5</cat><value>0.9721494</value></relativerisk><relativerisk><age>93</age><sex>0</sex><cat>6</cat><value>0.9643894</value></relativerisk><relativerisk><age>93</age><sex>0</sex><cat>7</cat><value>0.95573837</value></relativerisk><relativerisk><age>93</age><sex>0</sex><cat>8</cat><value>0.9354839</value></relativerisk><relativerisk><age>93</age><sex>1</sex><cat>0</cat><value>1.0</value></relativerisk><relativerisk><age>93</age><sex>1</sex><cat>1</cat><value>0.9943627</value></relativerisk><relativerisk><age>93</age><sex>1</sex><cat>2</cat><value>0.9876824</value></relativerisk><relativerisk><age>93</age><sex>1</sex><cat>3</cat><value>0.9797908</value></relativerisk><relativerisk><age>93</age><sex>1</sex><cat>4</cat><value>0.9707837</value></relativerisk><relativerisk><age>93</age><sex>1</sex><cat>5</cat><value>0.96061546</value></relativerisk><relativerisk><age>93</age><sex>1</sex><cat>6</cat><value>0.94915783</value></relativerisk><relativerisk><age>93</age><sex>1</sex><cat>7</cat><value>0.93622893</value></relativerisk><relativerisk><age>93</age><sex>1</sex><cat>8</cat><value>0.91576946</value></relativerisk><relativerisk><age>94</age><sex>0</sex><cat>0</cat><value>1.0</value></relativerisk><relativerisk><age>94</age><sex>0</sex><cat>1</cat><value>0.9959646</value></relativerisk><relativerisk><age>94</age><sex>0</sex><cat>2</cat><value>0.99130285</value></relativerisk><relativerisk><age>94</age><sex>0</sex><cat>3</cat><value>0.98595124</value></relativerisk><relativerisk><age>94</age><sex>0</sex><cat>4</cat><value>0.9799321</value></relativerisk><relativerisk><age>94</age><sex>0</sex><cat>5</cat><value>0.973211</value></relativerisk><relativerisk><age>94</age><sex>0</sex><cat>6</cat><value>0.96571386</value></relativerisk><relativerisk><age>94</age><sex>0</sex><cat>7</cat><value>0.95733863</value></relativerisk><relativerisk><age>94</age><sex>0</sex><cat>8</cat><value>0.93764204</value></relativerisk><relativerisk><age>94</age><sex>1</sex><cat>0</cat><value>1.0</value></relativerisk><relativerisk><age>94</age><sex>1</sex><cat>1</cat><value>0.9949887</value></relativerisk><relativerisk><age>94</age><sex>1</sex><cat>2</cat><value>0.98904717</value></relativerisk><relativerisk><age>94</age><sex>1</sex><cat>3</cat><value>0.982024</value></relativerisk><relativerisk><age>94</age><sex>1</sex><cat>4</cat><value>0.9740023</value></relativerisk><relativerisk><age>94</age><sex>1</sex><cat>5</cat><value>0.96493876</value></relativerisk><relativerisk><age>94</age><sex>1</sex><cat>6</cat><value>0.9547161</value></relativerisk><relativerisk><age>94</age><sex>1</sex><cat>7</cat><value>0.94316775</value></relativerisk><relativerisk><age>94</age><sex>1</sex><cat>8</cat><value>0.9248625</value></relativerisk><relativerisk><age>95</age><sex>0</sex><cat>0</cat><value>1.0</value></relativerisk><relativerisk><age>95</age><sex>0</sex><cat>1</cat><value>0.9961466</value></relativerisk><relativerisk><age>95</age><sex>0</sex><cat>2</cat><value>0.99168956</value></relativerisk><relativerisk><age>95</age><sex>0</sex><cat>3</cat><value>0.9865653</value></relativerisk><relativerisk><age>95</age><sex>0</sex><cat>4</cat><value>0.9807923</value></relativerisk><relativerisk><age>95</age><sex>0</sex><cat>5</cat><value>0.97433347</value></relativerisk><relativerisk><age>95</age><sex>0</sex><cat>6</cat><value>0.9671135</value></relativerisk><relativerisk><age>95</age><sex>0</sex><cat>7</cat><value>0.9590284</value></relativerisk><relativerisk><age>95</age><sex>0</sex><cat>8</cat><value>0.9399155</value></relativerisk><relativerisk><age>95</age><sex>1</sex><cat>0</cat><value>1.0</value></relativerisk><relativerisk><age>95</age><sex>1</sex><cat>1</cat><value>0.99558467</value></relativerisk><relativerisk><age>95</age><sex>1</sex><cat>2</cat><value>0.99034667</value></relativerisk><relativerisk><age>95</age><sex>1</sex><cat>3</cat><value>0.9841506</value></relativerisk><relativerisk><age>95</age><sex>1</sex><cat>4</cat><value>0.97706753</value></relativerisk><relativerisk><age>95</age><sex>1</sex><cat>5</cat><value>0.9690566</value></relativerisk><relativerisk><age>95</age><sex>1</sex><cat>6</cat><value>0.9600108</value></relativerisk><relativerisk><age>95</age><sex>1</sex><cat>7</cat><value>0.9497788</value></relativerisk><relativerisk><age>95</age><sex>1</sex><cat>8</cat><value>0.9335285</value></relativerisk></relativerisks_othermort_categorical>
