# Supplementary material for: Identification of differences in health impact modelling of salt reduction
Source: PLoS One. 2017 Nov 28;12(11):e0186760. doi: 10.1371/journal.pone.0186760 (PMC5705127; doi:10.1371/journal.pone.0186760)
Supplement: S2 Data — (ZIP) [file pone.0186760.s002.zip › Change in prevalence/Simulations/CZM_SBP/modelconfiguration/charconfig.XML]

<?xml version="1.0" encoding="UTF-8" standalone="no"?><characteristics><ch><id>1</id><lb>age</lb><type>numericalcontinuous</type></ch><ch><id>2</id><lb>sex</lb><type>categorical</type><possiblevalues><vl>0</vl><vl>1</vl></possiblevalues></ch><ch><id>3</id><lb>risk factor</lb><type>categorical</type><possiblevalues><vl>0</vl><vl>1</vl><vl>2</vl><vl>3</vl></possiblevalues></ch><ch><id>4</id><lb>healthState</lb><type>compound</type><numberofelements>5</numberofelements></ch></characteristics>
