# Supplementary material for: Identification of differences in health impact modelling of salt reduction
Source: PLoS One. 2017 Nov 28;12(11):e0186760. doi: 10.1371/journal.pone.0186760 (PMC5705127; doi:10.1371/journal.pone.0186760)
Supplement: S2 Data — (ZIP) [file pone.0186760.s002.zip › Change in prevalence/Simulations/CZM_SBP/modelconfiguration/rule3.xml]

<?xml version="1.0" encoding="UTF-8" standalone="no"?><updateRuleConfiguration><charID>3</charID><nCat>4</nCat><durationClass>0</durationClass><transitionFile/><nullTransition>1</nullTransition><randomSeed>1</randomSeed></updateRuleConfiguration>
