# Supplementary material for: Identification of differences in health impact modelling of salt reduction
Source: PLoS One. 2017 Nov 28;12(11):e0186760. doi: 10.1371/journal.pone.0186760 (PMC5705127; doi:10.1371/journal.pone.0186760)
Supplement: S2 Data — (ZIP) [file pone.0186760.s002.zip › Change in prevalence/Simulations/CZM_SBP/parameters/attributableMort_0_0_CVA.xml]

<?xml version="1.0" encoding="UTF-8" standalone="no"?><attributableMortalities><attributableMortality><age>0</age><sex>0</sex><value>0.0</value></attributableMortality><attributableMortality><age>0</age><sex>1</sex><value>0.0</value></attributableMortality><attributableMortality><age>1</age><sex>0</sex><value>0.0</value></attributableMortality><attributableMortality><age>1</age><sex>1</sex><value>0.0</value></attributableMortality><attributableMortality><age>2</age><sex>0</sex><value>0.0</value></attributableMortality><attributableMortality><age>2</age><sex>1</sex><value>0.0</value></attributableMortality><attributableMortality><age>3</age><sex>0</sex><value>0.0</value></attributableMortality><attributableMortality><age>3</age><sex>1</sex><value>0.0</value></attributableMortality><attributableMortality><age>4</age><sex>0</sex><value>0.0</value></attributableMortality><attributableMortality><age>4</age><sex>1</sex><value>0.0</value></attributableMortality><attributableMortality><age>5</age><sex>0</sex><value>0.0</value></attributableMortality><attributableMortality><age>5</age><sex>1</sex><value>0.0</value></attributableMortality><attributableMortality><age>6</age><sex>0</sex><value>0.0</value></attributableMortality><attributableMortality><age>6</age><sex>1</sex><value>0.0</value></attributableMortality><attributableMortality><age>7</age><sex>0</sex><value>0.0</value></attributableMortality><attributableMortality><age>7</age><sex>1</sex><value>0.0</value></attributableMortality><attributableMortality><age>8</age><sex>0</sex><value>0.0</value></attributableMortality><attributableMortality><age>8</age><sex>1</sex><value>0.0</value></attributableMortality><attributableMortality><age>9</age><sex>0</sex><value>0.0</value></attributableMortality><attributableMortality><age>9</age><sex>1</sex><value>0.0</value></attributableMortality><attributableMortality><age>10</age><sex>0</sex><value>0.0</value></attributableMortality><attributableMortality><age>10</age><sex>1</sex><value>0.0</value></attributableMortality><attributableMortality><age>11</age><sex>0</sex><value>0.0</value></attributableMortality><attributableMortality><age>11</age><sex>1</sex><value>0.0</value></attributableMortality><attributableMortality><age>12</age><sex>0</sex><value>0.0</value></attributableMortality><attributableMortality><age>12</age><sex>1</sex><value>0.0</value></attributableMortality><attributableMortality><age>13</age><sex>0</sex><value>0.0</value></attributableMortality><attributableMortality><age>13</age><sex>1</sex><value>0.0</value></attributableMortality><attributableMortality><age>14</age><sex>0</sex><value>0.0</value></attributableMortality><attributableMortality><age>14</age><sex>1</sex><value>0.0</value></attributableMortality><attributableMortality><age>15</age><sex>0</sex><value>0.0</value></attributableMortality><attributableMortality><age>15</age><sex>1</sex><value>0.0</value></attributableMortality><attributableMortality><age>16</age><sex>0</sex><value>0.0</value></attributableMortality><attributableMortality><age>16</age><sex>1</sex><value>0.0</value></attributableMortality><attributableMortality><age>17</age><sex>0</sex><value>0.0</value></attributableMortality><attributableMortality><age>17</age><sex>1</sex><value>0.0</value></attributableMortality><attributableMortality><age>18</age><sex>0</sex><value>0.0</value></attributableMortality><attributableMortality><age>18</age><sex>1</sex><value>0.0</value></attributableMortality><attributableMortality><age>19</age><sex>0</sex><value>0.0</value></attributableMortality><attributableMortality><age>19</age><sex>1</sex><value>0.0</value></attributableMortality><attributableMortality><age>20</age><sex>0</sex><value>0.0</value></attributableMortality><attributableMortality><age>20</age><sex>1</sex><value>0.0</value></attributableMortality><attributableMortality><age>21</age><sex>0</sex><value>0.0</value></attributableMortality><attributableMortality><age>21</age><sex>1</sex><value>0.0</value></attributableMortality><attributableMortality><age>22</age><sex>0</sex><value>0.0</value></attributableMortality><attributableMortality><age>22</age><sex>1</sex><value>0.0</value></attributableMortality><attributableMortality><age>23</age><sex>0</sex><value>0.0</value></attributableMortality><attributableMortality><age>23</age><sex>1</sex><value>0.0</value></attributableMortality><attributableMortality><age>24</age><sex>0</sex><value>0.0</value></attributableMortality><attributableMortality><age>24</age><sex>1</sex><value>0.0</value></attributableMortality><attributableMortality><age>25</age><sex>0</sex><value>0.0</value></attributableMortality><attributableMortality><age>25</age><sex>1</sex><value>0.0</value></attributableMortality><attributableMortality><age>26</age><sex>0</sex><value>0.0</value></attributableMortality><attributableMortality><age>26</age><sex>1</sex><value>0.0</value></attributableMortality><attributableMortality><age>27</age><sex>0</sex><value>0.0</value></attributableMortality><attributableMortality><age>27</age><sex>1</sex><value>0.0</value></attributableMortality><attributableMortality><age>28</age><sex>0</sex><value>0.0</value></attributableMortality><attributableMortality><age>28</age><sex>1</sex><value>0.0</value></attributableMortality><attributableMortality><age>29</age><sex>0</sex><value>0.0</value></attributableMortality><attributableMortality><age>29</age><sex>1</sex><value>0.0</value></attributableMortality><attributableMortality><age>30</age><sex>0</sex><value>0.0</value></attributableMortality><attributableMortality><age>30</age><sex>1</sex><value>0.0</value></attributableMortality><attributableMortality><age>31</age><sex>0</sex><value>0.0</value></attributableMortality><attributableMortality><age>31</age><sex>1</sex><value>0.0</value></attributableMortality><attributableMortality><age>32</age><sex>0</sex><value>0.0</value></attributableMortality><attributableMortality><age>32</age><sex>1</sex><value>0.0</value></attributableMortality><attributableMortality><age>33</age><sex>0</sex><value>0.0</value></attributableMortality><attributableMortality><age>33</age><sex>1</sex><value>0.0</value></attributableMortality><attributableMortality><age>34</age><sex>0</sex><value>0.0</value></attributableMortality><attributableMortality><age>34</age><sex>1</sex><value>0.0</value></attributableMortality><attributableMortality><age>35</age><sex>0</sex><value>0.0224601</value></attributableMortality><attributableMortality><age>35</age><sex>1</sex><value>0.0129463</value></attributableMortality><attributableMortality><age>36</age><sex>0</sex><value>0.022516338</value></attributableMortality><attributableMortality><age>36</age><sex>1</sex><value>0.012665494</value></attributableMortality><attributableMortality><age>37</age><sex>0</sex><value>0.022608409</value></attributableMortality><attributableMortality><age>37</age><sex>1</sex><value>0.012446871</value></attributableMortality><attributableMortality><age>38</age><sex>0</sex><value>0.022729691</value></attributableMortality><attributableMortality><age>38</age><sex>1</sex><value>0.012276204</value></attributableMortality><attributableMortality><age>39</age><sex>0</sex><value>0.02287985</value></attributableMortality><attributableMortality><age>39</age><sex>1</sex><value>0.012150469</value></attributableMortality><attributableMortality><age>40</age><sex>0</sex><value>0.023058575</value></attributableMortality><attributableMortality><age>40</age><sex>1</sex><value>0.012066978</value></attributableMortality><attributableMortality><age>41</age><sex>0</sex><value>0.023265861</value></attributableMortality><attributableMortality><age>41</age><sex>1</sex><value>0.012023845</value></attributableMortality><attributableMortality><age>42</age><sex>0</sex><value>0.023501458</value></attributableMortality><attributableMortality><age>42</age><sex>1</sex><value>0.012019705</value></attributableMortality><attributableMortality><age>43</age><sex>0</sex><value>0.023765314</value></attributableMortality><attributableMortality><age>43</age><sex>1</sex><value>0.01205328</value></attributableMortality><attributableMortality><age>44</age><sex>0</sex><value>0.024057755</value></attributableMortality><attributableMortality><age>44</age><sex>1</sex><value>0.012124052</value></attributableMortality><attributableMortality><age>45</age><sex>0</sex><value>0.024378693</value></attributableMortality><attributableMortality><age>45</age><sex>1</sex><value>0.012231573</value></attributableMortality><attributableMortality><age>46</age><sex>0</sex><value>0.024728557</value></attributableMortality><attributableMortality><age>46</age><sex>1</sex><value>0.01237581</value></attributableMortality><attributableMortality><age>47</age><sex>0</sex><value>0.025107637</value></attributableMortality><attributableMortality><age>47</age><sex>1</sex><value>0.012557039</value></attributableMortality><attributableMortality><age>48</age><sex>0</sex><value>0.02551617</value></attributableMortality><attributableMortality><age>48</age><sex>1</sex><value>0.012775809</value></attributableMortality><attributableMortality><age>49</age><sex>0</sex><value>0.02595477</value></attributableMortality><attributableMortality><age>49</age><sex>1</sex><value>0.013033289</value></attributableMortality><attributableMortality><age>50</age><sex>0</sex><value>0.02643874</value></attributableMortality><attributableMortality><age>50</age><sex>1</sex><value>0.013341104</value></attributableMortality><attributableMortality><age>51</age><sex>0</sex><value>0.026941411</value></attributableMortality><attributableMortality><age>51</age><sex>1</sex><value>0.013681057</value></attributableMortality><attributableMortality><age>52</age><sex>0</sex><value>0.02747612</value></attributableMortality><attributableMortality><age>52</age><sex>1</sex><value>0.014063493</value></attributableMortality><attributableMortality><age>53</age><sex>0</sex><value>0.028043836</value></attributableMortality><attributableMortality><age>53</age><sex>1</sex><value>0.014491649</value></attributableMortality><attributableMortality><age>54</age><sex>0</sex><value>0.028645063</value></attributableMortality><attributableMortality><age>54</age><sex>1</sex><value>0.014965751</value></attributableMortality><attributableMortality><age>55</age><sex>0</sex><value>0.029281141</value></attributableMortality><attributableMortality><age>55</age><sex>1</sex><value>0.015490246</value></attributableMortality><attributableMortality><age>56</age><sex>0</sex><value>0.029952606</value></attributableMortality><attributableMortality><age>56</age><sex>1</sex><value>0.016066615</value></attributableMortality><attributableMortality><age>57</age><sex>0</sex><value>0.03066135</value></attributableMortality><attributableMortality><age>57</age><sex>1</sex><value>0.016698522</value></attributableMortality><attributableMortality><age>58</age><sex>0</sex><value>0.031408105</value></attributableMortality><attributableMortality><age>58</age><sex>1</sex><value>0.017388437</value></attributableMortality><attributableMortality><age>59</age><sex>0</sex><value>0.032194242</value></attributableMortality><attributableMortality><age>59</age><sex>1</sex><value>0.018142775</value></attributableMortality><attributableMortality><age>60</age><sex>0</sex><value>0.03316382</value></attributableMortality><attributableMortality><age>60</age><sex>1</sex><value>0.01904796</value></attributableMortality><attributableMortality><age>61</age><sex>0</sex><value>0.034052745</value></attributableMortality><attributableMortality><age>61</age><sex>1</sex><value>0.019952683</value></attributableMortality><attributableMortality><age>62</age><sex>0</sex><value>0.03498812</value></attributableMortality><attributableMortality><age>62</age><sex>1</sex><value>0.020935005</value></attributableMortality><attributableMortality><age>63</age><sex>0</sex><value>0.03597267</value></attributableMortality><attributableMortality><age>63</age><sex>1</sex><value>0.021999078</value></attributableMortality><attributableMortality><age>64</age><sex>0</sex><value>0.03700907</value></attributableMortality><attributableMortality><age>64</age><sex>1</sex><value>0.023154104</value></attributableMortality><attributableMortality><age>65</age><sex>0</sex><value>0.03809983</value></attributableMortality><attributableMortality><age>65</age><sex>1</sex><value>0.024403235</value></attributableMortality><attributableMortality><age>66</age><sex>0</sex><value>0.03924859</value></attributableMortality><attributableMortality><age>66</age><sex>1</sex><value>0.025755683</value></attributableMortality><attributableMortality><age>67</age><sex>0</sex><value>0.040458184</value></attributableMortality><attributableMortality><age>67</age><sex>1</sex><value>0.02721998</value></attributableMortality><attributableMortality><age>68</age><sex>0</sex><value>0.041730393</value></attributableMortality><attributableMortality><age>68</age><sex>1</sex><value>0.028799191</value></attributableMortality><attributableMortality><age>69</age><sex>0</sex><value>0.043073636</value></attributableMortality><attributableMortality><age>69</age><sex>1</sex><value>0.03050816</value></attributableMortality><attributableMortality><age>70</age><sex>0</sex><value>0.044966154</value></attributableMortality><attributableMortality><age>70</age><sex>1</sex><value>0.03267596</value></attributableMortality><attributableMortality><age>71</age><sex>0</sex><value>0.04651654</value></attributableMortality><attributableMortality><age>71</age><sex>1</sex><value>0.034716427</value></attributableMortality><attributableMortality><age>72</age><sex>0</sex><value>0.048160657</value></attributableMortality><attributableMortality><age>72</age><sex>1</sex><value>0.036921237</value></attributableMortality><attributableMortality><age>73</age><sex>0</sex><value>0.0499012</value></attributableMortality><attributableMortality><age>73</age><sex>1</sex><value>0.039302077</value></attributableMortality><attributableMortality><age>74</age><sex>0</sex><value>0.051746592</value></attributableMortality><attributableMortality><age>74</age><sex>1</sex><value>0.041874245</value></attributableMortality><attributableMortality><age>75</age><sex>0</sex><value>0.053710006</value></attributableMortality><attributableMortality><age>75</age><sex>1</sex><value>0.04465956</value></attributableMortality><attributableMortality><age>76</age><sex>0</sex><value>0.055798005</value></attributableMortality><attributableMortality><age>76</age><sex>1</sex><value>0.047670368</value></attributableMortality><attributableMortality><age>77</age><sex>0</sex><value>0.058020905</value></attributableMortality><attributableMortality><age>77</age><sex>1</sex><value>0.050923314</value></attributableMortality><attributableMortality><age>78</age><sex>0</sex><value>0.06039057</value></attributableMortality><attributableMortality><age>78</age><sex>1</sex><value>0.054441128</value></attributableMortality><attributableMortality><age>79</age><sex>0</sex><value>0.06292795</value></attributableMortality><attributableMortality><age>79</age><sex>1</sex><value>0.058243368</value></attributableMortality><attributableMortality><age>80</age><sex>0</sex><value>0.06724242</value></attributableMortality><attributableMortality><age>80</age><sex>1</sex><value>0.06359085</value></attributableMortality><attributableMortality><age>81</age><sex>0</sex><value>0.070323996</value></attributableMortality><attributableMortality><age>81</age><sex>1</sex><value>0.068177536</value></attributableMortality><attributableMortality><age>82</age><sex>0</sex><value>0.07363438</value></attributableMortality><attributableMortality><age>82</age><sex>1</sex><value>0.07312813</value></attributableMortality><attributableMortality><age>83</age><sex>0</sex><value>0.077199094</value></attributableMortality><attributableMortality><age>83</age><sex>1</sex><value>0.07846293</value></attributableMortality><attributableMortality><age>84</age><sex>0</sex><value>0.08104491</value></attributableMortality><attributableMortality><age>84</age><sex>1</sex><value>0.084199525</value></attributableMortality><attributableMortality><age>85</age><sex>0</sex><value>0.08519417</value></attributableMortality><attributableMortality><age>85</age><sex>1</sex><value>0.090350136</value></attributableMortality><attributableMortality><age>86</age><sex>0</sex><value>0.08968509</value></attributableMortality><attributableMortality><age>86</age><sex>1</sex><value>0.09691566</value></attributableMortality><attributableMortality><age>87</age><sex>0</sex><value>0.09455067</value></attributableMortality><attributableMortality><age>87</age><sex>1</sex><value>0.10388868</value></attributableMortality><attributableMortality><age>88</age><sex>0</sex><value>0.09983413</value></attributableMortality><attributableMortality><age>88</age><sex>1</sex><value>0.111239195</value></attributableMortality><attributableMortality><age>89</age><sex>0</sex><value>0.10557443</value></attributableMortality><attributableMortality><age>89</age><sex>1</sex><value>0.118907936</value></attributableMortality><attributableMortality><age>90</age><sex>0</sex><value>0.11183109</value></attributableMortality><attributableMortality><age>90</age><sex>1</sex><value>0.12680586</value></attributableMortality><attributableMortality><age>91</age><sex>0</sex><value>0.118658006</value></attributableMortality><attributableMortality><age>91</age><sex>1</sex><value>0.13480511</value></attributableMortality><attributableMortality><age>92</age><sex>0</sex><value>0.12613504</value></attributableMortality><attributableMortality><age>92</age><sex>1</sex><value>0.14271125</value></attributableMortality><attributableMortality><age>93</age><sex>0</sex><value>0.13431934</value></attributableMortality><attributableMortality><age>93</age><sex>1</sex><value>0.15024218</value></attributableMortality><attributableMortality><age>94</age><sex>0</sex><value>0.14333007</value></attributableMortality><attributableMortality><age>94</age><sex>1</sex><value>0.1570686</value></attributableMortality><attributableMortality><age>95</age><sex>0</sex><value>0.15324545</value></attributableMortality><attributableMortality><age>95</age><sex>1</sex><value>0.16270344</value></attributableMortality></attributableMortalities>
