# Supplementary material for: Identification of differences in health impact modelling of salt reduction
Source: PLoS One. 2017 Nov 28;12(11):e0186760. doi: 10.1371/journal.pone.0186760 (PMC5705127; doi:10.1371/journal.pone.0186760)
Supplement: S2 Data — (ZIP) [file pone.0186760.s002.zip › Change in prevalence/Simulations/CZM_SBP/parameters/attributableMort_1_0_IHD.xml]

<?xml version="1.0" encoding="UTF-8" standalone="no"?><attributableMortalities><attributableMortality><age>0</age><sex>0</sex><value>0.0</value></attributableMortality><attributableMortality><age>0</age><sex>1</sex><value>0.0</value></attributableMortality><attributableMortality><age>1</age><sex>0</sex><value>0.0</value></attributableMortality><attributableMortality><age>1</age><sex>1</sex><value>0.0</value></attributableMortality><attributableMortality><age>2</age><sex>0</sex><value>0.0</value></attributableMortality><attributableMortality><age>2</age><sex>1</sex><value>0.0</value></attributableMortality><attributableMortality><age>3</age><sex>0</sex><value>0.0</value></attributableMortality><attributableMortality><age>3</age><sex>1</sex><value>0.0</value></attributableMortality><attributableMortality><age>4</age><sex>0</sex><value>0.0</value></attributableMortality><attributableMortality><age>4</age><sex>1</sex><value>0.0</value></attributableMortality><attributableMortality><age>5</age><sex>0</sex><value>0.0</value></attributableMortality><attributableMortality><age>5</age><sex>1</sex><value>0.0</value></attributableMortality><attributableMortality><age>6</age><sex>0</sex><value>0.0</value></attributableMortality><attributableMortality><age>6</age><sex>1</sex><value>0.0</value></attributableMortality><attributableMortality><age>7</age><sex>0</sex><value>0.0</value></attributableMortality><attributableMortality><age>7</age><sex>1</sex><value>0.0</value></attributableMortality><attributableMortality><age>8</age><sex>0</sex><value>0.0</value></attributableMortality><attributableMortality><age>8</age><sex>1</sex><value>0.0</value></attributableMortality><attributableMortality><age>9</age><sex>0</sex><value>0.0</value></attributableMortality><attributableMortality><age>9</age><sex>1</sex><value>0.0</value></attributableMortality><attributableMortality><age>10</age><sex>0</sex><value>0.0</value></attributableMortality><attributableMortality><age>10</age><sex>1</sex><value>0.0</value></attributableMortality><attributableMortality><age>11</age><sex>0</sex><value>0.0</value></attributableMortality><attributableMortality><age>11</age><sex>1</sex><value>0.0</value></attributableMortality><attributableMortality><age>12</age><sex>0</sex><value>0.0</value></attributableMortality><attributableMortality><age>12</age><sex>1</sex><value>0.0</value></attributableMortality><attributableMortality><age>13</age><sex>0</sex><value>0.0</value></attributableMortality><attributableMortality><age>13</age><sex>1</sex><value>0.0</value></attributableMortality><attributableMortality><age>14</age><sex>0</sex><value>0.0</value></attributableMortality><attributableMortality><age>14</age><sex>1</sex><value>0.0</value></attributableMortality><attributableMortality><age>15</age><sex>0</sex><value>0.0</value></attributableMortality><attributableMortality><age>15</age><sex>1</sex><value>0.0</value></attributableMortality><attributableMortality><age>16</age><sex>0</sex><value>0.0</value></attributableMortality><attributableMortality><age>16</age><sex>1</sex><value>0.0</value></attributableMortality><attributableMortality><age>17</age><sex>0</sex><value>0.0</value></attributableMortality><attributableMortality><age>17</age><sex>1</sex><value>0.0</value></attributableMortality><attributableMortality><age>18</age><sex>0</sex><value>0.0</value></attributableMortality><attributableMortality><age>18</age><sex>1</sex><value>0.0</value></attributableMortality><attributableMortality><age>19</age><sex>0</sex><value>0.0</value></attributableMortality><attributableMortality><age>19</age><sex>1</sex><value>0.0</value></attributableMortality><attributableMortality><age>20</age><sex>0</sex><value>0.0</value></attributableMortality><attributableMortality><age>20</age><sex>1</sex><value>0.0</value></attributableMortality><attributableMortality><age>21</age><sex>0</sex><value>0.0</value></attributableMortality><attributableMortality><age>21</age><sex>1</sex><value>0.0</value></attributableMortality><attributableMortality><age>22</age><sex>0</sex><value>0.0</value></attributableMortality><attributableMortality><age>22</age><sex>1</sex><value>0.0</value></attributableMortality><attributableMortality><age>23</age><sex>0</sex><value>0.0</value></attributableMortality><attributableMortality><age>23</age><sex>1</sex><value>0.0</value></attributableMortality><attributableMortality><age>24</age><sex>0</sex><value>0.0</value></attributableMortality><attributableMortality><age>24</age><sex>1</sex><value>0.0</value></attributableMortality><attributableMortality><age>25</age><sex>0</sex><value>0.0</value></attributableMortality><attributableMortality><age>25</age><sex>1</sex><value>0.0</value></attributableMortality><attributableMortality><age>26</age><sex>0</sex><value>0.0</value></attributableMortality><attributableMortality><age>26</age><sex>1</sex><value>0.0</value></attributableMortality><attributableMortality><age>27</age><sex>0</sex><value>0.0</value></attributableMortality><attributableMortality><age>27</age><sex>1</sex><value>0.0</value></attributableMortality><attributableMortality><age>28</age><sex>0</sex><value>0.0</value></attributableMortality><attributableMortality><age>28</age><sex>1</sex><value>0.0</value></attributableMortality><attributableMortality><age>29</age><sex>0</sex><value>0.0</value></attributableMortality><attributableMortality><age>29</age><sex>1</sex><value>0.0</value></attributableMortality><attributableMortality><age>30</age><sex>0</sex><value>0.0</value></attributableMortality><attributableMortality><age>30</age><sex>1</sex><value>0.0</value></attributableMortality><attributableMortality><age>31</age><sex>0</sex><value>0.0</value></attributableMortality><attributableMortality><age>31</age><sex>1</sex><value>0.0</value></attributableMortality><attributableMortality><age>32</age><sex>0</sex><value>0.0</value></attributableMortality><attributableMortality><age>32</age><sex>1</sex><value>0.0</value></attributableMortality><attributableMortality><age>33</age><sex>0</sex><value>0.0</value></attributableMortality><attributableMortality><age>33</age><sex>1</sex><value>0.0</value></attributableMortality><attributableMortality><age>34</age><sex>0</sex><value>0.0</value></attributableMortality><attributableMortality><age>34</age><sex>1</sex><value>0.0</value></attributableMortality><attributableMortality><age>35</age><sex>0</sex><value>0.015399715</value></attributableMortality><attributableMortality><age>35</age><sex>1</sex><value>0.005481</value></attributableMortality><attributableMortality><age>36</age><sex>0</sex><value>0.015229257</value></attributableMortality><attributableMortality><age>36</age><sex>1</sex><value>0.0054731937</value></attributableMortality><attributableMortality><age>37</age><sex>0</sex><value>0.015092927</value></attributableMortality><attributableMortality><age>37</age><sex>1</sex><value>0.0054835184</value></attributableMortality><attributableMortality><age>38</age><sex>0</sex><value>0.014985045</value></attributableMortality><attributableMortality><age>38</age><sex>1</sex><value>0.0055057225</value></attributableMortality><attributableMortality><age>39</age><sex>0</sex><value>0.014904001</value></attributableMortality><attributableMortality><age>39</age><sex>1</sex><value>0.00554088</value></attributableMortality><attributableMortality><age>40</age><sex>0</sex><value>0.014848394</value></attributableMortality><attributableMortality><age>40</age><sex>1</sex><value>0.005588811</value></attributableMortality><attributableMortality><age>41</age><sex>0</sex><value>0.0148171075</value></attributableMortality><attributableMortality><age>41</age><sex>1</sex><value>0.0056485916</value></attributableMortality><attributableMortality><age>42</age><sex>0</sex><value>0.0148090385</value></attributableMortality><attributableMortality><age>42</age><sex>1</sex><value>0.0057212133</value></attributableMortality><attributableMortality><age>43</age><sex>0</sex><value>0.014823448</value></attributableMortality><attributableMortality><age>43</age><sex>1</sex><value>0.0058065187</value></attributableMortality><attributableMortality><age>44</age><sex>0</sex><value>0.014859667</value></attributableMortality><attributableMortality><age>44</age><sex>1</sex><value>0.0059055127</value></attributableMortality><attributableMortality><age>45</age><sex>0</sex><value>0.014917137</value></attributableMortality><attributableMortality><age>45</age><sex>1</sex><value>0.0060171075</value></attributableMortality><attributableMortality><age>46</age><sex>0</sex><value>0.014995458</value></attributableMortality><attributableMortality><age>46</age><sex>1</sex><value>0.0061431904</value></attributableMortality><attributableMortality><age>47</age><sex>0</sex><value>0.01509449</value></attributableMortality><attributableMortality><age>47</age><sex>1</sex><value>0.0062826783</value></attributableMortality><attributableMortality><age>48</age><sex>0</sex><value>0.015213932</value></attributableMortality><attributableMortality><age>48</age><sex>1</sex><value>0.0064374125</value></attributableMortality><attributableMortality><age>49</age><sex>0</sex><value>0.0153538445</value></attributableMortality><attributableMortality><age>49</age><sex>1</sex><value>0.0066084005</value></attributableMortality><attributableMortality><age>50</age><sex>0</sex><value>0.015520702</value></attributableMortality><attributableMortality><age>50</age><sex>1</sex><value>0.0068014236</value></attributableMortality><attributableMortality><age>51</age><sex>0</sex><value>0.01570279</value></attributableMortality><attributableMortality><age>51</age><sex>1</sex><value>0.0070064967</value></attributableMortality><attributableMortality><age>52</age><sex>0</sex><value>0.015905943</value></attributableMortality><attributableMortality><age>52</age><sex>1</sex><value>0.007228105</value></attributableMortality><attributableMortality><age>53</age><sex>0</sex><value>0.016130505</value></attributableMortality><attributableMortality><age>53</age><sex>1</sex><value>0.0074697197</value></attributableMortality><attributableMortality><age>54</age><sex>0</sex><value>0.016376825</value></attributableMortality><attributableMortality><age>54</age><sex>1</sex><value>0.0077300235</value></attributableMortality><attributableMortality><age>55</age><sex>0</sex><value>0.016645465</value></attributableMortality><attributableMortality><age>55</age><sex>1</sex><value>0.0080107525</value></attributableMortality><attributableMortality><age>56</age><sex>0</sex><value>0.016936855</value></attributableMortality><attributableMortality><age>56</age><sex>1</sex><value>0.00831384</value></attributableMortality><attributableMortality><age>57</age><sex>0</sex><value>0.017251845</value></attributableMortality><attributableMortality><age>57</age><sex>1</sex><value>0.0086401515</value></attributableMortality><attributableMortality><age>58</age><sex>0</sex><value>0.017590981</value></attributableMortality><attributableMortality><age>58</age><sex>1</sex><value>0.008989717</value></attributableMortality><attributableMortality><age>59</age><sex>0</sex><value>0.017954964</value></attributableMortality><attributableMortality><age>59</age><sex>1</sex><value>0.009366557</value></attributableMortality><attributableMortality><age>60</age><sex>0</sex><value>0.018420527</value></attributableMortality><attributableMortality><age>60</age><sex>1</sex><value>0.009830135</value></attributableMortality><attributableMortality><age>61</age><sex>0</sex><value>0.01884836</value></attributableMortality><attributableMortality><age>61</age><sex>1</sex><value>0.010271629</value></attributableMortality><attributableMortality><age>62</age><sex>0</sex><value>0.019305037</value></attributableMortality><attributableMortality><age>62</age><sex>1</sex><value>0.010745463</value></attributableMortality><attributableMortality><age>63</age><sex>0</sex><value>0.019791877</value></attributableMortality><attributableMortality><age>63</age><sex>1</sex><value>0.0112519935</value></attributableMortality><attributableMortality><age>64</age><sex>0</sex><value>0.020310044</value></attributableMortality><attributableMortality><age>64</age><sex>1</sex><value>0.011796603</value></attributableMortality><attributableMortality><age>65</age><sex>0</sex><value>0.020860534</value></attributableMortality><attributableMortality><age>65</age><sex>1</sex><value>0.012376925</value></attributableMortality><attributableMortality><age>66</age><sex>0</sex><value>0.021444723</value></attributableMortality><attributableMortality><age>66</age><sex>1</sex><value>0.012999526</value></attributableMortality><attributableMortality><age>67</age><sex>0</sex><value>0.022063563</value></attributableMortality><attributableMortality><age>67</age><sex>1</sex><value>0.013666629</value></attributableMortality><attributableMortality><age>68</age><sex>0</sex><value>0.022716971</value></attributableMortality><attributableMortality><age>68</age><sex>1</sex><value>0.014376183</value></attributableMortality><attributableMortality><age>69</age><sex>0</sex><value>0.023408376</value></attributableMortality><attributableMortality><age>69</age><sex>1</sex><value>0.015136747</value></attributableMortality><attributableMortality><age>70</age><sex>0</sex><value>0.024462733</value></attributableMortality><attributableMortality><age>70</age><sex>1</sex><value>0.01621188</value></attributableMortality><attributableMortality><age>71</age><sex>0</sex><value>0.025276916</value></attributableMortality><attributableMortality><age>71</age><sex>1</sex><value>0.017120369</value></attributableMortality><attributableMortality><age>72</age><sex>0</sex><value>0.02613899</value></attributableMortality><attributableMortality><age>72</age><sex>1</sex><value>0.018092826</value></attributableMortality><attributableMortality><age>73</age><sex>0</sex><value>0.027047707</value></attributableMortality><attributableMortality><age>73</age><sex>1</sex><value>0.019130288</value></attributableMortality><attributableMortality><age>74</age><sex>0</sex><value>0.028004892</value></attributableMortality><attributableMortality><age>74</age><sex>1</sex><value>0.02023769</value></attributableMortality><attributableMortality><age>75</age><sex>0</sex><value>0.02901468</value></attributableMortality><attributableMortality><age>75</age><sex>1</sex><value>0.021422721</value></attributableMortality><attributableMortality><age>76</age><sex>0</sex><value>0.030076219</value></attributableMortality><attributableMortality><age>76</age><sex>1</sex><value>0.022686925</value></attributableMortality><attributableMortality><age>77</age><sex>0</sex><value>0.031190144</value></attributableMortality><attributableMortality><age>77</age><sex>1</sex><value>0.024030771</value></attributableMortality><attributableMortality><age>78</age><sex>0</sex><value>0.032357078</value></attributableMortality><attributableMortality><age>78</age><sex>1</sex><value>0.025460567</value></attributableMortality><attributableMortality><age>79</age><sex>0</sex><value>0.033582203</value></attributableMortality><attributableMortality><age>79</age><sex>1</sex><value>0.026974164</value></attributableMortality><attributableMortality><age>80</age><sex>0</sex><value>0.03611762</value></attributableMortality><attributableMortality><age>80</age><sex>1</sex><value>0.029702133</value></attributableMortality><attributableMortality><age>81</age><sex>0</sex><value>0.03760715</value></attributableMortality><attributableMortality><age>81</age><sex>1</sex><value>0.031543225</value></attributableMortality><attributableMortality><age>82</age><sex>0</sex><value>0.03916386</value></attributableMortality><attributableMortality><age>82</age><sex>1</sex><value>0.033480465</value></attributableMortality><attributableMortality><age>83</age><sex>0</sex><value>0.040789105</value></attributableMortality><attributableMortality><age>83</age><sex>1</sex><value>0.035506893</value></attributableMortality><attributableMortality><age>84</age><sex>0</sex><value>0.042481888</value></attributableMortality><attributableMortality><age>84</age><sex>1</sex><value>0.03761036</value></attributableMortality><attributableMortality><age>85</age><sex>0</sex><value>0.044232752</value></attributableMortality><attributableMortality><age>85</age><sex>1</sex><value>0.03977076</value></attributableMortality><attributableMortality><age>86</age><sex>0</sex><value>0.046041727</value></attributableMortality><attributableMortality><age>86</age><sex>1</sex><value>0.041958384</value></attributableMortality><attributableMortality><age>87</age><sex>0</sex><value>0.04789822</value></attributableMortality><attributableMortality><age>87</age><sex>1</sex><value>0.044135425</value></attributableMortality><attributableMortality><age>88</age><sex>0</sex><value>0.049794115</value></attributableMortality><attributableMortality><age>88</age><sex>1</sex><value>0.04624679</value></attributableMortality><attributableMortality><age>89</age><sex>0</sex><value>0.051708844</value></attributableMortality><attributableMortality><age>89</age><sex>1</sex><value>0.04821173</value></attributableMortality><attributableMortality><age>90</age><sex>0</sex><value>0.053631525</value></attributableMortality><attributableMortality><age>90</age><sex>1</sex><value>0.049931798</value></attributableMortality><attributableMortality><age>91</age><sex>0</sex><value>0.05553382</value></attributableMortality><attributableMortality><age>91</age><sex>1</sex><value>0.05128553</value></attributableMortality><attributableMortality><age>92</age><sex>0</sex><value>0.05739786</value></attributableMortality><attributableMortality><age>92</age><sex>1</sex><value>0.052102588</value></attributableMortality><attributableMortality><age>93</age><sex>0</sex><value>0.0591702</value></attributableMortality><attributableMortality><age>93</age><sex>1</sex><value>0.052148134</value></attributableMortality><attributableMortality><age>94</age><sex>0</sex><value>0.060832605</value></attributableMortality><attributableMortality><age>94</age><sex>1</sex><value>0.05117639</value></attributableMortality><attributableMortality><age>95</age><sex>0</sex><value>0.06230999</value></attributableMortality><attributableMortality><age>95</age><sex>1</sex><value>0.048809223</value></attributableMortality></attributableMortalities>
