# Supplementary material for: Identification of differences in health impact modelling of salt reduction
Source: PLoS One. 2017 Nov 28;12(11):e0186760. doi: 10.1371/journal.pone.0186760 (PMC5705127; doi:10.1371/journal.pone.0186760)
Supplement: S2 Data — (ZIP) [file pone.0186760.s002.zip › Change in prevalence/Simulations/CZM_SBP/parameters/baselineAbility.xml]

<?xml version="1.0" encoding="UTF-8" standalone="no"?><baselineAbility><ability><age>0</age><sex>0</sex><value>0.9797588121145964</value></ability><ability><age>0</age><sex>1</sex><value>0.981881570070982</value></ability><ability><age>1</age><sex>0</sex><value>0.979130869731307</value></ability><ability><age>1</age><sex>1</sex><value>0.9811037313193083</value></ability><ability><age>2</age><sex>0</sex><value>0.9784838706254959</value></ability><ability><age>2</age><sex>1</sex><value>0.980293171480298</value></ability><ability><age>3</age><sex>0</sex><value>0.9778172709047794</value></ability><ability><age>3</age><sex>1</sex><value>0.9794485699385405</value></ability><ability><age>4</age><sex>0</sex><value>0.9771305117756128</value></ability><ability><age>4</age><sex>1</sex><value>0.9785685706883669</value></ability><ability><age>5</age><sex>0</sex><value>0.976423442363739</value></ability><ability><age>5</age><sex>1</sex><value>0.9776522517204285</value></ability><ability><age>6</age><sex>0</sex><value>0.9756971318274736</value></ability><ability><age>6</age><sex>1</sex><value>0.9766997415572405</value></ability><ability><age>7</age><sex>0</sex><value>0.9749528206884861</value></ability><ability><age>7</age><sex>1</sex><value>0.9757116790860891</value></ability><ability><age>8</age><sex>0</sex><value>0.9741920605301857</value></ability><ability><age>8</age><sex>1</sex><value>0.9746888913214207</value></ability><ability><age>9</age><sex>0</sex><value>0.9734165668487549</value></ability><ability><age>9</age><sex>1</sex><value>0.9736325014382601</value></ability><ability><age>10</age><sex>0</sex><value>0.97262829169631</value></ability><ability><age>10</age><sex>1</sex><value>0.9725439604371786</value></ability><ability><age>11</age><sex>0</sex><value>0.9718294106423855</value></ability><ability><age>11</age><sex>1</sex><value>0.9714250713586807</value></ability><ability><age>12</age><sex>0</sex><value>0.9710223618894815</value></ability><ability><age>12</age><sex>1</sex><value>0.9702779799699783</value></ability><ability><age>13</age><sex>0</sex><value>0.9702097903937101</value></ability><ability><age>13</age><sex>1</sex><value>0.9691052213311195</value></ability><ability><age>14</age><sex>0</sex><value>0.9693946111947298</value></ability><ability><age>14</age><sex>1</sex><value>0.9679097384214401</value></ability><ability><age>15</age><sex>0</sex><value>0.9685799814760685</value></ability><ability><age>15</age><sex>1</sex><value>0.9666949026286602</value></ability><ability><age>16</age><sex>0</sex><value>0.9677693247795105</value></ability><ability><age>16</age><sex>1</sex><value>0.9654644727706909</value></ability><ability><age>17</age><sex>0</sex><value>0.9669661894440651</value></ability><ability><age>17</age><sex>1</sex><value>0.9642227627336979</value></ability><ability><age>18</age><sex>0</sex><value>0.9661745317280293</value></ability><ability><age>18</age><sex>1</sex><value>0.9629743695259094</value></ability><ability><age>19</age><sex>0</sex><value>0.9653984010219574</value></ability><ability><age>19</age><sex>1</sex><value>0.9617244191467762</value></ability><ability><age>20</age><sex>0</sex><value>0.9646420814096928</value></ability><ability><age>20</age><sex>1</sex><value>0.9604784995317459</value></ability><ability><age>21</age><sex>0</sex><value>0.9639100283384323</value></ability><ability><age>21</age><sex>1</sex><value>0.9592425599694252</value></ability><ability><age>22</age><sex>0</sex><value>0.963206872344017</value></ability><ability><age>22</age><sex>1</sex><value>0.9580230116844177</value></ability><ability><age>23</age><sex>0</sex><value>0.9625373482704163</value></ability><ability><age>23</age><sex>1</sex><value>0.9568265080451965</value></ability><ability><age>24</age><sex>0</sex><value>0.9619062915444374</value></ability><ability><age>24</age><sex>1</sex><value>0.9556602388620377</value></ability><ability><age>25</age><sex>0</sex><value>0.961318600922823</value></ability><ability><age>25</age><sex>1</sex><value>0.9545315504074097</value></ability><ability><age>26</age><sex>0</sex><value>0.960779182612896</value></ability><ability><age>26</age><sex>1</sex><value>0.9534480571746826</value></ability><ability><age>27</age><sex>0</sex><value>0.9602900817990303</value></ability><ability><age>27</age><sex>1</sex><value>0.9524147436022758</value></ability><ability><age>28</age><sex>0</sex><value>0.9598446413874626</value></ability><ability><age>28</age><sex>1</sex><value>0.9514276124536991</value></ability><ability><age>29</age><sex>0</sex><value>0.9594340920448303</value></ability><ability><age>29</age><sex>1</sex><value>0.9504803530871868</value></ability><ability><age>30</age><sex>0</sex><value>0.9590491317212582</value></ability><ability><age>30</age><sex>1</sex><value>0.9495657607913017</value></ability><ability><age>31</age><sex>0</sex><value>0.958680048584938</value></ability><ability><age>31</age><sex>1</sex><value>0.948675911873579</value></ability><ability><age>32</age><sex>0</sex><value>0.958316732198</value></ability><ability><age>32</age><sex>1</sex><value>0.9478021003305912</value></ability><ability><age>33</age><sex>0</sex><value>0.9579487107694149</value></ability><ability><age>33</age><sex>1</sex><value>0.9469349980354309</value></ability><ability><age>34</age><sex>0</sex><value>0.9575651697814465</value></ability><ability><age>34</age><sex>1</sex><value>0.9460645914077759</value></ability><ability><age>35</age><sex>0</sex><value>0.9571548812091351</value></ability><ability><age>35</age><sex>1</sex><value>0.9451802410185337</value></ability><ability><age>36</age><sex>0</sex><value>0.9569218614985906</value></ability><ability><age>36</age><sex>1</sex><value>0.9444309753518616</value></ability><ability><age>37</age><sex>0</sex><value>0.9566681756413619</value></ability><ability><age>37</age><sex>1</sex><value>0.943658173084259</value></ability><ability><age>38</age><sex>0</sex><value>0.9563853101019183</value></ability><ability><age>38</age><sex>1</sex><value>0.9428510757093407</value></ability><ability><age>39</age><sex>0</sex><value>0.9560644099571315</value></ability><ability><age>39</age><sex>1</sex><value>0.9419983412243698</value></ability><ability><age>40</age><sex>0</sex><value>0.9556960706949443</value></ability><ability><age>40</age><sex>1</sex><value>0.941087912792019</value></ability><ability><age>41</age><sex>0</sex><value>0.9552702443237661</value></ability><ability><age>41</age><sex>1</sex><value>0.9401068864881559</value></ability><ability><age>42</age><sex>0</sex><value>0.954775869846344</value></ability><ability><age>42</age><sex>1</sex><value>0.9390413761138916</value></ability><ability><age>43</age><sex>0</sex><value>0.9542005062103271</value></ability><ability><age>43</age><sex>1</sex><value>0.9378763677898108</value></ability><ability><age>44</age><sex>0</sex><value>0.9535301327705383</value></ability><ability><age>44</age><sex>1</sex><value>0.9365954038228932</value></ability><ability><age>45</age><sex>0</sex><value>0.9527484583149682</value></ability><ability><age>45</age><sex>1</sex><value>0.9351803625419245</value></ability><ability><age>46</age><sex>0</sex><value>0.9518363812094602</value></ability><ability><age>46</age><sex>1</sex><value>0.9336111046161298</value></ability><ability><age>47</age><sex>0</sex><value>0.9507713317871094</value></ability><ability><age>47</age><sex>1</sex><value>0.9318650544693622</value></ability><ability><age>48</age><sex>0</sex><value>0.9495270620935398</value></ability><ability><age>48</age><sex>1</sex><value>0.9299173300549349</value></ability><ability><age>49</age><sex>0</sex><value>0.948088031918536</value></ability><ability><age>49</age><sex>1</sex><value>0.9277542249528573</value></ability><ability><age>50</age><sex>0</sex><value>0.9464526176452637</value></ability><ability><age>50</age><sex>1</sex><value>0.925375759601593</value></ability><ability><age>51</age><sex>0</sex><value>0.9446176877417313</value></ability><ability><age>51</age><sex>1</sex><value>0.922781467220724</value></ability><ability><age>52</age><sex>0</sex><value>0.9425811854366354</value></ability><ability><age>52</age><sex>1</sex><value>0.9199727255307064</value></ability><ability><age>53</age><sex>0</sex><value>0.9403408169746399</value></ability><ability><age>53</age><sex>1</sex><value>0.9169515781450643</value></ability><ability><age>54</age><sex>0</sex><value>0.9378950830395398</value></ability><ability><age>54</age><sex>1</sex><value>0.9137211537185046</value></ability><ability><age>55</age><sex>0</sex><value>0.9352435306700555</value></ability><ability><age>55</age><sex>1</sex><value>0.9102864153368218</value></ability><ability><age>56</age><sex>0</sex><value>0.9323875617991144</value></ability><ability><age>56</age><sex>1</sex><value>0.9066541194915771</value></ability><ability><age>57</age><sex>0</sex><value>0.929331140381646</value></ability><ability><age>57</age><sex>1</sex><value>0.90283333980308</value></ability><ability><age>58</age><sex>0</sex><value>0.9260812626596345</value></ability><ability><age>58</age><sex>1</sex><value>0.8988359052382343</value></ability><ability><age>59</age><sex>0</sex><value>0.9226488979414501</value></ability><ability><age>59</age><sex>1</sex><value>0.8946768557732201</value></ability><ability><age>60</age><sex>0</sex><value>0.9190669059753418</value></ability><ability><age>60</age><sex>1</sex><value>0.8903855646967086</value></ability><ability><age>61</age><sex>0</sex><value>0.9153259283264756</value></ability><ability><age>61</age><sex>1</sex><value>0.885963499546051</value></ability><ability><age>62</age><sex>0</sex><value>0.9114670426891627</value></ability><ability><age>62</age><sex>1</sex><value>0.8814456662652992</value></ability><ability><age>63</age><sex>0</sex><value>0.9075243473052979</value></ability><ability><age>63</age><sex>1</sex><value>0.876861420063609</value></ability><ability><age>64</age><sex>0</sex><value>0.9035392999649048</value></ability><ability><age>64</age><sex>1</sex><value>0.8722451018670153</value></ability><ability><age>65</age><sex>0</sex><value>0.899560919611194</value></ability><ability><age>65</age><sex>1</sex><value>0.8676341013997697</value></ability><ability><age>66</age><sex>0</sex><value>0.895646333694458</value></ability><ability><age>66</age><sex>1</sex><value>0.8630707423655721</value></ability><ability><age>67</age><sex>0</sex><value>0.8918604421875714</value></ability><ability><age>67</age><sex>1</sex><value>0.8586009922449147</value></ability><ability><age>68</age><sex>0</sex><value>0.8882756104940863</value></ability><ability><age>68</age><sex>1</sex><value>0.8542732826693948</value></ability><ability><age>69</age><sex>0</sex><value>0.8849726063912652</value></ability><ability><age>69</age><sex>1</sex><value>0.8501411191678523</value></ability><ability><age>70</age><sex>0</sex><value>0.8821456293502966</value></ability><ability><age>70</age><sex>1</sex><value>0.8463259339332581</value></ability><ability><age>71</age><sex>0</sex><value>0.879608690738678</value></ability><ability><age>71</age><sex>1</sex><value>0.8427114394043762</value></ability><ability><age>72</age><sex>0</sex><value>0.8774685987834097</value></ability><ability><age>72</age><sex>1</sex><value>0.8393597952951751</value></ability><ability><age>73</age><sex>0</sex><value>0.8757228397880583</value></ability><ability><age>73</age><sex>1</sex><value>0.8362656305377191</value></ability><ability><age>74</age><sex>0</sex><value>0.8743615927243095</value></ability><ability><age>74</age><sex>1</sex><value>0.833417534828186</value></ability><ability><age>75</age><sex>0</sex><value>0.8733671247045892</value></ability><ability><age>75</age><sex>1</sex><value>0.8307977318763733</value></ability><ability><age>76</age><sex>0</sex><value>0.8727105573021403</value></ability><ability><age>76</age><sex>1</sex><value>0.8283784773225129</value></ability><ability><age>77</age><sex>0</sex><value>0.8723537342618292</value></ability><ability><age>77</age><sex>1</sex><value>0.8261241316795349</value></ability><ability><age>78</age><sex>0</sex><value>0.8722484111785889</value></ability><ability><age>78</age><sex>1</sex><value>0.8239909629915866</value></ability><ability><age>79</age><sex>0</sex><value>0.8723375277232124</value></ability><ability><age>79</age><sex>1</sex><value>0.8219252423408843</value></ability><ability><age>80</age><sex>0</sex><value>0.8730524322671314</value></ability><ability><age>80</age><sex>1</sex><value>0.8201731519893504</value></ability><ability><age>81</age><sex>0</sex><value>0.8733616020938525</value></ability><ability><age>81</age><sex>1</sex><value>0.818078025868392</value></ability><ability><age>82</age><sex>0</sex><value>0.8736242773816121</value></ability><ability><age>82</age><sex>1</sex><value>0.8158355355262756</value></ability><ability><age>83</age><sex>0</sex><value>0.8737397526716452</value></ability><ability><age>83</age><sex>1</sex><value>0.8133569650360809</value></ability><ability><age>84</age><sex>0</sex><value>0.8735977667190461</value></ability><ability><age>84</age><sex>1</sex><value>0.8105482412961796</value></ability><ability><age>85</age><sex>0</sex><value>0.8730785846710205</value></ability><ability><age>85</age><sex>1</sex><value>0.80731200314986</value></ability><ability><age>86</age><sex>0</sex><value>0.8720599086116791</value></ability><ability><age>86</age><sex>1</sex><value>0.803550660610199</value></ability><ability><age>87</age><sex>0</sex><value>0.8704145153241025</value></ability><ability><age>87</age><sex>1</sex><value>0.799172010296241</value></ability><ability><age>88</age><sex>0</sex><value>0.8680166602134705</value></ability><ability><age>88</age><sex>1</sex><value>0.7940923613541929</value></ability><ability><age>89</age><sex>0</sex><value>0.8647432327270508</value></ability><ability><age>89</age><sex>1</sex><value>0.7882424788060332</value></ability><ability><age>90</age><sex>0</sex><value>0.8604831026137617</value></ability><ability><age>90</age><sex>1</sex><value>0.7815749213441305</value></ability><ability><age>91</age><sex>0</sex><value>0.8551364492883701</value></ability><ability><age>91</age><sex>1</sex><value>0.7740703821182251</value></ability><ability><age>92</age><sex>0</sex><value>0.8486289764804679</value></ability><ability><age>92</age><sex>1</sex><value>0.7657416603128532</value></ability><ability><age>93</age><sex>0</sex><value>0.8409287605373504</value></ability><ability><age>93</age><sex>1</sex><value>0.7566488981246948</value></ability><ability><age>94</age><sex>0</sex><value>0.8320512075590328</value></ability><ability><age>94</age><sex>1</sex><value>0.7469023984336314</value></ability><ability><age>95</age><sex>0</sex><value>0.8220381736755371</value></ability><ability><age>95</age><sex>1</sex><value>0.7366427944974874</value></ability></baselineAbility>
