# Supplementary material for: Identification of differences in health impact modelling of salt reduction
Source: PLoS One. 2017 Nov 28;12(11):e0186760. doi: 10.1371/journal.pone.0186760 (PMC5705127; doi:10.1371/journal.pone.0186760)
Supplement: S2 Data — (ZIP) [file pone.0186760.s002.zip › Change in prevalence/Simulations/CZM_SBP/parameters/baselineFatalIncidence_0_0_CVA.xml]

<?xml version="1.0" encoding="UTF-8" standalone="no"?><baselineFatalIncidences><baselineFatalIncidence><age>0</age><sex>0</sex><value>0.0</value></baselineFatalIncidence><baselineFatalIncidence><age>0</age><sex>1</sex><value>0.0</value></baselineFatalIncidence><baselineFatalIncidence><age>1</age><sex>0</sex><value>0.0</value></baselineFatalIncidence><baselineFatalIncidence><age>1</age><sex>1</sex><value>0.0</value></baselineFatalIncidence><baselineFatalIncidence><age>2</age><sex>0</sex><value>0.0</value></baselineFatalIncidence><baselineFatalIncidence><age>2</age><sex>1</sex><value>0.0</value></baselineFatalIncidence><baselineFatalIncidence><age>3</age><sex>0</sex><value>0.0</value></baselineFatalIncidence><baselineFatalIncidence><age>3</age><sex>1</sex><value>0.0</value></baselineFatalIncidence><baselineFatalIncidence><age>4</age><sex>0</sex><value>0.0</value></baselineFatalIncidence><baselineFatalIncidence><age>4</age><sex>1</sex><value>0.0</value></baselineFatalIncidence><baselineFatalIncidence><age>5</age><sex>0</sex><value>0.0</value></baselineFatalIncidence><baselineFatalIncidence><age>5</age><sex>1</sex><value>0.0</value></baselineFatalIncidence><baselineFatalIncidence><age>6</age><sex>0</sex><value>0.0</value></baselineFatalIncidence><baselineFatalIncidence><age>6</age><sex>1</sex><value>0.0</value></baselineFatalIncidence><baselineFatalIncidence><age>7</age><sex>0</sex><value>0.0</value></baselineFatalIncidence><baselineFatalIncidence><age>7</age><sex>1</sex><value>0.0</value></baselineFatalIncidence><baselineFatalIncidence><age>8</age><sex>0</sex><value>0.0</value></baselineFatalIncidence><baselineFatalIncidence><age>8</age><sex>1</sex><value>0.0</value></baselineFatalIncidence><baselineFatalIncidence><age>9</age><sex>0</sex><value>0.0</value></baselineFatalIncidence><baselineFatalIncidence><age>9</age><sex>1</sex><value>0.0</value></baselineFatalIncidence><baselineFatalIncidence><age>10</age><sex>0</sex><value>0.0</value></baselineFatalIncidence><baselineFatalIncidence><age>10</age><sex>1</sex><value>0.0</value></baselineFatalIncidence><baselineFatalIncidence><age>11</age><sex>0</sex><value>0.0</value></baselineFatalIncidence><baselineFatalIncidence><age>11</age><sex>1</sex><value>0.0</value></baselineFatalIncidence><baselineFatalIncidence><age>12</age><sex>0</sex><value>0.0</value></baselineFatalIncidence><baselineFatalIncidence><age>12</age><sex>1</sex><value>0.0</value></baselineFatalIncidence><baselineFatalIncidence><age>13</age><sex>0</sex><value>0.0</value></baselineFatalIncidence><baselineFatalIncidence><age>13</age><sex>1</sex><value>0.0</value></baselineFatalIncidence><baselineFatalIncidence><age>14</age><sex>0</sex><value>0.0</value></baselineFatalIncidence><baselineFatalIncidence><age>14</age><sex>1</sex><value>0.0</value></baselineFatalIncidence><baselineFatalIncidence><age>15</age><sex>0</sex><value>0.0</value></baselineFatalIncidence><baselineFatalIncidence><age>15</age><sex>1</sex><value>0.0</value></baselineFatalIncidence><baselineFatalIncidence><age>16</age><sex>0</sex><value>0.0</value></baselineFatalIncidence><baselineFatalIncidence><age>16</age><sex>1</sex><value>0.0</value></baselineFatalIncidence><baselineFatalIncidence><age>17</age><sex>0</sex><value>0.0</value></baselineFatalIncidence><baselineFatalIncidence><age>17</age><sex>1</sex><value>0.0</value></baselineFatalIncidence><baselineFatalIncidence><age>18</age><sex>0</sex><value>0.0</value></baselineFatalIncidence><baselineFatalIncidence><age>18</age><sex>1</sex><value>0.0</value></baselineFatalIncidence><baselineFatalIncidence><age>19</age><sex>0</sex><value>0.0</value></baselineFatalIncidence><baselineFatalIncidence><age>19</age><sex>1</sex><value>0.0</value></baselineFatalIncidence><baselineFatalIncidence><age>20</age><sex>0</sex><value>0.0</value></baselineFatalIncidence><baselineFatalIncidence><age>20</age><sex>1</sex><value>0.0</value></baselineFatalIncidence><baselineFatalIncidence><age>21</age><sex>0</sex><value>0.0</value></baselineFatalIncidence><baselineFatalIncidence><age>21</age><sex>1</sex><value>0.0</value></baselineFatalIncidence><baselineFatalIncidence><age>22</age><sex>0</sex><value>0.0</value></baselineFatalIncidence><baselineFatalIncidence><age>22</age><sex>1</sex><value>0.0</value></baselineFatalIncidence><baselineFatalIncidence><age>23</age><sex>0</sex><value>0.0</value></baselineFatalIncidence><baselineFatalIncidence><age>23</age><sex>1</sex><value>0.0</value></baselineFatalIncidence><baselineFatalIncidence><age>24</age><sex>0</sex><value>0.0</value></baselineFatalIncidence><baselineFatalIncidence><age>24</age><sex>1</sex><value>0.0</value></baselineFatalIncidence><baselineFatalIncidence><age>25</age><sex>0</sex><value>0.0</value></baselineFatalIncidence><baselineFatalIncidence><age>25</age><sex>1</sex><value>0.0</value></baselineFatalIncidence><baselineFatalIncidence><age>26</age><sex>0</sex><value>0.0</value></baselineFatalIncidence><baselineFatalIncidence><age>26</age><sex>1</sex><value>0.0</value></baselineFatalIncidence><baselineFatalIncidence><age>27</age><sex>0</sex><value>0.0</value></baselineFatalIncidence><baselineFatalIncidence><age>27</age><sex>1</sex><value>0.0</value></baselineFatalIncidence><baselineFatalIncidence><age>28</age><sex>0</sex><value>0.0</value></baselineFatalIncidence><baselineFatalIncidence><age>28</age><sex>1</sex><value>0.0</value></baselineFatalIncidence><baselineFatalIncidence><age>29</age><sex>0</sex><value>0.0</value></baselineFatalIncidence><baselineFatalIncidence><age>29</age><sex>1</sex><value>0.0</value></baselineFatalIncidence><baselineFatalIncidence><age>30</age><sex>0</sex><value>0.0</value></baselineFatalIncidence><baselineFatalIncidence><age>30</age><sex>1</sex><value>0.0</value></baselineFatalIncidence><baselineFatalIncidence><age>31</age><sex>0</sex><value>0.0</value></baselineFatalIncidence><baselineFatalIncidence><age>31</age><sex>1</sex><value>0.0</value></baselineFatalIncidence><baselineFatalIncidence><age>32</age><sex>0</sex><value>0.0</value></baselineFatalIncidence><baselineFatalIncidence><age>32</age><sex>1</sex><value>0.0</value></baselineFatalIncidence><baselineFatalIncidence><age>33</age><sex>0</sex><value>0.0</value></baselineFatalIncidence><baselineFatalIncidence><age>33</age><sex>1</sex><value>0.0</value></baselineFatalIncidence><baselineFatalIncidence><age>34</age><sex>0</sex><value>0.0</value></baselineFatalIncidence><baselineFatalIncidence><age>34</age><sex>1</sex><value>0.0</value></baselineFatalIncidence><baselineFatalIncidence><age>35</age><sex>0</sex><value>6.5119175E-6</value></baselineFatalIncidence><baselineFatalIncidence><age>35</age><sex>1</sex><value>1.057915E-5</value></baselineFatalIncidence><baselineFatalIncidence><age>36</age><sex>0</sex><value>6.821451E-6</value></baselineFatalIncidence><baselineFatalIncidence><age>36</age><sex>1</sex><value>1.0494754E-5</value></baselineFatalIncidence><baselineFatalIncidence><age>37</age><sex>0</sex><value>7.150783E-6</value></baselineFatalIncidence><baselineFatalIncidence><age>37</age><sex>1</sex><value>1.047531E-5</value></baselineFatalIncidence><baselineFatalIncidence><age>38</age><sex>0</sex><value>7.5008097E-6</value></baselineFatalIncidence><baselineFatalIncidence><age>38</age><sex>1</sex><value>1.051295E-5</value></baselineFatalIncidence><baselineFatalIncidence><age>39</age><sex>0</sex><value>7.879679E-6</value></baselineFatalIncidence><baselineFatalIncidence><age>39</age><sex>1</sex><value>1.0606848E-5</value></baselineFatalIncidence><baselineFatalIncidence><age>40</age><sex>0</sex><value>8.285258E-6</value></baselineFatalIncidence><baselineFatalIncidence><age>40</age><sex>1</sex><value>1.0756689E-5</value></baselineFatalIncidence><baselineFatalIncidence><age>41</age><sex>0</sex><value>8.72595E-6</value></baselineFatalIncidence><baselineFatalIncidence><age>41</age><sex>1</sex><value>1.095545E-5</value></baselineFatalIncidence><baselineFatalIncidence><age>42</age><sex>0</sex><value>9.197319E-6</value></baselineFatalIncidence><baselineFatalIncidence><age>42</age><sex>1</sex><value>1.1219985E-5</value></baselineFatalIncidence><baselineFatalIncidence><age>43</age><sex>0</sex><value>9.714315E-6</value></baselineFatalIncidence><baselineFatalIncidence><age>43</age><sex>1</sex><value>1.15387475E-5</value></baselineFatalIncidence><baselineFatalIncidence><age>44</age><sex>0</sex><value>1.0274254E-5</value></baselineFatalIncidence><baselineFatalIncidence><age>44</age><sex>1</sex><value>1.1917667E-5</value></baselineFatalIncidence><baselineFatalIncidence><age>45</age><sex>0</sex><value>1.0884214E-5</value></baselineFatalIncidence><baselineFatalIncidence><age>45</age><sex>1</sex><value>1.2364054E-5</value></baselineFatalIncidence><baselineFatalIncidence><age>46</age><sex>0</sex><value>1.15496505E-5</value></baselineFatalIncidence><baselineFatalIncidence><age>46</age><sex>1</sex><value>1.287696E-5</value></baselineFatalIncidence><baselineFatalIncidence><age>47</age><sex>0</sex><value>1.2283399E-5</value></baselineFatalIncidence><baselineFatalIncidence><age>47</age><sex>1</sex><value>1.3464899E-5</value></baselineFatalIncidence><baselineFatalIncidence><age>48</age><sex>0</sex><value>1.3086057E-5</value></baselineFatalIncidence><baselineFatalIncidence><age>48</age><sex>1</sex><value>1.4136247E-5</value></baselineFatalIncidence><baselineFatalIncidence><age>49</age><sex>0</sex><value>1.3969804E-5</value></baselineFatalIncidence><baselineFatalIncidence><age>49</age><sex>1</sex><value>1.4892342E-5</value></baselineFatalIncidence><baselineFatalIncidence><age>50</age><sex>0</sex><value>1.572219E-5</value></baselineFatalIncidence><baselineFatalIncidence><age>50</age><sex>1</sex><value>1.6300184E-5</value></baselineFatalIncidence><baselineFatalIncidence><age>51</age><sex>0</sex><value>1.6894193E-5</value></baselineFatalIncidence><baselineFatalIncidence><age>51</age><sex>1</sex><value>1.7352906E-5</value></baselineFatalIncidence><baselineFatalIncidence><age>52</age><sex>0</sex><value>1.8202432E-5</value></baselineFatalIncidence><baselineFatalIncidence><age>52</age><sex>1</sex><value>1.852907E-5</value></baselineFatalIncidence><baselineFatalIncidence><age>53</age><sex>0</sex><value>1.9652492E-5</value></baselineFatalIncidence><baselineFatalIncidence><age>53</age><sex>1</sex><value>1.9851122E-5</value></baselineFatalIncidence><baselineFatalIncidence><age>54</age><sex>0</sex><value>2.1273987E-5</value></baselineFatalIncidence><baselineFatalIncidence><age>54</age><sex>1</sex><value>2.1333432E-5</value></baselineFatalIncidence><baselineFatalIncidence><age>55</age><sex>0</sex><value>2.3081408E-5</value></baselineFatalIncidence><baselineFatalIncidence><age>55</age><sex>1</sex><value>2.3002516E-5</value></baselineFatalIncidence><baselineFatalIncidence><age>56</age><sex>0</sex><value>2.5108957E-5</value></baselineFatalIncidence><baselineFatalIncidence><age>56</age><sex>1</sex><value>2.4871537E-5</value></baselineFatalIncidence><baselineFatalIncidence><age>57</age><sex>0</sex><value>2.73774E-5</value></baselineFatalIncidence><baselineFatalIncidence><age>57</age><sex>1</sex><value>2.696922E-5</value></baselineFatalIncidence><baselineFatalIncidence><age>58</age><sex>0</sex><value>2.9929157E-5</value></baselineFatalIncidence><baselineFatalIncidence><age>58</age><sex>1</sex><value>2.9319703E-5</value></baselineFatalIncidence><baselineFatalIncidence><age>59</age><sex>0</sex><value>3.279865E-5</value></baselineFatalIncidence><baselineFatalIncidence><age>59</age><sex>1</sex><value>3.1974967E-5</value></baselineFatalIncidence><baselineFatalIncidence><age>60</age><sex>0</sex><value>4.235054E-5</value></baselineFatalIncidence><baselineFatalIncidence><age>60</age><sex>1</sex><value>3.9747305E-5</value></baselineFatalIncidence><baselineFatalIncidence><age>61</age><sex>0</sex><value>4.6846413E-5</value></baselineFatalIncidence><baselineFatalIncidence><age>61</age><sex>1</sex><value>4.383472E-5</value></baselineFatalIncidence><baselineFatalIncidence><age>62</age><sex>0</sex><value>5.1933042E-5</value></baselineFatalIncidence><baselineFatalIncidence><age>62</age><sex>1</sex><value>4.845042E-5</value></baselineFatalIncidence><baselineFatalIncidence><age>63</age><sex>0</sex><value>5.769177E-5</value></baselineFatalIncidence><baselineFatalIncidence><age>63</age><sex>1</sex><value>5.3656342E-5</value></baselineFatalIncidence><baselineFatalIncidence><age>64</age><sex>0</sex><value>6.4221116E-5</value></baselineFatalIncidence><baselineFatalIncidence><age>64</age><sex>1</sex><value>5.9545735E-5</value></baselineFatalIncidence><baselineFatalIncidence><age>65</age><sex>0</sex><value>7.162586E-5</value></baselineFatalIncidence><baselineFatalIncidence><age>65</age><sex>1</sex><value>6.619002E-5</value></baselineFatalIncidence><baselineFatalIncidence><age>66</age><sex>0</sex><value>8.0030826E-5</value></baselineFatalIncidence><baselineFatalIncidence><age>66</age><sex>1</sex><value>7.3710566E-5</value></baselineFatalIncidence><baselineFatalIncidence><age>67</age><sex>0</sex><value>8.957602E-5</value></baselineFatalIncidence><baselineFatalIncidence><age>67</age><sex>1</sex><value>8.222064E-5</value></baselineFatalIncidence><baselineFatalIncidence><age>68</age><sex>0</sex><value>1.0040603E-4</value></baselineFatalIncidence><baselineFatalIncidence><age>68</age><sex>1</sex><value>9.1788614E-5</value></baselineFatalIncidence><baselineFatalIncidence><age>69</age><sex>0</sex><value>1.127074E-4</value></baselineFatalIncidence><baselineFatalIncidence><age>69</age><sex>1</sex><value>1.0262805E-4</value></baselineFatalIncidence><baselineFatalIncidence><age>70</age><sex>0</sex><value>1.5900286E-4</value></baselineFatalIncidence><baselineFatalIncidence><age>70</age><sex>1</sex><value>1.4181779E-4</value></baselineFatalIncidence><baselineFatalIncidence><age>71</age><sex>0</sex><value>1.7927845E-4</value></baselineFatalIncidence><baselineFatalIncidence><age>71</age><sex>1</sex><value>1.5973397E-4</value></baselineFatalIncidence><baselineFatalIncidence><age>72</age><sex>0</sex><value>2.0227933E-4</value></baselineFatalIncidence><baselineFatalIncidence><age>72</age><sex>1</sex><value>1.7995632E-4</value></baselineFatalIncidence><baselineFatalIncidence><age>73</age><sex>0</sex><value>2.2829416E-4</value></baselineFatalIncidence><baselineFatalIncidence><age>73</age><sex>1</sex><value>2.0271333E-4</value></baselineFatalIncidence><baselineFatalIncidence><age>74</age><sex>0</sex><value>2.5768523E-4</value></baselineFatalIncidence><baselineFatalIncidence><age>74</age><sex>1</sex><value>2.2829928E-4</value></baselineFatalIncidence><baselineFatalIncidence><age>75</age><sex>0</sex><value>2.9087477E-4</value></baselineFatalIncidence><baselineFatalIncidence><age>75</age><sex>1</sex><value>2.5708703E-4</value></baselineFatalIncidence><baselineFatalIncidence><age>76</age><sex>0</sex><value>3.2824386E-4</value></baselineFatalIncidence><baselineFatalIncidence><age>76</age><sex>1</sex><value>2.8932464E-4</value></baselineFatalIncidence><baselineFatalIncidence><age>77</age><sex>0</sex><value>3.7019662E-4</value></baselineFatalIncidence><baselineFatalIncidence><age>77</age><sex>1</sex><value>3.252919E-4</value></baselineFatalIncidence><baselineFatalIncidence><age>78</age><sex>0</sex><value>4.1715454E-4</value></baselineFatalIncidence><baselineFatalIncidence><age>78</age><sex>1</sex><value>3.6533893E-4</value></baselineFatalIncidence><baselineFatalIncidence><age>79</age><sex>0</sex><value>4.6967051E-4</value></baselineFatalIncidence><baselineFatalIncidence><age>79</age><sex>1</sex><value>4.097509E-4</value></baselineFatalIncidence><baselineFatalIncidence><age>80</age><sex>0</sex><value>7.9496915E-4</value></baselineFatalIncidence><baselineFatalIncidence><age>80</age><sex>1</sex><value>7.097427E-4</value></baselineFatalIncidence><baselineFatalIncidence><age>81</age><sex>0</sex><value>8.898562E-4</value></baselineFatalIncidence><baselineFatalIncidence><age>81</age><sex>1</sex><value>7.962125E-4</value></baselineFatalIncidence><baselineFatalIncidence><age>82</age><sex>0</sex><value>9.93733E-4</value></baselineFatalIncidence><baselineFatalIncidence><age>82</age><sex>1</sex><value>8.90728E-4</value></baselineFatalIncidence><baselineFatalIncidence><age>83</age><sex>0</sex><value>0.0011069425</value></baselineFatalIncidence><baselineFatalIncidence><age>83</age><sex>1</sex><value>9.933908E-4</value></baselineFatalIncidence><baselineFatalIncidence><age>84</age><sex>0</sex><value>0.0012296919</value></baselineFatalIncidence><baselineFatalIncidence><age>84</age><sex>1</sex><value>0.0011041934</value></baselineFatalIncidence><baselineFatalIncidence><age>85</age><sex>0</sex><value>0.0013617616</value></baselineFatalIncidence><baselineFatalIncidence><age>85</age><sex>1</sex><value>0.0012229398</value></baselineFatalIncidence><baselineFatalIncidence><age>86</age><sex>0</sex><value>0.0015031088</value></baselineFatalIncidence><baselineFatalIncidence><age>86</age><sex>1</sex><value>0.0013491401</value></baselineFatalIncidence><baselineFatalIncidence><age>87</age><sex>0</sex><value>0.0016531632</value></baselineFatalIncidence><baselineFatalIncidence><age>87</age><sex>1</sex><value>0.0014822187</value></baselineFatalIncidence><baselineFatalIncidence><age>88</age><sex>0</sex><value>0.0018113022</value></baselineFatalIncidence><baselineFatalIncidence><age>88</age><sex>1</sex><value>0.001621214</value></baselineFatalIncidence><baselineFatalIncidence><age>89</age><sex>0</sex><value>0.0019761748</value></baselineFatalIncidence><baselineFatalIncidence><age>89</age><sex>1</sex><value>0.0017646773</value></baselineFatalIncidence><baselineFatalIncidence><age>90</age><sex>0</sex><value>0.002146725</value></baselineFatalIncidence><baselineFatalIncidence><age>90</age><sex>1</sex><value>0.0019110315</value></baselineFatalIncidence><baselineFatalIncidence><age>91</age><sex>0</sex><value>0.0023209415</value></baselineFatalIncidence><baselineFatalIncidence><age>91</age><sex>1</sex><value>0.0020586792</value></baselineFatalIncidence><baselineFatalIncidence><age>92</age><sex>0</sex><value>0.0024971894</value></baselineFatalIncidence><baselineFatalIncidence><age>92</age><sex>1</sex><value>0.0022053467</value></baselineFatalIncidence><baselineFatalIncidence><age>93</age><sex>0</sex><value>0.0026722122</value></baselineFatalIncidence><baselineFatalIncidence><age>93</age><sex>1</sex><value>0.002347926</value></baselineFatalIncidence><baselineFatalIncidence><age>94</age><sex>0</sex><value>0.002844332</value></baselineFatalIncidence><baselineFatalIncidence><age>94</age><sex>1</sex><value>0.0024846485</value></baselineFatalIncidence><baselineFatalIncidence><age>95</age><sex>0</sex><value>0.0030094204</value></baselineFatalIncidence><baselineFatalIncidence><age>95</age><sex>1</sex><value>0.0026115421</value></baselineFatalIncidence></baselineFatalIncidences>
