# Supplementary material for: Identification of differences in health impact modelling of salt reduction
Source: PLoS One. 2017 Nov 28;12(11):e0186760. doi: 10.1371/journal.pone.0186760 (PMC5705127; doi:10.1371/journal.pone.0186760)
Supplement: S2 Data — (ZIP) [file pone.0186760.s002.zip › Change in prevalence/Simulations/CZM_SBP/parameters/baselineFatalIncidence_1_0_IHD.xml]

<?xml version="1.0" encoding="UTF-8" standalone="no"?><baselineFatalIncidences><baselineFatalIncidence><age>0</age><sex>0</sex><value>0.0</value></baselineFatalIncidence><baselineFatalIncidence><age>0</age><sex>1</sex><value>0.0</value></baselineFatalIncidence><baselineFatalIncidence><age>1</age><sex>0</sex><value>0.0</value></baselineFatalIncidence><baselineFatalIncidence><age>1</age><sex>1</sex><value>0.0</value></baselineFatalIncidence><baselineFatalIncidence><age>2</age><sex>0</sex><value>0.0</value></baselineFatalIncidence><baselineFatalIncidence><age>2</age><sex>1</sex><value>0.0</value></baselineFatalIncidence><baselineFatalIncidence><age>3</age><sex>0</sex><value>0.0</value></baselineFatalIncidence><baselineFatalIncidence><age>3</age><sex>1</sex><value>0.0</value></baselineFatalIncidence><baselineFatalIncidence><age>4</age><sex>0</sex><value>0.0</value></baselineFatalIncidence><baselineFatalIncidence><age>4</age><sex>1</sex><value>0.0</value></baselineFatalIncidence><baselineFatalIncidence><age>5</age><sex>0</sex><value>0.0</value></baselineFatalIncidence><baselineFatalIncidence><age>5</age><sex>1</sex><value>0.0</value></baselineFatalIncidence><baselineFatalIncidence><age>6</age><sex>0</sex><value>0.0</value></baselineFatalIncidence><baselineFatalIncidence><age>6</age><sex>1</sex><value>0.0</value></baselineFatalIncidence><baselineFatalIncidence><age>7</age><sex>0</sex><value>0.0</value></baselineFatalIncidence><baselineFatalIncidence><age>7</age><sex>1</sex><value>0.0</value></baselineFatalIncidence><baselineFatalIncidence><age>8</age><sex>0</sex><value>0.0</value></baselineFatalIncidence><baselineFatalIncidence><age>8</age><sex>1</sex><value>0.0</value></baselineFatalIncidence><baselineFatalIncidence><age>9</age><sex>0</sex><value>0.0</value></baselineFatalIncidence><baselineFatalIncidence><age>9</age><sex>1</sex><value>0.0</value></baselineFatalIncidence><baselineFatalIncidence><age>10</age><sex>0</sex><value>0.0</value></baselineFatalIncidence><baselineFatalIncidence><age>10</age><sex>1</sex><value>0.0</value></baselineFatalIncidence><baselineFatalIncidence><age>11</age><sex>0</sex><value>0.0</value></baselineFatalIncidence><baselineFatalIncidence><age>11</age><sex>1</sex><value>0.0</value></baselineFatalIncidence><baselineFatalIncidence><age>12</age><sex>0</sex><value>0.0</value></baselineFatalIncidence><baselineFatalIncidence><age>12</age><sex>1</sex><value>0.0</value></baselineFatalIncidence><baselineFatalIncidence><age>13</age><sex>0</sex><value>0.0</value></baselineFatalIncidence><baselineFatalIncidence><age>13</age><sex>1</sex><value>0.0</value></baselineFatalIncidence><baselineFatalIncidence><age>14</age><sex>0</sex><value>0.0</value></baselineFatalIncidence><baselineFatalIncidence><age>14</age><sex>1</sex><value>0.0</value></baselineFatalIncidence><baselineFatalIncidence><age>15</age><sex>0</sex><value>0.0</value></baselineFatalIncidence><baselineFatalIncidence><age>15</age><sex>1</sex><value>0.0</value></baselineFatalIncidence><baselineFatalIncidence><age>16</age><sex>0</sex><value>0.0</value></baselineFatalIncidence><baselineFatalIncidence><age>16</age><sex>1</sex><value>0.0</value></baselineFatalIncidence><baselineFatalIncidence><age>17</age><sex>0</sex><value>0.0</value></baselineFatalIncidence><baselineFatalIncidence><age>17</age><sex>1</sex><value>0.0</value></baselineFatalIncidence><baselineFatalIncidence><age>18</age><sex>0</sex><value>0.0</value></baselineFatalIncidence><baselineFatalIncidence><age>18</age><sex>1</sex><value>0.0</value></baselineFatalIncidence><baselineFatalIncidence><age>19</age><sex>0</sex><value>0.0</value></baselineFatalIncidence><baselineFatalIncidence><age>19</age><sex>1</sex><value>0.0</value></baselineFatalIncidence><baselineFatalIncidence><age>20</age><sex>0</sex><value>0.0</value></baselineFatalIncidence><baselineFatalIncidence><age>20</age><sex>1</sex><value>0.0</value></baselineFatalIncidence><baselineFatalIncidence><age>21</age><sex>0</sex><value>0.0</value></baselineFatalIncidence><baselineFatalIncidence><age>21</age><sex>1</sex><value>0.0</value></baselineFatalIncidence><baselineFatalIncidence><age>22</age><sex>0</sex><value>0.0</value></baselineFatalIncidence><baselineFatalIncidence><age>22</age><sex>1</sex><value>0.0</value></baselineFatalIncidence><baselineFatalIncidence><age>23</age><sex>0</sex><value>0.0</value></baselineFatalIncidence><baselineFatalIncidence><age>23</age><sex>1</sex><value>0.0</value></baselineFatalIncidence><baselineFatalIncidence><age>24</age><sex>0</sex><value>0.0</value></baselineFatalIncidence><baselineFatalIncidence><age>24</age><sex>1</sex><value>0.0</value></baselineFatalIncidence><baselineFatalIncidence><age>25</age><sex>0</sex><value>0.0</value></baselineFatalIncidence><baselineFatalIncidence><age>25</age><sex>1</sex><value>0.0</value></baselineFatalIncidence><baselineFatalIncidence><age>26</age><sex>0</sex><value>0.0</value></baselineFatalIncidence><baselineFatalIncidence><age>26</age><sex>1</sex><value>0.0</value></baselineFatalIncidence><baselineFatalIncidence><age>27</age><sex>0</sex><value>0.0</value></baselineFatalIncidence><baselineFatalIncidence><age>27</age><sex>1</sex><value>0.0</value></baselineFatalIncidence><baselineFatalIncidence><age>28</age><sex>0</sex><value>0.0</value></baselineFatalIncidence><baselineFatalIncidence><age>28</age><sex>1</sex><value>0.0</value></baselineFatalIncidence><baselineFatalIncidence><age>29</age><sex>0</sex><value>0.0</value></baselineFatalIncidence><baselineFatalIncidence><age>29</age><sex>1</sex><value>0.0</value></baselineFatalIncidence><baselineFatalIncidence><age>30</age><sex>0</sex><value>0.0</value></baselineFatalIncidence><baselineFatalIncidence><age>30</age><sex>1</sex><value>0.0</value></baselineFatalIncidence><baselineFatalIncidence><age>31</age><sex>0</sex><value>0.0</value></baselineFatalIncidence><baselineFatalIncidence><age>31</age><sex>1</sex><value>0.0</value></baselineFatalIncidence><baselineFatalIncidence><age>32</age><sex>0</sex><value>0.0</value></baselineFatalIncidence><baselineFatalIncidence><age>32</age><sex>1</sex><value>0.0</value></baselineFatalIncidence><baselineFatalIncidence><age>33</age><sex>0</sex><value>0.0</value></baselineFatalIncidence><baselineFatalIncidence><age>33</age><sex>1</sex><value>0.0</value></baselineFatalIncidence><baselineFatalIncidence><age>34</age><sex>0</sex><value>0.0</value></baselineFatalIncidence><baselineFatalIncidence><age>34</age><sex>1</sex><value>0.0</value></baselineFatalIncidence><baselineFatalIncidence><age>35</age><sex>0</sex><value>1.4083242E-5</value></baselineFatalIncidence><baselineFatalIncidence><age>35</age><sex>1</sex><value>5.06551E-6</value></baselineFatalIncidence><baselineFatalIncidence><age>36</age><sex>0</sex><value>1.5602829E-5</value></baselineFatalIncidence><baselineFatalIncidence><age>36</age><sex>1</sex><value>5.3325543E-6</value></baselineFatalIncidence><baselineFatalIncidence><age>37</age><sex>0</sex><value>1.7238928E-5</value></baselineFatalIncidence><baselineFatalIncidence><age>37</age><sex>1</sex><value>5.6467757E-6</value></baselineFatalIncidence><baselineFatalIncidence><age>38</age><sex>0</sex><value>1.9021987E-5</value></baselineFatalIncidence><baselineFatalIncidence><age>38</age><sex>1</sex><value>6.000283E-6</value></baselineFatalIncidence><baselineFatalIncidence><age>39</age><sex>0</sex><value>2.0933028E-5</value></baselineFatalIncidence><baselineFatalIncidence><age>39</age><sex>1</sex><value>6.406401E-6</value></baselineFatalIncidence><baselineFatalIncidence><age>40</age><sex>0</sex><value>2.3023855E-5</value></baselineFatalIncidence><baselineFatalIncidence><age>40</age><sex>1</sex><value>6.873639E-6</value></baselineFatalIncidence><baselineFatalIncidence><age>41</age><sex>0</sex><value>2.529983E-5</value></baselineFatalIncidence><baselineFatalIncidence><age>41</age><sex>1</sex><value>7.39698E-6</value></baselineFatalIncidence><baselineFatalIncidence><age>42</age><sex>0</sex><value>2.775951E-5</value></baselineFatalIncidence><baselineFatalIncidence><age>42</age><sex>1</sex><value>8.004533E-6</value></baselineFatalIncidence><baselineFatalIncidence><age>43</age><sex>0</sex><value>3.0422243E-5</value></baselineFatalIncidence><baselineFatalIncidence><age>43</age><sex>1</sex><value>8.688032E-6</value></baselineFatalIncidence><baselineFatalIncidence><age>44</age><sex>0</sex><value>3.3297623E-5</value></baselineFatalIncidence><baselineFatalIncidence><age>44</age><sex>1</sex><value>9.448333E-6</value></baselineFatalIncidence><baselineFatalIncidence><age>45</age><sex>0</sex><value>3.643364E-5</value></baselineFatalIncidence><baselineFatalIncidence><age>45</age><sex>1</sex><value>1.0323423E-5</value></baselineFatalIncidence><baselineFatalIncidence><age>46</age><sex>0</sex><value>3.9836614E-5</value></baselineFatalIncidence><baselineFatalIncidence><age>46</age><sex>1</sex><value>1.13132355E-5</value></baselineFatalIncidence><baselineFatalIncidence><age>47</age><sex>0</sex><value>4.3551743E-5</value></baselineFatalIncidence><baselineFatalIncidence><age>47</age><sex>1</sex><value>1.2443931E-5</value></baselineFatalIncidence><baselineFatalIncidence><age>48</age><sex>0</sex><value>4.75659E-5</value></baselineFatalIncidence><baselineFatalIncidence><age>48</age><sex>1</sex><value>1.3721113E-5</value></baselineFatalIncidence><baselineFatalIncidence><age>49</age><sex>0</sex><value>5.1954066E-5</value></baselineFatalIncidence><baselineFatalIncidence><age>49</age><sex>1</sex><value>1.5161192E-5</value></baselineFatalIncidence><baselineFatalIncidence><age>50</age><sex>0</sex><value>5.769972E-5</value></baselineFatalIncidence><baselineFatalIncidence><age>50</age><sex>1</sex><value>1.6966613E-5</value></baselineFatalIncidence><baselineFatalIncidence><age>51</age><sex>0</sex><value>6.303847E-5</value></baselineFatalIncidence><baselineFatalIncidence><age>51</age><sex>1</sex><value>1.8879833E-5</value></baselineFatalIncidence><baselineFatalIncidence><age>52</age><sex>0</sex><value>6.8884845E-5</value></baselineFatalIncidence><baselineFatalIncidence><age>52</age><sex>1</sex><value>2.1050742E-5</value></baselineFatalIncidence><baselineFatalIncidence><age>53</age><sex>0</sex><value>7.52747E-5</value></baselineFatalIncidence><baselineFatalIncidence><age>53</age><sex>1</sex><value>2.3514242E-5</value></baselineFatalIncidence><baselineFatalIncidence><age>54</age><sex>0</sex><value>8.2287836E-5</value></baselineFatalIncidence><baselineFatalIncidence><age>54</age><sex>1</sex><value>2.6326532E-5</value></baselineFatalIncidence><baselineFatalIncidence><age>55</age><sex>0</sex><value>8.997592E-5</value></baselineFatalIncidence><baselineFatalIncidence><age>55</age><sex>1</sex><value>2.9523786E-5</value></baselineFatalIncidence><baselineFatalIncidence><age>56</age><sex>0</sex><value>9.841214E-5</value></baselineFatalIncidence><baselineFatalIncidence><age>56</age><sex>1</sex><value>3.3169574E-5</value></baselineFatalIncidence><baselineFatalIncidence><age>57</age><sex>0</sex><value>1.0769964E-4</value></baselineFatalIncidence><baselineFatalIncidence><age>57</age><sex>1</sex><value>3.732034E-5</value></baselineFatalIncidence><baselineFatalIncidence><age>58</age><sex>0</sex><value>1.1791339E-4</value></baselineFatalIncidence><baselineFatalIncidence><age>58</age><sex>1</sex><value>4.2049345E-5</value></baselineFatalIncidence><baselineFatalIncidence><age>59</age><sex>0</sex><value>1.2916568E-4</value></baselineFatalIncidence><baselineFatalIncidence><age>59</age><sex>1</sex><value>4.7440964E-5</value></baselineFatalIncidence><baselineFatalIncidence><age>60</age><sex>0</sex><value>1.5526777E-4</value></baselineFatalIncidence><baselineFatalIncidence><age>60</age><sex>1</sex><value>5.7309313E-5</value></baselineFatalIncidence><baselineFatalIncidence><age>61</age><sex>0</sex><value>1.7075434E-4</value></baselineFatalIncidence><baselineFatalIncidence><age>61</age><sex>1</sex><value>6.501404E-5</value></baselineFatalIncidence><baselineFatalIncidence><age>62</age><sex>0</sex><value>1.878814E-4</value></baselineFatalIncidence><baselineFatalIncidence><age>62</age><sex>1</sex><value>7.3832496E-5</value></baselineFatalIncidence><baselineFatalIncidence><age>63</age><sex>0</sex><value>2.0683098E-4</value></baselineFatalIncidence><baselineFatalIncidence><age>63</age><sex>1</sex><value>8.38684E-5</value></baselineFatalIncidence><baselineFatalIncidence><age>64</age><sex>0</sex><value>2.2784347E-4</value></baselineFatalIncidence><baselineFatalIncidence><age>64</age><sex>1</sex><value>9.5318595E-5</value></baselineFatalIncidence><baselineFatalIncidence><age>65</age><sex>0</sex><value>2.511379E-4</value></baselineFatalIncidence><baselineFatalIncidence><age>65</age><sex>1</sex><value>1.0834385E-4</value></baselineFatalIncidence><baselineFatalIncidence><age>66</age><sex>0</sex><value>2.769662E-4</value></baselineFatalIncidence><baselineFatalIncidence><age>66</age><sex>1</sex><value>1.231563E-4</value></baselineFatalIncidence><baselineFatalIncidence><age>67</age><sex>0</sex><value>3.055898E-4</value></baselineFatalIncidence><baselineFatalIncidence><age>67</age><sex>1</sex><value>1.3997407E-4</value></baselineFatalIncidence><baselineFatalIncidence><age>68</age><sex>0</sex><value>3.3737445E-4</value></baselineFatalIncidence><baselineFatalIncidence><age>68</age><sex>1</sex><value>1.5899443E-4</value></baselineFatalIncidence><baselineFatalIncidence><age>69</age><sex>0</sex><value>3.7262103E-4</value></baselineFatalIncidence><baselineFatalIncidence><age>69</age><sex>1</sex><value>1.8054398E-4</value></baselineFatalIncidence><baselineFatalIncidence><age>70</age><sex>0</sex><value>4.7700727E-4</value></baselineFatalIncidence><baselineFatalIncidence><age>70</age><sex>1</sex><value>2.337665E-4</value></baselineFatalIncidence><baselineFatalIncidence><age>71</age><sex>0</sex><value>5.2786124E-4</value></baselineFatalIncidence><baselineFatalIncidence><age>71</age><sex>1</sex><value>2.6594175E-4</value></baselineFatalIncidence><baselineFatalIncidence><age>72</age><sex>0</sex><value>5.841979E-4</value></baselineFatalIncidence><baselineFatalIncidence><age>72</age><sex>1</sex><value>3.021647E-4</value></baselineFatalIncidence><baselineFatalIncidence><age>73</age><sex>0</sex><value>6.4653356E-4</value></baselineFatalIncidence><baselineFatalIncidence><age>73</age><sex>1</sex><value>3.4270535E-4</value></baselineFatalIncidence><baselineFatalIncidence><age>74</age><sex>0</sex><value>7.1540364E-4</value></baselineFatalIncidence><baselineFatalIncidence><age>74</age><sex>1</sex><value>3.880106E-4</value></baselineFatalIncidence><baselineFatalIncidence><age>75</age><sex>0</sex><value>7.9150096E-4</value></baselineFatalIncidence><baselineFatalIncidence><age>75</age><sex>1</sex><value>4.3841396E-4</value></baselineFatalIncidence><baselineFatalIncidence><age>76</age><sex>0</sex><value>8.7545835E-4</value></baselineFatalIncidence><baselineFatalIncidence><age>76</age><sex>1</sex><value>4.9426855E-4</value></baselineFatalIncidence><baselineFatalIncidence><age>77</age><sex>0</sex><value>9.678733E-4</value></baselineFatalIncidence><baselineFatalIncidence><age>77</age><sex>1</sex><value>5.5576605E-4</value></baselineFatalIncidence><baselineFatalIncidence><age>78</age><sex>0</sex><value>0.0010694361</value></baselineFatalIncidence><baselineFatalIncidence><age>78</age><sex>1</sex><value>6.2322465E-4</value></baselineFatalIncidence><baselineFatalIncidence><age>79</age><sex>0</sex><value>0.0011810295</value></baselineFatalIncidence><baselineFatalIncidence><age>79</age><sex>1</sex><value>6.967304E-4</value></baselineFatalIncidence><baselineFatalIncidence><age>80</age><sex>0</sex><value>0.001509571</value></baselineFatalIncidence><baselineFatalIncidence><age>80</age><sex>1</sex><value>9.0809254E-4</value></baselineFatalIncidence><baselineFatalIncidence><age>81</age><sex>0</sex><value>0.0016620127</value></baselineFatalIncidence><baselineFatalIncidence><age>81</age><sex>1</sex><value>0.0010096314</value></baselineFatalIncidence><baselineFatalIncidence><age>82</age><sex>0</sex><value>0.0018275211</value></baselineFatalIncidence><baselineFatalIncidence><age>82</age><sex>1</sex><value>0.0011179991</value></baselineFatalIncidence><baselineFatalIncidence><age>83</age><sex>0</sex><value>0.0020068227</value></baselineFatalIncidence><baselineFatalIncidence><age>83</age><sex>1</sex><value>0.0012326149</value></baselineFatalIncidence><baselineFatalIncidence><age>84</age><sex>0</sex><value>0.002200478</value></baselineFatalIncidence><baselineFatalIncidence><age>84</age><sex>1</sex><value>0.0013528322</value></baselineFatalIncidence><baselineFatalIncidence><age>85</age><sex>0</sex><value>0.0024087792</value></baselineFatalIncidence><baselineFatalIncidence><age>85</age><sex>1</sex><value>0.001477571</value></baselineFatalIncidence><baselineFatalIncidence><age>86</age><sex>0</sex><value>0.0026322117</value></baselineFatalIncidence><baselineFatalIncidence><age>86</age><sex>1</sex><value>0.0016054795</value></baselineFatalIncidence><baselineFatalIncidence><age>87</age><sex>0</sex><value>0.002870764</value></baselineFatalIncidence><baselineFatalIncidence><age>87</age><sex>1</sex><value>0.0017352351</value></baselineFatalIncidence><baselineFatalIncidence><age>88</age><sex>0</sex><value>0.003124519</value></baselineFatalIncidence><baselineFatalIncidence><age>88</age><sex>1</sex><value>0.0018649023</value></baselineFatalIncidence><baselineFatalIncidence><age>89</age><sex>0</sex><value>0.0033927942</value></baselineFatalIncidence><baselineFatalIncidence><age>89</age><sex>1</sex><value>0.0019921856</value></baselineFatalIncidence><baselineFatalIncidence><age>90</age><sex>0</sex><value>0.0036754408</value></baselineFatalIncidence><baselineFatalIncidence><age>90</age><sex>1</sex><value>0.0021146548</value></baselineFatalIncidence><baselineFatalIncidence><age>91</age><sex>0</sex><value>0.0039711194</value></baselineFatalIncidence><baselineFatalIncidence><age>91</age><sex>1</sex><value>0.0022302845</value></baselineFatalIncidence><baselineFatalIncidence><age>92</age><sex>0</sex><value>0.0042793513</value></baselineFatalIncidence><baselineFatalIncidence><age>92</age><sex>1</sex><value>0.002336297</value></baselineFatalIncidence><baselineFatalIncidence><age>93</age><sex>0</sex><value>0.0045972904</value></baselineFatalIncidence><baselineFatalIncidence><age>93</age><sex>1</sex><value>0.002429289</value></baselineFatalIncidence><baselineFatalIncidence><age>94</age><sex>0</sex><value>0.0049249753</value></baselineFatalIncidence><baselineFatalIncidence><age>94</age><sex>1</sex><value>0.0025080666</value></baselineFatalIncidence><baselineFatalIncidence><age>95</age><sex>0</sex><value>0.0052577876</value></baselineFatalIncidence><baselineFatalIncidence><age>95</age><sex>1</sex><value>0.0025685953</value></baselineFatalIncidence></baselineFatalIncidences>
