# Supplementary material for: Identification of differences in health impact modelling of salt reduction
Source: PLoS One. 2017 Nov 28;12(11):e0186760. doi: 10.1371/journal.pone.0186760 (PMC5705127; doi:10.1371/journal.pone.0186760)
Supplement: S2 Data — (ZIP) [file pone.0186760.s002.zip › Change in prevalence/Simulations/CZM_SBP/parameters/baselineIncidence_0_0_CVA.xml]

<?xml version="1.0" encoding="UTF-8" standalone="no"?><baselineIncidences><baselineIncidence><age>0</age><sex>0</sex><value>0.0</value></baselineIncidence><baselineIncidence><age>0</age><sex>1</sex><value>0.0</value></baselineIncidence><baselineIncidence><age>1</age><sex>0</sex><value>0.0</value></baselineIncidence><baselineIncidence><age>1</age><sex>1</sex><value>0.0</value></baselineIncidence><baselineIncidence><age>2</age><sex>0</sex><value>0.0</value></baselineIncidence><baselineIncidence><age>2</age><sex>1</sex><value>0.0</value></baselineIncidence><baselineIncidence><age>3</age><sex>0</sex><value>0.0</value></baselineIncidence><baselineIncidence><age>3</age><sex>1</sex><value>0.0</value></baselineIncidence><baselineIncidence><age>4</age><sex>0</sex><value>0.0</value></baselineIncidence><baselineIncidence><age>4</age><sex>1</sex><value>0.0</value></baselineIncidence><baselineIncidence><age>5</age><sex>0</sex><value>0.0</value></baselineIncidence><baselineIncidence><age>5</age><sex>1</sex><value>0.0</value></baselineIncidence><baselineIncidence><age>6</age><sex>0</sex><value>0.0</value></baselineIncidence><baselineIncidence><age>6</age><sex>1</sex><value>0.0</value></baselineIncidence><baselineIncidence><age>7</age><sex>0</sex><value>0.0</value></baselineIncidence><baselineIncidence><age>7</age><sex>1</sex><value>0.0</value></baselineIncidence><baselineIncidence><age>8</age><sex>0</sex><value>0.0</value></baselineIncidence><baselineIncidence><age>8</age><sex>1</sex><value>0.0</value></baselineIncidence><baselineIncidence><age>9</age><sex>0</sex><value>0.0</value></baselineIncidence><baselineIncidence><age>9</age><sex>1</sex><value>0.0</value></baselineIncidence><baselineIncidence><age>10</age><sex>0</sex><value>0.0</value></baselineIncidence><baselineIncidence><age>10</age><sex>1</sex><value>0.0</value></baselineIncidence><baselineIncidence><age>11</age><sex>0</sex><value>0.0</value></baselineIncidence><baselineIncidence><age>11</age><sex>1</sex><value>0.0</value></baselineIncidence><baselineIncidence><age>12</age><sex>0</sex><value>0.0</value></baselineIncidence><baselineIncidence><age>12</age><sex>1</sex><value>0.0</value></baselineIncidence><baselineIncidence><age>13</age><sex>0</sex><value>0.0</value></baselineIncidence><baselineIncidence><age>13</age><sex>1</sex><value>0.0</value></baselineIncidence><baselineIncidence><age>14</age><sex>0</sex><value>0.0</value></baselineIncidence><baselineIncidence><age>14</age><sex>1</sex><value>0.0</value></baselineIncidence><baselineIncidence><age>15</age><sex>0</sex><value>0.0</value></baselineIncidence><baselineIncidence><age>15</age><sex>1</sex><value>0.0</value></baselineIncidence><baselineIncidence><age>16</age><sex>0</sex><value>0.0</value></baselineIncidence><baselineIncidence><age>16</age><sex>1</sex><value>0.0</value></baselineIncidence><baselineIncidence><age>17</age><sex>0</sex><value>0.0</value></baselineIncidence><baselineIncidence><age>17</age><sex>1</sex><value>0.0</value></baselineIncidence><baselineIncidence><age>18</age><sex>0</sex><value>0.0</value></baselineIncidence><baselineIncidence><age>18</age><sex>1</sex><value>0.0</value></baselineIncidence><baselineIncidence><age>19</age><sex>0</sex><value>0.0</value></baselineIncidence><baselineIncidence><age>19</age><sex>1</sex><value>0.0</value></baselineIncidence><baselineIncidence><age>20</age><sex>0</sex><value>0.0</value></baselineIncidence><baselineIncidence><age>20</age><sex>1</sex><value>0.0</value></baselineIncidence><baselineIncidence><age>21</age><sex>0</sex><value>0.0</value></baselineIncidence><baselineIncidence><age>21</age><sex>1</sex><value>0.0</value></baselineIncidence><baselineIncidence><age>22</age><sex>0</sex><value>0.0</value></baselineIncidence><baselineIncidence><age>22</age><sex>1</sex><value>0.0</value></baselineIncidence><baselineIncidence><age>23</age><sex>0</sex><value>0.0</value></baselineIncidence><baselineIncidence><age>23</age><sex>1</sex><value>0.0</value></baselineIncidence><baselineIncidence><age>24</age><sex>0</sex><value>0.0</value></baselineIncidence><baselineIncidence><age>24</age><sex>1</sex><value>0.0</value></baselineIncidence><baselineIncidence><age>25</age><sex>0</sex><value>0.0</value></baselineIncidence><baselineIncidence><age>25</age><sex>1</sex><value>0.0</value></baselineIncidence><baselineIncidence><age>26</age><sex>0</sex><value>0.0</value></baselineIncidence><baselineIncidence><age>26</age><sex>1</sex><value>0.0</value></baselineIncidence><baselineIncidence><age>27</age><sex>0</sex><value>0.0</value></baselineIncidence><baselineIncidence><age>27</age><sex>1</sex><value>0.0</value></baselineIncidence><baselineIncidence><age>28</age><sex>0</sex><value>0.0</value></baselineIncidence><baselineIncidence><age>28</age><sex>1</sex><value>0.0</value></baselineIncidence><baselineIncidence><age>29</age><sex>0</sex><value>0.0</value></baselineIncidence><baselineIncidence><age>29</age><sex>1</sex><value>0.0</value></baselineIncidence><baselineIncidence><age>30</age><sex>0</sex><value>0.0</value></baselineIncidence><baselineIncidence><age>30</age><sex>1</sex><value>0.0</value></baselineIncidence><baselineIncidence><age>31</age><sex>0</sex><value>0.0</value></baselineIncidence><baselineIncidence><age>31</age><sex>1</sex><value>0.0</value></baselineIncidence><baselineIncidence><age>32</age><sex>0</sex><value>0.0</value></baselineIncidence><baselineIncidence><age>32</age><sex>1</sex><value>0.0</value></baselineIncidence><baselineIncidence><age>33</age><sex>0</sex><value>0.0</value></baselineIncidence><baselineIncidence><age>33</age><sex>1</sex><value>0.0</value></baselineIncidence><baselineIncidence><age>34</age><sex>0</sex><value>0.0</value></baselineIncidence><baselineIncidence><age>34</age><sex>1</sex><value>0.0</value></baselineIncidence><baselineIncidence><age>35</age><sex>0</sex><value>9.801398E-5</value></baselineIncidence><baselineIncidence><age>35</age><sex>1</sex><value>2.0573531E-4</value></baselineIncidence><baselineIncidence><age>36</age><sex>0</sex><value>1.10302935E-4</value></baselineIncidence><baselineIncidence><age>36</age><sex>1</sex><value>2.1556276E-4</value></baselineIncidence><baselineIncidence><age>37</age><sex>0</sex><value>1.2365275E-4</value></baselineIncidence><baselineIncidence><age>37</age><sex>1</sex><value>2.2631284E-4</value></baselineIncidence><baselineIncidence><age>38</age><sex>0</sex><value>1.3808951E-4</value></baselineIncidence><baselineIncidence><age>38</age><sex>1</sex><value>2.3792741E-4</value></baselineIncidence><baselineIncidence><age>39</age><sex>0</sex><value>1.5377095E-4</value></baselineIncidence><baselineIncidence><age>39</age><sex>1</sex><value>2.5047E-4</value></baselineIncidence><baselineIncidence><age>40</age><sex>0</sex><value>1.7066354E-4</value></baselineIncidence><baselineIncidence><age>40</age><sex>1</sex><value>2.6400358E-4</value></baselineIncidence><baselineIncidence><age>41</age><sex>0</sex><value>1.8893513E-4</value></baselineIncidence><baselineIncidence><age>41</age><sex>1</sex><value>2.7839892E-4</value></baselineIncidence><baselineIncidence><age>42</age><sex>0</sex><value>2.0847953E-4</value></baselineIncidence><baselineIncidence><age>42</age><sex>1</sex><value>2.9411272E-4</value></baselineIncidence><baselineIncidence><age>43</age><sex>0</sex><value>2.2960926E-4</value></baselineIncidence><baselineIncidence><age>43</age><sex>1</sex><value>3.1086977E-4</value></baselineIncidence><baselineIncidence><age>44</age><sex>0</sex><value>2.522381E-4</value></baselineIncidence><baselineIncidence><age>44</age><sex>1</sex><value>3.2881752E-4</value></baselineIncidence><baselineIncidence><age>45</age><sex>0</sex><value>2.7649186E-4</value></baselineIncidence><baselineIncidence><age>45</age><sex>1</sex><value>3.4813496E-4</value></baselineIncidence><baselineIncidence><age>46</age><sex>0</sex><value>3.0245E-4</value></baselineIncidence><baselineIncidence><age>46</age><sex>1</sex><value>3.6875223E-4</value></baselineIncidence><baselineIncidence><age>47</age><sex>0</sex><value>3.3037484E-4</value></baselineIncidence><baselineIncidence><age>47</age><sex>1</sex><value>3.9084165E-4</value></baselineIncidence><baselineIncidence><age>48</age><sex>0</sex><value>3.601947E-4</value></baselineIncidence><baselineIncidence><age>48</age><sex>1</sex><value>4.1455822E-4</value></baselineIncidence><baselineIncidence><age>49</age><sex>0</sex><value>3.9212403E-4</value></baselineIncidence><baselineIncidence><age>49</age><sex>1</sex><value>4.3980876E-4</value></baselineIncidence><baselineIncidence><age>50</age><sex>0</sex><value>4.4831142E-4</value></baselineIncidence><baselineIncidence><age>50</age><sex>1</sex><value>4.828089E-4</value></baselineIncidence><baselineIncidence><age>51</age><sex>0</sex><value>4.878628E-4</value></baselineIncidence><baselineIncidence><age>51</age><sex>1</sex><value>5.1432673E-4</value></baselineIncidence><baselineIncidence><age>52</age><sex>0</sex><value>5.3055823E-4</value></baselineIncidence><baselineIncidence><age>52</age><sex>1</sex><value>5.479079E-4</value></baselineIncidence><baselineIncidence><age>53</age><sex>0</sex><value>5.762842E-4</value></baselineIncidence><baselineIncidence><age>53</age><sex>1</sex><value>5.8386737E-4</value></baselineIncidence><baselineIncidence><age>54</age><sex>0</sex><value>6.2558893E-4</value></baselineIncidence><baselineIncidence><age>54</age><sex>1</sex><value>6.2237005E-4</value></baselineIncidence><baselineIncidence><age>55</age><sex>0</sex><value>6.78501E-4</value></baselineIncidence><baselineIncidence><age>55</age><sex>1</sex><value>6.636977E-4</value></baselineIncidence><baselineIncidence><age>56</age><sex>0</sex><value>7.355784E-4</value></baselineIncidence><baselineIncidence><age>56</age><sex>1</sex><value>7.078219E-4</value></baselineIncidence><baselineIncidence><age>57</age><sex>0</sex><value>7.968594E-4</value></baselineIncidence><baselineIncidence><age>57</age><sex>1</sex><value>7.550033E-4</value></baselineIncidence><baselineIncidence><age>58</age><sex>0</sex><value>8.629557E-4</value></baselineIncidence><baselineIncidence><age>58</age><sex>1</sex><value>8.0535037E-4</value></baselineIncidence><baselineIncidence><age>59</age><sex>0</sex><value>9.341048E-4</value></baselineIncidence><baselineIncidence><age>59</age><sex>1</sex><value>8.594421E-4</value></baselineIncidence><baselineIncidence><age>60</age><sex>0</sex><value>0.0011844612</value></baselineIncidence><baselineIncidence><age>60</age><sex>1</sex><value>0.0010383609</value></baselineIncidence><baselineIncidence><age>61</age><sex>0</sex><value>0.0012863918</value></baselineIncidence><baselineIncidence><age>61</age><sex>1</sex><value>0.0011145954</value></baselineIncidence><baselineIncidence><age>62</age><sex>0</sex><value>0.0013963167</value></baselineIncidence><baselineIncidence><age>62</age><sex>1</sex><value>0.0011962357</value></baselineIncidence><baselineIncidence><age>63</age><sex>0</sex><value>0.0015146942</value></baselineIncidence><baselineIncidence><age>63</age><sex>1</sex><value>0.0012834519</value></baselineIncidence><baselineIncidence><age>64</age><sex>0</sex><value>0.0016421563</value></baselineIncidence><baselineIncidence><age>64</age><sex>1</sex><value>0.0013766165</value></baselineIncidence><baselineIncidence><age>65</age><sex>0</sex><value>0.0017791588</value></baselineIncidence><baselineIncidence><age>65</age><sex>1</sex><value>0.0014758195</value></baselineIncidence><baselineIncidence><age>66</age><sex>0</sex><value>0.0019262694</value></baselineIncidence><baselineIncidence><age>66</age><sex>1</sex><value>0.0015815843</value></baselineIncidence><baselineIncidence><age>67</age><sex>0</sex><value>0.0020840429</value></baselineIncidence><baselineIncidence><age>67</age><sex>1</sex><value>0.0016940164</value></baselineIncidence><baselineIncidence><age>68</age><sex>0</sex><value>0.0022528113</value></baselineIncidence><baselineIncidence><age>68</age><sex>1</sex><value>0.001812537</value></baselineIncidence><baselineIncidence><age>69</age><sex>0</sex><value>0.0024329568</value></baselineIncidence><baselineIncidence><age>69</age><sex>1</sex><value>0.0019382683</value></baselineIncidence><baselineIncidence><age>70</age><sex>0</sex><value>0.0032635706</value></baselineIncidence><baselineIncidence><age>70</age><sex>1</sex><value>0.0025307105</value></baselineIncidence><baselineIncidence><age>71</age><sex>0</sex><value>0.0035205318</value></baselineIncidence><baselineIncidence><age>71</age><sex>1</sex><value>0.0027129059</value></baselineIncidence><baselineIncidence><age>72</age><sex>0</sex><value>0.0037914522</value></baselineIncidence><baselineIncidence><age>72</age><sex>1</sex><value>0.0029034228</value></baselineIncidence><baselineIncidence><age>73</age><sex>0</sex><value>0.0040754834</value></baselineIncidence><baselineIncidence><age>73</age><sex>1</sex><value>0.0031013736</value></baselineIncidence><baselineIncidence><age>74</age><sex>0</sex><value>0.0043720086</value></baselineIncidence><baselineIncidence><age>74</age><sex>1</sex><value>0.003306165</value></baselineIncidence><baselineIncidence><age>75</age><sex>0</sex><value>0.0046799085</value></baselineIncidence><baselineIncidence><age>75</age><sex>1</sex><value>0.0035172002</value></baselineIncidence><baselineIncidence><age>76</age><sex>0</sex><value>0.0049976204</value></baselineIncidence><baselineIncidence><age>76</age><sex>1</sex><value>0.0037327462</value></baselineIncidence><baselineIncidence><age>77</age><sex>0</sex><value>0.005322938</value></baselineIncidence><baselineIncidence><age>77</age><sex>1</sex><value>0.0039509833</value></baselineIncidence><baselineIncidence><age>78</age><sex>0</sex><value>0.0056532733</value></baselineIncidence><baselineIncidence><age>78</age><sex>1</sex><value>0.0041700555</value></baselineIncidence><baselineIncidence><age>79</age><sex>0</sex><value>0.0059858104</value></baselineIncidence><baselineIncidence><age>79</age><sex>1</sex><value>0.004387616</value></baselineIncidence><baselineIncidence><age>80</age><sex>0</sex><value>0.009191697</value></baselineIncidence><baselineIncidence><age>80</age><sex>1</sex><value>0.006916473</value></baselineIncidence><baselineIncidence><age>81</age><sex>0</sex><value>0.009604351</value></baselineIncidence><baselineIncidence><age>81</age><sex>1</sex><value>0.007237211</value></baselineIncidence><baselineIncidence><age>82</age><sex>0</sex><value>0.009989461</value></baselineIncidence><baselineIncidence><age>82</age><sex>1</sex><value>0.0075377217</value></baselineIncidence><baselineIncidence><age>83</age><sex>0</sex><value>0.010339802</value></baselineIncidence><baselineIncidence><age>83</age><sex>1</sex><value>0.0078119095</value></baselineIncidence><baselineIncidence><age>84</age><sex>0</sex><value>0.010647902</value></baselineIncidence><baselineIncidence><age>84</age><sex>1</sex><value>0.00805371</value></baselineIncidence><baselineIncidence><age>85</age><sex>0</sex><value>0.010905303</value></baselineIncidence><baselineIncidence><age>85</age><sex>1</sex><value>0.0082569895</value></baselineIncidence><baselineIncidence><age>86</age><sex>0</sex><value>0.011104802</value></baselineIncidence><baselineIncidence><age>86</age><sex>1</sex><value>0.008415469</value></baselineIncidence><baselineIncidence><age>87</age><sex>0</sex><value>0.011238806</value></baselineIncidence><baselineIncidence><age>87</age><sex>1</sex><value>0.00852375</value></baselineIncidence><baselineIncidence><age>88</age><sex>0</sex><value>0.011301072</value></baselineIncidence><baselineIncidence><age>88</age><sex>1</sex><value>0.008576684</value></baselineIncidence><baselineIncidence><age>89</age><sex>0</sex><value>0.011285172</value></baselineIncidence><baselineIncidence><age>89</age><sex>1</sex><value>0.008569399</value></baselineIncidence><baselineIncidence><age>90</age><sex>0</sex><value>0.01118757</value></baselineIncidence><baselineIncidence><age>90</age><sex>1</sex><value>0.008498629</value></baselineIncidence><baselineIncidence><age>91</age><sex>0</sex><value>0.01100458</value></baselineIncidence><baselineIncidence><age>91</age><sex>1</sex><value>0.00836302</value></baselineIncidence><baselineIncidence><age>92</age><sex>0</sex><value>0.010735532</value></baselineIncidence><baselineIncidence><age>92</age><sex>1</sex><value>0.008161773</value></baselineIncidence><baselineIncidence><age>93</age><sex>0</sex><value>0.01038058</value></baselineIncidence><baselineIncidence><age>93</age><sex>1</sex><value>0.007895083</value></baselineIncidence><baselineIncidence><age>94</age><sex>0</sex><value>0.009943416</value></baselineIncidence><baselineIncidence><age>94</age><sex>1</sex><value>0.0075670956</value></baselineIncidence><baselineIncidence><age>95</age><sex>0</sex><value>0.0094283</value></baselineIncidence><baselineIncidence><age>95</age><sex>1</sex><value>0.0071808985</value></baselineIncidence></baselineIncidences>
