# Supplementary material for: Identification of differences in health impact modelling of salt reduction
Source: PLoS One. 2017 Nov 28;12(11):e0186760. doi: 10.1371/journal.pone.0186760 (PMC5705127; doi:10.1371/journal.pone.0186760)
Supplement: S2 Data — (ZIP) [file pone.0186760.s002.zip › Change in prevalence/Simulations/CZM_SBP/parameters/baselineIncidence_1_0_IHD.xml]

<?xml version="1.0" encoding="UTF-8" standalone="no"?><baselineIncidences><baselineIncidence><age>0</age><sex>0</sex><value>0.0</value></baselineIncidence><baselineIncidence><age>0</age><sex>1</sex><value>0.0</value></baselineIncidence><baselineIncidence><age>1</age><sex>0</sex><value>0.0</value></baselineIncidence><baselineIncidence><age>1</age><sex>1</sex><value>0.0</value></baselineIncidence><baselineIncidence><age>2</age><sex>0</sex><value>0.0</value></baselineIncidence><baselineIncidence><age>2</age><sex>1</sex><value>0.0</value></baselineIncidence><baselineIncidence><age>3</age><sex>0</sex><value>0.0</value></baselineIncidence><baselineIncidence><age>3</age><sex>1</sex><value>0.0</value></baselineIncidence><baselineIncidence><age>4</age><sex>0</sex><value>0.0</value></baselineIncidence><baselineIncidence><age>4</age><sex>1</sex><value>0.0</value></baselineIncidence><baselineIncidence><age>5</age><sex>0</sex><value>0.0</value></baselineIncidence><baselineIncidence><age>5</age><sex>1</sex><value>0.0</value></baselineIncidence><baselineIncidence><age>6</age><sex>0</sex><value>0.0</value></baselineIncidence><baselineIncidence><age>6</age><sex>1</sex><value>0.0</value></baselineIncidence><baselineIncidence><age>7</age><sex>0</sex><value>0.0</value></baselineIncidence><baselineIncidence><age>7</age><sex>1</sex><value>0.0</value></baselineIncidence><baselineIncidence><age>8</age><sex>0</sex><value>0.0</value></baselineIncidence><baselineIncidence><age>8</age><sex>1</sex><value>0.0</value></baselineIncidence><baselineIncidence><age>9</age><sex>0</sex><value>0.0</value></baselineIncidence><baselineIncidence><age>9</age><sex>1</sex><value>0.0</value></baselineIncidence><baselineIncidence><age>10</age><sex>0</sex><value>0.0</value></baselineIncidence><baselineIncidence><age>10</age><sex>1</sex><value>0.0</value></baselineIncidence><baselineIncidence><age>11</age><sex>0</sex><value>0.0</value></baselineIncidence><baselineIncidence><age>11</age><sex>1</sex><value>0.0</value></baselineIncidence><baselineIncidence><age>12</age><sex>0</sex><value>0.0</value></baselineIncidence><baselineIncidence><age>12</age><sex>1</sex><value>0.0</value></baselineIncidence><baselineIncidence><age>13</age><sex>0</sex><value>0.0</value></baselineIncidence><baselineIncidence><age>13</age><sex>1</sex><value>0.0</value></baselineIncidence><baselineIncidence><age>14</age><sex>0</sex><value>0.0</value></baselineIncidence><baselineIncidence><age>14</age><sex>1</sex><value>0.0</value></baselineIncidence><baselineIncidence><age>15</age><sex>0</sex><value>0.0</value></baselineIncidence><baselineIncidence><age>15</age><sex>1</sex><value>0.0</value></baselineIncidence><baselineIncidence><age>16</age><sex>0</sex><value>0.0</value></baselineIncidence><baselineIncidence><age>16</age><sex>1</sex><value>0.0</value></baselineIncidence><baselineIncidence><age>17</age><sex>0</sex><value>0.0</value></baselineIncidence><baselineIncidence><age>17</age><sex>1</sex><value>0.0</value></baselineIncidence><baselineIncidence><age>18</age><sex>0</sex><value>0.0</value></baselineIncidence><baselineIncidence><age>18</age><sex>1</sex><value>0.0</value></baselineIncidence><baselineIncidence><age>19</age><sex>0</sex><value>0.0</value></baselineIncidence><baselineIncidence><age>19</age><sex>1</sex><value>0.0</value></baselineIncidence><baselineIncidence><age>20</age><sex>0</sex><value>0.0</value></baselineIncidence><baselineIncidence><age>20</age><sex>1</sex><value>0.0</value></baselineIncidence><baselineIncidence><age>21</age><sex>0</sex><value>0.0</value></baselineIncidence><baselineIncidence><age>21</age><sex>1</sex><value>0.0</value></baselineIncidence><baselineIncidence><age>22</age><sex>0</sex><value>0.0</value></baselineIncidence><baselineIncidence><age>22</age><sex>1</sex><value>0.0</value></baselineIncidence><baselineIncidence><age>23</age><sex>0</sex><value>0.0</value></baselineIncidence><baselineIncidence><age>23</age><sex>1</sex><value>0.0</value></baselineIncidence><baselineIncidence><age>24</age><sex>0</sex><value>0.0</value></baselineIncidence><baselineIncidence><age>24</age><sex>1</sex><value>0.0</value></baselineIncidence><baselineIncidence><age>25</age><sex>0</sex><value>0.0</value></baselineIncidence><baselineIncidence><age>25</age><sex>1</sex><value>0.0</value></baselineIncidence><baselineIncidence><age>26</age><sex>0</sex><value>0.0</value></baselineIncidence><baselineIncidence><age>26</age><sex>1</sex><value>0.0</value></baselineIncidence><baselineIncidence><age>27</age><sex>0</sex><value>0.0</value></baselineIncidence><baselineIncidence><age>27</age><sex>1</sex><value>0.0</value></baselineIncidence><baselineIncidence><age>28</age><sex>0</sex><value>0.0</value></baselineIncidence><baselineIncidence><age>28</age><sex>1</sex><value>0.0</value></baselineIncidence><baselineIncidence><age>29</age><sex>0</sex><value>0.0</value></baselineIncidence><baselineIncidence><age>29</age><sex>1</sex><value>0.0</value></baselineIncidence><baselineIncidence><age>30</age><sex>0</sex><value>0.0</value></baselineIncidence><baselineIncidence><age>30</age><sex>1</sex><value>0.0</value></baselineIncidence><baselineIncidence><age>31</age><sex>0</sex><value>0.0</value></baselineIncidence><baselineIncidence><age>31</age><sex>1</sex><value>0.0</value></baselineIncidence><baselineIncidence><age>32</age><sex>0</sex><value>0.0</value></baselineIncidence><baselineIncidence><age>32</age><sex>1</sex><value>0.0</value></baselineIncidence><baselineIncidence><age>33</age><sex>0</sex><value>0.0</value></baselineIncidence><baselineIncidence><age>33</age><sex>1</sex><value>0.0</value></baselineIncidence><baselineIncidence><age>34</age><sex>0</sex><value>0.0</value></baselineIncidence><baselineIncidence><age>34</age><sex>1</sex><value>0.0</value></baselineIncidence><baselineIncidence><age>35</age><sex>0</sex><value>3.3850622E-4</value></baselineIncidence><baselineIncidence><age>35</age><sex>1</sex><value>2.4535647E-4</value></baselineIncidence><baselineIncidence><age>36</age><sex>0</sex><value>4.0065634E-4</value></baselineIncidence><baselineIncidence><age>36</age><sex>1</sex><value>2.8020816E-4</value></baselineIncidence><baselineIncidence><age>37</age><sex>0</sex><value>4.700936E-4</value></baselineIncidence><baselineIncidence><age>37</age><sex>1</sex><value>3.1923683E-4</value></baselineIncidence><baselineIncidence><age>38</age><sex>0</sex><value>5.476575E-4</value></baselineIncidence><baselineIncidence><age>38</age><sex>1</sex><value>3.6203433E-4</value></baselineIncidence><baselineIncidence><age>39</age><sex>0</sex><value>6.327128E-4</value></baselineIncidence><baselineIncidence><age>39</age><sex>1</sex><value>4.0931217E-4</value></baselineIncidence><baselineIncidence><age>40</age><sex>0</sex><value>7.265779E-4</value></baselineIncidence><baselineIncidence><age>40</age><sex>1</sex><value>4.6151344E-4</value></baselineIncidence><baselineIncidence><age>41</age><sex>0</sex><value>8.2912855E-4</value></baselineIncidence><baselineIncidence><age>41</age><sex>1</sex><value>5.180803E-4</value></baselineIncidence><baselineIncidence><age>42</age><sex>0</sex><value>9.398321E-4</value></baselineIncidence><baselineIncidence><age>42</age><sex>1</sex><value>5.8063417E-4</value></baselineIncidence><baselineIncidence><age>43</age><sex>0</sex><value>0.0010586601</value></baselineIncidence><baselineIncidence><age>43</age><sex>1</sex><value>6.481627E-4</value></baselineIncidence><baselineIncidence><age>44</age><sex>0</sex><value>0.0011851056</value></baselineIncidence><baselineIncidence><age>44</age><sex>1</sex><value>7.200702E-4</value></baselineIncidence><baselineIncidence><age>45</age><sex>0</sex><value>0.0013198823</value></baselineIncidence><baselineIncidence><age>45</age><sex>1</sex><value>7.9845457E-4</value></baselineIncidence><baselineIncidence><age>46</age><sex>0</sex><value>0.0014620805</value></baselineIncidence><baselineIncidence><age>46</age><sex>1</sex><value>8.823876E-4</value></baselineIncidence><baselineIncidence><age>47</age><sex>0</sex><value>0.0016120222</value></baselineIncidence><baselineIncidence><age>47</age><sex>1</sex><value>9.727546E-4</value></baselineIncidence><baselineIncidence><age>48</age><sex>0</sex><value>0.0017677372</value></baselineIncidence><baselineIncidence><age>48</age><sex>1</sex><value>0.0010686195</value></baselineIncidence><baselineIncidence><age>49</age><sex>0</sex><value>0.0019303237</value></baselineIncidence><baselineIncidence><age>49</age><sex>1</sex><value>0.0011696508</value></baselineIncidence><baselineIncidence><age>50</age><sex>0</sex><value>0.002133765</value></baselineIncidence><baselineIncidence><age>50</age><sex>1</sex><value>0.0012890734</value></baselineIncidence><baselineIncidence><age>51</age><sex>0</sex><value>0.0023114139</value></baselineIncidence><baselineIncidence><age>51</age><sex>1</sex><value>0.0014054293</value></baselineIncidence><baselineIncidence><age>52</age><sex>0</sex><value>0.002494507</value></baselineIncidence><baselineIncidence><age>52</age><sex>1</sex><value>0.0015274623</value></baselineIncidence><baselineIncidence><age>53</age><sex>0</sex><value>0.0026819138</value></baselineIncidence><baselineIncidence><age>53</age><sex>1</sex><value>0.0016548719</value></baselineIncidence><baselineIncidence><age>54</age><sex>0</sex><value>0.0028738442</value></baselineIncidence><baselineIncidence><age>54</age><sex>1</sex><value>0.0017885402</value></baselineIncidence><baselineIncidence><age>55</age><sex>0</sex><value>0.003069273</value></baselineIncidence><baselineIncidence><age>55</age><sex>1</sex><value>0.0019273382</value></baselineIncidence><baselineIncidence><age>56</age><sex>0</sex><value>0.0032676877</value></baselineIncidence><baselineIncidence><age>56</age><sex>1</sex><value>0.0020716353</value></baselineIncidence><baselineIncidence><age>57</age><sex>0</sex><value>0.0034692858</value></baselineIncidence><baselineIncidence><age>57</age><sex>1</sex><value>0.0022207152</value></baselineIncidence><baselineIncidence><age>58</age><sex>0</sex><value>0.0036730287</value></baselineIncidence><baselineIncidence><age>58</age><sex>1</sex><value>0.0023744311</value></baselineIncidence><baselineIncidence><age>59</age><sex>0</sex><value>0.0038787955</value></baselineIncidence><baselineIncidence><age>59</age><sex>1</sex><value>0.0025324447</value></baselineIncidence><baselineIncidence><age>60</age><sex>0</sex><value>0.0044651283</value></baselineIncidence><baselineIncidence><age>60</age><sex>1</sex><value>0.0028728487</value></baselineIncidence><baselineIncidence><age>61</age><sex>0</sex><value>0.0047039874</value></baselineIncidence><baselineIncidence><age>61</age><sex>1</sex><value>0.003058244</value></baselineIncidence><baselineIncidence><age>62</age><sex>0</sex><value>0.0049442854</value></baselineIncidence><baselineIncidence><age>62</age><sex>1</sex><value>0.003248446</value></baselineIncidence><baselineIncidence><age>63</age><sex>0</sex><value>0.0051854593</value></baselineIncidence><baselineIncidence><age>63</age><sex>1</sex><value>0.003440886</value></baselineIncidence><baselineIncidence><age>64</age><sex>0</sex><value>0.005427887</value></baselineIncidence><baselineIncidence><age>64</age><sex>1</sex><value>0.0036359061</value></baselineIncidence><baselineIncidence><age>65</age><sex>0</sex><value>0.005670854</value></baselineIncidence><baselineIncidence><age>65</age><sex>1</sex><value>0.003832122</value></baselineIncidence><baselineIncidence><age>66</age><sex>0</sex><value>0.0059137642</value></baselineIncidence><baselineIncidence><age>66</age><sex>1</sex><value>0.004028793</value></baselineIncidence><baselineIncidence><age>67</age><sex>0</sex><value>0.006155779</value></baselineIncidence><baselineIncidence><age>67</age><sex>1</sex><value>0.004224746</value></baselineIncidence><baselineIncidence><age>68</age><sex>0</sex><value>0.006397787</value></baselineIncidence><baselineIncidence><age>68</age><sex>1</sex><value>0.0044182413</value></baselineIncidence><baselineIncidence><age>69</age><sex>0</sex><value>0.0066379188</value></baselineIncidence><baselineIncidence><age>69</age><sex>1</sex><value>0.0046094568</value></baselineIncidence><baselineIncidence><age>70</age><sex>0</sex><value>0.007875388</value></baselineIncidence><baselineIncidence><age>70</age><sex>1</sex><value>0.005422959</value></baselineIncidence><baselineIncidence><age>71</age><sex>0</sex><value>0.008146037</value></baselineIncidence><baselineIncidence><age>71</age><sex>1</sex><value>0.005642591</value></baselineIncidence><baselineIncidence><age>72</age><sex>0</sex><value>0.008410322</value></baselineIncidence><baselineIncidence><age>72</age><sex>1</sex><value>0.0058542565</value></baselineIncidence><baselineIncidence><age>73</age><sex>0</sex><value>0.008667367</value></baselineIncidence><baselineIncidence><age>73</age><sex>1</sex><value>0.006054254</value></baselineIncidence><baselineIncidence><age>74</age><sex>0</sex><value>0.0089152595</value></baselineIncidence><baselineIncidence><age>74</age><sex>1</sex><value>0.0062419423</value></baselineIncidence><baselineIncidence><age>75</age><sex>0</sex><value>0.009152911</value></baselineIncidence><baselineIncidence><age>75</age><sex>1</sex><value>0.0064140153</value></baselineIncidence><baselineIncidence><age>76</age><sex>0</sex><value>0.009379065</value></baselineIncidence><baselineIncidence><age>76</age><sex>1</sex><value>0.0065691173</value></baselineIncidence><baselineIncidence><age>77</age><sex>0</sex><value>0.009591332</value></baselineIncidence><baselineIncidence><age>77</age><sex>1</sex><value>0.006703945</value></baselineIncidence><baselineIncidence><age>78</age><sex>0</sex><value>0.00978801</value></baselineIncidence><baselineIncidence><age>78</age><sex>1</sex><value>0.0068171094</value></baselineIncidence><baselineIncidence><age>79</age><sex>0</sex><value>0.009967522</value></baselineIncidence><baselineIncidence><age>79</age><sex>1</sex><value>0.0069058794</value></baselineIncidence><baselineIncidence><age>80</age><sex>0</sex><value>0.011493658</value></baselineIncidence><baselineIncidence><age>80</age><sex>1</sex><value>0.00802741</value></baselineIncidence><baselineIncidence><age>81</age><sex>0</sex><value>0.011617994</value></baselineIncidence><baselineIncidence><age>81</age><sex>1</sex><value>0.008069948</value></baselineIncidence><baselineIncidence><age>82</age><sex>0</sex><value>0.011711687</value></baselineIncidence><baselineIncidence><age>82</age><sex>1</sex><value>0.0080763195</value></baselineIncidence><baselineIncidence><age>83</age><sex>0</sex><value>0.011772333</value></baselineIncidence><baselineIncidence><age>83</age><sex>1</sex><value>0.008044755</value></baselineIncidence><baselineIncidence><age>84</age><sex>0</sex><value>0.011797377</value></baselineIncidence><baselineIncidence><age>84</age><sex>1</sex><value>0.007974902</value></baselineIncidence><baselineIncidence><age>85</age><sex>0</sex><value>0.011785746</value></baselineIncidence><baselineIncidence><age>85</age><sex>1</sex><value>0.007865862</value></baselineIncidence><baselineIncidence><age>86</age><sex>0</sex><value>0.011734527</value></baselineIncidence><baselineIncidence><age>86</age><sex>1</sex><value>0.007717842</value></baselineIncidence><baselineIncidence><age>87</age><sex>0</sex><value>0.011642045</value></baselineIncidence><baselineIncidence><age>87</age><sex>1</sex><value>0.0075324276</value></baselineIncidence><baselineIncidence><age>88</age><sex>0</sex><value>0.011506683</value></baselineIncidence><baselineIncidence><age>88</age><sex>1</sex><value>0.0073108096</value></baselineIncidence><baselineIncidence><age>89</age><sex>0</sex><value>0.011327483</value></baselineIncidence><baselineIncidence><age>89</age><sex>1</sex><value>0.0070551457</value></baselineIncidence><baselineIncidence><age>90</age><sex>0</sex><value>0.011103369</value></baselineIncidence><baselineIncidence><age>90</age><sex>1</sex><value>0.0067680804</value></baselineIncidence><baselineIncidence><age>91</age><sex>0</sex><value>0.010833691</value></baselineIncidence><baselineIncidence><age>91</age><sex>1</sex><value>0.00645407</value></baselineIncidence><baselineIncidence><age>92</age><sex>0</sex><value>0.010518229</value></baselineIncidence><baselineIncidence><age>92</age><sex>1</sex><value>0.0061170193</value></baselineIncidence><baselineIncidence><age>93</age><sex>0</sex><value>0.010158421</value></baselineIncidence><baselineIncidence><age>93</age><sex>1</sex><value>0.0057613584</value></baselineIncidence><baselineIncidence><age>94</age><sex>0</sex><value>0.00975505</value></baselineIncidence><baselineIncidence><age>94</age><sex>1</sex><value>0.005393327</value></baselineIncidence><baselineIncidence><age>95</age><sex>0</sex><value>0.009309601</value></baselineIncidence><baselineIncidence><age>95</age><sex>1</sex><value>0.005016868</value></baselineIncidence></baselineIncidences>
