# Supplementary material for: Identification of differences in health impact modelling of salt reduction
Source: PLoS One. 2017 Nov 28;12(11):e0186760. doi: 10.1371/journal.pone.0186760 (PMC5705127; doi:10.1371/journal.pone.0186760)
Supplement: S2 Data — (ZIP) [file pone.0186760.s002.zip › Change in prevalence/Simulations/CZM_SBP/parameters/baselineOtherMort.xml]

<?xml version="1.0" encoding="UTF-8" standalone="no"?><baselineOtherMortalities><baselineOtherMortality><age>0</age><sex>0</sex><value>0.00505</value></baselineOtherMortality><baselineOtherMortality><age>0</age><sex>1</sex><value>0.004216</value></baselineOtherMortality><baselineOtherMortality><age>1</age><sex>0</sex><value>3.58E-4</value></baselineOtherMortality><baselineOtherMortality><age>1</age><sex>1</sex><value>4.17E-4</value></baselineOtherMortality><baselineOtherMortality><age>2</age><sex>0</sex><value>2.74E-4</value></baselineOtherMortality><baselineOtherMortality><age>2</age><sex>1</sex><value>1.64E-4</value></baselineOtherMortality><baselineOtherMortality><age>3</age><sex>0</sex><value>2.08E-4</value></baselineOtherMortality><baselineOtherMortality><age>3</age><sex>1</sex><value>1.32E-4</value></baselineOtherMortality><baselineOtherMortality><age>4</age><sex>0</sex><value>1.34E-4</value></baselineOtherMortality><baselineOtherMortality><age>4</age><sex>1</sex><value>1.45E-4</value></baselineOtherMortality><baselineOtherMortality><age>5</age><sex>0</sex><value>1.43E-4</value></baselineOtherMortality><baselineOtherMortality><age>5</age><sex>1</sex><value>1.0E-4</value></baselineOtherMortality><baselineOtherMortality><age>6</age><sex>0</sex><value>1.11E-4</value></baselineOtherMortality><baselineOtherMortality><age>6</age><sex>1</sex><value>8.1E-5</value></baselineOtherMortality><baselineOtherMortality><age>7</age><sex>0</sex><value>1.13E-4</value></baselineOtherMortality><baselineOtherMortality><age>7</age><sex>1</sex><value>8.7E-5</value></baselineOtherMortality><baselineOtherMortality><age>8</age><sex>0</sex><value>1.35E-4</value></baselineOtherMortality><baselineOtherMortality><age>8</age><sex>1</sex><value>6.8E-5</value></baselineOtherMortality><baselineOtherMortality><age>9</age><sex>0</sex><value>7.0E-5</value></baselineOtherMortality><baselineOtherMortality><age>9</age><sex>1</sex><value>6.3E-5</value></baselineOtherMortality><baselineOtherMortality><age>10</age><sex>0</sex><value>9.5E-5</value></baselineOtherMortality><baselineOtherMortality><age>10</age><sex>1</sex><value>1.26E-4</value></baselineOtherMortality><baselineOtherMortality><age>11</age><sex>0</sex><value>9.4E-5</value></baselineOtherMortality><baselineOtherMortality><age>11</age><sex>1</sex><value>1.09E-4</value></baselineOtherMortality><baselineOtherMortality><age>12</age><sex>0</sex><value>1.13E-4</value></baselineOtherMortality><baselineOtherMortality><age>12</age><sex>1</sex><value>8.2E-5</value></baselineOtherMortality><baselineOtherMortality><age>13</age><sex>0</sex><value>1.75E-4</value></baselineOtherMortality><baselineOtherMortality><age>13</age><sex>1</sex><value>1.32E-4</value></baselineOtherMortality><baselineOtherMortality><age>14</age><sex>0</sex><value>1.54E-4</value></baselineOtherMortality><baselineOtherMortality><age>14</age><sex>1</sex><value>1.36E-4</value></baselineOtherMortality><baselineOtherMortality><age>15</age><sex>0</sex><value>1.64E-4</value></baselineOtherMortality><baselineOtherMortality><age>15</age><sex>1</sex><value>1.31E-4</value></baselineOtherMortality><baselineOtherMortality><age>16</age><sex>0</sex><value>3.5E-4</value></baselineOtherMortality><baselineOtherMortality><age>16</age><sex>1</sex><value>1.75E-4</value></baselineOtherMortality><baselineOtherMortality><age>17</age><sex>0</sex><value>3.29E-4</value></baselineOtherMortality><baselineOtherMortality><age>17</age><sex>1</sex><value>1.46E-4</value></baselineOtherMortality><baselineOtherMortality><age>18</age><sex>0</sex><value>3.98E-4</value></baselineOtherMortality><baselineOtherMortality><age>18</age><sex>1</sex><value>1.61E-4</value></baselineOtherMortality><baselineOtherMortality><age>19</age><sex>0</sex><value>3.75E-4</value></baselineOtherMortality><baselineOtherMortality><age>19</age><sex>1</sex><value>1.92E-4</value></baselineOtherMortality><baselineOtherMortality><age>20</age><sex>0</sex><value>5.07E-4</value></baselineOtherMortality><baselineOtherMortality><age>20</age><sex>1</sex><value>1.83E-4</value></baselineOtherMortality><baselineOtherMortality><age>21</age><sex>0</sex><value>4.83E-4</value></baselineOtherMortality><baselineOtherMortality><age>21</age><sex>1</sex><value>2.59E-4</value></baselineOtherMortality><baselineOtherMortality><age>22</age><sex>0</sex><value>4.52E-4</value></baselineOtherMortality><baselineOtherMortality><age>22</age><sex>1</sex><value>2.66E-4</value></baselineOtherMortality><baselineOtherMortality><age>23</age><sex>0</sex><value>5.51E-4</value></baselineOtherMortality><baselineOtherMortality><age>23</age><sex>1</sex><value>2.51E-4</value></baselineOtherMortality><baselineOtherMortality><age>24</age><sex>0</sex><value>4.54E-4</value></baselineOtherMortality><baselineOtherMortality><age>24</age><sex>1</sex><value>1.42E-4</value></baselineOtherMortality><baselineOtherMortality><age>25</age><sex>0</sex><value>4.95E-4</value></baselineOtherMortality><baselineOtherMortality><age>25</age><sex>1</sex><value>2.16E-4</value></baselineOtherMortality><baselineOtherMortality><age>26</age><sex>0</sex><value>4.94E-4</value></baselineOtherMortality><baselineOtherMortality><age>26</age><sex>1</sex><value>2.33E-4</value></baselineOtherMortality><baselineOtherMortality><age>27</age><sex>0</sex><value>5.01E-4</value></baselineOtherMortality><baselineOtherMortality><age>27</age><sex>1</sex><value>2.33E-4</value></baselineOtherMortality><baselineOtherMortality><age>28</age><sex>0</sex><value>4.79E-4</value></baselineOtherMortality><baselineOtherMortality><age>28</age><sex>1</sex><value>3.3E-4</value></baselineOtherMortality><baselineOtherMortality><age>29</age><sex>0</sex><value>5.5E-4</value></baselineOtherMortality><baselineOtherMortality><age>29</age><sex>1</sex><value>2.87E-4</value></baselineOtherMortality><baselineOtherMortality><age>30</age><sex>0</sex><value>6.23E-4</value></baselineOtherMortality><baselineOtherMortality><age>30</age><sex>1</sex><value>3.89E-4</value></baselineOtherMortality><baselineOtherMortality><age>31</age><sex>0</sex><value>5.48E-4</value></baselineOtherMortality><baselineOtherMortality><age>31</age><sex>1</sex><value>3.88E-4</value></baselineOtherMortality><baselineOtherMortality><age>32</age><sex>0</sex><value>6.23E-4</value></baselineOtherMortality><baselineOtherMortality><age>32</age><sex>1</sex><value>3.54E-4</value></baselineOtherMortality><baselineOtherMortality><age>33</age><sex>0</sex><value>6.64E-4</value></baselineOtherMortality><baselineOtherMortality><age>33</age><sex>1</sex><value>4.97E-4</value></baselineOtherMortality><baselineOtherMortality><age>34</age><sex>0</sex><value>7.23E-4</value></baselineOtherMortality><baselineOtherMortality><age>34</age><sex>1</sex><value>5.16E-4</value></baselineOtherMortality><baselineOtherMortality><age>35</age><sex>0</sex><value>7.4876664E-4</value></baselineOtherMortality><baselineOtherMortality><age>35</age><sex>1</sex><value>5.4443505E-4</value></baselineOtherMortality><baselineOtherMortality><age>36</age><sex>0</sex><value>7.8385236E-4</value></baselineOtherMortality><baselineOtherMortality><age>36</age><sex>1</sex><value>5.8065454E-4</value></baselineOtherMortality><baselineOtherMortality><age>37</age><sex>0</sex><value>8.2821475E-4</value></baselineOtherMortality><baselineOtherMortality><age>37</age><sex>1</sex><value>6.105137E-4</value></baselineOtherMortality><baselineOtherMortality><age>38</age><sex>0</sex><value>8.365424E-4</value></baselineOtherMortality><baselineOtherMortality><age>38</age><sex>1</sex><value>6.499449E-4</value></baselineOtherMortality><baselineOtherMortality><age>39</age><sex>0</sex><value>9.925483E-4</value></baselineOtherMortality><baselineOtherMortality><age>39</age><sex>1</sex><value>6.9685176E-4</value></baselineOtherMortality><baselineOtherMortality><age>40</age><sex>0</sex><value>9.718178E-4</value></baselineOtherMortality><baselineOtherMortality><age>40</age><sex>1</sex><value>8.8111276E-4</value></baselineOtherMortality><baselineOtherMortality><age>41</age><sex>0</sex><value>0.0010559441</value></baselineOtherMortality><baselineOtherMortality><age>41</age><sex>1</sex><value>9.866293E-4</value></baselineOtherMortality><baselineOtherMortality><age>42</age><sex>0</sex><value>0.0012384739</value></baselineOtherMortality><baselineOtherMortality><age>42</age><sex>1</sex><value>9.922339E-4</value></baselineOtherMortality><baselineOtherMortality><age>43</age><sex>0</sex><value>0.0014458828</value></baselineOtherMortality><baselineOtherMortality><age>43</age><sex>1</sex><value>0.0011007743</value></baselineOtherMortality><baselineOtherMortality><age>44</age><sex>0</sex><value>0.0012345945</value></baselineOtherMortality><baselineOtherMortality><age>44</age><sex>1</sex><value>0.001461072</value></baselineOtherMortality><baselineOtherMortality><age>45</age><sex>0</sex><value>0.001588888</value></baselineOtherMortality><baselineOtherMortality><age>45</age><sex>1</sex><value>0.0013138772</value></baselineOtherMortality><baselineOtherMortality><age>46</age><sex>0</sex><value>0.0015860577</value></baselineOtherMortality><baselineOtherMortality><age>46</age><sex>1</sex><value>0.0017359403</value></baselineOtherMortality><baselineOtherMortality><age>47</age><sex>0</sex><value>0.0019902382</value></baselineOtherMortality><baselineOtherMortality><age>47</age><sex>1</sex><value>0.0018219484</value></baselineOtherMortality><baselineOtherMortality><age>48</age><sex>0</sex><value>0.0023355552</value></baselineOtherMortality><baselineOtherMortality><age>48</age><sex>1</sex><value>0.00201255</value></baselineOtherMortality><baselineOtherMortality><age>49</age><sex>0</sex><value>0.002463912</value></baselineOtherMortality><baselineOtherMortality><age>49</age><sex>1</sex><value>0.002263324</value></baselineOtherMortality><baselineOtherMortality><age>50</age><sex>0</sex><value>0.0027519744</value></baselineOtherMortality><baselineOtherMortality><age>50</age><sex>1</sex><value>0.0025226716</value></baselineOtherMortality><baselineOtherMortality><age>51</age><sex>0</sex><value>0.003094812</value></baselineOtherMortality><baselineOtherMortality><age>51</age><sex>1</sex><value>0.0026081782</value></baselineOtherMortality><baselineOtherMortality><age>52</age><sex>0</sex><value>0.003108841</value></baselineOtherMortality><baselineOtherMortality><age>52</age><sex>1</sex><value>0.0031071375</value></baselineOtherMortality><baselineOtherMortality><age>53</age><sex>0</sex><value>0.0033554893</value></baselineOtherMortality><baselineOtherMortality><age>53</age><sex>1</sex><value>0.0028967264</value></baselineOtherMortality><baselineOtherMortality><age>54</age><sex>0</sex><value>0.0038570084</value></baselineOtherMortality><baselineOtherMortality><age>54</age><sex>1</sex><value>0.003269071</value></baselineOtherMortality><baselineOtherMortality><age>55</age><sex>0</sex><value>0.0041414998</value></baselineOtherMortality><baselineOtherMortality><age>55</age><sex>1</sex><value>0.0036301045</value></baselineOtherMortality><baselineOtherMortality><age>56</age><sex>0</sex><value>0.004400904</value></baselineOtherMortality><baselineOtherMortality><age>56</age><sex>1</sex><value>0.003621583</value></baselineOtherMortality><baselineOtherMortality><age>57</age><sex>0</sex><value>0.0046128496</value></baselineOtherMortality><baselineOtherMortality><age>57</age><sex>1</sex><value>0.0042191036</value></baselineOtherMortality><baselineOtherMortality><age>58</age><sex>0</sex><value>0.005222916</value></baselineOtherMortality><baselineOtherMortality><age>58</age><sex>1</sex><value>0.004361067</value></baselineOtherMortality><baselineOtherMortality><age>59</age><sex>0</sex><value>0.0055763684</value></baselineOtherMortality><baselineOtherMortality><age>59</age><sex>1</sex><value>0.0043764957</value></baselineOtherMortality><baselineOtherMortality><age>60</age><sex>0</sex><value>0.006486121</value></baselineOtherMortality><baselineOtherMortality><age>60</age><sex>1</sex><value>0.0050800196</value></baselineOtherMortality><baselineOtherMortality><age>61</age><sex>0</sex><value>0.00777603</value></baselineOtherMortality><baselineOtherMortality><age>61</age><sex>1</sex><value>0.0056458153</value></baselineOtherMortality><baselineOtherMortality><age>62</age><sex>0</sex><value>0.008434296</value></baselineOtherMortality><baselineOtherMortality><age>62</age><sex>1</sex><value>0.005336398</value></baselineOtherMortality><baselineOtherMortality><age>63</age><sex>0</sex><value>0.008286136</value></baselineOtherMortality><baselineOtherMortality><age>63</age><sex>1</sex><value>0.006008683</value></baselineOtherMortality><baselineOtherMortality><age>64</age><sex>0</sex><value>0.009284486</value></baselineOtherMortality><baselineOtherMortality><age>64</age><sex>1</sex><value>0.006635729</value></baselineOtherMortality><baselineOtherMortality><age>65</age><sex>0</sex><value>0.010677143</value></baselineOtherMortality><baselineOtherMortality><age>65</age><sex>1</sex><value>0.00664274</value></baselineOtherMortality><baselineOtherMortality><age>66</age><sex>0</sex><value>0.011123605</value></baselineOtherMortality><baselineOtherMortality><age>66</age><sex>1</sex><value>0.00711181</value></baselineOtherMortality><baselineOtherMortality><age>67</age><sex>0</sex><value>0.012607306</value></baselineOtherMortality><baselineOtherMortality><age>67</age><sex>1</sex><value>0.008014787</value></baselineOtherMortality><baselineOtherMortality><age>68</age><sex>0</sex><value>0.013971536</value></baselineOtherMortality><baselineOtherMortality><age>68</age><sex>1</sex><value>0.008566488</value></baselineOtherMortality><baselineOtherMortality><age>69</age><sex>0</sex><value>0.015946943</value></baselineOtherMortality><baselineOtherMortality><age>69</age><sex>1</sex><value>0.009151098</value></baselineOtherMortality><baselineOtherMortality><age>70</age><sex>0</sex><value>0.01798202</value></baselineOtherMortality><baselineOtherMortality><age>70</age><sex>1</sex><value>0.0098987585</value></baselineOtherMortality><baselineOtherMortality><age>71</age><sex>0</sex><value>0.020233544</value></baselineOtherMortality><baselineOtherMortality><age>71</age><sex>1</sex><value>0.011715446</value></baselineOtherMortality><baselineOtherMortality><age>72</age><sex>0</sex><value>0.02233944</value></baselineOtherMortality><baselineOtherMortality><age>72</age><sex>1</sex><value>0.012790484</value></baselineOtherMortality><baselineOtherMortality><age>73</age><sex>0</sex><value>0.024596076</value></baselineOtherMortality><baselineOtherMortality><age>73</age><sex>1</sex><value>0.013880046</value></baselineOtherMortality><baselineOtherMortality><age>74</age><sex>0</sex><value>0.027858403</value></baselineOtherMortality><baselineOtherMortality><age>74</age><sex>1</sex><value>0.01696928</value></baselineOtherMortality><baselineOtherMortality><age>75</age><sex>0</sex><value>0.030511666</value></baselineOtherMortality><baselineOtherMortality><age>75</age><sex>1</sex><value>0.017672809</value></baselineOtherMortality><baselineOtherMortality><age>76</age><sex>0</sex><value>0.0357563</value></baselineOtherMortality><baselineOtherMortality><age>76</age><sex>1</sex><value>0.020147525</value></baselineOtherMortality><baselineOtherMortality><age>77</age><sex>0</sex><value>0.041060142</value></baselineOtherMortality><baselineOtherMortality><age>77</age><sex>1</sex><value>0.02279822</value></baselineOtherMortality><baselineOtherMortality><age>78</age><sex>0</sex><value>0.046671726</value></baselineOtherMortality><baselineOtherMortality><age>78</age><sex>1</sex><value>0.026157094</value></baselineOtherMortality><baselineOtherMortality><age>79</age><sex>0</sex><value>0.050749592</value></baselineOtherMortality><baselineOtherMortality><age>79</age><sex>1</sex><value>0.028293593</value></baselineOtherMortality><baselineOtherMortality><age>80</age><sex>0</sex><value>0.05816763</value></baselineOtherMortality><baselineOtherMortality><age>80</age><sex>1</sex><value>0.032750644</value></baselineOtherMortality><baselineOtherMortality><age>81</age><sex>0</sex><value>0.06569184</value></baselineOtherMortality><baselineOtherMortality><age>81</age><sex>1</sex><value>0.036691323</value></baselineOtherMortality><baselineOtherMortality><age>82</age><sex>0</sex><value>0.07127112</value></baselineOtherMortality><baselineOtherMortality><age>82</age><sex>1</sex><value>0.04363759</value></baselineOtherMortality><baselineOtherMortality><age>83</age><sex>0</sex><value>0.08368649</value></baselineOtherMortality><baselineOtherMortality><age>83</age><sex>1</sex><value>0.048798103</value></baselineOtherMortality><baselineOtherMortality><age>84</age><sex>0</sex><value>0.08759761</value></baselineOtherMortality><baselineOtherMortality><age>84</age><sex>1</sex><value>0.057805892</value></baselineOtherMortality><baselineOtherMortality><age>85</age><sex>0</sex><value>0.10030075</value></baselineOtherMortality><baselineOtherMortality><age>85</age><sex>1</sex><value>0.06820138</value></baselineOtherMortality><baselineOtherMortality><age>86</age><sex>0</sex><value>0.1207415</value></baselineOtherMortality><baselineOtherMortality><age>86</age><sex>1</sex><value>0.078111745</value></baselineOtherMortality><baselineOtherMortality><age>87</age><sex>0</sex><value>0.12601398</value></baselineOtherMortality><baselineOtherMortality><age>87</age><sex>1</sex><value>0.08838544</value></baselineOtherMortality><baselineOtherMortality><age>88</age><sex>0</sex><value>0.14289996</value></baselineOtherMortality><baselineOtherMortality><age>88</age><sex>1</sex><value>0.10206419</value></baselineOtherMortality><baselineOtherMortality><age>89</age><sex>0</sex><value>0.16350764</value></baselineOtherMortality><baselineOtherMortality><age>89</age><sex>1</sex><value>0.12032629</value></baselineOtherMortality><baselineOtherMortality><age>90</age><sex>0</sex><value>0.1775514</value></baselineOtherMortality><baselineOtherMortality><age>90</age><sex>1</sex><value>0.13767397</value></baselineOtherMortality><baselineOtherMortality><age>91</age><sex>0</sex><value>0.20615357</value></baselineOtherMortality><baselineOtherMortality><age>91</age><sex>1</sex><value>0.15742728</value></baselineOtherMortality><baselineOtherMortality><age>92</age><sex>0</sex><value>0.22382617</value></baselineOtherMortality><baselineOtherMortality><age>92</age><sex>1</sex><value>0.17535938</value></baselineOtherMortality><baselineOtherMortality><age>93</age><sex>0</sex><value>0.26576707</value></baselineOtherMortality><baselineOtherMortality><age>93</age><sex>1</sex><value>0.20174432</value></baselineOtherMortality><baselineOtherMortality><age>94</age><sex>0</sex><value>0.28602004</value></baselineOtherMortality><baselineOtherMortality><age>94</age><sex>1</sex><value>0.22783847</value></baselineOtherMortality><baselineOtherMortality><age>95</age><sex>0</sex><value>0.3076869</value></baselineOtherMortality><baselineOtherMortality><age>95</age><sex>1</sex><value>0.25487533</value></baselineOtherMortality></baselineOtherMortalities>
