# Supplementary material for: Identification of differences in health impact modelling of salt reduction
Source: PLoS One. 2017 Nov 28;12(11):e0186760. doi: 10.1371/journal.pone.0186760 (PMC5705127; doi:10.1371/journal.pone.0186760)
Supplement: S2 Data — (ZIP) [file pone.0186760.s002.zip › Change in prevalence/Simulations/CZM_SBP/parameters/relativeRisk_1_0_IHD.xml]

<?xml version="1.0" encoding="UTF-8" standalone="no"?><relrisksfromriskfactor_categorical4p><relativerisk><age>0</age><sex>0</sex><cat>0</cat><value>0.9136808</value></relativerisk><relativerisk><age>0</age><sex>0</sex><cat>1</cat><value>1.3159214</value></relativerisk><relativerisk><age>0</age><sex>0</sex><cat>2</cat><value>2.5215235</value></relativerisk><relativerisk><age>0</age><sex>0</sex><cat>3</cat><value>4.8978806</value></relativerisk><relativerisk><age>0</age><sex>1</sex><cat>0</cat><value>0.7371435</value></relativerisk><relativerisk><age>0</age><sex>1</sex><cat>1</cat><value>1.251826</value></relativerisk><relativerisk><age>0</age><sex>1</sex><cat>2</cat><value>2.7060058</value></relativerisk><relativerisk><age>0</age><sex>1</sex><cat>3</cat><value>4.8335156</value></relativerisk><relativerisk><age>1</age><sex>0</sex><cat>0</cat><value>0.9136808</value></relativerisk><relativerisk><age>1</age><sex>0</sex><cat>1</cat><value>1.3159214</value></relativerisk><relativerisk><age>1</age><sex>0</sex><cat>2</cat><value>2.5215235</value></relativerisk><relativerisk><age>1</age><sex>0</sex><cat>3</cat><value>4.8978806</value></relativerisk><relativerisk><age>1</age><sex>1</sex><cat>0</cat><value>0.7371435</value></relativerisk><relativerisk><age>1</age><sex>1</sex><cat>1</cat><value>1.251826</value></relativerisk><relativerisk><age>1</age><sex>1</sex><cat>2</cat><value>2.7060058</value></relativerisk><relativerisk><age>1</age><sex>1</sex><cat>3</cat><value>4.8335156</value></relativerisk><relativerisk><age>2</age><sex>0</sex><cat>0</cat><value>0.9136808</value></relativerisk><relativerisk><age>2</age><sex>0</sex><cat>1</cat><value>1.3159214</value></relativerisk><relativerisk><age>2</age><sex>0</sex><cat>2</cat><value>2.5215235</value></relativerisk><relativerisk><age>2</age><sex>0</sex><cat>3</cat><value>4.8978806</value></relativerisk><relativerisk><age>2</age><sex>1</sex><cat>0</cat><value>0.7371435</value></relativerisk><relativerisk><age>2</age><sex>1</sex><cat>1</cat><value>1.251826</value></relativerisk><relativerisk><age>2</age><sex>1</sex><cat>2</cat><value>2.7060058</value></relativerisk><relativerisk><age>2</age><sex>1</sex><cat>3</cat><value>4.8335156</value></relativerisk><relativerisk><age>3</age><sex>0</sex><cat>0</cat><value>0.9136808</value></relativerisk><relativerisk><age>3</age><sex>0</sex><cat>1</cat><value>1.3159214</value></relativerisk><relativerisk><age>3</age><sex>0</sex><cat>2</cat><value>2.5215235</value></relativerisk><relativerisk><age>3</age><sex>0</sex><cat>3</cat><value>4.8978806</value></relativerisk><relativerisk><age>3</age><sex>1</sex><cat>0</cat><value>0.7371435</value></relativerisk><relativerisk><age>3</age><sex>1</sex><cat>1</cat><value>1.251826</value></relativerisk><relativerisk><age>3</age><sex>1</sex><cat>2</cat><value>2.7060058</value></relativerisk><relativerisk><age>3</age><sex>1</sex><cat>3</cat><value>4.8335156</value></relativerisk><relativerisk><age>4</age><sex>0</sex><cat>0</cat><value>0.9136808</value></relativerisk><relativerisk><age>4</age><sex>0</sex><cat>1</cat><value>1.3159214</value></relativerisk><relativerisk><age>4</age><sex>0</sex><cat>2</cat><value>2.5215235</value></relativerisk><relativerisk><age>4</age><sex>0</sex><cat>3</cat><value>4.8978806</value></relativerisk><relativerisk><age>4</age><sex>1</sex><cat>0</cat><value>0.7371435</value></relativerisk><relativerisk><age>4</age><sex>1</sex><cat>1</cat><value>1.251826</value></relativerisk><relativerisk><age>4</age><sex>1</sex><cat>2</cat><value>2.7060058</value></relativerisk><relativerisk><age>4</age><sex>1</sex><cat>3</cat><value>4.8335156</value></relativerisk><relativerisk><age>5</age><sex>0</sex><cat>0</cat><value>0.9136808</value></relativerisk><relativerisk><age>5</age><sex>0</sex><cat>1</cat><value>1.3159214</value></relativerisk><relativerisk><age>5</age><sex>0</sex><cat>2</cat><value>2.5215235</value></relativerisk><relativerisk><age>5</age><sex>0</sex><cat>3</cat><value>4.8978806</value></relativerisk><relativerisk><age>5</age><sex>1</sex><cat>0</cat><value>0.7371435</value></relativerisk><relativerisk><age>5</age><sex>1</sex><cat>1</cat><value>1.251826</value></relativerisk><relativerisk><age>5</age><sex>1</sex><cat>2</cat><value>2.7060058</value></relativerisk><relativerisk><age>5</age><sex>1</sex><cat>3</cat><value>4.8335156</value></relativerisk><relativerisk><age>6</age><sex>0</sex><cat>0</cat><value>0.9136808</value></relativerisk><relativerisk><age>6</age><sex>0</sex><cat>1</cat><value>1.3159214</value></relativerisk><relativerisk><age>6</age><sex>0</sex><cat>2</cat><value>2.5215235</value></relativerisk><relativerisk><age>6</age><sex>0</sex><cat>3</cat><value>4.8978806</value></relativerisk><relativerisk><age>6</age><sex>1</sex><cat>0</cat><value>0.7371435</value></relativerisk><relativerisk><age>6</age><sex>1</sex><cat>1</cat><value>1.251826</value></relativerisk><relativerisk><age>6</age><sex>1</sex><cat>2</cat><value>2.7060058</value></relativerisk><relativerisk><age>6</age><sex>1</sex><cat>3</cat><value>4.8335156</value></relativerisk><relativerisk><age>7</age><sex>0</sex><cat>0</cat><value>0.9136808</value></relativerisk><relativerisk><age>7</age><sex>0</sex><cat>1</cat><value>1.3159214</value></relativerisk><relativerisk><age>7</age><sex>0</sex><cat>2</cat><value>2.5215235</value></relativerisk><relativerisk><age>7</age><sex>0</sex><cat>3</cat><value>4.8978806</value></relativerisk><relativerisk><age>7</age><sex>1</sex><cat>0</cat><value>0.7371435</value></relativerisk><relativerisk><age>7</age><sex>1</sex><cat>1</cat><value>1.251826</value></relativerisk><relativerisk><age>7</age><sex>1</sex><cat>2</cat><value>2.7060058</value></relativerisk><relativerisk><age>7</age><sex>1</sex><cat>3</cat><value>4.8335156</value></relativerisk><relativerisk><age>8</age><sex>0</sex><cat>0</cat><value>0.9136808</value></relativerisk><relativerisk><age>8</age><sex>0</sex><cat>1</cat><value>1.3159214</value></relativerisk><relativerisk><age>8</age><sex>0</sex><cat>2</cat><value>2.5215235</value></relativerisk><relativerisk><age>8</age><sex>0</sex><cat>3</cat><value>4.8978806</value></relativerisk><relativerisk><age>8</age><sex>1</sex><cat>0</cat><value>0.7371435</value></relativerisk><relativerisk><age>8</age><sex>1</sex><cat>1</cat><value>1.251826</value></relativerisk><relativerisk><age>8</age><sex>1</sex><cat>2</cat><value>2.7060058</value></relativerisk><relativerisk><age>8</age><sex>1</sex><cat>3</cat><value>4.8335156</value></relativerisk><relativerisk><age>9</age><sex>0</sex><cat>0</cat><value>0.9136808</value></relativerisk><relativerisk><age>9</age><sex>0</sex><cat>1</cat><value>1.3159214</value></relativerisk><relativerisk><age>9</age><sex>0</sex><cat>2</cat><value>2.5215235</value></relativerisk><relativerisk><age>9</age><sex>0</sex><cat>3</cat><value>4.8978806</value></relativerisk><relativerisk><age>9</age><sex>1</sex><cat>0</cat><value>0.7371435</value></relativerisk><relativerisk><age>9</age><sex>1</sex><cat>1</cat><value>1.251826</value></relativerisk><relativerisk><age>9</age><sex>1</sex><cat>2</cat><value>2.7060058</value></relativerisk><relativerisk><age>9</age><sex>1</sex><cat>3</cat><value>4.8335156</value></relativerisk><relativerisk><age>10</age><sex>0</sex><cat>0</cat><value>0.9136808</value></relativerisk><relativerisk><age>10</age><sex>0</sex><cat>1</cat><value>1.3159214</value></relativerisk><relativerisk><age>10</age><sex>0</sex><cat>2</cat><value>2.5215235</value></relativerisk><relativerisk><age>10</age><sex>0</sex><cat>3</cat><value>4.8978806</value></relativerisk><relativerisk><age>10</age><sex>1</sex><cat>0</cat><value>0.7371435</value></relativerisk><relativerisk><age>10</age><sex>1</sex><cat>1</cat><value>1.251826</value></relativerisk><relativerisk><age>10</age><sex>1</sex><cat>2</cat><value>2.7060058</value></relativerisk><relativerisk><age>10</age><sex>1</sex><cat>3</cat><value>4.8335156</value></relativerisk><relativerisk><age>11</age><sex>0</sex><cat>0</cat><value>0.9136808</value></relativerisk><relativerisk><age>11</age><sex>0</sex><cat>1</cat><value>1.3159214</value></relativerisk><relativerisk><age>11</age><sex>0</sex><cat>2</cat><value>2.5215235</value></relativerisk><relativerisk><age>11</age><sex>0</sex><cat>3</cat><value>4.8978806</value></relativerisk><relativerisk><age>11</age><sex>1</sex><cat>0</cat><value>0.7371435</value></relativerisk><relativerisk><age>11</age><sex>1</sex><cat>1</cat><value>1.251826</value></relativerisk><relativerisk><age>11</age><sex>1</sex><cat>2</cat><value>2.7060058</value></relativerisk><relativerisk><age>11</age><sex>1</sex><cat>3</cat><value>4.8335156</value></relativerisk><relativerisk><age>12</age><sex>0</sex><cat>0</cat><value>0.9136808</value></relativerisk><relativerisk><age>12</age><sex>0</sex><cat>1</cat><value>1.3159214</value></relativerisk><relativerisk><age>12</age><sex>0</sex><cat>2</cat><value>2.5215235</value></relativerisk><relativerisk><age>12</age><sex>0</sex><cat>3</cat><value>4.8978806</value></relativerisk><relativerisk><age>12</age><sex>1</sex><cat>0</cat><value>0.7371435</value></relativerisk><relativerisk><age>12</age><sex>1</sex><cat>1</cat><value>1.251826</value></relativerisk><relativerisk><age>12</age><sex>1</sex><cat>2</cat><value>2.7060058</value></relativerisk><relativerisk><age>12</age><sex>1</sex><cat>3</cat><value>4.8335156</value></relativerisk><relativerisk><age>13</age><sex>0</sex><cat>0</cat><value>0.9136808</value></relativerisk><relativerisk><age>13</age><sex>0</sex><cat>1</cat><value>1.3159214</value></relativerisk><relativerisk><age>13</age><sex>0</sex><cat>2</cat><value>2.5215235</value></relativerisk><relativerisk><age>13</age><sex>0</sex><cat>3</cat><value>4.8978806</value></relativerisk><relativerisk><age>13</age><sex>1</sex><cat>0</cat><value>0.7371435</value></relativerisk><relativerisk><age>13</age><sex>1</sex><cat>1</cat><value>1.251826</value></relativerisk><relativerisk><age>13</age><sex>1</sex><cat>2</cat><value>2.7060058</value></relativerisk><relativerisk><age>13</age><sex>1</sex><cat>3</cat><value>4.8335156</value></relativerisk><relativerisk><age>14</age><sex>0</sex><cat>0</cat><value>0.9136808</value></relativerisk><relativerisk><age>14</age><sex>0</sex><cat>1</cat><value>1.3159214</value></relativerisk><relativerisk><age>14</age><sex>0</sex><cat>2</cat><value>2.5215235</value></relativerisk><relativerisk><age>14</age><sex>0</sex><cat>3</cat><value>4.8978806</value></relativerisk><relativerisk><age>14</age><sex>1</sex><cat>0</cat><value>0.7371435</value></relativerisk><relativerisk><age>14</age><sex>1</sex><cat>1</cat><value>1.251826</value></relativerisk><relativerisk><age>14</age><sex>1</sex><cat>2</cat><value>2.7060058</value></relativerisk><relativerisk><age>14</age><sex>1</sex><cat>3</cat><value>4.8335156</value></relativerisk><relativerisk><age>15</age><sex>0</sex><cat>0</cat><value>0.9136808</value></relativerisk><relativerisk><age>15</age><sex>0</sex><cat>1</cat><value>1.3159214</value></relativerisk><relativerisk><age>15</age><sex>0</sex><cat>2</cat><value>2.5215235</value></relativerisk><relativerisk><age>15</age><sex>0</sex><cat>3</cat><value>4.8978806</value></relativerisk><relativerisk><age>15</age><sex>1</sex><cat>0</cat><value>0.7371435</value></relativerisk><relativerisk><age>15</age><sex>1</sex><cat>1</cat><value>1.251826</value></relativerisk><relativerisk><age>15</age><sex>1</sex><cat>2</cat><value>2.7060058</value></relativerisk><relativerisk><age>15</age><sex>1</sex><cat>3</cat><value>4.8335156</value></relativerisk><relativerisk><age>16</age><sex>0</sex><cat>0</cat><value>0.9136808</value></relativerisk><relativerisk><age>16</age><sex>0</sex><cat>1</cat><value>1.3159214</value></relativerisk><relativerisk><age>16</age><sex>0</sex><cat>2</cat><value>2.5215235</value></relativerisk><relativerisk><age>16</age><sex>0</sex><cat>3</cat><value>4.8978806</value></relativerisk><relativerisk><age>16</age><sex>1</sex><cat>0</cat><value>0.7371435</value></relativerisk><relativerisk><age>16</age><sex>1</sex><cat>1</cat><value>1.251826</value></relativerisk><relativerisk><age>16</age><sex>1</sex><cat>2</cat><value>2.7060058</value></relativerisk><relativerisk><age>16</age><sex>1</sex><cat>3</cat><value>4.8335156</value></relativerisk><relativerisk><age>17</age><sex>0</sex><cat>0</cat><value>0.9136808</value></relativerisk><relativerisk><age>17</age><sex>0</sex><cat>1</cat><value>1.3159214</value></relativerisk><relativerisk><age>17</age><sex>0</sex><cat>2</cat><value>2.5215235</value></relativerisk><relativerisk><age>17</age><sex>0</sex><cat>3</cat><value>4.8978806</value></relativerisk><relativerisk><age>17</age><sex>1</sex><cat>0</cat><value>0.7371435</value></relativerisk><relativerisk><age>17</age><sex>1</sex><cat>1</cat><value>1.251826</value></relativerisk><relativerisk><age>17</age><sex>1</sex><cat>2</cat><value>2.7060058</value></relativerisk><relativerisk><age>17</age><sex>1</sex><cat>3</cat><value>4.8335156</value></relativerisk><relativerisk><age>18</age><sex>0</sex><cat>0</cat><value>0.9136808</value></relativerisk><relativerisk><age>18</age><sex>0</sex><cat>1</cat><value>1.3159214</value></relativerisk><relativerisk><age>18</age><sex>0</sex><cat>2</cat><value>2.5215235</value></relativerisk><relativerisk><age>18</age><sex>0</sex><cat>3</cat><value>4.8978806</value></relativerisk><relativerisk><age>18</age><sex>1</sex><cat>0</cat><value>0.7371435</value></relativerisk><relativerisk><age>18</age><sex>1</sex><cat>1</cat><value>1.251826</value></relativerisk><relativerisk><age>18</age><sex>1</sex><cat>2</cat><value>2.7060058</value></relativerisk><relativerisk><age>18</age><sex>1</sex><cat>3</cat><value>4.8335156</value></relativerisk><relativerisk><age>19</age><sex>0</sex><cat>0</cat><value>0.9136808</value></relativerisk><relativerisk><age>19</age><sex>0</sex><cat>1</cat><value>1.3159214</value></relativerisk><relativerisk><age>19</age><sex>0</sex><cat>2</cat><value>2.5215235</value></relativerisk><relativerisk><age>19</age><sex>0</sex><cat>3</cat><value>4.8978806</value></relativerisk><relativerisk><age>19</age><sex>1</sex><cat>0</cat><value>0.7371435</value></relativerisk><relativerisk><age>19</age><sex>1</sex><cat>1</cat><value>1.251826</value></relativerisk><relativerisk><age>19</age><sex>1</sex><cat>2</cat><value>2.7060058</value></relativerisk><relativerisk><age>19</age><sex>1</sex><cat>3</cat><value>4.8335156</value></relativerisk><relativerisk><age>20</age><sex>0</sex><cat>0</cat><value>0.9136808</value></relativerisk><relativerisk><age>20</age><sex>0</sex><cat>1</cat><value>1.3159214</value></relativerisk><relativerisk><age>20</age><sex>0</sex><cat>2</cat><value>2.5215235</value></relativerisk><relativerisk><age>20</age><sex>0</sex><cat>3</cat><value>4.8978806</value></relativerisk><relativerisk><age>20</age><sex>1</sex><cat>0</cat><value>0.7371435</value></relativerisk><relativerisk><age>20</age><sex>1</sex><cat>1</cat><value>1.251826</value></relativerisk><relativerisk><age>20</age><sex>1</sex><cat>2</cat><value>2.7060058</value></relativerisk><relativerisk><age>20</age><sex>1</sex><cat>3</cat><value>4.8335156</value></relativerisk><relativerisk><age>21</age><sex>0</sex><cat>0</cat><value>0.9136808</value></relativerisk><relativerisk><age>21</age><sex>0</sex><cat>1</cat><value>1.3159214</value></relativerisk><relativerisk><age>21</age><sex>0</sex><cat>2</cat><value>2.5215235</value></relativerisk><relativerisk><age>21</age><sex>0</sex><cat>3</cat><value>4.8978806</value></relativerisk><relativerisk><age>21</age><sex>1</sex><cat>0</cat><value>0.7371435</value></relativerisk><relativerisk><age>21</age><sex>1</sex><cat>1</cat><value>1.251826</value></relativerisk><relativerisk><age>21</age><sex>1</sex><cat>2</cat><value>2.7060058</value></relativerisk><relativerisk><age>21</age><sex>1</sex><cat>3</cat><value>4.8335156</value></relativerisk><relativerisk><age>22</age><sex>0</sex><cat>0</cat><value>0.9136808</value></relativerisk><relativerisk><age>22</age><sex>0</sex><cat>1</cat><value>1.3159214</value></relativerisk><relativerisk><age>22</age><sex>0</sex><cat>2</cat><value>2.5215235</value></relativerisk><relativerisk><age>22</age><sex>0</sex><cat>3</cat><value>4.8978806</value></relativerisk><relativerisk><age>22</age><sex>1</sex><cat>0</cat><value>0.7371435</value></relativerisk><relativerisk><age>22</age><sex>1</sex><cat>1</cat><value>1.251826</value></relativerisk><relativerisk><age>22</age><sex>1</sex><cat>2</cat><value>2.7060058</value></relativerisk><relativerisk><age>22</age><sex>1</sex><cat>3</cat><value>4.8335156</value></relativerisk><relativerisk><age>23</age><sex>0</sex><cat>0</cat><value>0.9136808</value></relativerisk><relativerisk><age>23</age><sex>0</sex><cat>1</cat><value>1.3159214</value></relativerisk><relativerisk><age>23</age><sex>0</sex><cat>2</cat><value>2.5215235</value></relativerisk><relativerisk><age>23</age><sex>0</sex><cat>3</cat><value>4.8978806</value></relativerisk><relativerisk><age>23</age><sex>1</sex><cat>0</cat><value>0.7371435</value></relativerisk><relativerisk><age>23</age><sex>1</sex><cat>1</cat><value>1.251826</value></relativerisk><relativerisk><age>23</age><sex>1</sex><cat>2</cat><value>2.7060058</value></relativerisk><relativerisk><age>23</age><sex>1</sex><cat>3</cat><value>4.8335156</value></relativerisk><relativerisk><age>24</age><sex>0</sex><cat>0</cat><value>0.9136808</value></relativerisk><relativerisk><age>24</age><sex>0</sex><cat>1</cat><value>1.3159214</value></relativerisk><relativerisk><age>24</age><sex>0</sex><cat>2</cat><value>2.5215235</value></relativerisk><relativerisk><age>24</age><sex>0</sex><cat>3</cat><value>4.8978806</value></relativerisk><relativerisk><age>24</age><sex>1</sex><cat>0</cat><value>0.7371435</value></relativerisk><relativerisk><age>24</age><sex>1</sex><cat>1</cat><value>1.251826</value></relativerisk><relativerisk><age>24</age><sex>1</sex><cat>2</cat><value>2.7060058</value></relativerisk><relativerisk><age>24</age><sex>1</sex><cat>3</cat><value>4.8335156</value></relativerisk><relativerisk><age>25</age><sex>0</sex><cat>0</cat><value>0.9136808</value></relativerisk><relativerisk><age>25</age><sex>0</sex><cat>1</cat><value>1.3159214</value></relativerisk><relativerisk><age>25</age><sex>0</sex><cat>2</cat><value>2.5215235</value></relativerisk><relativerisk><age>25</age><sex>0</sex><cat>3</cat><value>4.8978806</value></relativerisk><relativerisk><age>25</age><sex>1</sex><cat>0</cat><value>0.7371435</value></relativerisk><relativerisk><age>25</age><sex>1</sex><cat>1</cat><value>1.251826</value></relativerisk><relativerisk><age>25</age><sex>1</sex><cat>2</cat><value>2.7060058</value></relativerisk><relativerisk><age>25</age><sex>1</sex><cat>3</cat><value>4.8335156</value></relativerisk><relativerisk><age>26</age><sex>0</sex><cat>0</cat><value>0.9136808</value></relativerisk><relativerisk><age>26</age><sex>0</sex><cat>1</cat><value>1.3159214</value></relativerisk><relativerisk><age>26</age><sex>0</sex><cat>2</cat><value>2.5215235</value></relativerisk><relativerisk><age>26</age><sex>0</sex><cat>3</cat><value>4.8978806</value></relativerisk><relativerisk><age>26</age><sex>1</sex><cat>0</cat><value>0.7371435</value></relativerisk><relativerisk><age>26</age><sex>1</sex><cat>1</cat><value>1.251826</value></relativerisk><relativerisk><age>26</age><sex>1</sex><cat>2</cat><value>2.7060058</value></relativerisk><relativerisk><age>26</age><sex>1</sex><cat>3</cat><value>4.8335156</value></relativerisk><relativerisk><age>27</age><sex>0</sex><cat>0</cat><value>0.9136808</value></relativerisk><relativerisk><age>27</age><sex>0</sex><cat>1</cat><value>1.3159214</value></relativerisk><relativerisk><age>27</age><sex>0</sex><cat>2</cat><value>2.5215235</value></relativerisk><relativerisk><age>27</age><sex>0</sex><cat>3</cat><value>4.8978806</value></relativerisk><relativerisk><age>27</age><sex>1</sex><cat>0</cat><value>0.7371435</value></relativerisk><relativerisk><age>27</age><sex>1</sex><cat>1</cat><value>1.251826</value></relativerisk><relativerisk><age>27</age><sex>1</sex><cat>2</cat><value>2.7060058</value></relativerisk><relativerisk><age>27</age><sex>1</sex><cat>3</cat><value>4.8335156</value></relativerisk><relativerisk><age>28</age><sex>0</sex><cat>0</cat><value>0.9136808</value></relativerisk><relativerisk><age>28</age><sex>0</sex><cat>1</cat><value>1.3159214</value></relativerisk><relativerisk><age>28</age><sex>0</sex><cat>2</cat><value>2.5215235</value></relativerisk><relativerisk><age>28</age><sex>0</sex><cat>3</cat><value>4.8978806</value></relativerisk><relativerisk><age>28</age><sex>1</sex><cat>0</cat><value>0.7371435</value></relativerisk><relativerisk><age>28</age><sex>1</sex><cat>1</cat><value>1.251826</value></relativerisk><relativerisk><age>28</age><sex>1</sex><cat>2</cat><value>2.7060058</value></relativerisk><relativerisk><age>28</age><sex>1</sex><cat>3</cat><value>4.8335156</value></relativerisk><relativerisk><age>29</age><sex>0</sex><cat>0</cat><value>0.9136808</value></relativerisk><relativerisk><age>29</age><sex>0</sex><cat>1</cat><value>1.3159214</value></relativerisk><relativerisk><age>29</age><sex>0</sex><cat>2</cat><value>2.5215235</value></relativerisk><relativerisk><age>29</age><sex>0</sex><cat>3</cat><value>4.8978806</value></relativerisk><relativerisk><age>29</age><sex>1</sex><cat>0</cat><value>0.7371435</value></relativerisk><relativerisk><age>29</age><sex>1</sex><cat>1</cat><value>1.251826</value></relativerisk><relativerisk><age>29</age><sex>1</sex><cat>2</cat><value>2.7060058</value></relativerisk><relativerisk><age>29</age><sex>1</sex><cat>3</cat><value>4.8335156</value></relativerisk><relativerisk><age>30</age><sex>0</sex><cat>0</cat><value>0.9136808</value></relativerisk><relativerisk><age>30</age><sex>0</sex><cat>1</cat><value>1.3159214</value></relativerisk><relativerisk><age>30</age><sex>0</sex><cat>2</cat><value>2.5215235</value></relativerisk><relativerisk><age>30</age><sex>0</sex><cat>3</cat><value>4.8978806</value></relativerisk><relativerisk><age>30</age><sex>1</sex><cat>0</cat><value>0.7371435</value></relativerisk><relativerisk><age>30</age><sex>1</sex><cat>1</cat><value>1.251826</value></relativerisk><relativerisk><age>30</age><sex>1</sex><cat>2</cat><value>2.7060058</value></relativerisk><relativerisk><age>30</age><sex>1</sex><cat>3</cat><value>4.8335156</value></relativerisk><relativerisk><age>31</age><sex>0</sex><cat>0</cat><value>0.9136808</value></relativerisk><relativerisk><age>31</age><sex>0</sex><cat>1</cat><value>1.3159214</value></relativerisk><relativerisk><age>31</age><sex>0</sex><cat>2</cat><value>2.5215235</value></relativerisk><relativerisk><age>31</age><sex>0</sex><cat>3</cat><value>4.8978806</value></relativerisk><relativerisk><age>31</age><sex>1</sex><cat>0</cat><value>0.7371435</value></relativerisk><relativerisk><age>31</age><sex>1</sex><cat>1</cat><value>1.251826</value></relativerisk><relativerisk><age>31</age><sex>1</sex><cat>2</cat><value>2.7060058</value></relativerisk><relativerisk><age>31</age><sex>1</sex><cat>3</cat><value>4.8335156</value></relativerisk><relativerisk><age>32</age><sex>0</sex><cat>0</cat><value>0.9136808</value></relativerisk><relativerisk><age>32</age><sex>0</sex><cat>1</cat><value>1.3159214</value></relativerisk><relativerisk><age>32</age><sex>0</sex><cat>2</cat><value>2.5215235</value></relativerisk><relativerisk><age>32</age><sex>0</sex><cat>3</cat><value>4.8978806</value></relativerisk><relativerisk><age>32</age><sex>1</sex><cat>0</cat><value>0.7371435</value></relativerisk><relativerisk><age>32</age><sex>1</sex><cat>1</cat><value>1.251826</value></relativerisk><relativerisk><age>32</age><sex>1</sex><cat>2</cat><value>2.7060058</value></relativerisk><relativerisk><age>32</age><sex>1</sex><cat>3</cat><value>4.8335156</value></relativerisk><relativerisk><age>33</age><sex>0</sex><cat>0</cat><value>0.9136808</value></relativerisk><relativerisk><age>33</age><sex>0</sex><cat>1</cat><value>1.3159214</value></relativerisk><relativerisk><age>33</age><sex>0</sex><cat>2</cat><value>2.5215235</value></relativerisk><relativerisk><age>33</age><sex>0</sex><cat>3</cat><value>4.8978806</value></relativerisk><relativerisk><age>33</age><sex>1</sex><cat>0</cat><value>0.7371435</value></relativerisk><relativerisk><age>33</age><sex>1</sex><cat>1</cat><value>1.251826</value></relativerisk><relativerisk><age>33</age><sex>1</sex><cat>2</cat><value>2.7060058</value></relativerisk><relativerisk><age>33</age><sex>1</sex><cat>3</cat><value>4.8335156</value></relativerisk><relativerisk><age>34</age><sex>0</sex><cat>0</cat><value>0.9136808</value></relativerisk><relativerisk><age>34</age><sex>0</sex><cat>1</cat><value>1.3159214</value></relativerisk><relativerisk><age>34</age><sex>0</sex><cat>2</cat><value>2.5215235</value></relativerisk><relativerisk><age>34</age><sex>0</sex><cat>3</cat><value>4.8978806</value></relativerisk><relativerisk><age>34</age><sex>1</sex><cat>0</cat><value>0.7371435</value></relativerisk><relativerisk><age>34</age><sex>1</sex><cat>1</cat><value>1.251826</value></relativerisk><relativerisk><age>34</age><sex>1</sex><cat>2</cat><value>2.7060058</value></relativerisk><relativerisk><age>34</age><sex>1</sex><cat>3</cat><value>4.8335156</value></relativerisk><relativerisk><age>35</age><sex>0</sex><cat>0</cat><value>0.9136808</value></relativerisk><relativerisk><age>35</age><sex>0</sex><cat>1</cat><value>1.3159214</value></relativerisk><relativerisk><age>35</age><sex>0</sex><cat>2</cat><value>2.5215235</value></relativerisk><relativerisk><age>35</age><sex>0</sex><cat>3</cat><value>4.8978806</value></relativerisk><relativerisk><age>35</age><sex>1</sex><cat>0</cat><value>0.7371435</value></relativerisk><relativerisk><age>35</age><sex>1</sex><cat>1</cat><value>1.251826</value></relativerisk><relativerisk><age>35</age><sex>1</sex><cat>2</cat><value>2.7060058</value></relativerisk><relativerisk><age>35</age><sex>1</sex><cat>3</cat><value>4.8335156</value></relativerisk><relativerisk><age>36</age><sex>0</sex><cat>0</cat><value>0.9113442</value></relativerisk><relativerisk><age>36</age><sex>0</sex><cat>1</cat><value>1.3142147</value></relativerisk><relativerisk><age>36</age><sex>0</sex><cat>2</cat><value>2.530552</value></relativerisk><relativerisk><age>36</age><sex>0</sex><cat>3</cat><value>4.949585</value></relativerisk><relativerisk><age>36</age><sex>1</sex><cat>0</cat><value>0.73929274</value></relativerisk><relativerisk><age>36</age><sex>1</sex><cat>1</cat><value>1.2513303</value></relativerisk><relativerisk><age>36</age><sex>1</sex><cat>2</cat><value>2.6636167</value></relativerisk><relativerisk><age>36</age><sex>1</sex><cat>3</cat><value>4.88432</value></relativerisk><relativerisk><age>37</age><sex>0</sex><cat>0</cat><value>0.9109465</value></relativerisk><relativerisk><age>37</age><sex>0</sex><cat>1</cat><value>1.3147187</value></relativerisk><relativerisk><age>37</age><sex>0</sex><cat>2</cat><value>2.5328934</value></relativerisk><relativerisk><age>37</age><sex>0</sex><cat>3</cat><value>4.9982285</value></relativerisk><relativerisk><age>37</age><sex>1</sex><cat>0</cat><value>0.7426573</value></relativerisk><relativerisk><age>37</age><sex>1</sex><cat>1</cat><value>1.2534435</value></relativerisk><relativerisk><age>37</age><sex>1</sex><cat>2</cat><value>2.6425703</value></relativerisk><relativerisk><age>37</age><sex>1</sex><cat>3</cat><value>4.919693</value></relativerisk><relativerisk><age>38</age><sex>0</sex><cat>0</cat><value>0.9113463</value></relativerisk><relativerisk><age>38</age><sex>0</sex><cat>1</cat><value>1.316922</value></relativerisk><relativerisk><age>38</age><sex>0</sex><cat>2</cat><value>2.5315878</value></relativerisk><relativerisk><age>38</age><sex>0</sex><cat>3</cat><value>4.9808874</value></relativerisk><relativerisk><age>38</age><sex>1</sex><cat>0</cat><value>0.74720275</value></relativerisk><relativerisk><age>38</age><sex>1</sex><cat>1</cat><value>1.2552068</value></relativerisk><relativerisk><age>38</age><sex>1</sex><cat>2</cat><value>2.6123087</value></relativerisk><relativerisk><age>38</age><sex>1</sex><cat>3</cat><value>4.9468117</value></relativerisk><relativerisk><age>39</age><sex>0</sex><cat>0</cat><value>0.9118459</value></relativerisk><relativerisk><age>39</age><sex>0</sex><cat>1</cat><value>1.3201816</value></relativerisk><relativerisk><age>39</age><sex>0</sex><cat>2</cat><value>2.5322158</value></relativerisk><relativerisk><age>39</age><sex>0</sex><cat>3</cat><value>4.962324</value></relativerisk><relativerisk><age>39</age><sex>1</sex><cat>0</cat><value>0.7527236</value></relativerisk><relativerisk><age>39</age><sex>1</sex><cat>1</cat><value>1.2550693</value></relativerisk><relativerisk><age>39</age><sex>1</sex><cat>2</cat><value>2.6099653</value></relativerisk><relativerisk><age>39</age><sex>1</sex><cat>3</cat><value>5.0532794</value></relativerisk><relativerisk><age>40</age><sex>0</sex><cat>0</cat><value>0.91261667</value></relativerisk><relativerisk><age>40</age><sex>0</sex><cat>1</cat><value>1.324432</value></relativerisk><relativerisk><age>40</age><sex>0</sex><cat>2</cat><value>2.533278</value></relativerisk><relativerisk><age>40</age><sex>0</sex><cat>3</cat><value>4.95403</value></relativerisk><relativerisk><age>40</age><sex>1</sex><cat>0</cat><value>0.7590035</value></relativerisk><relativerisk><age>40</age><sex>1</sex><cat>1</cat><value>1.2566926</value></relativerisk><relativerisk><age>40</age><sex>1</sex><cat>2</cat><value>2.5849648</value></relativerisk><relativerisk><age>40</age><sex>1</sex><cat>3</cat><value>5.06713</value></relativerisk><relativerisk><age>41</age><sex>0</sex><cat>0</cat><value>0.9142114</value></relativerisk><relativerisk><age>41</age><sex>0</sex><cat>1</cat><value>1.3304472</value></relativerisk><relativerisk><age>41</age><sex>0</sex><cat>2</cat><value>2.543325</value></relativerisk><relativerisk><age>41</age><sex>0</sex><cat>3</cat><value>5.0385175</value></relativerisk><relativerisk><age>41</age><sex>1</sex><cat>0</cat><value>0.76569563</value></relativerisk><relativerisk><age>41</age><sex>1</sex><cat>1</cat><value>1.2547755</value></relativerisk><relativerisk><age>41</age><sex>1</sex><cat>2</cat><value>2.5511434</value></relativerisk><relativerisk><age>41</age><sex>1</sex><cat>3</cat><value>5.093726</value></relativerisk><relativerisk><age>42</age><sex>0</sex><cat>0</cat><value>0.91666174</value></relativerisk><relativerisk><age>42</age><sex>0</sex><cat>1</cat><value>1.3370527</value></relativerisk><relativerisk><age>42</age><sex>0</sex><cat>2</cat><value>2.53952</value></relativerisk><relativerisk><age>42</age><sex>0</sex><cat>3</cat><value>5.0449257</value></relativerisk><relativerisk><age>42</age><sex>1</sex><cat>0</cat><value>0.77319485</value></relativerisk><relativerisk><age>42</age><sex>1</sex><cat>1</cat><value>1.2582477</value></relativerisk><relativerisk><age>42</age><sex>1</sex><cat>2</cat><value>2.5809488</value></relativerisk><relativerisk><age>42</age><sex>1</sex><cat>3</cat><value>5.189644</value></relativerisk><relativerisk><age>43</age><sex>0</sex><cat>0</cat><value>0.9179746</value></relativerisk><relativerisk><age>43</age><sex>0</sex><cat>1</cat><value>1.3439906</value></relativerisk><relativerisk><age>43</age><sex>0</sex><cat>2</cat><value>2.5419807</value></relativerisk><relativerisk><age>43</age><sex>0</sex><cat>3</cat><value>5.0620275</value></relativerisk><relativerisk><age>43</age><sex>1</sex><cat>0</cat><value>0.7812808</value></relativerisk><relativerisk><age>43</age><sex>1</sex><cat>1</cat><value>1.2604438</value></relativerisk><relativerisk><age>43</age><sex>1</sex><cat>2</cat><value>2.570861</value></relativerisk><relativerisk><age>43</age><sex>1</sex><cat>3</cat><value>5.23424</value></relativerisk><relativerisk><age>44</age><sex>0</sex><cat>0</cat><value>0.9203788</value></relativerisk><relativerisk><age>44</age><sex>0</sex><cat>1</cat><value>1.3532227</value></relativerisk><relativerisk><age>44</age><sex>0</sex><cat>2</cat><value>2.5494456</value></relativerisk><relativerisk><age>44</age><sex>0</sex><cat>3</cat><value>5.1003237</value></relativerisk><relativerisk><age>44</age><sex>1</sex><cat>0</cat><value>0.7894534</value></relativerisk><relativerisk><age>44</age><sex>1</sex><cat>1</cat><value>1.2625465</value></relativerisk><relativerisk><age>44</age><sex>1</sex><cat>2</cat><value>2.570789</value></relativerisk><relativerisk><age>44</age><sex>1</sex><cat>3</cat><value>5.291647</value></relativerisk><relativerisk><age>45</age><sex>0</sex><cat>0</cat><value>0.9237922</value></relativerisk><relativerisk><age>45</age><sex>0</sex><cat>1</cat><value>1.3632027</value></relativerisk><relativerisk><age>45</age><sex>0</sex><cat>2</cat><value>2.5495892</value></relativerisk><relativerisk><age>45</age><sex>0</sex><cat>3</cat><value>5.1193275</value></relativerisk><relativerisk><age>45</age><sex>1</sex><cat>0</cat><value>0.79770726</value></relativerisk><relativerisk><age>45</age><sex>1</sex><cat>1</cat><value>1.2637001</value></relativerisk><relativerisk><age>45</age><sex>1</sex><cat>2</cat><value>2.5773206</value></relativerisk><relativerisk><age>45</age><sex>1</sex><cat>3</cat><value>5.4026785</value></relativerisk><relativerisk><age>46</age><sex>0</sex><cat>0</cat><value>0.9257726</value></relativerisk><relativerisk><age>46</age><sex>0</sex><cat>1</cat><value>1.3729439</value></relativerisk><relativerisk><age>46</age><sex>0</sex><cat>2</cat><value>2.5493667</value></relativerisk><relativerisk><age>46</age><sex>0</sex><cat>3</cat><value>5.11168</value></relativerisk><relativerisk><age>46</age><sex>1</sex><cat>0</cat><value>0.8062071</value></relativerisk><relativerisk><age>46</age><sex>1</sex><cat>1</cat><value>1.2671927</value></relativerisk><relativerisk><age>46</age><sex>1</sex><cat>2</cat><value>2.5877945</value></relativerisk><relativerisk><age>46</age><sex>1</sex><cat>3</cat><value>5.4970527</value></relativerisk><relativerisk><age>47</age><sex>0</sex><cat>0</cat><value>0.92816097</value></relativerisk><relativerisk><age>47</age><sex>0</sex><cat>1</cat><value>1.3838869</value></relativerisk><relativerisk><age>47</age><sex>0</sex><cat>2</cat><value>2.5574825</value></relativerisk><relativerisk><age>47</age><sex>0</sex><cat>3</cat><value>5.176814</value></relativerisk><relativerisk><age>47</age><sex>1</sex><cat>0</cat><value>0.8145233</value></relativerisk><relativerisk><age>47</age><sex>1</sex><cat>1</cat><value>1.2706028</value></relativerisk><relativerisk><age>47</age><sex>1</sex><cat>2</cat><value>2.5963</value></relativerisk><relativerisk><age>47</age><sex>1</sex><cat>3</cat><value>5.586684</value></relativerisk><relativerisk><age>48</age><sex>0</sex><cat>0</cat><value>0.93092424</value></relativerisk><relativerisk><age>48</age><sex>0</sex><cat>1</cat><value>1.3954773</value></relativerisk><relativerisk><age>48</age><sex>0</sex><cat>2</cat><value>2.561809</value></relativerisk><relativerisk><age>48</age><sex>0</sex><cat>3</cat><value>5.2073803</value></relativerisk><relativerisk><age>48</age><sex>1</sex><cat>0</cat><value>0.82283616</value></relativerisk><relativerisk><age>48</age><sex>1</sex><cat>1</cat><value>1.2756212</value></relativerisk><relativerisk><age>48</age><sex>1</sex><cat>2</cat><value>2.6160078</value></relativerisk><relativerisk><age>48</age><sex>1</sex><cat>3</cat><value>5.7090173</value></relativerisk><relativerisk><age>49</age><sex>0</sex><cat>0</cat><value>0.9325566</value></relativerisk><relativerisk><age>49</age><sex>0</sex><cat>1</cat><value>1.4055411</value></relativerisk><relativerisk><age>49</age><sex>0</sex><cat>2</cat><value>2.5625856</value></relativerisk><relativerisk><age>49</age><sex>0</sex><cat>3</cat><value>5.2576394</value></relativerisk><relativerisk><age>49</age><sex>1</sex><cat>0</cat><value>0.83086497</value></relativerisk><relativerisk><age>49</age><sex>1</sex><cat>1</cat><value>1.2782712</value></relativerisk><relativerisk><age>49</age><sex>1</sex><cat>2</cat><value>2.6055522</value></relativerisk><relativerisk><age>49</age><sex>1</sex><cat>3</cat><value>5.7810683</value></relativerisk><relativerisk><age>50</age><sex>0</sex><cat>0</cat><value>0.9368066</value></relativerisk><relativerisk><age>50</age><sex>0</sex><cat>1</cat><value>1.4051281</value></relativerisk><relativerisk><age>50</age><sex>0</sex><cat>2</cat><value>2.510593</value></relativerisk><relativerisk><age>50</age><sex>0</sex><cat>3</cat><value>5.0842857</value></relativerisk><relativerisk><age>50</age><sex>1</sex><cat>0</cat><value>0.84283274</value></relativerisk><relativerisk><age>50</age><sex>1</sex><cat>1</cat><value>1.2746303</value></relativerisk><relativerisk><age>50</age><sex>1</sex><cat>2</cat><value>2.5568287</value></relativerisk><relativerisk><age>50</age><sex>1</sex><cat>3</cat><value>5.672845</value></relativerisk><relativerisk><age>51</age><sex>0</sex><cat>0</cat><value>0.93971795</value></relativerisk><relativerisk><age>51</age><sex>0</sex><cat>1</cat><value>1.4165272</value></relativerisk><relativerisk><age>51</age><sex>0</sex><cat>2</cat><value>2.5112514</value></relativerisk><relativerisk><age>51</age><sex>0</sex><cat>3</cat><value>5.091453</value></relativerisk><relativerisk><age>51</age><sex>1</sex><cat>0</cat><value>0.8496585</value></relativerisk><relativerisk><age>51</age><sex>1</sex><cat>1</cat><value>1.2799845</value></relativerisk><relativerisk><age>51</age><sex>1</sex><cat>2</cat><value>2.5598085</value></relativerisk><relativerisk><age>51</age><sex>1</sex><cat>3</cat><value>5.6534195</value></relativerisk><relativerisk><age>52</age><sex>0</sex><cat>0</cat><value>0.9424402</value></relativerisk><relativerisk><age>52</age><sex>0</sex><cat>1</cat><value>1.4290539</value></relativerisk><relativerisk><age>52</age><sex>0</sex><cat>2</cat><value>2.5245543</value></relativerisk><relativerisk><age>52</age><sex>0</sex><cat>3</cat><value>5.167986</value></relativerisk><relativerisk><age>52</age><sex>1</sex><cat>0</cat><value>0.85655946</value></relativerisk><relativerisk><age>52</age><sex>1</sex><cat>1</cat><value>1.2855169</value></relativerisk><relativerisk><age>52</age><sex>1</sex><cat>2</cat><value>2.5616436</value></relativerisk><relativerisk><age>52</age><sex>1</sex><cat>3</cat><value>5.7169266</value></relativerisk><relativerisk><age>53</age><sex>0</sex><cat>0</cat><value>0.94471335</value></relativerisk><relativerisk><age>53</age><sex>0</sex><cat>1</cat><value>1.4400996</value></relativerisk><relativerisk><age>53</age><sex>0</sex><cat>2</cat><value>2.5284798</value></relativerisk><relativerisk><age>53</age><sex>0</sex><cat>3</cat><value>5.186119</value></relativerisk><relativerisk><age>53</age><sex>1</sex><cat>0</cat><value>0.8648195</value></relativerisk><relativerisk><age>53</age><sex>1</sex><cat>1</cat><value>1.2954992</value></relativerisk><relativerisk><age>53</age><sex>1</sex><cat>2</cat><value>2.5517027</value></relativerisk><relativerisk><age>53</age><sex>1</sex><cat>3</cat><value>5.64158</value></relativerisk><relativerisk><age>54</age><sex>0</sex><cat>0</cat><value>0.9467326</value></relativerisk><relativerisk><age>54</age><sex>0</sex><cat>1</cat><value>1.4510266</value></relativerisk><relativerisk><age>54</age><sex>0</sex><cat>2</cat><value>2.5374014</value></relativerisk><relativerisk><age>54</age><sex>0</sex><cat>3</cat><value>5.2407575</value></relativerisk><relativerisk><age>54</age><sex>1</sex><cat>0</cat><value>0.8700664</value></relativerisk><relativerisk><age>54</age><sex>1</sex><cat>1</cat><value>1.299969</value></relativerisk><relativerisk><age>54</age><sex>1</sex><cat>2</cat><value>2.5530732</value></relativerisk><relativerisk><age>54</age><sex>1</sex><cat>3</cat><value>5.7193575</value></relativerisk><relativerisk><age>55</age><sex>0</sex><cat>0</cat><value>0.9492986</value></relativerisk><relativerisk><age>55</age><sex>0</sex><cat>1</cat><value>1.4623725</value></relativerisk><relativerisk><age>55</age><sex>0</sex><cat>2</cat><value>2.5450513</value></relativerisk><relativerisk><age>55</age><sex>0</sex><cat>3</cat><value>5.258779</value></relativerisk><relativerisk><age>55</age><sex>1</sex><cat>0</cat><value>0.87577105</value></relativerisk><relativerisk><age>55</age><sex>1</sex><cat>1</cat><value>1.3085682</value></relativerisk><relativerisk><age>55</age><sex>1</sex><cat>2</cat><value>2.5540164</value></relativerisk><relativerisk><age>55</age><sex>1</sex><cat>3</cat><value>5.683203</value></relativerisk><relativerisk><age>56</age><sex>0</sex><cat>0</cat><value>0.951311</value></relativerisk><relativerisk><age>56</age><sex>0</sex><cat>1</cat><value>1.4720287</value></relativerisk><relativerisk><age>56</age><sex>0</sex><cat>2</cat><value>2.5548775</value></relativerisk><relativerisk><age>56</age><sex>0</sex><cat>3</cat><value>5.325747</value></relativerisk><relativerisk><age>56</age><sex>1</sex><cat>0</cat><value>0.8813302</value></relativerisk><relativerisk><age>56</age><sex>1</sex><cat>1</cat><value>1.3168116</value></relativerisk><relativerisk><age>56</age><sex>1</sex><cat>2</cat><value>2.5549388</value></relativerisk><relativerisk><age>56</age><sex>1</sex><cat>3</cat><value>5.7101755</value></relativerisk><relativerisk><age>57</age><sex>0</sex><cat>0</cat><value>0.95461166</value></relativerisk><relativerisk><age>57</age><sex>0</sex><cat>1</cat><value>1.482676</value></relativerisk><relativerisk><age>57</age><sex>0</sex><cat>2</cat><value>2.563016</value></relativerisk><relativerisk><age>57</age><sex>0</sex><cat>3</cat><value>5.3407283</value></relativerisk><relativerisk><age>57</age><sex>1</sex><cat>0</cat><value>0.88681936</value></relativerisk><relativerisk><age>57</age><sex>1</sex><cat>1</cat><value>1.3260885</value></relativerisk><relativerisk><age>57</age><sex>1</sex><cat>2</cat><value>2.558799</value></relativerisk><relativerisk><age>57</age><sex>1</sex><cat>3</cat><value>5.740603</value></relativerisk><relativerisk><age>58</age><sex>0</sex><cat>0</cat><value>0.9556732</value></relativerisk><relativerisk><age>58</age><sex>0</sex><cat>1</cat><value>1.4908866</value></relativerisk><relativerisk><age>58</age><sex>0</sex><cat>2</cat><value>2.5701573</value></relativerisk><relativerisk><age>58</age><sex>0</sex><cat>3</cat><value>5.375563</value></relativerisk><relativerisk><age>58</age><sex>1</sex><cat>0</cat><value>0.8918539</value></relativerisk><relativerisk><age>58</age><sex>1</sex><cat>1</cat><value>1.3346051</value></relativerisk><relativerisk><age>58</age><sex>1</sex><cat>2</cat><value>2.564284</value></relativerisk><relativerisk><age>58</age><sex>1</sex><cat>3</cat><value>5.822252</value></relativerisk><relativerisk><age>59</age><sex>0</sex><cat>0</cat><value>0.9578515</value></relativerisk><relativerisk><age>59</age><sex>0</sex><cat>1</cat><value>1.4987913</value></relativerisk><relativerisk><age>59</age><sex>0</sex><cat>2</cat><value>2.5778275</value></relativerisk><relativerisk><age>59</age><sex>0</sex><cat>3</cat><value>5.413251</value></relativerisk><relativerisk><age>59</age><sex>1</sex><cat>0</cat><value>0.8961986</value></relativerisk><relativerisk><age>59</age><sex>1</sex><cat>1</cat><value>1.3444216</value></relativerisk><relativerisk><age>59</age><sex>1</sex><cat>2</cat><value>2.5667093</value></relativerisk><relativerisk><age>59</age><sex>1</sex><cat>3</cat><value>5.8005624</value></relativerisk><relativerisk><age>60</age><sex>0</sex><cat>0</cat><value>0.96475524</value></relativerisk><relativerisk><age>60</age><sex>0</sex><cat>1</cat><value>1.4398099</value></relativerisk><relativerisk><age>60</age><sex>0</sex><cat>2</cat><value>2.3292334</value></relativerisk><relativerisk><age>60</age><sex>0</sex><cat>3</cat><value>4.5219646</value></relativerisk><relativerisk><age>60</age><sex>1</sex><cat>0</cat><value>0.91051924</value></relativerisk><relativerisk><age>60</age><sex>1</sex><cat>1</cat><value>1.3083364</value></relativerisk><relativerisk><age>60</age><sex>1</sex><cat>2</cat><value>2.3205192</value></relativerisk><relativerisk><age>60</age><sex>1</sex><cat>3</cat><value>4.847934</value></relativerisk><relativerisk><age>61</age><sex>0</sex><cat>0</cat><value>0.96622205</value></relativerisk><relativerisk><age>61</age><sex>0</sex><cat>1</cat><value>1.4449556</value></relativerisk><relativerisk><age>61</age><sex>0</sex><cat>2</cat><value>2.3352692</value></relativerisk><relativerisk><age>61</age><sex>0</sex><cat>3</cat><value>4.55203</value></relativerisk><relativerisk><age>61</age><sex>1</sex><cat>0</cat><value>0.91400826</value></relativerisk><relativerisk><age>61</age><sex>1</sex><cat>1</cat><value>1.3166697</value></relativerisk><relativerisk><age>61</age><sex>1</sex><cat>2</cat><value>2.320484</value></relativerisk><relativerisk><age>61</age><sex>1</sex><cat>3</cat><value>4.8329268</value></relativerisk><relativerisk><age>62</age><sex>0</sex><cat>0</cat><value>0.9668026</value></relativerisk><relativerisk><age>62</age><sex>0</sex><cat>1</cat><value>1.4492182</value></relativerisk><relativerisk><age>62</age><sex>0</sex><cat>2</cat><value>2.3421247</value></relativerisk><relativerisk><age>62</age><sex>0</sex><cat>3</cat><value>4.5890975</value></relativerisk><relativerisk><age>62</age><sex>1</sex><cat>0</cat><value>0.91731113</value></relativerisk><relativerisk><age>62</age><sex>1</sex><cat>1</cat><value>1.3252332</value></relativerisk><relativerisk><age>62</age><sex>1</sex><cat>2</cat><value>2.3237305</value></relativerisk><relativerisk><age>62</age><sex>1</sex><cat>3</cat><value>4.837463</value></relativerisk><relativerisk><age>63</age><sex>0</sex><cat>0</cat><value>0.96844023</value></relativerisk><relativerisk><age>63</age><sex>0</sex><cat>1</cat><value>1.4530202</value></relativerisk><relativerisk><age>63</age><sex>0</sex><cat>2</cat><value>2.3477254</value></relativerisk><relativerisk><age>63</age><sex>0</sex><cat>3</cat><value>4.6188564</value></relativerisk><relativerisk><age>63</age><sex>1</sex><cat>0</cat><value>0.91947216</value></relativerisk><relativerisk><age>63</age><sex>1</sex><cat>1</cat><value>1.3333306</value></relativerisk><relativerisk><age>63</age><sex>1</sex><cat>2</cat><value>2.334597</value></relativerisk><relativerisk><age>63</age><sex>1</sex><cat>3</cat><value>4.89111</value></relativerisk><relativerisk><age>64</age><sex>0</sex><cat>0</cat><value>0.96915865</value></relativerisk><relativerisk><age>64</age><sex>0</sex><cat>1</cat><value>1.4552639</value></relativerisk><relativerisk><age>64</age><sex>0</sex><cat>2</cat><value>2.3513</value></relativerisk><relativerisk><age>64</age><sex>0</sex><cat>3</cat><value>4.6458235</value></relativerisk><relativerisk><age>64</age><sex>1</sex><cat>0</cat><value>0.9229075</value></relativerisk><relativerisk><age>64</age><sex>1</sex><cat>1</cat><value>1.3416041</value></relativerisk><relativerisk><age>64</age><sex>1</sex><cat>2</cat><value>2.3353992</value></relativerisk><relativerisk><age>64</age><sex>1</sex><cat>3</cat><value>4.891742</value></relativerisk><relativerisk><age>65</age><sex>0</sex><cat>0</cat><value>0.96912265</value></relativerisk><relativerisk><age>65</age><sex>0</sex><cat>1</cat><value>1.4576259</value></relativerisk><relativerisk><age>65</age><sex>0</sex><cat>2</cat><value>2.3562388</value></relativerisk><relativerisk><age>65</age><sex>0</sex><cat>3</cat><value>4.670271</value></relativerisk><relativerisk><age>65</age><sex>1</sex><cat>0</cat><value>0.9247846</value></relativerisk><relativerisk><age>65</age><sex>1</sex><cat>1</cat><value>1.3474439</value></relativerisk><relativerisk><age>65</age><sex>1</sex><cat>2</cat><value>2.3381367</value></relativerisk><relativerisk><age>65</age><sex>1</sex><cat>3</cat><value>4.937138</value></relativerisk><relativerisk><age>66</age><sex>0</sex><cat>0</cat><value>0.9697599</value></relativerisk><relativerisk><age>66</age><sex>0</sex><cat>1</cat><value>1.4590585</value></relativerisk><relativerisk><age>66</age><sex>0</sex><cat>2</cat><value>2.3596396</value></relativerisk><relativerisk><age>66</age><sex>0</sex><cat>3</cat><value>4.6930466</value></relativerisk><relativerisk><age>66</age><sex>1</sex><cat>0</cat><value>0.9261503</value></relativerisk><relativerisk><age>66</age><sex>1</sex><cat>1</cat><value>1.3527648</value></relativerisk><relativerisk><age>66</age><sex>1</sex><cat>2</cat><value>2.3389237</value></relativerisk><relativerisk><age>66</age><sex>1</sex><cat>3</cat><value>4.965162</value></relativerisk><relativerisk><age>67</age><sex>0</sex><cat>0</cat><value>0.9693445</value></relativerisk><relativerisk><age>67</age><sex>0</sex><cat>1</cat><value>1.4591557</value></relativerisk><relativerisk><age>67</age><sex>0</sex><cat>2</cat><value>2.3624756</value></relativerisk><relativerisk><age>67</age><sex>0</sex><cat>3</cat><value>4.7206674</value></relativerisk><relativerisk><age>67</age><sex>1</sex><cat>0</cat><value>0.92808515</value></relativerisk><relativerisk><age>67</age><sex>1</sex><cat>1</cat><value>1.3616394</value></relativerisk><relativerisk><age>67</age><sex>1</sex><cat>2</cat><value>2.3462338</value></relativerisk><relativerisk><age>67</age><sex>1</sex><cat>3</cat><value>4.963171</value></relativerisk><relativerisk><age>68</age><sex>0</sex><cat>0</cat><value>0.96786326</value></relativerisk><relativerisk><age>68</age><sex>0</sex><cat>1</cat><value>1.4582725</value></relativerisk><relativerisk><age>68</age><sex>0</sex><cat>2</cat><value>2.3676789</value></relativerisk><relativerisk><age>68</age><sex>0</sex><cat>3</cat><value>4.768924</value></relativerisk><relativerisk><age>68</age><sex>1</sex><cat>0</cat><value>0.93170357</value></relativerisk><relativerisk><age>68</age><sex>1</sex><cat>1</cat><value>1.3679788</value></relativerisk><relativerisk><age>68</age><sex>1</sex><cat>2</cat><value>2.351194</value></relativerisk><relativerisk><age>68</age><sex>1</sex><cat>3</cat><value>5.0227885</value></relativerisk><relativerisk><age>69</age><sex>0</sex><cat>0</cat><value>0.9689592</value></relativerisk><relativerisk><age>69</age><sex>0</sex><cat>1</cat><value>1.4578017</value></relativerisk><relativerisk><age>69</age><sex>0</sex><cat>2</cat><value>2.37048</value></relativerisk><relativerisk><age>69</age><sex>0</sex><cat>3</cat><value>4.7980385</value></relativerisk><relativerisk><age>69</age><sex>1</sex><cat>0</cat><value>0.93259203</value></relativerisk><relativerisk><age>69</age><sex>1</sex><cat>1</cat><value>1.3743554</value></relativerisk><relativerisk><age>69</age><sex>1</sex><cat>2</cat><value>2.3577998</value></relativerisk><relativerisk><age>69</age><sex>1</sex><cat>3</cat><value>5.04679</value></relativerisk><relativerisk><age>70</age><sex>0</sex><cat>0</cat><value>0.9712759</value></relativerisk><relativerisk><age>70</age><sex>0</sex><cat>1</cat><value>1.3648356</value></relativerisk><relativerisk><age>70</age><sex>0</sex><cat>2</cat><value>2.045902</value></relativerisk><relativerisk><age>70</age><sex>0</sex><cat>3</cat><value>3.6840274</value></relativerisk><relativerisk><age>70</age><sex>1</sex><cat>0</cat><value>0.9442443</value></relativerisk><relativerisk><age>70</age><sex>1</sex><cat>1</cat><value>1.3050919</value></relativerisk><relativerisk><age>70</age><sex>1</sex><cat>2</cat><value>2.0390322</value></relativerisk><relativerisk><age>70</age><sex>1</sex><cat>3</cat><value>3.84949</value></relativerisk><relativerisk><age>71</age><sex>0</sex><cat>0</cat><value>0.9706168</value></relativerisk><relativerisk><age>71</age><sex>0</sex><cat>1</cat><value>1.3632176</value></relativerisk><relativerisk><age>71</age><sex>0</sex><cat>2</cat><value>2.0494046</value></relativerisk><relativerisk><age>71</age><sex>0</sex><cat>3</cat><value>3.714644</value></relativerisk><relativerisk><age>71</age><sex>1</sex><cat>0</cat><value>0.9459509</value></relativerisk><relativerisk><age>71</age><sex>1</sex><cat>1</cat><value>1.3096132</value></relativerisk><relativerisk><age>71</age><sex>1</sex><cat>2</cat><value>2.0393808</value></relativerisk><relativerisk><age>71</age><sex>1</sex><cat>3</cat><value>3.845737</value></relativerisk><relativerisk><age>72</age><sex>0</sex><cat>0</cat><value>0.9687951</value></relativerisk><relativerisk><age>72</age><sex>0</sex><cat>1</cat><value>1.3605534</value></relativerisk><relativerisk><age>72</age><sex>0</sex><cat>2</cat><value>2.048823</value></relativerisk><relativerisk><age>72</age><sex>0</sex><cat>3</cat><value>3.725602</value></relativerisk><relativerisk><age>72</age><sex>1</sex><cat>0</cat><value>0.94675094</value></relativerisk><relativerisk><age>72</age><sex>1</sex><cat>1</cat><value>1.3131189</value></relativerisk><relativerisk><age>72</age><sex>1</sex><cat>2</cat><value>2.0408704</value></relativerisk><relativerisk><age>72</age><sex>1</sex><cat>3</cat><value>3.8543189</value></relativerisk><relativerisk><age>73</age><sex>0</sex><cat>0</cat><value>0.96731484</value></relativerisk><relativerisk><age>73</age><sex>0</sex><cat>1</cat><value>1.3581882</value></relativerisk><relativerisk><age>73</age><sex>0</sex><cat>2</cat><value>2.0508945</value></relativerisk><relativerisk><age>73</age><sex>0</sex><cat>3</cat><value>3.7473607</value></relativerisk><relativerisk><age>73</age><sex>1</sex><cat>0</cat><value>0.94745135</value></relativerisk><relativerisk><age>73</age><sex>1</sex><cat>1</cat><value>1.3159953</value></relativerisk><relativerisk><age>73</age><sex>1</sex><cat>2</cat><value>2.0450103</value></relativerisk><relativerisk><age>73</age><sex>1</sex><cat>3</cat><value>3.8837664</value></relativerisk><relativerisk><age>74</age><sex>0</sex><cat>0</cat><value>0.96480435</value></relativerisk><relativerisk><age>74</age><sex>0</sex><cat>1</cat><value>1.3536701</value></relativerisk><relativerisk><age>74</age><sex>0</sex><cat>2</cat><value>2.051878</value></relativerisk><relativerisk><age>74</age><sex>0</sex><cat>3</cat><value>3.7803278</value></relativerisk><relativerisk><age>74</age><sex>1</sex><cat>0</cat><value>0.94752884</value></relativerisk><relativerisk><age>74</age><sex>1</sex><cat>1</cat><value>1.318259</value></relativerisk><relativerisk><age>74</age><sex>1</sex><cat>2</cat><value>2.0500069</value></relativerisk><relativerisk><age>74</age><sex>1</sex><cat>3</cat><value>3.9192398</value></relativerisk><relativerisk><age>75</age><sex>0</sex><cat>0</cat><value>0.9630888</value></relativerisk><relativerisk><age>75</age><sex>0</sex><cat>1</cat><value>1.3495013</value></relativerisk><relativerisk><age>75</age><sex>0</sex><cat>2</cat><value>2.050825</value></relativerisk><relativerisk><age>75</age><sex>0</sex><cat>3</cat><value>3.7969122</value></relativerisk><relativerisk><age>75</age><sex>1</sex><cat>0</cat><value>0.9483616</value></relativerisk><relativerisk><age>75</age><sex>1</sex><cat>1</cat><value>1.320463</value></relativerisk><relativerisk><age>75</age><sex>1</sex><cat>2</cat><value>2.0504858</value></relativerisk><relativerisk><age>75</age><sex>1</sex><cat>3</cat><value>3.928323</value></relativerisk><relativerisk><age>76</age><sex>0</sex><cat>0</cat><value>0.9599684</value></relativerisk><relativerisk><age>76</age><sex>0</sex><cat>1</cat><value>1.3444335</value></relativerisk><relativerisk><age>76</age><sex>0</sex><cat>2</cat><value>2.0501432</value></relativerisk><relativerisk><age>76</age><sex>0</sex><cat>3</cat><value>3.8181584</value></relativerisk><relativerisk><age>76</age><sex>1</sex><cat>0</cat><value>0.94893306</value></relativerisk><relativerisk><age>76</age><sex>1</sex><cat>1</cat><value>1.3220507</value></relativerisk><relativerisk><age>76</age><sex>1</sex><cat>2</cat><value>2.05111</value></relativerisk><relativerisk><age>76</age><sex>1</sex><cat>3</cat><value>3.9413648</value></relativerisk><relativerisk><age>77</age><sex>0</sex><cat>0</cat><value>0.9566498</value></relativerisk><relativerisk><age>77</age><sex>0</sex><cat>1</cat><value>1.3391342</value></relativerisk><relativerisk><age>77</age><sex>0</sex><cat>2</cat><value>2.0506794</value></relativerisk><relativerisk><age>77</age><sex>0</sex><cat>3</cat><value>3.845972</value></relativerisk><relativerisk><age>77</age><sex>1</sex><cat>0</cat><value>0.9485641</value></relativerisk><relativerisk><age>77</age><sex>1</sex><cat>1</cat><value>1.3229945</value></relativerisk><relativerisk><age>77</age><sex>1</sex><cat>2</cat><value>2.0535715</value></relativerisk><relativerisk><age>77</age><sex>1</sex><cat>3</cat><value>3.9648032</value></relativerisk><relativerisk><age>78</age><sex>0</sex><cat>0</cat><value>0.95417356</value></relativerisk><relativerisk><age>78</age><sex>0</sex><cat>1</cat><value>1.3335754</value></relativerisk><relativerisk><age>78</age><sex>0</sex><cat>2</cat><value>2.0516548</value></relativerisk><relativerisk><age>78</age><sex>0</sex><cat>3</cat><value>3.8809135</value></relativerisk><relativerisk><age>78</age><sex>1</sex><cat>0</cat><value>0.94934136</value></relativerisk><relativerisk><age>78</age><sex>1</sex><cat>1</cat><value>1.3245332</value></relativerisk><relativerisk><age>78</age><sex>1</sex><cat>2</cat><value>2.056116</value></relativerisk><relativerisk><age>78</age><sex>1</sex><cat>3</cat><value>3.9843793</value></relativerisk><relativerisk><age>79</age><sex>0</sex><cat>0</cat><value>0.95281297</value></relativerisk><relativerisk><age>79</age><sex>0</sex><cat>1</cat><value>1.3286308</value></relativerisk><relativerisk><age>79</age><sex>0</sex><cat>2</cat><value>2.0503507</value></relativerisk><relativerisk><age>79</age><sex>0</sex><cat>3</cat><value>3.8980625</value></relativerisk><relativerisk><age>79</age><sex>1</sex><cat>0</cat><value>0.94938576</value></relativerisk><relativerisk><age>79</age><sex>1</sex><cat>1</cat><value>1.324643</value></relativerisk><relativerisk><age>79</age><sex>1</sex><cat>2</cat><value>2.057395</value></relativerisk><relativerisk><age>79</age><sex>1</sex><cat>3</cat><value>4.0073395</value></relativerisk><relativerisk><age>80</age><sex>0</sex><cat>0</cat><value>0.9604432</value></relativerisk><relativerisk><age>80</age><sex>0</sex><cat>1</cat><value>1.2447475</value></relativerisk><relativerisk><age>80</age><sex>0</sex><cat>2</cat><value>1.7548926</value></relativerisk><relativerisk><age>80</age><sex>0</sex><cat>3</cat><value>2.9216545</value></relativerisk><relativerisk><age>80</age><sex>1</sex><cat>0</cat><value>0.95955205</value></relativerisk><relativerisk><age>80</age><sex>1</sex><cat>1</cat><value>1.2466664</value></relativerisk><relativerisk><age>80</age><sex>1</sex><cat>2</cat><value>1.76128</value></relativerisk><relativerisk><age>80</age><sex>1</sex><cat>3</cat><value>2.9776773</value></relativerisk><relativerisk><age>81</age><sex>0</sex><cat>0</cat><value>0.9576189</value></relativerisk><relativerisk><age>81</age><sex>0</sex><cat>1</cat><value>1.239932</value></relativerisk><relativerisk><age>81</age><sex>0</sex><cat>2</cat><value>1.7545367</value></relativerisk><relativerisk><age>81</age><sex>0</sex><cat>3</cat><value>2.9384022</value></relativerisk><relativerisk><age>81</age><sex>1</sex><cat>0</cat><value>0.9591998</value></relativerisk><relativerisk><age>81</age><sex>1</sex><cat>1</cat><value>1.2459952</value></relativerisk><relativerisk><age>81</age><sex>1</sex><cat>2</cat><value>1.7612798</value></relativerisk><relativerisk><age>81</age><sex>1</sex><cat>3</cat><value>2.9888675</value></relativerisk><relativerisk><age>82</age><sex>0</sex><cat>0</cat><value>0.9557649</value></relativerisk><relativerisk><age>82</age><sex>0</sex><cat>1</cat><value>1.2355242</value></relativerisk><relativerisk><age>82</age><sex>0</sex><cat>2</cat><value>1.7557466</value></relativerisk><relativerisk><age>82</age><sex>0</sex><cat>3</cat><value>2.9645393</value></relativerisk><relativerisk><age>82</age><sex>1</sex><cat>0</cat><value>0.95830786</value></relativerisk><relativerisk><age>82</age><sex>1</sex><cat>1</cat><value>1.2451797</value></relativerisk><relativerisk><age>82</age><sex>1</sex><cat>2</cat><value>1.7618011</value></relativerisk><relativerisk><age>82</age><sex>1</sex><cat>3</cat><value>3.0000296</value></relativerisk><relativerisk><age>83</age><sex>0</sex><cat>0</cat><value>0.953541</value></relativerisk><relativerisk><age>83</age><sex>0</sex><cat>1</cat><value>1.2306406</value></relativerisk><relativerisk><age>83</age><sex>0</sex><cat>2</cat><value>1.7551373</value></relativerisk><relativerisk><age>83</age><sex>0</sex><cat>3</cat><value>2.985761</value></relativerisk><relativerisk><age>83</age><sex>1</sex><cat>0</cat><value>0.9580447</value></relativerisk><relativerisk><age>83</age><sex>1</sex><cat>1</cat><value>1.2443833</value></relativerisk><relativerisk><age>83</age><sex>1</sex><cat>2</cat><value>1.7625165</value></relativerisk><relativerisk><age>83</age><sex>1</sex><cat>3</cat><value>3.0133922</value></relativerisk><relativerisk><age>84</age><sex>0</sex><cat>0</cat><value>0.9505265</value></relativerisk><relativerisk><age>84</age><sex>0</sex><cat>1</cat><value>1.2255723</value></relativerisk><relativerisk><age>84</age><sex>0</sex><cat>2</cat><value>1.7532457</value></relativerisk><relativerisk><age>84</age><sex>0</sex><cat>3</cat><value>2.9982557</value></relativerisk><relativerisk><age>84</age><sex>1</sex><cat>0</cat><value>0.9574689</value></relativerisk><relativerisk><age>84</age><sex>1</sex><cat>1</cat><value>1.2432411</value></relativerisk><relativerisk><age>84</age><sex>1</sex><cat>2</cat><value>1.7629836</value></relativerisk><relativerisk><age>84</age><sex>1</sex><cat>3</cat><value>3.0260112</value></relativerisk><relativerisk><age>85</age><sex>0</sex><cat>0</cat><value>0.94758075</value></relativerisk><relativerisk><age>85</age><sex>0</sex><cat>1</cat><value>1.2203369</value></relativerisk><relativerisk><age>85</age><sex>0</sex><cat>2</cat><value>1.7537798</value></relativerisk><relativerisk><age>85</age><sex>0</sex><cat>3</cat><value>3.0294068</value></relativerisk><relativerisk><age>85</age><sex>1</sex><cat>0</cat><value>0.9566654</value></relativerisk><relativerisk><age>85</age><sex>1</sex><cat>1</cat><value>1.2420555</value></relativerisk><relativerisk><age>85</age><sex>1</sex><cat>2</cat><value>1.7634933</value></relativerisk><relativerisk><age>85</age><sex>1</sex><cat>3</cat><value>3.0368326</value></relativerisk><relativerisk><age>86</age><sex>0</sex><cat>0</cat><value>0.94482464</value></relativerisk><relativerisk><age>86</age><sex>0</sex><cat>1</cat><value>1.215848</value></relativerisk><relativerisk><age>86</age><sex>0</sex><cat>2</cat><value>1.753351</value></relativerisk><relativerisk><age>86</age><sex>0</sex><cat>3</cat><value>3.0507061</value></relativerisk><relativerisk><age>86</age><sex>1</sex><cat>0</cat><value>0.9557277</value></relativerisk><relativerisk><age>86</age><sex>1</sex><cat>1</cat><value>1.2400507</value></relativerisk><relativerisk><age>86</age><sex>1</sex><cat>2</cat><value>1.763567</value></relativerisk><relativerisk><age>86</age><sex>1</sex><cat>3</cat><value>3.0519862</value></relativerisk><relativerisk><age>87</age><sex>0</sex><cat>0</cat><value>0.9422731</value></relativerisk><relativerisk><age>87</age><sex>0</sex><cat>1</cat><value>1.2119526</value></relativerisk><relativerisk><age>87</age><sex>0</sex><cat>2</cat><value>1.7538347</value></relativerisk><relativerisk><age>87</age><sex>0</sex><cat>3</cat><value>3.0750175</value></relativerisk><relativerisk><age>87</age><sex>1</sex><cat>0</cat><value>0.95469856</value></relativerisk><relativerisk><age>87</age><sex>1</sex><cat>1</cat><value>1.2380747</value></relativerisk><relativerisk><age>87</age><sex>1</sex><cat>2</cat><value>1.7628365</value></relativerisk><relativerisk><age>87</age><sex>1</sex><cat>3</cat><value>3.0610614</value></relativerisk><relativerisk><age>88</age><sex>0</sex><cat>0</cat><value>0.93916905</value></relativerisk><relativerisk><age>88</age><sex>0</sex><cat>1</cat><value>1.2075443</value></relativerisk><relativerisk><age>88</age><sex>0</sex><cat>2</cat><value>1.752292</value></relativerisk><relativerisk><age>88</age><sex>0</sex><cat>3</cat><value>3.095451</value></relativerisk><relativerisk><age>88</age><sex>1</sex><cat>0</cat><value>0.9525946</value></relativerisk><relativerisk><age>88</age><sex>1</sex><cat>1</cat><value>1.2352973</value></relativerisk><relativerisk><age>88</age><sex>1</sex><cat>2</cat><value>1.7615197</value></relativerisk><relativerisk><age>88</age><sex>1</sex><cat>3</cat><value>3.0683246</value></relativerisk><relativerisk><age>89</age><sex>0</sex><cat>0</cat><value>0.9361139</value></relativerisk><relativerisk><age>89</age><sex>0</sex><cat>1</cat><value>1.2028067</value></relativerisk><relativerisk><age>89</age><sex>0</sex><cat>2</cat><value>1.7512747</value></relativerisk><relativerisk><age>89</age><sex>0</sex><cat>3</cat><value>3.1320202</value></relativerisk><relativerisk><age>89</age><sex>1</sex><cat>0</cat><value>0.9511315</value></relativerisk><relativerisk><age>89</age><sex>1</sex><cat>1</cat><value>1.2327065</value></relativerisk><relativerisk><age>89</age><sex>1</sex><cat>2</cat><value>1.7617636</value></relativerisk><relativerisk><age>89</age><sex>1</sex><cat>3</cat><value>3.0846155</value></relativerisk><relativerisk><age>90</age><sex>0</sex><cat>0</cat><value>0.9323265</value></relativerisk><relativerisk><age>90</age><sex>0</sex><cat>1</cat><value>1.1988969</value></relativerisk><relativerisk><age>90</age><sex>0</sex><cat>2</cat><value>1.752421</value></relativerisk><relativerisk><age>90</age><sex>0</sex><cat>3</cat><value>3.165343</value></relativerisk><relativerisk><age>90</age><sex>1</sex><cat>0</cat><value>0.95015436</value></relativerisk><relativerisk><age>90</age><sex>1</sex><cat>1</cat><value>1.230196</value></relativerisk><relativerisk><age>90</age><sex>1</sex><cat>2</cat><value>1.7626925</value></relativerisk><relativerisk><age>90</age><sex>1</sex><cat>3</cat><value>3.1064796</value></relativerisk><relativerisk><age>91</age><sex>0</sex><cat>0</cat><value>0.92878217</value></relativerisk><relativerisk><age>91</age><sex>0</sex><cat>1</cat><value>1.1953816</value></relativerisk><relativerisk><age>91</age><sex>0</sex><cat>2</cat><value>1.7541084</value></relativerisk><relativerisk><age>91</age><sex>0</sex><cat>3</cat><value>3.2081552</value></relativerisk><relativerisk><age>91</age><sex>1</sex><cat>0</cat><value>0.9487554</value></relativerisk><relativerisk><age>91</age><sex>1</sex><cat>1</cat><value>1.2274462</value></relativerisk><relativerisk><age>91</age><sex>1</sex><cat>2</cat><value>1.7615998</value></relativerisk><relativerisk><age>91</age><sex>1</sex><cat>3</cat><value>3.1172209</value></relativerisk><relativerisk><age>92</age><sex>0</sex><cat>0</cat><value>0.9252058</value></relativerisk><relativerisk><age>92</age><sex>0</sex><cat>1</cat><value>1.1920154</value></relativerisk><relativerisk><age>92</age><sex>0</sex><cat>2</cat><value>1.7517921</value></relativerisk><relativerisk><age>92</age><sex>0</sex><cat>3</cat><value>3.2334478</value></relativerisk><relativerisk><age>92</age><sex>1</sex><cat>0</cat><value>0.94721</value></relativerisk><relativerisk><age>92</age><sex>1</sex><cat>1</cat><value>1.2246357</value></relativerisk><relativerisk><age>92</age><sex>1</sex><cat>2</cat><value>1.7594398</value></relativerisk><relativerisk><age>92</age><sex>1</sex><cat>3</cat><value>3.1216867</value></relativerisk><relativerisk><age>93</age><sex>0</sex><cat>0</cat><value>0.9209444</value></relativerisk><relativerisk><age>93</age><sex>0</sex><cat>1</cat><value>1.1886139</value></relativerisk><relativerisk><age>93</age><sex>0</sex><cat>2</cat><value>1.7551225</value></relativerisk><relativerisk><age>93</age><sex>0</sex><cat>3</cat><value>3.2906635</value></relativerisk><relativerisk><age>93</age><sex>1</sex><cat>0</cat><value>0.9452039</value></relativerisk><relativerisk><age>93</age><sex>1</sex><cat>1</cat><value>1.2212445</value></relativerisk><relativerisk><age>93</age><sex>1</sex><cat>2</cat><value>1.7614838</value></relativerisk><relativerisk><age>93</age><sex>1</sex><cat>3</cat><value>3.153293</value></relativerisk><relativerisk><age>94</age><sex>0</sex><cat>0</cat><value>0.91688234</value></relativerisk><relativerisk><age>94</age><sex>0</sex><cat>1</cat><value>1.1856246</value></relativerisk><relativerisk><age>94</age><sex>0</sex><cat>2</cat><value>1.7526269</value></relativerisk><relativerisk><age>94</age><sex>0</sex><cat>3</cat><value>3.3187087</value></relativerisk><relativerisk><age>94</age><sex>1</sex><cat>0</cat><value>0.943288</value></relativerisk><relativerisk><age>94</age><sex>1</sex><cat>1</cat><value>1.2174946</value></relativerisk><relativerisk><age>94</age><sex>1</sex><cat>2</cat><value>1.757638</value></relativerisk><relativerisk><age>94</age><sex>1</sex><cat>3</cat><value>3.1581361</value></relativerisk><relativerisk><age>95</age><sex>0</sex><cat>0</cat><value>0.9126877</value></relativerisk><relativerisk><age>95</age><sex>0</sex><cat>1</cat><value>1.1828622</value></relativerisk><relativerisk><age>95</age><sex>0</sex><cat>2</cat><value>1.7532011</value></relativerisk><relativerisk><age>95</age><sex>0</sex><cat>3</cat><value>3.3702424</value></relativerisk><relativerisk><age>95</age><sex>1</sex><cat>0</cat><value>0.9418267</value></relativerisk><relativerisk><age>95</age><sex>1</sex><cat>1</cat><value>1.213764</value></relativerisk><relativerisk><age>95</age><sex>1</sex><cat>2</cat><value>1.7569091</value></relativerisk><relativerisk><age>95</age><sex>1</sex><cat>3</cat><value>3.1870904</value></relativerisk></relrisksfromriskfactor_categorical4p>
