# Supplementary material for: Identification of differences in health impact modelling of salt reduction
Source: PLoS One. 2017 Nov 28;12(11):e0186760. doi: 10.1371/journal.pone.0186760 (PMC5705127; doi:10.1371/journal.pone.0186760)
Supplement: S2 Data — (ZIP) [file pone.0186760.s002.zip › Change in prevalence/Simulations/CZM_SBP_207/parameters/attributableMort_0_0_CVA.xml]

<?xml version="1.0" encoding="UTF-8" standalone="no"?><attributableMortalities><attributableMortality><age>0</age><sex>0</sex><value>0.0</value></attributableMortality><attributableMortality><age>0</age><sex>1</sex><value>0.0</value></attributableMortality><attributableMortality><age>1</age><sex>0</sex><value>0.0</value></attributableMortality><attributableMortality><age>1</age><sex>1</sex><value>0.0</value></attributableMortality><attributableMortality><age>2</age><sex>0</sex><value>0.0</value></attributableMortality><attributableMortality><age>2</age><sex>1</sex><value>0.0</value></attributableMortality><attributableMortality><age>3</age><sex>0</sex><value>0.0</value></attributableMortality><attributableMortality><age>3</age><sex>1</sex><value>0.0</value></attributableMortality><attributableMortality><age>4</age><sex>0</sex><value>0.0</value></attributableMortality><attributableMortality><age>4</age><sex>1</sex><value>0.0</value></attributableMortality><attributableMortality><age>5</age><sex>0</sex><value>0.0</value></attributableMortality><attributableMortality><age>5</age><sex>1</sex><value>0.0</value></attributableMortality><attributableMortality><age>6</age><sex>0</sex><value>0.0</value></attributableMortality><attributableMortality><age>6</age><sex>1</sex><value>0.0</value></attributableMortality><attributableMortality><age>7</age><sex>0</sex><value>0.0</value></attributableMortality><attributableMortality><age>7</age><sex>1</sex><value>0.0</value></attributableMortality><attributableMortality><age>8</age><sex>0</sex><value>0.0</value></attributableMortality><attributableMortality><age>8</age><sex>1</sex><value>0.0</value></attributableMortality><attributableMortality><age>9</age><sex>0</sex><value>0.0</value></attributableMortality><attributableMortality><age>9</age><sex>1</sex><value>0.0</value></attributableMortality><attributableMortality><age>10</age><sex>0</sex><value>0.0</value></attributableMortality><attributableMortality><age>10</age><sex>1</sex><value>0.0</value></attributableMortality><attributableMortality><age>11</age><sex>0</sex><value>0.0</value></attributableMortality><attributableMortality><age>11</age><sex>1</sex><value>0.0</value></attributableMortality><attributableMortality><age>12</age><sex>0</sex><value>0.0</value></attributableMortality><attributableMortality><age>12</age><sex>1</sex><value>0.0</value></attributableMortality><attributableMortality><age>13</age><sex>0</sex><value>0.0</value></attributableMortality><attributableMortality><age>13</age><sex>1</sex><value>0.0</value></attributableMortality><attributableMortality><age>14</age><sex>0</sex><value>0.0</value></attributableMortality><attributableMortality><age>14</age><sex>1</sex><value>0.0</value></attributableMortality><attributableMortality><age>15</age><sex>0</sex><value>0.0</value></attributableMortality><attributableMortality><age>15</age><sex>1</sex><value>0.0</value></attributableMortality><attributableMortality><age>16</age><sex>0</sex><value>0.0</value></attributableMortality><attributableMortality><age>16</age><sex>1</sex><value>0.0</value></attributableMortality><attributableMortality><age>17</age><sex>0</sex><value>0.0</value></attributableMortality><attributableMortality><age>17</age><sex>1</sex><value>0.0</value></attributableMortality><attributableMortality><age>18</age><sex>0</sex><value>0.0</value></attributableMortality><attributableMortality><age>18</age><sex>1</sex><value>0.0</value></attributableMortality><attributableMortality><age>19</age><sex>0</sex><value>0.0</value></attributableMortality><attributableMortality><age>19</age><sex>1</sex><value>0.0</value></attributableMortality><attributableMortality><age>20</age><sex>0</sex><value>0.0</value></attributableMortality><attributableMortality><age>20</age><sex>1</sex><value>0.0</value></attributableMortality><attributableMortality><age>21</age><sex>0</sex><value>0.0</value></attributableMortality><attributableMortality><age>21</age><sex>1</sex><value>0.0</value></attributableMortality><attributableMortality><age>22</age><sex>0</sex><value>0.0</value></attributableMortality><attributableMortality><age>22</age><sex>1</sex><value>0.0</value></attributableMortality><attributableMortality><age>23</age><sex>0</sex><value>0.0</value></attributableMortality><attributableMortality><age>23</age><sex>1</sex><value>0.0</value></attributableMortality><attributableMortality><age>24</age><sex>0</sex><value>0.0</value></attributableMortality><attributableMortality><age>24</age><sex>1</sex><value>0.0</value></attributableMortality><attributableMortality><age>25</age><sex>0</sex><value>0.0</value></attributableMortality><attributableMortality><age>25</age><sex>1</sex><value>0.0</value></attributableMortality><attributableMortality><age>26</age><sex>0</sex><value>0.0</value></attributableMortality><attributableMortality><age>26</age><sex>1</sex><value>0.0</value></attributableMortality><attributableMortality><age>27</age><sex>0</sex><value>0.0</value></attributableMortality><attributableMortality><age>27</age><sex>1</sex><value>0.0</value></attributableMortality><attributableMortality><age>28</age><sex>0</sex><value>0.0</value></attributableMortality><attributableMortality><age>28</age><sex>1</sex><value>0.0</value></attributableMortality><attributableMortality><age>29</age><sex>0</sex><value>0.0</value></attributableMortality><attributableMortality><age>29</age><sex>1</sex><value>0.0</value></attributableMortality><attributableMortality><age>30</age><sex>0</sex><value>0.0</value></attributableMortality><attributableMortality><age>30</age><sex>1</sex><value>0.0</value></attributableMortality><attributableMortality><age>31</age><sex>0</sex><value>0.0</value></attributableMortality><attributableMortality><age>31</age><sex>1</sex><value>0.0</value></attributableMortality><attributableMortality><age>32</age><sex>0</sex><value>0.0</value></attributableMortality><attributableMortality><age>32</age><sex>1</sex><value>0.0</value></attributableMortality><attributableMortality><age>33</age><sex>0</sex><value>0.0</value></attributableMortality><attributableMortality><age>33</age><sex>1</sex><value>0.0</value></attributableMortality><attributableMortality><age>34</age><sex>0</sex><value>0.0</value></attributableMortality><attributableMortality><age>34</age><sex>1</sex><value>0.0</value></attributableMortality><attributableMortality><age>35</age><sex>0</sex><value>0.0224601</value></attributableMortality><attributableMortality><age>35</age><sex>1</sex><value>0.0129463</value></attributableMortality><attributableMortality><age>36</age><sex>0</sex><value>0.022483477</value></attributableMortality><attributableMortality><age>36</age><sex>1</sex><value>0.012612932</value></attributableMortality><attributableMortality><age>37</age><sex>0</sex><value>0.022574836</value></attributableMortality><attributableMortality><age>37</age><sex>1</sex><value>0.012391542</value></attributableMortality><attributableMortality><age>38</age><sex>0</sex><value>0.022697538</value></attributableMortality><attributableMortality><age>38</age><sex>1</sex><value>0.012217506</value></attributableMortality><attributableMortality><age>39</age><sex>0</sex><value>0.022841489</value></attributableMortality><attributableMortality><age>39</age><sex>1</sex><value>0.012088275</value></attributableMortality><attributableMortality><age>40</age><sex>0</sex><value>0.023032457</value></attributableMortality><attributableMortality><age>40</age><sex>1</sex><value>0.012001028</value></attributableMortality><attributableMortality><age>41</age><sex>0</sex><value>0.02323962</value></attributableMortality><attributableMortality><age>41</age><sex>1</sex><value>0.011949613</value></attributableMortality><attributableMortality><age>42</age><sex>0</sex><value>0.023470473</value></attributableMortality><attributableMortality><age>42</age><sex>1</sex><value>0.011948992</value></attributableMortality><attributableMortality><age>43</age><sex>0</sex><value>0.023728859</value></attributableMortality><attributableMortality><age>43</age><sex>1</sex><value>0.011975014</value></attributableMortality><attributableMortality><age>44</age><sex>0</sex><value>0.024039855</value></attributableMortality><attributableMortality><age>44</age><sex>1</sex><value>0.012010427</value></attributableMortality><attributableMortality><age>45</age><sex>0</sex><value>0.024365198</value></attributableMortality><attributableMortality><age>45</age><sex>1</sex><value>0.012166038</value></attributableMortality><attributableMortality><age>46</age><sex>0</sex><value>0.024726117</value></attributableMortality><attributableMortality><age>46</age><sex>1</sex><value>0.012276912</value></attributableMortality><attributableMortality><age>47</age><sex>0</sex><value>0.025097148</value></attributableMortality><attributableMortality><age>47</age><sex>1</sex><value>0.012457964</value></attributableMortality><attributableMortality><age>48</age><sex>0</sex><value>0.025501948</value></attributableMortality><attributableMortality><age>48</age><sex>1</sex><value>0.012667599</value></attributableMortality><attributableMortality><age>49</age><sex>0</sex><value>0.025950907</value></attributableMortality><attributableMortality><age>49</age><sex>1</sex><value>0.012910743</value></attributableMortality><attributableMortality><age>50</age><sex>0</sex><value>0.02645994</value></attributableMortality><attributableMortality><age>50</age><sex>1</sex><value>0.01325188</value></attributableMortality><attributableMortality><age>51</age><sex>0</sex><value>0.026969235</value></attributableMortality><attributableMortality><age>51</age><sex>1</sex><value>0.013597946</value></attributableMortality><attributableMortality><age>52</age><sex>0</sex><value>0.02753013</value></attributableMortality><attributableMortality><age>52</age><sex>1</sex><value>0.013956507</value></attributableMortality><attributableMortality><age>53</age><sex>0</sex><value>0.028116675</value></attributableMortality><attributableMortality><age>53</age><sex>1</sex><value>0.014417971</value></attributableMortality><attributableMortality><age>54</age><sex>0</sex><value>0.028728567</value></attributableMortality><attributableMortality><age>54</age><sex>1</sex><value>0.014883293</value></attributableMortality><attributableMortality><age>55</age><sex>0</sex><value>0.029448934</value></attributableMortality><attributableMortality><age>55</age><sex>1</sex><value>0.015470614</value></attributableMortality><attributableMortality><age>56</age><sex>0</sex><value>0.030161638</value></attributableMortality><attributableMortality><age>56</age><sex>1</sex><value>0.01607857</value></attributableMortality><attributableMortality><age>57</age><sex>0</sex><value>0.030920334</value></attributableMortality><attributableMortality><age>57</age><sex>1</sex><value>0.016706534</value></attributableMortality><attributableMortality><age>58</age><sex>0</sex><value>0.031707365</value></attributableMortality><attributableMortality><age>58</age><sex>1</sex><value>0.017430538</value></attributableMortality><attributableMortality><age>59</age><sex>0</sex><value>0.032554988</value></attributableMortality><attributableMortality><age>59</age><sex>1</sex><value>0.018233063</value></attributableMortality><attributableMortality><age>60</age><sex>0</sex><value>0.033490892</value></attributableMortality><attributableMortality><age>60</age><sex>1</sex><value>0.01914259</value></attributableMortality><attributableMortality><age>61</age><sex>0</sex><value>0.034414787</value></attributableMortality><attributableMortality><age>61</age><sex>1</sex><value>0.020070337</value></attributableMortality><attributableMortality><age>62</age><sex>0</sex><value>0.035415795</value></attributableMortality><attributableMortality><age>62</age><sex>1</sex><value>0.021124933</value></attributableMortality><attributableMortality><age>63</age><sex>0</sex><value>0.036505044</value></attributableMortality><attributableMortality><age>63</age><sex>1</sex><value>0.022227604</value></attributableMortality><attributableMortality><age>64</age><sex>0</sex><value>0.037619323</value></attributableMortality><attributableMortality><age>64</age><sex>1</sex><value>0.023431044</value></attributableMortality><attributableMortality><age>65</age><sex>0</sex><value>0.038962122</value></attributableMortality><attributableMortality><age>65</age><sex>1</sex><value>0.024907123</value></attributableMortality><attributableMortality><age>66</age><sex>0</sex><value>0.04025502</value></attributableMortality><attributableMortality><age>66</age><sex>1</sex><value>0.02635943</value></attributableMortality><attributableMortality><age>67</age><sex>0</sex><value>0.04160188</value></attributableMortality><attributableMortality><age>67</age><sex>1</sex><value>0.027923394</value></attributableMortality><attributableMortality><age>68</age><sex>0</sex><value>0.043040097</value></attributableMortality><attributableMortality><age>68</age><sex>1</sex><value>0.029641313</value></attributableMortality><attributableMortality><age>69</age><sex>0</sex><value>0.044552885</value></attributableMortality><attributableMortality><age>69</age><sex>1</sex><value>0.03150715</value></attributableMortality><attributableMortality><age>70</age><sex>0</sex><value>0.046190456</value></attributableMortality><attributableMortality><age>70</age><sex>1</sex><value>0.033502955</value></attributableMortality><attributableMortality><age>71</age><sex>0</sex><value>0.04790995</value></attributableMortality><attributableMortality><age>71</age><sex>1</sex><value>0.03566717</value></attributableMortality><attributableMortality><age>72</age><sex>0</sex><value>0.04974328</value></attributableMortality><attributableMortality><age>72</age><sex>1</sex><value>0.038031675</value></attributableMortality><attributableMortality><age>73</age><sex>0</sex><value>0.051699948</value></attributableMortality><attributableMortality><age>73</age><sex>1</sex><value>0.040602088</value></attributableMortality><attributableMortality><age>74</age><sex>0</sex><value>0.053778585</value></attributableMortality><attributableMortality><age>74</age><sex>1</sex><value>0.04336073</value></attributableMortality><attributableMortality><age>75</age><sex>0</sex><value>0.0565254</value></attributableMortality><attributableMortality><age>75</age><sex>1</sex><value>0.046745744</value></attributableMortality><attributableMortality><age>76</age><sex>0</sex><value>0.058972612</value></attributableMortality><attributableMortality><age>76</age><sex>1</sex><value>0.050067108</value></attributableMortality><attributableMortality><age>77</age><sex>0</sex><value>0.061599188</value></attributableMortality><attributableMortality><age>77</age><sex>1</sex><value>0.05367568</value></attributableMortality><attributableMortality><age>78</age><sex>0</sex><value>0.06442064</value></attributableMortality><attributableMortality><age>78</age><sex>1</sex><value>0.05758955</value></attributableMortality><attributableMortality><age>79</age><sex>0</sex><value>0.06745271</value></attributableMortality><attributableMortality><age>79</age><sex>1</sex><value>0.06184233</value></attributableMortality><attributableMortality><age>80</age><sex>0</sex><value>0.06910842</value></attributableMortality><attributableMortality><age>80</age><sex>1</sex><value>0.065041855</value></attributableMortality><attributableMortality><age>81</age><sex>0</sex><value>0.0724085</value></attributableMortality><attributableMortality><age>81</age><sex>1</sex><value>0.06982562</value></attributableMortality><attributableMortality><age>82</age><sex>0</sex><value>0.075961396</value></attributableMortality><attributableMortality><age>82</age><sex>1</sex><value>0.07499256</value></attributableMortality><attributableMortality><age>83</age><sex>0</sex><value>0.07978906</value></attributableMortality><attributableMortality><age>83</age><sex>1</sex><value>0.08056431</value></attributableMortality><attributableMortality><age>84</age><sex>0</sex><value>0.08391719</value></attributableMortality><attributableMortality><age>84</age><sex>1</sex><value>0.086556874</value></attributableMortality><attributableMortality><age>85</age><sex>0</sex><value>0.08838097</value></attributableMortality><attributableMortality><age>85</age><sex>1</sex><value>0.09298086</value></attributableMortality><attributableMortality><age>86</age><sex>0</sex><value>0.093208715</value></attributableMortality><attributableMortality><age>86</age><sex>1</sex><value>0.0998384</value></attributableMortality><attributableMortality><age>87</age><sex>0</sex><value>0.09844052</value></attributableMortality><attributableMortality><age>87</age><sex>1</sex><value>0.10711338</value></attributableMortality><attributableMortality><age>88</age><sex>0</sex><value>0.10411651</value></attributableMortality><attributableMortality><age>88</age><sex>1</sex><value>0.11477298</value></attributableMortality><attributableMortality><age>89</age><sex>0</sex><value>0.11029018</value></attributableMortality><attributableMortality><age>89</age><sex>1</sex><value>0.122760944</value></attributableMortality><attributableMortality><age>90</age><sex>0</sex><value>0.11700978</value></attributableMortality><attributableMortality><age>90</age><sex>1</sex><value>0.13097906</value></attributableMortality><attributableMortality><age>91</age><sex>0</sex><value>0.12434115</value></attributableMortality><attributableMortality><age>91</age><sex>1</sex><value>0.13927552</value></attributableMortality><attributableMortality><age>92</age><sex>0</sex><value>0.13234404</value></attributableMortality><attributableMortality><age>92</age><sex>1</sex><value>0.1474461</value></attributableMortality><attributableMortality><age>93</age><sex>0</sex><value>0.14111504</value></attributableMortality><attributableMortality><age>93</age><sex>1</sex><value>0.15522574</value></attributableMortality><attributableMortality><age>94</age><sex>0</sex><value>0.15072075</value></attributableMortality><attributableMortality><age>94</age><sex>1</sex><value>0.16221568</value></attributableMortality><attributableMortality><age>95</age><sex>0</sex><value>0.16128582</value></attributableMortality><attributableMortality><age>95</age><sex>1</sex><value>0.1679595</value></attributableMortality></attributableMortalities>
