# Supplementary material for: Identification of differences in health impact modelling of salt reduction
Source: PLoS One. 2017 Nov 28;12(11):e0186760. doi: 10.1371/journal.pone.0186760 (PMC5705127; doi:10.1371/journal.pone.0186760)
Supplement: S2 Data — (ZIP) [file pone.0186760.s002.zip › Change in prevalence/Simulations/CZM_SBP_207/parameters/attributableMort_1_0_IHD.xml]

<?xml version="1.0" encoding="UTF-8" standalone="no"?><attributableMortalities><attributableMortality><age>0</age><sex>0</sex><value>0.0</value></attributableMortality><attributableMortality><age>0</age><sex>1</sex><value>0.0</value></attributableMortality><attributableMortality><age>1</age><sex>0</sex><value>0.0</value></attributableMortality><attributableMortality><age>1</age><sex>1</sex><value>0.0</value></attributableMortality><attributableMortality><age>2</age><sex>0</sex><value>0.0</value></attributableMortality><attributableMortality><age>2</age><sex>1</sex><value>0.0</value></attributableMortality><attributableMortality><age>3</age><sex>0</sex><value>0.0</value></attributableMortality><attributableMortality><age>3</age><sex>1</sex><value>0.0</value></attributableMortality><attributableMortality><age>4</age><sex>0</sex><value>0.0</value></attributableMortality><attributableMortality><age>4</age><sex>1</sex><value>0.0</value></attributableMortality><attributableMortality><age>5</age><sex>0</sex><value>0.0</value></attributableMortality><attributableMortality><age>5</age><sex>1</sex><value>0.0</value></attributableMortality><attributableMortality><age>6</age><sex>0</sex><value>0.0</value></attributableMortality><attributableMortality><age>6</age><sex>1</sex><value>0.0</value></attributableMortality><attributableMortality><age>7</age><sex>0</sex><value>0.0</value></attributableMortality><attributableMortality><age>7</age><sex>1</sex><value>0.0</value></attributableMortality><attributableMortality><age>8</age><sex>0</sex><value>0.0</value></attributableMortality><attributableMortality><age>8</age><sex>1</sex><value>0.0</value></attributableMortality><attributableMortality><age>9</age><sex>0</sex><value>0.0</value></attributableMortality><attributableMortality><age>9</age><sex>1</sex><value>0.0</value></attributableMortality><attributableMortality><age>10</age><sex>0</sex><value>0.0</value></attributableMortality><attributableMortality><age>10</age><sex>1</sex><value>0.0</value></attributableMortality><attributableMortality><age>11</age><sex>0</sex><value>0.0</value></attributableMortality><attributableMortality><age>11</age><sex>1</sex><value>0.0</value></attributableMortality><attributableMortality><age>12</age><sex>0</sex><value>0.0</value></attributableMortality><attributableMortality><age>12</age><sex>1</sex><value>0.0</value></attributableMortality><attributableMortality><age>13</age><sex>0</sex><value>0.0</value></attributableMortality><attributableMortality><age>13</age><sex>1</sex><value>0.0</value></attributableMortality><attributableMortality><age>14</age><sex>0</sex><value>0.0</value></attributableMortality><attributableMortality><age>14</age><sex>1</sex><value>0.0</value></attributableMortality><attributableMortality><age>15</age><sex>0</sex><value>0.0</value></attributableMortality><attributableMortality><age>15</age><sex>1</sex><value>0.0</value></attributableMortality><attributableMortality><age>16</age><sex>0</sex><value>0.0</value></attributableMortality><attributableMortality><age>16</age><sex>1</sex><value>0.0</value></attributableMortality><attributableMortality><age>17</age><sex>0</sex><value>0.0</value></attributableMortality><attributableMortality><age>17</age><sex>1</sex><value>0.0</value></attributableMortality><attributableMortality><age>18</age><sex>0</sex><value>0.0</value></attributableMortality><attributableMortality><age>18</age><sex>1</sex><value>0.0</value></attributableMortality><attributableMortality><age>19</age><sex>0</sex><value>0.0</value></attributableMortality><attributableMortality><age>19</age><sex>1</sex><value>0.0</value></attributableMortality><attributableMortality><age>20</age><sex>0</sex><value>0.0</value></attributableMortality><attributableMortality><age>20</age><sex>1</sex><value>0.0</value></attributableMortality><attributableMortality><age>21</age><sex>0</sex><value>0.0</value></attributableMortality><attributableMortality><age>21</age><sex>1</sex><value>0.0</value></attributableMortality><attributableMortality><age>22</age><sex>0</sex><value>0.0</value></attributableMortality><attributableMortality><age>22</age><sex>1</sex><value>0.0</value></attributableMortality><attributableMortality><age>23</age><sex>0</sex><value>0.0</value></attributableMortality><attributableMortality><age>23</age><sex>1</sex><value>0.0</value></attributableMortality><attributableMortality><age>24</age><sex>0</sex><value>0.0</value></attributableMortality><attributableMortality><age>24</age><sex>1</sex><value>0.0</value></attributableMortality><attributableMortality><age>25</age><sex>0</sex><value>0.0</value></attributableMortality><attributableMortality><age>25</age><sex>1</sex><value>0.0</value></attributableMortality><attributableMortality><age>26</age><sex>0</sex><value>0.0</value></attributableMortality><attributableMortality><age>26</age><sex>1</sex><value>0.0</value></attributableMortality><attributableMortality><age>27</age><sex>0</sex><value>0.0</value></attributableMortality><attributableMortality><age>27</age><sex>1</sex><value>0.0</value></attributableMortality><attributableMortality><age>28</age><sex>0</sex><value>0.0</value></attributableMortality><attributableMortality><age>28</age><sex>1</sex><value>0.0</value></attributableMortality><attributableMortality><age>29</age><sex>0</sex><value>0.0</value></attributableMortality><attributableMortality><age>29</age><sex>1</sex><value>0.0</value></attributableMortality><attributableMortality><age>30</age><sex>0</sex><value>0.0</value></attributableMortality><attributableMortality><age>30</age><sex>1</sex><value>0.0</value></attributableMortality><attributableMortality><age>31</age><sex>0</sex><value>0.0</value></attributableMortality><attributableMortality><age>31</age><sex>1</sex><value>0.0</value></attributableMortality><attributableMortality><age>32</age><sex>0</sex><value>0.0</value></attributableMortality><attributableMortality><age>32</age><sex>1</sex><value>0.0</value></attributableMortality><attributableMortality><age>33</age><sex>0</sex><value>0.0</value></attributableMortality><attributableMortality><age>33</age><sex>1</sex><value>0.0</value></attributableMortality><attributableMortality><age>34</age><sex>0</sex><value>0.0</value></attributableMortality><attributableMortality><age>34</age><sex>1</sex><value>0.0</value></attributableMortality><attributableMortality><age>35</age><sex>0</sex><value>0.015399715</value></attributableMortality><attributableMortality><age>35</age><sex>1</sex><value>0.005481</value></attributableMortality><attributableMortality><age>36</age><sex>0</sex><value>0.015208692</value></attributableMortality><attributableMortality><age>36</age><sex>1</sex><value>0.005444661</value></attributableMortality><attributableMortality><age>37</age><sex>0</sex><value>0.015071874</value></attributableMortality><attributableMortality><age>37</age><sex>1</sex><value>0.0054534385</value></attributableMortality><attributableMortality><age>38</age><sex>0</sex><value>0.0149648255</value></attributableMortality><attributableMortality><age>38</age><sex>1</sex><value>0.0054737013</value></attributableMortality><attributableMortality><age>39</age><sex>0</sex><value>0.01487989</value></attributableMortality><attributableMortality><age>39</age><sex>1</sex><value>0.0055067334</value></attributableMortality><attributableMortality><age>40</age><sex>0</sex><value>0.014831725</value></attributableMortality><attributableMortality><age>40</age><sex>1</sex><value>0.005552257</value></attributableMortality><attributableMortality><age>41</age><sex>0</sex><value>0.014800243</value></attributableMortality><attributableMortality><age>41</age><sex>1</sex><value>0.005607203</value></attributableMortality><attributableMortality><age>42</age><sex>0</sex><value>0.014789107</value></attributableMortality><attributableMortality><age>42</age><sex>1</sex><value>0.0056813355</value></attributableMortality><attributableMortality><age>43</age><sex>0</sex><value>0.014799996</value></attributableMortality><attributableMortality><age>43</age><sex>1</sex><value>0.0057620737</value></attributableMortality><attributableMortality><age>44</age><sex>0</sex><value>0.01484744</value></attributableMortality><attributableMortality><age>44</age><sex>1</sex><value>0.005841094</value></attributableMortality><attributableMortality><age>45</age><sex>0</sex><value>0.014907284</value></attributableMortality><attributableMortality><age>45</age><sex>1</sex><value>0.0059784935</value></attributableMortality><attributableMortality><age>46</age><sex>0</sex><value>0.014992122</value></attributableMortality><attributableMortality><age>46</age><sex>1</sex><value>0.006085394</value></attributableMortality><attributableMortality><age>47</age><sex>0</sex><value>0.0150858415</value></attributableMortality><attributableMortality><age>47</age><sex>1</sex><value>0.0062241</value></attributableMortality><attributableMortality><age>48</age><sex>0</sex><value>0.015202582</value></attributableMortality><attributableMortality><age>48</age><sex>1</sex><value>0.006372954</value></attributableMortality><attributableMortality><age>49</age><sex>0</sex><value>0.015348363</value></attributableMortality><attributableMortality><age>49</age><sex>1</sex><value>0.006534976</value></attributableMortality><attributableMortality><age>50</age><sex>0</sex><value>0.0155312875</value></attributableMortality><attributableMortality><age>50</age><sex>1</sex><value>0.006744405</value></attributableMortality><attributableMortality><age>51</age><sex>0</sex><value>0.015717134</value></attributableMortality><attributableMortality><age>51</age><sex>1</sex><value>0.0069524823</value></attributableMortality><attributableMortality><age>52</age><sex>0</sex><value>0.015936406</value></attributableMortality><attributableMortality><age>52</age><sex>1</sex><value>0.0071589043</value></attributableMortality><attributableMortality><age>53</age><sex>0</sex><value>0.01617243</value></attributableMortality><attributableMortality><age>53</age><sex>1</sex><value>0.007419935</value></attributableMortality><attributableMortality><age>54</age><sex>0</sex><value>0.016424792</value></attributableMortality><attributableMortality><age>54</age><sex>1</sex><value>0.007674002</value></attributableMortality><attributableMortality><age>55</age><sex>0</sex><value>0.016746726</value></attributableMortality><attributableMortality><age>55</age><sex>1</sex><value>0.007992011</value></attributableMortality><attributableMortality><age>56</age><sex>0</sex><value>0.017063593</value></attributableMortality><attributableMortality><age>56</age><sex>1</sex><value>0.008313629</value></attributableMortality><attributableMortality><age>57</age><sex>0</sex><value>0.017409977</value></attributableMortality><attributableMortality><age>57</age><sex>1</sex><value>0.008636567</value></attributableMortality><attributableMortality><age>58</age><sex>0</sex><value>0.017774045</value></attributableMortality><attributableMortality><age>58</age><sex>1</sex><value>0.009005964</value></attributableMortality><attributableMortality><age>59</age><sex>0</sex><value>0.01817659</value></attributableMortality><attributableMortality><age>59</age><sex>1</sex><value>0.0094118975</value></attributableMortality><attributableMortality><age>60</age><sex>0</sex><value>0.018631885</value></attributableMortality><attributableMortality><age>60</age><sex>1</sex><value>0.009884569</value></attributableMortality><attributableMortality><age>61</age><sex>0</sex><value>0.019082123</value></attributableMortality><attributableMortality><age>61</age><sex>1</sex><value>0.010340489</value></attributableMortality><attributableMortality><age>62</age><sex>0</sex><value>0.019581547</value></attributableMortality><attributableMortality><age>62</age><sex>1</sex><value>0.010860855</value></attributableMortality><attributableMortality><age>63</age><sex>0</sex><value>0.02013735</value></attributableMortality><attributableMortality><age>63</age><sex>1</sex><value>0.0113915745</value></attributableMortality><attributableMortality><age>64</age><sex>0</sex><value>0.020706307</value></attributableMortality><attributableMortality><age>64</age><sex>1</sex><value>0.011967304</value></attributableMortality><attributableMortality><age>65</age><sex>0</sex><value>0.021424351</value></attributableMortality><attributableMortality><age>65</age><sex>1</sex><value>0.01269555</value></attributableMortality><attributableMortality><age>66</age><sex>0</sex><value>0.022103556</value></attributableMortality><attributableMortality><age>66</age><sex>1</sex><value>0.0133831585</value></attributableMortality><attributableMortality><age>67</age><sex>0</sex><value>0.022812137</value></attributableMortality><attributableMortality><age>67</age><sex>1</sex><value>0.014115904</value></attributableMortality><attributableMortality><age>68</age><sex>0</sex><value>0.023572898</value></attributableMortality><attributableMortality><age>68</age><sex>1</sex><value>0.014915634</value></attributableMortality><attributableMortality><age>69</age><sex>0</sex><value>0.024374178</value></attributableMortality><attributableMortality><age>69</age><sex>1</sex><value>0.015779348</value></attributableMortality><attributableMortality><age>70</age><sex>0</sex><value>0.02528826</value></attributableMortality><attributableMortality><age>70</age><sex>1</sex><value>0.016764587</value></attributableMortality><attributableMortality><age>71</age><sex>0</sex><value>0.026214395</value></attributableMortality><attributableMortality><age>71</age><sex>1</sex><value>0.017757613</value></attributableMortality><attributableMortality><age>72</age><sex>0</sex><value>0.02720255</value></attributableMortality><attributableMortality><age>72</age><sex>1</sex><value>0.018838884</value></attributableMortality><attributableMortality><age>73</age><sex>0</sex><value>0.02825385</value></attributableMortality><attributableMortality><age>73</age><sex>1</sex><value>0.020004654</value></attributableMortality><attributableMortality><age>74</age><sex>0</sex><value>0.029362742</value></attributableMortality><attributableMortality><age>74</age><sex>1</sex><value>0.021237541</value></attributableMortality><attributableMortality><age>75</age><sex>0</sex><value>0.030898029</value></attributableMortality><attributableMortality><age>75</age><sex>1</sex><value>0.02283317</value></attributableMortality><attributableMortality><age>76</age><sex>0</sex><value>0.03219297</value></attributableMortality><attributableMortality><age>76</age><sex>1</sex><value>0.02430916</value></attributableMortality><attributableMortality><age>77</age><sex>0</sex><value>0.033566523</value></attributableMortality><attributableMortality><age>77</age><sex>1</sex><value>0.025894271</value></attributableMortality><attributableMortality><age>78</age><sex>0</sex><value>0.035020985</value></attributableMortality><attributableMortality><age>78</age><sex>1</sex><value>0.027592862</value></attributableMortality><attributableMortality><age>79</age><sex>0</sex><value>0.03656185</value></attributableMortality><attributableMortality><age>79</age><sex>1</sex><value>0.029411305</value></attributableMortality><attributableMortality><age>80</age><sex>0</sex><value>0.037894722</value></attributableMortality><attributableMortality><age>80</age><sex>1</sex><value>0.031118102</value></attributableMortality><attributableMortality><age>81</age><sex>0</sex><value>0.039586253</value></attributableMortality><attributableMortality><age>81</age><sex>1</sex><value>0.033150364</value></attributableMortality><attributableMortality><age>82</age><sex>0</sex><value>0.041365337</value></attributableMortality><attributableMortality><age>82</age><sex>1</sex><value>0.035297144</value></attributableMortality><attributableMortality><age>83</age><sex>0</sex><value>0.043230798</value></attributableMortality><attributableMortality><age>83</age><sex>1</sex><value>0.037552662</value></attributableMortality><attributableMortality><age>84</age><sex>0</sex><value>0.04518082</value></attributableMortality><attributableMortality><age>84</age><sex>1</sex><value>0.03990318</value></attributableMortality><attributableMortality><age>85</age><sex>0</sex><value>0.047214545</value></attributableMortality><attributableMortality><age>85</age><sex>1</sex><value>0.042327005</value></attributableMortality><attributableMortality><age>86</age><sex>0</sex><value>0.049325544</value></attributableMortality><attributableMortality><age>86</age><sex>1</sex><value>0.044795014</value></attributableMortality><attributableMortality><age>87</age><sex>0</sex><value>0.05150775</value></attributableMortality><attributableMortality><age>87</age><sex>1</sex><value>0.047261693</value></attributableMortality><attributableMortality><age>88</age><sex>0</sex><value>0.053750522</value></attributableMortality><attributableMortality><age>88</age><sex>1</sex><value>0.049668644</value></attributableMortality><attributableMortality><age>89</age><sex>0</sex><value>0.056042712</value></attributableMortality><attributableMortality><age>89</age><sex>1</sex><value>0.05193666</value></attributableMortality><attributableMortality><age>90</age><sex>0</sex><value>0.058363967</value></attributableMortality><attributableMortality><age>90</age><sex>1</sex><value>0.05395845</value></attributableMortality><attributableMortality><age>91</age><sex>0</sex><value>0.060693845</value></attributableMortality><attributableMortality><age>91</age><sex>1</sex><value>0.05559118</value></attributableMortality><attributableMortality><age>92</age><sex>0</sex><value>0.06300089</value></attributableMortality><attributableMortality><age>92</age><sex>1</sex><value>0.056654707</value></attributableMortality><attributableMortality><age>93</age><sex>0</sex><value>0.06525205</value></attributableMortality><attributableMortality><age>93</age><sex>1</sex><value>0.056924738</value></attributableMortality><attributableMortality><age>94</age><sex>0</sex><value>0.067397274</value></attributableMortality><attributableMortality><age>94</age><sex>1</sex><value>0.056097984</value></attributableMortality><attributableMortality><age>95</age><sex>0</sex><value>0.06938467</value></attributableMortality><attributableMortality><age>95</age><sex>1</sex><value>0.053816862</value></attributableMortality></attributableMortalities>
