# Supplementary material for: Identification of differences in health impact modelling of salt reduction
Source: PLoS One. 2017 Nov 28;12(11):e0186760. doi: 10.1371/journal.pone.0186760 (PMC5705127; doi:10.1371/journal.pone.0186760)
Supplement: S2 Data — (ZIP) [file pone.0186760.s002.zip › Change in prevalence/Simulations/CZM_SBP_207/parameters/baselineOtherMort.xml]

<?xml version="1.0" encoding="UTF-8" standalone="no"?><baselineOtherMortalities><baselineOtherMortality><age>0</age><sex>0</sex><value>0.0043623075</value></baselineOtherMortality><baselineOtherMortality><age>0</age><sex>1</sex><value>0.0040028</value></baselineOtherMortality><baselineOtherMortality><age>1</age><sex>0</sex><value>3.0924875E-4</value></baselineOtherMortality><baselineOtherMortality><age>1</age><sex>1</sex><value>3.9591265E-4</value></baselineOtherMortality><baselineOtherMortality><age>2</age><sex>0</sex><value>2.3668759E-4</value></baselineOtherMortality><baselineOtherMortality><age>2</age><sex>1</sex><value>1.5570666E-4</value></baselineOtherMortality><baselineOtherMortality><age>3</age><sex>0</sex><value>1.7967526E-4</value></baselineOtherMortality><baselineOtherMortality><age>3</age><sex>1</sex><value>1.2532488E-4</value></baselineOtherMortality><baselineOtherMortality><age>4</age><sex>0</sex><value>1.1575233E-4</value></baselineOtherMortality><baselineOtherMortality><age>4</age><sex>1</sex><value>1.3766746E-4</value></baselineOtherMortality><baselineOtherMortality><age>5</age><sex>0</sex><value>1.2352673E-4</value></baselineOtherMortality><baselineOtherMortality><age>5</age><sex>1</sex><value>9.494308E-5</value></baselineOtherMortality><baselineOtherMortality><age>6</age><sex>0</sex><value>9.5884396E-5</value></baselineOtherMortality><baselineOtherMortality><age>6</age><sex>1</sex><value>7.6903896E-5</value></baselineOtherMortality><baselineOtherMortality><age>7</age><sex>0</sex><value>9.7612035E-5</value></baselineOtherMortality><baselineOtherMortality><age>7</age><sex>1</sex><value>8.260048E-5</value></baselineOtherMortality><baselineOtherMortality><age>8</age><sex>0</sex><value>1.16616146E-4</value></baselineOtherMortality><baselineOtherMortality><age>8</age><sex>1</sex><value>6.4561296E-5</value></baselineOtherMortality><baselineOtherMortality><age>9</age><sex>0</sex><value>6.046763E-5</value></baselineOtherMortality><baselineOtherMortality><age>9</age><sex>1</sex><value>5.981414E-5</value></baselineOtherMortality><baselineOtherMortality><age>10</age><sex>0</sex><value>8.206322E-5</value></baselineOtherMortality><baselineOtherMortality><age>10</age><sex>1</sex><value>1.1962828E-4</value></baselineOtherMortality><baselineOtherMortality><age>11</age><sex>0</sex><value>8.1199396E-5</value></baselineOtherMortality><baselineOtherMortality><age>11</age><sex>1</sex><value>1.0348796E-4</value></baselineOtherMortality><baselineOtherMortality><age>12</age><sex>0</sex><value>9.7612035E-5</value></baselineOtherMortality><baselineOtherMortality><age>12</age><sex>1</sex><value>7.785333E-5</value></baselineOtherMortality><baselineOtherMortality><age>13</age><sex>0</sex><value>1.5116908E-4</value></baselineOtherMortality><baselineOtherMortality><age>13</age><sex>1</sex><value>1.2532488E-4</value></baselineOtherMortality><baselineOtherMortality><age>14</age><sex>0</sex><value>1.3302879E-4</value></baselineOtherMortality><baselineOtherMortality><age>14</age><sex>1</sex><value>1.2912259E-4</value></baselineOtherMortality><baselineOtherMortality><age>15</age><sex>0</sex><value>1.4166701E-4</value></baselineOtherMortality><baselineOtherMortality><age>15</age><sex>1</sex><value>1.2437544E-4</value></baselineOtherMortality><baselineOtherMortality><age>16</age><sex>0</sex><value>3.0233816E-4</value></baselineOtherMortality><baselineOtherMortality><age>16</age><sex>1</sex><value>1.6615039E-4</value></baselineOtherMortality><baselineOtherMortality><age>17</age><sex>0</sex><value>2.841979E-4</value></baselineOtherMortality><baselineOtherMortality><age>17</age><sex>1</sex><value>1.3861692E-4</value></baselineOtherMortality><baselineOtherMortality><age>18</age><sex>0</sex><value>3.438017E-4</value></baselineOtherMortality><baselineOtherMortality><age>18</age><sex>1</sex><value>1.5285837E-4</value></baselineOtherMortality><baselineOtherMortality><age>19</age><sex>0</sex><value>3.2393375E-4</value></baselineOtherMortality><baselineOtherMortality><age>19</age><sex>1</sex><value>1.8229072E-4</value></baselineOtherMortality><baselineOtherMortality><age>20</age><sex>0</sex><value>4.3795843E-4</value></baselineOtherMortality><baselineOtherMortality><age>20</age><sex>1</sex><value>1.7374584E-4</value></baselineOtherMortality><baselineOtherMortality><age>21</age><sex>0</sex><value>4.1722666E-4</value></baselineOtherMortality><baselineOtherMortality><age>21</age><sex>1</sex><value>2.4590257E-4</value></baselineOtherMortality><baselineOtherMortality><age>22</age><sex>0</sex><value>3.9044814E-4</value></baselineOtherMortality><baselineOtherMortality><age>22</age><sex>1</sex><value>2.5254858E-4</value></baselineOtherMortality><baselineOtherMortality><age>23</age><sex>0</sex><value>4.7596666E-4</value></baselineOtherMortality><baselineOtherMortality><age>23</age><sex>1</sex><value>2.3830714E-4</value></baselineOtherMortality><baselineOtherMortality><age>24</age><sex>0</sex><value>3.921758E-4</value></baselineOtherMortality><baselineOtherMortality><age>24</age><sex>1</sex><value>1.3481917E-4</value></baselineOtherMortality><baselineOtherMortality><age>25</age><sex>0</sex><value>4.2759255E-4</value></baselineOtherMortality><baselineOtherMortality><age>25</age><sex>1</sex><value>2.0507707E-4</value></baselineOtherMortality><baselineOtherMortality><age>26</age><sex>0</sex><value>4.2672871E-4</value></baselineOtherMortality><baselineOtherMortality><age>26</age><sex>1</sex><value>2.212174E-4</value></baselineOtherMortality><baselineOtherMortality><age>27</age><sex>0</sex><value>4.3277547E-4</value></baselineOtherMortality><baselineOtherMortality><age>27</age><sex>1</sex><value>2.212174E-4</value></baselineOtherMortality><baselineOtherMortality><age>28</age><sex>0</sex><value>4.1377137E-4</value></baselineOtherMortality><baselineOtherMortality><age>28</age><sex>1</sex><value>3.133122E-4</value></baselineOtherMortality><baselineOtherMortality><age>29</age><sex>0</sex><value>4.7510286E-4</value></baselineOtherMortality><baselineOtherMortality><age>29</age><sex>1</sex><value>2.7248665E-4</value></baselineOtherMortality><baselineOtherMortality><age>30</age><sex>0</sex><value>5.3816196E-4</value></baselineOtherMortality><baselineOtherMortality><age>30</age><sex>1</sex><value>3.693286E-4</value></baselineOtherMortality><baselineOtherMortality><age>31</age><sex>0</sex><value>4.7337517E-4</value></baselineOtherMortality><baselineOtherMortality><age>31</age><sex>1</sex><value>3.6837914E-4</value></baselineOtherMortality><baselineOtherMortality><age>32</age><sex>0</sex><value>5.3816196E-4</value></baselineOtherMortality><baselineOtherMortality><age>32</age><sex>1</sex><value>3.360985E-4</value></baselineOtherMortality><baselineOtherMortality><age>33</age><sex>0</sex><value>5.7357864E-4</value></baselineOtherMortality><baselineOtherMortality><age>33</age><sex>1</sex><value>4.7186716E-4</value></baselineOtherMortality><baselineOtherMortality><age>34</age><sex>0</sex><value>6.245443E-4</value></baselineOtherMortality><baselineOtherMortality><age>34</age><sex>1</sex><value>4.899063E-4</value></baselineOtherMortality><baselineOtherMortality><age>35</age><sex>0</sex><value>6.645536E-4</value></baselineOtherMortality><baselineOtherMortality><age>35</age><sex>1</sex><value>5.226008E-4</value></baselineOtherMortality><baselineOtherMortality><age>36</age><sex>0</sex><value>6.982743E-4</value></baselineOtherMortality><baselineOtherMortality><age>36</age><sex>1</sex><value>5.569724E-4</value></baselineOtherMortality><baselineOtherMortality><age>37</age><sex>0</sex><value>7.40251E-4</value></baselineOtherMortality><baselineOtherMortality><age>37</age><sex>1</sex><value>5.851141E-4</value></baselineOtherMortality><baselineOtherMortality><age>38</age><sex>0</sex><value>7.50594E-4</value></baselineOtherMortality><baselineOtherMortality><age>38</age><sex>1</sex><value>6.222029E-4</value></baselineOtherMortality><baselineOtherMortality><age>39</age><sex>0</sex><value>8.899791E-4</value></baselineOtherMortality><baselineOtherMortality><age>39</age><sex>1</sex><value>6.661515E-4</value></baselineOtherMortality><baselineOtherMortality><age>40</age><sex>0</sex><value>8.913207E-4</value></baselineOtherMortality><baselineOtherMortality><age>40</age><sex>1</sex><value>8.462383E-4</value></baselineOtherMortality><baselineOtherMortality><age>41</age><sex>0</sex><value>9.699664E-4</value></baselineOtherMortality><baselineOtherMortality><age>41</age><sex>1</sex><value>9.4544387E-4</value></baselineOtherMortality><baselineOtherMortality><age>42</age><sex>0</sex><value>0.001135645</value></baselineOtherMortality><baselineOtherMortality><age>42</age><sex>1</sex><value>9.496058E-4</value></baselineOtherMortality><baselineOtherMortality><age>43</age><sex>0</sex><value>0.0013223916</value></baselineOtherMortality><baselineOtherMortality><age>43</age><sex>1</sex><value>0.0010508389</value></baselineOtherMortality><baselineOtherMortality><age>44</age><sex>0</sex><value>0.0011439434</value></baselineOtherMortality><baselineOtherMortality><age>44</age><sex>1</sex><value>0.00138764</value></baselineOtherMortality><baselineOtherMortality><age>45</age><sex>0</sex><value>0.0014928225</value></baselineOtherMortality><baselineOtherMortality><age>45</age><sex>1</sex><value>0.0012604094</value></baselineOtherMortality><baselineOtherMortality><age>46</age><sex>0</sex><value>0.0015008553</value></baselineOtherMortality><baselineOtherMortality><age>46</age><sex>1</sex><value>0.0016563026</value></baselineOtherMortality><baselineOtherMortality><age>47</age><sex>0</sex><value>0.0018683781</value></baselineOtherMortality><baselineOtherMortality><age>47</age><sex>1</sex><value>0.0017344488</value></baselineOtherMortality><baselineOtherMortality><age>48</age><sex>0</sex><value>0.0021841435</value></baselineOtherMortality><baselineOtherMortality><age>48</age><sex>1</sex><value>0.0019098379</value></baselineOtherMortality><baselineOtherMortality><age>49</age><sex>0</sex><value>0.002311697</value></baselineOtherMortality><baselineOtherMortality><age>49</age><sex>1</sex><value>0.0021398554</value></baselineOtherMortality><baselineOtherMortality><age>50</age><sex>0</sex><value>0.0026429994</value></baselineOtherMortality><baselineOtherMortality><age>50</age><sex>1</sex><value>0.0024078633</value></baselineOtherMortality><baselineOtherMortality><age>51</age><sex>0</sex><value>0.002971408</value></baselineOtherMortality><baselineOtherMortality><age>51</age><sex>1</sex><value>0.0024861214</value></baselineOtherMortality><baselineOtherMortality><age>52</age><sex>0</sex><value>0.003015062</value></baselineOtherMortality><baselineOtherMortality><age>52</age><sex>1</sex><value>0.0029482823</value></baselineOtherMortality><baselineOtherMortality><age>53</age><sex>0</sex><value>0.0032677162</value></baselineOtherMortality><baselineOtherMortality><age>53</age><sex>1</sex><value>0.0027550883</value></baselineOtherMortality><baselineOtherMortality><age>54</age><sex>0</sex><value>0.0037466357</value></baselineOtherMortality><baselineOtherMortality><age>54</age><sex>1</sex><value>0.0030990082</value></baselineOtherMortality><baselineOtherMortality><age>55</age><sex>0</sex><value>0.0041775736</value></baselineOtherMortality><baselineOtherMortality><age>55</age><sex>1</sex><value>0.003499275</value></baselineOtherMortality><baselineOtherMortality><age>56</age><sex>0</sex><value>0.004474512</value></baselineOtherMortality><baselineOtherMortality><age>56</age><sex>1</sex><value>0.0035022476</value></baselineOtherMortality><baselineOtherMortality><age>57</age><sex>0</sex><value>0.0047398824</value></baselineOtherMortality><baselineOtherMortality><age>57</age><sex>1</sex><value>0.004067936</value></baselineOtherMortality><baselineOtherMortality><age>58</age><sex>0</sex><value>0.005365527</value></baselineOtherMortality><baselineOtherMortality><age>58</age><sex>1</sex><value>0.0042168866</value></baselineOtherMortality><baselineOtherMortality><age>59</age><sex>0</sex><value>0.005777413</value></baselineOtherMortality><baselineOtherMortality><age>59</age><sex>1</sex><value>0.004255766</value></baselineOtherMortality><baselineOtherMortality><age>60</age><sex>0</sex><value>0.006834977</value></baselineOtherMortality><baselineOtherMortality><age>60</age><sex>1</sex><value>0.005014495</value></baselineOtherMortality><baselineOtherMortality><age>61</age><sex>0</sex><value>0.008126319</value></baselineOtherMortality><baselineOtherMortality><age>61</age><sex>1</sex><value>0.005579488</value></baselineOtherMortality><baselineOtherMortality><age>62</age><sex>0</sex><value>0.0088639045</value></baselineOtherMortality><baselineOtherMortality><age>62</age><sex>1</sex><value>0.0053438502</value></baselineOtherMortality><baselineOtherMortality><age>63</age><sex>0</sex><value>0.008896957</value></baselineOtherMortality><baselineOtherMortality><age>63</age><sex>1</sex><value>0.006024789</value></baselineOtherMortality><baselineOtherMortality><age>64</age><sex>0</sex><value>0.009976751</value></baselineOtherMortality><baselineOtherMortality><age>64</age><sex>1</sex><value>0.0066750348</value></baselineOtherMortality><baselineOtherMortality><age>65</age><sex>0</sex><value>0.011910092</value></baselineOtherMortality><baselineOtherMortality><age>65</age><sex>1</sex><value>0.006987739</value></baselineOtherMortality><baselineOtherMortality><age>66</age><sex>0</sex><value>0.0125765</value></baselineOtherMortality><baselineOtherMortality><age>66</age><sex>1</sex><value>0.0075498875</value></baselineOtherMortality><baselineOtherMortality><age>67</age><sex>0</sex><value>0.014227502</value></baselineOtherMortality><baselineOtherMortality><age>67</age><sex>1</sex><value>0.008538709</value></baselineOtherMortality><baselineOtherMortality><age>68</age><sex>0</sex><value>0.015795702</value></baselineOtherMortality><baselineOtherMortality><age>68</age><sex>1</sex><value>0.00922106</value></baselineOtherMortality><baselineOtherMortality><age>69</age><sex>0</sex><value>0.017954083</value></baselineOtherMortality><baselineOtherMortality><age>69</age><sex>1</sex><value>0.009961114</value></baselineOtherMortality><baselineOtherMortality><age>70</age><sex>0</sex><value>0.020581137</value></baselineOtherMortality><baselineOtherMortality><age>70</age><sex>1</sex><value>0.011053755</value></baselineOtherMortality><baselineOtherMortality><age>71</age><sex>0</sex><value>0.02311338</value></baselineOtherMortality><baselineOtherMortality><age>71</age><sex>1</sex><value>0.013048347</value></baselineOtherMortality><baselineOtherMortality><age>72</age><sex>0</sex><value>0.02553968</value></baselineOtherMortality><baselineOtherMortality><age>72</age><sex>1</sex><value>0.014366598</value></baselineOtherMortality><baselineOtherMortality><age>73</age><sex>0</sex><value>0.02813879</value></baselineOtherMortality><baselineOtherMortality><age>73</age><sex>1</sex><value>0.015737664</value></baselineOtherMortality><baselineOtherMortality><age>74</age><sex>0</sex><value>0.031732153</value></baselineOtherMortality><baselineOtherMortality><age>74</age><sex>1</sex><value>0.019067878</value></baselineOtherMortality><baselineOtherMortality><age>75</age><sex>0</sex><value>0.03630023</value></baselineOtherMortality><baselineOtherMortality><age>75</age><sex>1</sex><value>0.021000467</value></baselineOtherMortality><baselineOtherMortality><age>76</age><sex>0</sex><value>0.04207107</value></baselineOtherMortality><baselineOtherMortality><age>76</age><sex>1</sex><value>0.023963938</value></baselineOtherMortality><baselineOtherMortality><age>77</age><sex>0</sex><value>0.04792658</value></baselineOtherMortality><baselineOtherMortality><age>77</age><sex>1</sex><value>0.027160825</value></baselineOtherMortality><baselineOtherMortality><age>78</age><sex>0</sex><value>0.054100156</value></baselineOtherMortality><baselineOtherMortality><age>78</age><sex>1</sex><value>0.0311111</value></baselineOtherMortality><baselineOtherMortality><age>79</age><sex>0</sex><value>0.058758542</value></baselineOtherMortality><baselineOtherMortality><age>79</age><sex>1</sex><value>0.033910733</value></baselineOtherMortality><baselineOtherMortality><age>80</age><sex>0</sex><value>0.065186635</value></baselineOtherMortality><baselineOtherMortality><age>80</age><sex>1</sex><value>0.03778691</value></baselineOtherMortality><baselineOtherMortality><age>81</age><sex>0</sex><value>0.0732088</value></baselineOtherMortality><baselineOtherMortality><age>81</age><sex>1</sex><value>0.042340666</value></baselineOtherMortality><baselineOtherMortality><age>82</age><sex>0</sex><value>0.07926783</value></baselineOtherMortality><baselineOtherMortality><age>82</age><sex>1</sex><value>0.04994352</value></baselineOtherMortality><baselineOtherMortality><age>83</age><sex>0</sex><value>0.0921599</value></baselineOtherMortality><baselineOtherMortality><age>83</age><sex>1</sex><value>0.05578639</value></baselineOtherMortality><baselineOtherMortality><age>84</age><sex>0</sex><value>0.09654924</value></baselineOtherMortality><baselineOtherMortality><age>84</age><sex>1</sex><value>0.06550461</value></baselineOtherMortality><baselineOtherMortality><age>85</age><sex>0</sex><value>0.10970918</value></baselineOtherMortality><baselineOtherMortality><age>85</age><sex>1</sex><value>0.076628156</value></baselineOtherMortality><baselineOtherMortality><age>86</age><sex>0</sex><value>0.13057888</value></baselineOtherMortality><baselineOtherMortality><age>86</age><sex>1</sex><value>0.087270066</value></baselineOtherMortality><baselineOtherMortality><age>87</age><sex>0</sex><value>0.13624364</value></baselineOtherMortality><baselineOtherMortality><age>87</age><sex>1</sex><value>0.09826346</value></baselineOtherMortality><baselineOtherMortality><age>88</age><sex>0</sex><value>0.15350004</value></baselineOtherMortality><baselineOtherMortality><age>88</age><sex>1</sex><value>0.11264953</value></baselineOtherMortality><baselineOtherMortality><age>89</age><sex>0</sex><value>0.1744331</value></baselineOtherMortality><baselineOtherMortality><age>89</age><sex>1</sex><value>0.13155197</value></baselineOtherMortality><baselineOtherMortality><age>90</age><sex>0</sex><value>0.18877949</value></baselineOtherMortality><baselineOtherMortality><age>90</age><sex>1</sex><value>0.149448</value></baselineOtherMortality><baselineOtherMortality><age>91</age><sex>0</sex><value>0.2176265</value></baselineOtherMortality><baselineOtherMortality><age>91</age><sex>1</sex><value>0.16965093</value></baselineOtherMortality><baselineOtherMortality><age>92</age><sex>0</sex><value>0.23549639</value></baselineOtherMortality><baselineOtherMortality><age>92</age><sex>1</sex><value>0.18789743</value></baselineOtherMortality><baselineOtherMortality><age>93</age><sex>0</sex><value>0.2775974</value></baselineOtherMortality><baselineOtherMortality><age>93</age><sex>1</sex><value>0.2144317</value></baselineOtherMortality><baselineOtherMortality><age>94</age><sex>0</sex><value>0.2979542</value></baselineOtherMortality><baselineOtherMortality><age>94</age><sex>1</sex><value>0.24047494</value></baselineOtherMortality><baselineOtherMortality><age>95</age><sex>0</sex><value>0.31966555</value></baselineOtherMortality><baselineOtherMortality><age>95</age><sex>1</sex><value>0.26721096</value></baselineOtherMortality></baselineOtherMortalities>
