# Supplementary material for: Identification of differences in health impact modelling of salt reduction
Source: PLoS One. 2017 Nov 28;12(11):e0186760. doi: 10.1371/journal.pone.0186760 (PMC5705127; doi:10.1371/journal.pone.0186760)
Supplement: S2 Data — (ZIP) [file pone.0186760.s002.zip › Change in prevalence/Simulations/CZM_SBP_207/parameters/relativeRisk_OtherMort.xml]

<?xml version="1.0" encoding="UTF-8" standalone="no"?><relativerisks_othermort_categorical><relativerisk><age>0</age><sex>0</sex><cat>0</cat><value>1.0</value></relativerisk><relativerisk><age>0</age><sex>0</sex><cat>1</cat><value>1.157479</value></relativerisk><relativerisk><age>0</age><sex>0</sex><cat>2</cat><value>1.5022221</value></relativerisk><relativerisk><age>0</age><sex>0</sex><cat>3</cat><value>1.9603117</value></relativerisk><relativerisk><age>0</age><sex>1</sex><cat>0</cat><value>1.0</value></relativerisk><relativerisk><age>0</age><sex>1</sex><cat>1</cat><value>1.2365125</value></relativerisk><relativerisk><age>0</age><sex>1</sex><cat>2</cat><value>1.6842482</value></relativerisk><relativerisk><age>0</age><sex>1</sex><cat>3</cat><value>2.125205</value></relativerisk><relativerisk><age>1</age><sex>0</sex><cat>0</cat><value>1.0</value></relativerisk><relativerisk><age>1</age><sex>0</sex><cat>1</cat><value>1.157479</value></relativerisk><relativerisk><age>1</age><sex>0</sex><cat>2</cat><value>1.5022221</value></relativerisk><relativerisk><age>1</age><sex>0</sex><cat>3</cat><value>1.9603117</value></relativerisk><relativerisk><age>1</age><sex>1</sex><cat>0</cat><value>1.0</value></relativerisk><relativerisk><age>1</age><sex>1</sex><cat>1</cat><value>1.2365125</value></relativerisk><relativerisk><age>1</age><sex>1</sex><cat>2</cat><value>1.6842482</value></relativerisk><relativerisk><age>1</age><sex>1</sex><cat>3</cat><value>2.125205</value></relativerisk><relativerisk><age>2</age><sex>0</sex><cat>0</cat><value>1.0</value></relativerisk><relativerisk><age>2</age><sex>0</sex><cat>1</cat><value>1.157479</value></relativerisk><relativerisk><age>2</age><sex>0</sex><cat>2</cat><value>1.5022221</value></relativerisk><relativerisk><age>2</age><sex>0</sex><cat>3</cat><value>1.9603117</value></relativerisk><relativerisk><age>2</age><sex>1</sex><cat>0</cat><value>1.0</value></relativerisk><relativerisk><age>2</age><sex>1</sex><cat>1</cat><value>1.2365125</value></relativerisk><relativerisk><age>2</age><sex>1</sex><cat>2</cat><value>1.6842482</value></relativerisk><relativerisk><age>2</age><sex>1</sex><cat>3</cat><value>2.125205</value></relativerisk><relativerisk><age>3</age><sex>0</sex><cat>0</cat><value>1.0</value></relativerisk><relativerisk><age>3</age><sex>0</sex><cat>1</cat><value>1.157479</value></relativerisk><relativerisk><age>3</age><sex>0</sex><cat>2</cat><value>1.5022221</value></relativerisk><relativerisk><age>3</age><sex>0</sex><cat>3</cat><value>1.9603117</value></relativerisk><relativerisk><age>3</age><sex>1</sex><cat>0</cat><value>1.0</value></relativerisk><relativerisk><age>3</age><sex>1</sex><cat>1</cat><value>1.2365125</value></relativerisk><relativerisk><age>3</age><sex>1</sex><cat>2</cat><value>1.6842482</value></relativerisk><relativerisk><age>3</age><sex>1</sex><cat>3</cat><value>2.125205</value></relativerisk><relativerisk><age>4</age><sex>0</sex><cat>0</cat><value>1.0</value></relativerisk><relativerisk><age>4</age><sex>0</sex><cat>1</cat><value>1.157479</value></relativerisk><relativerisk><age>4</age><sex>0</sex><cat>2</cat><value>1.5022221</value></relativerisk><relativerisk><age>4</age><sex>0</sex><cat>3</cat><value>1.9603117</value></relativerisk><relativerisk><age>4</age><sex>1</sex><cat>0</cat><value>1.0</value></relativerisk><relativerisk><age>4</age><sex>1</sex><cat>1</cat><value>1.2365125</value></relativerisk><relativerisk><age>4</age><sex>1</sex><cat>2</cat><value>1.6842482</value></relativerisk><relativerisk><age>4</age><sex>1</sex><cat>3</cat><value>2.125205</value></relativerisk><relativerisk><age>5</age><sex>0</sex><cat>0</cat><value>1.0</value></relativerisk><relativerisk><age>5</age><sex>0</sex><cat>1</cat><value>1.157479</value></relativerisk><relativerisk><age>5</age><sex>0</sex><cat>2</cat><value>1.5022221</value></relativerisk><relativerisk><age>5</age><sex>0</sex><cat>3</cat><value>1.9603117</value></relativerisk><relativerisk><age>5</age><sex>1</sex><cat>0</cat><value>1.0</value></relativerisk><relativerisk><age>5</age><sex>1</sex><cat>1</cat><value>1.2365125</value></relativerisk><relativerisk><age>5</age><sex>1</sex><cat>2</cat><value>1.6842482</value></relativerisk><relativerisk><age>5</age><sex>1</sex><cat>3</cat><value>2.125205</value></relativerisk><relativerisk><age>6</age><sex>0</sex><cat>0</cat><value>1.0</value></relativerisk><relativerisk><age>6</age><sex>0</sex><cat>1</cat><value>1.157479</value></relativerisk><relativerisk><age>6</age><sex>0</sex><cat>2</cat><value>1.5022221</value></relativerisk><relativerisk><age>6</age><sex>0</sex><cat>3</cat><value>1.9603117</value></relativerisk><relativerisk><age>6</age><sex>1</sex><cat>0</cat><value>1.0</value></relativerisk><relativerisk><age>6</age><sex>1</sex><cat>1</cat><value>1.2365125</value></relativerisk><relativerisk><age>6</age><sex>1</sex><cat>2</cat><value>1.6842482</value></relativerisk><relativerisk><age>6</age><sex>1</sex><cat>3</cat><value>2.125205</value></relativerisk><relativerisk><age>7</age><sex>0</sex><cat>0</cat><value>1.0</value></relativerisk><relativerisk><age>7</age><sex>0</sex><cat>1</cat><value>1.157479</value></relativerisk><relativerisk><age>7</age><sex>0</sex><cat>2</cat><value>1.5022221</value></relativerisk><relativerisk><age>7</age><sex>0</sex><cat>3</cat><value>1.9603117</value></relativerisk><relativerisk><age>7</age><sex>1</sex><cat>0</cat><value>1.0</value></relativerisk><relativerisk><age>7</age><sex>1</sex><cat>1</cat><value>1.2365125</value></relativerisk><relativerisk><age>7</age><sex>1</sex><cat>2</cat><value>1.6842482</value></relativerisk><relativerisk><age>7</age><sex>1</sex><cat>3</cat><value>2.125205</value></relativerisk><relativerisk><age>8</age><sex>0</sex><cat>0</cat><value>1.0</value></relativerisk><relativerisk><age>8</age><sex>0</sex><cat>1</cat><value>1.157479</value></relativerisk><relativerisk><age>8</age><sex>0</sex><cat>2</cat><value>1.5022221</value></relativerisk><relativerisk><age>8</age><sex>0</sex><cat>3</cat><value>1.9603117</value></relativerisk><relativerisk><age>8</age><sex>1</sex><cat>0</cat><value>1.0</value></relativerisk><relativerisk><age>8</age><sex>1</sex><cat>1</cat><value>1.2365125</value></relativerisk><relativerisk><age>8</age><sex>1</sex><cat>2</cat><value>1.6842482</value></relativerisk><relativerisk><age>8</age><sex>1</sex><cat>3</cat><value>2.125205</value></relativerisk><relativerisk><age>9</age><sex>0</sex><cat>0</cat><value>1.0</value></relativerisk><relativerisk><age>9</age><sex>0</sex><cat>1</cat><value>1.157479</value></relativerisk><relativerisk><age>9</age><sex>0</sex><cat>2</cat><value>1.5022221</value></relativerisk><relativerisk><age>9</age><sex>0</sex><cat>3</cat><value>1.9603117</value></relativerisk><relativerisk><age>9</age><sex>1</sex><cat>0</cat><value>1.0</value></relativerisk><relativerisk><age>9</age><sex>1</sex><cat>1</cat><value>1.2365125</value></relativerisk><relativerisk><age>9</age><sex>1</sex><cat>2</cat><value>1.6842482</value></relativerisk><relativerisk><age>9</age><sex>1</sex><cat>3</cat><value>2.125205</value></relativerisk><relativerisk><age>10</age><sex>0</sex><cat>0</cat><value>1.0</value></relativerisk><relativerisk><age>10</age><sex>0</sex><cat>1</cat><value>1.157479</value></relativerisk><relativerisk><age>10</age><sex>0</sex><cat>2</cat><value>1.5022221</value></relativerisk><relativerisk><age>10</age><sex>0</sex><cat>3</cat><value>1.9603117</value></relativerisk><relativerisk><age>10</age><sex>1</sex><cat>0</cat><value>1.0</value></relativerisk><relativerisk><age>10</age><sex>1</sex><cat>1</cat><value>1.2365125</value></relativerisk><relativerisk><age>10</age><sex>1</sex><cat>2</cat><value>1.6842482</value></relativerisk><relativerisk><age>10</age><sex>1</sex><cat>3</cat><value>2.125205</value></relativerisk><relativerisk><age>11</age><sex>0</sex><cat>0</cat><value>1.0</value></relativerisk><relativerisk><age>11</age><sex>0</sex><cat>1</cat><value>1.157479</value></relativerisk><relativerisk><age>11</age><sex>0</sex><cat>2</cat><value>1.5022221</value></relativerisk><relativerisk><age>11</age><sex>0</sex><cat>3</cat><value>1.9603117</value></relativerisk><relativerisk><age>11</age><sex>1</sex><cat>0</cat><value>1.0</value></relativerisk><relativerisk><age>11</age><sex>1</sex><cat>1</cat><value>1.2365125</value></relativerisk><relativerisk><age>11</age><sex>1</sex><cat>2</cat><value>1.6842482</value></relativerisk><relativerisk><age>11</age><sex>1</sex><cat>3</cat><value>2.125205</value></relativerisk><relativerisk><age>12</age><sex>0</sex><cat>0</cat><value>1.0</value></relativerisk><relativerisk><age>12</age><sex>0</sex><cat>1</cat><value>1.157479</value></relativerisk><relativerisk><age>12</age><sex>0</sex><cat>2</cat><value>1.5022221</value></relativerisk><relativerisk><age>12</age><sex>0</sex><cat>3</cat><value>1.9603117</value></relativerisk><relativerisk><age>12</age><sex>1</sex><cat>0</cat><value>1.0</value></relativerisk><relativerisk><age>12</age><sex>1</sex><cat>1</cat><value>1.2365125</value></relativerisk><relativerisk><age>12</age><sex>1</sex><cat>2</cat><value>1.6842482</value></relativerisk><relativerisk><age>12</age><sex>1</sex><cat>3</cat><value>2.125205</value></relativerisk><relativerisk><age>13</age><sex>0</sex><cat>0</cat><value>1.0</value></relativerisk><relativerisk><age>13</age><sex>0</sex><cat>1</cat><value>1.157479</value></relativerisk><relativerisk><age>13</age><sex>0</sex><cat>2</cat><value>1.5022221</value></relativerisk><relativerisk><age>13</age><sex>0</sex><cat>3</cat><value>1.9603117</value></relativerisk><relativerisk><age>13</age><sex>1</sex><cat>0</cat><value>1.0</value></relativerisk><relativerisk><age>13</age><sex>1</sex><cat>1</cat><value>1.2365125</value></relativerisk><relativerisk><age>13</age><sex>1</sex><cat>2</cat><value>1.6842482</value></relativerisk><relativerisk><age>13</age><sex>1</sex><cat>3</cat><value>2.125205</value></relativerisk><relativerisk><age>14</age><sex>0</sex><cat>0</cat><value>1.0</value></relativerisk><relativerisk><age>14</age><sex>0</sex><cat>1</cat><value>1.157479</value></relativerisk><relativerisk><age>14</age><sex>0</sex><cat>2</cat><value>1.5022221</value></relativerisk><relativerisk><age>14</age><sex>0</sex><cat>3</cat><value>1.9603117</value></relativerisk><relativerisk><age>14</age><sex>1</sex><cat>0</cat><value>1.0</value></relativerisk><relativerisk><age>14</age><sex>1</sex><cat>1</cat><value>1.2365125</value></relativerisk><relativerisk><age>14</age><sex>1</sex><cat>2</cat><value>1.6842482</value></relativerisk><relativerisk><age>14</age><sex>1</sex><cat>3</cat><value>2.125205</value></relativerisk><relativerisk><age>15</age><sex>0</sex><cat>0</cat><value>1.0</value></relativerisk><relativerisk><age>15</age><sex>0</sex><cat>1</cat><value>1.157479</value></relativerisk><relativerisk><age>15</age><sex>0</sex><cat>2</cat><value>1.5022221</value></relativerisk><relativerisk><age>15</age><sex>0</sex><cat>3</cat><value>1.9603117</value></relativerisk><relativerisk><age>15</age><sex>1</sex><cat>0</cat><value>1.0</value></relativerisk><relativerisk><age>15</age><sex>1</sex><cat>1</cat><value>1.2365125</value></relativerisk><relativerisk><age>15</age><sex>1</sex><cat>2</cat><value>1.6842482</value></relativerisk><relativerisk><age>15</age><sex>1</sex><cat>3</cat><value>2.125205</value></relativerisk><relativerisk><age>16</age><sex>0</sex><cat>0</cat><value>1.0</value></relativerisk><relativerisk><age>16</age><sex>0</sex><cat>1</cat><value>1.157479</value></relativerisk><relativerisk><age>16</age><sex>0</sex><cat>2</cat><value>1.5022221</value></relativerisk><relativerisk><age>16</age><sex>0</sex><cat>3</cat><value>1.9603117</value></relativerisk><relativerisk><age>16</age><sex>1</sex><cat>0</cat><value>1.0</value></relativerisk><relativerisk><age>16</age><sex>1</sex><cat>1</cat><value>1.2365125</value></relativerisk><relativerisk><age>16</age><sex>1</sex><cat>2</cat><value>1.6842482</value></relativerisk><relativerisk><age>16</age><sex>1</sex><cat>3</cat><value>2.125205</value></relativerisk><relativerisk><age>17</age><sex>0</sex><cat>0</cat><value>1.0</value></relativerisk><relativerisk><age>17</age><sex>0</sex><cat>1</cat><value>1.157479</value></relativerisk><relativerisk><age>17</age><sex>0</sex><cat>2</cat><value>1.5022221</value></relativerisk><relativerisk><age>17</age><sex>0</sex><cat>3</cat><value>1.9603117</value></relativerisk><relativerisk><age>17</age><sex>1</sex><cat>0</cat><value>1.0</value></relativerisk><relativerisk><age>17</age><sex>1</sex><cat>1</cat><value>1.2365125</value></relativerisk><relativerisk><age>17</age><sex>1</sex><cat>2</cat><value>1.6842482</value></relativerisk><relativerisk><age>17</age><sex>1</sex><cat>3</cat><value>2.125205</value></relativerisk><relativerisk><age>18</age><sex>0</sex><cat>0</cat><value>1.0</value></relativerisk><relativerisk><age>18</age><sex>0</sex><cat>1</cat><value>1.157479</value></relativerisk><relativerisk><age>18</age><sex>0</sex><cat>2</cat><value>1.5022221</value></relativerisk><relativerisk><age>18</age><sex>0</sex><cat>3</cat><value>1.9603117</value></relativerisk><relativerisk><age>18</age><sex>1</sex><cat>0</cat><value>1.0</value></relativerisk><relativerisk><age>18</age><sex>1</sex><cat>1</cat><value>1.2365125</value></relativerisk><relativerisk><age>18</age><sex>1</sex><cat>2</cat><value>1.6842482</value></relativerisk><relativerisk><age>18</age><sex>1</sex><cat>3</cat><value>2.125205</value></relativerisk><relativerisk><age>19</age><sex>0</sex><cat>0</cat><value>1.0</value></relativerisk><relativerisk><age>19</age><sex>0</sex><cat>1</cat><value>1.157479</value></relativerisk><relativerisk><age>19</age><sex>0</sex><cat>2</cat><value>1.5022221</value></relativerisk><relativerisk><age>19</age><sex>0</sex><cat>3</cat><value>1.9603117</value></relativerisk><relativerisk><age>19</age><sex>1</sex><cat>0</cat><value>1.0</value></relativerisk><relativerisk><age>19</age><sex>1</sex><cat>1</cat><value>1.2365125</value></relativerisk><relativerisk><age>19</age><sex>1</sex><cat>2</cat><value>1.6842482</value></relativerisk><relativerisk><age>19</age><sex>1</sex><cat>3</cat><value>2.125205</value></relativerisk><relativerisk><age>20</age><sex>0</sex><cat>0</cat><value>1.0</value></relativerisk><relativerisk><age>20</age><sex>0</sex><cat>1</cat><value>1.157479</value></relativerisk><relativerisk><age>20</age><sex>0</sex><cat>2</cat><value>1.5022221</value></relativerisk><relativerisk><age>20</age><sex>0</sex><cat>3</cat><value>1.9603117</value></relativerisk><relativerisk><age>20</age><sex>1</sex><cat>0</cat><value>1.0</value></relativerisk><relativerisk><age>20</age><sex>1</sex><cat>1</cat><value>1.2365125</value></relativerisk><relativerisk><age>20</age><sex>1</sex><cat>2</cat><value>1.6842482</value></relativerisk><relativerisk><age>20</age><sex>1</sex><cat>3</cat><value>2.125205</value></relativerisk><relativerisk><age>21</age><sex>0</sex><cat>0</cat><value>1.0</value></relativerisk><relativerisk><age>21</age><sex>0</sex><cat>1</cat><value>1.157479</value></relativerisk><relativerisk><age>21</age><sex>0</sex><cat>2</cat><value>1.5022221</value></relativerisk><relativerisk><age>21</age><sex>0</sex><cat>3</cat><value>1.9603117</value></relativerisk><relativerisk><age>21</age><sex>1</sex><cat>0</cat><value>1.0</value></relativerisk><relativerisk><age>21</age><sex>1</sex><cat>1</cat><value>1.2365125</value></relativerisk><relativerisk><age>21</age><sex>1</sex><cat>2</cat><value>1.6842482</value></relativerisk><relativerisk><age>21</age><sex>1</sex><cat>3</cat><value>2.125205</value></relativerisk><relativerisk><age>22</age><sex>0</sex><cat>0</cat><value>1.0</value></relativerisk><relativerisk><age>22</age><sex>0</sex><cat>1</cat><value>1.157479</value></relativerisk><relativerisk><age>22</age><sex>0</sex><cat>2</cat><value>1.5022221</value></relativerisk><relativerisk><age>22</age><sex>0</sex><cat>3</cat><value>1.9603117</value></relativerisk><relativerisk><age>22</age><sex>1</sex><cat>0</cat><value>1.0</value></relativerisk><relativerisk><age>22</age><sex>1</sex><cat>1</cat><value>1.2365125</value></relativerisk><relativerisk><age>22</age><sex>1</sex><cat>2</cat><value>1.6842482</value></relativerisk><relativerisk><age>22</age><sex>1</sex><cat>3</cat><value>2.125205</value></relativerisk><relativerisk><age>23</age><sex>0</sex><cat>0</cat><value>1.0</value></relativerisk><relativerisk><age>23</age><sex>0</sex><cat>1</cat><value>1.157479</value></relativerisk><relativerisk><age>23</age><sex>0</sex><cat>2</cat><value>1.5022221</value></relativerisk><relativerisk><age>23</age><sex>0</sex><cat>3</cat><value>1.9603117</value></relativerisk><relativerisk><age>23</age><sex>1</sex><cat>0</cat><value>1.0</value></relativerisk><relativerisk><age>23</age><sex>1</sex><cat>1</cat><value>1.2365125</value></relativerisk><relativerisk><age>23</age><sex>1</sex><cat>2</cat><value>1.6842482</value></relativerisk><relativerisk><age>23</age><sex>1</sex><cat>3</cat><value>2.125205</value></relativerisk><relativerisk><age>24</age><sex>0</sex><cat>0</cat><value>1.0</value></relativerisk><relativerisk><age>24</age><sex>0</sex><cat>1</cat><value>1.157479</value></relativerisk><relativerisk><age>24</age><sex>0</sex><cat>2</cat><value>1.5022221</value></relativerisk><relativerisk><age>24</age><sex>0</sex><cat>3</cat><value>1.9603117</value></relativerisk><relativerisk><age>24</age><sex>1</sex><cat>0</cat><value>1.0</value></relativerisk><relativerisk><age>24</age><sex>1</sex><cat>1</cat><value>1.2365125</value></relativerisk><relativerisk><age>24</age><sex>1</sex><cat>2</cat><value>1.6842482</value></relativerisk><relativerisk><age>24</age><sex>1</sex><cat>3</cat><value>2.125205</value></relativerisk><relativerisk><age>25</age><sex>0</sex><cat>0</cat><value>1.0</value></relativerisk><relativerisk><age>25</age><sex>0</sex><cat>1</cat><value>1.157479</value></relativerisk><relativerisk><age>25</age><sex>0</sex><cat>2</cat><value>1.5022221</value></relativerisk><relativerisk><age>25</age><sex>0</sex><cat>3</cat><value>1.9603117</value></relativerisk><relativerisk><age>25</age><sex>1</sex><cat>0</cat><value>1.0</value></relativerisk><relativerisk><age>25</age><sex>1</sex><cat>1</cat><value>1.2365125</value></relativerisk><relativerisk><age>25</age><sex>1</sex><cat>2</cat><value>1.6842482</value></relativerisk><relativerisk><age>25</age><sex>1</sex><cat>3</cat><value>2.125205</value></relativerisk><relativerisk><age>26</age><sex>0</sex><cat>0</cat><value>1.0</value></relativerisk><relativerisk><age>26</age><sex>0</sex><cat>1</cat><value>1.157479</value></relativerisk><relativerisk><age>26</age><sex>0</sex><cat>2</cat><value>1.5022221</value></relativerisk><relativerisk><age>26</age><sex>0</sex><cat>3</cat><value>1.9603117</value></relativerisk><relativerisk><age>26</age><sex>1</sex><cat>0</cat><value>1.0</value></relativerisk><relativerisk><age>26</age><sex>1</sex><cat>1</cat><value>1.2365125</value></relativerisk><relativerisk><age>26</age><sex>1</sex><cat>2</cat><value>1.6842482</value></relativerisk><relativerisk><age>26</age><sex>1</sex><cat>3</cat><value>2.125205</value></relativerisk><relativerisk><age>27</age><sex>0</sex><cat>0</cat><value>1.0</value></relativerisk><relativerisk><age>27</age><sex>0</sex><cat>1</cat><value>1.157479</value></relativerisk><relativerisk><age>27</age><sex>0</sex><cat>2</cat><value>1.5022221</value></relativerisk><relativerisk><age>27</age><sex>0</sex><cat>3</cat><value>1.9603117</value></relativerisk><relativerisk><age>27</age><sex>1</sex><cat>0</cat><value>1.0</value></relativerisk><relativerisk><age>27</age><sex>1</sex><cat>1</cat><value>1.2365125</value></relativerisk><relativerisk><age>27</age><sex>1</sex><cat>2</cat><value>1.6842482</value></relativerisk><relativerisk><age>27</age><sex>1</sex><cat>3</cat><value>2.125205</value></relativerisk><relativerisk><age>28</age><sex>0</sex><cat>0</cat><value>1.0</value></relativerisk><relativerisk><age>28</age><sex>0</sex><cat>1</cat><value>1.157479</value></relativerisk><relativerisk><age>28</age><sex>0</sex><cat>2</cat><value>1.5022221</value></relativerisk><relativerisk><age>28</age><sex>0</sex><cat>3</cat><value>1.9603117</value></relativerisk><relativerisk><age>28</age><sex>1</sex><cat>0</cat><value>1.0</value></relativerisk><relativerisk><age>28</age><sex>1</sex><cat>1</cat><value>1.2365125</value></relativerisk><relativerisk><age>28</age><sex>1</sex><cat>2</cat><value>1.6842482</value></relativerisk><relativerisk><age>28</age><sex>1</sex><cat>3</cat><value>2.125205</value></relativerisk><relativerisk><age>29</age><sex>0</sex><cat>0</cat><value>1.0</value></relativerisk><relativerisk><age>29</age><sex>0</sex><cat>1</cat><value>1.157479</value></relativerisk><relativerisk><age>29</age><sex>0</sex><cat>2</cat><value>1.5022221</value></relativerisk><relativerisk><age>29</age><sex>0</sex><cat>3</cat><value>1.9603117</value></relativerisk><relativerisk><age>29</age><sex>1</sex><cat>0</cat><value>1.0</value></relativerisk><relativerisk><age>29</age><sex>1</sex><cat>1</cat><value>1.2365125</value></relativerisk><relativerisk><age>29</age><sex>1</sex><cat>2</cat><value>1.6842482</value></relativerisk><relativerisk><age>29</age><sex>1</sex><cat>3</cat><value>2.125205</value></relativerisk><relativerisk><age>30</age><sex>0</sex><cat>0</cat><value>1.0</value></relativerisk><relativerisk><age>30</age><sex>0</sex><cat>1</cat><value>1.157479</value></relativerisk><relativerisk><age>30</age><sex>0</sex><cat>2</cat><value>1.5022221</value></relativerisk><relativerisk><age>30</age><sex>0</sex><cat>3</cat><value>1.9603117</value></relativerisk><relativerisk><age>30</age><sex>1</sex><cat>0</cat><value>1.0</value></relativerisk><relativerisk><age>30</age><sex>1</sex><cat>1</cat><value>1.2365125</value></relativerisk><relativerisk><age>30</age><sex>1</sex><cat>2</cat><value>1.6842482</value></relativerisk><relativerisk><age>30</age><sex>1</sex><cat>3</cat><value>2.125205</value></relativerisk><relativerisk><age>31</age><sex>0</sex><cat>0</cat><value>1.0</value></relativerisk><relativerisk><age>31</age><sex>0</sex><cat>1</cat><value>1.157479</value></relativerisk><relativerisk><age>31</age><sex>0</sex><cat>2</cat><value>1.5022221</value></relativerisk><relativerisk><age>31</age><sex>0</sex><cat>3</cat><value>1.9603117</value></relativerisk><relativerisk><age>31</age><sex>1</sex><cat>0</cat><value>1.0</value></relativerisk><relativerisk><age>31</age><sex>1</sex><cat>1</cat><value>1.2365125</value></relativerisk><relativerisk><age>31</age><sex>1</sex><cat>2</cat><value>1.6842482</value></relativerisk><relativerisk><age>31</age><sex>1</sex><cat>3</cat><value>2.125205</value></relativerisk><relativerisk><age>32</age><sex>0</sex><cat>0</cat><value>1.0</value></relativerisk><relativerisk><age>32</age><sex>0</sex><cat>1</cat><value>1.157479</value></relativerisk><relativerisk><age>32</age><sex>0</sex><cat>2</cat><value>1.5022221</value></relativerisk><relativerisk><age>32</age><sex>0</sex><cat>3</cat><value>1.9603117</value></relativerisk><relativerisk><age>32</age><sex>1</sex><cat>0</cat><value>1.0</value></relativerisk><relativerisk><age>32</age><sex>1</sex><cat>1</cat><value>1.2365125</value></relativerisk><relativerisk><age>32</age><sex>1</sex><cat>2</cat><value>1.6842482</value></relativerisk><relativerisk><age>32</age><sex>1</sex><cat>3</cat><value>2.125205</value></relativerisk><relativerisk><age>33</age><sex>0</sex><cat>0</cat><value>1.0</value></relativerisk><relativerisk><age>33</age><sex>0</sex><cat>1</cat><value>1.157479</value></relativerisk><relativerisk><age>33</age><sex>0</sex><cat>2</cat><value>1.5022221</value></relativerisk><relativerisk><age>33</age><sex>0</sex><cat>3</cat><value>1.9603117</value></relativerisk><relativerisk><age>33</age><sex>1</sex><cat>0</cat><value>1.0</value></relativerisk><relativerisk><age>33</age><sex>1</sex><cat>1</cat><value>1.2365125</value></relativerisk><relativerisk><age>33</age><sex>1</sex><cat>2</cat><value>1.6842482</value></relativerisk><relativerisk><age>33</age><sex>1</sex><cat>3</cat><value>2.125205</value></relativerisk><relativerisk><age>34</age><sex>0</sex><cat>0</cat><value>1.0</value></relativerisk><relativerisk><age>34</age><sex>0</sex><cat>1</cat><value>1.157479</value></relativerisk><relativerisk><age>34</age><sex>0</sex><cat>2</cat><value>1.5022221</value></relativerisk><relativerisk><age>34</age><sex>0</sex><cat>3</cat><value>1.9603117</value></relativerisk><relativerisk><age>34</age><sex>1</sex><cat>0</cat><value>1.0</value></relativerisk><relativerisk><age>34</age><sex>1</sex><cat>1</cat><value>1.2365125</value></relativerisk><relativerisk><age>34</age><sex>1</sex><cat>2</cat><value>1.6842482</value></relativerisk><relativerisk><age>34</age><sex>1</sex><cat>3</cat><value>2.125205</value></relativerisk><relativerisk><age>35</age><sex>0</sex><cat>0</cat><value>1.0</value></relativerisk><relativerisk><age>35</age><sex>0</sex><cat>1</cat><value>1.1287943</value></relativerisk><relativerisk><age>35</age><sex>0</sex><cat>2</cat><value>1.3875171</value></relativerisk><relativerisk><age>35</age><sex>0</sex><cat>3</cat><value>1.6746045</value></relativerisk><relativerisk><age>35</age><sex>1</sex><cat>0</cat><value>1.0</value></relativerisk><relativerisk><age>35</age><sex>1</sex><cat>1</cat><value>1.1928495</value></relativerisk><relativerisk><age>35</age><sex>1</sex><cat>2</cat><value>1.5137242</value></relativerisk><relativerisk><age>35</age><sex>1</sex><cat>3</cat><value>1.75838</value></relativerisk><relativerisk><age>36</age><sex>0</sex><cat>0</cat><value>1.0</value></relativerisk><relativerisk><age>36</age><sex>0</sex><cat>1</cat><value>1.1254388</value></relativerisk><relativerisk><age>36</age><sex>0</sex><cat>2</cat><value>1.3720022</value></relativerisk><relativerisk><age>36</age><sex>0</sex><cat>3</cat><value>1.6268541</value></relativerisk><relativerisk><age>36</age><sex>1</sex><cat>0</cat><value>1.0</value></relativerisk><relativerisk><age>36</age><sex>1</sex><cat>1</cat><value>1.188802</value></relativerisk><relativerisk><age>36</age><sex>1</sex><cat>2</cat><value>1.4922861</value></relativerisk><relativerisk><age>36</age><sex>1</sex><cat>3</cat><value>1.7260938</value></relativerisk><relativerisk><age>37</age><sex>0</sex><cat>0</cat><value>1.0</value></relativerisk><relativerisk><age>37</age><sex>0</sex><cat>1</cat><value>1.121957</value></relativerisk><relativerisk><age>37</age><sex>0</sex><cat>2</cat><value>1.3547013</value></relativerisk><relativerisk><age>37</age><sex>0</sex><cat>3</cat><value>1.5773828</value></relativerisk><relativerisk><age>37</age><sex>1</sex><cat>0</cat><value>1.0</value></relativerisk><relativerisk><age>37</age><sex>1</sex><cat>1</cat><value>1.1848645</value></relativerisk><relativerisk><age>37</age><sex>1</sex><cat>2</cat><value>1.4736712</value></relativerisk><relativerisk><age>37</age><sex>1</sex><cat>3</cat><value>1.6906546</value></relativerisk><relativerisk><age>38</age><sex>0</sex><cat>0</cat><value>1.0</value></relativerisk><relativerisk><age>38</age><sex>0</sex><cat>1</cat><value>1.1175524</value></relativerisk><relativerisk><age>38</age><sex>0</sex><cat>2</cat><value>1.3316985</value></relativerisk><relativerisk><age>38</age><sex>0</sex><cat>3</cat><value>1.5092729</value></relativerisk><relativerisk><age>38</age><sex>1</sex><cat>0</cat><value>1.0</value></relativerisk><relativerisk><age>38</age><sex>1</sex><cat>1</cat><value>1.1806529</value></relativerisk><relativerisk><age>38</age><sex>1</sex><cat>2</cat><value>1.4554794</value></relativerisk><relativerisk><age>38</age><sex>1</sex><cat>3</cat><value>1.6593143</value></relativerisk><relativerisk><age>39</age><sex>0</sex><cat>0</cat><value>1.0</value></relativerisk><relativerisk><age>39</age><sex>0</sex><cat>1</cat><value>1.1170462</value></relativerisk><relativerisk><age>39</age><sex>0</sex><cat>2</cat><value>1.3264607</value></relativerisk><relativerisk><age>39</age><sex>0</sex><cat>3</cat><value>1.4940063</value></relativerisk><relativerisk><age>39</age><sex>1</sex><cat>0</cat><value>1.0</value></relativerisk><relativerisk><age>39</age><sex>1</sex><cat>1</cat><value>1.1757593</value></relativerisk><relativerisk><age>39</age><sex>1</sex><cat>2</cat><value>1.4424766</value></relativerisk><relativerisk><age>39</age><sex>1</sex><cat>3</cat><value>1.6345638</value></relativerisk><relativerisk><age>40</age><sex>0</sex><cat>0</cat><value>1.0</value></relativerisk><relativerisk><age>40</age><sex>0</sex><cat>1</cat><value>1.0927378</value></relativerisk><relativerisk><age>40</age><sex>0</sex><cat>2</cat><value>1.2345206</value></relativerisk><relativerisk><age>40</age><sex>0</sex><cat>3</cat><value>1.2824665</value></relativerisk><relativerisk><age>40</age><sex>1</sex><cat>0</cat><value>1.0</value></relativerisk><relativerisk><age>40</age><sex>1</sex><cat>1</cat><value>1.1486171</value></relativerisk><relativerisk><age>40</age><sex>1</sex><cat>2</cat><value>1.36348</value></relativerisk><relativerisk><age>40</age><sex>1</sex><cat>3</cat><value>1.5037801</value></relativerisk><relativerisk><age>41</age><sex>0</sex><cat>0</cat><value>1.0</value></relativerisk><relativerisk><age>41</age><sex>0</sex><cat>1</cat><value>1.0901856</value></relativerisk><relativerisk><age>41</age><sex>0</sex><cat>2</cat><value>1.220427</value></relativerisk><relativerisk><age>41</age><sex>0</sex><cat>3</cat><value>1.2392793</value></relativerisk><relativerisk><age>41</age><sex>1</sex><cat>0</cat><value>1.0</value></relativerisk><relativerisk><age>41</age><sex>1</sex><cat>1</cat><value>1.1448277</value></relativerisk><relativerisk><age>41</age><sex>1</sex><cat>2</cat><value>1.3545942</value></relativerisk><relativerisk><age>41</age><sex>1</sex><cat>3</cat><value>1.4960878</value></relativerisk><relativerisk><age>42</age><sex>0</sex><cat>0</cat><value>1.0</value></relativerisk><relativerisk><age>42</age><sex>0</sex><cat>1</cat><value>1.0903095</value></relativerisk><relativerisk><age>42</age><sex>0</sex><cat>2</cat><value>1.218212</value></relativerisk><relativerisk><age>42</age><sex>0</sex><cat>3</cat><value>1.2358404</value></relativerisk><relativerisk><age>42</age><sex>1</sex><cat>0</cat><value>1.0</value></relativerisk><relativerisk><age>42</age><sex>1</sex><cat>1</cat><value>1.1395376</value></relativerisk><relativerisk><age>42</age><sex>1</sex><cat>2</cat><value>1.3405751</value></relativerisk><relativerisk><age>42</age><sex>1</sex><cat>3</cat><value>1.4537641</value></relativerisk><relativerisk><age>43</age><sex>0</sex><cat>0</cat><value>1.0</value></relativerisk><relativerisk><age>43</age><sex>0</sex><cat>1</cat><value>1.0909934</value></relativerisk><relativerisk><age>43</age><sex>0</sex><cat>2</cat><value>1.2175627</value></relativerisk><relativerisk><age>43</age><sex>0</sex><cat>3</cat><value>1.234952</value></relativerisk><relativerisk><age>43</age><sex>1</sex><cat>0</cat><value>1.0</value></relativerisk><relativerisk><age>43</age><sex>1</sex><cat>1</cat><value>1.136247</value></relativerisk><relativerisk><age>43</age><sex>1</sex><cat>2</cat><value>1.3337486</value></relativerisk><relativerisk><age>43</age><sex>1</sex><cat>3</cat><value>1.4450328</value></relativerisk><relativerisk><age>44</age><sex>0</sex><cat>0</cat><value>1.0</value></relativerisk><relativerisk><age>44</age><sex>0</sex><cat>1</cat><value>1.0793194</value></relativerisk><relativerisk><age>44</age><sex>0</sex><cat>2</cat><value>1.1629896</value></relativerisk><relativerisk><age>44</age><sex>0</sex><cat>3</cat><value>1.0721698</value></relativerisk><relativerisk><age>44</age><sex>1</sex><cat>0</cat><value>1.0</value></relativerisk><relativerisk><age>44</age><sex>1</sex><cat>1</cat><value>1.1372825</value></relativerisk><relativerisk><age>44</age><sex>1</sex><cat>2</cat><value>1.3480868</value></relativerisk><relativerisk><age>44</age><sex>1</sex><cat>3</cat><value>1.4997644</value></relativerisk><relativerisk><age>45</age><sex>0</sex><cat>0</cat><value>1.0</value></relativerisk><relativerisk><age>45</age><sex>0</sex><cat>1</cat><value>1.064823</value></relativerisk><relativerisk><age>45</age><sex>0</sex><cat>2</cat><value>1.1219404</value></relativerisk><relativerisk><age>45</age><sex>0</sex><cat>3</cat><value>1.012292</value></relativerisk><relativerisk><age>45</age><sex>1</sex><cat>0</cat><value>1.0</value></relativerisk><relativerisk><age>45</age><sex>1</sex><cat>1</cat><value>1.105334</value></relativerisk><relativerisk><age>45</age><sex>1</sex><cat>2</cat><value>1.246432</value></relativerisk><relativerisk><age>45</age><sex>1</sex><cat>3</cat><value>1.2707876</value></relativerisk><relativerisk><age>46</age><sex>0</sex><cat>0</cat><value>1.0</value></relativerisk><relativerisk><age>46</age><sex>0</sex><cat>1</cat><value>1.0589461</value></relativerisk><relativerisk><age>46</age><sex>0</sex><cat>2</cat><value>1.0950342</value></relativerisk><relativerisk><age>46</age><sex>0</sex><cat>3</cat><value>0.9356974</value></relativerisk><relativerisk><age>46</age><sex>1</sex><cat>0</cat><value>1.0</value></relativerisk><relativerisk><age>46</age><sex>1</sex><cat>1</cat><value>1.1073219</value></relativerisk><relativerisk><age>46</age><sex>1</sex><cat>2</cat><value>1.263435</value></relativerisk><relativerisk><age>46</age><sex>1</sex><cat>3</cat><value>1.3301015</value></relativerisk><relativerisk><age>47</age><sex>0</sex><cat>0</cat><value>1.0</value></relativerisk><relativerisk><age>47</age><sex>0</sex><cat>1</cat><value>1.0641906</value></relativerisk><relativerisk><age>47</age><sex>0</sex><cat>2</cat><value>1.1138002</value></relativerisk><relativerisk><age>47</age><sex>0</sex><cat>3</cat><value>0.98861605</value></relativerisk><relativerisk><age>47</age><sex>1</sex><cat>0</cat><value>1.0</value></relativerisk><relativerisk><age>47</age><sex>1</sex><cat>1</cat><value>1.1037524</value></relativerisk><relativerisk><age>47</age><sex>1</sex><cat>2</cat><value>1.2540376</value></relativerisk><relativerisk><age>47</age><sex>1</sex><cat>3</cat><value>1.3044221</value></relativerisk><relativerisk><age>48</age><sex>0</sex><cat>0</cat><value>1.0</value></relativerisk><relativerisk><age>48</age><sex>0</sex><cat>1</cat><value>1.0663754</value></relativerisk><relativerisk><age>48</age><sex>0</sex><cat>2</cat><value>1.1197792</value></relativerisk><relativerisk><age>48</age><sex>0</sex><cat>3</cat><value>1.0070304</value></relativerisk><relativerisk><age>48</age><sex>1</sex><cat>0</cat><value>1.0</value></relativerisk><relativerisk><age>48</age><sex>1</sex><cat>1</cat><value>1.1017288</value></relativerisk><relativerisk><age>48</age><sex>1</sex><cat>2</cat><value>1.2511156</value></relativerisk><relativerisk><age>48</age><sex>1</sex><cat>3</cat><value>1.2966442</value></relativerisk><relativerisk><age>49</age><sex>0</sex><cat>0</cat><value>1.0</value></relativerisk><relativerisk><age>49</age><sex>0</sex><cat>1</cat><value>1.0637108</value></relativerisk><relativerisk><age>49</age><sex>0</sex><cat>2</cat><value>1.1067353</value></relativerisk><relativerisk><age>49</age><sex>0</sex><cat>3</cat><value>0.9661697</value></relativerisk><relativerisk><age>49</age><sex>1</sex><cat>0</cat><value>1.0</value></relativerisk><relativerisk><age>49</age><sex>1</sex><cat>1</cat><value>1.0998468</value></relativerisk><relativerisk><age>49</age><sex>1</sex><cat>2</cat><value>1.2485073</value></relativerisk><relativerisk><age>49</age><sex>1</sex><cat>3</cat><value>1.2971323</value></relativerisk><relativerisk><age>50</age><sex>0</sex><cat>0</cat><value>1.0</value></relativerisk><relativerisk><age>50</age><sex>0</sex><cat>1</cat><value>1.0443454</value></relativerisk><relativerisk><age>50</age><sex>0</sex><cat>2</cat><value>1.0552969</value></relativerisk><relativerisk><age>50</age><sex>0</sex><cat>3</cat><value>0.88439846</value></relativerisk><relativerisk><age>50</age><sex>1</sex><cat>0</cat><value>1.0</value></relativerisk><relativerisk><age>50</age><sex>1</sex><cat>1</cat><value>1.0779749</value></relativerisk><relativerisk><age>50</age><sex>1</sex><cat>2</cat><value>1.1863382</value></relativerisk><relativerisk><age>50</age><sex>1</sex><cat>3</cat><value>1.189202</value></relativerisk><relativerisk><age>51</age><sex>0</sex><cat>0</cat><value>1.0</value></relativerisk><relativerisk><age>51</age><sex>0</sex><cat>1</cat><value>1.0446277</value></relativerisk><relativerisk><age>51</age><sex>0</sex><cat>2</cat><value>1.0553086</value></relativerisk><relativerisk><age>51</age><sex>0</sex><cat>3</cat><value>0.8864515</value></relativerisk><relativerisk><age>51</age><sex>1</sex><cat>0</cat><value>1.0</value></relativerisk><relativerisk><age>51</age><sex>1</sex><cat>1</cat><value>1.0750959</value></relativerisk><relativerisk><age>51</age><sex>1</sex><cat>2</cat><value>1.1757414</value></relativerisk><relativerisk><age>51</age><sex>1</sex><cat>3</cat><value>1.1596061</value></relativerisk><relativerisk><age>52</age><sex>0</sex><cat>0</cat><value>1.0</value></relativerisk><relativerisk><age>52</age><sex>0</sex><cat>1</cat><value>1.038893</value></relativerisk><relativerisk><age>52</age><sex>0</sex><cat>2</cat><value>1.0333189</value></relativerisk><relativerisk><age>52</age><sex>0</sex><cat>3</cat><value>0.8176851</value></relativerisk><relativerisk><age>52</age><sex>1</sex><cat>0</cat><value>1.0</value></relativerisk><relativerisk><age>52</age><sex>1</sex><cat>1</cat><value>1.0757102</value></relativerisk><relativerisk><age>52</age><sex>1</sex><cat>2</cat><value>1.181215</value></relativerisk><relativerisk><age>52</age><sex>1</sex><cat>3</cat><value>1.1817896</value></relativerisk><relativerisk><age>53</age><sex>0</sex><cat>0</cat><value>1.0</value></relativerisk><relativerisk><age>53</age><sex>0</sex><cat>1</cat><value>1.036978</value></relativerisk><relativerisk><age>53</age><sex>0</sex><cat>2</cat><value>1.02592</value></relativerisk><relativerisk><age>53</age><sex>0</sex><cat>3</cat><value>0.7969518</value></relativerisk><relativerisk><age>53</age><sex>1</sex><cat>0</cat><value>1.0</value></relativerisk><relativerisk><age>53</age><sex>1</sex><cat>1</cat><value>1.0703204</value></relativerisk><relativerisk><age>53</age><sex>1</sex><cat>2</cat><value>1.1570252</value></relativerisk><relativerisk><age>53</age><sex>1</sex><cat>3</cat><value>1.1107703</value></relativerisk><relativerisk><age>54</age><sex>0</sex><cat>0</cat><value>1.0</value></relativerisk><relativerisk><age>54</age><sex>0</sex><cat>1</cat><value>1.0389073</value></relativerisk><relativerisk><age>54</age><sex>0</sex><cat>2</cat><value>1.0317563</value></relativerisk><relativerisk><age>54</age><sex>0</sex><cat>3</cat><value>0.8121826</value></relativerisk><relativerisk><age>54</age><sex>1</sex><cat>0</cat><value>1.0</value></relativerisk><relativerisk><age>54</age><sex>1</sex><cat>1</cat><value>1.0698872</value></relativerisk><relativerisk><age>54</age><sex>1</sex><cat>2</cat><value>1.1568899</value></relativerisk><relativerisk><age>54</age><sex>1</sex><cat>3</cat><value>1.1117141</value></relativerisk><relativerisk><age>55</age><sex>0</sex><cat>0</cat><value>1.0</value></relativerisk><relativerisk><age>55</age><sex>0</sex><cat>1</cat><value>1.0148578</value></relativerisk><relativerisk><age>55</age><sex>0</sex><cat>2</cat><value>0.9693375</value></relativerisk><relativerisk><age>55</age><sex>0</sex><cat>3</cat><value>0.6870839</value></relativerisk><relativerisk><age>55</age><sex>1</sex><cat>0</cat><value>1.0</value></relativerisk><relativerisk><age>55</age><sex>1</sex><cat>1</cat><value>1.0492258</value></relativerisk><relativerisk><age>55</age><sex>1</sex><cat>2</cat><value>1.0931678</value></relativerisk><relativerisk><age>55</age><sex>1</sex><cat>3</cat><value>0.98591125</value></relativerisk><relativerisk><age>56</age><sex>0</sex><cat>0</cat><value>1.0</value></relativerisk><relativerisk><age>56</age><sex>0</sex><cat>1</cat><value>1.0117822</value></relativerisk><relativerisk><age>56</age><sex>0</sex><cat>2</cat><value>0.959282</value></relativerisk><relativerisk><age>56</age><sex>0</sex><cat>3</cat><value>0.6535907</value></relativerisk><relativerisk><age>56</age><sex>1</sex><cat>0</cat><value>1.0</value></relativerisk><relativerisk><age>56</age><sex>1</sex><cat>1</cat><value>1.0453886</value></relativerisk><relativerisk><age>56</age><sex>1</sex><cat>2</cat><value>1.0767274</value></relativerisk><relativerisk><age>56</age><sex>1</sex><cat>3</cat><value>0.93344104</value></relativerisk><relativerisk><age>57</age><sex>0</sex><cat>0</cat><value>1.0</value></relativerisk><relativerisk><age>57</age><sex>0</sex><cat>1</cat><value>1.0075887</value></relativerisk><relativerisk><age>57</age><sex>0</sex><cat>2</cat><value>0.94620305</value></relativerisk><relativerisk><age>57</age><sex>0</sex><cat>3</cat><value>0.6178788</value></relativerisk><relativerisk><age>57</age><sex>1</sex><cat>0</cat><value>1.0</value></relativerisk><relativerisk><age>57</age><sex>1</sex><cat>1</cat><value>1.0464559</value></relativerisk><relativerisk><age>57</age><sex>1</sex><cat>2</cat><value>1.0813904</value></relativerisk><relativerisk><age>57</age><sex>1</sex><cat>3</cat><value>0.95127773</value></relativerisk><relativerisk><age>58</age><sex>0</sex><cat>0</cat><value>1.0</value></relativerisk><relativerisk><age>58</age><sex>0</sex><cat>1</cat><value>1.0087895</value></relativerisk><relativerisk><age>58</age><sex>0</sex><cat>2</cat><value>0.95053256</value></relativerisk><relativerisk><age>58</age><sex>0</sex><cat>3</cat><value>0.6306281</value></relativerisk><relativerisk><age>58</age><sex>1</sex><cat>0</cat><value>1.0</value></relativerisk><relativerisk><age>58</age><sex>1</sex><cat>1</cat><value>1.0435826</value></relativerisk><relativerisk><age>58</age><sex>1</sex><cat>2</cat><value>1.0691879</value></relativerisk><relativerisk><age>58</age><sex>1</sex><cat>3</cat><value>0.90867496</value></relativerisk><relativerisk><age>59</age><sex>0</sex><cat>0</cat><value>1.0</value></relativerisk><relativerisk><age>59</age><sex>0</sex><cat>1</cat><value>1.0059042</value></relativerisk><relativerisk><age>59</age><sex>0</sex><cat>2</cat><value>0.9418117</value></relativerisk><relativerisk><age>59</age><sex>0</sex><cat>3</cat><value>0.604809</value></relativerisk><relativerisk><age>59</age><sex>1</sex><cat>0</cat><value>1.0</value></relativerisk><relativerisk><age>59</age><sex>1</sex><cat>1</cat><value>1.0394748</value></relativerisk><relativerisk><age>59</age><sex>1</sex><cat>2</cat><value>1.0515056</value></relativerisk><relativerisk><age>59</age><sex>1</sex><cat>3</cat><value>0.8546559</value></relativerisk><relativerisk><age>60</age><sex>0</sex><cat>0</cat><value>1.0</value></relativerisk><relativerisk><age>60</age><sex>0</sex><cat>1</cat><value>0.99062103</value></relativerisk><relativerisk><age>60</age><sex>0</sex><cat>2</cat><value>0.9225287</value></relativerisk><relativerisk><age>60</age><sex>0</sex><cat>3</cat><value>0.6477397</value></relativerisk><relativerisk><age>60</age><sex>1</sex><cat>0</cat><value>1.0</value></relativerisk><relativerisk><age>60</age><sex>1</sex><cat>1</cat><value>1.0230125</value></relativerisk><relativerisk><age>60</age><sex>1</sex><cat>2</cat><value>1.0178697</value></relativerisk><relativerisk><age>60</age><sex>1</sex><cat>3</cat><value>0.85628635</value></relativerisk><relativerisk><age>61</age><sex>0</sex><cat>0</cat><value>1.0</value></relativerisk><relativerisk><age>61</age><sex>0</sex><cat>1</cat><value>0.99528146</value></relativerisk><relativerisk><age>61</age><sex>0</sex><cat>2</cat><value>0.937048</value></relativerisk><relativerisk><age>61</age><sex>0</sex><cat>3</cat><value>0.68746895</value></relativerisk><relativerisk><age>61</age><sex>1</sex><cat>0</cat><value>1.0</value></relativerisk><relativerisk><age>61</age><sex>1</sex><cat>1</cat><value>1.022385</value></relativerisk><relativerisk><age>61</age><sex>1</sex><cat>2</cat><value>1.0156095</value></relativerisk><relativerisk><age>61</age><sex>1</sex><cat>3</cat><value>0.85295624</value></relativerisk><relativerisk><age>62</age><sex>0</sex><cat>0</cat><value>1.0</value></relativerisk><relativerisk><age>62</age><sex>0</sex><cat>1</cat><value>0.9935664</value></relativerisk><relativerisk><age>62</age><sex>0</sex><cat>2</cat><value>0.9321773</value></relativerisk><relativerisk><age>62</age><sex>0</sex><cat>3</cat><value>0.6732134</value></relativerisk><relativerisk><age>62</age><sex>1</sex><cat>0</cat><value>1.0</value></relativerisk><relativerisk><age>62</age><sex>1</sex><cat>1</cat><value>1.0151465</value></relativerisk><relativerisk><age>62</age><sex>1</sex><cat>2</cat><value>0.98844904</value></relativerisk><relativerisk><age>62</age><sex>1</sex><cat>3</cat><value>0.77163386</value></relativerisk><relativerisk><age>63</age><sex>0</sex><cat>0</cat><value>1.0</value></relativerisk><relativerisk><age>63</age><sex>0</sex><cat>1</cat><value>0.9850995</value></relativerisk><relativerisk><age>63</age><sex>0</sex><cat>2</cat><value>0.9073712</value></relativerisk><relativerisk><age>63</age><sex>0</sex><cat>3</cat><value>0.6046915</value></relativerisk><relativerisk><age>63</age><sex>1</sex><cat>0</cat><value>1.0</value></relativerisk><relativerisk><age>63</age><sex>1</sex><cat>1</cat><value>1.0149391</value></relativerisk><relativerisk><age>63</age><sex>1</sex><cat>2</cat><value>0.9874986</value></relativerisk><relativerisk><age>63</age><sex>1</sex><cat>3</cat><value>0.76723915</value></relativerisk><relativerisk><age>64</age><sex>0</sex><cat>0</cat><value>1.0</value></relativerisk><relativerisk><age>64</age><sex>0</sex><cat>1</cat><value>0.98556656</value></relativerisk><relativerisk><age>64</age><sex>0</sex><cat>2</cat><value>0.90920115</value></relativerisk><relativerisk><age>64</age><sex>0</sex><cat>3</cat><value>0.60971266</value></relativerisk><relativerisk><age>64</age><sex>1</sex><cat>0</cat><value>1.0</value></relativerisk><relativerisk><age>64</age><sex>1</sex><cat>1</cat><value>1.01374</value></relativerisk><relativerisk><age>64</age><sex>1</sex><cat>2</cat><value>0.98373485</value></relativerisk><relativerisk><age>64</age><sex>1</sex><cat>3</cat><value>0.7584034</value></relativerisk><relativerisk><age>65</age><sex>0</sex><cat>0</cat><value>1.0</value></relativerisk><relativerisk><age>65</age><sex>0</sex><cat>1</cat><value>0.96549255</value></relativerisk><relativerisk><age>65</age><sex>0</sex><cat>2</cat><value>0.86612856</value></relativerisk><relativerisk><age>65</age><sex>0</sex><cat>3</cat><value>0.5396926</value></relativerisk><relativerisk><age>65</age><sex>1</sex><cat>0</cat><value>1.0</value></relativerisk><relativerisk><age>65</age><sex>1</sex><cat>1</cat><value>0.9870492</value></relativerisk><relativerisk><age>65</age><sex>1</sex><cat>2</cat><value>0.90885645</value></relativerisk><relativerisk><age>65</age><sex>1</sex><cat>3</cat><value>0.5893244</value></relativerisk><relativerisk><age>66</age><sex>0</sex><cat>0</cat><value>1.0</value></relativerisk><relativerisk><age>66</age><sex>0</sex><cat>1</cat><value>0.96085835</value></relativerisk><relativerisk><age>66</age><sex>0</sex><cat>2</cat><value>0.85292286</value></relativerisk><relativerisk><age>66</age><sex>0</sex><cat>3</cat><value>0.50432307</value></relativerisk><relativerisk><age>66</age><sex>1</sex><cat>0</cat><value>1.0</value></relativerisk><relativerisk><age>66</age><sex>1</sex><cat>1</cat><value>0.98397267</value></relativerisk><relativerisk><age>66</age><sex>1</sex><cat>2</cat><value>0.8992024</value></relativerisk><relativerisk><age>66</age><sex>1</sex><cat>3</cat><value>0.5586137</value></relativerisk><relativerisk><age>67</age><sex>0</sex><cat>0</cat><value>1.0</value></relativerisk><relativerisk><age>67</age><sex>0</sex><cat>1</cat><value>0.9621501</value></relativerisk><relativerisk><age>67</age><sex>0</sex><cat>2</cat><value>0.85690063</value></relativerisk><relativerisk><age>67</age><sex>0</sex><cat>3</cat><value>0.51528585</value></relativerisk><relativerisk><age>67</age><sex>1</sex><cat>0</cat><value>1.0</value></relativerisk><relativerisk><age>67</age><sex>1</sex><cat>1</cat><value>0.9833207</value></relativerisk><relativerisk><age>67</age><sex>1</sex><cat>2</cat><value>0.8982774</value></relativerisk><relativerisk><age>67</age><sex>1</sex><cat>3</cat><value>0.56121016</value></relativerisk><relativerisk><age>68</age><sex>0</sex><cat>0</cat><value>1.0</value></relativerisk><relativerisk><age>68</age><sex>0</sex><cat>1</cat><value>0.96184784</value></relativerisk><relativerisk><age>68</age><sex>0</sex><cat>2</cat><value>0.8557667</value></relativerisk><relativerisk><age>68</age><sex>0</sex><cat>3</cat><value>0.5103865</value></relativerisk><relativerisk><age>68</age><sex>1</sex><cat>0</cat><value>1.0</value></relativerisk><relativerisk><age>68</age><sex>1</sex><cat>1</cat><value>0.97988534</value></relativerisk><relativerisk><age>68</age><sex>1</sex><cat>2</cat><value>0.88744</value></relativerisk><relativerisk><age>68</age><sex>1</sex><cat>3</cat><value>0.523887</value></relativerisk><relativerisk><age>69</age><sex>0</sex><cat>0</cat><value>1.0</value></relativerisk><relativerisk><age>69</age><sex>0</sex><cat>1</cat><value>0.96365887</value></relativerisk><relativerisk><age>69</age><sex>0</sex><cat>2</cat><value>0.86102885</value></relativerisk><relativerisk><age>69</age><sex>0</sex><cat>3</cat><value>0.5250799</value></relativerisk><relativerisk><age>69</age><sex>1</sex><cat>0</cat><value>1.0</value></relativerisk><relativerisk><age>69</age><sex>1</sex><cat>1</cat><value>0.9761537</value></relativerisk><relativerisk><age>69</age><sex>1</sex><cat>2</cat><value>0.87575257</value></relativerisk><relativerisk><age>69</age><sex>1</sex><cat>3</cat><value>0.48997542</value></relativerisk><relativerisk><age>70</age><sex>0</sex><cat>0</cat><value>1.0</value></relativerisk><relativerisk><age>70</age><sex>0</sex><cat>1</cat><value>0.94802105</value></relativerisk><relativerisk><age>70</age><sex>0</sex><cat>2</cat><value>0.84262174</value></relativerisk><relativerisk><age>70</age><sex>0</sex><cat>3</cat><value>0.5655298</value></relativerisk><relativerisk><age>70</age><sex>1</sex><cat>0</cat><value>1.0</value></relativerisk><relativerisk><age>70</age><sex>1</sex><cat>1</cat><value>0.9565648</value></relativerisk><relativerisk><age>70</age><sex>1</sex><cat>2</cat><value>0.8449443</value></relativerisk><relativerisk><age>70</age><sex>1</sex><cat>3</cat><value>0.51810557</value></relativerisk><relativerisk><age>71</age><sex>0</sex><cat>0</cat><value>1.0</value></relativerisk><relativerisk><age>71</age><sex>0</sex><cat>1</cat><value>0.9487694</value></relativerisk><relativerisk><age>71</age><sex>0</sex><cat>2</cat><value>0.8440749</value></relativerisk><relativerisk><age>71</age><sex>0</sex><cat>3</cat><value>0.56807303</value></relativerisk><relativerisk><age>71</age><sex>1</sex><cat>0</cat><value>1.0</value></relativerisk><relativerisk><age>71</age><sex>1</sex><cat>1</cat><value>0.95859534</value></relativerisk><relativerisk><age>71</age><sex>1</sex><cat>2</cat><value>0.85308236</value></relativerisk><relativerisk><age>71</age><sex>1</sex><cat>3</cat><value>0.5433733</value></relativerisk><relativerisk><age>72</age><sex>0</sex><cat>0</cat><value>1.0</value></relativerisk><relativerisk><age>72</age><sex>0</sex><cat>1</cat><value>0.94829154</value></relativerisk><relativerisk><age>72</age><sex>0</sex><cat>2</cat><value>0.84264684</value></relativerisk><relativerisk><age>72</age><sex>0</sex><cat>3</cat><value>0.5654156</value></relativerisk><relativerisk><age>72</age><sex>1</sex><cat>0</cat><value>1.0</value></relativerisk><relativerisk><age>72</age><sex>1</sex><cat>1</cat><value>0.9559643</value></relativerisk><relativerisk><age>72</age><sex>1</sex><cat>2</cat><value>0.84628224</value></relativerisk><relativerisk><age>72</age><sex>1</sex><cat>3</cat><value>0.52602404</value></relativerisk><relativerisk><age>73</age><sex>0</sex><cat>0</cat><value>1.0</value></relativerisk><relativerisk><age>73</age><sex>0</sex><cat>1</cat><value>0.94761795</value></relativerisk><relativerisk><age>73</age><sex>0</sex><cat>2</cat><value>0.8403139</value></relativerisk><relativerisk><age>73</age><sex>0</sex><cat>3</cat><value>0.5598884</value></relativerisk><relativerisk><age>73</age><sex>1</sex><cat>0</cat><value>1.0</value></relativerisk><relativerisk><age>73</age><sex>1</sex><cat>1</cat><value>0.9529752</value></relativerisk><relativerisk><age>73</age><sex>1</sex><cat>2</cat><value>0.8378144</value></relativerisk><relativerisk><age>73</age><sex>1</sex><cat>3</cat><value>0.50160116</value></relativerisk><relativerisk><age>74</age><sex>0</sex><cat>0</cat><value>1.0</value></relativerisk><relativerisk><age>74</age><sex>0</sex><cat>1</cat><value>0.94899666</value></relativerisk><relativerisk><age>74</age><sex>0</sex><cat>2</cat><value>0.84326494</value></relativerisk><relativerisk><age>74</age><sex>0</sex><cat>3</cat><value>0.56579965</value></relativerisk><relativerisk><age>74</age><sex>1</sex><cat>0</cat><value>1.0</value></relativerisk><relativerisk><age>74</age><sex>1</sex><cat>1</cat><value>0.957202</value></relativerisk><relativerisk><age>74</age><sex>1</sex><cat>2</cat><value>0.85128444</value></relativerisk><relativerisk><age>74</age><sex>1</sex><cat>3</cat><value>0.5371628</value></relativerisk><relativerisk><age>75</age><sex>0</sex><cat>0</cat><value>1.0</value></relativerisk><relativerisk><age>75</age><sex>0</sex><cat>1</cat><value>0.9260852</value></relativerisk><relativerisk><age>75</age><sex>0</sex><cat>2</cat><value>0.7913744</value></relativerisk><relativerisk><age>75</age><sex>0</sex><cat>3</cat><value>0.4725096</value></relativerisk><relativerisk><age>75</age><sex>1</sex><cat>0</cat><value>1.0</value></relativerisk><relativerisk><age>75</age><sex>1</sex><cat>1</cat><value>0.9304923</value></relativerisk><relativerisk><age>75</age><sex>1</sex><cat>2</cat><value>0.786906</value></relativerisk><relativerisk><age>75</age><sex>1</sex><cat>3</cat><value>0.4096496</value></relativerisk><relativerisk><age>76</age><sex>0</sex><cat>0</cat><value>1.0</value></relativerisk><relativerisk><age>76</age><sex>0</sex><cat>1</cat><value>0.92963725</value></relativerisk><relativerisk><age>76</age><sex>0</sex><cat>2</cat><value>0.8003503</value></relativerisk><relativerisk><age>76</age><sex>0</sex><cat>3</cat><value>0.49498406</value></relativerisk><relativerisk><age>76</age><sex>1</sex><cat>0</cat><value>1.0</value></relativerisk><relativerisk><age>76</age><sex>1</sex><cat>1</cat><value>0.93070066</value></relativerisk><relativerisk><age>76</age><sex>1</sex><cat>2</cat><value>0.7885253</value></relativerisk><relativerisk><age>76</age><sex>1</sex><cat>3</cat><value>0.41453174</value></relativerisk><relativerisk><age>77</age><sex>0</sex><cat>0</cat><value>1.0</value></relativerisk><relativerisk><age>77</age><sex>0</sex><cat>1</cat><value>0.93184716</value></relativerisk><relativerisk><age>77</age><sex>0</sex><cat>2</cat><value>0.805396</value></relativerisk><relativerisk><age>77</age><sex>0</sex><cat>3</cat><value>0.50740725</value></relativerisk><relativerisk><age>77</age><sex>1</sex><cat>0</cat><value>1.0</value></relativerisk><relativerisk><age>77</age><sex>1</sex><cat>1</cat><value>0.93046224</value></relativerisk><relativerisk><age>77</age><sex>1</sex><cat>2</cat><value>0.7884146</value></relativerisk><relativerisk><age>77</age><sex>1</sex><cat>3</cat><value>0.41409227</value></relativerisk><relativerisk><age>78</age><sex>0</sex><cat>0</cat><value>1.0</value></relativerisk><relativerisk><age>78</age><sex>0</sex><cat>1</cat><value>0.93360776</value></relativerisk><relativerisk><age>78</age><sex>0</sex><cat>2</cat><value>0.80878544</value></relativerisk><relativerisk><age>78</age><sex>0</sex><cat>3</cat><value>0.51481146</value></relativerisk><relativerisk><age>78</age><sex>1</sex><cat>0</cat><value>1.0</value></relativerisk><relativerisk><age>78</age><sex>1</sex><cat>1</cat><value>0.9312298</value></relativerisk><relativerisk><age>78</age><sex>1</sex><cat>2</cat><value>0.7912275</value></relativerisk><relativerisk><age>78</age><sex>1</sex><cat>3</cat><value>0.42215154</value></relativerisk><relativerisk><age>79</age><sex>0</sex><cat>0</cat><value>1.0</value></relativerisk><relativerisk><age>79</age><sex>0</sex><cat>1</cat><value>0.9327591</value></relativerisk><relativerisk><age>79</age><sex>0</sex><cat>2</cat><value>0.805131</value></relativerisk><relativerisk><age>79</age><sex>0</sex><cat>3</cat><value>0.5062245</value></relativerisk><relativerisk><age>79</age><sex>1</sex><cat>0</cat><value>1.0</value></relativerisk><relativerisk><age>79</age><sex>1</sex><cat>1</cat><value>0.9285586</value></relativerisk><relativerisk><age>79</age><sex>1</sex><cat>2</cat><value>0.78348047</value></relativerisk><relativerisk><age>79</age><sex>1</sex><cat>3</cat><value>0.40049818</value></relativerisk><relativerisk><age>80</age><sex>0</sex><cat>0</cat><value>1.0</value></relativerisk><relativerisk><age>80</age><sex>0</sex><cat>1</cat><value>0.94263923</value></relativerisk><relativerisk><age>80</age><sex>0</sex><cat>2</cat><value>0.8483061</value></relativerisk><relativerisk><age>80</age><sex>0</sex><cat>3</cat><value>0.6640459</value></relativerisk><relativerisk><age>80</age><sex>1</sex><cat>0</cat><value>1.0</value></relativerisk><relativerisk><age>80</age><sex>1</sex><cat>1</cat><value>0.9362218</value></relativerisk><relativerisk><age>80</age><sex>1</sex><cat>2</cat><value>0.82792467</value></relativerisk><relativerisk><age>80</age><sex>1</sex><cat>3</cat><value>0.5976765</value></relativerisk><relativerisk><age>81</age><sex>0</sex><cat>0</cat><value>1.0</value></relativerisk><relativerisk><age>81</age><sex>0</sex><cat>1</cat><value>0.9442735</value></relativerisk><relativerisk><age>81</age><sex>0</sex><cat>2</cat><value>0.85155874</value></relativerisk><relativerisk><age>81</age><sex>0</sex><cat>3</cat><value>0.6708291</value></relativerisk><relativerisk><age>81</age><sex>1</sex><cat>0</cat><value>1.0</value></relativerisk><relativerisk><age>81</age><sex>1</sex><cat>1</cat><value>0.93622595</value></relativerisk><relativerisk><age>81</age><sex>1</sex><cat>2</cat><value>0.8279651</value></relativerisk><relativerisk><age>81</age><sex>1</sex><cat>3</cat><value>0.5972468</value></relativerisk><relativerisk><age>82</age><sex>0</sex><cat>0</cat><value>1.0</value></relativerisk><relativerisk><age>82</age><sex>0</sex><cat>1</cat><value>0.9440903</value></relativerisk><relativerisk><age>82</age><sex>0</sex><cat>2</cat><value>0.84958637</value></relativerisk><relativerisk><age>82</age><sex>0</sex><cat>3</cat><value>0.6651029</value></relativerisk><relativerisk><age>82</age><sex>1</sex><cat>0</cat><value>1.0</value></relativerisk><relativerisk><age>82</age><sex>1</sex><cat>1</cat><value>0.9395491</value></relativerisk><relativerisk><age>82</age><sex>1</sex><cat>2</cat><value>0.83696747</value></relativerisk><relativerisk><age>82</age><sex>1</sex><cat>3</cat><value>0.6182089</value></relativerisk><relativerisk><age>83</age><sex>0</sex><cat>0</cat><value>1.0</value></relativerisk><relativerisk><age>83</age><sex>0</sex><cat>1</cat><value>0.9478988</value></relativerisk><relativerisk><age>83</age><sex>0</sex><cat>2</cat><value>0.85860133</value></relativerisk><relativerisk><age>83</age><sex>0</sex><cat>3</cat><value>0.68398786</value></relativerisk><relativerisk><age>83</age><sex>1</sex><cat>0</cat><value>1.0</value></relativerisk><relativerisk><age>83</age><sex>1</sex><cat>1</cat><value>0.93985724</value></relativerisk><relativerisk><age>83</age><sex>1</sex><cat>2</cat><value>0.83757144</value></relativerisk><relativerisk><age>83</age><sex>1</sex><cat>3</cat><value>0.6190297</value></relativerisk><relativerisk><age>84</age><sex>0</sex><cat>0</cat><value>1.0</value></relativerisk><relativerisk><age>84</age><sex>0</sex><cat>1</cat><value>0.9461293</value></relativerisk><relativerisk><age>84</age><sex>0</sex><cat>2</cat><value>0.85288763</value></relativerisk><relativerisk><age>84</age><sex>0</sex><cat>3</cat><value>0.6708271</value></relativerisk><relativerisk><age>84</age><sex>1</sex><cat>0</cat><value>1.0</value></relativerisk><relativerisk><age>84</age><sex>1</sex><cat>1</cat><value>0.94333166</value></relativerisk><relativerisk><age>84</age><sex>1</sex><cat>2</cat><value>0.8466984</value></relativerisk><relativerisk><age>84</age><sex>1</sex><cat>3</cat><value>0.6399264</value></relativerisk><relativerisk><age>85</age><sex>0</sex><cat>0</cat><value>1.0</value></relativerisk><relativerisk><age>85</age><sex>0</sex><cat>1</cat><value>0.948828</value></relativerisk><relativerisk><age>85</age><sex>0</sex><cat>2</cat><value>0.8588728</value></relativerisk><relativerisk><age>85</age><sex>0</sex><cat>3</cat><value>0.68234247</value></relativerisk><relativerisk><age>85</age><sex>1</sex><cat>0</cat><value>1.0</value></relativerisk><relativerisk><age>85</age><sex>1</sex><cat>1</cat><value>0.9466313</value></relativerisk><relativerisk><age>85</age><sex>1</sex><cat>2</cat><value>0.8554116</value></relativerisk><relativerisk><age>85</age><sex>1</sex><cat>3</cat><value>0.66017586</value></relativerisk><relativerisk><age>86</age><sex>0</sex><cat>0</cat><value>1.0</value></relativerisk><relativerisk><age>86</age><sex>0</sex><cat>1</cat><value>0.95363945</value></relativerisk><relativerisk><age>86</age><sex>0</sex><cat>2</cat><value>0.87127066</value></relativerisk><relativerisk><age>86</age><sex>0</sex><cat>3</cat><value>0.7092498</value></relativerisk><relativerisk><age>86</age><sex>1</sex><cat>0</cat><value>1.0</value></relativerisk><relativerisk><age>86</age><sex>1</sex><cat>1</cat><value>0.9487748</value></relativerisk><relativerisk><age>86</age><sex>1</sex><cat>2</cat><value>0.86071575</value></relativerisk><relativerisk><age>86</age><sex>1</sex><cat>3</cat><value>0.6716337</value></relativerisk><relativerisk><age>87</age><sex>0</sex><cat>0</cat><value>1.0</value></relativerisk><relativerisk><age>87</age><sex>0</sex><cat>1</cat><value>0.9521721</value></relativerisk><relativerisk><age>87</age><sex>0</sex><cat>2</cat><value>0.86634123</value></relativerisk><relativerisk><age>87</age><sex>0</sex><cat>3</cat><value>0.69692284</value></relativerisk><relativerisk><age>87</age><sex>1</sex><cat>0</cat><value>1.0</value></relativerisk><relativerisk><age>87</age><sex>1</sex><cat>1</cat><value>0.95055175</value></relativerisk><relativerisk><age>87</age><sex>1</sex><cat>2</cat><value>0.8652006</value></relativerisk><relativerisk><age>87</age><sex>1</sex><cat>3</cat><value>0.681643</value></relativerisk><relativerisk><age>88</age><sex>0</sex><cat>0</cat><value>1.0</value></relativerisk><relativerisk><age>88</age><sex>0</sex><cat>1</cat><value>0.9544424</value></relativerisk><relativerisk><age>88</age><sex>0</sex><cat>2</cat><value>0.87206215</value></relativerisk><relativerisk><age>88</age><sex>0</sex><cat>3</cat><value>0.7085517</value></relativerisk><relativerisk><age>88</age><sex>1</sex><cat>0</cat><value>1.0</value></relativerisk><relativerisk><age>88</age><sex>1</sex><cat>1</cat><value>0.95338625</value></relativerisk><relativerisk><age>88</age><sex>1</sex><cat>2</cat><value>0.8726206</value></relativerisk><relativerisk><age>88</age><sex>1</sex><cat>3</cat><value>0.69877285</value></relativerisk><relativerisk><age>89</age><sex>0</sex><cat>0</cat><value>1.0</value></relativerisk><relativerisk><age>89</age><sex>0</sex><cat>1</cat><value>0.957188</value></relativerisk><relativerisk><age>89</age><sex>0</sex><cat>2</cat><value>0.8789199</value></relativerisk><relativerisk><age>89</age><sex>0</sex><cat>3</cat><value>0.72133106</value></relativerisk><relativerisk><age>89</age><sex>1</sex><cat>0</cat><value>1.0</value></relativerisk><relativerisk><age>89</age><sex>1</sex><cat>1</cat><value>0.95726943</value></relativerisk><relativerisk><age>89</age><sex>1</sex><cat>2</cat><value>0.8826113</value></relativerisk><relativerisk><age>89</age><sex>1</sex><cat>3</cat><value>0.72126013</value></relativerisk><relativerisk><age>90</age><sex>0</sex><cat>0</cat><value>1.0</value></relativerisk><relativerisk><age>90</age><sex>0</sex><cat>1</cat><value>0.95767194</value></relativerisk><relativerisk><age>90</age><sex>0</sex><cat>2</cat><value>0.87969744</value></relativerisk><relativerisk><age>90</age><sex>0</sex><cat>3</cat><value>0.7213225</value></relativerisk><relativerisk><age>90</age><sex>1</sex><cat>0</cat><value>1.0</value></relativerisk><relativerisk><age>90</age><sex>1</sex><cat>1</cat><value>0.9601466</value></relativerisk><relativerisk><age>90</age><sex>1</sex><cat>2</cat><value>0.8897204</value></relativerisk><relativerisk><age>90</age><sex>1</sex><cat>3</cat><value>0.73646325</value></relativerisk><relativerisk><age>91</age><sex>0</sex><cat>0</cat><value>1.0</value></relativerisk><relativerisk><age>91</age><sex>0</sex><cat>1</cat><value>0.96085787</value></relativerisk><relativerisk><age>91</age><sex>0</sex><cat>2</cat><value>0.88819104</value></relativerisk><relativerisk><age>91</age><sex>0</sex><cat>3</cat><value>0.73845243</value></relativerisk><relativerisk><age>91</age><sex>1</sex><cat>0</cat><value>1.0</value></relativerisk><relativerisk><age>91</age><sex>1</sex><cat>1</cat><value>0.9631445</value></relativerisk><relativerisk><age>91</age><sex>1</sex><cat>2</cat><value>0.8974946</value></relativerisk><relativerisk><age>91</age><sex>1</sex><cat>3</cat><value>0.7539135</value></relativerisk><relativerisk><age>92</age><sex>0</sex><cat>0</cat><value>1.0</value></relativerisk><relativerisk><age>92</age><sex>0</sex><cat>1</cat><value>0.9615906</value></relativerisk><relativerisk><age>92</age><sex>0</sex><cat>2</cat><value>0.8902305</value></relativerisk><relativerisk><age>92</age><sex>0</sex><cat>3</cat><value>0.7409945</value></relativerisk><relativerisk><age>92</age><sex>1</sex><cat>0</cat><value>1.0</value></relativerisk><relativerisk><age>92</age><sex>1</sex><cat>1</cat><value>0.96545005</value></relativerisk><relativerisk><age>92</age><sex>1</sex><cat>2</cat><value>0.9035122</value></relativerisk><relativerisk><age>92</age><sex>1</sex><cat>3</cat><value>0.767443</value></relativerisk><relativerisk><age>93</age><sex>0</sex><cat>0</cat><value>1.0</value></relativerisk><relativerisk><age>93</age><sex>0</sex><cat>1</cat><value>0.9654872</value></relativerisk><relativerisk><age>93</age><sex>0</sex><cat>2</cat><value>0.9008371</value></relativerisk><relativerisk><age>93</age><sex>0</sex><cat>3</cat><value>0.76289314</value></relativerisk><relativerisk><age>93</age><sex>1</sex><cat>0</cat><value>1.0</value></relativerisk><relativerisk><age>93</age><sex>1</sex><cat>1</cat><value>0.96898544</value></relativerisk><relativerisk><age>93</age><sex>1</sex><cat>2</cat><value>0.9124941</value></relativerisk><relativerisk><age>93</age><sex>1</sex><cat>3</cat><value>0.78696454</value></relativerisk><relativerisk><age>94</age><sex>0</sex><cat>0</cat><value>1.0</value></relativerisk><relativerisk><age>94</age><sex>0</sex><cat>1</cat><value>0.96610975</value></relativerisk><relativerisk><age>94</age><sex>0</sex><cat>2</cat><value>0.9027598</value></relativerisk><relativerisk><age>94</age><sex>0</sex><cat>3</cat><value>0.76497114</value></relativerisk><relativerisk><age>94</age><sex>1</sex><cat>0</cat><value>1.0</value></relativerisk><relativerisk><age>94</age><sex>1</sex><cat>1</cat><value>0.97213924</value></relativerisk><relativerisk><age>94</age><sex>1</sex><cat>2</cat><value>0.92096615</value></relativerisk><relativerisk><age>94</age><sex>1</sex><cat>3</cat><value>0.8061737</value></relativerisk><relativerisk><age>95</age><sex>0</sex><cat>0</cat><value>1.0</value></relativerisk><relativerisk><age>95</age><sex>0</sex><cat>1</cat><value>0.96687317</value></relativerisk><relativerisk><age>95</age><sex>0</sex><cat>2</cat><value>0.9048322</value></relativerisk><relativerisk><age>95</age><sex>0</sex><cat>3</cat><value>0.766326</value></relativerisk><relativerisk><age>95</age><sex>1</sex><cat>0</cat><value>1.0</value></relativerisk><relativerisk><age>95</age><sex>1</sex><cat>1</cat><value>0.9752315</value></relativerisk><relativerisk><age>95</age><sex>1</sex><cat>2</cat><value>0.9289972</value></relativerisk><relativerisk><age>95</age><sex>1</sex><cat>3</cat><value>0.8233635</value></relativerisk></relativerisks_othermort_categorical>
