# Supplementary material for: Identification of differences in health impact modelling of salt reduction
Source: PLoS One. 2017 Nov 28;12(11):e0186760. doi: 10.1371/journal.pone.0186760 (PMC5705127; doi:10.1371/journal.pone.0186760)
Supplement: S3 Data — (ZIP) [file pone.0186760.s003.zip]

Archive with 157 entries (104 files):
- Law1991/
- Law1991/Reference_Data/
- Law1991/Reference_Data/Diseases/
- Law1991/Reference_Data/Diseases/CVA/
- Law1991/Reference_Data/Diseases/CVA/DALY_Weights/
- Law1991/Reference_Data/Diseases/CVA/Disability/
- Law1991/Reference_Data/Diseases/CVA/Disability/Disability.xml
- Law1991/Reference_Data/Diseases/CVA/Excess_Mortalities/
- Law1991/Reference_Data/Diseases/CVA/Excess_Mortalities/NL_disease_Stroke_ExecMor_V2.xml
- Law1991/Reference_Data/Diseases/CVA/Incidences/
- Law1991/Reference_Data/Diseases/CVA/Incidences/NL_disease_Stroke_Inc_V2.xml
- Law1991/Reference_Data/Diseases/CVA/Prevalences/
- Law1991/Reference_Data/Diseases/CVA/Prevalences/NL_disease_Stroke_Prev_V2.xml
- Law1991/Reference_Data/Diseases/CVA/Relative_Risks_From_Diseases/
- Law1991/Reference_Data/Diseases/CVA/Relative_Risks_From_Risk_Factor/
- Law1991/Reference_Data/Diseases/CVA/Relative_Risks_From_Risk_Factor/RR_CVA_Law-salt.xml
- Law1991/Reference_Data/Diseases/CVA/Relative_Risks_From_Risk_Factor/RR_CVA_Law-SBP.xml
- Law1991/Reference_Data/Diseases/CVA/Relative_Risks_From_Risk_Factor/RR_CVA_Law_+_Law_alt-SBP8.xml
- Law1991/Reference_Data/Diseases/IHD/
- Law1991/Reference_Data/Diseases/IHD/DALY_Weights/
- Law1991/Reference_Data/Diseases/IHD/Disability/
- Law1991/Reference_Data/Diseases/IHD/Disability/NL_disease_IHD_DALY_V1.xml
- Law1991/Reference_Data/Diseases/IHD/Excess_Mortalities/
- Law1991/Reference_Data/Diseases/IHD/Excess_Mortalities/NL_disease_IHD_ExecMor_V2.xml
- Law1991/Reference_Data/Diseases/IHD/Incidences/
- Law1991/Reference_Data/Diseases/IHD/Incidences/NL_disease_IHD_Inc_V2.xml
- Law1991/Reference_Data/Diseases/IHD/Prevalences/
- Law1991/Reference_Data/Diseases/IHD/Prevalences/NL_disease_IHD_Prev_V2.xml
- Law1991/Reference_Data/Diseases/IHD/Relative_Risks_From_Diseases/
- Law1991/Reference_Data/Diseases/IHD/Relative_Risks_From_Risk_Factor/
- Law1991/Reference_Data/Diseases/IHD/Relative_Risks_From_Risk_Factor/RR_IHD_Law-salt.xml
- Law1991/Reference_Data/Diseases/IHD/Relative_Risks_From_Risk_Factor/RR_IHD_Law-SBP.xml
- Law1991/Reference_Data/Diseases/IHD/Relative_Risks_From_Risk_Factor/RR_IHD_Law_+_Law_alt-SBP8.xml
- Law1991/Reference_Data/Populations/
- Law1991/Reference_Data/Populations/Netherlands/
- Law1991/Reference_Data/Populations/Netherlands/newborns.xml
- Law1991/Reference_Data/Populations/Netherlands/overalldalyweights.xml
- Law1991/Reference_Data/Populations/Netherlands/overalldisability.xml
- Law1991/Reference_Data/Populations/Netherlands/overallmortality.xml
- Law1991/Reference_Data/Populations/Netherlands/size.xml
- Law1991/Reference_Data/Risk_Factors/
- Law1991/Reference_Data/Risk_Factors/salt/
- Law1991/Reference_Data/Risk_Factors/salt/configuration.xml
- Law1991/Reference_Data/Risk_Factors/salt/Odds_Ratios_For_Disability/
- Law1991/Reference_Data/Risk_Factors/salt/Prevalences/
- Law1991/Reference_Data/Risk_Factors/salt/Prevalences/salt_prevalence_default.xml
- Law1991/Reference_Data/Risk_Factors/salt/Prevalences/salt_prevalence_default_alt.xml
- Law1991/Reference_Data/Risk_Factors/salt/Prevalences/salt_prevalence_default_everyone_to_cat2.xml
- Law1991/Reference_Data/Risk_Factors/salt/Relative_Risks_For_Death/
- Law1991/Reference_Data/Risk_Factors/salt/Relative_Risks_For_Death/RR_death_default.xml
- Law1991/Reference_Data/Risk_Factors/salt/Relative_Risks_For_Disability/
- Law1991/Reference_Data/Risk_Factors/salt/Transitions/
- Law1991/Reference_Data/Risk_Factors/salt/Transitions/zero.xml
- Law1991/Reference_Data/Risk_Factors/salt/Transitions/zero2.xml
- Law1991/Reference_Data/Risk_Factors/SBP/
- Law1991/Reference_Data/Risk_Factors/SBP8/
- Law1991/Reference_Data/Risk_Factors/SBP8/configuration.xml
- Law1991/Reference_Data/Risk_Factors/SBP8/Odds_Ratios_For_Disability/
- Law1991/Reference_Data/Risk_Factors/SBP8/Prevalences/
- Law1991/Reference_Data/Risk_Factors/SBP8/Prevalences/SBP8_prevalence_default.xml
- Law1991/Reference_Data/Risk_Factors/SBP8/Prevalences/SBP8_prevalence_default_alt.xml
- Law1991/Reference_Data/Risk_Factors/SBP8/Relative_Risks_For_Death/
- Law1991/Reference_Data/Risk_Factors/SBP8/Relative_Risks_For_Death/RR_death_default_+_default_alt.xml
- Law1991/Reference_Data/Risk_Factors/SBP8/Relative_Risks_For_Disability/
- Law1991/Reference_Data/Risk_Factors/SBP8/Transitions/
- Law1991/Reference_Data/Risk_Factors/SBP/configuration.xml
- Law1991/Reference_Data/Risk_Factors/SBP/Odds_Ratios_For_Disability/
- Law1991/Reference_Data/Risk_Factors/SBP/Prevalences/
- Law1991/Reference_Data/Risk_Factors/SBP/Prevalences/SBP_prevalence_default.xml
- Law1991/Reference_Data/Risk_Factors/SBP/Prevalences/SBP_prevalence_default_alt.xml
- Law1991/Reference_Data/Risk_Factors/SBP/Relative_Risks_For_Death/
- Law1991/Reference_Data/Risk_Factors/SBP/Relative_Risks_For_Death/RR_death_default.xml
- Law1991/Reference_Data/Risk_Factors/SBP/Relative_Risks_For_Disability/
- Law1991/Reference_Data/Risk_Factors/SBP/Transitions/
- Law1991/Simulations/
- Law1991/Simulations/Law1991/
- Law1991/Simulations/Law1991/configuration.xml
- Law1991/Simulations/Law1991/modelconfiguration/
- Law1991/Simulations/Law1991/modelconfiguration/charconfig.XML
- Law1991/Simulations/Law1991/modelconfiguration/rule3.xml
- Law1991/Simulations/Law1991/modelconfiguration/rule3_scen_1.xml
- Law1991/Simulations/Law1991/modelconfiguration/rule4.xml
- Law1991/Simulations/Law1991/modelconfiguration/simulation.xml
- Law1991/Simulations/Law1991/modelconfiguration/simulation_scen_1.xml
- Law1991/Simulations/Law1991/parameters/
- Law1991/Simulations/Law1991/parameters/attributableMort_0_0_CVA.xml
- Law1991/Simulations/Law1991/parameters/attributableMort_1_0_IHD.xml
- Law1991/Simulations/Law1991/parameters/baselineAbility.xml
- Law1991/Simulations/Law1991/parameters/baselineFatalIncidence_0_0_CVA.xml
- Law1991/Simulations/Law1991/parameters/baselineFatalIncidence_1_0_IHD.xml
- Law1991/Simulations/Law1991/parameters/baselineIncidence_0_0_CVA.xml
- Law1991/Simulations/Law1991/parameters/baselineIncidence_1_0_IHD.xml
- Law1991/Simulations/Law1991/parameters/baselineOtherMort.xml
- Law1991/Simulations/Law1991/parameters/relativeRiskDiseaseOnDisease_cluster0.xml
- Law1991/Simulations/Law1991/parameters/relativeRiskDiseaseOnDisease_cluster1.xml
- Law1991/Simulations/Law1991/parameters/relativeRisk_0_0_CVA.xml
- Law1991/Simulations/Law1991/parameters/relativeRisk_1_0_IHD.xml
- Law1991/Simulations/Law1991/parameters/relativeRisk_OtherMort.xml
- Law1991/Simulations/Law1991/results/
- Law1991/Simulations/Law1991/results/resultsObject.obj
- Law1991/Simulations/Law1991/results/runConfiguration_2015_0621_142126.XML
- Law1991/Simulations/Law1991/results/scenarioParameters.obj
- Law1991/Simulations/Law1991_nieuw/
- Law1991/Simulations/Law1991_nieuw/configuration.xml
- Law1991/Simulations/Law1991_nieuw/modelconfiguration/
- Law1991/Simulations/Law1991_nieuw/modelconfiguration/charconfig.XML
- Law1991/Simulations/Law1991_nieuw/modelconfiguration/rule3.xml
- Law1991/Simulations/Law1991_nieuw/modelconfiguration/rule3_scen_1.xml
- Law1991/Simulations/Law1991_nieuw/modelconfiguration/rule4.xml
- Law1991/Simulations/Law1991_nieuw/modelconfiguration/simulation.xml
- Law1991/Simulations/Law1991_nieuw/modelconfiguration/simulation_scen_1.xml
- Law1991/Simulations/Law1991_nieuw/parameters/
- Law1991/Simulations/Law1991_nieuw/parameters/attributableMort_0_0_CVA.xml
- Law1991/Simulations/Law1991_nieuw/parameters/attributableMort_1_0_IHD.xml
- Law1991/Simulations/Law1991_nieuw/parameters/baselineAbility.xml
- Law1991/Simulations/Law1991_nieuw/parameters/baselineFatalIncidence_0_0_CVA.xml
- Law1991/Simulations/Law1991_nieuw/parameters/baselineFatalIncidence_1_0_IHD.xml
- Law1991/Simulations/Law1991_nieuw/parameters/baselineIncidence_0_0_CVA.xml
- Law1991/Simulations/Law1991_nieuw/parameters/baselineIncidence_1_0_IHD.xml
- Law1991/Simulations/Law1991_nieuw/parameters/baselineOtherMort.xml
- Law1991/Simulations/Law1991_nieuw/parameters/relativeRiskDiseaseOnDisease_cluster0.xml
- Law1991/Simulations/Law1991_nieuw/parameters/relativeRiskDiseaseOnDisease_cluster1.xml
- Law1991/Simulations/Law1991_nieuw/parameters/relativeRisk_0_0_CVA.xml
- Law1991/Simulations/Law1991_nieuw/parameters/relativeRisk_1_0_IHD.xml
- Law1991/Simulations/Law1991_nieuw/parameters/relativeRisk_OtherMort.xml
- Law1991/Simulations/Law1991_nieuw/results/
- Law1991/Simulations/Law1991_nieuw/results/resultsObject.obj
- Law1991/Simulations/Law1991_nieuw/results/runConfiguration_2015_0703_102632.XML
- Law1991/Simulations/Law1991_nieuw/results/scenarioParameters.obj
- Law1991/Simulations/Law_DYN207/
- Law1991/Simulations/Law_DYN207/configuration.xml
- Law1991/Simulations/Law_DYN207/modelconfiguration/
- Law1991/Simulations/Law_DYN207/modelconfiguration/charconfig.XML
- Law1991/Simulations/Law_DYN207/modelconfiguration/rule3.xml
- Law1991/Simulations/Law_DYN207/modelconfiguration/rule3_scen_1.xml
- Law1991/Simulations/Law_DYN207/modelconfiguration/rule4.xml
- Law1991/Simulations/Law_DYN207/modelconfiguration/simulation.xml
- Law1991/Simulations/Law_DYN207/modelconfiguration/simulation_scen_1.xml
- Law1991/Simulations/Law_DYN207/parameters/
- Law1991/Simulations/Law_DYN207/parameters/attributableMort_0_0_CVA.xml
- Law1991/Simulations/Law_DYN207/parameters/attributableMort_1_0_IHD.xml
- Law1991/Simulations/Law_DYN207/parameters/baselineAbility.xml
- Law1991/Simulations/Law_DYN207/parameters/baselineFatalIncidence_0_0_CVA.xml
- Law1991/Simulations/Law_DYN207/parameters/baselineFatalIncidence_1_0_IHD.xml
- Law1991/Simulations/Law_DYN207/parameters/baselineIncidence_0_0_CVA.xml
- Law1991/Simulations/Law_DYN207/parameters/baselineIncidence_1_0_IHD.xml
- Law1991/Simulations/Law_DYN207/parameters/baselineOtherMort.xml
- Law1991/Simulations/Law_DYN207/parameters/relativeRiskDiseaseOnDisease_cluster0.xml
- Law1991/Simulations/Law_DYN207/parameters/relativeRiskDiseaseOnDisease_cluster1.xml
- Law1991/Simulations/Law_DYN207/parameters/relativeRisk_0_0_CVA.xml
- Law1991/Simulations/Law_DYN207/parameters/relativeRisk_1_0_IHD.xml
- Law1991/Simulations/Law_DYN207/parameters/relativeRisk_OtherMort.xml
- Law1991/Simulations/Law_DYN207/results/
- Law1991/Simulations/Law_DYN207/results/resultsObject.obj
- Law1991/Simulations/Law_DYN207/results/runConfiguration_2015_0703_181229.XML
- Law1991/Simulations/Law_DYN207/results/runConfiguration_2015_0703_182531.XML
- Law1991/Simulations/Law_DYN207/results/scenarioParameters.obj
