# Supplementary material for: Identification of differences in health impact modelling of salt reduction
Source: PLoS One. 2017 Nov 28;12(11):e0186760. doi: 10.1371/journal.pone.0186760 (PMC5705127; doi:10.1371/journal.pone.0186760)
Supplement: S3 Data — (ZIP) [file pone.0186760.s003.zip › Law1991/Reference_Data/Diseases/IHD/Relative_Risks_From_Risk_Factor/RR_IHD_Law_+_Law_alt-SBP8.xml]

<?xml version="1.0" ?> <relrisksfromriskfactor_categorical><relativerisk>  <age> 0</age> <sex>0</sex> <cat>1</cat> <value>0.66788278523912</value></relativerisk><relativerisk>  <age> 0</age> <sex>0</sex> <cat>2</cat> <value>1.33370085110908</value></relativerisk><relativerisk>  <age> 0</age> <sex>0</sex> <cat>3</cat> <value>2.43434605815956</value></relativerisk><relativerisk>  <age> 0</age> <sex>0</sex> <cat>4</cat> <value>4.41633078460047</value></relativerisk><relativerisk>  <age> 0</age> <sex>0</sex> <cat>5</cat> <value>0.013841287201</value></relativerisk><relativerisk>  <age> 0</age> <sex>0</sex> <cat>6</cat> <value>0.013841287201</value></relativerisk><relativerisk>  <age> 0</age> <sex>0</sex> <cat>7</cat> <value>0.013841287201</value></relativerisk><relativerisk>  <age> 0</age> <sex>0</sex> <cat>8</cat> <value>0.013841287201</value></relativerisk><relativerisk>  <age> 0</age> <sex>1</sex> <cat>1</cat> <value>0.672591796562399</value></relativerisk><relativerisk>  <age> 0</age> <sex>1</sex> <cat>2</cat> <value>1.31822646401648</value></relativerisk><relativerisk>  <age> 0</age> <sex>1</sex> <cat>3</cat> <value>2.34800618978405</value></relativerisk><relativerisk>  <age> 0</age> <sex>1</sex> <cat>4</cat> <value>4.39972173574331</value></relativerisk><relativerisk>  <age> 0</age> <sex>1</sex> <cat>5</cat> <value>0.013841287201</value></relativerisk><relativerisk>  <age> 0</age> <sex>1</sex> <cat>6</cat> <value>0.013841287201</value></relativerisk><relativerisk>  <age> 0</age> <sex>1</sex> <cat>7</cat> <value>0.013841287201</value></relativerisk><relativerisk>  <age> 0</age> <sex>1</sex> <cat>8</cat> <value>0.013841287201</value></relativerisk><relativerisk>  <age> 1</age> <sex>0</sex> <cat>1</cat> <value>0.66788278523912</value></relativerisk><relativerisk>  <age> 1</age> <sex>0</sex> <cat>2</cat> <value>1.33370085110908</value></relativerisk><relativerisk>  <age> 1</age> <sex>0</sex> <cat>3</cat> <value>2.43434605815956</value></relativerisk><relativerisk>  <age> 1</age> <sex>0</sex> <cat>4</cat> <value>4.41633078460047</value></relativerisk><relativerisk>  <age> 1</age> <sex>0</sex> <cat>5</cat> <value>0.013841287201</value></relativerisk><relativerisk>  <age> 1</age> <sex>0</sex> <cat>6</cat> <value>0.013841287201</value></relativerisk><relativerisk>  <age> 1</age> <sex>0</sex> <cat>7</cat> <value>0.013841287201</value></relativerisk><relativerisk>  <age> 1</age> <sex>0</sex> <cat>8</cat> <value>0.013841287201</value></relativerisk><relativerisk>  <age> 1</age> <sex>1</sex> <cat>1</cat> <value>0.672591796562399</value></relativerisk><relativerisk>  <age> 1</age> <sex>1</sex> <cat>2</cat> <value>1.31822646401648</value></relativerisk><relativerisk>  <age> 1</age> <sex>1</sex> <cat>3</cat> <value>2.34800618978405</value></relativerisk><relativerisk>  <age> 1</age> <sex>1</sex> <cat>4</cat> <value>4.39972173574331</value></relativerisk><relativerisk>  <age> 1</age> <sex>1</sex> <cat>5</cat> <value>0.013841287201</value></relativerisk><relativerisk>  <age> 1</age> <sex>1</sex> <cat>6</cat> <value>0.013841287201</value></relativerisk><relativerisk>  <age> 1</age> <sex>1</sex> <cat>7</cat> <value>0.013841287201</value></relativerisk><relativerisk>  <age> 1</age> <sex>1</sex> <cat>8</cat> <value>0.013841287201</value></relativerisk><relativerisk>  <age> 2</age> <sex>0</sex> <cat>1</cat> <value>0.66788278523912</value></relativerisk><relativerisk>  <age> 2</age> <sex>0</sex> <cat>2</cat> <value>1.33370085110908</value></relativerisk><relativerisk>  <age> 2</age> <sex>0</sex> <cat>3</cat> <value>2.43434605815956</value></relativerisk><relativerisk>  <age> 2</age> <sex>0</sex> <cat>4</cat> <value>4.41633078460047</value></relativerisk><relativerisk>  <age> 2</age> <sex>0</sex> <cat>5</cat> <value>0.013841287201</value></relativerisk><relativerisk>  <age> 2</age> <sex>0</sex> <cat>6</cat> <value>0.013841287201</value></relativerisk><relativerisk>  <age> 2</age> <sex>0</sex> <cat>7</cat> <value>0.013841287201</value></relativerisk><relativerisk>  <age> 2</age> <sex>0</sex> <cat>8</cat> <value>0.013841287201</value></relativerisk><relativerisk>  <age> 2</age> <sex>1</sex> <cat>1</cat> <value>0.672591796562399</value></relativerisk><relativerisk>  <age> 2</age> <sex>1</sex> <cat>2</cat> <value>1.31822646401648</value></relativerisk><relativerisk>  <age> 2</age> <sex>1</sex> <cat>3</cat> <value>2.34800618978405</value></relativerisk><relativerisk>  <age> 2</age> <sex>1</sex> <cat>4</cat> <value>4.39972173574331</value></relativerisk><relativerisk>  <age> 2</age> <sex>1</sex> <cat>5</cat> <value>0.013841287201</value></relativerisk><relativerisk>  <age> 2</age> <sex>1</sex> <cat>6</cat> <value>0.013841287201</value></relativerisk><relativerisk>  <age> 2</age> <sex>1</sex> <cat>7</cat> <value>0.013841287201</value></relativerisk><relativerisk>  <age> 2</age> <sex>1</sex> <cat>8</cat> <value>0.013841287201</value></relativerisk><relativerisk>  <age> 3</age> <sex>0</sex> <cat>1</cat> <value>0.66788278523912</value></relativerisk><relativerisk>  <age> 3</age> <sex>0</sex> <cat>2</cat> <value>1.33370085110908</value></relativerisk><relativerisk>  <age> 3</age> <sex>0</sex> <cat>3</cat> <value>2.43434605815956</value></relativerisk><relativerisk>  <age> 3</age> <sex>0</sex> <cat>4</cat> <value>4.41633078460047</value></relativerisk><relativerisk>  <age> 3</age> <sex>0</sex> <cat>5</cat> <value>0.013841287201</value></relativerisk><relativerisk>  <age> 3</age> <sex>0</sex> <cat>6</cat> <value>0.013841287201</value></relativerisk><relativerisk>  <age> 3</age> <sex>0</sex> <cat>7</cat> <value>0.013841287201</value></relativerisk><relativerisk>  <age> 3</age> <sex>0</sex> <cat>8</cat> <value>0.013841287201</value></relativerisk><relativerisk>  <age> 3</age> <sex>1</sex> <cat>1</cat> <value>0.672591796562399</value></relativerisk><relativerisk>  <age> 3</age> <sex>1</sex> <cat>2</cat> <value>1.31822646401648</value></relativerisk><relativerisk>  <age> 3</age> <sex>1</sex> <cat>3</cat> <value>2.34800618978405</value></relativerisk><relativerisk>  <age> 3</age> <sex>1</sex> <cat>4</cat> <value>4.39972173574331</value></relativerisk><relativerisk>  <age> 3</age> <sex>1</sex> <cat>5</cat> <value>0.013841287201</value></relativerisk><relativerisk>  <age> 3</age> <sex>1</sex> <cat>6</cat> <value>0.013841287201</value></relativerisk><relativerisk>  <age> 3</age> <sex>1</sex> <cat>7</cat> <value>0.013841287201</value></relativerisk><relativerisk>  <age> 3</age> <sex>1</sex> <cat>8</cat> <value>0.013841287201</value></relativerisk><relativerisk>  <age> 4</age> <sex>0</sex> <cat>1</cat> <value>0.66788278523912</value></relativerisk><relativerisk>  <age> 4</age> <sex>0</sex> <cat>2</cat> <value>1.33370085110908</value></relativerisk><relativerisk>  <age> 4</age> <sex>0</sex> <cat>3</cat> <value>2.43434605815956</value></relativerisk><relativerisk>  <age> 4</age> <sex>0</sex> <cat>4</cat> <value>4.41633078460047</value></relativerisk><relativerisk>  <age> 4</age> <sex>0</sex> <cat>5</cat> <value>0.013841287201</value></relativerisk><relativerisk>  <age> 4</age> <sex>0</sex> <cat>6</cat> <value>0.013841287201</value></relativerisk><relativerisk>  <age> 4</age> <sex>0</sex> <cat>7</cat> <value>0.013841287201</value></relativerisk><relativerisk>  <age> 4</age> <sex>0</sex> <cat>8</cat> <value>0.013841287201</value></relativerisk><relativerisk>  <age> 4</age> <sex>1</sex> <cat>1</cat> <value>0.672591796562399</value></relativerisk><relativerisk>  <age> 4</age> <sex>1</sex> <cat>2</cat> <value>1.31822646401648</value></relativerisk><relativerisk>  <age> 4</age> <sex>1</sex> <cat>3</cat> <value>2.34800618978405</value></relativerisk><relativerisk>  <age> 4</age> <sex>1</sex> <cat>4</cat> <value>4.39972173574331</value></relativerisk><relativerisk>  <age> 4</age> <sex>1</sex> <cat>5</cat> <value>0.013841287201</value></relativerisk><relativerisk>  <age> 4</age> <sex>1</sex> <cat>6</cat> <value>0.013841287201</value></relativerisk><relativerisk>  <age> 4</age> <sex>1</sex> <cat>7</cat> <value>0.013841287201</value></relativerisk><relativerisk>  <age> 4</age> <sex>1</sex> <cat>8</cat> <value>0.013841287201</value></relativerisk><relativerisk>  <age> 5</age> <sex>0</sex> <cat>1</cat> <value>0.66788278523912</value></relativerisk><relativerisk>  <age> 5</age> <sex>0</sex> <cat>2</cat> <value>1.33370085110908</value></relativerisk><relativerisk>  <age> 5</age> <sex>0</sex> <cat>3</cat> <value>2.43434605815956</value></relativerisk><relativerisk>  <age> 5</age> <sex>0</sex> <cat>4</cat> <value>4.41633078460047</value></relativerisk><relativerisk>  <age> 5</age> <sex>0</sex> <cat>5</cat> <value>0.013841287201</value></relativerisk><relativerisk>  <age> 5</age> <sex>0</sex> <cat>6</cat> <value>0.013841287201</value></relativerisk><relativerisk>  <age> 5</age> <sex>0</sex> <cat>7</cat> <value>0.013841287201</value></relativerisk><relativerisk>  <age> 5</age> <sex>0</sex> <cat>8</cat> <value>0.013841287201</value></relativerisk><relativerisk>  <age> 5</age> <sex>1</sex> <cat>1</cat> <value>0.672591796562399</value></relativerisk><relativerisk>  <age> 5</age> <sex>1</sex> <cat>2</cat> <value>1.31822646401648</value></relativerisk><relativerisk>  <age> 5</age> <sex>1</sex> <cat>3</cat> <value>2.34800618978405</value></relativerisk><relativerisk>  <age> 5</age> <sex>1</sex> <cat>4</cat> <value>4.39972173574331</value></relativerisk><relativerisk>  <age> 5</age> <sex>1</sex> <cat>5</cat> <value>0.013841287201</value></relativerisk><relativerisk>  <age> 5</age> <sex>1</sex> <cat>6</cat> <value>0.013841287201</value></relativerisk><relativerisk>  <age> 5</age> <sex>1</sex> <cat>7</cat> <value>0.013841287201</value></relativerisk><relativerisk>  <age> 5</age> <sex>1</sex> <cat>8</cat> <value>0.013841287201</value></relativerisk><relativerisk>  <age> 6</age> <sex>0</sex> <cat>1</cat> <value>0.66788278523912</value></relativerisk><relativerisk>  <age> 6</age> <sex>0</sex> <cat>2</cat> <value>1.33370085110908</value></relativerisk><relativerisk>  <age> 6</age> <sex>0</sex> <cat>3</cat> <value>2.43434605815956</value></relativerisk><relativerisk>  <age> 6</age> <sex>0</sex> <cat>4</cat> <value>4.41633078460047</value></relativerisk><relativerisk>  <age> 6</age> <sex>0</sex> <cat>5</cat> <value>0.013841287201</value></relativerisk><relativerisk>  <age> 6</age> <sex>0</sex> <cat>6</cat> <value>0.013841287201</value></relativerisk><relativerisk>  <age> 6</age> <sex>0</sex> <cat>7</cat> <value>0.013841287201</value></relativerisk><relativerisk>  <age> 6</age> <sex>0</sex> <cat>8</cat> <value>0.013841287201</value></relativerisk><relativerisk>  <age> 6</age> <sex>1</sex> <cat>1</cat> <value>0.672591796562399</value></relativerisk><relativerisk>  <age> 6</age> <sex>1</sex> <cat>2</cat> <value>1.31822646401648</value></relativerisk><relativerisk>  <age> 6</age> <sex>1</sex> <cat>3</cat> <value>2.34800618978405</value></relativerisk><relativerisk>  <age> 6</age> <sex>1</sex> <cat>4</cat> <value>4.39972173574331</value></relativerisk><relativerisk>  <age> 6</age> <sex>1</sex> <cat>5</cat> <value>0.013841287201</value></relativerisk><relativerisk>  <age> 6</age> <sex>1</sex> <cat>6</cat> <value>0.013841287201</value></relativerisk><relativerisk>  <age> 6</age> <sex>1</sex> <cat>7</cat> <value>0.013841287201</value></relativerisk><relativerisk>  <age> 6</age> <sex>1</sex> <cat>8</cat> <value>0.013841287201</value></relativerisk><relativerisk>  <age> 7</age> <sex>0</sex> <cat>1</cat> <value>0.66788278523912</value></relativerisk><relativerisk>  <age> 7</age> <sex>0</sex> <cat>2</cat> <value>1.33370085110908</value></relativerisk><relativerisk>  <age> 7</age> <sex>0</sex> <cat>3</cat> <value>2.43434605815956</value></relativerisk><relativerisk>  <age> 7</age> <sex>0</sex> <cat>4</cat> <value>4.41633078460047</value></relativerisk><relativerisk>  <age> 7</age> <sex>0</sex> <cat>5</cat> <value>0.013841287201</value></relativerisk><relativerisk>  <age> 7</age> <sex>0</sex> <cat>6</cat> <value>0.013841287201</value></relativerisk><relativerisk>  <age> 7</age> <sex>0</sex> <cat>7</cat> <value>0.013841287201</value></relativerisk><relativerisk>  <age> 7</age> <sex>0</sex> <cat>8</cat> <value>0.013841287201</value></relativerisk><relativerisk>  <age> 7</age> <sex>1</sex> <cat>1</cat> <value>0.672591796562399</value></relativerisk><relativerisk>  <age> 7</age> <sex>1</sex> <cat>2</cat> <value>1.31822646401648</value></relativerisk><relativerisk>  <age> 7</age> <sex>1</sex> <cat>3</cat> <value>2.34800618978405</value></relativerisk><relativerisk>  <age> 7</age> <sex>1</sex> <cat>4</cat> <value>4.39972173574331</value></relativerisk><relativerisk>  <age> 7</age> <sex>1</sex> <cat>5</cat> <value>0.013841287201</value></relativerisk><relativerisk>  <age> 7</age> <sex>1</sex> <cat>6</cat> <value>0.013841287201</value></relativerisk><relativerisk>  <age> 7</age> <sex>1</sex> <cat>7</cat> <value>0.013841287201</value></relativerisk><relativerisk>  <age> 7</age> <sex>1</sex> <cat>8</cat> <value>0.013841287201</value></relativerisk><relativerisk>  <age> 8</age> <sex>0</sex> <cat>1</cat> <value>0.66788278523912</value></relativerisk><relativerisk>  <age> 8</age> <sex>0</sex> <cat>2</cat> <value>1.33370085110908</value></relativerisk><relativerisk>  <age> 8</age> <sex>0</sex> <cat>3</cat> <value>2.43434605815956</value></relativerisk><relativerisk>  <age> 8</age> <sex>0</sex> <cat>4</cat> <value>4.41633078460047</value></relativerisk><relativerisk>  <age> 8</age> <sex>0</sex> <cat>5</cat> <value>0.013841287201</value></relativerisk><relativerisk>  <age> 8</age> <sex>0</sex> <cat>6</cat> <value>0.013841287201</value></relativerisk><relativerisk>  <age> 8</age> <sex>0</sex> <cat>7</cat> <value>0.013841287201</value></relativerisk><relativerisk>  <age> 8</age> <sex>0</sex> <cat>8</cat> <value>0.013841287201</value></relativerisk><relativerisk>  <age> 8</age> <sex>1</sex> <cat>1</cat> <value>0.672591796562399</value></relativerisk><relativerisk>  <age> 8</age> <sex>1</sex> <cat>2</cat> <value>1.31822646401648</value></relativerisk><relativerisk>  <age> 8</age> <sex>1</sex> <cat>3</cat> <value>2.34800618978405</value></relativerisk><relativerisk>  <age> 8</age> <sex>1</sex> <cat>4</cat> <value>4.39972173574331</value></relativerisk><relativerisk>  <age> 8</age> <sex>1</sex> <cat>5</cat> <value>0.013841287201</value></relativerisk><relativerisk>  <age> 8</age> <sex>1</sex> <cat>6</cat> <value>0.013841287201</value></relativerisk><relativerisk>  <age> 8</age> <sex>1</sex> <cat>7</cat> <value>0.013841287201</value></relativerisk><relativerisk>  <age> 8</age> <sex>1</sex> <cat>8</cat> <value>0.013841287201</value></relativerisk><relativerisk>  <age> 9</age> <sex>0</sex> <cat>1</cat> <value>0.66788278523912</value></relativerisk><relativerisk>  <age> 9</age> <sex>0</sex> <cat>2</cat> <value>1.33370085110908</value></relativerisk><relativerisk>  <age> 9</age> <sex>0</sex> <cat>3</cat> <value>2.43434605815956</value></relativerisk><relativerisk>  <age> 9</age> <sex>0</sex> <cat>4</cat> <value>4.41633078460047</value></relativerisk><relativerisk>  <age> 9</age> <sex>0</sex> <cat>5</cat> <value>0.013841287201</value></relativerisk><relativerisk>  <age> 9</age> <sex>0</sex> <cat>6</cat> <value>0.013841287201</value></relativerisk><relativerisk>  <age> 9</age> <sex>0</sex> <cat>7</cat> <value>0.013841287201</value></relativerisk><relativerisk>  <age> 9</age> <sex>0</sex> <cat>8</cat> <value>0.013841287201</value></relativerisk><relativerisk>  <age> 9</age> <sex>1</sex> <cat>1</cat> <value>0.672591796562399</value></relativerisk><relativerisk>  <age> 9</age> <sex>1</sex> <cat>2</cat> <value>1.31822646401648</value></relativerisk><relativerisk>  <age> 9</age> <sex>1</sex> <cat>3</cat> <value>2.34800618978405</value></relativerisk><relativerisk>  <age> 9</age> <sex>1</sex> <cat>4</cat> <value>4.39972173574331</value></relativerisk><relativerisk>  <age> 9</age> <sex>1</sex> <cat>5</cat> <value>0.013841287201</value></relativerisk><relativerisk>  <age> 9</age> <sex>1</sex> <cat>6</cat> <value>0.013841287201</value></relativerisk><relativerisk>  <age> 9</age> <sex>1</sex> <cat>7</cat> <value>0.013841287201</value></relativerisk><relativerisk>  <age> 9</age> <sex>1</sex> <cat>8</cat> <value>0.013841287201</value></relativerisk><relativerisk>  <age> 10</age> <sex>0</sex> <cat>1</cat> <value>0.66788278523912</value></relativerisk><relativerisk>  <age> 10</age> <sex>0</sex> <cat>2</cat> <value>1.33370085110908</value></relativerisk><relativerisk>  <age> 10</age> <sex>0</sex> <cat>3</cat> <value>2.43434605815956</value></relativerisk><relativerisk>  <age> 10</age> <sex>0</sex> <cat>4</cat> <value>4.41633078460047</value></relativerisk><relativerisk>  <age> 10</age> <sex>0</sex> <cat>5</cat> <value>0.013841287201</value></relativerisk><relativerisk>  <age> 10</age> <sex>0</sex> <cat>6</cat> <value>0.013841287201</value></relativerisk><relativerisk>  <age> 10</age> <sex>0</sex> <cat>7</cat> <value>0.013841287201</value></relativerisk><relativerisk>  <age> 10</age> <sex>0</sex> <cat>8</cat> <value>0.013841287201</value></relativerisk><relativerisk>  <age> 10</age> <sex>1</sex> <cat>1</cat> <value>0.672591796562399</value></relativerisk><relativerisk>  <age> 10</age> <sex>1</sex> <cat>2</cat> <value>1.31822646401648</value></relativerisk><relativerisk>  <age> 10</age> <sex>1</sex> <cat>3</cat> <value>2.34800618978405</value></relativerisk><relativerisk>  <age> 10</age> <sex>1</sex> <cat>4</cat> <value>4.39972173574331</value></relativerisk><relativerisk>  <age> 10</age> <sex>1</sex> <cat>5</cat> <value>0.013841287201</value></relativerisk><relativerisk>  <age> 10</age> <sex>1</sex> <cat>6</cat> <value>0.013841287201</value></relativerisk><relativerisk>  <age> 10</age> <sex>1</sex> <cat>7</cat> <value>0.013841287201</value></relativerisk><relativerisk>  <age> 10</age> <sex>1</sex> <cat>8</cat> <value>0.013841287201</value></relativerisk><relativerisk>  <age> 11</age> <sex>0</sex> <cat>1</cat> <value>0.66788278523912</value></relativerisk><relativerisk>  <age> 11</age> <sex>0</sex> <cat>2</cat> <value>1.33370085110908</value></relativerisk><relativerisk>  <age> 11</age> <sex>0</sex> <cat>3</cat> <value>2.43434605815956</value></relativerisk><relativerisk>  <age> 11</age> <sex>0</sex> <cat>4</cat> <value>4.41633078460047</value></relativerisk><relativerisk>  <age> 11</age> <sex>0</sex> <cat>5</cat> <value>0.013841287201</value></relativerisk><relativerisk>  <age> 11</age> <sex>0</sex> <cat>6</cat> <value>0.013841287201</value></relativerisk><relativerisk>  <age> 11</age> <sex>0</sex> <cat>7</cat> <value>0.013841287201</value></relativerisk><relativerisk>  <age> 11</age> <sex>0</sex> <cat>8</cat> <value>0.013841287201</value></relativerisk><relativerisk>  <age> 11</age> <sex>1</sex> <cat>1</cat> <value>0.672591796562399</value></relativerisk><relativerisk>  <age> 11</age> <sex>1</sex> <cat>2</cat> <value>1.31822646401648</value></relativerisk><relativerisk>  <age> 11</age> <sex>1</sex> <cat>3</cat> <value>2.34800618978405</value></relativerisk><relativerisk>  <age> 11</age> <sex>1</sex> <cat>4</cat> <value>4.39972173574331</value></relativerisk><relativerisk>  <age> 11</age> <sex>1</sex> <cat>5</cat> <value>0.013841287201</value></relativerisk><relativerisk>  <age> 11</age> <sex>1</sex> <cat>6</cat> <value>0.013841287201</value></relativerisk><relativerisk>  <age> 11</age> <sex>1</sex> <cat>7</cat> <value>0.013841287201</value></relativerisk><relativerisk>  <age> 11</age> <sex>1</sex> <cat>8</cat> <value>0.013841287201</value></relativerisk><relativerisk>  <age> 12</age> <sex>0</sex> <cat>1</cat> <value>0.66788278523912</value></relativerisk><relativerisk>  <age> 12</age> <sex>0</sex> <cat>2</cat> <value>1.33370085110908</value></relativerisk><relativerisk>  <age> 12</age> <sex>0</sex> <cat>3</cat> <value>2.43434605815956</value></relativerisk><relativerisk>  <age> 12</age> <sex>0</sex> <cat>4</cat> <value>4.41633078460047</value></relativerisk><relativerisk>  <age> 12</age> <sex>0</sex> <cat>5</cat> <value>0.013841287201</value></relativerisk><relativerisk>  <age> 12</age> <sex>0</sex> <cat>6</cat> <value>0.013841287201</value></relativerisk><relativerisk>  <age> 12</age> <sex>0</sex> <cat>7</cat> <value>0.013841287201</value></relativerisk><relativerisk>  <age> 12</age> <sex>0</sex> <cat>8</cat> <value>0.013841287201</value></relativerisk><relativerisk>  <age> 12</age> <sex>1</sex> <cat>1</cat> <value>0.672591796562399</value></relativerisk><relativerisk>  <age> 12</age> <sex>1</sex> <cat>2</cat> <value>1.31822646401648</value></relativerisk><relativerisk>  <age> 12</age> <sex>1</sex> <cat>3</cat> <value>2.34800618978405</value></relativerisk><relativerisk>  <age> 12</age> <sex>1</sex> <cat>4</cat> <value>4.39972173574331</value></relativerisk><relativerisk>  <age> 12</age> <sex>1</sex> <cat>5</cat> <value>0.013841287201</value></relativerisk><relativerisk>  <age> 12</age> <sex>1</sex> <cat>6</cat> <value>0.013841287201</value></relativerisk><relativerisk>  <age> 12</age> <sex>1</sex> <cat>7</cat> <value>0.013841287201</value></relativerisk><relativerisk>  <age> 12</age> <sex>1</sex> <cat>8</cat> <value>0.013841287201</value></relativerisk><relativerisk>  <age> 13</age> <sex>0</sex> <cat>1</cat> <value>0.66788278523912</value></relativerisk><relativerisk>  <age> 13</age> <sex>0</sex> <cat>2</cat> <value>1.33370085110908</value></relativerisk><relativerisk>  <age> 13</age> <sex>0</sex> <cat>3</cat> <value>2.43434605815956</value></relativerisk><relativerisk>  <age> 13</age> <sex>0</sex> <cat>4</cat> <value>4.41633078460047</value></relativerisk><relativerisk>  <age> 13</age> <sex>0</sex> <cat>5</cat> <value>0.013841287201</value></relativerisk><relativerisk>  <age> 13</age> <sex>0</sex> <cat>6</cat> <value>0.013841287201</value></relativerisk><relativerisk>  <age> 13</age> <sex>0</sex> <cat>7</cat> <value>0.013841287201</value></relativerisk><relativerisk>  <age> 13</age> <sex>0</sex> <cat>8</cat> <value>0.013841287201</value></relativerisk><relativerisk>  <age> 13</age> <sex>1</sex> <cat>1</cat> <value>0.672591796562399</value></relativerisk><relativerisk>  <age> 13</age> <sex>1</sex> <cat>2</cat> <value>1.31822646401648</value></relativerisk><relativerisk>  <age> 13</age> <sex>1</sex> <cat>3</cat> <value>2.34800618978405</value></relativerisk><relativerisk>  <age> 13</age> <sex>1</sex> <cat>4</cat> <value>4.39972173574331</value></relativerisk><relativerisk>  <age> 13</age> <sex>1</sex> <cat>5</cat> <value>0.013841287201</value></relativerisk><relativerisk>  <age> 13</age> <sex>1</sex> <cat>6</cat> <value>0.013841287201</value></relativerisk><relativerisk>  <age> 13</age> <sex>1</sex> <cat>7</cat> <value>0.013841287201</value></relativerisk><relativerisk>  <age> 13</age> <sex>1</sex> <cat>8</cat> <value>0.013841287201</value></relativerisk><relativerisk>  <age> 14</age> <sex>0</sex> <cat>1</cat> <value>0.66788278523912</value></relativerisk><relativerisk>  <age> 14</age> <sex>0</sex> <cat>2</cat> <value>1.33370085110908</value></relativerisk><relativerisk>  <age> 14</age> <sex>0</sex> <cat>3</cat> <value>2.43434605815956</value></relativerisk><relativerisk>  <age> 14</age> <sex>0</sex> <cat>4</cat> <value>4.41633078460047</value></relativerisk><relativerisk>  <age> 14</age> <sex>0</sex> <cat>5</cat> <value>0.013841287201</value></relativerisk><relativerisk>  <age> 14</age> <sex>0</sex> <cat>6</cat> <value>0.013841287201</value></relativerisk><relativerisk>  <age> 14</age> <sex>0</sex> <cat>7</cat> <value>0.013841287201</value></relativerisk><relativerisk>  <age> 14</age> <sex>0</sex> <cat>8</cat> <value>0.013841287201</value></relativerisk><relativerisk>  <age> 14</age> <sex>1</sex> <cat>1</cat> <value>0.672591796562399</value></relativerisk><relativerisk>  <age> 14</age> <sex>1</sex> <cat>2</cat> <value>1.31822646401648</value></relativerisk><relativerisk>  <age> 14</age> <sex>1</sex> <cat>3</cat> <value>2.34800618978405</value></relativerisk><relativerisk>  <age> 14</age> <sex>1</sex> <cat>4</cat> <value>4.39972173574331</value></relativerisk><relativerisk>  <age> 14</age> <sex>1</sex> <cat>5</cat> <value>0.013841287201</value></relativerisk><relativerisk>  <age> 14</age> <sex>1</sex> <cat>6</cat> <value>0.013841287201</value></relativerisk><relativerisk>  <age> 14</age> <sex>1</sex> <cat>7</cat> <value>0.013841287201</value></relativerisk><relativerisk>  <age> 14</age> <sex>1</sex> <cat>8</cat> <value>0.013841287201</value></relativerisk><relativerisk>  <age> 15</age> <sex>0</sex> <cat>1</cat> <value>0.66788278523912</value></relativerisk><relativerisk>  <age> 15</age> <sex>0</sex> <cat>2</cat> <value>1.33370085110908</value></relativerisk><relativerisk>  <age> 15</age> <sex>0</sex> <cat>3</cat> <value>2.43434605815956</value></relativerisk><relativerisk>  <age> 15</age> <sex>0</sex> <cat>4</cat> <value>4.41633078460047</value></relativerisk><relativerisk>  <age> 15</age> <sex>0</sex> <cat>5</cat> <value>0.013841287201</value></relativerisk><relativerisk>  <age> 15</age> <sex>0</sex> <cat>6</cat> <value>0.013841287201</value></relativerisk><relativerisk>  <age> 15</age> <sex>0</sex> <cat>7</cat> <value>0.013841287201</value></relativerisk><relativerisk>  <age> 15</age> <sex>0</sex> <cat>8</cat> <value>0.013841287201</value></relativerisk><relativerisk>  <age> 15</age> <sex>1</sex> <cat>1</cat> <value>0.672591796562399</value></relativerisk><relativerisk>  <age> 15</age> <sex>1</sex> <cat>2</cat> <value>1.31822646401648</value></relativerisk><relativerisk>  <age> 15</age> <sex>1</sex> <cat>3</cat> <value>2.34800618978405</value></relativerisk><relativerisk>  <age> 15</age> <sex>1</sex> <cat>4</cat> <value>4.39972173574331</value></relativerisk><relativerisk>  <age> 15</age> <sex>1</sex> <cat>5</cat> <value>0.013841287201</value></relativerisk><relativerisk>  <age> 15</age> <sex>1</sex> <cat>6</cat> <value>0.013841287201</value></relativerisk><relativerisk>  <age> 15</age> <sex>1</sex> <cat>7</cat> <value>0.013841287201</value></relativerisk><relativerisk>  <age> 15</age> <sex>1</sex> <cat>8</cat> <value>0.013841287201</value></relativerisk><relativerisk>  <age> 16</age> <sex>0</sex> <cat>1</cat> <value>0.66788278523912</value></relativerisk><relativerisk>  <age> 16</age> <sex>0</sex> <cat>2</cat> <value>1.33370085110908</value></relativerisk><relativerisk>  <age> 16</age> <sex>0</sex> <cat>3</cat> <value>2.43434605815956</value></relativerisk><relativerisk>  <age> 16</age> <sex>0</sex> <cat>4</cat> <value>4.41633078460047</value></relativerisk><relativerisk>  <age> 16</age> <sex>0</sex> <cat>5</cat> <value>0.013841287201</value></relativerisk><relativerisk>  <age> 16</age> <sex>0</sex> <cat>6</cat> <value>0.013841287201</value></relativerisk><relativerisk>  <age> 16</age> <sex>0</sex> <cat>7</cat> <value>0.013841287201</value></relativerisk><relativerisk>  <age> 16</age> <sex>0</sex> <cat>8</cat> <value>0.013841287201</value></relativerisk><relativerisk>  <age> 16</age> <sex>1</sex> <cat>1</cat> <value>0.672591796562399</value></relativerisk><relativerisk>  <age> 16</age> <sex>1</sex> <cat>2</cat> <value>1.31822646401648</value></relativerisk><relativerisk>  <age> 16</age> <sex>1</sex> <cat>3</cat> <value>2.34800618978405</value></relativerisk><relativerisk>  <age> 16</age> <sex>1</sex> <cat>4</cat> <value>4.39972173574331</value></relativerisk><relativerisk>  <age> 16</age> <sex>1</sex> <cat>5</cat> <value>0.013841287201</value></relativerisk><relativerisk>  <age> 16</age> <sex>1</sex> <cat>6</cat> <value>0.013841287201</value></relativerisk><relativerisk>  <age> 16</age> <sex>1</sex> <cat>7</cat> <value>0.013841287201</value></relativerisk><relativerisk>  <age> 16</age> <sex>1</sex> <cat>8</cat> <value>0.013841287201</value></relativerisk><relativerisk>  <age> 17</age> <sex>0</sex> <cat>1</cat> <value>0.66788278523912</value></relativerisk><relativerisk>  <age> 17</age> <sex>0</sex> <cat>2</cat> <value>1.33370085110908</value></relativerisk><relativerisk>  <age> 17</age> <sex>0</sex> <cat>3</cat> <value>2.43434605815956</value></relativerisk><relativerisk>  <age> 17</age> <sex>0</sex> <cat>4</cat> <value>4.41633078460047</value></relativerisk><relativerisk>  <age> 17</age> <sex>0</sex> <cat>5</cat> <value>0.013841287201</value></relativerisk><relativerisk>  <age> 17</age> <sex>0</sex> <cat>6</cat> <value>0.013841287201</value></relativerisk><relativerisk>  <age> 17</age> <sex>0</sex> <cat>7</cat> <value>0.013841287201</value></relativerisk><relativerisk>  <age> 17</age> <sex>0</sex> <cat>8</cat> <value>0.013841287201</value></relativerisk><relativerisk>  <age> 17</age> <sex>1</sex> <cat>1</cat> <value>0.672591796562399</value></relativerisk><relativerisk>  <age> 17</age> <sex>1</sex> <cat>2</cat> <value>1.31822646401648</value></relativerisk><relativerisk>  <age> 17</age> <sex>1</sex> <cat>3</cat> <value>2.34800618978405</value></relativerisk><relativerisk>  <age> 17</age> <sex>1</sex> <cat>4</cat> <value>4.39972173574331</value></relativerisk><relativerisk>  <age> 17</age> <sex>1</sex> <cat>5</cat> <value>0.013841287201</value></relativerisk><relativerisk>  <age> 17</age> <sex>1</sex> <cat>6</cat> <value>0.013841287201</value></relativerisk><relativerisk>  <age> 17</age> <sex>1</sex> <cat>7</cat> <value>0.013841287201</value></relativerisk><relativerisk>  <age> 17</age> <sex>1</sex> <cat>8</cat> <value>0.013841287201</value></relativerisk><relativerisk>  <age> 18</age> <sex>0</sex> <cat>1</cat> <value>0.66788278523912</value></relativerisk><relativerisk>  <age> 18</age> <sex>0</sex> <cat>2</cat> <value>1.33370085110908</value></relativerisk><relativerisk>  <age> 18</age> <sex>0</sex> <cat>3</cat> <value>2.43434605815956</value></relativerisk><relativerisk>  <age> 18</age> <sex>0</sex> <cat>4</cat> <value>4.41633078460047</value></relativerisk><relativerisk>  <age> 18</age> <sex>0</sex> <cat>5</cat> <value>0.013841287201</value></relativerisk><relativerisk>  <age> 18</age> <sex>0</sex> <cat>6</cat> <value>0.013841287201</value></relativerisk><relativerisk>  <age> 18</age> <sex>0</sex> <cat>7</cat> <value>0.013841287201</value></relativerisk><relativerisk>  <age> 18</age> <sex>0</sex> <cat>8</cat> <value>0.013841287201</value></relativerisk><relativerisk>  <age> 18</age> <sex>1</sex> <cat>1</cat> <value>0.672591796562399</value></relativerisk><relativerisk>  <age> 18</age> <sex>1</sex> <cat>2</cat> <value>1.31822646401648</value></relativerisk><relativerisk>  <age> 18</age> <sex>1</sex> <cat>3</cat> <value>2.34800618978405</value></relativerisk><relativerisk>  <age> 18</age> <sex>1</sex> <cat>4</cat> <value>4.39972173574331</value></relativerisk><relativerisk>  <age> 18</age> <sex>1</sex> <cat>5</cat> <value>0.013841287201</value></relativerisk><relativerisk>  <age> 18</age> <sex>1</sex> <cat>6</cat> <value>0.013841287201</value></relativerisk><relativerisk>  <age> 18</age> <sex>1</sex> <cat>7</cat> <value>0.013841287201</value></relativerisk><relativerisk>  <age> 18</age> <sex>1</sex> <cat>8</cat> <value>0.013841287201</value></relativerisk><relativerisk>  <age> 19</age> <sex>0</sex> <cat>1</cat> <value>0.66788278523912</value></relativerisk><relativerisk>  <age> 19</age> <sex>0</sex> <cat>2</cat> <value>1.33370085110908</value></relativerisk><relativerisk>  <age> 19</age> <sex>0</sex> <cat>3</cat> <value>2.43434605815956</value></relativerisk><relativerisk>  <age> 19</age> <sex>0</sex> <cat>4</cat> <value>4.41633078460047</value></relativerisk><relativerisk>  <age> 19</age> <sex>0</sex> <cat>5</cat> <value>0.013841287201</value></relativerisk><relativerisk>  <age> 19</age> <sex>0</sex> <cat>6</cat> <value>0.013841287201</value></relativerisk><relativerisk>  <age> 19</age> <sex>0</sex> <cat>7</cat> <value>0.013841287201</value></relativerisk><relativerisk>  <age> 19</age> <sex>0</sex> <cat>8</cat> <value>0.013841287201</value></relativerisk><relativerisk>  <age> 19</age> <sex>1</sex> <cat>1</cat> <value>0.672591796562399</value></relativerisk><relativerisk>  <age> 19</age> <sex>1</sex> <cat>2</cat> <value>1.31822646401648</value></relativerisk><relativerisk>  <age> 19</age> <sex>1</sex> <cat>3</cat> <value>2.34800618978405</value></relativerisk><relativerisk>  <age> 19</age> <sex>1</sex> <cat>4</cat> <value>4.39972173574331</value></relativerisk><relativerisk>  <age> 19</age> <sex>1</sex> <cat>5</cat> <value>0.013841287201</value></relativerisk><relativerisk>  <age> 19</age> <sex>1</sex> <cat>6</cat> <value>0.013841287201</value></relativerisk><relativerisk>  <age> 19</age> <sex>1</sex> <cat>7</cat> <value>0.013841287201</value></relativerisk><relativerisk>  <age> 19</age> <sex>1</sex> <cat>8</cat> <value>0.013841287201</value></relativerisk><relativerisk>  <age> 20</age> <sex>0</sex> <cat>1</cat> <value>0.678967064967834</value></relativerisk><relativerisk>  <age> 20</age> <sex>0</sex> <cat>2</cat> <value>1.35478654788908</value></relativerisk><relativerisk>  <age> 20</age> <sex>0</sex> <cat>3</cat> <value>2.54622624942408</value></relativerisk><relativerisk>  <age> 20</age> <sex>0</sex> <cat>4</cat> <value>4.61926017915564</value></relativerisk><relativerisk>  <age> 20</age> <sex>0</sex> <cat>5</cat> <value>0.013841287201</value></relativerisk><relativerisk>  <age> 20</age> <sex>0</sex> <cat>6</cat> <value>0.013841287201</value></relativerisk><relativerisk>  <age> 20</age> <sex>0</sex> <cat>7</cat> <value>0.013841287201</value></relativerisk><relativerisk>  <age> 20</age> <sex>0</sex> <cat>8</cat> <value>0.013841287201</value></relativerisk><relativerisk>  <age> 20</age> <sex>1</sex> <cat>1</cat> <value>0.69159682885269</value></relativerisk><relativerisk>  <age> 20</age> <sex>1</sex> <cat>2</cat> <value>1.34130087197882</value></relativerisk><relativerisk>  <age> 20</age> <sex>1</sex> <cat>3</cat> <value>2.46062678797914</value></relativerisk><relativerisk>  <age> 20</age> <sex>1</sex> <cat>4</cat> <value>4.5453701279705</value></relativerisk><relativerisk>  <age> 20</age> <sex>1</sex> <cat>5</cat> <value>0.013841287201</value></relativerisk><relativerisk>  <age> 20</age> <sex>1</sex> <cat>6</cat> <value>0.013841287201</value></relativerisk><relativerisk>  <age> 20</age> <sex>1</sex> <cat>7</cat> <value>0.013841287201</value></relativerisk><relativerisk>  <age> 20</age> <sex>1</sex> <cat>8</cat> <value>0.013841287201</value></relativerisk><relativerisk>  <age> 21</age> <sex>0</sex> <cat>1</cat> <value>0.678967064967834</value></relativerisk><relativerisk>  <age> 21</age> <sex>0</sex> <cat>2</cat> <value>1.34909114632701</value></relativerisk><relativerisk>  <age> 21</age> <sex>0</sex> <cat>3</cat> <value>2.57883292982165</value></relativerisk><relativerisk>  <age> 21</age> <sex>0</sex> <cat>4</cat> <value>4.66618294472805</value></relativerisk><relativerisk>  <age> 21</age> <sex>0</sex> <cat>5</cat> <value>0.013841287201</value></relativerisk><relativerisk>  <age> 21</age> <sex>0</sex> <cat>6</cat> <value>0.013841287201</value></relativerisk><relativerisk>  <age> 21</age> <sex>0</sex> <cat>7</cat> <value>0.013841287201</value></relativerisk><relativerisk>  <age> 21</age> <sex>0</sex> <cat>8</cat> <value>0.013841287201</value></relativerisk><relativerisk>  <age> 21</age> <sex>1</sex> <cat>1</cat> <value>0.69159682885269</value></relativerisk><relativerisk>  <age> 21</age> <sex>1</sex> <cat>2</cat> <value>1.33663451137375</value></relativerisk><relativerisk>  <age> 21</age> <sex>1</sex> <cat>3</cat> <value>2.48083199487484</value></relativerisk><relativerisk>  <age> 21</age> <sex>1</sex> <cat>4</cat> <value>4.58837312012005</value></relativerisk><relativerisk>  <age> 21</age> <sex>1</sex> <cat>5</cat> <value>0.013841287201</value></relativerisk><relativerisk>  <age> 21</age> <sex>1</sex> <cat>6</cat> <value>0.013841287201</value></relativerisk><relativerisk>  <age> 21</age> <sex>1</sex> <cat>7</cat> <value>0.013841287201</value></relativerisk><relativerisk>  <age> 21</age> <sex>1</sex> <cat>8</cat> <value>0.013841287201</value></relativerisk><relativerisk>  <age> 22</age> <sex>0</sex> <cat>1</cat> <value>0.678967064967834</value></relativerisk><relativerisk>  <age> 22</age> <sex>0</sex> <cat>2</cat> <value>1.34909114632701</value></relativerisk><relativerisk>  <age> 22</age> <sex>0</sex> <cat>3</cat> <value>2.57883292982165</value></relativerisk><relativerisk>  <age> 22</age> <sex>0</sex> <cat>4</cat> <value>4.66618294472805</value></relativerisk><relativerisk>  <age> 22</age> <sex>0</sex> <cat>5</cat> <value>0.013841287201</value></relativerisk><relativerisk>  <age> 22</age> <sex>0</sex> <cat>6</cat> <value>0.013841287201</value></relativerisk><relativerisk>  <age> 22</age> <sex>0</sex> <cat>7</cat> <value>0.013841287201</value></relativerisk><relativerisk>  <age> 22</age> <sex>0</sex> <cat>8</cat> <value>0.013841287201</value></relativerisk><relativerisk>  <age> 22</age> <sex>1</sex> <cat>1</cat> <value>0.69159682885269</value></relativerisk><relativerisk>  <age> 22</age> <sex>1</sex> <cat>2</cat> <value>1.33663451137375</value></relativerisk><relativerisk>  <age> 22</age> <sex>1</sex> <cat>3</cat> <value>2.48083199487484</value></relativerisk><relativerisk>  <age> 22</age> <sex>1</sex> <cat>4</cat> <value>4.58837312012005</value></relativerisk><relativerisk>  <age> 22</age> <sex>1</sex> <cat>5</cat> <value>0.013841287201</value></relativerisk><relativerisk>  <age> 22</age> <sex>1</sex> <cat>6</cat> <value>0.013841287201</value></relativerisk><relativerisk>  <age> 22</age> <sex>1</sex> <cat>7</cat> <value>0.013841287201</value></relativerisk><relativerisk>  <age> 22</age> <sex>1</sex> <cat>8</cat> <value>0.013841287201</value></relativerisk><relativerisk>  <age> 23</age> <sex>0</sex> <cat>1</cat> <value>0.678967064967834</value></relativerisk><relativerisk>  <age> 23</age> <sex>0</sex> <cat>2</cat> <value>1.34909114632701</value></relativerisk><relativerisk>  <age> 23</age> <sex>0</sex> <cat>3</cat> <value>2.57883292982165</value></relativerisk><relativerisk>  <age> 23</age> <sex>0</sex> <cat>4</cat> <value>4.66618294472805</value></relativerisk><relativerisk>  <age> 23</age> <sex>0</sex> <cat>5</cat> <value>0.013841287201</value></relativerisk><relativerisk>  <age> 23</age> <sex>0</sex> <cat>6</cat> <value>0.013841287201</value></relativerisk><relativerisk>  <age> 23</age> <sex>0</sex> <cat>7</cat> <value>0.013841287201</value></relativerisk><relativerisk>  <age> 23</age> <sex>0</sex> <cat>8</cat> <value>0.013841287201</value></relativerisk><relativerisk>  <age> 23</age> <sex>1</sex> <cat>1</cat> <value>0.69159682885269</value></relativerisk><relativerisk>  <age> 23</age> <sex>1</sex> <cat>2</cat> <value>1.33663451137375</value></relativerisk><relativerisk>  <age> 23</age> <sex>1</sex> <cat>3</cat> <value>2.48083199487484</value></relativerisk><relativerisk>  <age> 23</age> <sex>1</sex> <cat>4</cat> <value>4.58837312012005</value></relativerisk><relativerisk>  <age> 23</age> <sex>1</sex> <cat>5</cat> <value>0.013841287201</value></relativerisk><relativerisk>  <age> 23</age> <sex>1</sex> <cat>6</cat> <value>0.013841287201</value></relativerisk><relativerisk>  <age> 23</age> <sex>1</sex> <cat>7</cat> <value>0.013841287201</value></relativerisk><relativerisk>  <age> 23</age> <sex>1</sex> <cat>8</cat> <value>0.013841287201</value></relativerisk><relativerisk>  <age> 24</age> <sex>0</sex> <cat>1</cat> <value>0.678967064967834</value></relativerisk><relativerisk>  <age> 24</age> <sex>0</sex> <cat>2</cat> <value>1.34909114632701</value></relativerisk><relativerisk>  <age> 24</age> <sex>0</sex> <cat>3</cat> <value>2.57883292982165</value></relativerisk><relativerisk>  <age> 24</age> <sex>0</sex> <cat>4</cat> <value>4.66618294472805</value></relativerisk><relativerisk>  <age> 24</age> <sex>0</sex> <cat>5</cat> <value>0.013841287201</value></relativerisk><relativerisk>  <age> 24</age> <sex>0</sex> <cat>6</cat> <value>0.013841287201</value></relativerisk><relativerisk>  <age> 24</age> <sex>0</sex> <cat>7</cat> <value>0.013841287201</value></relativerisk><relativerisk>  <age> 24</age> <sex>0</sex> <cat>8</cat> <value>0.013841287201</value></relativerisk><relativerisk>  <age> 24</age> <sex>1</sex> <cat>1</cat> <value>0.69159682885269</value></relativerisk><relativerisk>  <age> 24</age> <sex>1</sex> <cat>2</cat> <value>1.33663451137375</value></relativerisk><relativerisk>  <age> 24</age> <sex>1</sex> <cat>3</cat> <value>2.48083199487484</value></relativerisk><relativerisk>  <age> 24</age> <sex>1</sex> <cat>4</cat> <value>4.58837312012005</value></relativerisk><relativerisk>  <age> 24</age> <sex>1</sex> <cat>5</cat> <value>0.013841287201</value></relativerisk><relativerisk>  <age> 24</age> <sex>1</sex> <cat>6</cat> <value>0.013841287201</value></relativerisk><relativerisk>  <age> 24</age> <sex>1</sex> <cat>7</cat> <value>0.013841287201</value></relativerisk><relativerisk>  <age> 24</age> <sex>1</sex> <cat>8</cat> <value>0.013841287201</value></relativerisk><relativerisk>  <age> 25</age> <sex>0</sex> <cat>1</cat> <value>0.678967064967834</value></relativerisk><relativerisk>  <age> 25</age> <sex>0</sex> <cat>2</cat> <value>1.34909114632701</value></relativerisk><relativerisk>  <age> 25</age> <sex>0</sex> <cat>3</cat> <value>2.57883292982165</value></relativerisk><relativerisk>  <age> 25</age> <sex>0</sex> <cat>4</cat> <value>4.66618294472805</value></relativerisk><relativerisk>  <age> 25</age> <sex>0</sex> <cat>5</cat> <value>0.013841287201</value></relativerisk><relativerisk>  <age> 25</age> <sex>0</sex> <cat>6</cat> <value>0.013841287201</value></relativerisk><relativerisk>  <age> 25</age> <sex>0</sex> <cat>7</cat> <value>0.013841287201</value></relativerisk><relativerisk>  <age> 25</age> <sex>0</sex> <cat>8</cat> <value>0.013841287201</value></relativerisk><relativerisk>  <age> 25</age> <sex>1</sex> <cat>1</cat> <value>0.69159682885269</value></relativerisk><relativerisk>  <age> 25</age> <sex>1</sex> <cat>2</cat> <value>1.33663451137375</value></relativerisk><relativerisk>  <age> 25</age> <sex>1</sex> <cat>3</cat> <value>2.48083199487484</value></relativerisk><relativerisk>  <age> 25</age> <sex>1</sex> <cat>4</cat> <value>4.58837312012005</value></relativerisk><relativerisk>  <age> 25</age> <sex>1</sex> <cat>5</cat> <value>0.013841287201</value></relativerisk><relativerisk>  <age> 25</age> <sex>1</sex> <cat>6</cat> <value>0.013841287201</value></relativerisk><relativerisk>  <age> 25</age> <sex>1</sex> <cat>7</cat> <value>0.013841287201</value></relativerisk><relativerisk>  <age> 25</age> <sex>1</sex> <cat>8</cat> <value>0.013841287201</value></relativerisk><relativerisk>  <age> 26</age> <sex>0</sex> <cat>1</cat> <value>0.678967064967834</value></relativerisk><relativerisk>  <age> 26</age> <sex>0</sex> <cat>2</cat> <value>1.34909114632701</value></relativerisk><relativerisk>  <age> 26</age> <sex>0</sex> <cat>3</cat> <value>2.57883292982165</value></relativerisk><relativerisk>  <age> 26</age> <sex>0</sex> <cat>4</cat> <value>4.66618294472805</value></relativerisk><relativerisk>  <age> 26</age> <sex>0</sex> <cat>5</cat> <value>0.013841287201</value></relativerisk><relativerisk>  <age> 26</age> <sex>0</sex> <cat>6</cat> <value>0.013841287201</value></relativerisk><relativerisk>  <age> 26</age> <sex>0</sex> <cat>7</cat> <value>0.013841287201</value></relativerisk><relativerisk>  <age> 26</age> <sex>0</sex> <cat>8</cat> <value>0.013841287201</value></relativerisk><relativerisk>  <age> 26</age> <sex>1</sex> <cat>1</cat> <value>0.69159682885269</value></relativerisk><relativerisk>  <age> 26</age> <sex>1</sex> <cat>2</cat> <value>1.33663451137375</value></relativerisk><relativerisk>  <age> 26</age> <sex>1</sex> <cat>3</cat> <value>2.48083199487484</value></relativerisk><relativerisk>  <age> 26</age> <sex>1</sex> <cat>4</cat> <value>4.58837312012005</value></relativerisk><relativerisk>  <age> 26</age> <sex>1</sex> <cat>5</cat> <value>0.013841287201</value></relativerisk><relativerisk>  <age> 26</age> <sex>1</sex> <cat>6</cat> <value>0.013841287201</value></relativerisk><relativerisk>  <age> 26</age> <sex>1</sex> <cat>7</cat> <value>0.013841287201</value></relativerisk><relativerisk>  <age> 26</age> <sex>1</sex> <cat>8</cat> <value>0.013841287201</value></relativerisk><relativerisk>  <age> 27</age> <sex>0</sex> <cat>1</cat> <value>0.678967064967834</value></relativerisk><relativerisk>  <age> 27</age> <sex>0</sex> <cat>2</cat> <value>1.34909114632701</value></relativerisk><relativerisk>  <age> 27</age> <sex>0</sex> <cat>3</cat> <value>2.57883292982165</value></relativerisk><relativerisk>  <age> 27</age> <sex>0</sex> <cat>4</cat> <value>4.66618294472805</value></relativerisk><relativerisk>  <age> 27</age> <sex>0</sex> <cat>5</cat> <value>0.013841287201</value></relativerisk><relativerisk>  <age> 27</age> <sex>0</sex> <cat>6</cat> <value>0.013841287201</value></relativerisk><relativerisk>  <age> 27</age> <sex>0</sex> <cat>7</cat> <value>0.013841287201</value></relativerisk><relativerisk>  <age> 27</age> <sex>0</sex> <cat>8</cat> <value>0.013841287201</value></relativerisk><relativerisk>  <age> 27</age> <sex>1</sex> <cat>1</cat> <value>0.69159682885269</value></relativerisk><relativerisk>  <age> 27</age> <sex>1</sex> <cat>2</cat> <value>1.33663451137375</value></relativerisk><relativerisk>  <age> 27</age> <sex>1</sex> <cat>3</cat> <value>2.48083199487484</value></relativerisk><relativerisk>  <age> 27</age> <sex>1</sex> <cat>4</cat> <value>4.58837312012005</value></relativerisk><relativerisk>  <age> 27</age> <sex>1</sex> <cat>5</cat> <value>0.013841287201</value></relativerisk><relativerisk>  <age> 27</age> <sex>1</sex> <cat>6</cat> <value>0.013841287201</value></relativerisk><relativerisk>  <age> 27</age> <sex>1</sex> <cat>7</cat> <value>0.013841287201</value></relativerisk><relativerisk>  <age> 27</age> <sex>1</sex> <cat>8</cat> <value>0.013841287201</value></relativerisk><relativerisk>  <age> 28</age> <sex>0</sex> <cat>1</cat> <value>0.678967064967834</value></relativerisk><relativerisk>  <age> 28</age> <sex>0</sex> <cat>2</cat> <value>1.34909114632701</value></relativerisk><relativerisk>  <age> 28</age> <sex>0</sex> <cat>3</cat> <value>2.57883292982165</value></relativerisk><relativerisk>  <age> 28</age> <sex>0</sex> <cat>4</cat> <value>4.66618294472805</value></relativerisk><relativerisk>  <age> 28</age> <sex>0</sex> <cat>5</cat> <value>0.013841287201</value></relativerisk><relativerisk>  <age> 28</age> <sex>0</sex> <cat>6</cat> <value>0.013841287201</value></relativerisk><relativerisk>  <age> 28</age> <sex>0</sex> <cat>7</cat> <value>0.013841287201</value></relativerisk><relativerisk>  <age> 28</age> <sex>0</sex> <cat>8</cat> <value>0.013841287201</value></relativerisk><relativerisk>  <age> 28</age> <sex>1</sex> <cat>1</cat> <value>0.69159682885269</value></relativerisk><relativerisk>  <age> 28</age> <sex>1</sex> <cat>2</cat> <value>1.33663451137375</value></relativerisk><relativerisk>  <age> 28</age> <sex>1</sex> <cat>3</cat> <value>2.48083199487484</value></relativerisk><relativerisk>  <age> 28</age> <sex>1</sex> <cat>4</cat> <value>4.58837312012005</value></relativerisk><relativerisk>  <age> 28</age> <sex>1</sex> <cat>5</cat> <value>0.013841287201</value></relativerisk><relativerisk>  <age> 28</age> <sex>1</sex> <cat>6</cat> <value>0.013841287201</value></relativerisk><relativerisk>  <age> 28</age> <sex>1</sex> <cat>7</cat> <value>0.013841287201</value></relativerisk><relativerisk>  <age> 28</age> <sex>1</sex> <cat>8</cat> <value>0.013841287201</value></relativerisk><relativerisk>  <age> 29</age> <sex>0</sex> <cat>1</cat> <value>0.678967064967834</value></relativerisk><relativerisk>  <age> 29</age> <sex>0</sex> <cat>2</cat> <value>1.34909114632701</value></relativerisk><relativerisk>  <age> 29</age> <sex>0</sex> <cat>3</cat> <value>2.57883292982165</value></relativerisk><relativerisk>  <age> 29</age> <sex>0</sex> <cat>4</cat> <value>4.66618294472805</value></relativerisk><relativerisk>  <age> 29</age> <sex>0</sex> <cat>5</cat> <value>0.013841287201</value></relativerisk><relativerisk>  <age> 29</age> <sex>0</sex> <cat>6</cat> <value>0.013841287201</value></relativerisk><relativerisk>  <age> 29</age> <sex>0</sex> <cat>7</cat> <value>0.013841287201</value></relativerisk><relativerisk>  <age> 29</age> <sex>0</sex> <cat>8</cat> <value>0.013841287201</value></relativerisk><relativerisk>  <age> 29</age> <sex>1</sex> <cat>1</cat> <value>0.69159682885269</value></relativerisk><relativerisk>  <age> 29</age> <sex>1</sex> <cat>2</cat> <value>1.33663451137375</value></relativerisk><relativerisk>  <age> 29</age> <sex>1</sex> <cat>3</cat> <value>2.48083199487484</value></relativerisk><relativerisk>  <age> 29</age> <sex>1</sex> <cat>4</cat> <value>4.58837312012005</value></relativerisk><relativerisk>  <age> 29</age> <sex>1</sex> <cat>5</cat> <value>0.013841287201</value></relativerisk><relativerisk>  <age> 29</age> <sex>1</sex> <cat>6</cat> <value>0.013841287201</value></relativerisk><relativerisk>  <age> 29</age> <sex>1</sex> <cat>7</cat> <value>0.013841287201</value></relativerisk><relativerisk>  <age> 29</age> <sex>1</sex> <cat>8</cat> <value>0.013841287201</value></relativerisk><relativerisk>  <age> 30</age> <sex>0</sex> <cat>1</cat> <value>0.625526271896188</value></relativerisk><relativerisk>  <age> 30</age> <sex>0</sex> <cat>2</cat> <value>1.3893405970263</value></relativerisk><relativerisk>  <age> 30</age> <sex>0</sex> <cat>3</cat> <value>2.65351742285075</value></relativerisk><relativerisk>  <age> 30</age> <sex>0</sex> <cat>4</cat> <value>4.80922170254342</value></relativerisk><relativerisk>  <age> 30</age> <sex>0</sex> <cat>5</cat> <value>0.013841287201</value></relativerisk><relativerisk>  <age> 30</age> <sex>0</sex> <cat>6</cat> <value>0.013841287201</value></relativerisk><relativerisk>  <age> 30</age> <sex>0</sex> <cat>7</cat> <value>0.013841287201</value></relativerisk><relativerisk>  <age> 30</age> <sex>0</sex> <cat>8</cat> <value>0.013841287201</value></relativerisk><relativerisk>  <age> 30</age> <sex>1</sex> <cat>1</cat> <value>0.644463676695372</value></relativerisk><relativerisk>  <age> 30</age> <sex>1</sex> <cat>2</cat> <value>1.37853592374176</value></relativerisk><relativerisk>  <age> 30</age> <sex>1</sex> <cat>3</cat> <value>2.61832384509347</value></relativerisk><relativerisk>  <age> 30</age> <sex>1</sex> <cat>4</cat> <value>4.61298987955057</value></relativerisk><relativerisk>  <age> 30</age> <sex>1</sex> <cat>5</cat> <value>0.013841287201</value></relativerisk><relativerisk>  <age> 30</age> <sex>1</sex> <cat>6</cat> <value>0.013841287201</value></relativerisk><relativerisk>  <age> 30</age> <sex>1</sex> <cat>7</cat> <value>0.013841287201</value></relativerisk><relativerisk>  <age> 30</age> <sex>1</sex> <cat>8</cat> <value>0.013841287201</value></relativerisk><relativerisk>  <age> 31</age> <sex>0</sex> <cat>1</cat> <value>0.625526271896188</value></relativerisk><relativerisk>  <age> 31</age> <sex>0</sex> <cat>2</cat> <value>1.3893405970263</value></relativerisk><relativerisk>  <age> 31</age> <sex>0</sex> <cat>3</cat> <value>2.65351742285075</value></relativerisk><relativerisk>  <age> 31</age> <sex>0</sex> <cat>4</cat> <value>4.80922170254342</value></relativerisk><relativerisk>  <age> 31</age> <sex>0</sex> <cat>5</cat> <value>0.013841287201</value></relativerisk><relativerisk>  <age> 31</age> <sex>0</sex> <cat>6</cat> <value>0.013841287201</value></relativerisk><relativerisk>  <age> 31</age> <sex>0</sex> <cat>7</cat> <value>0.013841287201</value></relativerisk><relativerisk>  <age> 31</age> <sex>0</sex> <cat>8</cat> <value>0.013841287201</value></relativerisk><relativerisk>  <age> 31</age> <sex>1</sex> <cat>1</cat> <value>0.644463676695372</value></relativerisk><relativerisk>  <age> 31</age> <sex>1</sex> <cat>2</cat> <value>1.37853592374176</value></relativerisk><relativerisk>  <age> 31</age> <sex>1</sex> <cat>3</cat> <value>2.61832384509347</value></relativerisk><relativerisk>  <age> 31</age> <sex>1</sex> <cat>4</cat> <value>4.61298987955057</value></relativerisk><relativerisk>  <age> 31</age> <sex>1</sex> <cat>5</cat> <value>0.013841287201</value></relativerisk><relativerisk>  <age> 31</age> <sex>1</sex> <cat>6</cat> <value>0.013841287201</value></relativerisk><relativerisk>  <age> 31</age> <sex>1</sex> <cat>7</cat> <value>0.013841287201</value></relativerisk><relativerisk>  <age> 31</age> <sex>1</sex> <cat>8</cat> <value>0.013841287201</value></relativerisk><relativerisk>  <age> 32</age> <sex>0</sex> <cat>1</cat> <value>0.625526271896188</value></relativerisk><relativerisk>  <age> 32</age> <sex>0</sex> <cat>2</cat> <value>1.3893405970263</value></relativerisk><relativerisk>  <age> 32</age> <sex>0</sex> <cat>3</cat> <value>2.65351742285075</value></relativerisk><relativerisk>  <age> 32</age> <sex>0</sex> <cat>4</cat> <value>4.80922170254342</value></relativerisk><relativerisk>  <age> 32</age> <sex>0</sex> <cat>5</cat> <value>0.013841287201</value></relativerisk><relativerisk>  <age> 32</age> <sex>0</sex> <cat>6</cat> <value>0.013841287201</value></relativerisk><relativerisk>  <age> 32</age> <sex>0</sex> <cat>7</cat> <value>0.013841287201</value></relativerisk><relativerisk>  <age> 32</age> <sex>0</sex> <cat>8</cat> <value>0.013841287201</value></relativerisk><relativerisk>  <age> 32</age> <sex>1</sex> <cat>1</cat> <value>0.644463676695372</value></relativerisk><relativerisk>  <age> 32</age> <sex>1</sex> <cat>2</cat> <value>1.37853592374176</value></relativerisk><relativerisk>  <age> 32</age> <sex>1</sex> <cat>3</cat> <value>2.61832384509347</value></relativerisk><relativerisk>  <age> 32</age> <sex>1</sex> <cat>4</cat> <value>4.61298987955057</value></relativerisk><relativerisk>  <age> 32</age> <sex>1</sex> <cat>5</cat> <value>0.013841287201</value></relativerisk><relativerisk>  <age> 32</age> <sex>1</sex> <cat>6</cat> <value>0.013841287201</value></relativerisk><relativerisk>  <age> 32</age> <sex>1</sex> <cat>7</cat> <value>0.013841287201</value></relativerisk><relativerisk>  <age> 32</age> <sex>1</sex> <cat>8</cat> <value>0.013841287201</value></relativerisk><relativerisk>  <age> 33</age> <sex>0</sex> <cat>1</cat> <value>0.625526271896188</value></relativerisk><relativerisk>  <age> 33</age> <sex>0</sex> <cat>2</cat> <value>1.3893405970263</value></relativerisk><relativerisk>  <age> 33</age> <sex>0</sex> <cat>3</cat> <value>2.65351742285075</value></relativerisk><relativerisk>  <age> 33</age> <sex>0</sex> <cat>4</cat> <value>4.80922170254342</value></relativerisk><relativerisk>  <age> 33</age> <sex>0</sex> <cat>5</cat> <value>0.013841287201</value></relativerisk><relativerisk>  <age> 33</age> <sex>0</sex> <cat>6</cat> <value>0.013841287201</value></relativerisk><relativerisk>  <age> 33</age> <sex>0</sex> <cat>7</cat> <value>0.013841287201</value></relativerisk><relativerisk>  <age> 33</age> <sex>0</sex> <cat>8</cat> <value>0.013841287201</value></relativerisk><relativerisk>  <age> 33</age> <sex>1</sex> <cat>1</cat> <value>0.644463676695372</value></relativerisk><relativerisk>  <age> 33</age> <sex>1</sex> <cat>2</cat> <value>1.37853592374176</value></relativerisk><relativerisk>  <age> 33</age> <sex>1</sex> <cat>3</cat> <value>2.61832384509347</value></relativerisk><relativerisk>  <age> 33</age> <sex>1</sex> <cat>4</cat> <value>4.61298987955057</value></relativerisk><relativerisk>  <age> 33</age> <sex>1</sex> <cat>5</cat> <value>0.013841287201</value></relativerisk><relativerisk>  <age> 33</age> <sex>1</sex> <cat>6</cat> <value>0.013841287201</value></relativerisk><relativerisk>  <age> 33</age> <sex>1</sex> <cat>7</cat> <value>0.013841287201</value></relativerisk><relativerisk>  <age> 33</age> <sex>1</sex> <cat>8</cat> <value>0.013841287201</value></relativerisk><relativerisk>  <age> 34</age> <sex>0</sex> <cat>1</cat> <value>0.625526271896188</value></relativerisk><relativerisk>  <age> 34</age> <sex>0</sex> <cat>2</cat> <value>1.3893405970263</value></relativerisk><relativerisk>  <age> 34</age> <sex>0</sex> <cat>3</cat> <value>2.65351742285075</value></relativerisk><relativerisk>  <age> 34</age> <sex>0</sex> <cat>4</cat> <value>4.80922170254342</value></relativerisk><relativerisk>  <age> 34</age> <sex>0</sex> <cat>5</cat> <value>0.013841287201</value></relativerisk><relativerisk>  <age> 34</age> <sex>0</sex> <cat>6</cat> <value>0.013841287201</value></relativerisk><relativerisk>  <age> 34</age> <sex>0</sex> <cat>7</cat> <value>0.013841287201</value></relativerisk><relativerisk>  <age> 34</age> <sex>0</sex> <cat>8</cat> <value>0.013841287201</value></relativerisk><relativerisk>  <age> 34</age> <sex>1</sex> <cat>1</cat> <value>0.644463676695372</value></relativerisk><relativerisk>  <age> 34</age> <sex>1</sex> <cat>2</cat> <value>1.37853592374176</value></relativerisk><relativerisk>  <age> 34</age> <sex>1</sex> <cat>3</cat> <value>2.61832384509347</value></relativerisk><relativerisk>  <age> 34</age> <sex>1</sex> <cat>4</cat> <value>4.61298987955057</value></relativerisk><relativerisk>  <age> 34</age> <sex>1</sex> <cat>5</cat> <value>0.013841287201</value></relativerisk><relativerisk>  <age> 34</age> <sex>1</sex> <cat>6</cat> <value>0.013841287201</value></relativerisk><relativerisk>  <age> 34</age> <sex>1</sex> <cat>7</cat> <value>0.013841287201</value></relativerisk><relativerisk>  <age> 34</age> <sex>1</sex> <cat>8</cat> <value>0.013841287201</value></relativerisk><relativerisk>  <age> 35</age> <sex>0</sex> <cat>1</cat> <value>0.625526271896188</value></relativerisk><relativerisk>  <age> 35</age> <sex>0</sex> <cat>2</cat> <value>1.3893405970263</value></relativerisk><relativerisk>  <age> 35</age> <sex>0</sex> <cat>3</cat> <value>2.65351742285075</value></relativerisk><relativerisk>  <age> 35</age> <sex>0</sex> <cat>4</cat> <value>4.80922170254342</value></relativerisk><relativerisk>  <age> 35</age> <sex>0</sex> <cat>5</cat> <value>0.013841287201</value></relativerisk><relativerisk>  <age> 35</age> <sex>0</sex> <cat>6</cat> <value>0.013841287201</value></relativerisk><relativerisk>  <age> 35</age> <sex>0</sex> <cat>7</cat> <value>0.013841287201</value></relativerisk><relativerisk>  <age> 35</age> <sex>0</sex> <cat>8</cat> <value>0.013841287201</value></relativerisk><relativerisk>  <age> 35</age> <sex>1</sex> <cat>1</cat> <value>0.644463676695372</value></relativerisk><relativerisk>  <age> 35</age> <sex>1</sex> <cat>2</cat> <value>1.37853592374176</value></relativerisk><relativerisk>  <age> 35</age> <sex>1</sex> <cat>3</cat> <value>2.61832384509347</value></relativerisk><relativerisk>  <age> 35</age> <sex>1</sex> <cat>4</cat> <value>4.61298987955057</value></relativerisk><relativerisk>  <age> 35</age> <sex>1</sex> <cat>5</cat> <value>0.013841287201</value></relativerisk><relativerisk>  <age> 35</age> <sex>1</sex> <cat>6</cat> <value>0.013841287201</value></relativerisk><relativerisk>  <age> 35</age> <sex>1</sex> <cat>7</cat> <value>0.013841287201</value></relativerisk><relativerisk>  <age> 35</age> <sex>1</sex> <cat>8</cat> <value>0.013841287201</value></relativerisk><relativerisk>  <age> 36</age> <sex>0</sex> <cat>1</cat> <value>0.625526271896188</value></relativerisk><relativerisk>  <age> 36</age> <sex>0</sex> <cat>2</cat> <value>1.3893405970263</value></relativerisk><relativerisk>  <age> 36</age> <sex>0</sex> <cat>3</cat> <value>2.65351742285075</value></relativerisk><relativerisk>  <age> 36</age> <sex>0</sex> <cat>4</cat> <value>4.80922170254342</value></relativerisk><relativerisk>  <age> 36</age> <sex>0</sex> <cat>5</cat> <value>0.013841287201</value></relativerisk><relativerisk>  <age> 36</age> <sex>0</sex> <cat>6</cat> <value>0.013841287201</value></relativerisk><relativerisk>  <age> 36</age> <sex>0</sex> <cat>7</cat> <value>0.013841287201</value></relativerisk><relativerisk>  <age> 36</age> <sex>0</sex> <cat>8</cat> <value>0.013841287201</value></relativerisk><relativerisk>  <age> 36</age> <sex>1</sex> <cat>1</cat> <value>0.644463676695372</value></relativerisk><relativerisk>  <age> 36</age> <sex>1</sex> <cat>2</cat> <value>1.37853592374176</value></relativerisk><relativerisk>  <age> 36</age> <sex>1</sex> <cat>3</cat> <value>2.61832384509347</value></relativerisk><relativerisk>  <age> 36</age> <sex>1</sex> <cat>4</cat> <value>4.61298987955057</value></relativerisk><relativerisk>  <age> 36</age> <sex>1</sex> <cat>5</cat> <value>0.013841287201</value></relativerisk><relativerisk>  <age> 36</age> <sex>1</sex> <cat>6</cat> <value>0.013841287201</value></relativerisk><relativerisk>  <age> 36</age> <sex>1</sex> <cat>7</cat> <value>0.013841287201</value></relativerisk><relativerisk>  <age> 36</age> <sex>1</sex> <cat>8</cat> <value>0.013841287201</value></relativerisk><relativerisk>  <age> 37</age> <sex>0</sex> <cat>1</cat> <value>0.625526271896188</value></relativerisk><relativerisk>  <age> 37</age> <sex>0</sex> <cat>2</cat> <value>1.3893405970263</value></relativerisk><relativerisk>  <age> 37</age> <sex>0</sex> <cat>3</cat> <value>2.65351742285075</value></relativerisk><relativerisk>  <age> 37</age> <sex>0</sex> <cat>4</cat> <value>4.80922170254342</value></relativerisk><relativerisk>  <age> 37</age> <sex>0</sex> <cat>5</cat> <value>0.013841287201</value></relativerisk><relativerisk>  <age> 37</age> <sex>0</sex> <cat>6</cat> <value>0.013841287201</value></relativerisk><relativerisk>  <age> 37</age> <sex>0</sex> <cat>7</cat> <value>0.013841287201</value></relativerisk><relativerisk>  <age> 37</age> <sex>0</sex> <cat>8</cat> <value>0.013841287201</value></relativerisk><relativerisk>  <age> 37</age> <sex>1</sex> <cat>1</cat> <value>0.644463676695372</value></relativerisk><relativerisk>  <age> 37</age> <sex>1</sex> <cat>2</cat> <value>1.37853592374176</value></relativerisk><relativerisk>  <age> 37</age> <sex>1</sex> <cat>3</cat> <value>2.61832384509347</value></relativerisk><relativerisk>  <age> 37</age> <sex>1</sex> <cat>4</cat> <value>4.61298987955057</value></relativerisk><relativerisk>  <age> 37</age> <sex>1</sex> <cat>5</cat> <value>0.013841287201</value></relativerisk><relativerisk>  <age> 37</age> <sex>1</sex> <cat>6</cat> <value>0.013841287201</value></relativerisk><relativerisk>  <age> 37</age> <sex>1</sex> <cat>7</cat> <value>0.013841287201</value></relativerisk><relativerisk>  <age> 37</age> <sex>1</sex> <cat>8</cat> <value>0.013841287201</value></relativerisk><relativerisk>  <age> 38</age> <sex>0</sex> <cat>1</cat> <value>0.625526271896188</value></relativerisk><relativerisk>  <age> 38</age> <sex>0</sex> <cat>2</cat> <value>1.3893405970263</value></relativerisk><relativerisk>  <age> 38</age> <sex>0</sex> <cat>3</cat> <value>2.65351742285075</value></relativerisk><relativerisk>  <age> 38</age> <sex>0</sex> <cat>4</cat> <value>4.80922170254342</value></relativerisk><relativerisk>  <age> 38</age> <sex>0</sex> <cat>5</cat> <value>0.013841287201</value></relativerisk><relativerisk>  <age> 38</age> <sex>0</sex> <cat>6</cat> <value>0.013841287201</value></relativerisk><relativerisk>  <age> 38</age> <sex>0</sex> <cat>7</cat> <value>0.013841287201</value></relativerisk><relativerisk>  <age> 38</age> <sex>0</sex> <cat>8</cat> <value>0.013841287201</value></relativerisk><relativerisk>  <age> 38</age> <sex>1</sex> <cat>1</cat> <value>0.644463676695372</value></relativerisk><relativerisk>  <age> 38</age> <sex>1</sex> <cat>2</cat> <value>1.37853592374176</value></relativerisk><relativerisk>  <age> 38</age> <sex>1</sex> <cat>3</cat> <value>2.61832384509347</value></relativerisk><relativerisk>  <age> 38</age> <sex>1</sex> <cat>4</cat> <value>4.61298987955057</value></relativerisk><relativerisk>  <age> 38</age> <sex>1</sex> <cat>5</cat> <value>0.013841287201</value></relativerisk><relativerisk>  <age> 38</age> <sex>1</sex> <cat>6</cat> <value>0.013841287201</value></relativerisk><relativerisk>  <age> 38</age> <sex>1</sex> <cat>7</cat> <value>0.013841287201</value></relativerisk><relativerisk>  <age> 38</age> <sex>1</sex> <cat>8</cat> <value>0.013841287201</value></relativerisk><relativerisk>  <age> 39</age> <sex>0</sex> <cat>1</cat> <value>0.625526271896188</value></relativerisk><relativerisk>  <age> 39</age> <sex>0</sex> <cat>2</cat> <value>1.3893405970263</value></relativerisk><relativerisk>  <age> 39</age> <sex>0</sex> <cat>3</cat> <value>2.65351742285075</value></relativerisk><relativerisk>  <age> 39</age> <sex>0</sex> <cat>4</cat> <value>4.80922170254342</value></relativerisk><relativerisk>  <age> 39</age> <sex>0</sex> <cat>5</cat> <value>0.013841287201</value></relativerisk><relativerisk>  <age> 39</age> <sex>0</sex> <cat>6</cat> <value>0.013841287201</value></relativerisk><relativerisk>  <age> 39</age> <sex>0</sex> <cat>7</cat> <value>0.013841287201</value></relativerisk><relativerisk>  <age> 39</age> <sex>0</sex> <cat>8</cat> <value>0.013841287201</value></relativerisk><relativerisk>  <age> 39</age> <sex>1</sex> <cat>1</cat> <value>0.644463676695372</value></relativerisk><relativerisk>  <age> 39</age> <sex>1</sex> <cat>2</cat> <value>1.37853592374176</value></relativerisk><relativerisk>  <age> 39</age> <sex>1</sex> <cat>3</cat> <value>2.61832384509347</value></relativerisk><relativerisk>  <age> 39</age> <sex>1</sex> <cat>4</cat> <value>4.61298987955057</value></relativerisk><relativerisk>  <age> 39</age> <sex>1</sex> <cat>5</cat> <value>0.013841287201</value></relativerisk><relativerisk>  <age> 39</age> <sex>1</sex> <cat>6</cat> <value>0.013841287201</value></relativerisk><relativerisk>  <age> 39</age> <sex>1</sex> <cat>7</cat> <value>0.013841287201</value></relativerisk><relativerisk>  <age> 39</age> <sex>1</sex> <cat>8</cat> <value>0.013841287201</value></relativerisk><relativerisk>  <age> 40</age> <sex>0</sex> <cat>1</cat> <value>0.580178365179718</value></relativerisk><relativerisk>  <age> 40</age> <sex>0</sex> <cat>2</cat> <value>1.41268212442056</value></relativerisk><relativerisk>  <age> 40</age> <sex>0</sex> <cat>3</cat> <value>2.74814929502883</value></relativerisk><relativerisk>  <age> 40</age> <sex>0</sex> <cat>4</cat> <value>5.46885616931523</value></relativerisk><relativerisk>  <age> 40</age> <sex>0</sex> <cat>5</cat> <value>0.013841287201</value></relativerisk><relativerisk>  <age> 40</age> <sex>0</sex> <cat>6</cat> <value>0.013841287201</value></relativerisk><relativerisk>  <age> 40</age> <sex>0</sex> <cat>7</cat> <value>0.013841287201</value></relativerisk><relativerisk>  <age> 40</age> <sex>0</sex> <cat>8</cat> <value>0.013841287201</value></relativerisk><relativerisk>  <age> 40</age> <sex>1</sex> <cat>1</cat> <value>0.596850687421882</value></relativerisk><relativerisk>  <age> 40</age> <sex>1</sex> <cat>2</cat> <value>1.39585747618314</value></relativerisk><relativerisk>  <age> 40</age> <sex>1</sex> <cat>3</cat> <value>2.69464517402878</value></relativerisk><relativerisk>  <age> 40</age> <sex>1</sex> <cat>4</cat> <value>5.14250114461308</value></relativerisk><relativerisk>  <age> 40</age> <sex>1</sex> <cat>5</cat> <value>0.013841287201</value></relativerisk><relativerisk>  <age> 40</age> <sex>1</sex> <cat>6</cat> <value>0.013841287201</value></relativerisk><relativerisk>  <age> 40</age> <sex>1</sex> <cat>7</cat> <value>0.013841287201</value></relativerisk><relativerisk>  <age> 40</age> <sex>1</sex> <cat>8</cat> <value>0.013841287201</value></relativerisk><relativerisk>  <age> 41</age> <sex>0</sex> <cat>1</cat> <value>0.580178365179718</value></relativerisk><relativerisk>  <age> 41</age> <sex>0</sex> <cat>2</cat> <value>1.41268212442056</value></relativerisk><relativerisk>  <age> 41</age> <sex>0</sex> <cat>3</cat> <value>2.74814929502883</value></relativerisk><relativerisk>  <age> 41</age> <sex>0</sex> <cat>4</cat> <value>5.46885616931523</value></relativerisk><relativerisk>  <age> 41</age> <sex>0</sex> <cat>5</cat> <value>0.013841287201</value></relativerisk><relativerisk>  <age> 41</age> <sex>0</sex> <cat>6</cat> <value>0.013841287201</value></relativerisk><relativerisk>  <age> 41</age> <sex>0</sex> <cat>7</cat> <value>0.013841287201</value></relativerisk><relativerisk>  <age> 41</age> <sex>0</sex> <cat>8</cat> <value>0.013841287201</value></relativerisk><relativerisk>  <age> 41</age> <sex>1</sex> <cat>1</cat> <value>0.596850687421882</value></relativerisk><relativerisk>  <age> 41</age> <sex>1</sex> <cat>2</cat> <value>1.39585747618314</value></relativerisk><relativerisk>  <age> 41</age> <sex>1</sex> <cat>3</cat> <value>2.69464517402878</value></relativerisk><relativerisk>  <age> 41</age> <sex>1</sex> <cat>4</cat> <value>5.14250114461308</value></relativerisk><relativerisk>  <age> 41</age> <sex>1</sex> <cat>5</cat> <value>0.013841287201</value></relativerisk><relativerisk>  <age> 41</age> <sex>1</sex> <cat>6</cat> <value>0.013841287201</value></relativerisk><relativerisk>  <age> 41</age> <sex>1</sex> <cat>7</cat> <value>0.013841287201</value></relativerisk><relativerisk>  <age> 41</age> <sex>1</sex> <cat>8</cat> <value>0.013841287201</value></relativerisk><relativerisk>  <age> 42</age> <sex>0</sex> <cat>1</cat> <value>0.580178365179718</value></relativerisk><relativerisk>  <age> 42</age> <sex>0</sex> <cat>2</cat> <value>1.41268212442056</value></relativerisk><relativerisk>  <age> 42</age> <sex>0</sex> <cat>3</cat> <value>2.74814929502883</value></relativerisk><relativerisk>  <age> 42</age> <sex>0</sex> <cat>4</cat> <value>5.46885616931523</value></relativerisk><relativerisk>  <age> 42</age> <sex>0</sex> <cat>5</cat> <value>0.013841287201</value></relativerisk><relativerisk>  <age> 42</age> <sex>0</sex> <cat>6</cat> <value>0.013841287201</value></relativerisk><relativerisk>  <age> 42</age> <sex>0</sex> <cat>7</cat> <value>0.013841287201</value></relativerisk><relativerisk>  <age> 42</age> <sex>0</sex> <cat>8</cat> <value>0.013841287201</value></relativerisk><relativerisk>  <age> 42</age> <sex>1</sex> <cat>1</cat> <value>0.596850687421882</value></relativerisk><relativerisk>  <age> 42</age> <sex>1</sex> <cat>2</cat> <value>1.39585747618314</value></relativerisk><relativerisk>  <age> 42</age> <sex>1</sex> <cat>3</cat> <value>2.69464517402878</value></relativerisk><relativerisk>  <age> 42</age> <sex>1</sex> <cat>4</cat> <value>5.14250114461308</value></relativerisk><relativerisk>  <age> 42</age> <sex>1</sex> <cat>5</cat> <value>0.013841287201</value></relativerisk><relativerisk>  <age> 42</age> <sex>1</sex> <cat>6</cat> <value>0.013841287201</value></relativerisk><relativerisk>  <age> 42</age> <sex>1</sex> <cat>7</cat> <value>0.013841287201</value></relativerisk><relativerisk>  <age> 42</age> <sex>1</sex> <cat>8</cat> <value>0.013841287201</value></relativerisk><relativerisk>  <age> 43</age> <sex>0</sex> <cat>1</cat> <value>0.580178365179718</value></relativerisk><relativerisk>  <age> 43</age> <sex>0</sex> <cat>2</cat> <value>1.41268212442056</value></relativerisk><relativerisk>  <age> 43</age> <sex>0</sex> <cat>3</cat> <value>2.74814929502883</value></relativerisk><relativerisk>  <age> 43</age> <sex>0</sex> <cat>4</cat> <value>5.46885616931523</value></relativerisk><relativerisk>  <age> 43</age> <sex>0</sex> <cat>5</cat> <value>0.013841287201</value></relativerisk><relativerisk>  <age> 43</age> <sex>0</sex> <cat>6</cat> <value>0.013841287201</value></relativerisk><relativerisk>  <age> 43</age> <sex>0</sex> <cat>7</cat> <value>0.013841287201</value></relativerisk><relativerisk>  <age> 43</age> <sex>0</sex> <cat>8</cat> <value>0.013841287201</value></relativerisk><relativerisk>  <age> 43</age> <sex>1</sex> <cat>1</cat> <value>0.596850687421882</value></relativerisk><relativerisk>  <age> 43</age> <sex>1</sex> <cat>2</cat> <value>1.39585747618314</value></relativerisk><relativerisk>  <age> 43</age> <sex>1</sex> <cat>3</cat> <value>2.69464517402878</value></relativerisk><relativerisk>  <age> 43</age> <sex>1</sex> <cat>4</cat> <value>5.14250114461308</value></relativerisk><relativerisk>  <age> 43</age> <sex>1</sex> <cat>5</cat> <value>0.013841287201</value></relativerisk><relativerisk>  <age> 43</age> <sex>1</sex> <cat>6</cat> <value>0.013841287201</value></relativerisk><relativerisk>  <age> 43</age> <sex>1</sex> <cat>7</cat> <value>0.013841287201</value></relativerisk><relativerisk>  <age> 43</age> <sex>1</sex> <cat>8</cat> <value>0.013841287201</value></relativerisk><relativerisk>  <age> 44</age> <sex>0</sex> <cat>1</cat> <value>0.580178365179718</value></relativerisk><relativerisk>  <age> 44</age> <sex>0</sex> <cat>2</cat> <value>1.41268212442056</value></relativerisk><relativerisk>  <age> 44</age> <sex>0</sex> <cat>3</cat> <value>2.74814929502883</value></relativerisk><relativerisk>  <age> 44</age> <sex>0</sex> <cat>4</cat> <value>5.46885616931523</value></relativerisk><relativerisk>  <age> 44</age> <sex>0</sex> <cat>5</cat> <value>0.013841287201</value></relativerisk><relativerisk>  <age> 44</age> <sex>0</sex> <cat>6</cat> <value>0.013841287201</value></relativerisk><relativerisk>  <age> 44</age> <sex>0</sex> <cat>7</cat> <value>0.013841287201</value></relativerisk><relativerisk>  <age> 44</age> <sex>0</sex> <cat>8</cat> <value>0.013841287201</value></relativerisk><relativerisk>  <age> 44</age> <sex>1</sex> <cat>1</cat> <value>0.596850687421882</value></relativerisk><relativerisk>  <age> 44</age> <sex>1</sex> <cat>2</cat> <value>1.39585747618314</value></relativerisk><relativerisk>  <age> 44</age> <sex>1</sex> <cat>3</cat> <value>2.69464517402878</value></relativerisk><relativerisk>  <age> 44</age> <sex>1</sex> <cat>4</cat> <value>5.14250114461308</value></relativerisk><relativerisk>  <age> 44</age> <sex>1</sex> <cat>5</cat> <value>0.013841287201</value></relativerisk><relativerisk>  <age> 44</age> <sex>1</sex> <cat>6</cat> <value>0.013841287201</value></relativerisk><relativerisk>  <age> 44</age> <sex>1</sex> <cat>7</cat> <value>0.013841287201</value></relativerisk><relativerisk>  <age> 44</age> <sex>1</sex> <cat>8</cat> <value>0.013841287201</value></relativerisk><relativerisk>  <age> 45</age> <sex>0</sex> <cat>1</cat> <value>0.580178365179718</value></relativerisk><relativerisk>  <age> 45</age> <sex>0</sex> <cat>2</cat> <value>1.41268212442056</value></relativerisk><relativerisk>  <age> 45</age> <sex>0</sex> <cat>3</cat> <value>2.74814929502883</value></relativerisk><relativerisk>  <age> 45</age> <sex>0</sex> <cat>4</cat> <value>5.46885616931523</value></relativerisk><relativerisk>  <age> 45</age> <sex>0</sex> <cat>5</cat> <value>0.013841287201</value></relativerisk><relativerisk>  <age> 45</age> <sex>0</sex> <cat>6</cat> <value>0.013841287201</value></relativerisk><relativerisk>  <age> 45</age> <sex>0</sex> <cat>7</cat> <value>0.013841287201</value></relativerisk><relativerisk>  <age> 45</age> <sex>0</sex> <cat>8</cat> <value>0.013841287201</value></relativerisk><relativerisk>  <age> 45</age> <sex>1</sex> <cat>1</cat> <value>0.596850687421882</value></relativerisk><relativerisk>  <age> 45</age> <sex>1</sex> <cat>2</cat> <value>1.39585747618314</value></relativerisk><relativerisk>  <age> 45</age> <sex>1</sex> <cat>3</cat> <value>2.69464517402878</value></relativerisk><relativerisk>  <age> 45</age> <sex>1</sex> <cat>4</cat> <value>5.14250114461308</value></relativerisk><relativerisk>  <age> 45</age> <sex>1</sex> <cat>5</cat> <value>0.013841287201</value></relativerisk><relativerisk>  <age> 45</age> <sex>1</sex> <cat>6</cat> <value>0.013841287201</value></relativerisk><relativerisk>  <age> 45</age> <sex>1</sex> <cat>7</cat> <value>0.013841287201</value></relativerisk><relativerisk>  <age> 45</age> <sex>1</sex> <cat>8</cat> <value>0.013841287201</value></relativerisk><relativerisk>  <age> 46</age> <sex>0</sex> <cat>1</cat> <value>0.580178365179718</value></relativerisk><relativerisk>  <age> 46</age> <sex>0</sex> <cat>2</cat> <value>1.41268212442056</value></relativerisk><relativerisk>  <age> 46</age> <sex>0</sex> <cat>3</cat> <value>2.74814929502883</value></relativerisk><relativerisk>  <age> 46</age> <sex>0</sex> <cat>4</cat> <value>5.46885616931523</value></relativerisk><relativerisk>  <age> 46</age> <sex>0</sex> <cat>5</cat> <value>0.013841287201</value></relativerisk><relativerisk>  <age> 46</age> <sex>0</sex> <cat>6</cat> <value>0.013841287201</value></relativerisk><relativerisk>  <age> 46</age> <sex>0</sex> <cat>7</cat> <value>0.013841287201</value></relativerisk><relativerisk>  <age> 46</age> <sex>0</sex> <cat>8</cat> <value>0.013841287201</value></relativerisk><relativerisk>  <age> 46</age> <sex>1</sex> <cat>1</cat> <value>0.596850687421882</value></relativerisk><relativerisk>  <age> 46</age> <sex>1</sex> <cat>2</cat> <value>1.39585747618314</value></relativerisk><relativerisk>  <age> 46</age> <sex>1</sex> <cat>3</cat> <value>2.69464517402878</value></relativerisk><relativerisk>  <age> 46</age> <sex>1</sex> <cat>4</cat> <value>5.14250114461308</value></relativerisk><relativerisk>  <age> 46</age> <sex>1</sex> <cat>5</cat> <value>0.013841287201</value></relativerisk><relativerisk>  <age> 46</age> <sex>1</sex> <cat>6</cat> <value>0.013841287201</value></relativerisk><relativerisk>  <age> 46</age> <sex>1</sex> <cat>7</cat> <value>0.013841287201</value></relativerisk><relativerisk>  <age> 46</age> <sex>1</sex> <cat>8</cat> <value>0.013841287201</value></relativerisk><relativerisk>  <age> 47</age> <sex>0</sex> <cat>1</cat> <value>0.580178365179718</value></relativerisk><relativerisk>  <age> 47</age> <sex>0</sex> <cat>2</cat> <value>1.41268212442056</value></relativerisk><relativerisk>  <age> 47</age> <sex>0</sex> <cat>3</cat> <value>2.74814929502883</value></relativerisk><relativerisk>  <age> 47</age> <sex>0</sex> <cat>4</cat> <value>5.46885616931523</value></relativerisk><relativerisk>  <age> 47</age> <sex>0</sex> <cat>5</cat> <value>0.013841287201</value></relativerisk><relativerisk>  <age> 47</age> <sex>0</sex> <cat>6</cat> <value>0.013841287201</value></relativerisk><relativerisk>  <age> 47</age> <sex>0</sex> <cat>7</cat> <value>0.013841287201</value></relativerisk><relativerisk>  <age> 47</age> <sex>0</sex> <cat>8</cat> <value>0.013841287201</value></relativerisk><relativerisk>  <age> 47</age> <sex>1</sex> <cat>1</cat> <value>0.596850687421882</value></relativerisk><relativerisk>  <age> 47</age> <sex>1</sex> <cat>2</cat> <value>1.39585747618314</value></relativerisk><relativerisk>  <age> 47</age> <sex>1</sex> <cat>3</cat> <value>2.69464517402878</value></relativerisk><relativerisk>  <age> 47</age> <sex>1</sex> <cat>4</cat> <value>5.14250114461308</value></relativerisk><relativerisk>  <age> 47</age> <sex>1</sex> <cat>5</cat> <value>0.013841287201</value></relativerisk><relativerisk>  <age> 47</age> <sex>1</sex> <cat>6</cat> <value>0.013841287201</value></relativerisk><relativerisk>  <age> 47</age> <sex>1</sex> <cat>7</cat> <value>0.013841287201</value></relativerisk><relativerisk>  <age> 47</age> <sex>1</sex> <cat>8</cat> <value>0.013841287201</value></relativerisk><relativerisk>  <age> 48</age> <sex>0</sex> <cat>1</cat> <value>0.580178365179718</value></relativerisk><relativerisk>  <age> 48</age> <sex>0</sex> <cat>2</cat> <value>1.41268212442056</value></relativerisk><relativerisk>  <age> 48</age> <sex>0</sex> <cat>3</cat> <value>2.74814929502883</value></relativerisk><relativerisk>  <age> 48</age> <sex>0</sex> <cat>4</cat> <value>5.46885616931523</value></relativerisk><relativerisk>  <age> 48</age> <sex>0</sex> <cat>5</cat> <value>0.013841287201</value></relativerisk><relativerisk>  <age> 48</age> <sex>0</sex> <cat>6</cat> <value>0.013841287201</value></relativerisk><relativerisk>  <age> 48</age> <sex>0</sex> <cat>7</cat> <value>0.013841287201</value></relativerisk><relativerisk>  <age> 48</age> <sex>0</sex> <cat>8</cat> <value>0.013841287201</value></relativerisk><relativerisk>  <age> 48</age> <sex>1</sex> <cat>1</cat> <value>0.596850687421882</value></relativerisk><relativerisk>  <age> 48</age> <sex>1</sex> <cat>2</cat> <value>1.39585747618314</value></relativerisk><relativerisk>  <age> 48</age> <sex>1</sex> <cat>3</cat> <value>2.69464517402878</value></relativerisk><relativerisk>  <age> 48</age> <sex>1</sex> <cat>4</cat> <value>5.14250114461308</value></relativerisk><relativerisk>  <age> 48</age> <sex>1</sex> <cat>5</cat> <value>0.013841287201</value></relativerisk><relativerisk>  <age> 48</age> <sex>1</sex> <cat>6</cat> <value>0.013841287201</value></relativerisk><relativerisk>  <age> 48</age> <sex>1</sex> <cat>7</cat> <value>0.013841287201</value></relativerisk><relativerisk>  <age> 48</age> <sex>1</sex> <cat>8</cat> <value>0.013841287201</value></relativerisk><relativerisk>  <age> 49</age> <sex>0</sex> <cat>1</cat> <value>0.580178365179718</value></relativerisk><relativerisk>  <age> 49</age> <sex>0</sex> <cat>2</cat> <value>1.41268212442056</value></relativerisk><relativerisk>  <age> 49</age> <sex>0</sex> <cat>3</cat> <value>2.74814929502883</value></relativerisk><relativerisk>  <age> 49</age> <sex>0</sex> <cat>4</cat> <value>5.46885616931523</value></relativerisk><relativerisk>  <age> 49</age> <sex>0</sex> <cat>5</cat> <value>0.013841287201</value></relativerisk><relativerisk>  <age> 49</age> <sex>0</sex> <cat>6</cat> <value>0.013841287201</value></relativerisk><relativerisk>  <age> 49</age> <sex>0</sex> <cat>7</cat> <value>0.013841287201</value></relativerisk><relativerisk>  <age> 49</age> <sex>0</sex> <cat>8</cat> <value>0.013841287201</value></relativerisk><relativerisk>  <age> 49</age> <sex>1</sex> <cat>1</cat> <value>0.596850687421882</value></relativerisk><relativerisk>  <age> 49</age> <sex>1</sex> <cat>2</cat> <value>1.39585747618314</value></relativerisk><relativerisk>  <age> 49</age> <sex>1</sex> <cat>3</cat> <value>2.69464517402878</value></relativerisk><relativerisk>  <age> 49</age> <sex>1</sex> <cat>4</cat> <value>5.14250114461308</value></relativerisk><relativerisk>  <age> 49</age> <sex>1</sex> <cat>5</cat> <value>0.013841287201</value></relativerisk><relativerisk>  <age> 49</age> <sex>1</sex> <cat>6</cat> <value>0.013841287201</value></relativerisk><relativerisk>  <age> 49</age> <sex>1</sex> <cat>7</cat> <value>0.013841287201</value></relativerisk><relativerisk>  <age> 49</age> <sex>1</sex> <cat>8</cat> <value>0.013841287201</value></relativerisk><relativerisk>  <age> 50</age> <sex>0</sex> <cat>1</cat> <value>0.586468528734427</value></relativerisk><relativerisk>  <age> 50</age> <sex>0</sex> <cat>2</cat> <value>1.45569302782128</value></relativerisk><relativerisk>  <age> 50</age> <sex>0</sex> <cat>3</cat> <value>2.80255032312924</value></relativerisk><relativerisk>  <age> 50</age> <sex>0</sex> <cat>4</cat> <value>6.16273228760473</value></relativerisk><relativerisk>  <age> 50</age> <sex>0</sex> <cat>5</cat> <value>0.015625</value></relativerisk><relativerisk>  <age> 50</age> <sex>0</sex> <cat>6</cat> <value>0.015625</value></relativerisk><relativerisk>  <age> 50</age> <sex>0</sex> <cat>7</cat> <value>0.015625</value></relativerisk><relativerisk>  <age> 50</age> <sex>0</sex> <cat>8</cat> <value>0.015625</value></relativerisk><relativerisk>  <age> 50</age> <sex>1</sex> <cat>1</cat> <value>0.610657660097105</value></relativerisk><relativerisk>  <age> 50</age> <sex>1</sex> <cat>2</cat> <value>1.43637595858913</value></relativerisk><relativerisk>  <age> 50</age> <sex>1</sex> <cat>3</cat> <value>2.76295216978929</value></relativerisk><relativerisk>  <age> 50</age> <sex>1</sex> <cat>4</cat> <value>5.61818449671807</value></relativerisk><relativerisk>  <age> 50</age> <sex>1</sex> <cat>5</cat> <value>0.015625</value></relativerisk><relativerisk>  <age> 50</age> <sex>1</sex> <cat>6</cat> <value>0.015625</value></relativerisk><relativerisk>  <age> 50</age> <sex>1</sex> <cat>7</cat> <value>0.015625</value></relativerisk><relativerisk>  <age> 50</age> <sex>1</sex> <cat>8</cat> <value>0.015625</value></relativerisk><relativerisk>  <age> 51</age> <sex>0</sex> <cat>1</cat> <value>0.586468528734427</value></relativerisk><relativerisk>  <age> 51</age> <sex>0</sex> <cat>2</cat> <value>1.45569302782128</value></relativerisk><relativerisk>  <age> 51</age> <sex>0</sex> <cat>3</cat> <value>2.80255032312924</value></relativerisk><relativerisk>  <age> 51</age> <sex>0</sex> <cat>4</cat> <value>6.16273228760473</value></relativerisk><relativerisk>  <age> 51</age> <sex>0</sex> <cat>5</cat> <value>0.015625</value></relativerisk><relativerisk>  <age> 51</age> <sex>0</sex> <cat>6</cat> <value>0.015625</value></relativerisk><relativerisk>  <age> 51</age> <sex>0</sex> <cat>7</cat> <value>0.015625</value></relativerisk><relativerisk>  <age> 51</age> <sex>0</sex> <cat>8</cat> <value>0.015625</value></relativerisk><relativerisk>  <age> 51</age> <sex>1</sex> <cat>1</cat> <value>0.610657660097105</value></relativerisk><relativerisk>  <age> 51</age> <sex>1</sex> <cat>2</cat> <value>1.43637595858913</value></relativerisk><relativerisk>  <age> 51</age> <sex>1</sex> <cat>3</cat> <value>2.76295216978929</value></relativerisk><relativerisk>  <age> 51</age> <sex>1</sex> <cat>4</cat> <value>5.61818449671807</value></relativerisk><relativerisk>  <age> 51</age> <sex>1</sex> <cat>5</cat> <value>0.015625</value></relativerisk><relativerisk>  <age> 51</age> <sex>1</sex> <cat>6</cat> <value>0.015625</value></relativerisk><relativerisk>  <age> 51</age> <sex>1</sex> <cat>7</cat> <value>0.015625</value></relativerisk><relativerisk>  <age> 51</age> <sex>1</sex> <cat>8</cat> <value>0.015625</value></relativerisk><relativerisk>  <age> 52</age> <sex>0</sex> <cat>1</cat> <value>0.586468528734427</value></relativerisk><relativerisk>  <age> 52</age> <sex>0</sex> <cat>2</cat> <value>1.45569302782128</value></relativerisk><relativerisk>  <age> 52</age> <sex>0</sex> <cat>3</cat> <value>2.80255032312924</value></relativerisk><relativerisk>  <age> 52</age> <sex>0</sex> <cat>4</cat> <value>6.16273228760473</value></relativerisk><relativerisk>  <age> 52</age> <sex>0</sex> <cat>5</cat> <value>0.015625</value></relativerisk><relativerisk>  <age> 52</age> <sex>0</sex> <cat>6</cat> <value>0.015625</value></relativerisk><relativerisk>  <age> 52</age> <sex>0</sex> <cat>7</cat> <value>0.015625</value></relativerisk><relativerisk>  <age> 52</age> <sex>0</sex> <cat>8</cat> <value>0.015625</value></relativerisk><relativerisk>  <age> 52</age> <sex>1</sex> <cat>1</cat> <value>0.610657660097105</value></relativerisk><relativerisk>  <age> 52</age> <sex>1</sex> <cat>2</cat> <value>1.43637595858913</value></relativerisk><relativerisk>  <age> 52</age> <sex>1</sex> <cat>3</cat> <value>2.76295216978929</value></relativerisk><relativerisk>  <age> 52</age> <sex>1</sex> <cat>4</cat> <value>5.61818449671807</value></relativerisk><relativerisk>  <age> 52</age> <sex>1</sex> <cat>5</cat> <value>0.015625</value></relativerisk><relativerisk>  <age> 52</age> <sex>1</sex> <cat>6</cat> <value>0.015625</value></relativerisk><relativerisk>  <age> 52</age> <sex>1</sex> <cat>7</cat> <value>0.015625</value></relativerisk><relativerisk>  <age> 52</age> <sex>1</sex> <cat>8</cat> <value>0.015625</value></relativerisk><relativerisk>  <age> 53</age> <sex>0</sex> <cat>1</cat> <value>0.586468528734427</value></relativerisk><relativerisk>  <age> 53</age> <sex>0</sex> <cat>2</cat> <value>1.45569302782128</value></relativerisk><relativerisk>  <age> 53</age> <sex>0</sex> <cat>3</cat> <value>2.80255032312924</value></relativerisk><relativerisk>  <age> 53</age> <sex>0</sex> <cat>4</cat> <value>6.16273228760473</value></relativerisk><relativerisk>  <age> 53</age> <sex>0</sex> <cat>5</cat> <value>0.015625</value></relativerisk><relativerisk>  <age> 53</age> <sex>0</sex> <cat>6</cat> <value>0.015625</value></relativerisk><relativerisk>  <age> 53</age> <sex>0</sex> <cat>7</cat> <value>0.015625</value></relativerisk><relativerisk>  <age> 53</age> <sex>0</sex> <cat>8</cat> <value>0.015625</value></relativerisk><relativerisk>  <age> 53</age> <sex>1</sex> <cat>1</cat> <value>0.610657660097105</value></relativerisk><relativerisk>  <age> 53</age> <sex>1</sex> <cat>2</cat> <value>1.43637595858913</value></relativerisk><relativerisk>  <age> 53</age> <sex>1</sex> <cat>3</cat> <value>2.76295216978929</value></relativerisk><relativerisk>  <age> 53</age> <sex>1</sex> <cat>4</cat> <value>5.61818449671807</value></relativerisk><relativerisk>  <age> 53</age> <sex>1</sex> <cat>5</cat> <value>0.015625</value></relativerisk><relativerisk>  <age> 53</age> <sex>1</sex> <cat>6</cat> <value>0.015625</value></relativerisk><relativerisk>  <age> 53</age> <sex>1</sex> <cat>7</cat> <value>0.015625</value></relativerisk><relativerisk>  <age> 53</age> <sex>1</sex> <cat>8</cat> <value>0.015625</value></relativerisk><relativerisk>  <age> 54</age> <sex>0</sex> <cat>1</cat> <value>0.586468528734427</value></relativerisk><relativerisk>  <age> 54</age> <sex>0</sex> <cat>2</cat> <value>1.45569302782128</value></relativerisk><relativerisk>  <age> 54</age> <sex>0</sex> <cat>3</cat> <value>2.80255032312924</value></relativerisk><relativerisk>  <age> 54</age> <sex>0</sex> <cat>4</cat> <value>6.16273228760473</value></relativerisk><relativerisk>  <age> 54</age> <sex>0</sex> <cat>5</cat> <value>0.015625</value></relativerisk><relativerisk>  <age> 54</age> <sex>0</sex> <cat>6</cat> <value>0.015625</value></relativerisk><relativerisk>  <age> 54</age> <sex>0</sex> <cat>7</cat> <value>0.015625</value></relativerisk><relativerisk>  <age> 54</age> <sex>0</sex> <cat>8</cat> <value>0.015625</value></relativerisk><relativerisk>  <age> 54</age> <sex>1</sex> <cat>1</cat> <value>0.610657660097105</value></relativerisk><relativerisk>  <age> 54</age> <sex>1</sex> <cat>2</cat> <value>1.43637595858913</value></relativerisk><relativerisk>  <age> 54</age> <sex>1</sex> <cat>3</cat> <value>2.76295216978929</value></relativerisk><relativerisk>  <age> 54</age> <sex>1</sex> <cat>4</cat> <value>5.61818449671807</value></relativerisk><relativerisk>  <age> 54</age> <sex>1</sex> <cat>5</cat> <value>0.015625</value></relativerisk><relativerisk>  <age> 54</age> <sex>1</sex> <cat>6</cat> <value>0.015625</value></relativerisk><relativerisk>  <age> 54</age> <sex>1</sex> <cat>7</cat> <value>0.015625</value></relativerisk><relativerisk>  <age> 54</age> <sex>1</sex> <cat>8</cat> <value>0.015625</value></relativerisk><relativerisk>  <age> 55</age> <sex>0</sex> <cat>1</cat> <value>0.586468528734427</value></relativerisk><relativerisk>  <age> 55</age> <sex>0</sex> <cat>2</cat> <value>1.45569302782128</value></relativerisk><relativerisk>  <age> 55</age> <sex>0</sex> <cat>3</cat> <value>2.80255032312924</value></relativerisk><relativerisk>  <age> 55</age> <sex>0</sex> <cat>4</cat> <value>6.16273228760473</value></relativerisk><relativerisk>  <age> 55</age> <sex>0</sex> <cat>5</cat> <value>0.015625</value></relativerisk><relativerisk>  <age> 55</age> <sex>0</sex> <cat>6</cat> <value>0.015625</value></relativerisk><relativerisk>  <age> 55</age> <sex>0</sex> <cat>7</cat> <value>0.015625</value></relativerisk><relativerisk>  <age> 55</age> <sex>0</sex> <cat>8</cat> <value>0.015625</value></relativerisk><relativerisk>  <age> 55</age> <sex>1</sex> <cat>1</cat> <value>0.610657660097105</value></relativerisk><relativerisk>  <age> 55</age> <sex>1</sex> <cat>2</cat> <value>1.43637595858913</value></relativerisk><relativerisk>  <age> 55</age> <sex>1</sex> <cat>3</cat> <value>2.76295216978929</value></relativerisk><relativerisk>  <age> 55</age> <sex>1</sex> <cat>4</cat> <value>5.61818449671807</value></relativerisk><relativerisk>  <age> 55</age> <sex>1</sex> <cat>5</cat> <value>0.015625</value></relativerisk><relativerisk>  <age> 55</age> <sex>1</sex> <cat>6</cat> <value>0.015625</value></relativerisk><relativerisk>  <age> 55</age> <sex>1</sex> <cat>7</cat> <value>0.015625</value></relativerisk><relativerisk>  <age> 55</age> <sex>1</sex> <cat>8</cat> <value>0.015625</value></relativerisk><relativerisk>  <age> 56</age> <sex>0</sex> <cat>1</cat> <value>0.586468528734427</value></relativerisk><relativerisk>  <age> 56</age> <sex>0</sex> <cat>2</cat> <value>1.45569302782128</value></relativerisk><relativerisk>  <age> 56</age> <sex>0</sex> <cat>3</cat> <value>2.80255032312924</value></relativerisk><relativerisk>  <age> 56</age> <sex>0</sex> <cat>4</cat> <value>6.16273228760473</value></relativerisk><relativerisk>  <age> 56</age> <sex>0</sex> <cat>5</cat> <value>0.015625</value></relativerisk><relativerisk>  <age> 56</age> <sex>0</sex> <cat>6</cat> <value>0.015625</value></relativerisk><relativerisk>  <age> 56</age> <sex>0</sex> <cat>7</cat> <value>0.015625</value></relativerisk><relativerisk>  <age> 56</age> <sex>0</sex> <cat>8</cat> <value>0.015625</value></relativerisk><relativerisk>  <age> 56</age> <sex>1</sex> <cat>1</cat> <value>0.610657660097105</value></relativerisk><relativerisk>  <age> 56</age> <sex>1</sex> <cat>2</cat> <value>1.43637595858913</value></relativerisk><relativerisk>  <age> 56</age> <sex>1</sex> <cat>3</cat> <value>2.76295216978929</value></relativerisk><relativerisk>  <age> 56</age> <sex>1</sex> <cat>4</cat> <value>5.61818449671807</value></relativerisk><relativerisk>  <age> 56</age> <sex>1</sex> <cat>5</cat> <value>0.015625</value></relativerisk><relativerisk>  <age> 56</age> <sex>1</sex> <cat>6</cat> <value>0.015625</value></relativerisk><relativerisk>  <age> 56</age> <sex>1</sex> <cat>7</cat> <value>0.015625</value></relativerisk><relativerisk>  <age> 56</age> <sex>1</sex> <cat>8</cat> <value>0.015625</value></relativerisk><relativerisk>  <age> 57</age> <sex>0</sex> <cat>1</cat> <value>0.586468528734427</value></relativerisk><relativerisk>  <age> 57</age> <sex>0</sex> <cat>2</cat> <value>1.45569302782128</value></relativerisk><relativerisk>  <age> 57</age> <sex>0</sex> <cat>3</cat> <value>2.80255032312924</value></relativerisk><relativerisk>  <age> 57</age> <sex>0</sex> <cat>4</cat> <value>6.16273228760473</value></relativerisk><relativerisk>  <age> 57</age> <sex>0</sex> <cat>5</cat> <value>0.015625</value></relativerisk><relativerisk>  <age> 57</age> <sex>0</sex> <cat>6</cat> <value>0.015625</value></relativerisk><relativerisk>  <age> 57</age> <sex>0</sex> <cat>7</cat> <value>0.015625</value></relativerisk><relativerisk>  <age> 57</age> <sex>0</sex> <cat>8</cat> <value>0.015625</value></relativerisk><relativerisk>  <age> 57</age> <sex>1</sex> <cat>1</cat> <value>0.610657660097105</value></relativerisk><relativerisk>  <age> 57</age> <sex>1</sex> <cat>2</cat> <value>1.43637595858913</value></relativerisk><relativerisk>  <age> 57</age> <sex>1</sex> <cat>3</cat> <value>2.76295216978929</value></relativerisk><relativerisk>  <age> 57</age> <sex>1</sex> <cat>4</cat> <value>5.61818449671807</value></relativerisk><relativerisk>  <age> 57</age> <sex>1</sex> <cat>5</cat> <value>0.015625</value></relativerisk><relativerisk>  <age> 57</age> <sex>1</sex> <cat>6</cat> <value>0.015625</value></relativerisk><relativerisk>  <age> 57</age> <sex>1</sex> <cat>7</cat> <value>0.015625</value></relativerisk><relativerisk>  <age> 57</age> <sex>1</sex> <cat>8</cat> <value>0.015625</value></relativerisk><relativerisk>  <age> 58</age> <sex>0</sex> <cat>1</cat> <value>0.586468528734427</value></relativerisk><relativerisk>  <age> 58</age> <sex>0</sex> <cat>2</cat> <value>1.45569302782128</value></relativerisk><relativerisk>  <age> 58</age> <sex>0</sex> <cat>3</cat> <value>2.80255032312924</value></relativerisk><relativerisk>  <age> 58</age> <sex>0</sex> <cat>4</cat> <value>6.16273228760473</value></relativerisk><relativerisk>  <age> 58</age> <sex>0</sex> <cat>5</cat> <value>0.015625</value></relativerisk><relativerisk>  <age> 58</age> <sex>0</sex> <cat>6</cat> <value>0.015625</value></relativerisk><relativerisk>  <age> 58</age> <sex>0</sex> <cat>7</cat> <value>0.015625</value></relativerisk><relativerisk>  <age> 58</age> <sex>0</sex> <cat>8</cat> <value>0.015625</value></relativerisk><relativerisk>  <age> 58</age> <sex>1</sex> <cat>1</cat> <value>0.610657660097105</value></relativerisk><relativerisk>  <age> 58</age> <sex>1</sex> <cat>2</cat> <value>1.43637595858913</value></relativerisk><relativerisk>  <age> 58</age> <sex>1</sex> <cat>3</cat> <value>2.76295216978929</value></relativerisk><relativerisk>  <age> 58</age> <sex>1</sex> <cat>4</cat> <value>5.61818449671807</value></relativerisk><relativerisk>  <age> 58</age> <sex>1</sex> <cat>5</cat> <value>0.015625</value></relativerisk><relativerisk>  <age> 58</age> <sex>1</sex> <cat>6</cat> <value>0.015625</value></relativerisk><relativerisk>  <age> 58</age> <sex>1</sex> <cat>7</cat> <value>0.015625</value></relativerisk><relativerisk>  <age> 58</age> <sex>1</sex> <cat>8</cat> <value>0.015625</value></relativerisk><relativerisk>  <age> 59</age> <sex>0</sex> <cat>1</cat> <value>0.586468528734427</value></relativerisk><relativerisk>  <age> 59</age> <sex>0</sex> <cat>2</cat> <value>1.45569302782128</value></relativerisk><relativerisk>  <age> 59</age> <sex>0</sex> <cat>3</cat> <value>2.80255032312924</value></relativerisk><relativerisk>  <age> 59</age> <sex>0</sex> <cat>4</cat> <value>6.16273228760473</value></relativerisk><relativerisk>  <age> 59</age> <sex>0</sex> <cat>5</cat> <value>0.015625</value></relativerisk><relativerisk>  <age> 59</age> <sex>0</sex> <cat>6</cat> <value>0.015625</value></relativerisk><relativerisk>  <age> 59</age> <sex>0</sex> <cat>7</cat> <value>0.015625</value></relativerisk><relativerisk>  <age> 59</age> <sex>0</sex> <cat>8</cat> <value>0.015625</value></relativerisk><relativerisk>  <age> 59</age> <sex>1</sex> <cat>1</cat> <value>0.610657660097105</value></relativerisk><relativerisk>  <age> 59</age> <sex>1</sex> <cat>2</cat> <value>1.43637595858913</value></relativerisk><relativerisk>  <age> 59</age> <sex>1</sex> <cat>3</cat> <value>2.76295216978929</value></relativerisk><relativerisk>  <age> 59</age> <sex>1</sex> <cat>4</cat> <value>5.61818449671807</value></relativerisk><relativerisk>  <age> 59</age> <sex>1</sex> <cat>5</cat> <value>0.015625</value></relativerisk><relativerisk>  <age> 59</age> <sex>1</sex> <cat>6</cat> <value>0.015625</value></relativerisk><relativerisk>  <age> 59</age> <sex>1</sex> <cat>7</cat> <value>0.015625</value></relativerisk><relativerisk>  <age> 59</age> <sex>1</sex> <cat>8</cat> <value>0.015625</value></relativerisk><relativerisk>  <age> 60</age> <sex>0</sex> <cat>1</cat> <value>0.637846867635185</value></relativerisk><relativerisk>  <age> 60</age> <sex>0</sex> <cat>2</cat> <value>1.36939400049304</value></relativerisk><relativerisk>  <age> 60</age> <sex>0</sex> <cat>3</cat> <value>2.45622271913919</value></relativerisk><relativerisk>  <age> 60</age> <sex>0</sex> <cat>4</cat> <value>5.57657121767477</value></relativerisk><relativerisk>  <age> 60</age> <sex>0</sex> <cat>5</cat> <value>0.024794911296</value></relativerisk><relativerisk>  <age> 60</age> <sex>0</sex> <cat>6</cat> <value>0.024794911296</value></relativerisk><relativerisk>  <age> 60</age> <sex>0</sex> <cat>7</cat> <value>0.024794911296</value></relativerisk><relativerisk>  <age> 60</age> <sex>0</sex> <cat>8</cat> <value>0.024794911296</value></relativerisk><relativerisk>  <age> 60</age> <sex>1</sex> <cat>1</cat> <value>0.657848736606699</value></relativerisk><relativerisk>  <age> 60</age> <sex>1</sex> <cat>2</cat> <value>1.37829413012215</value></relativerisk><relativerisk>  <age> 60</age> <sex>1</sex> <cat>3</cat> <value>2.47185126329871</value></relativerisk><relativerisk>  <age> 60</age> <sex>1</sex> <cat>4</cat> <value>5.11502121055317</value></relativerisk><relativerisk>  <age> 60</age> <sex>1</sex> <cat>5</cat> <value>0.024794911296</value></relativerisk><relativerisk>  <age> 60</age> <sex>1</sex> <cat>6</cat> <value>0.024794911296</value></relativerisk><relativerisk>  <age> 60</age> <sex>1</sex> <cat>7</cat> <value>0.024794911296</value></relativerisk><relativerisk>  <age> 60</age> <sex>1</sex> <cat>8</cat> <value>0.024794911296</value></relativerisk><relativerisk>  <age> 61</age> <sex>0</sex> <cat>1</cat> <value>0.637846867635185</value></relativerisk><relativerisk>  <age> 61</age> <sex>0</sex> <cat>2</cat> <value>1.36939400049304</value></relativerisk><relativerisk>  <age> 61</age> <sex>0</sex> <cat>3</cat> <value>2.45622271913919</value></relativerisk><relativerisk>  <age> 61</age> <sex>0</sex> <cat>4</cat> <value>5.57657121767477</value></relativerisk><relativerisk>  <age> 61</age> <sex>0</sex> <cat>5</cat> <value>0.024794911296</value></relativerisk><relativerisk>  <age> 61</age> <sex>0</sex> <cat>6</cat> <value>0.024794911296</value></relativerisk><relativerisk>  <age> 61</age> <sex>0</sex> <cat>7</cat> <value>0.024794911296</value></relativerisk><relativerisk>  <age> 61</age> <sex>0</sex> <cat>8</cat> <value>0.024794911296</value></relativerisk><relativerisk>  <age> 61</age> <sex>1</sex> <cat>1</cat> <value>0.657848736606699</value></relativerisk><relativerisk>  <age> 61</age> <sex>1</sex> <cat>2</cat> <value>1.37829413012215</value></relativerisk><relativerisk>  <age> 61</age> <sex>1</sex> <cat>3</cat> <value>2.47185126329871</value></relativerisk><relativerisk>  <age> 61</age> <sex>1</sex> <cat>4</cat> <value>5.11502121055317</value></relativerisk><relativerisk>  <age> 61</age> <sex>1</sex> <cat>5</cat> <value>0.024794911296</value></relativerisk><relativerisk>  <age> 61</age> <sex>1</sex> <cat>6</cat> <value>0.024794911296</value></relativerisk><relativerisk>  <age> 61</age> <sex>1</sex> <cat>7</cat> <value>0.024794911296</value></relativerisk><relativerisk>  <age> 61</age> <sex>1</sex> <cat>8</cat> <value>0.024794911296</value></relativerisk><relativerisk>  <age> 62</age> <sex>0</sex> <cat>1</cat> <value>0.637846867635185</value></relativerisk><relativerisk>  <age> 62</age> <sex>0</sex> <cat>2</cat> <value>1.36939400049304</value></relativerisk><relativerisk>  <age> 62</age> <sex>0</sex> <cat>3</cat> <value>2.45622271913919</value></relativerisk><relativerisk>  <age> 62</age> <sex>0</sex> <cat>4</cat> <value>5.57657121767477</value></relativerisk><relativerisk>  <age> 62</age> <sex>0</sex> <cat>5</cat> <value>0.024794911296</value></relativerisk><relativerisk>  <age> 62</age> <sex>0</sex> <cat>6</cat> <value>0.024794911296</value></relativerisk><relativerisk>  <age> 62</age> <sex>0</sex> <cat>7</cat> <value>0.024794911296</value></relativerisk><relativerisk>  <age> 62</age> <sex>0</sex> <cat>8</cat> <value>0.024794911296</value></relativerisk><relativerisk>  <age> 62</age> <sex>1</sex> <cat>1</cat> <value>0.657848736606699</value></relativerisk><relativerisk>  <age> 62</age> <sex>1</sex> <cat>2</cat> <value>1.37829413012215</value></relativerisk><relativerisk>  <age> 62</age> <sex>1</sex> <cat>3</cat> <value>2.47185126329871</value></relativerisk><relativerisk>  <age> 62</age> <sex>1</sex> <cat>4</cat> <value>5.11502121055317</value></relativerisk><relativerisk>  <age> 62</age> <sex>1</sex> <cat>5</cat> <value>0.024794911296</value></relativerisk><relativerisk>  <age> 62</age> <sex>1</sex> <cat>6</cat> <value>0.024794911296</value></relativerisk><relativerisk>  <age> 62</age> <sex>1</sex> <cat>7</cat> <value>0.024794911296</value></relativerisk><relativerisk>  <age> 62</age> <sex>1</sex> <cat>8</cat> <value>0.024794911296</value></relativerisk><relativerisk>  <age> 63</age> <sex>0</sex> <cat>1</cat> <value>0.637846867635185</value></relativerisk><relativerisk>  <age> 63</age> <sex>0</sex> <cat>2</cat> <value>1.36939400049304</value></relativerisk><relativerisk>  <age> 63</age> <sex>0</sex> <cat>3</cat> <value>2.45622271913919</value></relativerisk><relativerisk>  <age> 63</age> <sex>0</sex> <cat>4</cat> <value>5.57657121767477</value></relativerisk><relativerisk>  <age> 63</age> <sex>0</sex> <cat>5</cat> <value>0.024794911296</value></relativerisk><relativerisk>  <age> 63</age> <sex>0</sex> <cat>6</cat> <value>0.024794911296</value></relativerisk><relativerisk>  <age> 63</age> <sex>0</sex> <cat>7</cat> <value>0.024794911296</value></relativerisk><relativerisk>  <age> 63</age> <sex>0</sex> <cat>8</cat> <value>0.024794911296</value></relativerisk><relativerisk>  <age> 63</age> <sex>1</sex> <cat>1</cat> <value>0.657848736606699</value></relativerisk><relativerisk>  <age> 63</age> <sex>1</sex> <cat>2</cat> <value>1.37829413012215</value></relativerisk><relativerisk>  <age> 63</age> <sex>1</sex> <cat>3</cat> <value>2.47185126329871</value></relativerisk><relativerisk>  <age> 63</age> <sex>1</sex> <cat>4</cat> <value>5.11502121055317</value></relativerisk><relativerisk>  <age> 63</age> <sex>1</sex> <cat>5</cat> <value>0.024794911296</value></relativerisk><relativerisk>  <age> 63</age> <sex>1</sex> <cat>6</cat> <value>0.024794911296</value></relativerisk><relativerisk>  <age> 63</age> <sex>1</sex> <cat>7</cat> <value>0.024794911296</value></relativerisk><relativerisk>  <age> 63</age> <sex>1</sex> <cat>8</cat> <value>0.024794911296</value></relativerisk><relativerisk>  <age> 64</age> <sex>0</sex> <cat>1</cat> <value>0.637846867635185</value></relativerisk><relativerisk>  <age> 64</age> <sex>0</sex> <cat>2</cat> <value>1.36939400049304</value></relativerisk><relativerisk>  <age> 64</age> <sex>0</sex> <cat>3</cat> <value>2.45622271913919</value></relativerisk><relativerisk>  <age> 64</age> <sex>0</sex> <cat>4</cat> <value>5.57657121767477</value></relativerisk><relativerisk>  <age> 64</age> <sex>0</sex> <cat>5</cat> <value>0.024794911296</value></relativerisk><relativerisk>  <age> 64</age> <sex>0</sex> <cat>6</cat> <value>0.024794911296</value></relativerisk><relativerisk>  <age> 64</age> <sex>0</sex> <cat>7</cat> <value>0.024794911296</value></relativerisk><relativerisk>  <age> 64</age> <sex>0</sex> <cat>8</cat> <value>0.024794911296</value></relativerisk><relativerisk>  <age> 64</age> <sex>1</sex> <cat>1</cat> <value>0.657848736606699</value></relativerisk><relativerisk>  <age> 64</age> <sex>1</sex> <cat>2</cat> <value>1.37829413012215</value></relativerisk><relativerisk>  <age> 64</age> <sex>1</sex> <cat>3</cat> <value>2.47185126329871</value></relativerisk><relativerisk>  <age> 64</age> <sex>1</sex> <cat>4</cat> <value>5.11502121055317</value></relativerisk><relativerisk>  <age> 64</age> <sex>1</sex> <cat>5</cat> <value>0.024794911296</value></relativerisk><relativerisk>  <age> 64</age> <sex>1</sex> <cat>6</cat> <value>0.024794911296</value></relativerisk><relativerisk>  <age> 64</age> <sex>1</sex> <cat>7</cat> <value>0.024794911296</value></relativerisk><relativerisk>  <age> 64</age> <sex>1</sex> <cat>8</cat> <value>0.024794911296</value></relativerisk><relativerisk>  <age> 65</age> <sex>0</sex> <cat>1</cat> <value>0.637846867635185</value></relativerisk><relativerisk>  <age> 65</age> <sex>0</sex> <cat>2</cat> <value>1.36939400049304</value></relativerisk><relativerisk>  <age> 65</age> <sex>0</sex> <cat>3</cat> <value>2.45622271913919</value></relativerisk><relativerisk>  <age> 65</age> <sex>0</sex> <cat>4</cat> <value>5.57657121767477</value></relativerisk><relativerisk>  <age> 65</age> <sex>0</sex> <cat>5</cat> <value>0.024794911296</value></relativerisk><relativerisk>  <age> 65</age> <sex>0</sex> <cat>6</cat> <value>0.024794911296</value></relativerisk><relativerisk>  <age> 65</age> <sex>0</sex> <cat>7</cat> <value>0.024794911296</value></relativerisk><relativerisk>  <age> 65</age> <sex>0</sex> <cat>8</cat> <value>0.024794911296</value></relativerisk><relativerisk>  <age> 65</age> <sex>1</sex> <cat>1</cat> <value>0.657848736606699</value></relativerisk><relativerisk>  <age> 65</age> <sex>1</sex> <cat>2</cat> <value>1.37829413012215</value></relativerisk><relativerisk>  <age> 65</age> <sex>1</sex> <cat>3</cat> <value>2.47185126329871</value></relativerisk><relativerisk>  <age> 65</age> <sex>1</sex> <cat>4</cat> <value>5.11502121055317</value></relativerisk><relativerisk>  <age> 65</age> <sex>1</sex> <cat>5</cat> <value>0.024794911296</value></relativerisk><relativerisk>  <age> 65</age> <sex>1</sex> <cat>6</cat> <value>0.024794911296</value></relativerisk><relativerisk>  <age> 65</age> <sex>1</sex> <cat>7</cat> <value>0.024794911296</value></relativerisk><relativerisk>  <age> 65</age> <sex>1</sex> <cat>8</cat> <value>0.024794911296</value></relativerisk><relativerisk>  <age> 66</age> <sex>0</sex> <cat>1</cat> <value>0.637846867635185</value></relativerisk><relativerisk>  <age> 66</age> <sex>0</sex> <cat>2</cat> <value>1.36939400049304</value></relativerisk><relativerisk>  <age> 66</age> <sex>0</sex> <cat>3</cat> <value>2.45622271913919</value></relativerisk><relativerisk>  <age> 66</age> <sex>0</sex> <cat>4</cat> <value>5.57657121767477</value></relativerisk><relativerisk>  <age> 66</age> <sex>0</sex> <cat>5</cat> <value>0.024794911296</value></relativerisk><relativerisk>  <age> 66</age> <sex>0</sex> <cat>6</cat> <value>0.024794911296</value></relativerisk><relativerisk>  <age> 66</age> <sex>0</sex> <cat>7</cat> <value>0.024794911296</value></relativerisk><relativerisk>  <age> 66</age> <sex>0</sex> <cat>8</cat> <value>0.024794911296</value></relativerisk><relativerisk>  <age> 66</age> <sex>1</sex> <cat>1</cat> <value>0.657848736606699</value></relativerisk><relativerisk>  <age> 66</age> <sex>1</sex> <cat>2</cat> <value>1.37829413012215</value></relativerisk><relativerisk>  <age> 66</age> <sex>1</sex> <cat>3</cat> <value>2.47185126329871</value></relativerisk><relativerisk>  <age> 66</age> <sex>1</sex> <cat>4</cat> <value>5.11502121055317</value></relativerisk><relativerisk>  <age> 66</age> <sex>1</sex> <cat>5</cat> <value>0.024794911296</value></relativerisk><relativerisk>  <age> 66</age> <sex>1</sex> <cat>6</cat> <value>0.024794911296</value></relativerisk><relativerisk>  <age> 66</age> <sex>1</sex> <cat>7</cat> <value>0.024794911296</value></relativerisk><relativerisk>  <age> 66</age> <sex>1</sex> <cat>8</cat> <value>0.024794911296</value></relativerisk><relativerisk>  <age> 67</age> <sex>0</sex> <cat>1</cat> <value>0.637846867635185</value></relativerisk><relativerisk>  <age> 67</age> <sex>0</sex> <cat>2</cat> <value>1.36939400049304</value></relativerisk><relativerisk>  <age> 67</age> <sex>0</sex> <cat>3</cat> <value>2.45622271913919</value></relativerisk><relativerisk>  <age> 67</age> <sex>0</sex> <cat>4</cat> <value>5.57657121767477</value></relativerisk><relativerisk>  <age> 67</age> <sex>0</sex> <cat>5</cat> <value>0.024794911296</value></relativerisk><relativerisk>  <age> 67</age> <sex>0</sex> <cat>6</cat> <value>0.024794911296</value></relativerisk><relativerisk>  <age> 67</age> <sex>0</sex> <cat>7</cat> <value>0.024794911296</value></relativerisk><relativerisk>  <age> 67</age> <sex>0</sex> <cat>8</cat> <value>0.024794911296</value></relativerisk><relativerisk>  <age> 67</age> <sex>1</sex> <cat>1</cat> <value>0.657848736606699</value></relativerisk><relativerisk>  <age> 67</age> <sex>1</sex> <cat>2</cat> <value>1.37829413012215</value></relativerisk><relativerisk>  <age> 67</age> <sex>1</sex> <cat>3</cat> <value>2.47185126329871</value></relativerisk><relativerisk>  <age> 67</age> <sex>1</sex> <cat>4</cat> <value>5.11502121055317</value></relativerisk><relativerisk>  <age> 67</age> <sex>1</sex> <cat>5</cat> <value>0.024794911296</value></relativerisk><relativerisk>  <age> 67</age> <sex>1</sex> <cat>6</cat> <value>0.024794911296</value></relativerisk><relativerisk>  <age> 67</age> <sex>1</sex> <cat>7</cat> <value>0.024794911296</value></relativerisk><relativerisk>  <age> 67</age> <sex>1</sex> <cat>8</cat> <value>0.024794911296</value></relativerisk><relativerisk>  <age> 68</age> <sex>0</sex> <cat>1</cat> <value>0.637846867635185</value></relativerisk><relativerisk>  <age> 68</age> <sex>0</sex> <cat>2</cat> <value>1.36939400049304</value></relativerisk><relativerisk>  <age> 68</age> <sex>0</sex> <cat>3</cat> <value>2.45622271913919</value></relativerisk><relativerisk>  <age> 68</age> <sex>0</sex> <cat>4</cat> <value>5.57657121767477</value></relativerisk><relativerisk>  <age> 68</age> <sex>0</sex> <cat>5</cat> <value>0.024794911296</value></relativerisk><relativerisk>  <age> 68</age> <sex>0</sex> <cat>6</cat> <value>0.024794911296</value></relativerisk><relativerisk>  <age> 68</age> <sex>0</sex> <cat>7</cat> <value>0.024794911296</value></relativerisk><relativerisk>  <age> 68</age> <sex>0</sex> <cat>8</cat> <value>0.024794911296</value></relativerisk><relativerisk>  <age> 68</age> <sex>1</sex> <cat>1</cat> <value>0.657848736606699</value></relativerisk><relativerisk>  <age> 68</age> <sex>1</sex> <cat>2</cat> <value>1.37829413012215</value></relativerisk><relativerisk>  <age> 68</age> <sex>1</sex> <cat>3</cat> <value>2.47185126329871</value></relativerisk><relativerisk>  <age> 68</age> <sex>1</sex> <cat>4</cat> <value>5.11502121055317</value></relativerisk><relativerisk>  <age> 68</age> <sex>1</sex> <cat>5</cat> <value>0.024794911296</value></relativerisk><relativerisk>  <age> 68</age> <sex>1</sex> <cat>6</cat> <value>0.024794911296</value></relativerisk><relativerisk>  <age> 68</age> <sex>1</sex> <cat>7</cat> <value>0.024794911296</value></relativerisk><relativerisk>  <age> 68</age> <sex>1</sex> <cat>8</cat> <value>0.024794911296</value></relativerisk><relativerisk>  <age> 69</age> <sex>0</sex> <cat>1</cat> <value>0.637846867635185</value></relativerisk><relativerisk>  <age> 69</age> <sex>0</sex> <cat>2</cat> <value>1.36939400049304</value></relativerisk><relativerisk>  <age> 69</age> <sex>0</sex> <cat>3</cat> <value>2.45622271913919</value></relativerisk><relativerisk>  <age> 69</age> <sex>0</sex> <cat>4</cat> <value>5.57657121767477</value></relativerisk><relativerisk>  <age> 69</age> <sex>0</sex> <cat>5</cat> <value>0.024794911296</value></relativerisk><relativerisk>  <age> 69</age> <sex>0</sex> <cat>6</cat> <value>0.024794911296</value></relativerisk><relativerisk>  <age> 69</age> <sex>0</sex> <cat>7</cat> <value>0.024794911296</value></relativerisk><relativerisk>  <age> 69</age> <sex>0</sex> <cat>8</cat> <value>0.024794911296</value></relativerisk><relativerisk>  <age> 69</age> <sex>1</sex> <cat>1</cat> <value>0.657848736606699</value></relativerisk><relativerisk>  <age> 69</age> <sex>1</sex> <cat>2</cat> <value>1.37829413012215</value></relativerisk><relativerisk>  <age> 69</age> <sex>1</sex> <cat>3</cat> <value>2.47185126329871</value></relativerisk><relativerisk>  <age> 69</age> <sex>1</sex> <cat>4</cat> <value>5.11502121055317</value></relativerisk><relativerisk>  <age> 69</age> <sex>1</sex> <cat>5</cat> <value>0.024794911296</value></relativerisk><relativerisk>  <age> 69</age> <sex>1</sex> <cat>6</cat> <value>0.024794911296</value></relativerisk><relativerisk>  <age> 69</age> <sex>1</sex> <cat>7</cat> <value>0.024794911296</value></relativerisk><relativerisk>  <age> 69</age> <sex>1</sex> <cat>8</cat> <value>0.024794911296</value></relativerisk><relativerisk>  <age> 70</age> <sex>0</sex> <cat>1</cat> <value>0.688822936779392</value></relativerisk><relativerisk>  <age> 70</age> <sex>0</sex> <cat>2</cat> <value>1.29772801890231</value></relativerisk><relativerisk>  <age> 70</age> <sex>0</sex> <cat>3</cat> <value>2.10637936886025</value></relativerisk><relativerisk>  <age> 70</age> <sex>0</sex> <cat>4</cat> <value>4.15668689358857</value></relativerisk><relativerisk>  <age> 70</age> <sex>0</sex> <cat>5</cat> <value>0.046656</value></relativerisk><relativerisk>  <age> 70</age> <sex>0</sex> <cat>6</cat> <value>0.046656</value></relativerisk><relativerisk>  <age> 70</age> <sex>0</sex> <cat>7</cat> <value>0.046656</value></relativerisk><relativerisk>  <age> 70</age> <sex>0</sex> <cat>8</cat> <value>0.046656</value></relativerisk><relativerisk>  <age> 70</age> <sex>1</sex> <cat>1</cat> <value>0.706682492944304</value></relativerisk><relativerisk>  <age> 70</age> <sex>1</sex> <cat>2</cat> <value>1.30471631934344</value></relativerisk><relativerisk>  <age> 70</age> <sex>1</sex> <cat>3</cat> <value>2.11748421108709</value></relativerisk><relativerisk>  <age> 70</age> <sex>1</sex> <cat>4</cat> <value>3.86939388487684</value></relativerisk><relativerisk>  <age> 70</age> <sex>1</sex> <cat>5</cat> <value>0.046656</value></relativerisk><relativerisk>  <age> 70</age> <sex>1</sex> <cat>6</cat> <value>0.046656</value></relativerisk><relativerisk>  <age> 70</age> <sex>1</sex> <cat>7</cat> <value>0.046656</value></relativerisk><relativerisk>  <age> 70</age> <sex>1</sex> <cat>8</cat> <value>0.046656</value></relativerisk><relativerisk>  <age> 71</age> <sex>0</sex> <cat>1</cat> <value>0.688822936779392</value></relativerisk><relativerisk>  <age> 71</age> <sex>0</sex> <cat>2</cat> <value>1.29772801890231</value></relativerisk><relativerisk>  <age> 71</age> <sex>0</sex> <cat>3</cat> <value>2.10637936886025</value></relativerisk><relativerisk>  <age> 71</age> <sex>0</sex> <cat>4</cat> <value>4.15668689358857</value></relativerisk><relativerisk>  <age> 71</age> <sex>0</sex> <cat>5</cat> <value>0.046656</value></relativerisk><relativerisk>  <age> 71</age> <sex>0</sex> <cat>6</cat> <value>0.046656</value></relativerisk><relativerisk>  <age> 71</age> <sex>0</sex> <cat>7</cat> <value>0.046656</value></relativerisk><relativerisk>  <age> 71</age> <sex>0</sex> <cat>8</cat> <value>0.046656</value></relativerisk><relativerisk>  <age> 71</age> <sex>1</sex> <cat>1</cat> <value>0.706682492944304</value></relativerisk><relativerisk>  <age> 71</age> <sex>1</sex> <cat>2</cat> <value>1.30471631934344</value></relativerisk><relativerisk>  <age> 71</age> <sex>1</sex> <cat>3</cat> <value>2.11748421108709</value></relativerisk><relativerisk>  <age> 71</age> <sex>1</sex> <cat>4</cat> <value>3.86939388487684</value></relativerisk><relativerisk>  <age> 71</age> <sex>1</sex> <cat>5</cat> <value>0.046656</value></relativerisk><relativerisk>  <age> 71</age> <sex>1</sex> <cat>6</cat> <value>0.046656</value></relativerisk><relativerisk>  <age> 71</age> <sex>1</sex> <cat>7</cat> <value>0.046656</value></relativerisk><relativerisk>  <age> 71</age> <sex>1</sex> <cat>8</cat> <value>0.046656</value></relativerisk><relativerisk>  <age> 72</age> <sex>0</sex> <cat>1</cat> <value>0.688822936779392</value></relativerisk><relativerisk>  <age> 72</age> <sex>0</sex> <cat>2</cat> <value>1.29772801890231</value></relativerisk><relativerisk>  <age> 72</age> <sex>0</sex> <cat>3</cat> <value>2.10637936886025</value></relativerisk><relativerisk>  <age> 72</age> <sex>0</sex> <cat>4</cat> <value>4.15668689358857</value></relativerisk><relativerisk>  <age> 72</age> <sex>0</sex> <cat>5</cat> <value>0.046656</value></relativerisk><relativerisk>  <age> 72</age> <sex>0</sex> <cat>6</cat> <value>0.046656</value></relativerisk><relativerisk>  <age> 72</age> <sex>0</sex> <cat>7</cat> <value>0.046656</value></relativerisk><relativerisk>  <age> 72</age> <sex>0</sex> <cat>8</cat> <value>0.046656</value></relativerisk><relativerisk>  <age> 72</age> <sex>1</sex> <cat>1</cat> <value>0.706682492944304</value></relativerisk><relativerisk>  <age> 72</age> <sex>1</sex> <cat>2</cat> <value>1.30471631934344</value></relativerisk><relativerisk>  <age> 72</age> <sex>1</sex> <cat>3</cat> <value>2.11748421108709</value></relativerisk><relativerisk>  <age> 72</age> <sex>1</sex> <cat>4</cat> <value>3.86939388487684</value></relativerisk><relativerisk>  <age> 72</age> <sex>1</sex> <cat>5</cat> <value>0.046656</value></relativerisk><relativerisk>  <age> 72</age> <sex>1</sex> <cat>6</cat> <value>0.046656</value></relativerisk><relativerisk>  <age> 72</age> <sex>1</sex> <cat>7</cat> <value>0.046656</value></relativerisk><relativerisk>  <age> 72</age> <sex>1</sex> <cat>8</cat> <value>0.046656</value></relativerisk><relativerisk>  <age> 73</age> <sex>0</sex> <cat>1</cat> <value>0.688822936779392</value></relativerisk><relativerisk>  <age> 73</age> <sex>0</sex> <cat>2</cat> <value>1.29772801890231</value></relativerisk><relativerisk>  <age> 73</age> <sex>0</sex> <cat>3</cat> <value>2.10637936886025</value></relativerisk><relativerisk>  <age> 73</age> <sex>0</sex> <cat>4</cat> <value>4.15668689358857</value></relativerisk><relativerisk>  <age> 73</age> <sex>0</sex> <cat>5</cat> <value>0.046656</value></relativerisk><relativerisk>  <age> 73</age> <sex>0</sex> <cat>6</cat> <value>0.046656</value></relativerisk><relativerisk>  <age> 73</age> <sex>0</sex> <cat>7</cat> <value>0.046656</value></relativerisk><relativerisk>  <age> 73</age> <sex>0</sex> <cat>8</cat> <value>0.046656</value></relativerisk><relativerisk>  <age> 73</age> <sex>1</sex> <cat>1</cat> <value>0.706682492944304</value></relativerisk><relativerisk>  <age> 73</age> <sex>1</sex> <cat>2</cat> <value>1.30471631934344</value></relativerisk><relativerisk>  <age> 73</age> <sex>1</sex> <cat>3</cat> <value>2.11748421108709</value></relativerisk><relativerisk>  <age> 73</age> <sex>1</sex> <cat>4</cat> <value>3.86939388487684</value></relativerisk><relativerisk>  <age> 73</age> <sex>1</sex> <cat>5</cat> <value>0.046656</value></relativerisk><relativerisk>  <age> 73</age> <sex>1</sex> <cat>6</cat> <value>0.046656</value></relativerisk><relativerisk>  <age> 73</age> <sex>1</sex> <cat>7</cat> <value>0.046656</value></relativerisk><relativerisk>  <age> 73</age> <sex>1</sex> <cat>8</cat> <value>0.046656</value></relativerisk><relativerisk>  <age> 74</age> <sex>0</sex> <cat>1</cat> <value>0.688822936779392</value></relativerisk><relativerisk>  <age> 74</age> <sex>0</sex> <cat>2</cat> <value>1.29772801890231</value></relativerisk><relativerisk>  <age> 74</age> <sex>0</sex> <cat>3</cat> <value>2.10637936886025</value></relativerisk><relativerisk>  <age> 74</age> <sex>0</sex> <cat>4</cat> <value>4.15668689358857</value></relativerisk><relativerisk>  <age> 74</age> <sex>0</sex> <cat>5</cat> <value>0.046656</value></relativerisk><relativerisk>  <age> 74</age> <sex>0</sex> <cat>6</cat> <value>0.046656</value></relativerisk><relativerisk>  <age> 74</age> <sex>0</sex> <cat>7</cat> <value>0.046656</value></relativerisk><relativerisk>  <age> 74</age> <sex>0</sex> <cat>8</cat> <value>0.046656</value></relativerisk><relativerisk>  <age> 74</age> <sex>1</sex> <cat>1</cat> <value>0.706682492944304</value></relativerisk><relativerisk>  <age> 74</age> <sex>1</sex> <cat>2</cat> <value>1.30471631934344</value></relativerisk><relativerisk>  <age> 74</age> <sex>1</sex> <cat>3</cat> <value>2.11748421108709</value></relativerisk><relativerisk>  <age> 74</age> <sex>1</sex> <cat>4</cat> <value>3.86939388487684</value></relativerisk><relativerisk>  <age> 74</age> <sex>1</sex> <cat>5</cat> <value>0.046656</value></relativerisk><relativerisk>  <age> 74</age> <sex>1</sex> <cat>6</cat> <value>0.046656</value></relativerisk><relativerisk>  <age> 74</age> <sex>1</sex> <cat>7</cat> <value>0.046656</value></relativerisk><relativerisk>  <age> 74</age> <sex>1</sex> <cat>8</cat> <value>0.046656</value></relativerisk><relativerisk>  <age> 75</age> <sex>0</sex> <cat>1</cat> <value>0.688822936779392</value></relativerisk><relativerisk>  <age> 75</age> <sex>0</sex> <cat>2</cat> <value>1.29772801890231</value></relativerisk><relativerisk>  <age> 75</age> <sex>0</sex> <cat>3</cat> <value>2.10637936886025</value></relativerisk><relativerisk>  <age> 75</age> <sex>0</sex> <cat>4</cat> <value>4.15668689358857</value></relativerisk><relativerisk>  <age> 75</age> <sex>0</sex> <cat>5</cat> <value>0.046656</value></relativerisk><relativerisk>  <age> 75</age> <sex>0</sex> <cat>6</cat> <value>0.046656</value></relativerisk><relativerisk>  <age> 75</age> <sex>0</sex> <cat>7</cat> <value>0.046656</value></relativerisk><relativerisk>  <age> 75</age> <sex>0</sex> <cat>8</cat> <value>0.046656</value></relativerisk><relativerisk>  <age> 75</age> <sex>1</sex> <cat>1</cat> <value>0.706682492944304</value></relativerisk><relativerisk>  <age> 75</age> <sex>1</sex> <cat>2</cat> <value>1.30471631934344</value></relativerisk><relativerisk>  <age> 75</age> <sex>1</sex> <cat>3</cat> <value>2.11748421108709</value></relativerisk><relativerisk>  <age> 75</age> <sex>1</sex> <cat>4</cat> <value>3.86939388487684</value></relativerisk><relativerisk>  <age> 75</age> <sex>1</sex> <cat>5</cat> <value>0.046656</value></relativerisk><relativerisk>  <age> 75</age> <sex>1</sex> <cat>6</cat> <value>0.046656</value></relativerisk><relativerisk>  <age> 75</age> <sex>1</sex> <cat>7</cat> <value>0.046656</value></relativerisk><relativerisk>  <age> 75</age> <sex>1</sex> <cat>8</cat> <value>0.046656</value></relativerisk><relativerisk>  <age> 76</age> <sex>0</sex> <cat>1</cat> <value>0.688822936779392</value></relativerisk><relativerisk>  <age> 76</age> <sex>0</sex> <cat>2</cat> <value>1.29772801890231</value></relativerisk><relativerisk>  <age> 76</age> <sex>0</sex> <cat>3</cat> <value>2.10637936886025</value></relativerisk><relativerisk>  <age> 76</age> <sex>0</sex> <cat>4</cat> <value>4.15668689358857</value></relativerisk><relativerisk>  <age> 76</age> <sex>0</sex> <cat>5</cat> <value>0.046656</value></relativerisk><relativerisk>  <age> 76</age> <sex>0</sex> <cat>6</cat> <value>0.046656</value></relativerisk><relativerisk>  <age> 76</age> <sex>0</sex> <cat>7</cat> <value>0.046656</value></relativerisk><relativerisk>  <age> 76</age> <sex>0</sex> <cat>8</cat> <value>0.046656</value></relativerisk><relativerisk>  <age> 76</age> <sex>1</sex> <cat>1</cat> <value>0.706682492944304</value></relativerisk><relativerisk>  <age> 76</age> <sex>1</sex> <cat>2</cat> <value>1.30471631934344</value></relativerisk><relativerisk>  <age> 76</age> <sex>1</sex> <cat>3</cat> <value>2.11748421108709</value></relativerisk><relativerisk>  <age> 76</age> <sex>1</sex> <cat>4</cat> <value>3.86939388487684</value></relativerisk><relativerisk>  <age> 76</age> <sex>1</sex> <cat>5</cat> <value>0.046656</value></relativerisk><relativerisk>  <age> 76</age> <sex>1</sex> <cat>6</cat> <value>0.046656</value></relativerisk><relativerisk>  <age> 76</age> <sex>1</sex> <cat>7</cat> <value>0.046656</value></relativerisk><relativerisk>  <age> 76</age> <sex>1</sex> <cat>8</cat> <value>0.046656</value></relativerisk><relativerisk>  <age> 77</age> <sex>0</sex> <cat>1</cat> <value>0.688822936779392</value></relativerisk><relativerisk>  <age> 77</age> <sex>0</sex> <cat>2</cat> <value>1.29772801890231</value></relativerisk><relativerisk>  <age> 77</age> <sex>0</sex> <cat>3</cat> <value>2.10637936886025</value></relativerisk><relativerisk>  <age> 77</age> <sex>0</sex> <cat>4</cat> <value>4.15668689358857</value></relativerisk><relativerisk>  <age> 77</age> <sex>0</sex> <cat>5</cat> <value>0.046656</value></relativerisk><relativerisk>  <age> 77</age> <sex>0</sex> <cat>6</cat> <value>0.046656</value></relativerisk><relativerisk>  <age> 77</age> <sex>0</sex> <cat>7</cat> <value>0.046656</value></relativerisk><relativerisk>  <age> 77</age> <sex>0</sex> <cat>8</cat> <value>0.046656</value></relativerisk><relativerisk>  <age> 77</age> <sex>1</sex> <cat>1</cat> <value>0.706682492944304</value></relativerisk><relativerisk>  <age> 77</age> <sex>1</sex> <cat>2</cat> <value>1.30471631934344</value></relativerisk><relativerisk>  <age> 77</age> <sex>1</sex> <cat>3</cat> <value>2.11748421108709</value></relativerisk><relativerisk>  <age> 77</age> <sex>1</sex> <cat>4</cat> <value>3.86939388487684</value></relativerisk><relativerisk>  <age> 77</age> <sex>1</sex> <cat>5</cat> <value>0.046656</value></relativerisk><relativerisk>  <age> 77</age> <sex>1</sex> <cat>6</cat> <value>0.046656</value></relativerisk><relativerisk>  <age> 77</age> <sex>1</sex> <cat>7</cat> <value>0.046656</value></relativerisk><relativerisk>  <age> 77</age> <sex>1</sex> <cat>8</cat> <value>0.046656</value></relativerisk><relativerisk>  <age> 78</age> <sex>0</sex> <cat>1</cat> <value>0.688822936779392</value></relativerisk><relativerisk>  <age> 78</age> <sex>0</sex> <cat>2</cat> <value>1.29772801890231</value></relativerisk><relativerisk>  <age> 78</age> <sex>0</sex> <cat>3</cat> <value>2.10637936886025</value></relativerisk><relativerisk>  <age> 78</age> <sex>0</sex> <cat>4</cat> <value>4.15668689358857</value></relativerisk><relativerisk>  <age> 78</age> <sex>0</sex> <cat>5</cat> <value>0.046656</value></relativerisk><relativerisk>  <age> 78</age> <sex>0</sex> <cat>6</cat> <value>0.046656</value></relativerisk><relativerisk>  <age> 78</age> <sex>0</sex> <cat>7</cat> <value>0.046656</value></relativerisk><relativerisk>  <age> 78</age> <sex>0</sex> <cat>8</cat> <value>0.046656</value></relativerisk><relativerisk>  <age> 78</age> <sex>1</sex> <cat>1</cat> <value>0.706682492944304</value></relativerisk><relativerisk>  <age> 78</age> <sex>1</sex> <cat>2</cat> <value>1.30471631934344</value></relativerisk><relativerisk>  <age> 78</age> <sex>1</sex> <cat>3</cat> <value>2.11748421108709</value></relativerisk><relativerisk>  <age> 78</age> <sex>1</sex> <cat>4</cat> <value>3.86939388487684</value></relativerisk><relativerisk>  <age> 78</age> <sex>1</sex> <cat>5</cat> <value>0.046656</value></relativerisk><relativerisk>  <age> 78</age> <sex>1</sex> <cat>6</cat> <value>0.046656</value></relativerisk><relativerisk>  <age> 78</age> <sex>1</sex> <cat>7</cat> <value>0.046656</value></relativerisk><relativerisk>  <age> 78</age> <sex>1</sex> <cat>8</cat> <value>0.046656</value></relativerisk><relativerisk>  <age> 79</age> <sex>0</sex> <cat>1</cat> <value>0.688822936779392</value></relativerisk><relativerisk>  <age> 79</age> <sex>0</sex> <cat>2</cat> <value>1.29772801890231</value></relativerisk><relativerisk>  <age> 79</age> <sex>0</sex> <cat>3</cat> <value>2.10637936886025</value></relativerisk><relativerisk>  <age> 79</age> <sex>0</sex> <cat>4</cat> <value>4.15668689358857</value></relativerisk><relativerisk>  <age> 79</age> <sex>0</sex> <cat>5</cat> <value>0.046656</value></relativerisk><relativerisk>  <age> 79</age> <sex>0</sex> <cat>6</cat> <value>0.046656</value></relativerisk><relativerisk>  <age> 79</age> <sex>0</sex> <cat>7</cat> <value>0.046656</value></relativerisk><relativerisk>  <age> 79</age> <sex>0</sex> <cat>8</cat> <value>0.046656</value></relativerisk><relativerisk>  <age> 79</age> <sex>1</sex> <cat>1</cat> <value>0.706682492944304</value></relativerisk><relativerisk>  <age> 79</age> <sex>1</sex> <cat>2</cat> <value>1.30471631934344</value></relativerisk><relativerisk>  <age> 79</age> <sex>1</sex> <cat>3</cat> <value>2.11748421108709</value></relativerisk><relativerisk>  <age> 79</age> <sex>1</sex> <cat>4</cat> <value>3.86939388487684</value></relativerisk><relativerisk>  <age> 79</age> <sex>1</sex> <cat>5</cat> <value>0.046656</value></relativerisk><relativerisk>  <age> 79</age> <sex>1</sex> <cat>6</cat> <value>0.046656</value></relativerisk><relativerisk>  <age> 79</age> <sex>1</sex> <cat>7</cat> <value>0.046656</value></relativerisk><relativerisk>  <age> 79</age> <sex>1</sex> <cat>8</cat> <value>0.046656</value></relativerisk><relativerisk>  <age> 80</age> <sex>0</sex> <cat>1</cat> <value>0.746585308819272</value></relativerisk><relativerisk>  <age> 80</age> <sex>0</sex> <cat>2</cat> <value>1.22668725216605</value></relativerisk><relativerisk>  <age> 80</age> <sex>0</sex> <cat>3</cat> <value>1.79327349939553</value></relativerisk><relativerisk>  <age> 80</age> <sex>0</sex> <cat>4</cat> <value>3.05552693316978</value></relativerisk><relativerisk>  <age> 80</age> <sex>0</sex> <cat>5</cat> <value>0.0904583821690001</value></relativerisk><relativerisk>  <age> 80</age> <sex>0</sex> <cat>6</cat> <value>0.0904583821690001</value></relativerisk><relativerisk>  <age> 80</age> <sex>0</sex> <cat>7</cat> <value>0.0904583821690001</value></relativerisk><relativerisk>  <age> 80</age> <sex>0</sex> <cat>8</cat> <value>0.0904583821690001</value></relativerisk><relativerisk>  <age> 80</age> <sex>1</sex> <cat>1</cat> <value>0.761718925825018</value></relativerisk><relativerisk>  <age> 80</age> <sex>1</sex> <cat>2</cat> <value>1.23186302413218</value></relativerisk><relativerisk>  <age> 80</age> <sex>1</sex> <cat>3</cat> <value>1.80068115884146</value></relativerisk><relativerisk>  <age> 80</age> <sex>1</sex> <cat>4</cat> <value>2.88868962246313</value></relativerisk><relativerisk>  <age> 80</age> <sex>1</sex> <cat>5</cat> <value>0.0904583821690001</value></relativerisk><relativerisk>  <age> 80</age> <sex>1</sex> <cat>6</cat> <value>0.0904583821690001</value></relativerisk><relativerisk>  <age> 80</age> <sex>1</sex> <cat>7</cat> <value>0.0904583821690001</value></relativerisk><relativerisk>  <age> 80</age> <sex>1</sex> <cat>8</cat> <value>0.0904583821690001</value></relativerisk><relativerisk>  <age> 81</age> <sex>0</sex> <cat>1</cat> <value>0.746585308819272</value></relativerisk><relativerisk>  <age> 81</age> <sex>0</sex> <cat>2</cat> <value>1.22668725216605</value></relativerisk><relativerisk>  <age> 81</age> <sex>0</sex> <cat>3</cat> <value>1.79327349939553</value></relativerisk><relativerisk>  <age> 81</age> <sex>0</sex> <cat>4</cat> <value>3.05552693316978</value></relativerisk><relativerisk>  <age> 81</age> <sex>0</sex> <cat>5</cat> <value>0.0904583821690001</value></relativerisk><relativerisk>  <age> 81</age> <sex>0</sex> <cat>6</cat> <value>0.0904583821690001</value></relativerisk><relativerisk>  <age> 81</age> <sex>0</sex> <cat>7</cat> <value>0.0904583821690001</value></relativerisk><relativerisk>  <age> 81</age> <sex>0</sex> <cat>8</cat> <value>0.0904583821690001</value></relativerisk><relativerisk>  <age> 81</age> <sex>1</sex> <cat>1</cat> <value>0.761718925825018</value></relativerisk><relativerisk>  <age> 81</age> <sex>1</sex> <cat>2</cat> <value>1.23186302413218</value></relativerisk><relativerisk>  <age> 81</age> <sex>1</sex> <cat>3</cat> <value>1.80068115884146</value></relativerisk><relativerisk>  <age> 81</age> <sex>1</sex> <cat>4</cat> <value>2.88868962246313</value></relativerisk><relativerisk>  <age> 81</age> <sex>1</sex> <cat>5</cat> <value>0.0904583821690001</value></relativerisk><relativerisk>  <age> 81</age> <sex>1</sex> <cat>6</cat> <value>0.0904583821690001</value></relativerisk><relativerisk>  <age> 81</age> <sex>1</sex> <cat>7</cat> <value>0.0904583821690001</value></relativerisk><relativerisk>  <age> 81</age> <sex>1</sex> <cat>8</cat> <value>0.0904583821690001</value></relativerisk><relativerisk>  <age> 82</age> <sex>0</sex> <cat>1</cat> <value>0.746585308819272</value></relativerisk><relativerisk>  <age> 82</age> <sex>0</sex> <cat>2</cat> <value>1.22668725216605</value></relativerisk><relativerisk>  <age> 82</age> <sex>0</sex> <cat>3</cat> <value>1.79327349939553</value></relativerisk><relativerisk>  <age> 82</age> <sex>0</sex> <cat>4</cat> <value>3.05552693316978</value></relativerisk><relativerisk>  <age> 82</age> <sex>0</sex> <cat>5</cat> <value>0.0904583821690001</value></relativerisk><relativerisk>  <age> 82</age> <sex>0</sex> <cat>6</cat> <value>0.0904583821690001</value></relativerisk><relativerisk>  <age> 82</age> <sex>0</sex> <cat>7</cat> <value>0.0904583821690001</value></relativerisk><relativerisk>  <age> 82</age> <sex>0</sex> <cat>8</cat> <value>0.0904583821690001</value></relativerisk><relativerisk>  <age> 82</age> <sex>1</sex> <cat>1</cat> <value>0.761718925825018</value></relativerisk><relativerisk>  <age> 82</age> <sex>1</sex> <cat>2</cat> <value>1.23186302413218</value></relativerisk><relativerisk>  <age> 82</age> <sex>1</sex> <cat>3</cat> <value>1.80068115884146</value></relativerisk><relativerisk>  <age> 82</age> <sex>1</sex> <cat>4</cat> <value>2.88868962246313</value></relativerisk><relativerisk>  <age> 82</age> <sex>1</sex> <cat>5</cat> <value>0.0904583821690001</value></relativerisk><relativerisk>  <age> 82</age> <sex>1</sex> <cat>6</cat> <value>0.0904583821690001</value></relativerisk><relativerisk>  <age> 82</age> <sex>1</sex> <cat>7</cat> <value>0.0904583821690001</value></relativerisk><relativerisk>  <age> 82</age> <sex>1</sex> <cat>8</cat> <value>0.0904583821690001</value></relativerisk><relativerisk>  <age> 83</age> <sex>0</sex> <cat>1</cat> <value>0.746585308819272</value></relativerisk><relativerisk>  <age> 83</age> <sex>0</sex> <cat>2</cat> <value>1.22668725216605</value></relativerisk><relativerisk>  <age> 83</age> <sex>0</sex> <cat>3</cat> <value>1.79327349939553</value></relativerisk><relativerisk>  <age> 83</age> <sex>0</sex> <cat>4</cat> <value>3.05552693316978</value></relativerisk><relativerisk>  <age> 83</age> <sex>0</sex> <cat>5</cat> <value>0.0904583821690001</value></relativerisk><relativerisk>  <age> 83</age> <sex>0</sex> <cat>6</cat> <value>0.0904583821690001</value></relativerisk><relativerisk>  <age> 83</age> <sex>0</sex> <cat>7</cat> <value>0.0904583821690001</value></relativerisk><relativerisk>  <age> 83</age> <sex>0</sex> <cat>8</cat> <value>0.0904583821690001</value></relativerisk><relativerisk>  <age> 83</age> <sex>1</sex> <cat>1</cat> <value>0.761718925825018</value></relativerisk><relativerisk>  <age> 83</age> <sex>1</sex> <cat>2</cat> <value>1.23186302413218</value></relativerisk><relativerisk>  <age> 83</age> <sex>1</sex> <cat>3</cat> <value>1.80068115884146</value></relativerisk><relativerisk>  <age> 83</age> <sex>1</sex> <cat>4</cat> <value>2.88868962246313</value></relativerisk><relativerisk>  <age> 83</age> <sex>1</sex> <cat>5</cat> <value>0.0904583821690001</value></relativerisk><relativerisk>  <age> 83</age> <sex>1</sex> <cat>6</cat> <value>0.0904583821690001</value></relativerisk><relativerisk>  <age> 83</age> <sex>1</sex> <cat>7</cat> <value>0.0904583821690001</value></relativerisk><relativerisk>  <age> 83</age> <sex>1</sex> <cat>8</cat> <value>0.0904583821690001</value></relativerisk><relativerisk>  <age> 84</age> <sex>0</sex> <cat>1</cat> <value>0.746585308819272</value></relativerisk><relativerisk>  <age> 84</age> <sex>0</sex> <cat>2</cat> <value>1.22668725216605</value></relativerisk><relativerisk>  <age> 84</age> <sex>0</sex> <cat>3</cat> <value>1.79327349939553</value></relativerisk><relativerisk>  <age> 84</age> <sex>0</sex> <cat>4</cat> <value>3.05552693316978</value></relativerisk><relativerisk>  <age> 84</age> <sex>0</sex> <cat>5</cat> <value>0.0904583821690001</value></relativerisk><relativerisk>  <age> 84</age> <sex>0</sex> <cat>6</cat> <value>0.0904583821690001</value></relativerisk><relativerisk>  <age> 84</age> <sex>0</sex> <cat>7</cat> <value>0.0904583821690001</value></relativerisk><relativerisk>  <age> 84</age> <sex>0</sex> <cat>8</cat> <value>0.0904583821690001</value></relativerisk><relativerisk>  <age> 84</age> <sex>1</sex> <cat>1</cat> <value>0.761718925825018</value></relativerisk><relativerisk>  <age> 84</age> <sex>1</sex> <cat>2</cat> <value>1.23186302413218</value></relativerisk><relativerisk>  <age> 84</age> <sex>1</sex> <cat>3</cat> <value>1.80068115884146</value></relativerisk><relativerisk>  <age> 84</age> <sex>1</sex> <cat>4</cat> <value>2.88868962246313</value></relativerisk><relativerisk>  <age> 84</age> <sex>1</sex> <cat>5</cat> <value>0.0904583821690001</value></relativerisk><relativerisk>  <age> 84</age> <sex>1</sex> <cat>6</cat> <value>0.0904583821690001</value></relativerisk><relativerisk>  <age> 84</age> <sex>1</sex> <cat>7</cat> <value>0.0904583821690001</value></relativerisk><relativerisk>  <age> 84</age> <sex>1</sex> <cat>8</cat> <value>0.0904583821690001</value></relativerisk><relativerisk>  <age> 85</age> <sex>0</sex> <cat>1</cat> <value>0.746585308819272</value></relativerisk><relativerisk>  <age> 85</age> <sex>0</sex> <cat>2</cat> <value>1.22668725216605</value></relativerisk><relativerisk>  <age> 85</age> <sex>0</sex> <cat>3</cat> <value>1.79327349939553</value></relativerisk><relativerisk>  <age> 85</age> <sex>0</sex> <cat>4</cat> <value>3.05552693316978</value></relativerisk><relativerisk>  <age> 85</age> <sex>0</sex> <cat>5</cat> <value>0.0904583821690001</value></relativerisk><relativerisk>  <age> 85</age> <sex>0</sex> <cat>6</cat> <value>0.0904583821690001</value></relativerisk><relativerisk>  <age> 85</age> <sex>0</sex> <cat>7</cat> <value>0.0904583821690001</value></relativerisk><relativerisk>  <age> 85</age> <sex>0</sex> <cat>8</cat> <value>0.0904583821690001</value></relativerisk><relativerisk>  <age> 85</age> <sex>1</sex> <cat>1</cat> <value>0.761718925825018</value></relativerisk><relativerisk>  <age> 85</age> <sex>1</sex> <cat>2</cat> <value>1.23186302413218</value></relativerisk><relativerisk>  <age> 85</age> <sex>1</sex> <cat>3</cat> <value>1.80068115884146</value></relativerisk><relativerisk>  <age> 85</age> <sex>1</sex> <cat>4</cat> <value>2.88868962246313</value></relativerisk><relativerisk>  <age> 85</age> <sex>1</sex> <cat>5</cat> <value>0.0904583821690001</value></relativerisk><relativerisk>  <age> 85</age> <sex>1</sex> <cat>6</cat> <value>0.0904583821690001</value></relativerisk><relativerisk>  <age> 85</age> <sex>1</sex> <cat>7</cat> <value>0.0904583821690001</value></relativerisk><relativerisk>  <age> 85</age> <sex>1</sex> <cat>8</cat> <value>0.0904583821690001</value></relativerisk><relativerisk>  <age> 86</age> <sex>0</sex> <cat>1</cat> <value>0.746585308819272</value></relativerisk><relativerisk>  <age> 86</age> <sex>0</sex> <cat>2</cat> <value>1.22668725216605</value></relativerisk><relativerisk>  <age> 86</age> <sex>0</sex> <cat>3</cat> <value>1.79327349939553</value></relativerisk><relativerisk>  <age> 86</age> <sex>0</sex> <cat>4</cat> <value>3.05552693316978</value></relativerisk><relativerisk>  <age> 86</age> <sex>0</sex> <cat>5</cat> <value>0.0904583821690001</value></relativerisk><relativerisk>  <age> 86</age> <sex>0</sex> <cat>6</cat> <value>0.0904583821690001</value></relativerisk><relativerisk>  <age> 86</age> <sex>0</sex> <cat>7</cat> <value>0.0904583821690001</value></relativerisk><relativerisk>  <age> 86</age> <sex>0</sex> <cat>8</cat> <value>0.0904583821690001</value></relativerisk><relativerisk>  <age> 86</age> <sex>1</sex> <cat>1</cat> <value>0.761718925825018</value></relativerisk><relativerisk>  <age> 86</age> <sex>1</sex> <cat>2</cat> <value>1.23186302413218</value></relativerisk><relativerisk>  <age> 86</age> <sex>1</sex> <cat>3</cat> <value>1.80068115884146</value></relativerisk><relativerisk>  <age> 86</age> <sex>1</sex> <cat>4</cat> <value>2.88868962246313</value></relativerisk><relativerisk>  <age> 86</age> <sex>1</sex> <cat>5</cat> <value>0.0904583821690001</value></relativerisk><relativerisk>  <age> 86</age> <sex>1</sex> <cat>6</cat> <value>0.0904583821690001</value></relativerisk><relativerisk>  <age> 86</age> <sex>1</sex> <cat>7</cat> <value>0.0904583821690001</value></relativerisk><relativerisk>  <age> 86</age> <sex>1</sex> <cat>8</cat> <value>0.0904583821690001</value></relativerisk><relativerisk>  <age> 87</age> <sex>0</sex> <cat>1</cat> <value>0.746585308819272</value></relativerisk><relativerisk>  <age> 87</age> <sex>0</sex> <cat>2</cat> <value>1.22668725216605</value></relativerisk><relativerisk>  <age> 87</age> <sex>0</sex> <cat>3</cat> <value>1.79327349939553</value></relativerisk><relativerisk>  <age> 87</age> <sex>0</sex> <cat>4</cat> <value>3.05552693316978</value></relativerisk><relativerisk>  <age> 87</age> <sex>0</sex> <cat>5</cat> <value>0.0904583821690001</value></relativerisk><relativerisk>  <age> 87</age> <sex>0</sex> <cat>6</cat> <value>0.0904583821690001</value></relativerisk><relativerisk>  <age> 87</age> <sex>0</sex> <cat>7</cat> <value>0.0904583821690001</value></relativerisk><relativerisk>  <age> 87</age> <sex>0</sex> <cat>8</cat> <value>0.0904583821690001</value></relativerisk><relativerisk>  <age> 87</age> <sex>1</sex> <cat>1</cat> <value>0.761718925825018</value></relativerisk><relativerisk>  <age> 87</age> <sex>1</sex> <cat>2</cat> <value>1.23186302413218</value></relativerisk><relativerisk>  <age> 87</age> <sex>1</sex> <cat>3</cat> <value>1.80068115884146</value></relativerisk><relativerisk>  <age> 87</age> <sex>1</sex> <cat>4</cat> <value>2.88868962246313</value></relativerisk><relativerisk>  <age> 87</age> <sex>1</sex> <cat>5</cat> <value>0.0904583821690001</value></relativerisk><relativerisk>  <age> 87</age> <sex>1</sex> <cat>6</cat> <value>0.0904583821690001</value></relativerisk><relativerisk>  <age> 87</age> <sex>1</sex> <cat>7</cat> <value>0.0904583821690001</value></relativerisk><relativerisk>  <age> 87</age> <sex>1</sex> <cat>8</cat> <value>0.0904583821690001</value></relativerisk><relativerisk>  <age> 88</age> <sex>0</sex> <cat>1</cat> <value>0.746585308819272</value></relativerisk><relativerisk>  <age> 88</age> <sex>0</sex> <cat>2</cat> <value>1.22668725216605</value></relativerisk><relativerisk>  <age> 88</age> <sex>0</sex> <cat>3</cat> <value>1.79327349939553</value></relativerisk><relativerisk>  <age> 88</age> <sex>0</sex> <cat>4</cat> <value>3.05552693316978</value></relativerisk><relativerisk>  <age> 88</age> <sex>0</sex> <cat>5</cat> <value>0.0904583821690001</value></relativerisk><relativerisk>  <age> 88</age> <sex>0</sex> <cat>6</cat> <value>0.0904583821690001</value></relativerisk><relativerisk>  <age> 88</age> <sex>0</sex> <cat>7</cat> <value>0.0904583821690001</value></relativerisk><relativerisk>  <age> 88</age> <sex>0</sex> <cat>8</cat> <value>0.0904583821690001</value></relativerisk><relativerisk>  <age> 88</age> <sex>1</sex> <cat>1</cat> <value>0.761718925825018</value></relativerisk><relativerisk>  <age> 88</age> <sex>1</sex> <cat>2</cat> <value>1.23186302413218</value></relativerisk><relativerisk>  <age> 88</age> <sex>1</sex> <cat>3</cat> <value>1.80068115884146</value></relativerisk><relativerisk>  <age> 88</age> <sex>1</sex> <cat>4</cat> <value>2.88868962246313</value></relativerisk><relativerisk>  <age> 88</age> <sex>1</sex> <cat>5</cat> <value>0.0904583821690001</value></relativerisk><relativerisk>  <age> 88</age> <sex>1</sex> <cat>6</cat> <value>0.0904583821690001</value></relativerisk><relativerisk>  <age> 88</age> <sex>1</sex> <cat>7</cat> <value>0.0904583821690001</value></relativerisk><relativerisk>  <age> 88</age> <sex>1</sex> <cat>8</cat> <value>0.0904583821690001</value></relativerisk><relativerisk>  <age> 89</age> <sex>0</sex> <cat>1</cat> <value>0.746585308819272</value></relativerisk><relativerisk>  <age> 89</age> <sex>0</sex> <cat>2</cat> <value>1.22668725216605</value></relativerisk><relativerisk>  <age> 89</age> <sex>0</sex> <cat>3</cat> <value>1.79327349939553</value></relativerisk><relativerisk>  <age> 89</age> <sex>0</sex> <cat>4</cat> <value>3.05552693316978</value></relativerisk><relativerisk>  <age> 89</age> <sex>0</sex> <cat>5</cat> <value>0.0904583821690001</value></relativerisk><relativerisk>  <age> 89</age> <sex>0</sex> <cat>6</cat> <value>0.0904583821690001</value></relativerisk><relativerisk>  <age> 89</age> <sex>0</sex> <cat>7</cat> <value>0.0904583821690001</value></relativerisk><relativerisk>  <age> 89</age> <sex>0</sex> <cat>8</cat> <value>0.0904583821690001</value></relativerisk><relativerisk>  <age> 89</age> <sex>1</sex> <cat>1</cat> <value>0.761718925825018</value></relativerisk><relativerisk>  <age> 89</age> <sex>1</sex> <cat>2</cat> <value>1.23186302413218</value></relativerisk><relativerisk>  <age> 89</age> <sex>1</sex> <cat>3</cat> <value>1.80068115884146</value></relativerisk><relativerisk>  <age> 89</age> <sex>1</sex> <cat>4</cat> <value>2.88868962246313</value></relativerisk><relativerisk>  <age> 89</age> <sex>1</sex> <cat>5</cat> <value>0.0904583821690001</value></relativerisk><relativerisk>  <age> 89</age> <sex>1</sex> <cat>6</cat> <value>0.0904583821690001</value></relativerisk><relativerisk>  <age> 89</age> <sex>1</sex> <cat>7</cat> <value>0.0904583821690001</value></relativerisk><relativerisk>  <age> 89</age> <sex>1</sex> <cat>8</cat> <value>0.0904583821690001</value></relativerisk><relativerisk>  <age> 90</age> <sex>0</sex> <cat>1</cat> <value>0.746585308819272</value></relativerisk><relativerisk>  <age> 90</age> <sex>0</sex> <cat>2</cat> <value>1.22668725216605</value></relativerisk><relativerisk>  <age> 90</age> <sex>0</sex> <cat>3</cat> <value>1.79327349939553</value></relativerisk><relativerisk>  <age> 90</age> <sex>0</sex> <cat>4</cat> <value>3.05552693316978</value></relativerisk><relativerisk>  <age> 90</age> <sex>0</sex> <cat>5</cat> <value>0.0904583821690001</value></relativerisk><relativerisk>  <age> 90</age> <sex>0</sex> <cat>6</cat> <value>0.0904583821690001</value></relativerisk><relativerisk>  <age> 90</age> <sex>0</sex> <cat>7</cat> <value>0.0904583821690001</value></relativerisk><relativerisk>  <age> 90</age> <sex>0</sex> <cat>8</cat> <value>0.0904583821690001</value></relativerisk><relativerisk>  <age> 90</age> <sex>1</sex> <cat>1</cat> <value>0.761718925825018</value></relativerisk><relativerisk>  <age> 90</age> <sex>1</sex> <cat>2</cat> <value>1.23186302413218</value></relativerisk><relativerisk>  <age> 90</age> <sex>1</sex> <cat>3</cat> <value>1.80068115884146</value></relativerisk><relativerisk>  <age> 90</age> <sex>1</sex> <cat>4</cat> <value>2.88868962246313</value></relativerisk><relativerisk>  <age> 90</age> <sex>1</sex> <cat>5</cat> <value>0.0904583821690001</value></relativerisk><relativerisk>  <age> 90</age> <sex>1</sex> <cat>6</cat> <value>0.0904583821690001</value></relativerisk><relativerisk>  <age> 90</age> <sex>1</sex> <cat>7</cat> <value>0.0904583821690001</value></relativerisk><relativerisk>  <age> 90</age> <sex>1</sex> <cat>8</cat> <value>0.0904583821690001</value></relativerisk><relativerisk>  <age> 91</age> <sex>0</sex> <cat>1</cat> <value>0.746585308819272</value></relativerisk><relativerisk>  <age> 91</age> <sex>0</sex> <cat>2</cat> <value>1.22668725216605</value></relativerisk><relativerisk>  <age> 91</age> <sex>0</sex> <cat>3</cat> <value>1.79327349939553</value></relativerisk><relativerisk>  <age> 91</age> <sex>0</sex> <cat>4</cat> <value>3.05552693316978</value></relativerisk><relativerisk>  <age> 91</age> <sex>0</sex> <cat>5</cat> <value>0.0904583821690001</value></relativerisk><relativerisk>  <age> 91</age> <sex>0</sex> <cat>6</cat> <value>0.0904583821690001</value></relativerisk><relativerisk>  <age> 91</age> <sex>0</sex> <cat>7</cat> <value>0.0904583821690001</value></relativerisk><relativerisk>  <age> 91</age> <sex>0</sex> <cat>8</cat> <value>0.0904583821690001</value></relativerisk><relativerisk>  <age> 91</age> <sex>1</sex> <cat>1</cat> <value>0.761718925825018</value></relativerisk><relativerisk>  <age> 91</age> <sex>1</sex> <cat>2</cat> <value>1.23186302413218</value></relativerisk><relativerisk>  <age> 91</age> <sex>1</sex> <cat>3</cat> <value>1.80068115884146</value></relativerisk><relativerisk>  <age> 91</age> <sex>1</sex> <cat>4</cat> <value>2.88868962246313</value></relativerisk><relativerisk>  <age> 91</age> <sex>1</sex> <cat>5</cat> <value>0.0904583821690001</value></relativerisk><relativerisk>  <age> 91</age> <sex>1</sex> <cat>6</cat> <value>0.0904583821690001</value></relativerisk><relativerisk>  <age> 91</age> <sex>1</sex> <cat>7</cat> <value>0.0904583821690001</value></relativerisk><relativerisk>  <age> 91</age> <sex>1</sex> <cat>8</cat> <value>0.0904583821690001</value></relativerisk><relativerisk>  <age> 92</age> <sex>0</sex> <cat>1</cat> <value>0.746585308819272</value></relativerisk><relativerisk>  <age> 92</age> <sex>0</sex> <cat>2</cat> <value>1.22668725216605</value></relativerisk><relativerisk>  <age> 92</age> <sex>0</sex> <cat>3</cat> <value>1.79327349939553</value></relativerisk><relativerisk>  <age> 92</age> <sex>0</sex> <cat>4</cat> <value>3.05552693316978</value></relativerisk><relativerisk>  <age> 92</age> <sex>0</sex> <cat>5</cat> <value>0.0904583821690001</value></relativerisk><relativerisk>  <age> 92</age> <sex>0</sex> <cat>6</cat> <value>0.0904583821690001</value></relativerisk><relativerisk>  <age> 92</age> <sex>0</sex> <cat>7</cat> <value>0.0904583821690001</value></relativerisk><relativerisk>  <age> 92</age> <sex>0</sex> <cat>8</cat> <value>0.0904583821690001</value></relativerisk><relativerisk>  <age> 92</age> <sex>1</sex> <cat>1</cat> <value>0.761718925825018</value></relativerisk><relativerisk>  <age> 92</age> <sex>1</sex> <cat>2</cat> <value>1.23186302413218</value></relativerisk><relativerisk>  <age> 92</age> <sex>1</sex> <cat>3</cat> <value>1.80068115884146</value></relativerisk><relativerisk>  <age> 92</age> <sex>1</sex> <cat>4</cat> <value>2.88868962246313</value></relativerisk><relativerisk>  <age> 92</age> <sex>1</sex> <cat>5</cat> <value>0.0904583821690001</value></relativerisk><relativerisk>  <age> 92</age> <sex>1</sex> <cat>6</cat> <value>0.0904583821690001</value></relativerisk><relativerisk>  <age> 92</age> <sex>1</sex> <cat>7</cat> <value>0.0904583821690001</value></relativerisk><relativerisk>  <age> 92</age> <sex>1</sex> <cat>8</cat> <value>0.0904583821690001</value></relativerisk><relativerisk>  <age> 93</age> <sex>0</sex> <cat>1</cat> <value>0.746585308819272</value></relativerisk><relativerisk>  <age> 93</age> <sex>0</sex> <cat>2</cat> <value>1.22668725216605</value></relativerisk><relativerisk>  <age> 93</age> <sex>0</sex> <cat>3</cat> <value>1.79327349939553</value></relativerisk><relativerisk>  <age> 93</age> <sex>0</sex> <cat>4</cat> <value>3.05552693316978</value></relativerisk><relativerisk>  <age> 93</age> <sex>0</sex> <cat>5</cat> <value>0.0904583821690001</value></relativerisk><relativerisk>  <age> 93</age> <sex>0</sex> <cat>6</cat> <value>0.0904583821690001</value></relativerisk><relativerisk>  <age> 93</age> <sex>0</sex> <cat>7</cat> <value>0.0904583821690001</value></relativerisk><relativerisk>  <age> 93</age> <sex>0</sex> <cat>8</cat> <value>0.0904583821690001</value></relativerisk><relativerisk>  <age> 93</age> <sex>1</sex> <cat>1</cat> <value>0.761718925825018</value></relativerisk><relativerisk>  <age> 93</age> <sex>1</sex> <cat>2</cat> <value>1.23186302413218</value></relativerisk><relativerisk>  <age> 93</age> <sex>1</sex> <cat>3</cat> <value>1.80068115884146</value></relativerisk><relativerisk>  <age> 93</age> <sex>1</sex> <cat>4</cat> <value>2.88868962246313</value></relativerisk><relativerisk>  <age> 93</age> <sex>1</sex> <cat>5</cat> <value>0.0904583821690001</value></relativerisk><relativerisk>  <age> 93</age> <sex>1</sex> <cat>6</cat> <value>0.0904583821690001</value></relativerisk><relativerisk>  <age> 93</age> <sex>1</sex> <cat>7</cat> <value>0.0904583821690001</value></relativerisk><relativerisk>  <age> 93</age> <sex>1</sex> <cat>8</cat> <value>0.0904583821690001</value></relativerisk><relativerisk>  <age> 94</age> <sex>0</sex> <cat>1</cat> <value>0.746585308819272</value></relativerisk><relativerisk>  <age> 94</age> <sex>0</sex> <cat>2</cat> <value>1.22668725216605</value></relativerisk><relativerisk>  <age> 94</age> <sex>0</sex> <cat>3</cat> <value>1.79327349939553</value></relativerisk><relativerisk>  <age> 94</age> <sex>0</sex> <cat>4</cat> <value>3.05552693316978</value></relativerisk><relativerisk>  <age> 94</age> <sex>0</sex> <cat>5</cat> <value>0.0904583821690001</value></relativerisk><relativerisk>  <age> 94</age> <sex>0</sex> <cat>6</cat> <value>0.0904583821690001</value></relativerisk><relativerisk>  <age> 94</age> <sex>0</sex> <cat>7</cat> <value>0.0904583821690001</value></relativerisk><relativerisk>  <age> 94</age> <sex>0</sex> <cat>8</cat> <value>0.0904583821690001</value></relativerisk><relativerisk>  <age> 94</age> <sex>1</sex> <cat>1</cat> <value>0.761718925825018</value></relativerisk><relativerisk>  <age> 94</age> <sex>1</sex> <cat>2</cat> <value>1.23186302413218</value></relativerisk><relativerisk>  <age> 94</age> <sex>1</sex> <cat>3</cat> <value>1.80068115884146</value></relativerisk><relativerisk>  <age> 94</age> <sex>1</sex> <cat>4</cat> <value>2.88868962246313</value></relativerisk><relativerisk>  <age> 94</age> <sex>1</sex> <cat>5</cat> <value>0.0904583821690001</value></relativerisk><relativerisk>  <age> 94</age> <sex>1</sex> <cat>6</cat> <value>0.0904583821690001</value></relativerisk><relativerisk>  <age> 94</age> <sex>1</sex> <cat>7</cat> <value>0.0904583821690001</value></relativerisk><relativerisk>  <age> 94</age> <sex>1</sex> <cat>8</cat> <value>0.0904583821690001</value></relativerisk><relativerisk>  <age> 95</age> <sex>0</sex> <cat>1</cat> <value>0.746585308819272</value></relativerisk><relativerisk>  <age> 95</age> <sex>0</sex> <cat>2</cat> <value>1.22668725216605</value></relativerisk><relativerisk>  <age> 95</age> <sex>0</sex> <cat>3</cat> <value>1.79327349939553</value></relativerisk><relativerisk>  <age> 95</age> <sex>0</sex> <cat>4</cat> <value>3.05552693316978</value></relativerisk><relativerisk>  <age> 95</age> <sex>0</sex> <cat>5</cat> <value>0.0904583821690001</value></relativerisk><relativerisk>  <age> 95</age> <sex>0</sex> <cat>6</cat> <value>0.0904583821690001</value></relativerisk><relativerisk>  <age> 95</age> <sex>0</sex> <cat>7</cat> <value>0.0904583821690001</value></relativerisk><relativerisk>  <age> 95</age> <sex>0</sex> <cat>8</cat> <value>0.0904583821690001</value></relativerisk><relativerisk>  <age> 95</age> <sex>1</sex> <cat>1</cat> <value>0.761718925825018</value></relativerisk><relativerisk>  <age> 95</age> <sex>1</sex> <cat>2</cat> <value>1.23186302413218</value></relativerisk><relativerisk>  <age> 95</age> <sex>1</sex> <cat>3</cat> <value>1.80068115884146</value></relativerisk><relativerisk>  <age> 95</age> <sex>1</sex> <cat>4</cat> <value>2.88868962246313</value></relativerisk><relativerisk>  <age> 95</age> <sex>1</sex> <cat>5</cat> <value>0.0904583821690001</value></relativerisk><relativerisk>  <age> 95</age> <sex>1</sex> <cat>6</cat> <value>0.0904583821690001</value></relativerisk><relativerisk>  <age> 95</age> <sex>1</sex> <cat>7</cat> <value>0.0904583821690001</value></relativerisk><relativerisk>  <age> 95</age> <sex>1</sex> <cat>8</cat> <value>0.0904583821690001</value></relativerisk></relrisksfromriskfactor_categorical>
