# Supplementary material for: Identification of differences in health impact modelling of salt reduction
Source: PLoS One. 2017 Nov 28;12(11):e0186760. doi: 10.1371/journal.pone.0186760 (PMC5705127; doi:10.1371/journal.pone.0186760)
Supplement: S3 Data — (ZIP) [file pone.0186760.s003.zip › Law1991/Simulations/Law1991/parameters/attributableMort_0_0_CVA.xml]

<?xml version="1.0" encoding="UTF-8" standalone="no"?><attributableMortalities><attributableMortality><age>0</age><sex>0</sex><value>0.0</value></attributableMortality><attributableMortality><age>0</age><sex>1</sex><value>0.0</value></attributableMortality><attributableMortality><age>1</age><sex>0</sex><value>0.0</value></attributableMortality><attributableMortality><age>1</age><sex>1</sex><value>0.0</value></attributableMortality><attributableMortality><age>2</age><sex>0</sex><value>0.0</value></attributableMortality><attributableMortality><age>2</age><sex>1</sex><value>0.0</value></attributableMortality><attributableMortality><age>3</age><sex>0</sex><value>0.0</value></attributableMortality><attributableMortality><age>3</age><sex>1</sex><value>0.0</value></attributableMortality><attributableMortality><age>4</age><sex>0</sex><value>0.0</value></attributableMortality><attributableMortality><age>4</age><sex>1</sex><value>0.0</value></attributableMortality><attributableMortality><age>5</age><sex>0</sex><value>0.0</value></attributableMortality><attributableMortality><age>5</age><sex>1</sex><value>0.0</value></attributableMortality><attributableMortality><age>6</age><sex>0</sex><value>0.0</value></attributableMortality><attributableMortality><age>6</age><sex>1</sex><value>0.0</value></attributableMortality><attributableMortality><age>7</age><sex>0</sex><value>0.0</value></attributableMortality><attributableMortality><age>7</age><sex>1</sex><value>0.0</value></attributableMortality><attributableMortality><age>8</age><sex>0</sex><value>0.0</value></attributableMortality><attributableMortality><age>8</age><sex>1</sex><value>0.0</value></attributableMortality><attributableMortality><age>9</age><sex>0</sex><value>0.0</value></attributableMortality><attributableMortality><age>9</age><sex>1</sex><value>0.0</value></attributableMortality><attributableMortality><age>10</age><sex>0</sex><value>0.0</value></attributableMortality><attributableMortality><age>10</age><sex>1</sex><value>0.0</value></attributableMortality><attributableMortality><age>11</age><sex>0</sex><value>0.0</value></attributableMortality><attributableMortality><age>11</age><sex>1</sex><value>0.0</value></attributableMortality><attributableMortality><age>12</age><sex>0</sex><value>0.0</value></attributableMortality><attributableMortality><age>12</age><sex>1</sex><value>0.0</value></attributableMortality><attributableMortality><age>13</age><sex>0</sex><value>0.0</value></attributableMortality><attributableMortality><age>13</age><sex>1</sex><value>0.0</value></attributableMortality><attributableMortality><age>14</age><sex>0</sex><value>0.0</value></attributableMortality><attributableMortality><age>14</age><sex>1</sex><value>0.0</value></attributableMortality><attributableMortality><age>15</age><sex>0</sex><value>0.0</value></attributableMortality><attributableMortality><age>15</age><sex>1</sex><value>0.0</value></attributableMortality><attributableMortality><age>16</age><sex>0</sex><value>0.0</value></attributableMortality><attributableMortality><age>16</age><sex>1</sex><value>0.0</value></attributableMortality><attributableMortality><age>17</age><sex>0</sex><value>0.0</value></attributableMortality><attributableMortality><age>17</age><sex>1</sex><value>0.0</value></attributableMortality><attributableMortality><age>18</age><sex>0</sex><value>0.0</value></attributableMortality><attributableMortality><age>18</age><sex>1</sex><value>0.0</value></attributableMortality><attributableMortality><age>19</age><sex>0</sex><value>0.0</value></attributableMortality><attributableMortality><age>19</age><sex>1</sex><value>0.0</value></attributableMortality><attributableMortality><age>20</age><sex>0</sex><value>0.0</value></attributableMortality><attributableMortality><age>20</age><sex>1</sex><value>0.0</value></attributableMortality><attributableMortality><age>21</age><sex>0</sex><value>0.0</value></attributableMortality><attributableMortality><age>21</age><sex>1</sex><value>0.0</value></attributableMortality><attributableMortality><age>22</age><sex>0</sex><value>0.0</value></attributableMortality><attributableMortality><age>22</age><sex>1</sex><value>0.0</value></attributableMortality><attributableMortality><age>23</age><sex>0</sex><value>0.0</value></attributableMortality><attributableMortality><age>23</age><sex>1</sex><value>0.0</value></attributableMortality><attributableMortality><age>24</age><sex>0</sex><value>0.0</value></attributableMortality><attributableMortality><age>24</age><sex>1</sex><value>0.0</value></attributableMortality><attributableMortality><age>25</age><sex>0</sex><value>0.0</value></attributableMortality><attributableMortality><age>25</age><sex>1</sex><value>0.0</value></attributableMortality><attributableMortality><age>26</age><sex>0</sex><value>0.0</value></attributableMortality><attributableMortality><age>26</age><sex>1</sex><value>0.0</value></attributableMortality><attributableMortality><age>27</age><sex>0</sex><value>0.0</value></attributableMortality><attributableMortality><age>27</age><sex>1</sex><value>0.0</value></attributableMortality><attributableMortality><age>28</age><sex>0</sex><value>0.0</value></attributableMortality><attributableMortality><age>28</age><sex>1</sex><value>0.0</value></attributableMortality><attributableMortality><age>29</age><sex>0</sex><value>0.0</value></attributableMortality><attributableMortality><age>29</age><sex>1</sex><value>0.0</value></attributableMortality><attributableMortality><age>30</age><sex>0</sex><value>0.0</value></attributableMortality><attributableMortality><age>30</age><sex>1</sex><value>0.0</value></attributableMortality><attributableMortality><age>31</age><sex>0</sex><value>0.0</value></attributableMortality><attributableMortality><age>31</age><sex>1</sex><value>0.0</value></attributableMortality><attributableMortality><age>32</age><sex>0</sex><value>0.0</value></attributableMortality><attributableMortality><age>32</age><sex>1</sex><value>0.0</value></attributableMortality><attributableMortality><age>33</age><sex>0</sex><value>0.0</value></attributableMortality><attributableMortality><age>33</age><sex>1</sex><value>0.0</value></attributableMortality><attributableMortality><age>34</age><sex>0</sex><value>0.0</value></attributableMortality><attributableMortality><age>34</age><sex>1</sex><value>0.0</value></attributableMortality><attributableMortality><age>35</age><sex>0</sex><value>0.0224601</value></attributableMortality><attributableMortality><age>35</age><sex>1</sex><value>0.0129463</value></attributableMortality><attributableMortality><age>36</age><sex>0</sex><value>0.022519786</value></attributableMortality><attributableMortality><age>36</age><sex>1</sex><value>0.012676435</value></attributableMortality><attributableMortality><age>37</age><sex>0</sex><value>0.022613857</value></attributableMortality><attributableMortality><age>37</age><sex>1</sex><value>0.0124593945</value></attributableMortality><attributableMortality><age>38</age><sex>0</sex><value>0.022737814</value></attributableMortality><attributableMortality><age>38</age><sex>1</sex><value>0.012290432</value></attributableMortality><attributableMortality><age>39</age><sex>0</sex><value>0.022890292</value></attributableMortality><attributableMortality><age>39</age><sex>1</sex><value>0.012166447</value></attributableMortality><attributableMortality><age>40</age><sex>0</sex><value>0.023072189</value></attributableMortality><attributableMortality><age>40</age><sex>1</sex><value>0.012084675</value></attributableMortality><attributableMortality><age>41</age><sex>0</sex><value>0.023283446</value></attributableMortality><attributableMortality><age>41</age><sex>1</sex><value>0.0120437415</value></attributableMortality><attributableMortality><age>42</age><sex>0</sex><value>0.023523247</value></attributableMortality><attributableMortality><age>42</age><sex>1</sex><value>0.012042314</value></attributableMortality><attributableMortality><age>43</age><sex>0</sex><value>0.023792101</value></attributableMortality><attributableMortality><age>43</age><sex>1</sex><value>0.0120788375</value></attributableMortality><attributableMortality><age>44</age><sex>0</sex><value>0.024093945</value></attributableMortality><attributableMortality><age>44</age><sex>1</sex><value>0.012152406</value></attributableMortality><attributableMortality><age>45</age><sex>0</sex><value>0.024423536</value></attributableMortality><attributableMortality><age>45</age><sex>1</sex><value>0.012265174</value></attributableMortality><attributableMortality><age>46</age><sex>0</sex><value>0.024784554</value></attributableMortality><attributableMortality><age>46</age><sex>1</sex><value>0.012413569</value></attributableMortality><attributableMortality><age>47</age><sex>0</sex><value>0.025173707</value></attributableMortality><attributableMortality><age>47</age><sex>1</sex><value>0.012600599</value></attributableMortality><attributableMortality><age>48</age><sex>0</sex><value>0.025594987</value></attributableMortality><attributableMortality><age>48</age><sex>1</sex><value>0.012826049</value></attributableMortality><attributableMortality><age>49</age><sex>0</sex><value>0.026050305</value></attributableMortality><attributableMortality><age>49</age><sex>1</sex><value>0.013091103</value></attributableMortality><attributableMortality><age>50</age><sex>0</sex><value>0.026542287</value></attributableMortality><attributableMortality><age>50</age><sex>1</sex><value>0.013400292</value></attributableMortality><attributableMortality><age>51</age><sex>0</sex><value>0.027064417</value></attributableMortality><attributableMortality><age>51</age><sex>1</sex><value>0.0137497</value></attributableMortality><attributableMortality><age>52</age><sex>0</sex><value>0.027624832</value></attributableMortality><attributableMortality><age>52</age><sex>1</sex><value>0.014143054</value></attributableMortality><attributableMortality><age>53</age><sex>0</sex><value>0.028219944</value></attributableMortality><attributableMortality><age>53</age><sex>1</sex><value>0.01458457</value></attributableMortality><attributableMortality><age>54</age><sex>0</sex><value>0.028850645</value></attributableMortality><attributableMortality><age>54</age><sex>1</sex><value>0.015074431</value></attributableMortality><attributableMortality><age>55</age><sex>0</sex><value>0.029532729</value></attributableMortality><attributableMortality><age>55</age><sex>1</sex><value>0.015618172</value></attributableMortality><attributableMortality><age>56</age><sex>0</sex><value>0.030247161</value></attributableMortality><attributableMortality><age>56</age><sex>1</sex><value>0.016216734</value></attributableMortality><attributableMortality><age>57</age><sex>0</sex><value>0.031004852</value></attributableMortality><attributableMortality><age>57</age><sex>1</sex><value>0.016873617</value></attributableMortality><attributableMortality><age>58</age><sex>0</sex><value>0.031804163</value></attributableMortality><attributableMortality><age>58</age><sex>1</sex><value>0.01759426</value></attributableMortality><attributableMortality><age>59</age><sex>0</sex><value>0.03265232</value></attributableMortality><attributableMortality><age>59</age><sex>1</sex><value>0.018382704</value></attributableMortality><attributableMortality><age>60</age><sex>0</sex><value>0.033549562</value></attributableMortality><attributableMortality><age>60</age><sex>1</sex><value>0.01924366</value></attributableMortality><attributableMortality><age>61</age><sex>0</sex><value>0.034493025</value></attributableMortality><attributableMortality><age>61</age><sex>1</sex><value>0.02018114</value></attributableMortality><attributableMortality><age>62</age><sex>0</sex><value>0.03549403</value></attributableMortality><attributableMortality><age>62</age><sex>1</sex><value>0.021202825</value></attributableMortality><attributableMortality><age>63</age><sex>0</sex><value>0.03655664</value></attributableMortality><attributableMortality><age>63</age><sex>1</sex><value>0.022312788</value></attributableMortality><attributableMortality><age>64</age><sex>0</sex><value>0.037674066</value></attributableMortality><attributableMortality><age>64</age><sex>1</sex><value>0.023518832</value></attributableMortality><attributableMortality><age>65</age><sex>0</sex><value>0.03887947</value></attributableMortality><attributableMortality><age>65</age><sex>1</sex><value>0.024832638</value></attributableMortality><attributableMortality><age>66</age><sex>0</sex><value>0.040135168</value></attributableMortality><attributableMortality><age>66</age><sex>1</sex><value>0.026254322</value></attributableMortality><attributableMortality><age>67</age><sex>0</sex><value>0.041460387</value></attributableMortality><attributableMortality><age>67</age><sex>1</sex><value>0.027795864</value></attributableMortality><attributableMortality><age>68</age><sex>0</sex><value>0.042864658</value></attributableMortality><attributableMortality><age>68</age><sex>1</sex><value>0.029467518</value></attributableMortality><attributableMortality><age>69</age><sex>0</sex><value>0.04435077</value></attributableMortality><attributableMortality><age>69</age><sex>1</sex><value>0.03127908</value></attributableMortality><attributableMortality><age>70</age><sex>0</sex><value>0.04591101</value></attributableMortality><attributableMortality><age>70</age><sex>1</sex><value>0.03323899</value></attributableMortality><attributableMortality><age>71</age><sex>0</sex><value>0.047581922</value></attributableMortality><attributableMortality><age>71</age><sex>1</sex><value>0.035363857</value></attributableMortality><attributableMortality><age>72</age><sex>0</sex><value>0.04935723</value></attributableMortality><attributableMortality><age>72</age><sex>1</sex><value>0.037665624</value></attributableMortality><attributableMortality><age>73</age><sex>0</sex><value>0.051244963</value></attributableMortality><attributableMortality><age>73</age><sex>1</sex><value>0.040158533</value></attributableMortality><attributableMortality><age>74</age><sex>0</sex><value>0.05325316</value></attributableMortality><attributableMortality><age>74</age><sex>1</sex><value>0.04285727</value></attributableMortality><attributableMortality><age>75</age><sex>0</sex><value>0.055448964</value></attributableMortality><attributableMortality><age>75</age><sex>1</sex><value>0.04578944</value></attributableMortality><attributableMortality><age>76</age><sex>0</sex><value>0.057737794</value></attributableMortality><attributableMortality><age>76</age><sex>1</sex><value>0.0489558</value></attributableMortality><attributableMortality><age>77</age><sex>0</sex><value>0.06018286</value></attributableMortality><attributableMortality><age>77</age><sex>1</sex><value>0.05238408</value></attributableMortality><attributableMortality><age>78</age><sex>0</sex><value>0.0627979</value></attributableMortality><attributableMortality><age>78</age><sex>1</sex><value>0.056095272</value></attributableMortality><attributableMortality><age>79</age><sex>0</sex><value>0.065599</value></attributableMortality><attributableMortality><age>79</age><sex>1</sex><value>0.060111698</value></attributableMortality><attributableMortality><age>80</age><sex>0</sex><value>0.06840803</value></attributableMortality><attributableMortality><age>80</age><sex>1</sex><value>0.0644155</value></attributableMortality><attributableMortality><age>81</age><sex>0</sex><value>0.07161414</value></attributableMortality><attributableMortality><age>81</age><sex>1</sex><value>0.06910529</value></attributableMortality><attributableMortality><age>82</age><sex>0</sex><value>0.07506174</value></attributableMortality><attributableMortality><age>82</age><sex>1</sex><value>0.074167736</value></attributableMortality><attributableMortality><age>83</age><sex>0</sex><value>0.078774266</value></attributableMortality><attributableMortality><age>83</age><sex>1</sex><value>0.07962364</value></attributableMortality><attributableMortality><age>84</age><sex>0</sex><value>0.08277784</value></attributableMortality><attributableMortality><age>84</age><sex>1</sex><value>0.085489556</value></attributableMortality><attributableMortality><age>85</age><sex>0</sex><value>0.08710193</value></attributableMortality><attributableMortality><age>85</age><sex>1</sex><value>0.091776714</value></attributableMortality><attributableMortality><age>86</age><sex>0</sex><value>0.09177918</value></attributableMortality><attributableMortality><age>86</age><sex>1</sex><value>0.09848657</value></attributableMortality><attributableMortality><age>87</age><sex>0</sex><value>0.09684651</value></attributableMortality><attributableMortality><age>87</age><sex>1</sex><value>0.105607174</value></attributableMortality><attributableMortality><age>88</age><sex>0</sex><value>0.10234541</value></attributableMortality><attributableMortality><age>88</age><sex>1</sex><value>0.113107175</value></attributableMortality><attributableMortality><age>89</age><sex>0</sex><value>0.108322814</value></attributableMortality><attributableMortality><age>89</age><sex>1</sex><value>0.12092903</value></attributableMortality><attributableMortality><age>90</age><sex>0</sex><value>0.11483204</value></attributableMortality><attributableMortality><age>90</age><sex>1</sex><value>0.12897919</value></attributableMortality><attributableMortality><age>91</age><sex>0</sex><value>0.12193368</value></attributableMortality><attributableMortality><age>91</age><sex>1</sex><value>0.13711804</value></attributableMortality><attributableMortality><age>92</age><sex>0</sex><value>0.12969679</value></attributableMortality><attributableMortality><age>92</age><sex>1</sex><value>0.14514653</value></attributableMortality><attributableMortality><age>93</age><sex>0</sex><value>0.13820052</value></attributableMortality><attributableMortality><age>93</age><sex>1</sex><value>0.15279105</value></attributableMortality><attributableMortality><age>94</age><sex>0</sex><value>0.14753616</value></attributableMortality><attributableMortality><age>94</age><sex>1</sex><value>0.15968727</value></attributableMortality><attributableMortality><age>95</age><sex>0</sex><value>0.15780842</value></attributableMortality><attributableMortality><age>95</age><sex>1</sex><value>0.16536178</value></attributableMortality></attributableMortalities>
