# Supplementary material for: Identification of differences in health impact modelling of salt reduction
Source: PLoS One. 2017 Nov 28;12(11):e0186760. doi: 10.1371/journal.pone.0186760 (PMC5705127; doi:10.1371/journal.pone.0186760)
Supplement: S3 Data — (ZIP) [file pone.0186760.s003.zip › Law1991/Simulations/Law1991/parameters/attributableMort_1_0_IHD.xml]

<?xml version="1.0" encoding="UTF-8" standalone="no"?><attributableMortalities><attributableMortality><age>0</age><sex>0</sex><value>0.0</value></attributableMortality><attributableMortality><age>0</age><sex>1</sex><value>0.0</value></attributableMortality><attributableMortality><age>1</age><sex>0</sex><value>0.0</value></attributableMortality><attributableMortality><age>1</age><sex>1</sex><value>0.0</value></attributableMortality><attributableMortality><age>2</age><sex>0</sex><value>0.0</value></attributableMortality><attributableMortality><age>2</age><sex>1</sex><value>0.0</value></attributableMortality><attributableMortality><age>3</age><sex>0</sex><value>0.0</value></attributableMortality><attributableMortality><age>3</age><sex>1</sex><value>0.0</value></attributableMortality><attributableMortality><age>4</age><sex>0</sex><value>0.0</value></attributableMortality><attributableMortality><age>4</age><sex>1</sex><value>0.0</value></attributableMortality><attributableMortality><age>5</age><sex>0</sex><value>0.0</value></attributableMortality><attributableMortality><age>5</age><sex>1</sex><value>0.0</value></attributableMortality><attributableMortality><age>6</age><sex>0</sex><value>0.0</value></attributableMortality><attributableMortality><age>6</age><sex>1</sex><value>0.0</value></attributableMortality><attributableMortality><age>7</age><sex>0</sex><value>0.0</value></attributableMortality><attributableMortality><age>7</age><sex>1</sex><value>0.0</value></attributableMortality><attributableMortality><age>8</age><sex>0</sex><value>0.0</value></attributableMortality><attributableMortality><age>8</age><sex>1</sex><value>0.0</value></attributableMortality><attributableMortality><age>9</age><sex>0</sex><value>0.0</value></attributableMortality><attributableMortality><age>9</age><sex>1</sex><value>0.0</value></attributableMortality><attributableMortality><age>10</age><sex>0</sex><value>0.0</value></attributableMortality><attributableMortality><age>10</age><sex>1</sex><value>0.0</value></attributableMortality><attributableMortality><age>11</age><sex>0</sex><value>0.0</value></attributableMortality><attributableMortality><age>11</age><sex>1</sex><value>0.0</value></attributableMortality><attributableMortality><age>12</age><sex>0</sex><value>0.0</value></attributableMortality><attributableMortality><age>12</age><sex>1</sex><value>0.0</value></attributableMortality><attributableMortality><age>13</age><sex>0</sex><value>0.0</value></attributableMortality><attributableMortality><age>13</age><sex>1</sex><value>0.0</value></attributableMortality><attributableMortality><age>14</age><sex>0</sex><value>0.0</value></attributableMortality><attributableMortality><age>14</age><sex>1</sex><value>0.0</value></attributableMortality><attributableMortality><age>15</age><sex>0</sex><value>0.0</value></attributableMortality><attributableMortality><age>15</age><sex>1</sex><value>0.0</value></attributableMortality><attributableMortality><age>16</age><sex>0</sex><value>0.0</value></attributableMortality><attributableMortality><age>16</age><sex>1</sex><value>0.0</value></attributableMortality><attributableMortality><age>17</age><sex>0</sex><value>0.0</value></attributableMortality><attributableMortality><age>17</age><sex>1</sex><value>0.0</value></attributableMortality><attributableMortality><age>18</age><sex>0</sex><value>0.0</value></attributableMortality><attributableMortality><age>18</age><sex>1</sex><value>0.0</value></attributableMortality><attributableMortality><age>19</age><sex>0</sex><value>0.0</value></attributableMortality><attributableMortality><age>19</age><sex>1</sex><value>0.0</value></attributableMortality><attributableMortality><age>20</age><sex>0</sex><value>0.0</value></attributableMortality><attributableMortality><age>20</age><sex>1</sex><value>0.0</value></attributableMortality><attributableMortality><age>21</age><sex>0</sex><value>0.0</value></attributableMortality><attributableMortality><age>21</age><sex>1</sex><value>0.0</value></attributableMortality><attributableMortality><age>22</age><sex>0</sex><value>0.0</value></attributableMortality><attributableMortality><age>22</age><sex>1</sex><value>0.0</value></attributableMortality><attributableMortality><age>23</age><sex>0</sex><value>0.0</value></attributableMortality><attributableMortality><age>23</age><sex>1</sex><value>0.0</value></attributableMortality><attributableMortality><age>24</age><sex>0</sex><value>0.0</value></attributableMortality><attributableMortality><age>24</age><sex>1</sex><value>0.0</value></attributableMortality><attributableMortality><age>25</age><sex>0</sex><value>0.0</value></attributableMortality><attributableMortality><age>25</age><sex>1</sex><value>0.0</value></attributableMortality><attributableMortality><age>26</age><sex>0</sex><value>0.0</value></attributableMortality><attributableMortality><age>26</age><sex>1</sex><value>0.0</value></attributableMortality><attributableMortality><age>27</age><sex>0</sex><value>0.0</value></attributableMortality><attributableMortality><age>27</age><sex>1</sex><value>0.0</value></attributableMortality><attributableMortality><age>28</age><sex>0</sex><value>0.0</value></attributableMortality><attributableMortality><age>28</age><sex>1</sex><value>0.0</value></attributableMortality><attributableMortality><age>29</age><sex>0</sex><value>0.0</value></attributableMortality><attributableMortality><age>29</age><sex>1</sex><value>0.0</value></attributableMortality><attributableMortality><age>30</age><sex>0</sex><value>0.0</value></attributableMortality><attributableMortality><age>30</age><sex>1</sex><value>0.0</value></attributableMortality><attributableMortality><age>31</age><sex>0</sex><value>0.0</value></attributableMortality><attributableMortality><age>31</age><sex>1</sex><value>0.0</value></attributableMortality><attributableMortality><age>32</age><sex>0</sex><value>0.0</value></attributableMortality><attributableMortality><age>32</age><sex>1</sex><value>0.0</value></attributableMortality><attributableMortality><age>33</age><sex>0</sex><value>0.0</value></attributableMortality><attributableMortality><age>33</age><sex>1</sex><value>0.0</value></attributableMortality><attributableMortality><age>34</age><sex>0</sex><value>0.0</value></attributableMortality><attributableMortality><age>34</age><sex>1</sex><value>0.0</value></attributableMortality><attributableMortality><age>35</age><sex>0</sex><value>0.015399715</value></attributableMortality><attributableMortality><age>35</age><sex>1</sex><value>0.005481</value></attributableMortality><attributableMortality><age>36</age><sex>0</sex><value>0.015231231</value></attributableMortality><attributableMortality><age>36</age><sex>1</sex><value>0.0054794634</value></attributableMortality><attributableMortality><age>37</age><sex>0</sex><value>0.015095947</value></attributableMortality><attributableMortality><age>37</age><sex>1</sex><value>0.005491425</value></attributableMortality><attributableMortality><age>38</age><sex>0</sex><value>0.014989457</value></attributableMortality><attributableMortality><age>38</age><sex>1</sex><value>0.005515372</value></attributableMortality><attributableMortality><age>39</age><sex>0</sex><value>0.014909522</value></attributableMortality><attributableMortality><age>39</age><sex>1</sex><value>0.0055523063</value></attributableMortality><attributableMortality><age>40</age><sex>0</sex><value>0.014855629</value></attributableMortality><attributableMortality><age>40</age><sex>1</sex><value>0.0056019654</value></attributableMortality><attributableMortality><age>41</age><sex>0</sex><value>0.014826307</value></attributableMortality><attributableMortality><age>41</age><sex>1</sex><value>0.0056638015</value></attributableMortality><attributableMortality><age>42</age><sex>0</sex><value>0.014820243</value></attributableMortality><attributableMortality><age>42</age><sex>1</sex><value>0.005738757</value></attributableMortality><attributableMortality><age>43</age><sex>0</sex><value>0.014837001</value></attributableMortality><attributableMortality><age>43</age><sex>1</sex><value>0.005826567</value></attributableMortality><attributableMortality><age>44</age><sex>0</sex><value>0.01487802</value></attributableMortality><attributableMortality><age>44</age><sex>1</sex><value>0.005927992</value></attributableMortality><attributableMortality><age>45</age><sex>0</sex><value>0.014939706</value></attributableMortality><attributableMortality><age>45</age><sex>1</sex><value>0.006043468</value></attributableMortality><attributableMortality><age>46</age><sex>0</sex><value>0.015023538</value></attributableMortality><attributableMortality><age>46</age><sex>1</sex><value>0.006172848</value></attributableMortality><attributableMortality><age>47</age><sex>0</sex><value>0.015127292</value></attributableMortality><attributableMortality><age>47</age><sex>1</sex><value>0.0063166544</value></attributableMortality><attributableMortality><age>48</age><sex>0</sex><value>0.015252838</value></attributableMortality><attributableMortality><age>48</age><sex>1</sex><value>0.0064762956</value></attributableMortality><attributableMortality><age>49</age><sex>0</sex><value>0.015401007</value></attributableMortality><attributableMortality><age>49</age><sex>1</sex><value>0.006652819</value></attributableMortality><attributableMortality><age>50</age><sex>0</sex><value>0.015574477</value></attributableMortality><attributableMortality><age>50</age><sex>1</sex><value>0.0068472004</value></attributableMortality><attributableMortality><age>51</age><sex>0</sex><value>0.015766665</value></attributableMortality><attributableMortality><age>51</age><sex>1</sex><value>0.0070591047</value></attributableMortality><attributableMortality><age>52</age><sex>0</sex><value>0.015983507</value></attributableMortality><attributableMortality><age>52</age><sex>1</sex><value>0.0072886036</value></attributableMortality><attributableMortality><age>53</age><sex>0</sex><value>0.016222741</value></attributableMortality><attributableMortality><age>53</age><sex>1</sex><value>0.0075398115</value></attributableMortality><attributableMortality><age>54</age><sex>0</sex><value>0.016484924</value></attributableMortality><attributableMortality><age>54</age><sex>1</sex><value>0.007811424</value></attributableMortality><attributableMortality><age>55</age><sex>0</sex><value>0.016779406</value></attributableMortality><attributableMortality><age>55</age><sex>1</sex><value>0.008105933</value></attributableMortality><attributableMortality><age>56</age><sex>0</sex><value>0.017094914</value></attributableMortality><attributableMortality><age>56</age><sex>1</sex><value>0.008425013</value></attributableMortality><attributableMortality><age>57</age><sex>0</sex><value>0.017438004</value></attributableMortality><attributableMortality><age>57</age><sex>1</sex><value>0.008769538</value></attributableMortality><attributableMortality><age>58</age><sex>0</sex><value>0.01780783</value></attributableMortality><attributableMortality><age>58</age><sex>1</sex><value>0.009141511</value></attributableMortality><attributableMortality><age>59</age><sex>0</sex><value>0.018208817</value></attributableMortality><attributableMortality><age>59</age><sex>1</sex><value>0.009543642</value></attributableMortality><attributableMortality><age>60</age><sex>0</sex><value>0.018641757</value></attributableMortality><attributableMortality><age>60</age><sex>1</sex><value>0.009977423</value></attributableMortality><attributableMortality><age>61</age><sex>0</sex><value>0.0191042</value></attributableMortality><attributableMortality><age>61</age><sex>1</sex><value>0.010444209</value></attributableMortality><attributableMortality><age>62</age><sex>0</sex><value>0.01960345</value></attributableMortality><attributableMortality><age>62</age><sex>1</sex><value>0.010948679</value></attributableMortality><attributableMortality><age>63</age><sex>0</sex><value>0.020142056</value></attributableMortality><attributableMortality><age>63</age><sex>1</sex><value>0.011491446</value></attributableMortality><attributableMortality><age>64</age><sex>0</sex><value>0.02071555</value></attributableMortality><attributableMortality><age>64</age><sex>1</sex><value>0.012077277</value></attributableMortality><attributableMortality><age>65</age><sex>0</sex><value>0.02134461</value></attributableMortality><attributableMortality><age>65</age><sex>1</sex><value>0.012709792</value></attributableMortality><attributableMortality><age>66</age><sex>0</sex><value>0.02200511</value></attributableMortality><attributableMortality><age>66</age><sex>1</sex><value>0.013390086</value></attributableMortality><attributableMortality><age>67</age><sex>0</sex><value>0.022708777</value></attributableMortality><attributableMortality><age>67</age><sex>1</sex><value>0.0141232</value></attributableMortality><attributableMortality><age>68</age><sex>0</sex><value>0.023460858</value></attributableMortality><attributableMortality><age>68</age><sex>1</sex><value>0.014912586</value></attributableMortality><attributableMortality><age>69</age><sex>0</sex><value>0.024262272</value></attributableMortality><attributableMortality><age>69</age><sex>1</sex><value>0.015764039</value></attributableMortality><attributableMortality><age>70</age><sex>0</sex><value>0.02511496</value></attributableMortality><attributableMortality><age>70</age><sex>1</sex><value>0.016680978</value></attributableMortality><attributableMortality><age>71</age><sex>0</sex><value>0.026026774</value></attributableMortality><attributableMortality><age>71</age><sex>1</sex><value>0.017668188</value></attributableMortality><attributableMortality><age>72</age><sex>0</sex><value>0.026998019</value></attributableMortality><attributableMortality><age>72</age><sex>1</sex><value>0.01873266</value></attributableMortality><attributableMortality><age>73</age><sex>0</sex><value>0.028031379</value></attributableMortality><attributableMortality><age>73</age><sex>1</sex><value>0.01987821</value></attributableMortality><attributableMortality><age>74</age><sex>0</sex><value>0.029129026</value></attributableMortality><attributableMortality><age>74</age><sex>1</sex><value>0.021110285</value></attributableMortality><attributableMortality><age>75</age><sex>0</sex><value>0.030330742</value></attributableMortality><attributableMortality><age>75</age><sex>1</sex><value>0.022440715</value></attributableMortality><attributableMortality><age>76</age><sex>0</sex><value>0.0315711</value></attributableMortality><attributableMortality><age>76</age><sex>1</sex><value>0.023864973</value></attributableMortality><attributableMortality><age>77</age><sex>0</sex><value>0.03288556</value></attributableMortality><attributableMortality><age>77</age><sex>1</sex><value>0.025392346</value></attributableMortality><attributableMortality><age>78</age><sex>0</sex><value>0.03427669</value></attributableMortality><attributableMortality><age>78</age><sex>1</sex><value>0.027028793</value></attributableMortality><attributableMortality><age>79</age><sex>0</sex><value>0.035747178</value></attributableMortality><attributableMortality><age>79</age><sex>1</sex><value>0.028775442</value></attributableMortality><attributableMortality><age>80</age><sex>0</sex><value>0.03725761</value></attributableMortality><attributableMortality><age>80</age><sex>1</sex><value>0.030630091</value></attributableMortality><attributableMortality><age>81</age><sex>0</sex><value>0.038888868</value></attributableMortality><attributableMortality><age>81</age><sex>1</sex><value>0.032604232</value></attributableMortality><attributableMortality><age>82</age><sex>0</sex><value>0.040603008</value></attributableMortality><attributableMortality><age>82</age><sex>1</sex><value>0.034688424</value></attributableMortality><attributableMortality><age>83</age><sex>0</sex><value>0.042399745</value></attributableMortality><attributableMortality><age>83</age><sex>1</sex><value>0.036876686</value></attributableMortality><attributableMortality><age>84</age><sex>0</sex><value>0.044277668</value></attributableMortality><attributableMortality><age>84</age><sex>1</sex><value>0.03915598</value></attributableMortality><attributableMortality><age>85</age><sex>0</sex><value>0.046233807</value></attributableMortality><attributableMortality><age>85</age><sex>1</sex><value>0.041505296</value></attributableMortality><attributableMortality><age>86</age><sex>0</sex><value>0.0482634</value></attributableMortality><attributableMortality><age>86</age><sex>1</sex><value>0.043895625</value></attributableMortality><attributableMortality><age>87</age><sex>0</sex><value>0.050359353</value></attributableMortality><attributableMortality><age>87</age><sex>1</sex><value>0.046283934</value></attributableMortality><attributableMortality><age>88</age><sex>0</sex><value>0.052511808</value></attributableMortality><attributableMortality><age>88</age><sex>1</sex><value>0.048613183</value></attributableMortality><attributableMortality><age>89</age><sex>0</sex><value>0.054707456</value></attributableMortality><attributableMortality><age>89</age><sex>1</sex><value>0.050804336</value></attributableMortality><attributableMortality><age>90</age><sex>0</sex><value>0.056928784</value></attributableMortality><attributableMortality><age>90</age><sex>1</sex><value>0.052753337</value></attributableMortality><attributableMortality><age>91</age><sex>0</sex><value>0.059153315</value></attributableMortality><attributableMortality><age>91</age><sex>1</sex><value>0.05432409</value></attributableMortality><attributableMortality><age>92</age><sex>0</sex><value>0.06135242</value></attributableMortality><attributableMortality><age>92</age><sex>1</sex><value>0.05534058</value></attributableMortality><attributableMortality><age>93</age><sex>0</sex><value>0.06349024</value></attributableMortality><attributableMortality><age>93</age><sex>1</sex><value>0.055578645</value></attributableMortality><attributableMortality><age>94</age><sex>0</sex><value>0.065522194</value></attributableMortality><attributableMortality><age>94</age><sex>1</sex><value>0.05475219</value></attributableMortality><attributableMortality><age>95</age><sex>0</sex><value>0.067393206</value></attributableMortality><attributableMortality><age>95</age><sex>1</sex><value>0.05250408</value></attributableMortality></attributableMortalities>
