# Supplementary material for: Identification of differences in health impact modelling of salt reduction
Source: PLoS One. 2017 Nov 28;12(11):e0186760. doi: 10.1371/journal.pone.0186760 (PMC5705127; doi:10.1371/journal.pone.0186760)
Supplement: S3 Data — (ZIP) [file pone.0186760.s003.zip › Law1991/Simulations/Law1991/parameters/baselineAbility.xml]

<?xml version="1.0" encoding="UTF-8" standalone="no"?><baselineAbility><ability><age>0</age><sex>0</sex><value>0.9797588121145964</value></ability><ability><age>0</age><sex>1</sex><value>0.9818815588951111</value></ability><ability><age>1</age><sex>0</sex><value>0.9791308641433716</value></ability><ability><age>1</age><sex>1</sex><value>0.9811037182807922</value></ability><ability><age>2</age><sex>0</sex><value>0.9784838557243347</value></ability><ability><age>2</age><sex>1</sex><value>0.980293171480298</value></ability><ability><age>3</age><sex>0</sex><value>0.9778172969818115</value></ability><ability><age>3</age><sex>1</sex><value>0.9794485699385405</value></ability><ability><age>4</age><sex>0</sex><value>0.9771305117756128</value></ability><ability><age>4</age><sex>1</sex><value>0.9785685706883669</value></ability><ability><age>5</age><sex>0</sex><value>0.9764234591275454</value></ability><ability><age>5</age><sex>1</sex><value>0.9776522219181061</value></ability><ability><age>6</age><sex>0</sex><value>0.9756971318274736</value></ability><ability><age>6</age><sex>1</sex><value>0.9766997415572405</value></ability><ability><age>7</age><sex>0</sex><value>0.9749528206884861</value></ability><ability><age>7</age><sex>1</sex><value>0.9757116790860891</value></ability><ability><age>8</age><sex>0</sex><value>0.9741920605301857</value></ability><ability><age>8</age><sex>1</sex><value>0.9746888913214207</value></ability><ability><age>9</age><sex>0</sex><value>0.9734165593981743</value></ability><ability><age>9</age><sex>1</sex><value>0.9736325014382601</value></ability><ability><age>10</age><sex>0</sex><value>0.9726282954216003</value></ability><ability><age>10</age><sex>1</sex><value>0.9725439604371786</value></ability><ability><age>11</age><sex>0</sex><value>0.9718294143676758</value></ability><ability><age>11</age><sex>1</sex><value>0.9714250713586807</value></ability><ability><age>12</age><sex>0</sex><value>0.9710223618894815</value></ability><ability><age>12</age><sex>1</sex><value>0.9702779799699783</value></ability><ability><age>13</age><sex>0</sex><value>0.9702097773551941</value></ability><ability><age>13</age><sex>1</sex><value>0.9691052213311195</value></ability><ability><age>14</age><sex>0</sex><value>0.9693946111947298</value></ability><ability><age>14</age><sex>1</sex><value>0.9679097533226013</value></ability><ability><age>15</age><sex>0</sex><value>0.9685799814760685</value></ability><ability><age>15</age><sex>1</sex><value>0.9666948914527893</value></ability><ability><age>16</age><sex>0</sex><value>0.9677693024277687</value></ability><ability><age>16</age><sex>1</sex><value>0.965464498847723</value></ability><ability><age>17</age><sex>0</sex><value>0.9669661894440651</value></ability><ability><age>17</age><sex>1</sex><value>0.9642227627336979</value></ability><ability><age>18</age><sex>0</sex><value>0.9661745317280293</value></ability><ability><age>18</age><sex>1</sex><value>0.9629743620753288</value></ability><ability><age>19</age><sex>0</sex><value>0.9653984308242798</value></ability><ability><age>19</age><sex>1</sex><value>0.9617244005203247</value></ability><ability><age>20</age><sex>0</sex><value>0.9646420814096928</value></ability><ability><age>20</age><sex>1</sex><value>0.9604784995317459</value></ability><ability><age>21</age><sex>0</sex><value>0.9639100432395935</value></ability><ability><age>21</age><sex>1</sex><value>0.9592425599694252</value></ability><ability><age>22</age><sex>0</sex><value>0.963206872344017</value></ability><ability><age>22</age><sex>1</sex><value>0.9580229818820953</value></ability><ability><age>23</age><sex>0</sex><value>0.9625373519957066</value></ability><ability><age>23</age><sex>1</sex><value>0.9568265117704868</value></ability><ability><age>24</age><sex>0</sex><value>0.9619063138961792</value></ability><ability><age>24</age><sex>1</sex><value>0.9556602388620377</value></ability><ability><age>25</age><sex>0</sex><value>0.9613186120986938</value></ability><ability><age>25</age><sex>1</sex><value>0.9545315504074097</value></ability><ability><age>26</age><sex>0</sex><value>0.960779182612896</value></ability><ability><age>26</age><sex>1</sex><value>0.9534480720758438</value></ability><ability><age>27</age><sex>0</sex><value>0.9602900817990303</value></ability><ability><age>27</age><sex>1</sex><value>0.9524147436022758</value></ability><ability><age>28</age><sex>0</sex><value>0.9598446413874626</value></ability><ability><age>28</age><sex>1</sex><value>0.9514276124536991</value></ability><ability><age>29</age><sex>0</sex><value>0.9594340920448303</value></ability><ability><age>29</age><sex>1</sex><value>0.9504803530871868</value></ability><ability><age>30</age><sex>0</sex><value>0.9590491317212582</value></ability><ability><age>30</age><sex>1</sex><value>0.9495657607913017</value></ability><ability><age>31</age><sex>0</sex><value>0.958680048584938</value></ability><ability><age>31</age><sex>1</sex><value>0.948675911873579</value></ability><ability><age>32</age><sex>0</sex><value>0.958316732198</value></ability><ability><age>32</age><sex>1</sex><value>0.9478021003305912</value></ability><ability><age>33</age><sex>0</sex><value>0.9579487107694149</value></ability><ability><age>33</age><sex>1</sex><value>0.9469350129365921</value></ability><ability><age>34</age><sex>0</sex><value>0.957565188407898</value></ability><ability><age>34</age><sex>1</sex><value>0.9460645914077759</value></ability><ability><age>35</age><sex>0</sex><value>0.9571548812091351</value></ability><ability><age>35</age><sex>1</sex><value>0.9451802372932434</value></ability><ability><age>36</age><sex>0</sex><value>0.9569218633563953</value></ability><ability><age>36</age><sex>1</sex><value>0.9444309783630916</value></ability><ability><age>37</age><sex>0</sex><value>0.9566681843447075</value></ability><ability><age>37</age><sex>1</sex><value>0.9436581805389226</value></ability><ability><age>38</age><sex>0</sex><value>0.9563853332307538</value></ability><ability><age>38</age><sex>1</sex><value>0.9428511261940002</value></ability><ability><age>39</age><sex>0</sex><value>0.9560644626617432</value></ability><ability><age>39</age><sex>1</sex><value>0.9419984131657194</value></ability><ability><age>40</age><sex>0</sex><value>0.9556961525344668</value></ability><ability><age>40</age><sex>1</sex><value>0.9410880379080371</value></ability><ability><age>41</age><sex>0</sex><value>0.9552703842944478</value></ability><ability><age>41</age><sex>1</sex><value>0.9401070896527293</value></ability><ability><age>42</age><sex>0</sex><value>0.9547760845111948</value></ability><ability><age>42</age><sex>1</sex><value>0.9390416741371155</value></ability><ability><age>43</age><sex>0</sex><value>0.9542008620950947</value></ability><ability><age>43</age><sex>1</sex><value>0.9378768246627306</value></ability><ability><age>44</age><sex>0</sex><value>0.953530675236528</value></ability><ability><age>44</age><sex>1</sex><value>0.9365960359573364</value></ability><ability><age>45</age><sex>0</sex><value>0.9527492640102105</value></ability><ability><age>45</age><sex>1</sex><value>0.9351812713713475</value></ability><ability><age>46</age><sex>0</sex><value>0.9518375556599583</value></ability><ability><age>46</age><sex>1</sex><value>0.9336123506560076</value></ability><ability><age>47</age><sex>0</sex><value>0.9507730007171631</value></ability><ability><age>47</age><sex>1</sex><value>0.9318667650222778</value></ability><ability><age>48</age><sex>0</sex><value>0.9495294278923304</value></ability><ability><age>48</age><sex>1</sex><value>0.9299195841909328</value></ability><ability><age>49</age><sex>0</sex><value>0.9480913199304093</value></ability><ability><age>49</age><sex>1</sex><value>0.9277572053775617</value></ability><ability><age>50</age><sex>0</sex><value>0.9464560151100159</value></ability><ability><age>50</age><sex>1</sex><value>0.9253791559188137</value></ability><ability><age>51</age><sex>0</sex><value>0.9446223378181458</value></ability><ability><age>51</age><sex>1</sex><value>0.9227858609882291</value></ability><ability><age>52</age><sex>0</sex><value>0.9425874721767141</value></ability><ability><age>52</age><sex>1</sex><value>0.9199784227611371</value></ability><ability><age>53</age><sex>0</sex><value>0.940349280834198</value></ability><ability><age>53</age><sex>1</sex><value>0.9169588755102501</value></ability><ability><age>54</age><sex>0</sex><value>0.9379062652587891</value></ability><ability><age>54</age><sex>1</sex><value>0.913730540616142</value></ability><ability><age>55</age><sex>0</sex><value>0.9352582097053528</value></ability><ability><age>55</age><sex>1</sex><value>0.9102983660091333</value></ability><ability><age>56</age><sex>0</sex><value>0.9324067563217493</value></ability><ability><age>56</age><sex>1</sex><value>0.9066692590713501</value></ability><ability><age>57</age><sex>0</sex><value>0.9293559522995857</value></ability><ability><age>57</age><sex>1</sex><value>0.9028525352478027</value></ability><ability><age>58</age><sex>0</sex><value>0.9261130939475296</value></ability><ability><age>58</age><sex>1</sex><value>0.8988602161407471</value></ability><ability><age>59</age><sex>0</sex><value>0.9226894372134639</value></ability><ability><age>59</age><sex>1</sex><value>0.8947071766774859</value></ability><ability><age>60</age><sex>0</sex><value>0.919104814529419</value></ability><ability><age>60</age><sex>1</sex><value>0.8904122114181519</value></ability><ability><age>61</age><sex>0</sex><value>0.9153737425804138</value></ability><ability><age>61</age><sex>1</sex><value>0.8859966736189426</value></ability><ability><age>62</age><sex>0</sex><value>0.9115268588066101</value></ability><ability><age>62</age><sex>1</sex><value>0.8814867734909058</value></ability><ability><age>63</age><sex>0</sex><value>0.907598708317728</value></ability><ability><age>63</age><sex>1</sex><value>0.8769123522519207</value></ability><ability><age>64</age><sex>0</sex><value>0.9036310262194054</value></ability><ability><age>64</age><sex>1</sex><value>0.8723075632736877</value></ability><ability><age>65</age><sex>0</sex><value>0.8996734023094177</value></ability><ability><age>65</age><sex>1</sex><value>0.8677106499671936</value></ability><ability><age>66</age><sex>0</sex><value>0.8957832848138378</value></ability><ability><age>66</age><sex>1</sex><value>0.863163832990863</value></ability><ability><age>67</age><sex>0</sex><value>0.8920262637381319</value></ability><ability><age>67</age><sex>1</sex><value>0.8587133674551486</value></ability><ability><age>68</age><sex>0</sex><value>0.8884755969047546</value></ability><ability><age>68</age><sex>1</sex><value>0.8544089836543817</value></ability><ability><age>69</age><sex>0</sex><value>0.8852119445800781</value></ability><ability><age>69</age><sex>1</sex><value>0.8503035312543008</value></ability><ability><age>70</age><sex>0</sex><value>0.8823347291844171</value></ability><ability><age>70</age><sex>1</sex><value>0.8464488291128186</value></ability><ability><age>71</age><sex>0</sex><value>0.8798332146411614</value></ability><ability><age>71</age><sex>1</sex><value>0.8428571762946608</value></ability><ability><age>72</age><sex>0</sex><value>0.8777328729629517</value></ability><ability><age>72</age><sex>1</sex><value>0.8395318973191428</value></ability><ability><age>73</age><sex>0</sex><value>0.8760325048327635</value></ability><ability><age>73</age><sex>1</sex><value>0.8364682186574214</value></ability><ability><age>74</age><sex>0</sex><value>0.8747225001029549</value></ability><ability><age>74</age><sex>1</sex><value>0.8336547017097473</value></ability><ability><age>75</age><sex>0</sex><value>0.8737843196763607</value></ability><ability><age>75</age><sex>1</sex><value>0.831072489803639</value></ability><ability><age>76</age><sex>0</sex><value>0.8731899778242688</value></ability><ability><age>76</age><sex>1</sex><value>0.8286947816011001</value></ability><ability><age>77</age><sex>0</sex><value>0.872901474615427</value></ability><ability><age>77</age><sex>1</sex><value>0.826486288690327</value></ability><ability><age>78</age><sex>0</sex><value>0.8728704827193626</value></ability><ability><age>78</age><sex>1</sex><value>0.8244024388344153</value></ability><ability><age>79</age><sex>0</sex><value>0.8730378540246295</value></ability><ability><age>79</age><sex>1</sex><value>0.8223894238471985</value></ability><ability><age>80</age><sex>0</sex><value>0.8733952523868429</value></ability><ability><age>80</age><sex>1</sex><value>0.8203927612959035</value></ability><ability><age>81</age><sex>0</sex><value>0.8737430572509766</value></ability><ability><age>81</age><sex>1</sex><value>0.8183225935380907</value></ability><ability><age>82</age><sex>0</sex><value>0.8740461966436043</value></ability><ability><age>82</age><sex>1</sex><value>0.8161055202338036</value></ability><ability><age>83</age><sex>0</sex><value>0.8742027198007652</value></ability><ability><age>83</age><sex>1</sex><value>0.8136524692750232</value></ability><ability><age>84</age><sex>0</sex><value>0.8741013988895122</value></ability><ability><age>84</age><sex>1</sex><value>0.8108686052729808</value></ability><ability><age>85</age><sex>0</sex><value>0.8736234157935104</value></ability><ability><age>85</age><sex>1</sex><value>0.8076558543736271</value></ability><ability><age>86</age><sex>0</sex><value>0.8726442074169807</value></ability><ability><age>86</age><sex>1</sex><value>0.8039162519170983</value></ability><ability><age>87</age><sex>0</sex><value>0.8710364757460022</value></ability><ability><age>87</age><sex>1</sex><value>0.7995563745498657</value></ability><ability><age>88</age><sex>0</sex><value>0.8686730265617371</value></ability><ability><age>88</age><sex>1</sex><value>0.7944918973003716</value></ability><ability><age>89</age><sex>0</sex><value>0.8654314279556274</value></ability><ability><age>89</age><sex>1</sex><value>0.7886539454518514</value></ability><ability><age>90</age><sex>0</sex><value>0.8611979484558105</value></ability><ability><age>90</age><sex>1</sex><value>0.7819943558098332</value></ability><ability><age>91</age><sex>0</sex><value>0.855873167514801</value></ability><ability><age>91</age><sex>1</sex><value>0.7744923030294348</value></ability><ability><age>92</age><sex>0</sex><value>0.8493799869369382</value></ability><ability><age>92</age><sex>1</sex><value>0.7661607265472412</value></ability><ability><age>93</age><sex>0</sex><value>0.841688871383667</value></ability><ability><age>93</age><sex>1</sex><value>0.7570623755455017</value></ability><ability><age>94</age><sex>0</sex><value>0.8328105211257935</value></ability><ability><age>94</age><sex>1</sex><value>0.7473042351277013</value></ability><ability><age>95</age><sex>0</sex><value>0.8227899341549135</value></ability><ability><age>95</age><sex>1</sex><value>0.7370310425758362</value></ability></baselineAbility>
