# Supplementary material for: Identification of differences in health impact modelling of salt reduction
Source: PLoS One. 2017 Nov 28;12(11):e0186760. doi: 10.1371/journal.pone.0186760 (PMC5705127; doi:10.1371/journal.pone.0186760)
Supplement: S3 Data — (ZIP) [file pone.0186760.s003.zip › Law1991/Simulations/Law1991/parameters/baselineFatalIncidence_0_0_CVA.xml]

<?xml version="1.0" encoding="UTF-8" standalone="no"?><baselineFatalIncidences><baselineFatalIncidence><age>0</age><sex>0</sex><value>0.0</value></baselineFatalIncidence><baselineFatalIncidence><age>0</age><sex>1</sex><value>0.0</value></baselineFatalIncidence><baselineFatalIncidence><age>1</age><sex>0</sex><value>0.0</value></baselineFatalIncidence><baselineFatalIncidence><age>1</age><sex>1</sex><value>0.0</value></baselineFatalIncidence><baselineFatalIncidence><age>2</age><sex>0</sex><value>0.0</value></baselineFatalIncidence><baselineFatalIncidence><age>2</age><sex>1</sex><value>0.0</value></baselineFatalIncidence><baselineFatalIncidence><age>3</age><sex>0</sex><value>0.0</value></baselineFatalIncidence><baselineFatalIncidence><age>3</age><sex>1</sex><value>0.0</value></baselineFatalIncidence><baselineFatalIncidence><age>4</age><sex>0</sex><value>0.0</value></baselineFatalIncidence><baselineFatalIncidence><age>4</age><sex>1</sex><value>0.0</value></baselineFatalIncidence><baselineFatalIncidence><age>5</age><sex>0</sex><value>0.0</value></baselineFatalIncidence><baselineFatalIncidence><age>5</age><sex>1</sex><value>0.0</value></baselineFatalIncidence><baselineFatalIncidence><age>6</age><sex>0</sex><value>0.0</value></baselineFatalIncidence><baselineFatalIncidence><age>6</age><sex>1</sex><value>0.0</value></baselineFatalIncidence><baselineFatalIncidence><age>7</age><sex>0</sex><value>0.0</value></baselineFatalIncidence><baselineFatalIncidence><age>7</age><sex>1</sex><value>0.0</value></baselineFatalIncidence><baselineFatalIncidence><age>8</age><sex>0</sex><value>0.0</value></baselineFatalIncidence><baselineFatalIncidence><age>8</age><sex>1</sex><value>0.0</value></baselineFatalIncidence><baselineFatalIncidence><age>9</age><sex>0</sex><value>0.0</value></baselineFatalIncidence><baselineFatalIncidence><age>9</age><sex>1</sex><value>0.0</value></baselineFatalIncidence><baselineFatalIncidence><age>10</age><sex>0</sex><value>0.0</value></baselineFatalIncidence><baselineFatalIncidence><age>10</age><sex>1</sex><value>0.0</value></baselineFatalIncidence><baselineFatalIncidence><age>11</age><sex>0</sex><value>0.0</value></baselineFatalIncidence><baselineFatalIncidence><age>11</age><sex>1</sex><value>0.0</value></baselineFatalIncidence><baselineFatalIncidence><age>12</age><sex>0</sex><value>0.0</value></baselineFatalIncidence><baselineFatalIncidence><age>12</age><sex>1</sex><value>0.0</value></baselineFatalIncidence><baselineFatalIncidence><age>13</age><sex>0</sex><value>0.0</value></baselineFatalIncidence><baselineFatalIncidence><age>13</age><sex>1</sex><value>0.0</value></baselineFatalIncidence><baselineFatalIncidence><age>14</age><sex>0</sex><value>0.0</value></baselineFatalIncidence><baselineFatalIncidence><age>14</age><sex>1</sex><value>0.0</value></baselineFatalIncidence><baselineFatalIncidence><age>15</age><sex>0</sex><value>0.0</value></baselineFatalIncidence><baselineFatalIncidence><age>15</age><sex>1</sex><value>0.0</value></baselineFatalIncidence><baselineFatalIncidence><age>16</age><sex>0</sex><value>0.0</value></baselineFatalIncidence><baselineFatalIncidence><age>16</age><sex>1</sex><value>0.0</value></baselineFatalIncidence><baselineFatalIncidence><age>17</age><sex>0</sex><value>0.0</value></baselineFatalIncidence><baselineFatalIncidence><age>17</age><sex>1</sex><value>0.0</value></baselineFatalIncidence><baselineFatalIncidence><age>18</age><sex>0</sex><value>0.0</value></baselineFatalIncidence><baselineFatalIncidence><age>18</age><sex>1</sex><value>0.0</value></baselineFatalIncidence><baselineFatalIncidence><age>19</age><sex>0</sex><value>0.0</value></baselineFatalIncidence><baselineFatalIncidence><age>19</age><sex>1</sex><value>0.0</value></baselineFatalIncidence><baselineFatalIncidence><age>20</age><sex>0</sex><value>0.0</value></baselineFatalIncidence><baselineFatalIncidence><age>20</age><sex>1</sex><value>0.0</value></baselineFatalIncidence><baselineFatalIncidence><age>21</age><sex>0</sex><value>0.0</value></baselineFatalIncidence><baselineFatalIncidence><age>21</age><sex>1</sex><value>0.0</value></baselineFatalIncidence><baselineFatalIncidence><age>22</age><sex>0</sex><value>0.0</value></baselineFatalIncidence><baselineFatalIncidence><age>22</age><sex>1</sex><value>0.0</value></baselineFatalIncidence><baselineFatalIncidence><age>23</age><sex>0</sex><value>0.0</value></baselineFatalIncidence><baselineFatalIncidence><age>23</age><sex>1</sex><value>0.0</value></baselineFatalIncidence><baselineFatalIncidence><age>24</age><sex>0</sex><value>0.0</value></baselineFatalIncidence><baselineFatalIncidence><age>24</age><sex>1</sex><value>0.0</value></baselineFatalIncidence><baselineFatalIncidence><age>25</age><sex>0</sex><value>0.0</value></baselineFatalIncidence><baselineFatalIncidence><age>25</age><sex>1</sex><value>0.0</value></baselineFatalIncidence><baselineFatalIncidence><age>26</age><sex>0</sex><value>0.0</value></baselineFatalIncidence><baselineFatalIncidence><age>26</age><sex>1</sex><value>0.0</value></baselineFatalIncidence><baselineFatalIncidence><age>27</age><sex>0</sex><value>0.0</value></baselineFatalIncidence><baselineFatalIncidence><age>27</age><sex>1</sex><value>0.0</value></baselineFatalIncidence><baselineFatalIncidence><age>28</age><sex>0</sex><value>0.0</value></baselineFatalIncidence><baselineFatalIncidence><age>28</age><sex>1</sex><value>0.0</value></baselineFatalIncidence><baselineFatalIncidence><age>29</age><sex>0</sex><value>0.0</value></baselineFatalIncidence><baselineFatalIncidence><age>29</age><sex>1</sex><value>0.0</value></baselineFatalIncidence><baselineFatalIncidence><age>30</age><sex>0</sex><value>0.0</value></baselineFatalIncidence><baselineFatalIncidence><age>30</age><sex>1</sex><value>0.0</value></baselineFatalIncidence><baselineFatalIncidence><age>31</age><sex>0</sex><value>0.0</value></baselineFatalIncidence><baselineFatalIncidence><age>31</age><sex>1</sex><value>0.0</value></baselineFatalIncidence><baselineFatalIncidence><age>32</age><sex>0</sex><value>0.0</value></baselineFatalIncidence><baselineFatalIncidence><age>32</age><sex>1</sex><value>0.0</value></baselineFatalIncidence><baselineFatalIncidence><age>33</age><sex>0</sex><value>0.0</value></baselineFatalIncidence><baselineFatalIncidence><age>33</age><sex>1</sex><value>0.0</value></baselineFatalIncidence><baselineFatalIncidence><age>34</age><sex>0</sex><value>0.0</value></baselineFatalIncidence><baselineFatalIncidence><age>34</age><sex>1</sex><value>0.0</value></baselineFatalIncidence><baselineFatalIncidence><age>35</age><sex>0</sex><value>8.085975E-6</value></baselineFatalIncidence><baselineFatalIncidence><age>35</age><sex>1</sex><value>8.025287E-6</value></baselineFatalIncidence><baselineFatalIncidence><age>36</age><sex>0</sex><value>8.459158E-6</value></baselineFatalIncidence><baselineFatalIncidence><age>36</age><sex>1</sex><value>8.095599E-6</value></baselineFatalIncidence><baselineFatalIncidence><age>37</age><sex>0</sex><value>8.901405E-6</value></baselineFatalIncidence><baselineFatalIncidence><age>37</age><sex>1</sex><value>8.239585E-6</value></baselineFatalIncidence><baselineFatalIncidence><age>38</age><sex>0</sex><value>9.416646E-6</value></baselineFatalIncidence><baselineFatalIncidence><age>38</age><sex>1</sex><value>8.454598E-6</value></baselineFatalIncidence><baselineFatalIncidence><age>39</age><sex>0</sex><value>1.0016647E-5</value></baselineFatalIncidence><baselineFatalIncidence><age>39</age><sex>1</sex><value>8.739251E-6</value></baselineFatalIncidence><baselineFatalIncidence><age>40</age><sex>0</sex><value>9.766941E-6</value></baselineFatalIncidence><baselineFatalIncidence><age>40</age><sex>1</sex><value>8.662184E-6</value></baselineFatalIncidence><baselineFatalIncidence><age>41</age><sex>0</sex><value>1.0488433E-5</value></baselineFatalIncidence><baselineFatalIncidence><age>41</age><sex>1</sex><value>9.087528E-6</value></baselineFatalIncidence><baselineFatalIncidence><age>42</age><sex>0</sex><value>1.1313192E-5</value></baselineFatalIncidence><baselineFatalIncidence><age>42</age><sex>1</sex><value>9.601815E-6</value></baselineFatalIncidence><baselineFatalIncidence><age>43</age><sex>0</sex><value>1.2259894E-5</value></baselineFatalIncidence><baselineFatalIncidence><age>43</age><sex>1</sex><value>1.0215429E-5</value></baselineFatalIncidence><baselineFatalIncidence><age>44</age><sex>0</sex><value>1.3338218E-5</value></baselineFatalIncidence><baselineFatalIncidence><age>44</age><sex>1</sex><value>1.0936485E-5</value></baselineFatalIncidence><baselineFatalIncidence><age>45</age><sex>0</sex><value>1.4572727E-5</value></baselineFatalIncidence><baselineFatalIncidence><age>45</age><sex>1</sex><value>1.1782872E-5</value></baselineFatalIncidence><baselineFatalIncidence><age>46</age><sex>0</sex><value>1.5979986E-5</value></baselineFatalIncidence><baselineFatalIncidence><age>46</age><sex>1</sex><value>1.2767643E-5</value></baselineFatalIncidence><baselineFatalIncidence><age>47</age><sex>0</sex><value>1.758845E-5</value></baselineFatalIncidence><baselineFatalIncidence><age>47</age><sex>1</sex><value>1.3913791E-5</value></baselineFatalIncidence><baselineFatalIncidence><age>48</age><sex>0</sex><value>1.9425133E-5</value></baselineFatalIncidence><baselineFatalIncidence><age>48</age><sex>1</sex><value>1.5245852E-5</value></baselineFatalIncidence><baselineFatalIncidence><age>49</age><sex>0</sex><value>2.152163E-5</value></baselineFatalIncidence><baselineFatalIncidence><age>49</age><sex>1</sex><value>1.6790491E-5</value></baselineFatalIncidence><baselineFatalIncidence><age>50</age><sex>0</sex><value>2.1422356E-5</value></baselineFatalIncidence><baselineFatalIncidence><age>50</age><sex>1</sex><value>1.8826113E-5</value></baselineFatalIncidence><baselineFatalIncidence><age>51</age><sex>0</sex><value>2.3877536E-5</value></baselineFatalIncidence><baselineFatalIncidence><age>51</age><sex>1</sex><value>2.0931187E-5</value></baselineFatalIncidence><baselineFatalIncidence><age>52</age><sex>0</sex><value>2.6686183E-5</value></baselineFatalIncidence><baselineFatalIncidence><age>52</age><sex>1</sex><value>2.3368284E-5</value></baselineFatalIncidence><baselineFatalIncidence><age>53</age><sex>0</sex><value>2.9896482E-5</value></baselineFatalIncidence><baselineFatalIncidence><age>53</age><sex>1</sex><value>2.6196309E-5</value></baselineFatalIncidence><baselineFatalIncidence><age>54</age><sex>0</sex><value>3.3572873E-5</value></baselineFatalIncidence><baselineFatalIncidence><age>54</age><sex>1</sex><value>2.9474832E-5</value></baselineFatalIncidence><baselineFatalIncidence><age>55</age><sex>0</sex><value>3.7777987E-5</value></baselineFatalIncidence><baselineFatalIncidence><age>55</age><sex>1</sex><value>3.3282206E-5</value></baselineFatalIncidence><baselineFatalIncidence><age>56</age><sex>0</sex><value>4.2593216E-5</value></baselineFatalIncidence><baselineFatalIncidence><age>56</age><sex>1</sex><value>3.7703216E-5</value></baselineFatalIncidence><baselineFatalIncidence><age>57</age><sex>0</sex><value>4.810322E-5</value></baselineFatalIncidence><baselineFatalIncidence><age>57</age><sex>1</sex><value>4.283648E-5</value></baselineFatalIncidence><baselineFatalIncidence><age>58</age><sex>0</sex><value>5.4410495E-5</value></baselineFatalIncidence><baselineFatalIncidence><age>58</age><sex>1</sex><value>4.8799608E-5</value></baselineFatalIncidence><baselineFatalIncidence><age>59</age><sex>0</sex><value>6.162664E-5</value></baselineFatalIncidence><baselineFatalIncidence><age>59</age><sex>1</sex><value>5.572903E-5</value></baselineFatalIncidence><baselineFatalIncidence><age>60</age><sex>0</sex><value>7.5254466E-5</value></baselineFatalIncidence><baselineFatalIncidence><age>60</age><sex>1</sex><value>6.548198E-5</value></baselineFatalIncidence><baselineFatalIncidence><age>61</age><sex>0</sex><value>8.541329E-5</value></baselineFatalIncidence><baselineFatalIncidence><age>61</age><sex>1</sex><value>7.508047E-5</value></baselineFatalIncidence><baselineFatalIncidence><age>62</age><sex>0</sex><value>9.7017495E-5</value></baselineFatalIncidence><baselineFatalIncidence><age>62</age><sex>1</sex><value>8.6226086E-5</value></baselineFatalIncidence><baselineFatalIncidence><age>63</age><sex>0</sex><value>1.10260764E-4</value></baselineFatalIncidence><baselineFatalIncidence><age>63</age><sex>1</sex><value>9.916045E-5</value></baselineFatalIncidence><baselineFatalIncidence><age>64</age><sex>0</sex><value>1.253599E-4</value></baselineFatalIncidence><baselineFatalIncidence><age>64</age><sex>1</sex><value>1.14156646E-4</value></baselineFatalIncidence><baselineFatalIncidence><age>65</age><sex>0</sex><value>1.4255289E-4</value></baselineFatalIncidence><baselineFatalIncidence><age>65</age><sex>1</sex><value>1.315279E-4</value></baselineFatalIncidence><baselineFatalIncidence><age>66</age><sex>0</sex><value>1.6210435E-4</value></baselineFatalIncidence><baselineFatalIncidence><age>66</age><sex>1</sex><value>1.5162941E-4</value></baselineFatalIncidence><baselineFatalIncidence><age>67</age><sex>0</sex><value>1.843032E-4</value></baselineFatalIncidence><baselineFatalIncidence><age>67</age><sex>1</sex><value>1.7484419E-4</value></baselineFatalIncidence><baselineFatalIncidence><age>68</age><sex>0</sex><value>2.094622E-4</value></baselineFatalIncidence><baselineFatalIncidence><age>68</age><sex>1</sex><value>2.0161929E-4</value></baselineFatalIncidence><baselineFatalIncidence><age>69</age><sex>0</sex><value>2.3791664E-4</value></baselineFatalIncidence><baselineFatalIncidence><age>69</age><sex>1</sex><value>2.3243086E-4</value></baselineFatalIncidence><baselineFatalIncidence><age>70</age><sex>0</sex><value>2.9511293E-4</value></baselineFatalIncidence><baselineFatalIncidence><age>70</age><sex>1</sex><value>2.7703904E-4</value></baselineFatalIncidence><baselineFatalIncidence><age>71</age><sex>0</sex><value>3.3462708E-4</value></baselineFatalIncidence><baselineFatalIncidence><age>71</age><sex>1</sex><value>3.1895217E-4</value></baselineFatalIncidence><baselineFatalIncidence><age>72</age><sex>0</sex><value>3.789931E-4</value></baselineFatalIncidence><baselineFatalIncidence><age>72</age><sex>1</sex><value>3.668164E-4</value></baselineFatalIncidence><baselineFatalIncidence><age>73</age><sex>0</sex><value>4.2866933E-4</value></baselineFatalIncidence><baselineFatalIncidence><age>73</age><sex>1</sex><value>4.2129692E-4</value></baselineFatalIncidence><baselineFatalIncidence><age>74</age><sex>0</sex><value>4.8411542E-4</value></baselineFatalIncidence><baselineFatalIncidence><age>74</age><sex>1</sex><value>4.830959E-4</value></baselineFatalIncidence><baselineFatalIncidence><age>75</age><sex>0</sex><value>5.4579176E-4</value></baselineFatalIncidence><baselineFatalIncidence><age>75</age><sex>1</sex><value>5.529173E-4</value></baselineFatalIncidence><baselineFatalIncidence><age>76</age><sex>0</sex><value>6.141529E-4</value></baselineFatalIncidence><baselineFatalIncidence><age>76</age><sex>1</sex><value>6.3148356E-4</value></baselineFatalIncidence><baselineFatalIncidence><age>77</age><sex>0</sex><value>6.8961893E-4</value></baselineFatalIncidence><baselineFatalIncidence><age>77</age><sex>1</sex><value>7.1947573E-4</value></baselineFatalIncidence><baselineFatalIncidence><age>78</age><sex>0</sex><value>7.7258504E-4</value></baselineFatalIncidence><baselineFatalIncidence><age>78</age><sex>1</sex><value>8.1753946E-4</value></baselineFatalIncidence><baselineFatalIncidence><age>79</age><sex>0</sex><value>8.633855E-4</value></baselineFatalIncidence><baselineFatalIncidence><age>79</age><sex>1</sex><value>9.26234E-4</value></baselineFatalIncidence><baselineFatalIncidence><age>80</age><sex>0</sex><value>0.0011119343</value></baselineFatalIncidence><baselineFatalIncidence><age>80</age><sex>1</sex><value>0.0011061308</value></baselineFatalIncidence><baselineFatalIncidence><age>81</age><sex>0</sex><value>0.0012357441</value></baselineFatalIncidence><baselineFatalIncidence><age>81</age><sex>1</sex><value>0.0012448307</value></baselineFatalIncidence><baselineFatalIncidence><age>82</age><sex>0</sex><value>0.0013691471</value></baselineFatalIncidence><baselineFatalIncidence><age>82</age><sex>1</sex><value>0.0013956772</value></baselineFatalIncidence><baselineFatalIncidence><age>83</age><sex>0</sex><value>0.0015120233</value></baselineFatalIncidence><baselineFatalIncidence><age>83</age><sex>1</sex><value>0.0015585335</value></baselineFatalIncidence><baselineFatalIncidence><age>84</age><sex>0</sex><value>0.0016640803</value></baselineFatalIncidence><baselineFatalIncidence><age>84</age><sex>1</sex><value>0.0017329387</value></baselineFatalIncidence><baselineFatalIncidence><age>85</age><sex>0</sex><value>0.0018247872</value></baselineFatalIncidence><baselineFatalIncidence><age>85</age><sex>1</sex><value>0.0019181032</value></baselineFatalIncidence><baselineFatalIncidence><age>86</age><sex>0</sex><value>0.0019933775</value></baselineFatalIncidence><baselineFatalIncidence><age>86</age><sex>1</sex><value>0.0021128294</value></baselineFatalIncidence><baselineFatalIncidence><age>87</age><sex>0</sex><value>0.0021688072</value></baselineFatalIncidence><baselineFatalIncidence><age>87</age><sex>1</sex><value>0.0023155056</value></baselineFatalIncidence><baselineFatalIncidence><age>88</age><sex>0</sex><value>0.0023497937</value></baselineFatalIncidence><baselineFatalIncidence><age>88</age><sex>1</sex><value>0.0025240607</value></baselineFatalIncidence><baselineFatalIncidence><age>89</age><sex>0</sex><value>0.0025346954</value></baselineFatalIncidence><baselineFatalIncidence><age>89</age><sex>1</sex><value>0.0027359554</value></baselineFatalIncidence><baselineFatalIncidence><age>90</age><sex>0</sex><value>0.0027216433</value></baselineFatalIncidence><baselineFatalIncidence><age>90</age><sex>1</sex><value>0.0029481824</value></baselineFatalIncidence><baselineFatalIncidence><age>91</age><sex>0</sex><value>0.0029084443</value></baselineFatalIncidence><baselineFatalIncidence><age>91</age><sex>1</sex><value>0.0031573616</value></baselineFatalIncidence><baselineFatalIncidence><age>92</age><sex>0</sex><value>0.0030926568</value></baselineFatalIncidence><baselineFatalIncidence><age>92</age><sex>1</sex><value>0.003359684</value></baselineFatalIncidence><baselineFatalIncidence><age>93</age><sex>0</sex><value>0.003271605</value></baselineFatalIncidence><baselineFatalIncidence><age>93</age><sex>1</sex><value>0.0035511022</value></baselineFatalIncidence><baselineFatalIncidence><age>94</age><sex>0</sex><value>0.0034424327</value></baselineFatalIncidence><baselineFatalIncidence><age>94</age><sex>1</sex><value>0.0037273378</value></baselineFatalIncidence><baselineFatalIncidence><age>95</age><sex>0</sex><value>0.0036021478</value></baselineFatalIncidence><baselineFatalIncidence><age>95</age><sex>1</sex><value>0.0038840994</value></baselineFatalIncidence></baselineFatalIncidences>
