# Supplementary material for: Identification of differences in health impact modelling of salt reduction
Source: PLoS One. 2017 Nov 28;12(11):e0186760. doi: 10.1371/journal.pone.0186760 (PMC5705127; doi:10.1371/journal.pone.0186760)
Supplement: S3 Data — (ZIP) [file pone.0186760.s003.zip › Law1991/Simulations/Law1991/parameters/baselineFatalIncidence_1_0_IHD.xml]

<?xml version="1.0" encoding="UTF-8" standalone="no"?><baselineFatalIncidences><baselineFatalIncidence><age>0</age><sex>0</sex><value>0.0</value></baselineFatalIncidence><baselineFatalIncidence><age>0</age><sex>1</sex><value>0.0</value></baselineFatalIncidence><baselineFatalIncidence><age>1</age><sex>0</sex><value>0.0</value></baselineFatalIncidence><baselineFatalIncidence><age>1</age><sex>1</sex><value>0.0</value></baselineFatalIncidence><baselineFatalIncidence><age>2</age><sex>0</sex><value>0.0</value></baselineFatalIncidence><baselineFatalIncidence><age>2</age><sex>1</sex><value>0.0</value></baselineFatalIncidence><baselineFatalIncidence><age>3</age><sex>0</sex><value>0.0</value></baselineFatalIncidence><baselineFatalIncidence><age>3</age><sex>1</sex><value>0.0</value></baselineFatalIncidence><baselineFatalIncidence><age>4</age><sex>0</sex><value>0.0</value></baselineFatalIncidence><baselineFatalIncidence><age>4</age><sex>1</sex><value>0.0</value></baselineFatalIncidence><baselineFatalIncidence><age>5</age><sex>0</sex><value>0.0</value></baselineFatalIncidence><baselineFatalIncidence><age>5</age><sex>1</sex><value>0.0</value></baselineFatalIncidence><baselineFatalIncidence><age>6</age><sex>0</sex><value>0.0</value></baselineFatalIncidence><baselineFatalIncidence><age>6</age><sex>1</sex><value>0.0</value></baselineFatalIncidence><baselineFatalIncidence><age>7</age><sex>0</sex><value>0.0</value></baselineFatalIncidence><baselineFatalIncidence><age>7</age><sex>1</sex><value>0.0</value></baselineFatalIncidence><baselineFatalIncidence><age>8</age><sex>0</sex><value>0.0</value></baselineFatalIncidence><baselineFatalIncidence><age>8</age><sex>1</sex><value>0.0</value></baselineFatalIncidence><baselineFatalIncidence><age>9</age><sex>0</sex><value>0.0</value></baselineFatalIncidence><baselineFatalIncidence><age>9</age><sex>1</sex><value>0.0</value></baselineFatalIncidence><baselineFatalIncidence><age>10</age><sex>0</sex><value>0.0</value></baselineFatalIncidence><baselineFatalIncidence><age>10</age><sex>1</sex><value>0.0</value></baselineFatalIncidence><baselineFatalIncidence><age>11</age><sex>0</sex><value>0.0</value></baselineFatalIncidence><baselineFatalIncidence><age>11</age><sex>1</sex><value>0.0</value></baselineFatalIncidence><baselineFatalIncidence><age>12</age><sex>0</sex><value>0.0</value></baselineFatalIncidence><baselineFatalIncidence><age>12</age><sex>1</sex><value>0.0</value></baselineFatalIncidence><baselineFatalIncidence><age>13</age><sex>0</sex><value>0.0</value></baselineFatalIncidence><baselineFatalIncidence><age>13</age><sex>1</sex><value>0.0</value></baselineFatalIncidence><baselineFatalIncidence><age>14</age><sex>0</sex><value>0.0</value></baselineFatalIncidence><baselineFatalIncidence><age>14</age><sex>1</sex><value>0.0</value></baselineFatalIncidence><baselineFatalIncidence><age>15</age><sex>0</sex><value>0.0</value></baselineFatalIncidence><baselineFatalIncidence><age>15</age><sex>1</sex><value>0.0</value></baselineFatalIncidence><baselineFatalIncidence><age>16</age><sex>0</sex><value>0.0</value></baselineFatalIncidence><baselineFatalIncidence><age>16</age><sex>1</sex><value>0.0</value></baselineFatalIncidence><baselineFatalIncidence><age>17</age><sex>0</sex><value>0.0</value></baselineFatalIncidence><baselineFatalIncidence><age>17</age><sex>1</sex><value>0.0</value></baselineFatalIncidence><baselineFatalIncidence><age>18</age><sex>0</sex><value>0.0</value></baselineFatalIncidence><baselineFatalIncidence><age>18</age><sex>1</sex><value>0.0</value></baselineFatalIncidence><baselineFatalIncidence><age>19</age><sex>0</sex><value>0.0</value></baselineFatalIncidence><baselineFatalIncidence><age>19</age><sex>1</sex><value>0.0</value></baselineFatalIncidence><baselineFatalIncidence><age>20</age><sex>0</sex><value>0.0</value></baselineFatalIncidence><baselineFatalIncidence><age>20</age><sex>1</sex><value>0.0</value></baselineFatalIncidence><baselineFatalIncidence><age>21</age><sex>0</sex><value>0.0</value></baselineFatalIncidence><baselineFatalIncidence><age>21</age><sex>1</sex><value>0.0</value></baselineFatalIncidence><baselineFatalIncidence><age>22</age><sex>0</sex><value>0.0</value></baselineFatalIncidence><baselineFatalIncidence><age>22</age><sex>1</sex><value>0.0</value></baselineFatalIncidence><baselineFatalIncidence><age>23</age><sex>0</sex><value>0.0</value></baselineFatalIncidence><baselineFatalIncidence><age>23</age><sex>1</sex><value>0.0</value></baselineFatalIncidence><baselineFatalIncidence><age>24</age><sex>0</sex><value>0.0</value></baselineFatalIncidence><baselineFatalIncidence><age>24</age><sex>1</sex><value>0.0</value></baselineFatalIncidence><baselineFatalIncidence><age>25</age><sex>0</sex><value>0.0</value></baselineFatalIncidence><baselineFatalIncidence><age>25</age><sex>1</sex><value>0.0</value></baselineFatalIncidence><baselineFatalIncidence><age>26</age><sex>0</sex><value>0.0</value></baselineFatalIncidence><baselineFatalIncidence><age>26</age><sex>1</sex><value>0.0</value></baselineFatalIncidence><baselineFatalIncidence><age>27</age><sex>0</sex><value>0.0</value></baselineFatalIncidence><baselineFatalIncidence><age>27</age><sex>1</sex><value>0.0</value></baselineFatalIncidence><baselineFatalIncidence><age>28</age><sex>0</sex><value>0.0</value></baselineFatalIncidence><baselineFatalIncidence><age>28</age><sex>1</sex><value>0.0</value></baselineFatalIncidence><baselineFatalIncidence><age>29</age><sex>0</sex><value>0.0</value></baselineFatalIncidence><baselineFatalIncidence><age>29</age><sex>1</sex><value>0.0</value></baselineFatalIncidence><baselineFatalIncidence><age>30</age><sex>0</sex><value>0.0</value></baselineFatalIncidence><baselineFatalIncidence><age>30</age><sex>1</sex><value>0.0</value></baselineFatalIncidence><baselineFatalIncidence><age>31</age><sex>0</sex><value>0.0</value></baselineFatalIncidence><baselineFatalIncidence><age>31</age><sex>1</sex><value>0.0</value></baselineFatalIncidence><baselineFatalIncidence><age>32</age><sex>0</sex><value>0.0</value></baselineFatalIncidence><baselineFatalIncidence><age>32</age><sex>1</sex><value>0.0</value></baselineFatalIncidence><baselineFatalIncidence><age>33</age><sex>0</sex><value>0.0</value></baselineFatalIncidence><baselineFatalIncidence><age>33</age><sex>1</sex><value>0.0</value></baselineFatalIncidence><baselineFatalIncidence><age>34</age><sex>0</sex><value>0.0</value></baselineFatalIncidence><baselineFatalIncidence><age>34</age><sex>1</sex><value>0.0</value></baselineFatalIncidence><baselineFatalIncidence><age>35</age><sex>0</sex><value>1.6415206E-5</value></baselineFatalIncidence><baselineFatalIncidence><age>35</age><sex>1</sex><value>4.0699047E-6</value></baselineFatalIncidence><baselineFatalIncidence><age>36</age><sex>0</sex><value>1.8162153E-5</value></baselineFatalIncidence><baselineFatalIncidence><age>36</age><sex>1</sex><value>4.326542E-6</value></baselineFatalIncidence><baselineFatalIncidence><age>37</age><sex>0</sex><value>2.011013E-5</value></baselineFatalIncidence><baselineFatalIncidence><age>37</age><sex>1</sex><value>4.6365967E-6</value></baselineFatalIncidence><baselineFatalIncidence><age>38</age><sex>0</sex><value>2.2308739E-5</value></baselineFatalIncidence><baselineFatalIncidence><age>38</age><sex>1</sex><value>4.9967175E-6</value></baselineFatalIncidence><baselineFatalIncidence><age>39</age><sex>0</sex><value>2.4749932E-5</value></baselineFatalIncidence><baselineFatalIncidence><age>39</age><sex>1</sex><value>5.4205566E-6</value></baselineFatalIncidence><baselineFatalIncidence><age>40</age><sex>0</sex><value>2.615521E-5</value></baselineFatalIncidence><baselineFatalIncidence><age>40</age><sex>1</sex><value>5.759802E-6</value></baselineFatalIncidence><baselineFatalIncidence><age>41</age><sex>0</sex><value>2.911619E-5</value></baselineFatalIncidence><baselineFatalIncidence><age>41</age><sex>1</sex><value>6.3222324E-6</value></baselineFatalIncidence><baselineFatalIncidence><age>42</age><sex>0</sex><value>3.2441258E-5</value></baselineFatalIncidence><baselineFatalIncidence><age>42</age><sex>1</sex><value>6.9878897E-6</value></baselineFatalIncidence><baselineFatalIncidence><age>43</age><sex>0</sex><value>3.6168458E-5</value></baselineFatalIncidence><baselineFatalIncidence><age>43</age><sex>1</sex><value>7.7607565E-6</value></baselineFatalIncidence><baselineFatalIncidence><age>44</age><sex>0</sex><value>4.0343E-5</value></baselineFatalIncidence><baselineFatalIncidence><age>44</age><sex>1</sex><value>8.648242E-6</value></baselineFatalIncidence><baselineFatalIncidence><age>45</age><sex>0</sex><value>4.5062185E-5</value></baselineFatalIncidence><baselineFatalIncidence><age>45</age><sex>1</sex><value>9.695436E-6</value></baselineFatalIncidence><baselineFatalIncidence><age>46</age><sex>0</sex><value>5.0364277E-5</value></baselineFatalIncidence><baselineFatalIncidence><age>46</age><sex>1</sex><value>1.0915419E-5</value></baselineFatalIncidence><baselineFatalIncidence><age>47</age><sex>0</sex><value>5.6342466E-5</value></baselineFatalIncidence><baselineFatalIncidence><age>47</age><sex>1</sex><value>1.2348606E-5</value></baselineFatalIncidence><baselineFatalIncidence><age>48</age><sex>0</sex><value>6.303629E-5</value></baselineFatalIncidence><baselineFatalIncidence><age>48</age><sex>1</sex><value>1.401776E-5</value></baselineFatalIncidence><baselineFatalIncidence><age>49</age><sex>0</sex><value>7.058502E-5</value></baselineFatalIncidence><baselineFatalIncidence><age>49</age><sex>1</sex><value>1.5963056E-5</value></baselineFatalIncidence><baselineFatalIncidence><age>50</age><sex>0</sex><value>7.3506366E-5</value></baselineFatalIncidence><baselineFatalIncidence><age>50</age><sex>1</sex><value>1.8313065E-5</value></baselineFatalIncidence><baselineFatalIncidence><age>51</age><sex>0</sex><value>8.235754E-5</value></baselineFatalIncidence><baselineFatalIncidence><age>51</age><sex>1</sex><value>2.1007196E-5</value></baselineFatalIncidence><baselineFatalIncidence><age>52</age><sex>0</sex><value>9.2297545E-5</value></baselineFatalIncidence><baselineFatalIncidence><age>52</age><sex>1</sex><value>2.4162082E-5</value></baselineFatalIncidence><baselineFatalIncidence><age>53</age><sex>0</sex><value>1.0345824E-4</value></baselineFatalIncidence><baselineFatalIncidence><age>53</age><sex>1</sex><value>2.7857333E-5</value></baselineFatalIncidence><baselineFatalIncidence><age>54</age><sex>0</sex><value>1.1599135E-4</value></baselineFatalIncidence><baselineFatalIncidence><age>54</age><sex>1</sex><value>3.2200198E-5</value></baselineFatalIncidence><baselineFatalIncidence><age>55</age><sex>0</sex><value>1.3004892E-4</value></baselineFatalIncidence><baselineFatalIncidence><age>55</age><sex>1</sex><value>3.7289818E-5</value></baselineFatalIncidence><baselineFatalIncidence><age>56</age><sex>0</sex><value>1.4578289E-4</value></baselineFatalIncidence><baselineFatalIncidence><age>56</age><sex>1</sex><value>4.327207E-5</value></baselineFatalIncidence><baselineFatalIncidence><age>57</age><sex>0</sex><value>1.6343678E-4</value></baselineFatalIncidence><baselineFatalIncidence><age>57</age><sex>1</sex><value>5.0289364E-5</value></baselineFatalIncidence><baselineFatalIncidence><age>58</age><sex>0</sex><value>1.8316676E-4</value></baselineFatalIncidence><baselineFatalIncidence><age>58</age><sex>1</sex><value>5.852511E-5</value></baselineFatalIncidence><baselineFatalIncidence><age>59</age><sex>0</sex><value>2.052236E-4</value></baselineFatalIncidence><baselineFatalIncidence><age>59</age><sex>1</sex><value>6.817872E-5</value></baselineFatalIncidence><baselineFatalIncidence><age>60</age><sex>0</sex><value>2.375153E-4</value></baselineFatalIncidence><baselineFatalIncidence><age>60</age><sex>1</sex><value>8.04126E-5</value></baselineFatalIncidence><baselineFatalIncidence><age>61</age><sex>0</sex><value>2.6594245E-4</value></baselineFatalIncidence><baselineFatalIncidence><age>61</age><sex>1</sex><value>9.37776E-5</value></baselineFatalIncidence><baselineFatalIncidence><age>62</age><sex>0</sex><value>2.9760905E-4</value></baselineFatalIncidence><baselineFatalIncidence><age>62</age><sex>1</sex><value>1.0942953E-4</value></baselineFatalIncidence><baselineFatalIncidence><age>63</age><sex>0</sex><value>3.3284439E-4</value></baselineFatalIncidence><baselineFatalIncidence><age>63</age><sex>1</sex><value>1.276595E-4</value></baselineFatalIncidence><baselineFatalIncidence><age>64</age><sex>0</sex><value>3.7204244E-4</value></baselineFatalIncidence><baselineFatalIncidence><age>64</age><sex>1</sex><value>1.489117E-4</value></baselineFatalIncidence><baselineFatalIncidence><age>65</age><sex>0</sex><value>4.1556917E-4</value></baselineFatalIncidence><baselineFatalIncidence><age>65</age><sex>1</sex><value>1.7360173E-4</value></baselineFatalIncidence><baselineFatalIncidence><age>66</age><sex>0</sex><value>4.6381846E-4</value></baselineFatalIncidence><baselineFatalIncidence><age>66</age><sex>1</sex><value>2.0222431E-4</value></baselineFatalIncidence><baselineFatalIncidence><age>67</age><sex>0</sex><value>5.171724E-4</value></baselineFatalIncidence><baselineFatalIncidence><age>67</age><sex>1</sex><value>2.3530833E-4</value></baselineFatalIncidence><baselineFatalIncidence><age>68</age><sex>0</sex><value>5.7619094E-4</value></baselineFatalIncidence><baselineFatalIncidence><age>68</age><sex>1</sex><value>2.7344195E-4</value></baselineFatalIncidence><baselineFatalIncidence><age>69</age><sex>0</sex><value>6.4127E-4</value></baselineFatalIncidence><baselineFatalIncidence><age>69</age><sex>1</sex><value>3.17275E-4</value></baselineFatalIncidence><baselineFatalIncidence><age>70</age><sex>0</sex><value>7.51654E-4</value></baselineFatalIncidence><baselineFatalIncidence><age>70</age><sex>1</sex><value>3.7502625E-4</value></baselineFatalIncidence><baselineFatalIncidence><age>71</age><sex>0</sex><value>8.346517E-4</value></baselineFatalIncidence><baselineFatalIncidence><age>71</age><sex>1</sex><value>4.3338278E-4</value></baselineFatalIncidence><baselineFatalIncidence><age>72</age><sex>0</sex><value>9.256722E-4</value></baselineFatalIncidence><baselineFatalIncidence><age>72</age><sex>1</sex><value>4.9969717E-4</value></baselineFatalIncidence><baselineFatalIncidence><age>73</age><sex>0</sex><value>0.0010253151</value></baselineFatalIncidence><baselineFatalIncidence><age>73</age><sex>1</sex><value>5.745693E-4</value></baselineFatalIncidence><baselineFatalIncidence><age>74</age><sex>0</sex><value>0.0011340564</value></baselineFatalIncidence><baselineFatalIncidence><age>74</age><sex>1</sex><value>6.588211E-4</value></baselineFatalIncidence><baselineFatalIncidence><age>75</age><sex>0</sex><value>0.0012525317</value></baselineFatalIncidence><baselineFatalIncidence><age>75</age><sex>1</sex><value>7.5298315E-4</value></baselineFatalIncidence><baselineFatalIncidence><age>76</age><sex>0</sex><value>0.001381296</value></baselineFatalIncidence><baselineFatalIncidence><age>76</age><sex>1</sex><value>8.5773104E-4</value></baselineFatalIncidence><baselineFatalIncidence><age>77</age><sex>0</sex><value>0.0015207838</value></baselineFatalIncidence><baselineFatalIncidence><age>77</age><sex>1</sex><value>9.7337546E-4</value></baselineFatalIncidence><baselineFatalIncidence><age>78</age><sex>0</sex><value>0.0016715121</value></baselineFatalIncidence><baselineFatalIncidence><age>78</age><sex>1</sex><value>0.0011003258</value></baselineFatalIncidence><baselineFatalIncidence><age>79</age><sex>0</sex><value>0.0018340249</value></baselineFatalIncidence><baselineFatalIncidence><age>79</age><sex>1</sex><value>0.0012385574</value></baselineFatalIncidence><baselineFatalIncidence><age>80</age><sex>0</sex><value>0.0021114578</value></baselineFatalIncidence><baselineFatalIncidence><age>80</age><sex>1</sex><value>0.001415258</value></baselineFatalIncidence><baselineFatalIncidence><age>81</age><sex>0</sex><value>0.0023080385</value></baselineFatalIncidence><baselineFatalIncidence><age>81</age><sex>1</sex><value>0.0015784984</value></baselineFatalIncidence><baselineFatalIncidence><age>82</age><sex>0</sex><value>0.002517925</value></baselineFatalIncidence><baselineFatalIncidence><age>82</age><sex>1</sex><value>0.0017517873</value></baselineFatalIncidence><baselineFatalIncidence><age>83</age><sex>0</sex><value>0.0027412109</value></baselineFatalIncidence><baselineFatalIncidence><age>83</age><sex>1</sex><value>0.0019338528</value></baselineFatalIncidence><baselineFatalIncidence><age>84</age><sex>0</sex><value>0.0029777964</value></baselineFatalIncidence><baselineFatalIncidence><age>84</age><sex>1</sex><value>0.0021231563</value></baselineFatalIncidence><baselineFatalIncidence><age>85</age><sex>0</sex><value>0.0032278115</value></baselineFatalIncidence><baselineFatalIncidence><age>85</age><sex>1</sex><value>0.0023174759</value></baselineFatalIncidence><baselineFatalIncidence><age>86</age><sex>0</sex><value>0.0034907595</value></baselineFatalIncidence><baselineFatalIncidence><age>86</age><sex>1</sex><value>0.0025142713</value></baselineFatalIncidence><baselineFatalIncidence><age>87</age><sex>0</sex><value>0.003766194</value></baselineFatalIncidence><baselineFatalIncidence><age>87</age><sex>1</sex><value>0.002710765</value></baselineFatalIncidence><baselineFatalIncidence><age>88</age><sex>0</sex><value>0.0040534236</value></baselineFatalIncidence><baselineFatalIncidence><age>88</age><sex>1</sex><value>0.002903458</value></baselineFatalIncidence><baselineFatalIncidence><age>89</age><sex>0</sex><value>0.00435169</value></baselineFatalIncidence><baselineFatalIncidence><age>89</age><sex>1</sex><value>0.003088684</value></baselineFatalIncidence><baselineFatalIncidence><age>90</age><sex>0</sex><value>0.004659767</value></baselineFatalIncidence><baselineFatalIncidence><age>90</age><sex>1</sex><value>0.0032623156</value></baselineFatalIncidence><baselineFatalIncidence><age>91</age><sex>0</sex><value>0.004976334</value></baselineFatalIncidence><baselineFatalIncidence><age>91</age><sex>1</sex><value>0.0034205497</value></baselineFatalIncidence><baselineFatalIncidence><age>92</age><sex>0</sex><value>0.0052997847</value></baselineFatalIncidence><baselineFatalIncidence><age>92</age><sex>1</sex><value>0.0035591773</value></baselineFatalIncidence><baselineFatalIncidence><age>93</age><sex>0</sex><value>0.005628489</value></baselineFatalIncidence><baselineFatalIncidence><age>93</age><sex>1</sex><value>0.0036741595</value></baselineFatalIncidence><baselineFatalIncidence><age>94</age><sex>0</sex><value>0.0059605893</value></baselineFatalIncidence><baselineFatalIncidence><age>94</age><sex>1</sex><value>0.0037624685</value></baselineFatalIncidence><baselineFatalIncidence><age>95</age><sex>0</sex><value>0.006293348</value></baselineFatalIncidence><baselineFatalIncidence><age>95</age><sex>1</sex><value>0.0038202254</value></baselineFatalIncidence></baselineFatalIncidences>
