# Supplementary material for: Identification of differences in health impact modelling of salt reduction
Source: PLoS One. 2017 Nov 28;12(11):e0186760. doi: 10.1371/journal.pone.0186760 (PMC5705127; doi:10.1371/journal.pone.0186760)
Supplement: S3 Data — (ZIP) [file pone.0186760.s003.zip › Law1991/Simulations/Law1991/parameters/baselineIncidence_0_0_CVA.xml]

<?xml version="1.0" encoding="UTF-8" standalone="no"?><baselineIncidences><baselineIncidence><age>0</age><sex>0</sex><value>0.0</value></baselineIncidence><baselineIncidence><age>0</age><sex>1</sex><value>0.0</value></baselineIncidence><baselineIncidence><age>1</age><sex>0</sex><value>0.0</value></baselineIncidence><baselineIncidence><age>1</age><sex>1</sex><value>0.0</value></baselineIncidence><baselineIncidence><age>2</age><sex>0</sex><value>0.0</value></baselineIncidence><baselineIncidence><age>2</age><sex>1</sex><value>0.0</value></baselineIncidence><baselineIncidence><age>3</age><sex>0</sex><value>0.0</value></baselineIncidence><baselineIncidence><age>3</age><sex>1</sex><value>0.0</value></baselineIncidence><baselineIncidence><age>4</age><sex>0</sex><value>0.0</value></baselineIncidence><baselineIncidence><age>4</age><sex>1</sex><value>0.0</value></baselineIncidence><baselineIncidence><age>5</age><sex>0</sex><value>0.0</value></baselineIncidence><baselineIncidence><age>5</age><sex>1</sex><value>0.0</value></baselineIncidence><baselineIncidence><age>6</age><sex>0</sex><value>0.0</value></baselineIncidence><baselineIncidence><age>6</age><sex>1</sex><value>0.0</value></baselineIncidence><baselineIncidence><age>7</age><sex>0</sex><value>0.0</value></baselineIncidence><baselineIncidence><age>7</age><sex>1</sex><value>0.0</value></baselineIncidence><baselineIncidence><age>8</age><sex>0</sex><value>0.0</value></baselineIncidence><baselineIncidence><age>8</age><sex>1</sex><value>0.0</value></baselineIncidence><baselineIncidence><age>9</age><sex>0</sex><value>0.0</value></baselineIncidence><baselineIncidence><age>9</age><sex>1</sex><value>0.0</value></baselineIncidence><baselineIncidence><age>10</age><sex>0</sex><value>0.0</value></baselineIncidence><baselineIncidence><age>10</age><sex>1</sex><value>0.0</value></baselineIncidence><baselineIncidence><age>11</age><sex>0</sex><value>0.0</value></baselineIncidence><baselineIncidence><age>11</age><sex>1</sex><value>0.0</value></baselineIncidence><baselineIncidence><age>12</age><sex>0</sex><value>0.0</value></baselineIncidence><baselineIncidence><age>12</age><sex>1</sex><value>0.0</value></baselineIncidence><baselineIncidence><age>13</age><sex>0</sex><value>0.0</value></baselineIncidence><baselineIncidence><age>13</age><sex>1</sex><value>0.0</value></baselineIncidence><baselineIncidence><age>14</age><sex>0</sex><value>0.0</value></baselineIncidence><baselineIncidence><age>14</age><sex>1</sex><value>0.0</value></baselineIncidence><baselineIncidence><age>15</age><sex>0</sex><value>0.0</value></baselineIncidence><baselineIncidence><age>15</age><sex>1</sex><value>0.0</value></baselineIncidence><baselineIncidence><age>16</age><sex>0</sex><value>0.0</value></baselineIncidence><baselineIncidence><age>16</age><sex>1</sex><value>0.0</value></baselineIncidence><baselineIncidence><age>17</age><sex>0</sex><value>0.0</value></baselineIncidence><baselineIncidence><age>17</age><sex>1</sex><value>0.0</value></baselineIncidence><baselineIncidence><age>18</age><sex>0</sex><value>0.0</value></baselineIncidence><baselineIncidence><age>18</age><sex>1</sex><value>0.0</value></baselineIncidence><baselineIncidence><age>19</age><sex>0</sex><value>0.0</value></baselineIncidence><baselineIncidence><age>19</age><sex>1</sex><value>0.0</value></baselineIncidence><baselineIncidence><age>20</age><sex>0</sex><value>0.0</value></baselineIncidence><baselineIncidence><age>20</age><sex>1</sex><value>0.0</value></baselineIncidence><baselineIncidence><age>21</age><sex>0</sex><value>0.0</value></baselineIncidence><baselineIncidence><age>21</age><sex>1</sex><value>0.0</value></baselineIncidence><baselineIncidence><age>22</age><sex>0</sex><value>0.0</value></baselineIncidence><baselineIncidence><age>22</age><sex>1</sex><value>0.0</value></baselineIncidence><baselineIncidence><age>23</age><sex>0</sex><value>0.0</value></baselineIncidence><baselineIncidence><age>23</age><sex>1</sex><value>0.0</value></baselineIncidence><baselineIncidence><age>24</age><sex>0</sex><value>0.0</value></baselineIncidence><baselineIncidence><age>24</age><sex>1</sex><value>0.0</value></baselineIncidence><baselineIncidence><age>25</age><sex>0</sex><value>0.0</value></baselineIncidence><baselineIncidence><age>25</age><sex>1</sex><value>0.0</value></baselineIncidence><baselineIncidence><age>26</age><sex>0</sex><value>0.0</value></baselineIncidence><baselineIncidence><age>26</age><sex>1</sex><value>0.0</value></baselineIncidence><baselineIncidence><age>27</age><sex>0</sex><value>0.0</value></baselineIncidence><baselineIncidence><age>27</age><sex>1</sex><value>0.0</value></baselineIncidence><baselineIncidence><age>28</age><sex>0</sex><value>0.0</value></baselineIncidence><baselineIncidence><age>28</age><sex>1</sex><value>0.0</value></baselineIncidence><baselineIncidence><age>29</age><sex>0</sex><value>0.0</value></baselineIncidence><baselineIncidence><age>29</age><sex>1</sex><value>0.0</value></baselineIncidence><baselineIncidence><age>30</age><sex>0</sex><value>0.0</value></baselineIncidence><baselineIncidence><age>30</age><sex>1</sex><value>0.0</value></baselineIncidence><baselineIncidence><age>31</age><sex>0</sex><value>0.0</value></baselineIncidence><baselineIncidence><age>31</age><sex>1</sex><value>0.0</value></baselineIncidence><baselineIncidence><age>32</age><sex>0</sex><value>0.0</value></baselineIncidence><baselineIncidence><age>32</age><sex>1</sex><value>0.0</value></baselineIncidence><baselineIncidence><age>33</age><sex>0</sex><value>0.0</value></baselineIncidence><baselineIncidence><age>33</age><sex>1</sex><value>0.0</value></baselineIncidence><baselineIncidence><age>34</age><sex>0</sex><value>0.0</value></baselineIncidence><baselineIncidence><age>34</age><sex>1</sex><value>0.0</value></baselineIncidence><baselineIncidence><age>35</age><sex>0</sex><value>1.21705874E-4</value></baselineIncidence><baselineIncidence><age>35</age><sex>1</sex><value>1.5606973E-4</value></baselineIncidence><baselineIncidence><age>36</age><sex>0</sex><value>1.3677911E-4</value></baselineIncidence><baselineIncidence><age>36</age><sex>1</sex><value>1.6625584E-4</value></baselineIncidence><baselineIncidence><age>37</age><sex>0</sex><value>1.5391126E-4</value></baselineIncidence><baselineIncidence><age>37</age><sex>1</sex><value>1.7794623E-4</value></baselineIncidence><baselineIncidence><age>38</age><sex>0</sex><value>1.7333488E-4</value></baselineIncidence><baselineIncidence><age>38</age><sex>1</sex><value>1.912312E-4</value></baselineIncidence><baselineIncidence><age>39</age><sex>0</sex><value>1.9543231E-4</value></baselineIncidence><baselineIncidence><age>39</age><sex>1</sex><value>2.0619984E-4</value></baselineIncidence><baselineIncidence><age>40</age><sex>0</sex><value>2.0113133E-4</value></baselineIncidence><baselineIncidence><age>40</age><sex>1</sex><value>2.1237323E-4</value></baselineIncidence><baselineIncidence><age>41</age><sex>0</sex><value>2.270184E-4</value></baselineIncidence><baselineIncidence><age>41</age><sex>1</sex><value>2.3062647E-4</value></baselineIncidence><baselineIncidence><age>42</age><sex>0</sex><value>2.5632695E-4</value></baselineIncidence><baselineIncidence><age>42</age><sex>1</sex><value>2.512925E-4</value></baselineIncidence><baselineIncidence><age>43</age><sex>0</sex><value>2.896139E-4</value></baselineIncidence><baselineIncidence><age>43</age><sex>1</sex><value>2.746948E-4</value></baselineIncidence><baselineIncidence><age>44</age><sex>0</sex><value>3.272298E-4</value></baselineIncidence><baselineIncidence><age>44</age><sex>1</sex><value>3.0107534E-4</value></baselineIncidence><baselineIncidence><age>45</age><sex>0</sex><value>3.6986978E-4</value></baselineIncidence><baselineIncidence><age>45</age><sex>1</sex><value>3.3091684E-4</value></baselineIncidence><baselineIncidence><age>46</age><sex>0</sex><value>4.180215E-4</value></baselineIncidence><baselineIncidence><age>46</age><sex>1</sex><value>3.6453997E-4</value></baselineIncidence><baselineIncidence><age>47</age><sex>0</sex><value>4.7244868E-4</value></baselineIncidence><baselineIncidence><age>47</age><sex>1</sex><value>4.025058E-4</value></baselineIncidence><baselineIncidence><age>48</age><sex>0</sex><value>5.338448E-4</value></baselineIncidence><baselineIncidence><age>48</age><sex>1</sex><value>4.4537376E-4</value></baselineIncidence><baselineIncidence><age>49</age><sex>0</sex><value>6.0297106E-4</value></baselineIncidence><baselineIncidence><age>49</age><sex>1</sex><value>4.937014E-4</value></baselineIncidence><baselineIncidence><age>50</age><sex>0</sex><value>6.098851E-4</value></baselineIncidence><baselineIncidence><age>50</age><sex>1</sex><value>5.5537623E-4</value></baselineIncidence><baselineIncidence><age>51</age><sex>0</sex><value>6.882239E-4</value></baselineIncidence><baselineIncidence><age>51</age><sex>1</sex><value>6.1757903E-4</value></baselineIncidence><baselineIncidence><age>52</age><sex>0</sex><value>7.760912E-4</value></baselineIncidence><baselineIncidence><age>52</age><sex>1</sex><value>6.8747986E-4</value></baselineIncidence><baselineIncidence><age>53</age><sex>0</sex><value>8.7434717E-4</value></baselineIncidence><baselineIncidence><age>53</age><sex>1</sex><value>7.6611916E-4</value></baselineIncidence><baselineIncidence><age>54</age><sex>0</sex><value>9.841605E-4</value></baselineIncidence><baselineIncidence><age>54</age><sex>1</sex><value>8.543681E-4</value></baselineIncidence><baselineIncidence><age>55</age><sex>0</sex><value>0.0011064454</value></baselineIncidence><baselineIncidence><age>55</age><sex>1</sex><value>9.5341745E-4</value></baselineIncidence><baselineIncidence><age>56</age><sex>0</sex><value>0.0012424225</value></baselineIncidence><baselineIncidence><age>56</age><sex>1</sex><value>0.0010643668</value></baselineIncidence><baselineIncidence><age>57</age><sex>0</sex><value>0.0013931176</value></baselineIncidence><baselineIncidence><age>57</age><sex>1</sex><value>0.0011883874</value></baselineIncidence><baselineIncidence><age>58</age><sex>0</sex><value>0.0015597366</value></baselineIncidence><baselineIncidence><age>58</age><sex>1</sex><value>0.0013268013</value></baselineIncidence><baselineIncidence><age>59</age><sex>0</sex><value>0.0017433497</value></baselineIncidence><baselineIncidence><age>59</age><sex>1</sex><value>0.001480996</value></baselineIncidence><baselineIncidence><age>60</age><sex>0</sex><value>0.0020931438</value></baselineIncidence><baselineIncidence><age>60</age><sex>1</sex><value>0.0016962368</value></baselineIncidence><baselineIncidence><age>61</age><sex>0</sex><value>0.0023305218</value></baselineIncidence><baselineIncidence><age>61</age><sex>1</sex><value>0.0018911009</value></baselineIncidence><baselineIncidence><age>62</age><sex>0</sex><value>0.0025893624</value></baselineIncidence><baselineIncidence><age>62</age><sex>1</sex><value>0.0021064747</value></baselineIncidence><baselineIncidence><age>63</age><sex>0</sex><value>0.002870473</value></baselineIncidence><baselineIncidence><age>63</age><sex>1</sex><value>0.0023437703</value></baselineIncidence><baselineIncidence><age>64</age><sex>0</sex><value>0.0031745024</value></baselineIncidence><baselineIncidence><age>64</age><sex>1</sex><value>0.0026042825</value></baselineIncidence><baselineIncidence><age>65</age><sex>0</sex><value>0.0035018055</value></baselineIncidence><baselineIncidence><age>65</age><sex>1</sex><value>0.0028892667</value></baselineIncidence><baselineIncidence><age>66</age><sex>0</sex><value>0.003852504</value></baselineIncidence><baselineIncidence><age>66</age><sex>1</sex><value>0.0031998502</value></baselineIncidence><baselineIncidence><age>67</age><sex>0</sex><value>0.004226353</value></baselineIncidence><baselineIncidence><age>67</age><sex>1</sex><value>0.003536614</value></baselineIncidence><baselineIncidence><age>68</age><sex>0</sex><value>0.0046226676</value></baselineIncidence><baselineIncidence><age>68</age><sex>1</sex><value>0.003900249</value></baselineIncidence><baselineIncidence><age>69</age><sex>0</sex><value>0.0050402563</value></baselineIncidence><baselineIncidence><age>69</age><sex>1</sex><value>0.0042907232</value></baselineIncidence><baselineIncidence><age>70</age><sex>0</sex><value>0.005975951</value></baselineIncidence><baselineIncidence><age>70</age><sex>1</sex><value>0.0048683574</value></baselineIncidence><baselineIncidence><age>71</age><sex>0</sex><value>0.0064709834</value></baselineIncidence><baselineIncidence><age>71</age><sex>1</sex><value>0.0053258454</value></baselineIncidence><baselineIncidence><age>72</age><sex>0</sex><value>0.006981664</value></baselineIncidence><baselineIncidence><age>72</age><sex>1</sex><value>0.0058081406</value></baselineIncidence><baselineIncidence><age>73</age><sex>0</sex><value>0.0075042923</value></baselineIncidence><baselineIncidence><age>73</age><sex>1</sex><value>0.0063127885</value></baselineIncidence><baselineIncidence><age>74</age><sex>0</sex><value>0.00803432</value></baselineIncidence><baselineIncidence><age>74</age><sex>1</sex><value>0.0068366695</value></baselineIncidence><baselineIncidence><age>75</age><sex>0</sex><value>0.008566505</value></baselineIncidence><baselineIncidence><age>75</age><sex>1</sex><value>0.007375585</value></baselineIncidence><baselineIncidence><age>76</age><sex>0</sex><value>0.009094995</value></baselineIncidence><baselineIncidence><age>76</age><sex>1</sex><value>0.007924682</value></baselineIncidence><baselineIncidence><age>77</age><sex>0</sex><value>0.009613121</value></baselineIncidence><baselineIncidence><age>77</age><sex>1</sex><value>0.008477898</value></baselineIncidence><baselineIncidence><age>78</age><sex>0</sex><value>0.01011384</value></baselineIncidence><baselineIncidence><age>78</age><sex>1</sex><value>0.009028388</value></baselineIncidence><baselineIncidence><age>79</age><sex>0</sex><value>0.010589549</value></baselineIncidence><baselineIncidence><age>79</age><sex>1</sex><value>0.009568309</value></baselineIncidence><baselineIncidence><age>80</age><sex>0</sex><value>0.0127005</value></baselineIncidence><baselineIncidence><age>80</age><sex>1</sex><value>0.010660752</value></baselineIncidence><baselineIncidence><age>81</age><sex>0</sex><value>0.013160044</value></baselineIncidence><baselineIncidence><age>81</age><sex>1</sex><value>0.01118053</value></baselineIncidence><baselineIncidence><age>82</age><sex>0</sex><value>0.013562843</value></baselineIncidence><baselineIncidence><age>82</age><sex>1</sex><value>0.01165998</value></baselineIncidence><baselineIncidence><age>83</age><sex>0</sex><value>0.013899783</value></baselineIncidence><baselineIncidence><age>83</age><sex>1</sex><value>0.012088605</value></baselineIncidence><baselineIncidence><age>84</age><sex>0</sex><value>0.014162444</value></baselineIncidence><baselineIncidence><age>84</age><sex>1</sex><value>0.012455756</value></baselineIncidence><baselineIncidence><age>85</age><sex>0</sex><value>0.014343001</value></baselineIncidence><baselineIncidence><age>85</age><sex>1</sex><value>0.012751299</value></baselineIncidence><baselineIncidence><age>86</age><sex>0</sex><value>0.014434736</value></baselineIncidence><baselineIncidence><age>86</age><sex>1</sex><value>0.012965699</value></baselineIncidence><baselineIncidence><age>87</age><sex>0</sex><value>0.014432172</value></baselineIncidence><baselineIncidence><age>87</age><sex>1</sex><value>0.0130905965</value></baselineIncidence><baselineIncidence><age>88</age><sex>0</sex><value>0.014331657</value></baselineIncidence><baselineIncidence><age>88</age><sex>1</sex><value>0.013119041</value></baselineIncidence><baselineIncidence><age>89</age><sex>0</sex><value>0.01413087</value></baselineIncidence><baselineIncidence><age>89</age><sex>1</sex><value>0.013045877</value></baselineIncidence><baselineIncidence><age>90</age><sex>0</sex><value>0.013829822</value></baselineIncidence><baselineIncidence><age>90</age><sex>1</sex><value>0.012868038</value></baselineIncidence><baselineIncidence><age>91</age><sex>0</sex><value>0.013430349</value></baselineIncidence><baselineIncidence><age>91</age><sex>1</sex><value>0.012585108</value></baselineIncidence><baselineIncidence><age>92</age><sex>0</sex><value>0.012936485</value></baselineIncidence><baselineIncidence><age>92</age><sex>1</sex><value>0.012199002</value></baselineIncidence><baselineIncidence><age>93</age><sex>0</sex><value>0.012354344</value></baselineIncidence><baselineIncidence><age>93</age><sex>1</sex><value>0.011714532</value></baselineIncidence><baselineIncidence><age>94</age><sex>0</sex><value>0.011692072</value></baselineIncidence><baselineIncidence><age>94</age><sex>1</sex><value>0.011139025</value></baselineIncidence><baselineIncidence><age>95</age><sex>0</sex><value>0.01095963</value></baselineIncidence><baselineIncidence><age>95</age><sex>1</sex><value>0.010482478</value></baselineIncidence></baselineIncidences>
