# Supplementary material for: Identification of differences in health impact modelling of salt reduction
Source: PLoS One. 2017 Nov 28;12(11):e0186760. doi: 10.1371/journal.pone.0186760 (PMC5705127; doi:10.1371/journal.pone.0186760)
Supplement: S3 Data — (ZIP) [file pone.0186760.s003.zip › Law1991/Simulations/Law1991/parameters/baselineIncidence_1_0_IHD.xml]

<?xml version="1.0" encoding="UTF-8" standalone="no"?><baselineIncidences><baselineIncidence><age>0</age><sex>0</sex><value>0.0</value></baselineIncidence><baselineIncidence><age>0</age><sex>1</sex><value>0.0</value></baselineIncidence><baselineIncidence><age>1</age><sex>0</sex><value>0.0</value></baselineIncidence><baselineIncidence><age>1</age><sex>1</sex><value>0.0</value></baselineIncidence><baselineIncidence><age>2</age><sex>0</sex><value>0.0</value></baselineIncidence><baselineIncidence><age>2</age><sex>1</sex><value>0.0</value></baselineIncidence><baselineIncidence><age>3</age><sex>0</sex><value>0.0</value></baselineIncidence><baselineIncidence><age>3</age><sex>1</sex><value>0.0</value></baselineIncidence><baselineIncidence><age>4</age><sex>0</sex><value>0.0</value></baselineIncidence><baselineIncidence><age>4</age><sex>1</sex><value>0.0</value></baselineIncidence><baselineIncidence><age>5</age><sex>0</sex><value>0.0</value></baselineIncidence><baselineIncidence><age>5</age><sex>1</sex><value>0.0</value></baselineIncidence><baselineIncidence><age>6</age><sex>0</sex><value>0.0</value></baselineIncidence><baselineIncidence><age>6</age><sex>1</sex><value>0.0</value></baselineIncidence><baselineIncidence><age>7</age><sex>0</sex><value>0.0</value></baselineIncidence><baselineIncidence><age>7</age><sex>1</sex><value>0.0</value></baselineIncidence><baselineIncidence><age>8</age><sex>0</sex><value>0.0</value></baselineIncidence><baselineIncidence><age>8</age><sex>1</sex><value>0.0</value></baselineIncidence><baselineIncidence><age>9</age><sex>0</sex><value>0.0</value></baselineIncidence><baselineIncidence><age>9</age><sex>1</sex><value>0.0</value></baselineIncidence><baselineIncidence><age>10</age><sex>0</sex><value>0.0</value></baselineIncidence><baselineIncidence><age>10</age><sex>1</sex><value>0.0</value></baselineIncidence><baselineIncidence><age>11</age><sex>0</sex><value>0.0</value></baselineIncidence><baselineIncidence><age>11</age><sex>1</sex><value>0.0</value></baselineIncidence><baselineIncidence><age>12</age><sex>0</sex><value>0.0</value></baselineIncidence><baselineIncidence><age>12</age><sex>1</sex><value>0.0</value></baselineIncidence><baselineIncidence><age>13</age><sex>0</sex><value>0.0</value></baselineIncidence><baselineIncidence><age>13</age><sex>1</sex><value>0.0</value></baselineIncidence><baselineIncidence><age>14</age><sex>0</sex><value>0.0</value></baselineIncidence><baselineIncidence><age>14</age><sex>1</sex><value>0.0</value></baselineIncidence><baselineIncidence><age>15</age><sex>0</sex><value>0.0</value></baselineIncidence><baselineIncidence><age>15</age><sex>1</sex><value>0.0</value></baselineIncidence><baselineIncidence><age>16</age><sex>0</sex><value>0.0</value></baselineIncidence><baselineIncidence><age>16</age><sex>1</sex><value>0.0</value></baselineIncidence><baselineIncidence><age>17</age><sex>0</sex><value>0.0</value></baselineIncidence><baselineIncidence><age>17</age><sex>1</sex><value>0.0</value></baselineIncidence><baselineIncidence><age>18</age><sex>0</sex><value>0.0</value></baselineIncidence><baselineIncidence><age>18</age><sex>1</sex><value>0.0</value></baselineIncidence><baselineIncidence><age>19</age><sex>0</sex><value>0.0</value></baselineIncidence><baselineIncidence><age>19</age><sex>1</sex><value>0.0</value></baselineIncidence><baselineIncidence><age>20</age><sex>0</sex><value>0.0</value></baselineIncidence><baselineIncidence><age>20</age><sex>1</sex><value>0.0</value></baselineIncidence><baselineIncidence><age>21</age><sex>0</sex><value>0.0</value></baselineIncidence><baselineIncidence><age>21</age><sex>1</sex><value>0.0</value></baselineIncidence><baselineIncidence><age>22</age><sex>0</sex><value>0.0</value></baselineIncidence><baselineIncidence><age>22</age><sex>1</sex><value>0.0</value></baselineIncidence><baselineIncidence><age>23</age><sex>0</sex><value>0.0</value></baselineIncidence><baselineIncidence><age>23</age><sex>1</sex><value>0.0</value></baselineIncidence><baselineIncidence><age>24</age><sex>0</sex><value>0.0</value></baselineIncidence><baselineIncidence><age>24</age><sex>1</sex><value>0.0</value></baselineIncidence><baselineIncidence><age>25</age><sex>0</sex><value>0.0</value></baselineIncidence><baselineIncidence><age>25</age><sex>1</sex><value>0.0</value></baselineIncidence><baselineIncidence><age>26</age><sex>0</sex><value>0.0</value></baselineIncidence><baselineIncidence><age>26</age><sex>1</sex><value>0.0</value></baselineIncidence><baselineIncidence><age>27</age><sex>0</sex><value>0.0</value></baselineIncidence><baselineIncidence><age>27</age><sex>1</sex><value>0.0</value></baselineIncidence><baselineIncidence><age>28</age><sex>0</sex><value>0.0</value></baselineIncidence><baselineIncidence><age>28</age><sex>1</sex><value>0.0</value></baselineIncidence><baselineIncidence><age>29</age><sex>0</sex><value>0.0</value></baselineIncidence><baselineIncidence><age>29</age><sex>1</sex><value>0.0</value></baselineIncidence><baselineIncidence><age>30</age><sex>0</sex><value>0.0</value></baselineIncidence><baselineIncidence><age>30</age><sex>1</sex><value>0.0</value></baselineIncidence><baselineIncidence><age>31</age><sex>0</sex><value>0.0</value></baselineIncidence><baselineIncidence><age>31</age><sex>1</sex><value>0.0</value></baselineIncidence><baselineIncidence><age>32</age><sex>0</sex><value>0.0</value></baselineIncidence><baselineIncidence><age>32</age><sex>1</sex><value>0.0</value></baselineIncidence><baselineIncidence><age>33</age><sex>0</sex><value>0.0</value></baselineIncidence><baselineIncidence><age>33</age><sex>1</sex><value>0.0</value></baselineIncidence><baselineIncidence><age>34</age><sex>0</sex><value>0.0</value></baselineIncidence><baselineIncidence><age>34</age><sex>1</sex><value>0.0</value></baselineIncidence><baselineIncidence><age>35</age><sex>0</sex><value>3.9455754E-4</value></baselineIncidence><baselineIncidence><age>35</age><sex>1</sex><value>1.9713264E-4</value></baselineIncidence><baselineIncidence><age>36</age><sex>0</sex><value>4.6635544E-4</value></baselineIncidence><baselineIncidence><age>36</age><sex>1</sex><value>2.2733354E-4</value></baselineIncidence><baselineIncidence><age>37</age><sex>0</sex><value>5.48336E-4</value></baselineIncidence><baselineIncidence><age>37</age><sex>1</sex><value>2.6209594E-4</value></baselineIncidence><baselineIncidence><age>38</age><sex>0</sex><value>6.421806E-4</value></baselineIncidence><baselineIncidence><age>38</age><sex>1</sex><value>3.014232E-4</value></baselineIncidence><baselineIncidence><age>39</age><sex>0</sex><value>7.478979E-4</value></baselineIncidence><baselineIncidence><age>39</age><sex>1</sex><value>3.4622464E-4</value></baselineIncidence><baselineIncidence><age>40</age><sex>0</sex><value>8.251375E-4</value></baselineIncidence><baselineIncidence><age>40</age><sex>1</sex><value>3.8657535E-4</value></baselineIncidence><baselineIncidence><age>41</age><sex>0</sex><value>9.53796E-4</value></baselineIncidence><baselineIncidence><age>41</age><sex>1</sex><value>4.4257595E-4</value></baselineIncidence><baselineIncidence><age>42</age><sex>0</sex><value>0.001097727</value></baselineIncidence><baselineIncidence><age>42</age><sex>1</sex><value>5.0655426E-4</value></baselineIncidence><baselineIncidence><age>43</age><sex>0</sex><value>0.0012577175</value></baselineIncidence><baselineIncidence><age>43</age><sex>1</sex><value>5.785069E-4</value></baselineIncidence><baselineIncidence><age>44</age><sex>0</sex><value>0.0014345484</value></baselineIncidence><baselineIncidence><age>44</age><sex>1</sex><value>6.5842667E-4</value></baselineIncidence><baselineIncidence><age>45</age><sex>0</sex><value>0.001630594</value></baselineIncidence><baselineIncidence><age>45</age><sex>1</sex><value>7.489623E-4</value></baselineIncidence><baselineIncidence><age>46</age><sex>0</sex><value>0.0018458214</value></baselineIncidence><baselineIncidence><age>46</age><sex>1</sex><value>8.5010147E-4</value></baselineIncidence><baselineIncidence><age>47</age><sex>0</sex><value>0.002081788</value></baselineIncidence><baselineIncidence><age>47</age><sex>1</sex><value>9.6360006E-4</value></baselineIncidence><baselineIncidence><age>48</age><sex>0</sex><value>0.0023376385</value></baselineIncidence><baselineIncidence><age>48</age><sex>1</sex><value>0.0010894364</value></baselineIncidence><baselineIncidence><age>49</age><sex>0</sex><value>0.0026157103</value></baselineIncidence><baselineIncidence><age>49</age><sex>1</sex><value>0.0012284691</value></baselineIncidence><baselineIncidence><age>50</age><sex>0</sex><value>0.0027115429</value></baselineIncidence><baselineIncidence><age>50</age><sex>1</sex><value>0.0013876974</value></baselineIncidence><baselineIncidence><age>51</age><sex>0</sex><value>0.0030107286</value></baselineIncidence><baselineIncidence><age>51</age><sex>1</sex><value>0.0015589751</value></baselineIncidence><baselineIncidence><age>52</age><sex>0</sex><value>0.003330376</value></baselineIncidence><baselineIncidence><age>52</age><sex>1</sex><value>0.0017469255</value></baselineIncidence><baselineIncidence><age>53</age><sex>0</sex><value>0.003670377</value></baselineIncidence><baselineIncidence><age>53</age><sex>1</sex><value>0.001952372</value></baselineIncidence><baselineIncidence><age>54</age><sex>0</sex><value>0.0040306044</value></baselineIncidence><baselineIncidence><age>54</age><sex>1</sex><value>0.002177013</value></baselineIncidence><baselineIncidence><age>55</age><sex>0</sex><value>0.0044101686</value></baselineIncidence><baselineIncidence><age>55</age><sex>1</sex><value>0.0024207523</value></baselineIncidence><baselineIncidence><age>56</age><sex>0</sex><value>0.0048074145</value></baselineIncidence><baselineIncidence><age>56</age><sex>1</sex><value>0.00268525</value></baselineIncidence><baselineIncidence><age>57</age><sex>0</sex><value>0.005222895</value></baselineIncidence><baselineIncidence><age>57</age><sex>1</sex><value>0.0029703684</value></baselineIncidence><baselineIncidence><age>58</age><sex>0</sex><value>0.005653421</value></baselineIncidence><baselineIncidence><age>58</age><sex>1</sex><value>0.0032768291</value></baselineIncidence><baselineIncidence><age>59</age><sex>0</sex><value>0.0060980073</value></baselineIncidence><baselineIncidence><age>59</age><sex>1</sex><value>0.0036044389</value></baselineIncidence><baselineIncidence><age>60</age><sex>0</sex><value>0.0067683957</value></baselineIncidence><baselineIncidence><age>60</age><sex>1</sex><value>0.0039988537</value></baselineIncidence><baselineIncidence><age>61</age><sex>0</sex><value>0.007250511</value></baselineIncidence><baselineIncidence><age>61</age><sex>1</sex><value>0.004371392</value></baselineIncidence><baselineIncidence><age>62</age><sex>0</sex><value>0.007739972</value></baselineIncidence><baselineIncidence><age>62</age><sex>1</sex><value>0.0047653923</value></baselineIncidence><baselineIncidence><age>63</age><sex>0</sex><value>0.008234087</value></baselineIncidence><baselineIncidence><age>63</age><sex>1</sex><value>0.00517692</value></baselineIncidence><baselineIncidence><age>64</age><sex>0</sex><value>0.008730898</value></baselineIncidence><baselineIncidence><age>64</age><sex>1</sex><value>0.005606451</value></baselineIncidence><baselineIncidence><age>65</age><sex>0</sex><value>0.009226881</value></baselineIncidence><baselineIncidence><age>65</age><sex>1</sex><value>0.006050837</value></baselineIncidence><baselineIncidence><age>66</age><sex>0</sex><value>0.009718476</value></baselineIncidence><baselineIncidence><age>66</age><sex>1</sex><value>0.006507767</value></baselineIncidence><baselineIncidence><age>67</age><sex>0</sex><value>0.0102013415</value></baselineIncidence><baselineIncidence><age>67</age><sex>1</sex><value>0.006973979</value></baselineIncidence><baselineIncidence><age>68</age><sex>0</sex><value>0.01067412</value></baselineIncidence><baselineIncidence><age>68</age><sex>1</sex><value>0.0074461536</value></baselineIncidence><baselineIncidence><age>69</age><sex>0</sex><value>0.011131645</value></baselineIncidence><baselineIncidence><age>69</age><sex>1</sex><value>0.007920908</value></baselineIncidence><baselineIncidence><age>70</age><sex>0</sex><value>0.012176809</value></baselineIncidence><baselineIncidence><age>70</age><sex>1</sex><value>0.008563817</value></baselineIncidence><baselineIncidence><age>71</age><sex>0</sex><value>0.012613804</value></baselineIncidence><baselineIncidence><age>71</age><sex>1</sex><value>0.00903734</value></baselineIncidence><baselineIncidence><age>72</age><sex>0</sex><value>0.013023729</value></baselineIncidence><baselineIncidence><age>72</age><sex>1</sex><value>0.009499225</value></baselineIncidence><baselineIncidence><age>73</age><sex>0</sex><value>0.013403447</value></baselineIncidence><baselineIncidence><age>73</age><sex>1</sex><value>0.009941422</value></baselineIncidence><baselineIncidence><age>74</age><sex>0</sex><value>0.013748277</value></baselineIncidence><baselineIncidence><age>74</age><sex>1</sex><value>0.0103603145</value></baselineIncidence><baselineIncidence><age>75</age><sex>0</sex><value>0.014055872</value></baselineIncidence><baselineIncidence><age>75</age><sex>1</sex><value>0.010747915</value></baselineIncidence><baselineIncidence><age>76</age><sex>0</sex><value>0.014323132</value></baselineIncidence><baselineIncidence><age>76</age><sex>1</sex><value>0.011099821</value></baselineIncidence><baselineIncidence><age>77</age><sex>0</sex><value>0.014546238</value></baselineIncidence><baselineIncidence><age>77</age><sex>1</sex><value>0.01140826</value></baselineIncidence><baselineIncidence><age>78</age><sex>0</sex><value>0.014722954</value></baselineIncidence><baselineIncidence><age>78</age><sex>1</sex><value>0.01166909</value></baselineIncidence><baselineIncidence><age>79</age><sex>0</sex><value>0.01485185</value></baselineIncidence><baselineIncidence><age>79</age><sex>1</sex><value>0.011875807</value></baselineIncidence><baselineIncidence><age>80</age><sex>0</sex><value>0.015660608</value></baselineIncidence><baselineIncidence><age>80</age><sex>1</sex><value>0.012256017</value></baselineIncidence><baselineIncidence><age>81</age><sex>0</sex><value>0.015687035</value></baselineIncidence><baselineIncidence><age>81</age><sex>1</sex><value>0.012343559</value></baselineIncidence><baselineIncidence><age>82</age><sex>0</sex><value>0.015657915</value></baselineIncidence><baselineIncidence><age>82</age><sex>1</sex><value>0.012364087</value></baselineIncidence><baselineIncidence><age>83</age><sex>0</sex><value>0.015572255</value></baselineIncidence><baselineIncidence><age>83</age><sex>1</sex><value>0.012315061</value></baselineIncidence><baselineIncidence><age>84</age><sex>0</sex><value>0.015429252</value></baselineIncidence><baselineIncidence><age>84</age><sex>1</sex><value>0.01219612</value></baselineIncidence><baselineIncidence><age>85</age><sex>0</sex><value>0.015230514</value></baselineIncidence><baselineIncidence><age>85</age><sex>1</sex><value>0.012006635</value></baselineIncidence><baselineIncidence><age>86</age><sex>0</sex><value>0.014975643</value></baselineIncidence><baselineIncidence><age>86</age><sex>1</sex><value>0.01174819</value></baselineIncidence><baselineIncidence><age>87</age><sex>0</sex><value>0.014665951</value></baselineIncidence><baselineIncidence><age>87</age><sex>1</sex><value>0.011424513</value></baselineIncidence><baselineIncidence><age>88</age><sex>0</sex><value>0.014303006</value></baselineIncidence><baselineIncidence><age>88</age><sex>1</sex><value>0.0110391</value></baselineIncidence><baselineIncidence><age>89</age><sex>0</sex><value>0.01388931</value></baselineIncidence><baselineIncidence><age>89</age><sex>1</sex><value>0.010597518</value></baselineIncidence><baselineIncidence><age>90</age><sex>0</sex><value>0.013426979</value></baselineIncidence><baselineIncidence><age>90</age><sex>1</sex><value>0.010105799</value></baselineIncidence><baselineIncidence><age>91</age><sex>0</sex><value>0.012919093</value></baselineIncidence><baselineIncidence><age>91</age><sex>1</sex><value>0.009572498</value></baselineIncidence><baselineIncidence><age>92</age><sex>0</sex><value>0.0123690255</value></baselineIncidence><baselineIncidence><age>92</age><sex>1</sex><value>0.009005625</value></baselineIncidence><baselineIncidence><age>93</age><sex>0</sex><value>0.011781064</value></baselineIncidence><baselineIncidence><age>93</age><sex>1</sex><value>0.008413978</value></baselineIncidence><baselineIncidence><age>94</age><sex>0</sex><value>0.011159717</value></baselineIncidence><baselineIncidence><age>94</age><sex>1</sex><value>0.0078081847</value></baselineIncidence><baselineIncidence><age>95</age><sex>0</sex><value>0.010508637</value></baselineIncidence><baselineIncidence><age>95</age><sex>1</sex><value>0.007195932</value></baselineIncidence></baselineIncidences>
