# Supplementary material for: Identification of differences in health impact modelling of salt reduction
Source: PLoS One. 2017 Nov 28;12(11):e0186760. doi: 10.1371/journal.pone.0186760 (PMC5705127; doi:10.1371/journal.pone.0186760)
Supplement: S3 Data — (ZIP) [file pone.0186760.s003.zip › Law1991/Simulations/Law1991/parameters/baselineOtherMort.xml]

<?xml version="1.0" encoding="UTF-8" standalone="no"?><baselineOtherMortalities><baselineOtherMortality><age>0</age><sex>0</sex><value>0.0047502313</value></baselineOtherMortality><baselineOtherMortality><age>0</age><sex>1</sex><value>0.004135882</value></baselineOtherMortality><baselineOtherMortality><age>1</age><sex>0</sex><value>3.3674907E-4</value></baselineOtherMortality><baselineOtherMortality><age>1</age><sex>1</sex><value>4.0907564E-4</value></baselineOtherMortality><baselineOtherMortality><age>2</age><sex>0</sex><value>2.5773534E-4</value></baselineOtherMortality><baselineOtherMortality><age>2</age><sex>1</sex><value>1.6088346E-4</value></baselineOtherMortality><baselineOtherMortality><age>3</age><sex>0</sex><value>1.956531E-4</value></baselineOtherMortality><baselineOtherMortality><age>3</age><sex>1</sex><value>1.2949157E-4</value></baselineOtherMortality><baselineOtherMortality><age>4</age><sex>0</sex><value>1.2604576E-4</value></baselineOtherMortality><baselineOtherMortality><age>4</age><sex>1</sex><value>1.4224452E-4</value></baselineOtherMortality><baselineOtherMortality><age>5</age><sex>0</sex><value>1.3451152E-4</value></baselineOtherMortality><baselineOtherMortality><age>5</age><sex>1</sex><value>9.809967E-5</value></baselineOtherMortality><baselineOtherMortality><age>6</age><sex>0</sex><value>1.0441104E-4</value></baselineOtherMortality><baselineOtherMortality><age>6</age><sex>1</sex><value>7.9460726E-5</value></baselineOtherMortality><baselineOtherMortality><age>7</age><sex>0</sex><value>1.0629232E-4</value></baselineOtherMortality><baselineOtherMortality><age>7</age><sex>1</sex><value>8.534672E-5</value></baselineOtherMortality><baselineOtherMortality><age>8</age><sex>0</sex><value>1.2698639E-4</value></baselineOtherMortality><baselineOtherMortality><age>8</age><sex>1</sex><value>6.670778E-5</value></baselineOtherMortality><baselineOtherMortality><age>9</age><sex>0</sex><value>6.58448E-5</value></baselineOtherMortality><baselineOtherMortality><age>9</age><sex>1</sex><value>6.180279E-5</value></baselineOtherMortality><baselineOtherMortality><age>10</age><sex>0</sex><value>8.9360794E-5</value></baselineOtherMortality><baselineOtherMortality><age>10</age><sex>1</sex><value>1.2360558E-4</value></baselineOtherMortality><baselineOtherMortality><age>11</age><sex>0</sex><value>8.842016E-5</value></baselineOtherMortality><baselineOtherMortality><age>11</age><sex>1</sex><value>1.0692864E-4</value></baselineOtherMortality><baselineOtherMortality><age>12</age><sex>0</sex><value>1.0629232E-4</value></baselineOtherMortality><baselineOtherMortality><age>12</age><sex>1</sex><value>8.044173E-5</value></baselineOtherMortality><baselineOtherMortality><age>13</age><sex>0</sex><value>1.6461198E-4</value></baselineOtherMortality><baselineOtherMortality><age>13</age><sex>1</sex><value>1.2949157E-4</value></baselineOtherMortality><baselineOtherMortality><age>14</age><sex>0</sex><value>1.4485855E-4</value></baselineOtherMortality><baselineOtherMortality><age>14</age><sex>1</sex><value>1.3341555E-4</value></baselineOtherMortality><baselineOtherMortality><age>15</age><sex>0</sex><value>1.5426496E-4</value></baselineOtherMortality><baselineOtherMortality><age>15</age><sex>1</sex><value>1.2851057E-4</value></baselineOtherMortality><baselineOtherMortality><age>16</age><sex>0</sex><value>3.2922396E-4</value></baselineOtherMortality><baselineOtherMortality><age>16</age><sex>1</sex><value>1.7167442E-4</value></baselineOtherMortality><baselineOtherMortality><age>17</age><sex>0</sex><value>3.0947055E-4</value></baselineOtherMortality><baselineOtherMortality><age>17</age><sex>1</sex><value>1.4322554E-4</value></baselineOtherMortality><baselineOtherMortality><age>18</age><sex>0</sex><value>3.743747E-4</value></baselineOtherMortality><baselineOtherMortality><age>18</age><sex>1</sex><value>1.5794046E-4</value></baselineOtherMortality><baselineOtherMortality><age>19</age><sex>0</sex><value>3.5274E-4</value></baselineOtherMortality><baselineOtherMortality><age>19</age><sex>1</sex><value>1.8835138E-4</value></baselineOtherMortality><baselineOtherMortality><age>20</age><sex>0</sex><value>4.7690448E-4</value></baselineOtherMortality><baselineOtherMortality><age>20</age><sex>1</sex><value>1.795224E-4</value></baselineOtherMortality><baselineOtherMortality><age>21</age><sex>0</sex><value>4.543291E-4</value></baselineOtherMortality><baselineOtherMortality><age>21</age><sex>1</sex><value>2.5407813E-4</value></baselineOtherMortality><baselineOtherMortality><age>22</age><sex>0</sex><value>4.2516927E-4</value></baselineOtherMortality><baselineOtherMortality><age>22</age><sex>1</sex><value>2.609451E-4</value></baselineOtherMortality><baselineOtherMortality><age>23</age><sex>0</sex><value>5.182926E-4</value></baselineOtherMortality><baselineOtherMortality><age>23</age><sex>1</sex><value>2.462302E-4</value></baselineOtherMortality><baselineOtherMortality><age>24</age><sex>0</sex><value>4.2705055E-4</value></baselineOtherMortality><baselineOtherMortality><age>24</age><sex>1</sex><value>1.3930154E-4</value></baselineOtherMortality><baselineOtherMortality><age>25</age><sex>0</sex><value>4.6561676E-4</value></baselineOtherMortality><baselineOtherMortality><age>25</age><sex>1</sex><value>2.118953E-4</value></baselineOtherMortality><baselineOtherMortality><age>26</age><sex>0</sex><value>4.6467612E-4</value></baselineOtherMortality><baselineOtherMortality><age>26</age><sex>1</sex><value>2.2857223E-4</value></baselineOtherMortality><baselineOtherMortality><age>27</age><sex>0</sex><value>4.7126057E-4</value></baselineOtherMortality><baselineOtherMortality><age>27</age><sex>1</sex><value>2.2857223E-4</value></baselineOtherMortality><baselineOtherMortality><age>28</age><sex>0</sex><value>4.5056653E-4</value></baselineOtherMortality><baselineOtherMortality><age>28</age><sex>1</sex><value>3.2372892E-4</value></baselineOtherMortality><baselineOtherMortality><age>29</age><sex>0</sex><value>5.1735196E-4</value></baselineOtherMortality><baselineOtherMortality><age>29</age><sex>1</sex><value>2.8154606E-4</value></baselineOtherMortality><baselineOtherMortality><age>30</age><sex>0</sex><value>5.860187E-4</value></baselineOtherMortality><baselineOtherMortality><age>30</age><sex>1</sex><value>3.8160774E-4</value></baselineOtherMortality><baselineOtherMortality><age>31</age><sex>0</sex><value>5.154707E-4</value></baselineOtherMortality><baselineOtherMortality><age>31</age><sex>1</sex><value>3.806267E-4</value></baselineOtherMortality><baselineOtherMortality><age>32</age><sex>0</sex><value>5.860187E-4</value></baselineOtherMortality><baselineOtherMortality><age>32</age><sex>1</sex><value>3.472728E-4</value></baselineOtherMortality><baselineOtherMortality><age>33</age><sex>0</sex><value>6.2458497E-4</value></baselineOtherMortality><baselineOtherMortality><age>33</age><sex>1</sex><value>4.8755537E-4</value></baselineOtherMortality><baselineOtherMortality><age>34</age><sex>0</sex><value>6.800827E-4</value></baselineOtherMortality><baselineOtherMortality><age>34</age><sex>1</sex><value>5.061943E-4</value></baselineOtherMortality><baselineOtherMortality><age>35</age><sex>0</sex><value>7.136076E-4</value></baselineOtherMortality><baselineOtherMortality><age>35</age><sex>1</sex><value>5.3724804E-4</value></baselineOtherMortality><baselineOtherMortality><age>36</age><sex>0</sex><value>7.4880215E-4</value></baselineOtherMortality><baselineOtherMortality><age>36</age><sex>1</sex><value>5.7315244E-4</value></baselineOtherMortality><baselineOtherMortality><age>37</age><sex>0</sex><value>7.9285173E-4</value></baselineOtherMortality><baselineOtherMortality><age>37</age><sex>1</sex><value>6.027537E-4</value></baselineOtherMortality><baselineOtherMortality><age>38</age><sex>0</sex><value>8.0286973E-4</value></baselineOtherMortality><baselineOtherMortality><age>38</age><sex>1</sex><value>6.417056E-4</value></baselineOtherMortality><baselineOtherMortality><age>39</age><sex>0</sex><value>9.527897E-4</value></baselineOtherMortality><baselineOtherMortality><age>39</age><sex>1</sex><value>6.879368E-4</value></baselineOtherMortality><baselineOtherMortality><age>40</age><sex>0</sex><value>9.497198E-4</value></baselineOtherMortality><baselineOtherMortality><age>40</age><sex>1</sex><value>8.7295123E-4</value></baselineOtherMortality><baselineOtherMortality><age>41</age><sex>0</sex><value>0.0010341759</value></baselineOtherMortality><baselineOtherMortality><age>41</age><sex>1</sex><value>9.770622E-4</value></baselineOtherMortality><baselineOtherMortality><age>42</age><sex>0</sex><value>0.0012126253</value></baselineOtherMortality><baselineOtherMortality><age>42</age><sex>1</sex><value>9.830188E-4</value></baselineOtherMortality><baselineOtherMortality><age>43</age><sex>0</sex><value>0.0014150206</value></baselineOtherMortality><baselineOtherMortality><age>43</age><sex>1</sex><value>0.0010900033</value></baselineOtherMortality><baselineOtherMortality><age>44</age><sex>0</sex><value>0.0012203732</value></baselineOtherMortality><baselineOtherMortality><age>44</age><sex>1</sex><value>0.0014435673</value></baselineOtherMortality><baselineOtherMortality><age>45</age><sex>0</sex><value>0.0015767918</value></baselineOtherMortality><baselineOtherMortality><age>45</age><sex>1</sex><value>0.0013042382</value></baselineOtherMortality><baselineOtherMortality><age>46</age><sex>0</sex><value>0.0015822622</value></baselineOtherMortality><baselineOtherMortality><age>46</age><sex>1</sex><value>0.0017192378</value></baselineOtherMortality><baselineOtherMortality><age>47</age><sex>0</sex><value>0.001976886</value></baselineOtherMortality><baselineOtherMortality><age>47</age><sex>1</sex><value>0.0018043414</value></baselineOtherMortality><baselineOtherMortality><age>48</age><sex>0</sex><value>0.002315921</value></baselineOtherMortality><baselineOtherMortality><age>48</age><sex>1</sex><value>0.0019919826</value></baselineOtherMortality><baselineOtherMortality><age>49</age><sex>0</sex><value>0.002449359</value></baselineOtherMortality><baselineOtherMortality><age>49</age><sex>1</sex><value>0.002238458</value></baselineOtherMortality><baselineOtherMortality><age>50</age><sex>0</sex><value>0.002808124</value></baselineOtherMortality><baselineOtherMortality><age>50</age><sex>1</sex><value>0.0025149155</value></baselineOtherMortality><baselineOtherMortality><age>51</age><sex>0</sex><value>0.0031590878</value></baselineOtherMortality><baselineOtherMortality><age>51</age><sex>1</sex><value>0.0026019712</value></baselineOtherMortality><baselineOtherMortality><age>52</age><sex>0</sex><value>0.0031981429</value></baselineOtherMortality><baselineOtherMortality><age>52</age><sex>1</sex><value>0.0030961055</value></baselineOtherMortality><baselineOtherMortality><age>53</age><sex>0</sex><value>0.003462943</value></baselineOtherMortality><baselineOtherMortality><age>53</age><sex>1</sex><value>0.0028933417</value></baselineOtherMortality><baselineOtherMortality><age>54</age><sex>0</sex><value>0.003974449</value></baselineOtherMortality><baselineOtherMortality><age>54</age><sex>1</sex><value>0.0032639476</value></baselineOtherMortality><baselineOtherMortality><age>55</age><sex>0</sex><value>0.0043304362</value></baselineOtherMortality><baselineOtherMortality><age>55</age><sex>1</sex><value>0.0036388685</value></baselineOtherMortality><baselineOtherMortality><age>56</age><sex>0</sex><value>0.0046237237</value></baselineOtherMortality><baselineOtherMortality><age>56</age><sex>1</sex><value>0.0036380433</value></baselineOtherMortality><baselineOtherMortality><age>57</age><sex>0</sex><value>0.00487657</value></baselineOtherMortality><baselineOtherMortality><age>57</age><sex>1</sex><value>0.004234839</value></baselineOtherMortality><baselineOtherMortality><age>58</age><sex>0</sex><value>0.0055174297</value></baselineOtherMortality><baselineOtherMortality><age>58</age><sex>1</sex><value>0.0043847086</value></baselineOtherMortality><baselineOtherMortality><age>59</age><sex>0</sex><value>0.005917806</value></baselineOtherMortality><baselineOtherMortality><age>59</age><sex>1</sex><value>0.0044120196</value></baselineOtherMortality><baselineOtherMortality><age>60</age><sex>0</sex><value>0.006867117</value></baselineOtherMortality><baselineOtherMortality><age>60</age><sex>1</sex><value>0.00512797</value></baselineOtherMortality><baselineOtherMortality><age>61</age><sex>0</sex><value>0.008186248</value></baselineOtherMortality><baselineOtherMortality><age>61</age><sex>1</sex><value>0.005701417</value></baselineOtherMortality><baselineOtherMortality><age>62</age><sex>0</sex><value>0.008900763</value></baselineOtherMortality><baselineOtherMortality><age>62</age><sex>1</sex><value>0.0054144245</value></baselineOtherMortality><baselineOtherMortality><age>63</age><sex>0</sex><value>0.008842998</value></baselineOtherMortality><baselineOtherMortality><age>63</age><sex>1</sex><value>0.0060975533</value></baselineOtherMortality><baselineOtherMortality><age>64</age><sex>0</sex><value>0.009903008</value></baselineOtherMortality><baselineOtherMortality><age>64</age><sex>1</sex><value>0.006738882</value></baselineOtherMortality><baselineOtherMortality><age>65</age><sex>0</sex><value>0.011507618</value></baselineOtherMortality><baselineOtherMortality><age>65</age><sex>1</sex><value>0.0068135606</value></baselineOtherMortality><baselineOtherMortality><age>66</age><sex>0</sex><value>0.012063862</value></baselineOtherMortality><baselineOtherMortality><age>66</age><sex>1</sex><value>0.007310681</value></baselineOtherMortality><baselineOtherMortality><age>67</age><sex>0</sex><value>0.013643904</value></baselineOtherMortality><baselineOtherMortality><age>67</age><sex>1</sex><value>0.008241112</value></baselineOtherMortality><baselineOtherMortality><age>68</age><sex>0</sex><value>0.015117897</value></baselineOtherMortality><baselineOtherMortality><age>68</age><sex>1</sex><value>0.008828304</value></baselineOtherMortality><baselineOtherMortality><age>69</age><sex>0</sex><value>0.017200215</value></baselineOtherMortality><baselineOtherMortality><age>69</age><sex>1</sex><value>0.009453011</value></baselineOtherMortality><baselineOtherMortality><age>70</age><sex>0</sex><value>0.0192601</value></baselineOtherMortality><baselineOtherMortality><age>70</age><sex>1</sex><value>0.010224962</value></baselineOtherMortality><baselineOtherMortality><age>71</age><sex>0</sex><value>0.021635156</value></baselineOtherMortality><baselineOtherMortality><age>71</age><sex>1</sex><value>0.012080987</value></baselineOtherMortality><baselineOtherMortality><age>72</age><sex>0</sex><value>0.023877794</value></baselineOtherMortality><baselineOtherMortality><age>72</age><sex>1</sex><value>0.01320543</value></baselineOtherMortality><baselineOtherMortality><age>73</age><sex>0</sex><value>0.026279764</value></baselineOtherMortality><baselineOtherMortality><age>73</age><sex>1</sex><value>0.01434939</value></baselineOtherMortality><baselineOtherMortality><age>74</age><sex>0</sex><value>0.029684788</value></baselineOtherMortality><baselineOtherMortality><age>74</age><sex>1</sex><value>0.01748443</value></baselineOtherMortality><baselineOtherMortality><age>75</age><sex>0</sex><value>0.032953057</value></baselineOtherMortality><baselineOtherMortality><age>75</age><sex>1</sex><value>0.01839579</value></baselineOtherMortality><baselineOtherMortality><age>76</age><sex>0</sex><value>0.03840172</value></baselineOtherMortality><baselineOtherMortality><age>76</age><sex>1</sex><value>0.020953014</value></baselineOtherMortality><baselineOtherMortality><age>77</age><sex>0</sex><value>0.04391863</value></baselineOtherMortality><baselineOtherMortality><age>77</age><sex>1</sex><value>0.023691451</value></baselineOtherMortality><baselineOtherMortality><age>78</age><sex>0</sex><value>0.049750667</value></baselineOtherMortality><baselineOtherMortality><age>78</age><sex>1</sex><value>0.027142754</value></baselineOtherMortality><baselineOtherMortality><age>79</age><sex>0</sex><value>0.054061916</value></baselineOtherMortality><baselineOtherMortality><age>79</age><sex>1</sex><value>0.02937826</value></baselineOtherMortality><baselineOtherMortality><age>80</age><sex>0</sex><value>0.060680393</value></baselineOtherMortality><baselineOtherMortality><age>80</age><sex>1</sex><value>0.033597346</value></baselineOtherMortality><baselineOtherMortality><age>81</age><sex>0</sex><value>0.06838638</value></baselineOtherMortality><baselineOtherMortality><age>81</age><sex>1</sex><value>0.037620667</value></baselineOtherMortality><baselineOtherMortality><age>82</age><sex>0</sex><value>0.07415129</value></baselineOtherMortality><baselineOtherMortality><age>82</age><sex>1</sex><value>0.04465296</value></baselineOtherMortality><baselineOtherMortality><age>83</age><sex>0</sex><value>0.086756356</value></baselineOtherMortality><baselineOtherMortality><age>83</age><sex>1</sex><value>0.04990205</value></baselineOtherMortality><baselineOtherMortality><age>84</age><sex>0</sex><value>0.090860896</value></baselineOtherMortality><baselineOtherMortality><age>84</age><sex>1</sex><value>0.05900039</value></baselineOtherMortality><baselineOtherMortality><age>85</age><sex>0</sex><value>0.103757456</value></baselineOtherMortality><baselineOtherMortality><age>85</age><sex>1</sex><value>0.06948753</value></baselineOtherMortality><baselineOtherMortality><age>86</age><sex>0</sex><value>0.12439312</value></baselineOtherMortality><baselineOtherMortality><age>86</age><sex>1</sex><value>0.07948891</value></baselineOtherMortality><baselineOtherMortality><age>87</age><sex>0</sex><value>0.12985934</value></baselineOtherMortality><baselineOtherMortality><age>87</age><sex>1</sex><value>0.08985267</value></baselineOtherMortality><baselineOtherMortality><age>88</age><sex>0</sex><value>0.14693764</value></baselineOtherMortality><baselineOtherMortality><age>88</age><sex>1</sex><value>0.1036186</value></baselineOtherMortality><baselineOtherMortality><age>89</age><sex>0</sex><value>0.16773105</value></baselineOtherMortality><baselineOtherMortality><age>89</age><sex>1</sex><value>0.121960975</value></baselineOtherMortality><baselineOtherMortality><age>90</age><sex>0</sex><value>0.18195555</value></baselineOtherMortality><baselineOtherMortality><age>90</age><sex>1</sex><value>0.13937962</value></baselineOtherMortality><baselineOtherMortality><age>91</age><sex>0</sex><value>0.2107281</value></baselineOtherMortality><baselineOtherMortality><age>91</age><sex>1</sex><value>0.15919423</value></baselineOtherMortality><baselineOtherMortality><age>92</age><sex>0</sex><value>0.22856367</value></baselineOtherMortality><baselineOtherMortality><age>92</age><sex>1</sex><value>0.17717338</value></baselineOtherMortality><baselineOtherMortality><age>93</age><sex>0</sex><value>0.27064675</value></baselineOtherMortality><baselineOtherMortality><age>93</age><sex>1</sex><value>0.20357975</value></baselineOtherMortality><baselineOtherMortality><age>94</age><sex>0</sex><value>0.29103073</value></baselineOtherMortality><baselineOtherMortality><age>94</age><sex>1</sex><value>0.22967456</value></baselineOtherMortality><baselineOtherMortality><age>95</age><sex>0</sex><value>0.3128004</value></baselineOtherMortality><baselineOtherMortality><age>95</age><sex>1</sex><value>0.2566743</value></baselineOtherMortality></baselineOtherMortalities>
