# Supplementary material for: Identification of differences in health impact modelling of salt reduction
Source: PLoS One. 2017 Nov 28;12(11):e0186760. doi: 10.1371/journal.pone.0186760 (PMC5705127; doi:10.1371/journal.pone.0186760)
Supplement: S3 Data — (ZIP) [file pone.0186760.s003.zip › Law1991/Simulations/Law1991/parameters/relativeRisk_0_0_CVA.xml]

<?xml version="1.0" encoding="UTF-8" standalone="no"?><relrisksfromriskfactor_categorical4p><relativerisk><age>0</age><sex>0</sex><cat>0</cat><value>0.9483466</value></relativerisk><relativerisk><age>0</age><sex>0</sex><cat>1</cat><value>1.0</value></relativerisk><relativerisk><age>0</age><sex>0</sex><cat>2</cat><value>1.0589677</value></relativerisk><relativerisk><age>0</age><sex>0</sex><cat>3</cat><value>1.1254894</value></relativerisk><relativerisk><age>0</age><sex>0</sex><cat>4</cat><value>1.1988144</value></relativerisk><relativerisk><age>0</age><sex>0</sex><cat>5</cat><value>1.278855</value></relativerisk><relativerisk><age>0</age><sex>0</sex><cat>6</cat><value>1.3658892</value></relativerisk><relativerisk><age>0</age><sex>0</sex><cat>7</cat><value>1.4603827</value></relativerisk><relativerisk><age>0</age><sex>0</sex><cat>8</cat><value>1.6701046</value></relativerisk><relativerisk><age>0</age><sex>1</sex><cat>0</cat><value>0.94949096</value></relativerisk><relativerisk><age>0</age><sex>1</sex><cat>1</cat><value>1.0</value></relativerisk><relativerisk><age>0</age><sex>1</sex><cat>2</cat><value>1.0593532</value></relativerisk><relativerisk><age>0</age><sex>1</sex><cat>3</cat><value>1.1264321</value></relativerisk><relativerisk><age>0</age><sex>1</sex><cat>4</cat><value>1.2002404</value></relativerisk><relativerisk><age>0</age><sex>1</sex><cat>5</cat><value>1.2807016</value></relativerisk><relativerisk><age>0</age><sex>1</sex><cat>6</cat><value>1.3681204</value></relativerisk><relativerisk><age>0</age><sex>1</sex><cat>7</cat><value>1.462982</value></relativerisk><relativerisk><age>0</age><sex>1</sex><cat>8</cat><value>1.6418991</value></relativerisk><relativerisk><age>1</age><sex>0</sex><cat>0</cat><value>0.9483466</value></relativerisk><relativerisk><age>1</age><sex>0</sex><cat>1</cat><value>1.0</value></relativerisk><relativerisk><age>1</age><sex>0</sex><cat>2</cat><value>1.0589677</value></relativerisk><relativerisk><age>1</age><sex>0</sex><cat>3</cat><value>1.1254894</value></relativerisk><relativerisk><age>1</age><sex>0</sex><cat>4</cat><value>1.1988144</value></relativerisk><relativerisk><age>1</age><sex>0</sex><cat>5</cat><value>1.278855</value></relativerisk><relativerisk><age>1</age><sex>0</sex><cat>6</cat><value>1.3658892</value></relativerisk><relativerisk><age>1</age><sex>0</sex><cat>7</cat><value>1.4603827</value></relativerisk><relativerisk><age>1</age><sex>0</sex><cat>8</cat><value>1.6701046</value></relativerisk><relativerisk><age>1</age><sex>1</sex><cat>0</cat><value>0.94949096</value></relativerisk><relativerisk><age>1</age><sex>1</sex><cat>1</cat><value>1.0</value></relativerisk><relativerisk><age>1</age><sex>1</sex><cat>2</cat><value>1.0593532</value></relativerisk><relativerisk><age>1</age><sex>1</sex><cat>3</cat><value>1.1264321</value></relativerisk><relativerisk><age>1</age><sex>1</sex><cat>4</cat><value>1.2002404</value></relativerisk><relativerisk><age>1</age><sex>1</sex><cat>5</cat><value>1.2807016</value></relativerisk><relativerisk><age>1</age><sex>1</sex><cat>6</cat><value>1.3681204</value></relativerisk><relativerisk><age>1</age><sex>1</sex><cat>7</cat><value>1.462982</value></relativerisk><relativerisk><age>1</age><sex>1</sex><cat>8</cat><value>1.6418991</value></relativerisk><relativerisk><age>2</age><sex>0</sex><cat>0</cat><value>0.9483466</value></relativerisk><relativerisk><age>2</age><sex>0</sex><cat>1</cat><value>1.0</value></relativerisk><relativerisk><age>2</age><sex>0</sex><cat>2</cat><value>1.0589677</value></relativerisk><relativerisk><age>2</age><sex>0</sex><cat>3</cat><value>1.1254894</value></relativerisk><relativerisk><age>2</age><sex>0</sex><cat>4</cat><value>1.1988144</value></relativerisk><relativerisk><age>2</age><sex>0</sex><cat>5</cat><value>1.278855</value></relativerisk><relativerisk><age>2</age><sex>0</sex><cat>6</cat><value>1.3658892</value></relativerisk><relativerisk><age>2</age><sex>0</sex><cat>7</cat><value>1.4603827</value></relativerisk><relativerisk><age>2</age><sex>0</sex><cat>8</cat><value>1.6701046</value></relativerisk><relativerisk><age>2</age><sex>1</sex><cat>0</cat><value>0.94949096</value></relativerisk><relativerisk><age>2</age><sex>1</sex><cat>1</cat><value>1.0</value></relativerisk><relativerisk><age>2</age><sex>1</sex><cat>2</cat><value>1.0593532</value></relativerisk><relativerisk><age>2</age><sex>1</sex><cat>3</cat><value>1.1264321</value></relativerisk><relativerisk><age>2</age><sex>1</sex><cat>4</cat><value>1.2002404</value></relativerisk><relativerisk><age>2</age><sex>1</sex><cat>5</cat><value>1.2807016</value></relativerisk><relativerisk><age>2</age><sex>1</sex><cat>6</cat><value>1.3681204</value></relativerisk><relativerisk><age>2</age><sex>1</sex><cat>7</cat><value>1.462982</value></relativerisk><relativerisk><age>2</age><sex>1</sex><cat>8</cat><value>1.6418991</value></relativerisk><relativerisk><age>3</age><sex>0</sex><cat>0</cat><value>0.9483466</value></relativerisk><relativerisk><age>3</age><sex>0</sex><cat>1</cat><value>1.0</value></relativerisk><relativerisk><age>3</age><sex>0</sex><cat>2</cat><value>1.0589677</value></relativerisk><relativerisk><age>3</age><sex>0</sex><cat>3</cat><value>1.1254894</value></relativerisk><relativerisk><age>3</age><sex>0</sex><cat>4</cat><value>1.1988144</value></relativerisk><relativerisk><age>3</age><sex>0</sex><cat>5</cat><value>1.278855</value></relativerisk><relativerisk><age>3</age><sex>0</sex><cat>6</cat><value>1.3658892</value></relativerisk><relativerisk><age>3</age><sex>0</sex><cat>7</cat><value>1.4603827</value></relativerisk><relativerisk><age>3</age><sex>0</sex><cat>8</cat><value>1.6701046</value></relativerisk><relativerisk><age>3</age><sex>1</sex><cat>0</cat><value>0.94949096</value></relativerisk><relativerisk><age>3</age><sex>1</sex><cat>1</cat><value>1.0</value></relativerisk><relativerisk><age>3</age><sex>1</sex><cat>2</cat><value>1.0593532</value></relativerisk><relativerisk><age>3</age><sex>1</sex><cat>3</cat><value>1.1264321</value></relativerisk><relativerisk><age>3</age><sex>1</sex><cat>4</cat><value>1.2002404</value></relativerisk><relativerisk><age>3</age><sex>1</sex><cat>5</cat><value>1.2807016</value></relativerisk><relativerisk><age>3</age><sex>1</sex><cat>6</cat><value>1.3681204</value></relativerisk><relativerisk><age>3</age><sex>1</sex><cat>7</cat><value>1.462982</value></relativerisk><relativerisk><age>3</age><sex>1</sex><cat>8</cat><value>1.6418991</value></relativerisk><relativerisk><age>4</age><sex>0</sex><cat>0</cat><value>0.9483466</value></relativerisk><relativerisk><age>4</age><sex>0</sex><cat>1</cat><value>1.0</value></relativerisk><relativerisk><age>4</age><sex>0</sex><cat>2</cat><value>1.0589677</value></relativerisk><relativerisk><age>4</age><sex>0</sex><cat>3</cat><value>1.1254894</value></relativerisk><relativerisk><age>4</age><sex>0</sex><cat>4</cat><value>1.1988144</value></relativerisk><relativerisk><age>4</age><sex>0</sex><cat>5</cat><value>1.278855</value></relativerisk><relativerisk><age>4</age><sex>0</sex><cat>6</cat><value>1.3658892</value></relativerisk><relativerisk><age>4</age><sex>0</sex><cat>7</cat><value>1.4603827</value></relativerisk><relativerisk><age>4</age><sex>0</sex><cat>8</cat><value>1.6701046</value></relativerisk><relativerisk><age>4</age><sex>1</sex><cat>0</cat><value>0.94949096</value></relativerisk><relativerisk><age>4</age><sex>1</sex><cat>1</cat><value>1.0</value></relativerisk><relativerisk><age>4</age><sex>1</sex><cat>2</cat><value>1.0593532</value></relativerisk><relativerisk><age>4</age><sex>1</sex><cat>3</cat><value>1.1264321</value></relativerisk><relativerisk><age>4</age><sex>1</sex><cat>4</cat><value>1.2002404</value></relativerisk><relativerisk><age>4</age><sex>1</sex><cat>5</cat><value>1.2807016</value></relativerisk><relativerisk><age>4</age><sex>1</sex><cat>6</cat><value>1.3681204</value></relativerisk><relativerisk><age>4</age><sex>1</sex><cat>7</cat><value>1.462982</value></relativerisk><relativerisk><age>4</age><sex>1</sex><cat>8</cat><value>1.6418991</value></relativerisk><relativerisk><age>5</age><sex>0</sex><cat>0</cat><value>0.9483466</value></relativerisk><relativerisk><age>5</age><sex>0</sex><cat>1</cat><value>1.0</value></relativerisk><relativerisk><age>5</age><sex>0</sex><cat>2</cat><value>1.0589677</value></relativerisk><relativerisk><age>5</age><sex>0</sex><cat>3</cat><value>1.1254894</value></relativerisk><relativerisk><age>5</age><sex>0</sex><cat>4</cat><value>1.1988144</value></relativerisk><relativerisk><age>5</age><sex>0</sex><cat>5</cat><value>1.278855</value></relativerisk><relativerisk><age>5</age><sex>0</sex><cat>6</cat><value>1.3658892</value></relativerisk><relativerisk><age>5</age><sex>0</sex><cat>7</cat><value>1.4603827</value></relativerisk><relativerisk><age>5</age><sex>0</sex><cat>8</cat><value>1.6701046</value></relativerisk><relativerisk><age>5</age><sex>1</sex><cat>0</cat><value>0.94949096</value></relativerisk><relativerisk><age>5</age><sex>1</sex><cat>1</cat><value>1.0</value></relativerisk><relativerisk><age>5</age><sex>1</sex><cat>2</cat><value>1.0593532</value></relativerisk><relativerisk><age>5</age><sex>1</sex><cat>3</cat><value>1.1264321</value></relativerisk><relativerisk><age>5</age><sex>1</sex><cat>4</cat><value>1.2002404</value></relativerisk><relativerisk><age>5</age><sex>1</sex><cat>5</cat><value>1.2807016</value></relativerisk><relativerisk><age>5</age><sex>1</sex><cat>6</cat><value>1.3681204</value></relativerisk><relativerisk><age>5</age><sex>1</sex><cat>7</cat><value>1.462982</value></relativerisk><relativerisk><age>5</age><sex>1</sex><cat>8</cat><value>1.6418991</value></relativerisk><relativerisk><age>6</age><sex>0</sex><cat>0</cat><value>0.9483466</value></relativerisk><relativerisk><age>6</age><sex>0</sex><cat>1</cat><value>1.0</value></relativerisk><relativerisk><age>6</age><sex>0</sex><cat>2</cat><value>1.0589677</value></relativerisk><relativerisk><age>6</age><sex>0</sex><cat>3</cat><value>1.1254894</value></relativerisk><relativerisk><age>6</age><sex>0</sex><cat>4</cat><value>1.1988144</value></relativerisk><relativerisk><age>6</age><sex>0</sex><cat>5</cat><value>1.278855</value></relativerisk><relativerisk><age>6</age><sex>0</sex><cat>6</cat><value>1.3658892</value></relativerisk><relativerisk><age>6</age><sex>0</sex><cat>7</cat><value>1.4603827</value></relativerisk><relativerisk><age>6</age><sex>0</sex><cat>8</cat><value>1.6701046</value></relativerisk><relativerisk><age>6</age><sex>1</sex><cat>0</cat><value>0.94949096</value></relativerisk><relativerisk><age>6</age><sex>1</sex><cat>1</cat><value>1.0</value></relativerisk><relativerisk><age>6</age><sex>1</sex><cat>2</cat><value>1.0593532</value></relativerisk><relativerisk><age>6</age><sex>1</sex><cat>3</cat><value>1.1264321</value></relativerisk><relativerisk><age>6</age><sex>1</sex><cat>4</cat><value>1.2002404</value></relativerisk><relativerisk><age>6</age><sex>1</sex><cat>5</cat><value>1.2807016</value></relativerisk><relativerisk><age>6</age><sex>1</sex><cat>6</cat><value>1.3681204</value></relativerisk><relativerisk><age>6</age><sex>1</sex><cat>7</cat><value>1.462982</value></relativerisk><relativerisk><age>6</age><sex>1</sex><cat>8</cat><value>1.6418991</value></relativerisk><relativerisk><age>7</age><sex>0</sex><cat>0</cat><value>0.9483466</value></relativerisk><relativerisk><age>7</age><sex>0</sex><cat>1</cat><value>1.0</value></relativerisk><relativerisk><age>7</age><sex>0</sex><cat>2</cat><value>1.0589677</value></relativerisk><relativerisk><age>7</age><sex>0</sex><cat>3</cat><value>1.1254894</value></relativerisk><relativerisk><age>7</age><sex>0</sex><cat>4</cat><value>1.1988144</value></relativerisk><relativerisk><age>7</age><sex>0</sex><cat>5</cat><value>1.278855</value></relativerisk><relativerisk><age>7</age><sex>0</sex><cat>6</cat><value>1.3658892</value></relativerisk><relativerisk><age>7</age><sex>0</sex><cat>7</cat><value>1.4603827</value></relativerisk><relativerisk><age>7</age><sex>0</sex><cat>8</cat><value>1.6701046</value></relativerisk><relativerisk><age>7</age><sex>1</sex><cat>0</cat><value>0.94949096</value></relativerisk><relativerisk><age>7</age><sex>1</sex><cat>1</cat><value>1.0</value></relativerisk><relativerisk><age>7</age><sex>1</sex><cat>2</cat><value>1.0593532</value></relativerisk><relativerisk><age>7</age><sex>1</sex><cat>3</cat><value>1.1264321</value></relativerisk><relativerisk><age>7</age><sex>1</sex><cat>4</cat><value>1.2002404</value></relativerisk><relativerisk><age>7</age><sex>1</sex><cat>5</cat><value>1.2807016</value></relativerisk><relativerisk><age>7</age><sex>1</sex><cat>6</cat><value>1.3681204</value></relativerisk><relativerisk><age>7</age><sex>1</sex><cat>7</cat><value>1.462982</value></relativerisk><relativerisk><age>7</age><sex>1</sex><cat>8</cat><value>1.6418991</value></relativerisk><relativerisk><age>8</age><sex>0</sex><cat>0</cat><value>0.9483466</value></relativerisk><relativerisk><age>8</age><sex>0</sex><cat>1</cat><value>1.0</value></relativerisk><relativerisk><age>8</age><sex>0</sex><cat>2</cat><value>1.0589677</value></relativerisk><relativerisk><age>8</age><sex>0</sex><cat>3</cat><value>1.1254894</value></relativerisk><relativerisk><age>8</age><sex>0</sex><cat>4</cat><value>1.1988144</value></relativerisk><relativerisk><age>8</age><sex>0</sex><cat>5</cat><value>1.278855</value></relativerisk><relativerisk><age>8</age><sex>0</sex><cat>6</cat><value>1.3658892</value></relativerisk><relativerisk><age>8</age><sex>0</sex><cat>7</cat><value>1.4603827</value></relativerisk><relativerisk><age>8</age><sex>0</sex><cat>8</cat><value>1.6701046</value></relativerisk><relativerisk><age>8</age><sex>1</sex><cat>0</cat><value>0.94949096</value></relativerisk><relativerisk><age>8</age><sex>1</sex><cat>1</cat><value>1.0</value></relativerisk><relativerisk><age>8</age><sex>1</sex><cat>2</cat><value>1.0593532</value></relativerisk><relativerisk><age>8</age><sex>1</sex><cat>3</cat><value>1.1264321</value></relativerisk><relativerisk><age>8</age><sex>1</sex><cat>4</cat><value>1.2002404</value></relativerisk><relativerisk><age>8</age><sex>1</sex><cat>5</cat><value>1.2807016</value></relativerisk><relativerisk><age>8</age><sex>1</sex><cat>6</cat><value>1.3681204</value></relativerisk><relativerisk><age>8</age><sex>1</sex><cat>7</cat><value>1.462982</value></relativerisk><relativerisk><age>8</age><sex>1</sex><cat>8</cat><value>1.6418991</value></relativerisk><relativerisk><age>9</age><sex>0</sex><cat>0</cat><value>0.9483466</value></relativerisk><relativerisk><age>9</age><sex>0</sex><cat>1</cat><value>1.0</value></relativerisk><relativerisk><age>9</age><sex>0</sex><cat>2</cat><value>1.0589677</value></relativerisk><relativerisk><age>9</age><sex>0</sex><cat>3</cat><value>1.1254894</value></relativerisk><relativerisk><age>9</age><sex>0</sex><cat>4</cat><value>1.1988144</value></relativerisk><relativerisk><age>9</age><sex>0</sex><cat>5</cat><value>1.278855</value></relativerisk><relativerisk><age>9</age><sex>0</sex><cat>6</cat><value>1.3658892</value></relativerisk><relativerisk><age>9</age><sex>0</sex><cat>7</cat><value>1.4603827</value></relativerisk><relativerisk><age>9</age><sex>0</sex><cat>8</cat><value>1.6701046</value></relativerisk><relativerisk><age>9</age><sex>1</sex><cat>0</cat><value>0.94949096</value></relativerisk><relativerisk><age>9</age><sex>1</sex><cat>1</cat><value>1.0</value></relativerisk><relativerisk><age>9</age><sex>1</sex><cat>2</cat><value>1.0593532</value></relativerisk><relativerisk><age>9</age><sex>1</sex><cat>3</cat><value>1.1264321</value></relativerisk><relativerisk><age>9</age><sex>1</sex><cat>4</cat><value>1.2002404</value></relativerisk><relativerisk><age>9</age><sex>1</sex><cat>5</cat><value>1.2807016</value></relativerisk><relativerisk><age>9</age><sex>1</sex><cat>6</cat><value>1.3681204</value></relativerisk><relativerisk><age>9</age><sex>1</sex><cat>7</cat><value>1.462982</value></relativerisk><relativerisk><age>9</age><sex>1</sex><cat>8</cat><value>1.6418991</value></relativerisk><relativerisk><age>10</age><sex>0</sex><cat>0</cat><value>0.9483466</value></relativerisk><relativerisk><age>10</age><sex>0</sex><cat>1</cat><value>1.0</value></relativerisk><relativerisk><age>10</age><sex>0</sex><cat>2</cat><value>1.0589677</value></relativerisk><relativerisk><age>10</age><sex>0</sex><cat>3</cat><value>1.1254894</value></relativerisk><relativerisk><age>10</age><sex>0</sex><cat>4</cat><value>1.1988144</value></relativerisk><relativerisk><age>10</age><sex>0</sex><cat>5</cat><value>1.278855</value></relativerisk><relativerisk><age>10</age><sex>0</sex><cat>6</cat><value>1.3658892</value></relativerisk><relativerisk><age>10</age><sex>0</sex><cat>7</cat><value>1.4603827</value></relativerisk><relativerisk><age>10</age><sex>0</sex><cat>8</cat><value>1.6701046</value></relativerisk><relativerisk><age>10</age><sex>1</sex><cat>0</cat><value>0.94949096</value></relativerisk><relativerisk><age>10</age><sex>1</sex><cat>1</cat><value>1.0</value></relativerisk><relativerisk><age>10</age><sex>1</sex><cat>2</cat><value>1.0593532</value></relativerisk><relativerisk><age>10</age><sex>1</sex><cat>3</cat><value>1.1264321</value></relativerisk><relativerisk><age>10</age><sex>1</sex><cat>4</cat><value>1.2002404</value></relativerisk><relativerisk><age>10</age><sex>1</sex><cat>5</cat><value>1.2807016</value></relativerisk><relativerisk><age>10</age><sex>1</sex><cat>6</cat><value>1.3681204</value></relativerisk><relativerisk><age>10</age><sex>1</sex><cat>7</cat><value>1.462982</value></relativerisk><relativerisk><age>10</age><sex>1</sex><cat>8</cat><value>1.6418991</value></relativerisk><relativerisk><age>11</age><sex>0</sex><cat>0</cat><value>0.9483466</value></relativerisk><relativerisk><age>11</age><sex>0</sex><cat>1</cat><value>1.0</value></relativerisk><relativerisk><age>11</age><sex>0</sex><cat>2</cat><value>1.0589677</value></relativerisk><relativerisk><age>11</age><sex>0</sex><cat>3</cat><value>1.1254894</value></relativerisk><relativerisk><age>11</age><sex>0</sex><cat>4</cat><value>1.1988144</value></relativerisk><relativerisk><age>11</age><sex>0</sex><cat>5</cat><value>1.278855</value></relativerisk><relativerisk><age>11</age><sex>0</sex><cat>6</cat><value>1.3658892</value></relativerisk><relativerisk><age>11</age><sex>0</sex><cat>7</cat><value>1.4603827</value></relativerisk><relativerisk><age>11</age><sex>0</sex><cat>8</cat><value>1.6701046</value></relativerisk><relativerisk><age>11</age><sex>1</sex><cat>0</cat><value>0.94949096</value></relativerisk><relativerisk><age>11</age><sex>1</sex><cat>1</cat><value>1.0</value></relativerisk><relativerisk><age>11</age><sex>1</sex><cat>2</cat><value>1.0593532</value></relativerisk><relativerisk><age>11</age><sex>1</sex><cat>3</cat><value>1.1264321</value></relativerisk><relativerisk><age>11</age><sex>1</sex><cat>4</cat><value>1.2002404</value></relativerisk><relativerisk><age>11</age><sex>1</sex><cat>5</cat><value>1.2807016</value></relativerisk><relativerisk><age>11</age><sex>1</sex><cat>6</cat><value>1.3681204</value></relativerisk><relativerisk><age>11</age><sex>1</sex><cat>7</cat><value>1.462982</value></relativerisk><relativerisk><age>11</age><sex>1</sex><cat>8</cat><value>1.6418991</value></relativerisk><relativerisk><age>12</age><sex>0</sex><cat>0</cat><value>0.9483466</value></relativerisk><relativerisk><age>12</age><sex>0</sex><cat>1</cat><value>1.0</value></relativerisk><relativerisk><age>12</age><sex>0</sex><cat>2</cat><value>1.0589677</value></relativerisk><relativerisk><age>12</age><sex>0</sex><cat>3</cat><value>1.1254894</value></relativerisk><relativerisk><age>12</age><sex>0</sex><cat>4</cat><value>1.1988144</value></relativerisk><relativerisk><age>12</age><sex>0</sex><cat>5</cat><value>1.278855</value></relativerisk><relativerisk><age>12</age><sex>0</sex><cat>6</cat><value>1.3658892</value></relativerisk><relativerisk><age>12</age><sex>0</sex><cat>7</cat><value>1.4603827</value></relativerisk><relativerisk><age>12</age><sex>0</sex><cat>8</cat><value>1.6701046</value></relativerisk><relativerisk><age>12</age><sex>1</sex><cat>0</cat><value>0.94949096</value></relativerisk><relativerisk><age>12</age><sex>1</sex><cat>1</cat><value>1.0</value></relativerisk><relativerisk><age>12</age><sex>1</sex><cat>2</cat><value>1.0593532</value></relativerisk><relativerisk><age>12</age><sex>1</sex><cat>3</cat><value>1.1264321</value></relativerisk><relativerisk><age>12</age><sex>1</sex><cat>4</cat><value>1.2002404</value></relativerisk><relativerisk><age>12</age><sex>1</sex><cat>5</cat><value>1.2807016</value></relativerisk><relativerisk><age>12</age><sex>1</sex><cat>6</cat><value>1.3681204</value></relativerisk><relativerisk><age>12</age><sex>1</sex><cat>7</cat><value>1.462982</value></relativerisk><relativerisk><age>12</age><sex>1</sex><cat>8</cat><value>1.6418991</value></relativerisk><relativerisk><age>13</age><sex>0</sex><cat>0</cat><value>0.9483466</value></relativerisk><relativerisk><age>13</age><sex>0</sex><cat>1</cat><value>1.0</value></relativerisk><relativerisk><age>13</age><sex>0</sex><cat>2</cat><value>1.0589677</value></relativerisk><relativerisk><age>13</age><sex>0</sex><cat>3</cat><value>1.1254894</value></relativerisk><relativerisk><age>13</age><sex>0</sex><cat>4</cat><value>1.1988144</value></relativerisk><relativerisk><age>13</age><sex>0</sex><cat>5</cat><value>1.278855</value></relativerisk><relativerisk><age>13</age><sex>0</sex><cat>6</cat><value>1.3658892</value></relativerisk><relativerisk><age>13</age><sex>0</sex><cat>7</cat><value>1.4603827</value></relativerisk><relativerisk><age>13</age><sex>0</sex><cat>8</cat><value>1.6701046</value></relativerisk><relativerisk><age>13</age><sex>1</sex><cat>0</cat><value>0.94949096</value></relativerisk><relativerisk><age>13</age><sex>1</sex><cat>1</cat><value>1.0</value></relativerisk><relativerisk><age>13</age><sex>1</sex><cat>2</cat><value>1.0593532</value></relativerisk><relativerisk><age>13</age><sex>1</sex><cat>3</cat><value>1.1264321</value></relativerisk><relativerisk><age>13</age><sex>1</sex><cat>4</cat><value>1.2002404</value></relativerisk><relativerisk><age>13</age><sex>1</sex><cat>5</cat><value>1.2807016</value></relativerisk><relativerisk><age>13</age><sex>1</sex><cat>6</cat><value>1.3681204</value></relativerisk><relativerisk><age>13</age><sex>1</sex><cat>7</cat><value>1.462982</value></relativerisk><relativerisk><age>13</age><sex>1</sex><cat>8</cat><value>1.6418991</value></relativerisk><relativerisk><age>14</age><sex>0</sex><cat>0</cat><value>0.9483466</value></relativerisk><relativerisk><age>14</age><sex>0</sex><cat>1</cat><value>1.0</value></relativerisk><relativerisk><age>14</age><sex>0</sex><cat>2</cat><value>1.0589677</value></relativerisk><relativerisk><age>14</age><sex>0</sex><cat>3</cat><value>1.1254894</value></relativerisk><relativerisk><age>14</age><sex>0</sex><cat>4</cat><value>1.1988144</value></relativerisk><relativerisk><age>14</age><sex>0</sex><cat>5</cat><value>1.278855</value></relativerisk><relativerisk><age>14</age><sex>0</sex><cat>6</cat><value>1.3658892</value></relativerisk><relativerisk><age>14</age><sex>0</sex><cat>7</cat><value>1.4603827</value></relativerisk><relativerisk><age>14</age><sex>0</sex><cat>8</cat><value>1.6701046</value></relativerisk><relativerisk><age>14</age><sex>1</sex><cat>0</cat><value>0.94949096</value></relativerisk><relativerisk><age>14</age><sex>1</sex><cat>1</cat><value>1.0</value></relativerisk><relativerisk><age>14</age><sex>1</sex><cat>2</cat><value>1.0593532</value></relativerisk><relativerisk><age>14</age><sex>1</sex><cat>3</cat><value>1.1264321</value></relativerisk><relativerisk><age>14</age><sex>1</sex><cat>4</cat><value>1.2002404</value></relativerisk><relativerisk><age>14</age><sex>1</sex><cat>5</cat><value>1.2807016</value></relativerisk><relativerisk><age>14</age><sex>1</sex><cat>6</cat><value>1.3681204</value></relativerisk><relativerisk><age>14</age><sex>1</sex><cat>7</cat><value>1.462982</value></relativerisk><relativerisk><age>14</age><sex>1</sex><cat>8</cat><value>1.6418991</value></relativerisk><relativerisk><age>15</age><sex>0</sex><cat>0</cat><value>0.9483466</value></relativerisk><relativerisk><age>15</age><sex>0</sex><cat>1</cat><value>1.0</value></relativerisk><relativerisk><age>15</age><sex>0</sex><cat>2</cat><value>1.0589677</value></relativerisk><relativerisk><age>15</age><sex>0</sex><cat>3</cat><value>1.1254894</value></relativerisk><relativerisk><age>15</age><sex>0</sex><cat>4</cat><value>1.1988144</value></relativerisk><relativerisk><age>15</age><sex>0</sex><cat>5</cat><value>1.278855</value></relativerisk><relativerisk><age>15</age><sex>0</sex><cat>6</cat><value>1.3658892</value></relativerisk><relativerisk><age>15</age><sex>0</sex><cat>7</cat><value>1.4603827</value></relativerisk><relativerisk><age>15</age><sex>0</sex><cat>8</cat><value>1.6701046</value></relativerisk><relativerisk><age>15</age><sex>1</sex><cat>0</cat><value>0.94949096</value></relativerisk><relativerisk><age>15</age><sex>1</sex><cat>1</cat><value>1.0</value></relativerisk><relativerisk><age>15</age><sex>1</sex><cat>2</cat><value>1.0593532</value></relativerisk><relativerisk><age>15</age><sex>1</sex><cat>3</cat><value>1.1264321</value></relativerisk><relativerisk><age>15</age><sex>1</sex><cat>4</cat><value>1.2002404</value></relativerisk><relativerisk><age>15</age><sex>1</sex><cat>5</cat><value>1.2807016</value></relativerisk><relativerisk><age>15</age><sex>1</sex><cat>6</cat><value>1.3681204</value></relativerisk><relativerisk><age>15</age><sex>1</sex><cat>7</cat><value>1.462982</value></relativerisk><relativerisk><age>15</age><sex>1</sex><cat>8</cat><value>1.6418991</value></relativerisk><relativerisk><age>16</age><sex>0</sex><cat>0</cat><value>0.9483466</value></relativerisk><relativerisk><age>16</age><sex>0</sex><cat>1</cat><value>1.0</value></relativerisk><relativerisk><age>16</age><sex>0</sex><cat>2</cat><value>1.0589677</value></relativerisk><relativerisk><age>16</age><sex>0</sex><cat>3</cat><value>1.1254894</value></relativerisk><relativerisk><age>16</age><sex>0</sex><cat>4</cat><value>1.1988144</value></relativerisk><relativerisk><age>16</age><sex>0</sex><cat>5</cat><value>1.278855</value></relativerisk><relativerisk><age>16</age><sex>0</sex><cat>6</cat><value>1.3658892</value></relativerisk><relativerisk><age>16</age><sex>0</sex><cat>7</cat><value>1.4603827</value></relativerisk><relativerisk><age>16</age><sex>0</sex><cat>8</cat><value>1.6701046</value></relativerisk><relativerisk><age>16</age><sex>1</sex><cat>0</cat><value>0.94949096</value></relativerisk><relativerisk><age>16</age><sex>1</sex><cat>1</cat><value>1.0</value></relativerisk><relativerisk><age>16</age><sex>1</sex><cat>2</cat><value>1.0593532</value></relativerisk><relativerisk><age>16</age><sex>1</sex><cat>3</cat><value>1.1264321</value></relativerisk><relativerisk><age>16</age><sex>1</sex><cat>4</cat><value>1.2002404</value></relativerisk><relativerisk><age>16</age><sex>1</sex><cat>5</cat><value>1.2807016</value></relativerisk><relativerisk><age>16</age><sex>1</sex><cat>6</cat><value>1.3681204</value></relativerisk><relativerisk><age>16</age><sex>1</sex><cat>7</cat><value>1.462982</value></relativerisk><relativerisk><age>16</age><sex>1</sex><cat>8</cat><value>1.6418991</value></relativerisk><relativerisk><age>17</age><sex>0</sex><cat>0</cat><value>0.9483466</value></relativerisk><relativerisk><age>17</age><sex>0</sex><cat>1</cat><value>1.0</value></relativerisk><relativerisk><age>17</age><sex>0</sex><cat>2</cat><value>1.0589677</value></relativerisk><relativerisk><age>17</age><sex>0</sex><cat>3</cat><value>1.1254894</value></relativerisk><relativerisk><age>17</age><sex>0</sex><cat>4</cat><value>1.1988144</value></relativerisk><relativerisk><age>17</age><sex>0</sex><cat>5</cat><value>1.278855</value></relativerisk><relativerisk><age>17</age><sex>0</sex><cat>6</cat><value>1.3658892</value></relativerisk><relativerisk><age>17</age><sex>0</sex><cat>7</cat><value>1.4603827</value></relativerisk><relativerisk><age>17</age><sex>0</sex><cat>8</cat><value>1.6701046</value></relativerisk><relativerisk><age>17</age><sex>1</sex><cat>0</cat><value>0.94949096</value></relativerisk><relativerisk><age>17</age><sex>1</sex><cat>1</cat><value>1.0</value></relativerisk><relativerisk><age>17</age><sex>1</sex><cat>2</cat><value>1.0593532</value></relativerisk><relativerisk><age>17</age><sex>1</sex><cat>3</cat><value>1.1264321</value></relativerisk><relativerisk><age>17</age><sex>1</sex><cat>4</cat><value>1.2002404</value></relativerisk><relativerisk><age>17</age><sex>1</sex><cat>5</cat><value>1.2807016</value></relativerisk><relativerisk><age>17</age><sex>1</sex><cat>6</cat><value>1.3681204</value></relativerisk><relativerisk><age>17</age><sex>1</sex><cat>7</cat><value>1.462982</value></relativerisk><relativerisk><age>17</age><sex>1</sex><cat>8</cat><value>1.6418991</value></relativerisk><relativerisk><age>18</age><sex>0</sex><cat>0</cat><value>0.9483466</value></relativerisk><relativerisk><age>18</age><sex>0</sex><cat>1</cat><value>1.0</value></relativerisk><relativerisk><age>18</age><sex>0</sex><cat>2</cat><value>1.0589677</value></relativerisk><relativerisk><age>18</age><sex>0</sex><cat>3</cat><value>1.1254894</value></relativerisk><relativerisk><age>18</age><sex>0</sex><cat>4</cat><value>1.1988144</value></relativerisk><relativerisk><age>18</age><sex>0</sex><cat>5</cat><value>1.278855</value></relativerisk><relativerisk><age>18</age><sex>0</sex><cat>6</cat><value>1.3658892</value></relativerisk><relativerisk><age>18</age><sex>0</sex><cat>7</cat><value>1.4603827</value></relativerisk><relativerisk><age>18</age><sex>0</sex><cat>8</cat><value>1.6701046</value></relativerisk><relativerisk><age>18</age><sex>1</sex><cat>0</cat><value>0.94949096</value></relativerisk><relativerisk><age>18</age><sex>1</sex><cat>1</cat><value>1.0</value></relativerisk><relativerisk><age>18</age><sex>1</sex><cat>2</cat><value>1.0593532</value></relativerisk><relativerisk><age>18</age><sex>1</sex><cat>3</cat><value>1.1264321</value></relativerisk><relativerisk><age>18</age><sex>1</sex><cat>4</cat><value>1.2002404</value></relativerisk><relativerisk><age>18</age><sex>1</sex><cat>5</cat><value>1.2807016</value></relativerisk><relativerisk><age>18</age><sex>1</sex><cat>6</cat><value>1.3681204</value></relativerisk><relativerisk><age>18</age><sex>1</sex><cat>7</cat><value>1.462982</value></relativerisk><relativerisk><age>18</age><sex>1</sex><cat>8</cat><value>1.6418991</value></relativerisk><relativerisk><age>19</age><sex>0</sex><cat>0</cat><value>0.9483466</value></relativerisk><relativerisk><age>19</age><sex>0</sex><cat>1</cat><value>1.0</value></relativerisk><relativerisk><age>19</age><sex>0</sex><cat>2</cat><value>1.0589677</value></relativerisk><relativerisk><age>19</age><sex>0</sex><cat>3</cat><value>1.1254894</value></relativerisk><relativerisk><age>19</age><sex>0</sex><cat>4</cat><value>1.1988144</value></relativerisk><relativerisk><age>19</age><sex>0</sex><cat>5</cat><value>1.278855</value></relativerisk><relativerisk><age>19</age><sex>0</sex><cat>6</cat><value>1.3658892</value></relativerisk><relativerisk><age>19</age><sex>0</sex><cat>7</cat><value>1.4603827</value></relativerisk><relativerisk><age>19</age><sex>0</sex><cat>8</cat><value>1.6701046</value></relativerisk><relativerisk><age>19</age><sex>1</sex><cat>0</cat><value>0.94949096</value></relativerisk><relativerisk><age>19</age><sex>1</sex><cat>1</cat><value>1.0</value></relativerisk><relativerisk><age>19</age><sex>1</sex><cat>2</cat><value>1.0593532</value></relativerisk><relativerisk><age>19</age><sex>1</sex><cat>3</cat><value>1.1264321</value></relativerisk><relativerisk><age>19</age><sex>1</sex><cat>4</cat><value>1.2002404</value></relativerisk><relativerisk><age>19</age><sex>1</sex><cat>5</cat><value>1.2807016</value></relativerisk><relativerisk><age>19</age><sex>1</sex><cat>6</cat><value>1.3681204</value></relativerisk><relativerisk><age>19</age><sex>1</sex><cat>7</cat><value>1.462982</value></relativerisk><relativerisk><age>19</age><sex>1</sex><cat>8</cat><value>1.6418991</value></relativerisk><relativerisk><age>20</age><sex>0</sex><cat>0</cat><value>0.9452555</value></relativerisk><relativerisk><age>20</age><sex>0</sex><cat>1</cat><value>1.0</value></relativerisk><relativerisk><age>20</age><sex>0</sex><cat>2</cat><value>1.0630524</value></relativerisk><relativerisk><age>20</age><sex>0</sex><cat>3</cat><value>1.1348608</value></relativerisk><relativerisk><age>20</age><sex>0</sex><cat>4</cat><value>1.2148024</value></relativerisk><relativerisk><age>20</age><sex>0</sex><cat>5</cat><value>1.3029567</value></relativerisk><relativerisk><age>20</age><sex>0</sex><cat>6</cat><value>1.3998078</value></relativerisk><relativerisk><age>20</age><sex>0</sex><cat>7</cat><value>1.5060642</value></relativerisk><relativerisk><age>20</age><sex>0</sex><cat>8</cat><value>1.7465069</value></relativerisk><relativerisk><age>20</age><sex>1</sex><cat>0</cat><value>0.94648045</value></relativerisk><relativerisk><age>20</age><sex>1</sex><cat>1</cat><value>1.0</value></relativerisk><relativerisk><age>20</age><sex>1</sex><cat>2</cat><value>1.0634444</value></relativerisk><relativerisk><age>20</age><sex>1</sex><cat>3</cat><value>1.1358376</value></relativerisk><relativerisk><age>20</age><sex>1</sex><cat>4</cat><value>1.216294</value></relativerisk><relativerisk><age>20</age><sex>1</sex><cat>5</cat><value>1.3049028</value></relativerisk><relativerisk><age>20</age><sex>1</sex><cat>6</cat><value>1.402176</value></relativerisk><relativerisk><age>20</age><sex>1</sex><cat>7</cat><value>1.5088427</value></relativerisk><relativerisk><age>20</age><sex>1</sex><cat>8</cat><value>1.7135675</value></relativerisk><relativerisk><age>21</age><sex>0</sex><cat>0</cat><value>0.9431973</value></relativerisk><relativerisk><age>21</age><sex>0</sex><cat>1</cat><value>1.0</value></relativerisk><relativerisk><age>21</age><sex>0</sex><cat>2</cat><value>1.0657154</value></relativerisk><relativerisk><age>21</age><sex>0</sex><cat>3</cat><value>1.1409264</value></relativerisk><relativerisk><age>21</age><sex>0</sex><cat>4</cat><value>1.2251025</value></relativerisk><relativerisk><age>21</age><sex>0</sex><cat>5</cat><value>1.3184477</value></relativerisk><relativerisk><age>21</age><sex>0</sex><cat>6</cat><value>1.421603</value></relativerisk><relativerisk><age>21</age><sex>0</sex><cat>7</cat><value>1.5354643</value></relativerisk><relativerisk><age>21</age><sex>0</sex><cat>8</cat><value>1.7961516</value></relativerisk><relativerisk><age>21</age><sex>1</sex><cat>0</cat><value>0.94447255</value></relativerisk><relativerisk><age>21</age><sex>1</sex><cat>1</cat><value>1.0</value></relativerisk><relativerisk><age>21</age><sex>1</sex><cat>2</cat><value>1.0661151</value></relativerisk><relativerisk><age>21</age><sex>1</sex><cat>3</cat><value>1.1419318</value></relativerisk><relativerisk><age>21</age><sex>1</sex><cat>4</cat><value>1.226645</value></relativerisk><relativerisk><age>21</age><sex>1</sex><cat>5</cat><value>1.3204682</value></relativerisk><relativerisk><age>21</age><sex>1</sex><cat>6</cat><value>1.4240711</value></relativerisk><relativerisk><age>21</age><sex>1</sex><cat>7</cat><value>1.5383714</value></relativerisk><relativerisk><age>21</age><sex>1</sex><cat>8</cat><value>1.7600678</value></relativerisk><relativerisk><age>22</age><sex>0</sex><cat>0</cat><value>0.9431973</value></relativerisk><relativerisk><age>22</age><sex>0</sex><cat>1</cat><value>1.0</value></relativerisk><relativerisk><age>22</age><sex>0</sex><cat>2</cat><value>1.0657154</value></relativerisk><relativerisk><age>22</age><sex>0</sex><cat>3</cat><value>1.1409264</value></relativerisk><relativerisk><age>22</age><sex>0</sex><cat>4</cat><value>1.2251025</value></relativerisk><relativerisk><age>22</age><sex>0</sex><cat>5</cat><value>1.3184477</value></relativerisk><relativerisk><age>22</age><sex>0</sex><cat>6</cat><value>1.421603</value></relativerisk><relativerisk><age>22</age><sex>0</sex><cat>7</cat><value>1.5354643</value></relativerisk><relativerisk><age>22</age><sex>0</sex><cat>8</cat><value>1.7961516</value></relativerisk><relativerisk><age>22</age><sex>1</sex><cat>0</cat><value>0.94447255</value></relativerisk><relativerisk><age>22</age><sex>1</sex><cat>1</cat><value>1.0</value></relativerisk><relativerisk><age>22</age><sex>1</sex><cat>2</cat><value>1.0661151</value></relativerisk><relativerisk><age>22</age><sex>1</sex><cat>3</cat><value>1.1419318</value></relativerisk><relativerisk><age>22</age><sex>1</sex><cat>4</cat><value>1.226645</value></relativerisk><relativerisk><age>22</age><sex>1</sex><cat>5</cat><value>1.3204682</value></relativerisk><relativerisk><age>22</age><sex>1</sex><cat>6</cat><value>1.4240711</value></relativerisk><relativerisk><age>22</age><sex>1</sex><cat>7</cat><value>1.5383714</value></relativerisk><relativerisk><age>22</age><sex>1</sex><cat>8</cat><value>1.7600678</value></relativerisk><relativerisk><age>23</age><sex>0</sex><cat>0</cat><value>0.9431973</value></relativerisk><relativerisk><age>23</age><sex>0</sex><cat>1</cat><value>1.0</value></relativerisk><relativerisk><age>23</age><sex>0</sex><cat>2</cat><value>1.0657154</value></relativerisk><relativerisk><age>23</age><sex>0</sex><cat>3</cat><value>1.1409264</value></relativerisk><relativerisk><age>23</age><sex>0</sex><cat>4</cat><value>1.2251025</value></relativerisk><relativerisk><age>23</age><sex>0</sex><cat>5</cat><value>1.3184477</value></relativerisk><relativerisk><age>23</age><sex>0</sex><cat>6</cat><value>1.421603</value></relativerisk><relativerisk><age>23</age><sex>0</sex><cat>7</cat><value>1.5354643</value></relativerisk><relativerisk><age>23</age><sex>0</sex><cat>8</cat><value>1.7961516</value></relativerisk><relativerisk><age>23</age><sex>1</sex><cat>0</cat><value>0.94447255</value></relativerisk><relativerisk><age>23</age><sex>1</sex><cat>1</cat><value>1.0</value></relativerisk><relativerisk><age>23</age><sex>1</sex><cat>2</cat><value>1.0661151</value></relativerisk><relativerisk><age>23</age><sex>1</sex><cat>3</cat><value>1.1419318</value></relativerisk><relativerisk><age>23</age><sex>1</sex><cat>4</cat><value>1.226645</value></relativerisk><relativerisk><age>23</age><sex>1</sex><cat>5</cat><value>1.3204682</value></relativerisk><relativerisk><age>23</age><sex>1</sex><cat>6</cat><value>1.4240711</value></relativerisk><relativerisk><age>23</age><sex>1</sex><cat>7</cat><value>1.5383714</value></relativerisk><relativerisk><age>23</age><sex>1</sex><cat>8</cat><value>1.7600678</value></relativerisk><relativerisk><age>24</age><sex>0</sex><cat>0</cat><value>0.9431973</value></relativerisk><relativerisk><age>24</age><sex>0</sex><cat>1</cat><value>1.0</value></relativerisk><relativerisk><age>24</age><sex>0</sex><cat>2</cat><value>1.0657154</value></relativerisk><relativerisk><age>24</age><sex>0</sex><cat>3</cat><value>1.1409264</value></relativerisk><relativerisk><age>24</age><sex>0</sex><cat>4</cat><value>1.2251025</value></relativerisk><relativerisk><age>24</age><sex>0</sex><cat>5</cat><value>1.3184477</value></relativerisk><relativerisk><age>24</age><sex>0</sex><cat>6</cat><value>1.421603</value></relativerisk><relativerisk><age>24</age><sex>0</sex><cat>7</cat><value>1.5354643</value></relativerisk><relativerisk><age>24</age><sex>0</sex><cat>8</cat><value>1.7961516</value></relativerisk><relativerisk><age>24</age><sex>1</sex><cat>0</cat><value>0.94447255</value></relativerisk><relativerisk><age>24</age><sex>1</sex><cat>1</cat><value>1.0</value></relativerisk><relativerisk><age>24</age><sex>1</sex><cat>2</cat><value>1.0661151</value></relativerisk><relativerisk><age>24</age><sex>1</sex><cat>3</cat><value>1.1419318</value></relativerisk><relativerisk><age>24</age><sex>1</sex><cat>4</cat><value>1.226645</value></relativerisk><relativerisk><age>24</age><sex>1</sex><cat>5</cat><value>1.3204682</value></relativerisk><relativerisk><age>24</age><sex>1</sex><cat>6</cat><value>1.4240711</value></relativerisk><relativerisk><age>24</age><sex>1</sex><cat>7</cat><value>1.5383714</value></relativerisk><relativerisk><age>24</age><sex>1</sex><cat>8</cat><value>1.7600678</value></relativerisk><relativerisk><age>25</age><sex>0</sex><cat>0</cat><value>0.9431973</value></relativerisk><relativerisk><age>25</age><sex>0</sex><cat>1</cat><value>1.0</value></relativerisk><relativerisk><age>25</age><sex>0</sex><cat>2</cat><value>1.0657154</value></relativerisk><relativerisk><age>25</age><sex>0</sex><cat>3</cat><value>1.1409264</value></relativerisk><relativerisk><age>25</age><sex>0</sex><cat>4</cat><value>1.2251025</value></relativerisk><relativerisk><age>25</age><sex>0</sex><cat>5</cat><value>1.3184477</value></relativerisk><relativerisk><age>25</age><sex>0</sex><cat>6</cat><value>1.421603</value></relativerisk><relativerisk><age>25</age><sex>0</sex><cat>7</cat><value>1.5354643</value></relativerisk><relativerisk><age>25</age><sex>0</sex><cat>8</cat><value>1.7961516</value></relativerisk><relativerisk><age>25</age><sex>1</sex><cat>0</cat><value>0.94447255</value></relativerisk><relativerisk><age>25</age><sex>1</sex><cat>1</cat><value>1.0</value></relativerisk><relativerisk><age>25</age><sex>1</sex><cat>2</cat><value>1.0661151</value></relativerisk><relativerisk><age>25</age><sex>1</sex><cat>3</cat><value>1.1419318</value></relativerisk><relativerisk><age>25</age><sex>1</sex><cat>4</cat><value>1.226645</value></relativerisk><relativerisk><age>25</age><sex>1</sex><cat>5</cat><value>1.3204682</value></relativerisk><relativerisk><age>25</age><sex>1</sex><cat>6</cat><value>1.4240711</value></relativerisk><relativerisk><age>25</age><sex>1</sex><cat>7</cat><value>1.5383714</value></relativerisk><relativerisk><age>25</age><sex>1</sex><cat>8</cat><value>1.7600678</value></relativerisk><relativerisk><age>26</age><sex>0</sex><cat>0</cat><value>0.9431973</value></relativerisk><relativerisk><age>26</age><sex>0</sex><cat>1</cat><value>1.0</value></relativerisk><relativerisk><age>26</age><sex>0</sex><cat>2</cat><value>1.0657154</value></relativerisk><relativerisk><age>26</age><sex>0</sex><cat>3</cat><value>1.1409264</value></relativerisk><relativerisk><age>26</age><sex>0</sex><cat>4</cat><value>1.2251025</value></relativerisk><relativerisk><age>26</age><sex>0</sex><cat>5</cat><value>1.3184477</value></relativerisk><relativerisk><age>26</age><sex>0</sex><cat>6</cat><value>1.421603</value></relativerisk><relativerisk><age>26</age><sex>0</sex><cat>7</cat><value>1.5354643</value></relativerisk><relativerisk><age>26</age><sex>0</sex><cat>8</cat><value>1.7961516</value></relativerisk><relativerisk><age>26</age><sex>1</sex><cat>0</cat><value>0.94447255</value></relativerisk><relativerisk><age>26</age><sex>1</sex><cat>1</cat><value>1.0</value></relativerisk><relativerisk><age>26</age><sex>1</sex><cat>2</cat><value>1.0661151</value></relativerisk><relativerisk><age>26</age><sex>1</sex><cat>3</cat><value>1.1419318</value></relativerisk><relativerisk><age>26</age><sex>1</sex><cat>4</cat><value>1.226645</value></relativerisk><relativerisk><age>26</age><sex>1</sex><cat>5</cat><value>1.3204682</value></relativerisk><relativerisk><age>26</age><sex>1</sex><cat>6</cat><value>1.4240711</value></relativerisk><relativerisk><age>26</age><sex>1</sex><cat>7</cat><value>1.5383714</value></relativerisk><relativerisk><age>26</age><sex>1</sex><cat>8</cat><value>1.7600678</value></relativerisk><relativerisk><age>27</age><sex>0</sex><cat>0</cat><value>0.9431973</value></relativerisk><relativerisk><age>27</age><sex>0</sex><cat>1</cat><value>1.0</value></relativerisk><relativerisk><age>27</age><sex>0</sex><cat>2</cat><value>1.0657154</value></relativerisk><relativerisk><age>27</age><sex>0</sex><cat>3</cat><value>1.1409264</value></relativerisk><relativerisk><age>27</age><sex>0</sex><cat>4</cat><value>1.2251025</value></relativerisk><relativerisk><age>27</age><sex>0</sex><cat>5</cat><value>1.3184477</value></relativerisk><relativerisk><age>27</age><sex>0</sex><cat>6</cat><value>1.421603</value></relativerisk><relativerisk><age>27</age><sex>0</sex><cat>7</cat><value>1.5354643</value></relativerisk><relativerisk><age>27</age><sex>0</sex><cat>8</cat><value>1.7961516</value></relativerisk><relativerisk><age>27</age><sex>1</sex><cat>0</cat><value>0.94447255</value></relativerisk><relativerisk><age>27</age><sex>1</sex><cat>1</cat><value>1.0</value></relativerisk><relativerisk><age>27</age><sex>1</sex><cat>2</cat><value>1.0661151</value></relativerisk><relativerisk><age>27</age><sex>1</sex><cat>3</cat><value>1.1419318</value></relativerisk><relativerisk><age>27</age><sex>1</sex><cat>4</cat><value>1.226645</value></relativerisk><relativerisk><age>27</age><sex>1</sex><cat>5</cat><value>1.3204682</value></relativerisk><relativerisk><age>27</age><sex>1</sex><cat>6</cat><value>1.4240711</value></relativerisk><relativerisk><age>27</age><sex>1</sex><cat>7</cat><value>1.5383714</value></relativerisk><relativerisk><age>27</age><sex>1</sex><cat>8</cat><value>1.7600678</value></relativerisk><relativerisk><age>28</age><sex>0</sex><cat>0</cat><value>0.9431973</value></relativerisk><relativerisk><age>28</age><sex>0</sex><cat>1</cat><value>1.0</value></relativerisk><relativerisk><age>28</age><sex>0</sex><cat>2</cat><value>1.0657154</value></relativerisk><relativerisk><age>28</age><sex>0</sex><cat>3</cat><value>1.1409264</value></relativerisk><relativerisk><age>28</age><sex>0</sex><cat>4</cat><value>1.2251025</value></relativerisk><relativerisk><age>28</age><sex>0</sex><cat>5</cat><value>1.3184477</value></relativerisk><relativerisk><age>28</age><sex>0</sex><cat>6</cat><value>1.421603</value></relativerisk><relativerisk><age>28</age><sex>0</sex><cat>7</cat><value>1.5354643</value></relativerisk><relativerisk><age>28</age><sex>0</sex><cat>8</cat><value>1.7961516</value></relativerisk><relativerisk><age>28</age><sex>1</sex><cat>0</cat><value>0.94447255</value></relativerisk><relativerisk><age>28</age><sex>1</sex><cat>1</cat><value>1.0</value></relativerisk><relativerisk><age>28</age><sex>1</sex><cat>2</cat><value>1.0661151</value></relativerisk><relativerisk><age>28</age><sex>1</sex><cat>3</cat><value>1.1419318</value></relativerisk><relativerisk><age>28</age><sex>1</sex><cat>4</cat><value>1.226645</value></relativerisk><relativerisk><age>28</age><sex>1</sex><cat>5</cat><value>1.3204682</value></relativerisk><relativerisk><age>28</age><sex>1</sex><cat>6</cat><value>1.4240711</value></relativerisk><relativerisk><age>28</age><sex>1</sex><cat>7</cat><value>1.5383714</value></relativerisk><relativerisk><age>28</age><sex>1</sex><cat>8</cat><value>1.7600678</value></relativerisk><relativerisk><age>29</age><sex>0</sex><cat>0</cat><value>0.9431973</value></relativerisk><relativerisk><age>29</age><sex>0</sex><cat>1</cat><value>1.0</value></relativerisk><relativerisk><age>29</age><sex>0</sex><cat>2</cat><value>1.0657154</value></relativerisk><relativerisk><age>29</age><sex>0</sex><cat>3</cat><value>1.1409264</value></relativerisk><relativerisk><age>29</age><sex>0</sex><cat>4</cat><value>1.2251025</value></relativerisk><relativerisk><age>29</age><sex>0</sex><cat>5</cat><value>1.3184477</value></relativerisk><relativerisk><age>29</age><sex>0</sex><cat>6</cat><value>1.421603</value></relativerisk><relativerisk><age>29</age><sex>0</sex><cat>7</cat><value>1.5354643</value></relativerisk><relativerisk><age>29</age><sex>0</sex><cat>8</cat><value>1.7961516</value></relativerisk><relativerisk><age>29</age><sex>1</sex><cat>0</cat><value>0.94447255</value></relativerisk><relativerisk><age>29</age><sex>1</sex><cat>1</cat><value>1.0</value></relativerisk><relativerisk><age>29</age><sex>1</sex><cat>2</cat><value>1.0661151</value></relativerisk><relativerisk><age>29</age><sex>1</sex><cat>3</cat><value>1.1419318</value></relativerisk><relativerisk><age>29</age><sex>1</sex><cat>4</cat><value>1.226645</value></relativerisk><relativerisk><age>29</age><sex>1</sex><cat>5</cat><value>1.3204682</value></relativerisk><relativerisk><age>29</age><sex>1</sex><cat>6</cat><value>1.4240711</value></relativerisk><relativerisk><age>29</age><sex>1</sex><cat>7</cat><value>1.5383714</value></relativerisk><relativerisk><age>29</age><sex>1</sex><cat>8</cat><value>1.7600678</value></relativerisk><relativerisk><age>30</age><sex>0</sex><cat>0</cat><value>0.93496054</value></relativerisk><relativerisk><age>30</age><sex>0</sex><cat>1</cat><value>1.0</value></relativerisk><relativerisk><age>30</age><sex>0</sex><cat>2</cat><value>1.0756985</value></relativerisk><relativerisk><age>30</age><sex>0</sex><cat>3</cat><value>1.1628734</value></relativerisk><relativerisk><age>30</age><sex>0</sex><cat>4</cat><value>1.2610449</value></relativerisk><relativerisk><age>30</age><sex>0</sex><cat>5</cat><value>1.370569</value></relativerisk><relativerisk><age>30</age><sex>0</sex><cat>6</cat><value>1.4923104</value></relativerisk><relativerisk><age>30</age><sex>0</sex><cat>7</cat><value>1.6274406</value></relativerisk><relativerisk><age>30</age><sex>0</sex><cat>8</cat><value>1.9397854</value></relativerisk><relativerisk><age>30</age><sex>1</sex><cat>0</cat><value>0.9364064</value></relativerisk><relativerisk><age>30</age><sex>1</sex><cat>1</cat><value>1.0</value></relativerisk><relativerisk><age>30</age><sex>1</sex><cat>2</cat><value>1.0761725</value></relativerisk><relativerisk><age>30</age><sex>1</sex><cat>3</cat><value>1.1640711</value></relativerisk><relativerisk><age>30</age><sex>1</sex><cat>4</cat><value>1.2628995</value></relativerisk><relativerisk><age>30</age><sex>1</sex><cat>5</cat><value>1.3730228</value></relativerisk><relativerisk><age>30</age><sex>1</sex><cat>6</cat><value>1.4953389</value></relativerisk><relativerisk><age>30</age><sex>1</sex><cat>7</cat><value>1.6310446</value></relativerisk><relativerisk><age>30</age><sex>1</sex><cat>8</cat><value>1.8965436</value></relativerisk><relativerisk><age>31</age><sex>0</sex><cat>0</cat><value>0.93496054</value></relativerisk><relativerisk><age>31</age><sex>0</sex><cat>1</cat><value>1.0</value></relativerisk><relativerisk><age>31</age><sex>0</sex><cat>2</cat><value>1.0756985</value></relativerisk><relativerisk><age>31</age><sex>0</sex><cat>3</cat><value>1.1628734</value></relativerisk><relativerisk><age>31</age><sex>0</sex><cat>4</cat><value>1.2610449</value></relativerisk><relativerisk><age>31</age><sex>0</sex><cat>5</cat><value>1.370569</value></relativerisk><relativerisk><age>31</age><sex>0</sex><cat>6</cat><value>1.4923104</value></relativerisk><relativerisk><age>31</age><sex>0</sex><cat>7</cat><value>1.6274406</value></relativerisk><relativerisk><age>31</age><sex>0</sex><cat>8</cat><value>1.9397854</value></relativerisk><relativerisk><age>31</age><sex>1</sex><cat>0</cat><value>0.9364064</value></relativerisk><relativerisk><age>31</age><sex>1</sex><cat>1</cat><value>1.0</value></relativerisk><relativerisk><age>31</age><sex>1</sex><cat>2</cat><value>1.0761725</value></relativerisk><relativerisk><age>31</age><sex>1</sex><cat>3</cat><value>1.1640711</value></relativerisk><relativerisk><age>31</age><sex>1</sex><cat>4</cat><value>1.2628995</value></relativerisk><relativerisk><age>31</age><sex>1</sex><cat>5</cat><value>1.3730228</value></relativerisk><relativerisk><age>31</age><sex>1</sex><cat>6</cat><value>1.4953389</value></relativerisk><relativerisk><age>31</age><sex>1</sex><cat>7</cat><value>1.6310446</value></relativerisk><relativerisk><age>31</age><sex>1</sex><cat>8</cat><value>1.8965436</value></relativerisk><relativerisk><age>32</age><sex>0</sex><cat>0</cat><value>0.93496054</value></relativerisk><relativerisk><age>32</age><sex>0</sex><cat>1</cat><value>1.0</value></relativerisk><relativerisk><age>32</age><sex>0</sex><cat>2</cat><value>1.0756985</value></relativerisk><relativerisk><age>32</age><sex>0</sex><cat>3</cat><value>1.1628734</value></relativerisk><relativerisk><age>32</age><sex>0</sex><cat>4</cat><value>1.2610449</value></relativerisk><relativerisk><age>32</age><sex>0</sex><cat>5</cat><value>1.370569</value></relativerisk><relativerisk><age>32</age><sex>0</sex><cat>6</cat><value>1.4923104</value></relativerisk><relativerisk><age>32</age><sex>0</sex><cat>7</cat><value>1.6274406</value></relativerisk><relativerisk><age>32</age><sex>0</sex><cat>8</cat><value>1.9397854</value></relativerisk><relativerisk><age>32</age><sex>1</sex><cat>0</cat><value>0.9364064</value></relativerisk><relativerisk><age>32</age><sex>1</sex><cat>1</cat><value>1.0</value></relativerisk><relativerisk><age>32</age><sex>1</sex><cat>2</cat><value>1.0761725</value></relativerisk><relativerisk><age>32</age><sex>1</sex><cat>3</cat><value>1.1640711</value></relativerisk><relativerisk><age>32</age><sex>1</sex><cat>4</cat><value>1.2628995</value></relativerisk><relativerisk><age>32</age><sex>1</sex><cat>5</cat><value>1.3730228</value></relativerisk><relativerisk><age>32</age><sex>1</sex><cat>6</cat><value>1.4953389</value></relativerisk><relativerisk><age>32</age><sex>1</sex><cat>7</cat><value>1.6310446</value></relativerisk><relativerisk><age>32</age><sex>1</sex><cat>8</cat><value>1.8965436</value></relativerisk><relativerisk><age>33</age><sex>0</sex><cat>0</cat><value>0.93496054</value></relativerisk><relativerisk><age>33</age><sex>0</sex><cat>1</cat><value>1.0</value></relativerisk><relativerisk><age>33</age><sex>0</sex><cat>2</cat><value>1.0756985</value></relativerisk><relativerisk><age>33</age><sex>0</sex><cat>3</cat><value>1.1628734</value></relativerisk><relativerisk><age>33</age><sex>0</sex><cat>4</cat><value>1.2610449</value></relativerisk><relativerisk><age>33</age><sex>0</sex><cat>5</cat><value>1.370569</value></relativerisk><relativerisk><age>33</age><sex>0</sex><cat>6</cat><value>1.4923104</value></relativerisk><relativerisk><age>33</age><sex>0</sex><cat>7</cat><value>1.6274406</value></relativerisk><relativerisk><age>33</age><sex>0</sex><cat>8</cat><value>1.9397854</value></relativerisk><relativerisk><age>33</age><sex>1</sex><cat>0</cat><value>0.9364064</value></relativerisk><relativerisk><age>33</age><sex>1</sex><cat>1</cat><value>1.0</value></relativerisk><relativerisk><age>33</age><sex>1</sex><cat>2</cat><value>1.0761725</value></relativerisk><relativerisk><age>33</age><sex>1</sex><cat>3</cat><value>1.1640711</value></relativerisk><relativerisk><age>33</age><sex>1</sex><cat>4</cat><value>1.2628995</value></relativerisk><relativerisk><age>33</age><sex>1</sex><cat>5</cat><value>1.3730228</value></relativerisk><relativerisk><age>33</age><sex>1</sex><cat>6</cat><value>1.4953389</value></relativerisk><relativerisk><age>33</age><sex>1</sex><cat>7</cat><value>1.6310446</value></relativerisk><relativerisk><age>33</age><sex>1</sex><cat>8</cat><value>1.8965436</value></relativerisk><relativerisk><age>34</age><sex>0</sex><cat>0</cat><value>0.93496054</value></relativerisk><relativerisk><age>34</age><sex>0</sex><cat>1</cat><value>1.0</value></relativerisk><relativerisk><age>34</age><sex>0</sex><cat>2</cat><value>1.0756985</value></relativerisk><relativerisk><age>34</age><sex>0</sex><cat>3</cat><value>1.1628734</value></relativerisk><relativerisk><age>34</age><sex>0</sex><cat>4</cat><value>1.2610449</value></relativerisk><relativerisk><age>34</age><sex>0</sex><cat>5</cat><value>1.370569</value></relativerisk><relativerisk><age>34</age><sex>0</sex><cat>6</cat><value>1.4923104</value></relativerisk><relativerisk><age>34</age><sex>0</sex><cat>7</cat><value>1.6274406</value></relativerisk><relativerisk><age>34</age><sex>0</sex><cat>8</cat><value>1.9397854</value></relativerisk><relativerisk><age>34</age><sex>1</sex><cat>0</cat><value>0.9364064</value></relativerisk><relativerisk><age>34</age><sex>1</sex><cat>1</cat><value>1.0</value></relativerisk><relativerisk><age>34</age><sex>1</sex><cat>2</cat><value>1.0761725</value></relativerisk><relativerisk><age>34</age><sex>1</sex><cat>3</cat><value>1.1640711</value></relativerisk><relativerisk><age>34</age><sex>1</sex><cat>4</cat><value>1.2628995</value></relativerisk><relativerisk><age>34</age><sex>1</sex><cat>5</cat><value>1.3730228</value></relativerisk><relativerisk><age>34</age><sex>1</sex><cat>6</cat><value>1.4953389</value></relativerisk><relativerisk><age>34</age><sex>1</sex><cat>7</cat><value>1.6310446</value></relativerisk><relativerisk><age>34</age><sex>1</sex><cat>8</cat><value>1.8965436</value></relativerisk><relativerisk><age>35</age><sex>0</sex><cat>0</cat><value>0.93496054</value></relativerisk><relativerisk><age>35</age><sex>0</sex><cat>1</cat><value>1.0</value></relativerisk><relativerisk><age>35</age><sex>0</sex><cat>2</cat><value>1.0756985</value></relativerisk><relativerisk><age>35</age><sex>0</sex><cat>3</cat><value>1.1628734</value></relativerisk><relativerisk><age>35</age><sex>0</sex><cat>4</cat><value>1.2610449</value></relativerisk><relativerisk><age>35</age><sex>0</sex><cat>5</cat><value>1.370569</value></relativerisk><relativerisk><age>35</age><sex>0</sex><cat>6</cat><value>1.4923104</value></relativerisk><relativerisk><age>35</age><sex>0</sex><cat>7</cat><value>1.6274406</value></relativerisk><relativerisk><age>35</age><sex>0</sex><cat>8</cat><value>1.9397854</value></relativerisk><relativerisk><age>35</age><sex>1</sex><cat>0</cat><value>0.9364064</value></relativerisk><relativerisk><age>35</age><sex>1</sex><cat>1</cat><value>1.0</value></relativerisk><relativerisk><age>35</age><sex>1</sex><cat>2</cat><value>1.0761725</value></relativerisk><relativerisk><age>35</age><sex>1</sex><cat>3</cat><value>1.1640711</value></relativerisk><relativerisk><age>35</age><sex>1</sex><cat>4</cat><value>1.2628995</value></relativerisk><relativerisk><age>35</age><sex>1</sex><cat>5</cat><value>1.3730228</value></relativerisk><relativerisk><age>35</age><sex>1</sex><cat>6</cat><value>1.4953389</value></relativerisk><relativerisk><age>35</age><sex>1</sex><cat>7</cat><value>1.6310446</value></relativerisk><relativerisk><age>35</age><sex>1</sex><cat>8</cat><value>1.8965436</value></relativerisk><relativerisk><age>36</age><sex>0</sex><cat>0</cat><value>0.93496054</value></relativerisk><relativerisk><age>36</age><sex>0</sex><cat>1</cat><value>1.0</value></relativerisk><relativerisk><age>36</age><sex>0</sex><cat>2</cat><value>1.0756985</value></relativerisk><relativerisk><age>36</age><sex>0</sex><cat>3</cat><value>1.1628734</value></relativerisk><relativerisk><age>36</age><sex>0</sex><cat>4</cat><value>1.2610449</value></relativerisk><relativerisk><age>36</age><sex>0</sex><cat>5</cat><value>1.370569</value></relativerisk><relativerisk><age>36</age><sex>0</sex><cat>6</cat><value>1.4923104</value></relativerisk><relativerisk><age>36</age><sex>0</sex><cat>7</cat><value>1.6274406</value></relativerisk><relativerisk><age>36</age><sex>0</sex><cat>8</cat><value>1.9397854</value></relativerisk><relativerisk><age>36</age><sex>1</sex><cat>0</cat><value>0.9364064</value></relativerisk><relativerisk><age>36</age><sex>1</sex><cat>1</cat><value>1.0</value></relativerisk><relativerisk><age>36</age><sex>1</sex><cat>2</cat><value>1.0761725</value></relativerisk><relativerisk><age>36</age><sex>1</sex><cat>3</cat><value>1.1640711</value></relativerisk><relativerisk><age>36</age><sex>1</sex><cat>4</cat><value>1.2628995</value></relativerisk><relativerisk><age>36</age><sex>1</sex><cat>5</cat><value>1.3730228</value></relativerisk><relativerisk><age>36</age><sex>1</sex><cat>6</cat><value>1.4953389</value></relativerisk><relativerisk><age>36</age><sex>1</sex><cat>7</cat><value>1.6310446</value></relativerisk><relativerisk><age>36</age><sex>1</sex><cat>8</cat><value>1.8965436</value></relativerisk><relativerisk><age>37</age><sex>0</sex><cat>0</cat><value>0.93496054</value></relativerisk><relativerisk><age>37</age><sex>0</sex><cat>1</cat><value>1.0</value></relativerisk><relativerisk><age>37</age><sex>0</sex><cat>2</cat><value>1.0756985</value></relativerisk><relativerisk><age>37</age><sex>0</sex><cat>3</cat><value>1.1628734</value></relativerisk><relativerisk><age>37</age><sex>0</sex><cat>4</cat><value>1.2610449</value></relativerisk><relativerisk><age>37</age><sex>0</sex><cat>5</cat><value>1.370569</value></relativerisk><relativerisk><age>37</age><sex>0</sex><cat>6</cat><value>1.4923104</value></relativerisk><relativerisk><age>37</age><sex>0</sex><cat>7</cat><value>1.6274406</value></relativerisk><relativerisk><age>37</age><sex>0</sex><cat>8</cat><value>1.9397854</value></relativerisk><relativerisk><age>37</age><sex>1</sex><cat>0</cat><value>0.9364064</value></relativerisk><relativerisk><age>37</age><sex>1</sex><cat>1</cat><value>1.0</value></relativerisk><relativerisk><age>37</age><sex>1</sex><cat>2</cat><value>1.0761725</value></relativerisk><relativerisk><age>37</age><sex>1</sex><cat>3</cat><value>1.1640711</value></relativerisk><relativerisk><age>37</age><sex>1</sex><cat>4</cat><value>1.2628995</value></relativerisk><relativerisk><age>37</age><sex>1</sex><cat>5</cat><value>1.3730228</value></relativerisk><relativerisk><age>37</age><sex>1</sex><cat>6</cat><value>1.4953389</value></relativerisk><relativerisk><age>37</age><sex>1</sex><cat>7</cat><value>1.6310446</value></relativerisk><relativerisk><age>37</age><sex>1</sex><cat>8</cat><value>1.8965436</value></relativerisk><relativerisk><age>38</age><sex>0</sex><cat>0</cat><value>0.93496054</value></relativerisk><relativerisk><age>38</age><sex>0</sex><cat>1</cat><value>1.0</value></relativerisk><relativerisk><age>38</age><sex>0</sex><cat>2</cat><value>1.0756985</value></relativerisk><relativerisk><age>38</age><sex>0</sex><cat>3</cat><value>1.1628734</value></relativerisk><relativerisk><age>38</age><sex>0</sex><cat>4</cat><value>1.2610449</value></relativerisk><relativerisk><age>38</age><sex>0</sex><cat>5</cat><value>1.370569</value></relativerisk><relativerisk><age>38</age><sex>0</sex><cat>6</cat><value>1.4923104</value></relativerisk><relativerisk><age>38</age><sex>0</sex><cat>7</cat><value>1.6274406</value></relativerisk><relativerisk><age>38</age><sex>0</sex><cat>8</cat><value>1.9397854</value></relativerisk><relativerisk><age>38</age><sex>1</sex><cat>0</cat><value>0.9364064</value></relativerisk><relativerisk><age>38</age><sex>1</sex><cat>1</cat><value>1.0</value></relativerisk><relativerisk><age>38</age><sex>1</sex><cat>2</cat><value>1.0761725</value></relativerisk><relativerisk><age>38</age><sex>1</sex><cat>3</cat><value>1.1640711</value></relativerisk><relativerisk><age>38</age><sex>1</sex><cat>4</cat><value>1.2628995</value></relativerisk><relativerisk><age>38</age><sex>1</sex><cat>5</cat><value>1.3730228</value></relativerisk><relativerisk><age>38</age><sex>1</sex><cat>6</cat><value>1.4953389</value></relativerisk><relativerisk><age>38</age><sex>1</sex><cat>7</cat><value>1.6310446</value></relativerisk><relativerisk><age>38</age><sex>1</sex><cat>8</cat><value>1.8965436</value></relativerisk><relativerisk><age>39</age><sex>0</sex><cat>0</cat><value>0.93496054</value></relativerisk><relativerisk><age>39</age><sex>0</sex><cat>1</cat><value>1.0</value></relativerisk><relativerisk><age>39</age><sex>0</sex><cat>2</cat><value>1.0756985</value></relativerisk><relativerisk><age>39</age><sex>0</sex><cat>3</cat><value>1.1628734</value></relativerisk><relativerisk><age>39</age><sex>0</sex><cat>4</cat><value>1.2610449</value></relativerisk><relativerisk><age>39</age><sex>0</sex><cat>5</cat><value>1.370569</value></relativerisk><relativerisk><age>39</age><sex>0</sex><cat>6</cat><value>1.4923104</value></relativerisk><relativerisk><age>39</age><sex>0</sex><cat>7</cat><value>1.6274406</value></relativerisk><relativerisk><age>39</age><sex>0</sex><cat>8</cat><value>1.9397854</value></relativerisk><relativerisk><age>39</age><sex>1</sex><cat>0</cat><value>0.9364064</value></relativerisk><relativerisk><age>39</age><sex>1</sex><cat>1</cat><value>1.0</value></relativerisk><relativerisk><age>39</age><sex>1</sex><cat>2</cat><value>1.0761725</value></relativerisk><relativerisk><age>39</age><sex>1</sex><cat>3</cat><value>1.1640711</value></relativerisk><relativerisk><age>39</age><sex>1</sex><cat>4</cat><value>1.2628995</value></relativerisk><relativerisk><age>39</age><sex>1</sex><cat>5</cat><value>1.3730228</value></relativerisk><relativerisk><age>39</age><sex>1</sex><cat>6</cat><value>1.4953389</value></relativerisk><relativerisk><age>39</age><sex>1</sex><cat>7</cat><value>1.6310446</value></relativerisk><relativerisk><age>39</age><sex>1</sex><cat>8</cat><value>1.8965436</value></relativerisk><relativerisk><age>40</age><sex>0</sex><cat>0</cat><value>0.9138502</value></relativerisk><relativerisk><age>40</age><sex>0</sex><cat>1</cat><value>1.0</value></relativerisk><relativerisk><age>40</age><sex>0</sex><cat>2</cat><value>1.1031432</value></relativerisk><relativerisk><age>40</age><sex>0</sex><cat>3</cat><value>1.2255913</value></relativerisk><relativerisk><age>40</age><sex>0</sex><cat>4</cat><value>1.3679544</value></relativerisk><relativerisk><age>40</age><sex>0</sex><cat>5</cat><value>1.5320657</value></relativerisk><relativerisk><age>40</age><sex>0</sex><cat>6</cat><value>1.7206627</value></relativerisk><relativerisk><age>40</age><sex>0</sex><cat>7</cat><value>1.9371911</value></relativerisk><relativerisk><age>40</age><sex>0</sex><cat>8</cat><value>2.4705918</value></relativerisk><relativerisk><age>40</age><sex>1</sex><cat>0</cat><value>0.9157634</value></relativerisk><relativerisk><age>40</age><sex>1</sex><cat>1</cat><value>1.0</value></relativerisk><relativerisk><age>40</age><sex>1</sex><cat>2</cat><value>1.1037599</value></relativerisk><relativerisk><age>40</age><sex>1</sex><cat>3</cat><value>1.2272245</value></relativerisk><relativerisk><age>40</age><sex>1</sex><cat>4</cat><value>1.370574</value></relativerisk><relativerisk><age>40</age><sex>1</sex><cat>5</cat><value>1.5356499</value></relativerisk><relativerisk><age>40</age><sex>1</sex><cat>6</cat><value>1.7252362</value></relativerisk><relativerisk><age>40</age><sex>1</sex><cat>7</cat><value>1.9428198</value></relativerisk><relativerisk><age>40</age><sex>1</sex><cat>8</cat><value>2.3936121</value></relativerisk><relativerisk><age>41</age><sex>0</sex><cat>0</cat><value>0.9138502</value></relativerisk><relativerisk><age>41</age><sex>0</sex><cat>1</cat><value>1.0</value></relativerisk><relativerisk><age>41</age><sex>0</sex><cat>2</cat><value>1.1031432</value></relativerisk><relativerisk><age>41</age><sex>0</sex><cat>3</cat><value>1.2255913</value></relativerisk><relativerisk><age>41</age><sex>0</sex><cat>4</cat><value>1.3679544</value></relativerisk><relativerisk><age>41</age><sex>0</sex><cat>5</cat><value>1.5320657</value></relativerisk><relativerisk><age>41</age><sex>0</sex><cat>6</cat><value>1.7206627</value></relativerisk><relativerisk><age>41</age><sex>0</sex><cat>7</cat><value>1.9371911</value></relativerisk><relativerisk><age>41</age><sex>0</sex><cat>8</cat><value>2.4705918</value></relativerisk><relativerisk><age>41</age><sex>1</sex><cat>0</cat><value>0.9157634</value></relativerisk><relativerisk><age>41</age><sex>1</sex><cat>1</cat><value>1.0</value></relativerisk><relativerisk><age>41</age><sex>1</sex><cat>2</cat><value>1.1037599</value></relativerisk><relativerisk><age>41</age><sex>1</sex><cat>3</cat><value>1.2272245</value></relativerisk><relativerisk><age>41</age><sex>1</sex><cat>4</cat><value>1.370574</value></relativerisk><relativerisk><age>41</age><sex>1</sex><cat>5</cat><value>1.5356499</value></relativerisk><relativerisk><age>41</age><sex>1</sex><cat>6</cat><value>1.7252362</value></relativerisk><relativerisk><age>41</age><sex>1</sex><cat>7</cat><value>1.9428198</value></relativerisk><relativerisk><age>41</age><sex>1</sex><cat>8</cat><value>2.3936121</value></relativerisk><relativerisk><age>42</age><sex>0</sex><cat>0</cat><value>0.9138502</value></relativerisk><relativerisk><age>42</age><sex>0</sex><cat>1</cat><value>1.0</value></relativerisk><relativerisk><age>42</age><sex>0</sex><cat>2</cat><value>1.1031432</value></relativerisk><relativerisk><age>42</age><sex>0</sex><cat>3</cat><value>1.2255913</value></relativerisk><relativerisk><age>42</age><sex>0</sex><cat>4</cat><value>1.3679544</value></relativerisk><relativerisk><age>42</age><sex>0</sex><cat>5</cat><value>1.5320657</value></relativerisk><relativerisk><age>42</age><sex>0</sex><cat>6</cat><value>1.7206627</value></relativerisk><relativerisk><age>42</age><sex>0</sex><cat>7</cat><value>1.9371911</value></relativerisk><relativerisk><age>42</age><sex>0</sex><cat>8</cat><value>2.4705918</value></relativerisk><relativerisk><age>42</age><sex>1</sex><cat>0</cat><value>0.9157634</value></relativerisk><relativerisk><age>42</age><sex>1</sex><cat>1</cat><value>1.0</value></relativerisk><relativerisk><age>42</age><sex>1</sex><cat>2</cat><value>1.1037599</value></relativerisk><relativerisk><age>42</age><sex>1</sex><cat>3</cat><value>1.2272245</value></relativerisk><relativerisk><age>42</age><sex>1</sex><cat>4</cat><value>1.370574</value></relativerisk><relativerisk><age>42</age><sex>1</sex><cat>5</cat><value>1.5356499</value></relativerisk><relativerisk><age>42</age><sex>1</sex><cat>6</cat><value>1.7252362</value></relativerisk><relativerisk><age>42</age><sex>1</sex><cat>7</cat><value>1.9428198</value></relativerisk><relativerisk><age>42</age><sex>1</sex><cat>8</cat><value>2.3936121</value></relativerisk><relativerisk><age>43</age><sex>0</sex><cat>0</cat><value>0.9138502</value></relativerisk><relativerisk><age>43</age><sex>0</sex><cat>1</cat><value>1.0</value></relativerisk><relativerisk><age>43</age><sex>0</sex><cat>2</cat><value>1.1031432</value></relativerisk><relativerisk><age>43</age><sex>0</sex><cat>3</cat><value>1.2255913</value></relativerisk><relativerisk><age>43</age><sex>0</sex><cat>4</cat><value>1.3679544</value></relativerisk><relativerisk><age>43</age><sex>0</sex><cat>5</cat><value>1.5320657</value></relativerisk><relativerisk><age>43</age><sex>0</sex><cat>6</cat><value>1.7206627</value></relativerisk><relativerisk><age>43</age><sex>0</sex><cat>7</cat><value>1.9371911</value></relativerisk><relativerisk><age>43</age><sex>0</sex><cat>8</cat><value>2.4705918</value></relativerisk><relativerisk><age>43</age><sex>1</sex><cat>0</cat><value>0.9157634</value></relativerisk><relativerisk><age>43</age><sex>1</sex><cat>1</cat><value>1.0</value></relativerisk><relativerisk><age>43</age><sex>1</sex><cat>2</cat><value>1.1037599</value></relativerisk><relativerisk><age>43</age><sex>1</sex><cat>3</cat><value>1.2272245</value></relativerisk><relativerisk><age>43</age><sex>1</sex><cat>4</cat><value>1.370574</value></relativerisk><relativerisk><age>43</age><sex>1</sex><cat>5</cat><value>1.5356499</value></relativerisk><relativerisk><age>43</age><sex>1</sex><cat>6</cat><value>1.7252362</value></relativerisk><relativerisk><age>43</age><sex>1</sex><cat>7</cat><value>1.9428198</value></relativerisk><relativerisk><age>43</age><sex>1</sex><cat>8</cat><value>2.3936121</value></relativerisk><relativerisk><age>44</age><sex>0</sex><cat>0</cat><value>0.9138502</value></relativerisk><relativerisk><age>44</age><sex>0</sex><cat>1</cat><value>1.0</value></relativerisk><relativerisk><age>44</age><sex>0</sex><cat>2</cat><value>1.1031432</value></relativerisk><relativerisk><age>44</age><sex>0</sex><cat>3</cat><value>1.2255913</value></relativerisk><relativerisk><age>44</age><sex>0</sex><cat>4</cat><value>1.3679544</value></relativerisk><relativerisk><age>44</age><sex>0</sex><cat>5</cat><value>1.5320657</value></relativerisk><relativerisk><age>44</age><sex>0</sex><cat>6</cat><value>1.7206627</value></relativerisk><relativerisk><age>44</age><sex>0</sex><cat>7</cat><value>1.9371911</value></relativerisk><relativerisk><age>44</age><sex>0</sex><cat>8</cat><value>2.4705918</value></relativerisk><relativerisk><age>44</age><sex>1</sex><cat>0</cat><value>0.9157634</value></relativerisk><relativerisk><age>44</age><sex>1</sex><cat>1</cat><value>1.0</value></relativerisk><relativerisk><age>44</age><sex>1</sex><cat>2</cat><value>1.1037599</value></relativerisk><relativerisk><age>44</age><sex>1</sex><cat>3</cat><value>1.2272245</value></relativerisk><relativerisk><age>44</age><sex>1</sex><cat>4</cat><value>1.370574</value></relativerisk><relativerisk><age>44</age><sex>1</sex><cat>5</cat><value>1.5356499</value></relativerisk><relativerisk><age>44</age><sex>1</sex><cat>6</cat><value>1.7252362</value></relativerisk><relativerisk><age>44</age><sex>1</sex><cat>7</cat><value>1.9428198</value></relativerisk><relativerisk><age>44</age><sex>1</sex><cat>8</cat><value>2.3936121</value></relativerisk><relativerisk><age>45</age><sex>0</sex><cat>0</cat><value>0.9138502</value></relativerisk><relativerisk><age>45</age><sex>0</sex><cat>1</cat><value>1.0</value></relativerisk><relativerisk><age>45</age><sex>0</sex><cat>2</cat><value>1.1031432</value></relativerisk><relativerisk><age>45</age><sex>0</sex><cat>3</cat><value>1.2255913</value></relativerisk><relativerisk><age>45</age><sex>0</sex><cat>4</cat><value>1.3679544</value></relativerisk><relativerisk><age>45</age><sex>0</sex><cat>5</cat><value>1.5320657</value></relativerisk><relativerisk><age>45</age><sex>0</sex><cat>6</cat><value>1.7206627</value></relativerisk><relativerisk><age>45</age><sex>0</sex><cat>7</cat><value>1.9371911</value></relativerisk><relativerisk><age>45</age><sex>0</sex><cat>8</cat><value>2.4705918</value></relativerisk><relativerisk><age>45</age><sex>1</sex><cat>0</cat><value>0.9157634</value></relativerisk><relativerisk><age>45</age><sex>1</sex><cat>1</cat><value>1.0</value></relativerisk><relativerisk><age>45</age><sex>1</sex><cat>2</cat><value>1.1037599</value></relativerisk><relativerisk><age>45</age><sex>1</sex><cat>3</cat><value>1.2272245</value></relativerisk><relativerisk><age>45</age><sex>1</sex><cat>4</cat><value>1.370574</value></relativerisk><relativerisk><age>45</age><sex>1</sex><cat>5</cat><value>1.5356499</value></relativerisk><relativerisk><age>45</age><sex>1</sex><cat>6</cat><value>1.7252362</value></relativerisk><relativerisk><age>45</age><sex>1</sex><cat>7</cat><value>1.9428198</value></relativerisk><relativerisk><age>45</age><sex>1</sex><cat>8</cat><value>2.3936121</value></relativerisk><relativerisk><age>46</age><sex>0</sex><cat>0</cat><value>0.9138502</value></relativerisk><relativerisk><age>46</age><sex>0</sex><cat>1</cat><value>1.0</value></relativerisk><relativerisk><age>46</age><sex>0</sex><cat>2</cat><value>1.1031432</value></relativerisk><relativerisk><age>46</age><sex>0</sex><cat>3</cat><value>1.2255913</value></relativerisk><relativerisk><age>46</age><sex>0</sex><cat>4</cat><value>1.3679544</value></relativerisk><relativerisk><age>46</age><sex>0</sex><cat>5</cat><value>1.5320657</value></relativerisk><relativerisk><age>46</age><sex>0</sex><cat>6</cat><value>1.7206627</value></relativerisk><relativerisk><age>46</age><sex>0</sex><cat>7</cat><value>1.9371911</value></relativerisk><relativerisk><age>46</age><sex>0</sex><cat>8</cat><value>2.4705918</value></relativerisk><relativerisk><age>46</age><sex>1</sex><cat>0</cat><value>0.9157634</value></relativerisk><relativerisk><age>46</age><sex>1</sex><cat>1</cat><value>1.0</value></relativerisk><relativerisk><age>46</age><sex>1</sex><cat>2</cat><value>1.1037599</value></relativerisk><relativerisk><age>46</age><sex>1</sex><cat>3</cat><value>1.2272245</value></relativerisk><relativerisk><age>46</age><sex>1</sex><cat>4</cat><value>1.370574</value></relativerisk><relativerisk><age>46</age><sex>1</sex><cat>5</cat><value>1.5356499</value></relativerisk><relativerisk><age>46</age><sex>1</sex><cat>6</cat><value>1.7252362</value></relativerisk><relativerisk><age>46</age><sex>1</sex><cat>7</cat><value>1.9428198</value></relativerisk><relativerisk><age>46</age><sex>1</sex><cat>8</cat><value>2.3936121</value></relativerisk><relativerisk><age>47</age><sex>0</sex><cat>0</cat><value>0.9138502</value></relativerisk><relativerisk><age>47</age><sex>0</sex><cat>1</cat><value>1.0</value></relativerisk><relativerisk><age>47</age><sex>0</sex><cat>2</cat><value>1.1031432</value></relativerisk><relativerisk><age>47</age><sex>0</sex><cat>3</cat><value>1.2255913</value></relativerisk><relativerisk><age>47</age><sex>0</sex><cat>4</cat><value>1.3679544</value></relativerisk><relativerisk><age>47</age><sex>0</sex><cat>5</cat><value>1.5320657</value></relativerisk><relativerisk><age>47</age><sex>0</sex><cat>6</cat><value>1.7206627</value></relativerisk><relativerisk><age>47</age><sex>0</sex><cat>7</cat><value>1.9371911</value></relativerisk><relativerisk><age>47</age><sex>0</sex><cat>8</cat><value>2.4705918</value></relativerisk><relativerisk><age>47</age><sex>1</sex><cat>0</cat><value>0.9157634</value></relativerisk><relativerisk><age>47</age><sex>1</sex><cat>1</cat><value>1.0</value></relativerisk><relativerisk><age>47</age><sex>1</sex><cat>2</cat><value>1.1037599</value></relativerisk><relativerisk><age>47</age><sex>1</sex><cat>3</cat><value>1.2272245</value></relativerisk><relativerisk><age>47</age><sex>1</sex><cat>4</cat><value>1.370574</value></relativerisk><relativerisk><age>47</age><sex>1</sex><cat>5</cat><value>1.5356499</value></relativerisk><relativerisk><age>47</age><sex>1</sex><cat>6</cat><value>1.7252362</value></relativerisk><relativerisk><age>47</age><sex>1</sex><cat>7</cat><value>1.9428198</value></relativerisk><relativerisk><age>47</age><sex>1</sex><cat>8</cat><value>2.3936121</value></relativerisk><relativerisk><age>48</age><sex>0</sex><cat>0</cat><value>0.9138502</value></relativerisk><relativerisk><age>48</age><sex>0</sex><cat>1</cat><value>1.0</value></relativerisk><relativerisk><age>48</age><sex>0</sex><cat>2</cat><value>1.1031432</value></relativerisk><relativerisk><age>48</age><sex>0</sex><cat>3</cat><value>1.2255913</value></relativerisk><relativerisk><age>48</age><sex>0</sex><cat>4</cat><value>1.3679544</value></relativerisk><relativerisk><age>48</age><sex>0</sex><cat>5</cat><value>1.5320657</value></relativerisk><relativerisk><age>48</age><sex>0</sex><cat>6</cat><value>1.7206627</value></relativerisk><relativerisk><age>48</age><sex>0</sex><cat>7</cat><value>1.9371911</value></relativerisk><relativerisk><age>48</age><sex>0</sex><cat>8</cat><value>2.4705918</value></relativerisk><relativerisk><age>48</age><sex>1</sex><cat>0</cat><value>0.9157634</value></relativerisk><relativerisk><age>48</age><sex>1</sex><cat>1</cat><value>1.0</value></relativerisk><relativerisk><age>48</age><sex>1</sex><cat>2</cat><value>1.1037599</value></relativerisk><relativerisk><age>48</age><sex>1</sex><cat>3</cat><value>1.2272245</value></relativerisk><relativerisk><age>48</age><sex>1</sex><cat>4</cat><value>1.370574</value></relativerisk><relativerisk><age>48</age><sex>1</sex><cat>5</cat><value>1.5356499</value></relativerisk><relativerisk><age>48</age><sex>1</sex><cat>6</cat><value>1.7252362</value></relativerisk><relativerisk><age>48</age><sex>1</sex><cat>7</cat><value>1.9428198</value></relativerisk><relativerisk><age>48</age><sex>1</sex><cat>8</cat><value>2.3936121</value></relativerisk><relativerisk><age>49</age><sex>0</sex><cat>0</cat><value>0.9138502</value></relativerisk><relativerisk><age>49</age><sex>0</sex><cat>1</cat><value>1.0</value></relativerisk><relativerisk><age>49</age><sex>0</sex><cat>2</cat><value>1.1031432</value></relativerisk><relativerisk><age>49</age><sex>0</sex><cat>3</cat><value>1.2255913</value></relativerisk><relativerisk><age>49</age><sex>0</sex><cat>4</cat><value>1.3679544</value></relativerisk><relativerisk><age>49</age><sex>0</sex><cat>5</cat><value>1.5320657</value></relativerisk><relativerisk><age>49</age><sex>0</sex><cat>6</cat><value>1.7206627</value></relativerisk><relativerisk><age>49</age><sex>0</sex><cat>7</cat><value>1.9371911</value></relativerisk><relativerisk><age>49</age><sex>0</sex><cat>8</cat><value>2.4705918</value></relativerisk><relativerisk><age>49</age><sex>1</sex><cat>0</cat><value>0.9157634</value></relativerisk><relativerisk><age>49</age><sex>1</sex><cat>1</cat><value>1.0</value></relativerisk><relativerisk><age>49</age><sex>1</sex><cat>2</cat><value>1.1037599</value></relativerisk><relativerisk><age>49</age><sex>1</sex><cat>3</cat><value>1.2272245</value></relativerisk><relativerisk><age>49</age><sex>1</sex><cat>4</cat><value>1.370574</value></relativerisk><relativerisk><age>49</age><sex>1</sex><cat>5</cat><value>1.5356499</value></relativerisk><relativerisk><age>49</age><sex>1</sex><cat>6</cat><value>1.7252362</value></relativerisk><relativerisk><age>49</age><sex>1</sex><cat>7</cat><value>1.9428198</value></relativerisk><relativerisk><age>49</age><sex>1</sex><cat>8</cat><value>2.3936121</value></relativerisk><relativerisk><age>50</age><sex>0</sex><cat>0</cat><value>0.8886125</value></relativerisk><relativerisk><age>50</age><sex>0</sex><cat>1</cat><value>1.0</value></relativerisk><relativerisk><age>50</age><sex>0</sex><cat>2</cat><value>1.1370224</value></relativerisk><relativerisk><age>50</age><sex>0</sex><cat>3</cat><value>1.3050272</value></relativerisk><relativerisk><age>50</age><sex>0</sex><cat>4</cat><value>1.5070938</value></relativerisk><relativerisk><age>50</age><sex>0</sex><cat>5</cat><value>1.748266</value></relativerisk><relativerisk><age>50</age><sex>0</sex><cat>6</cat><value>2.0354056</value></relativerisk><relativerisk><age>50</age><sex>0</sex><cat>7</cat><value>2.3771324</value></relativerisk><relativerisk><age>50</age><sex>0</sex><cat>8</cat><value>3.2662988</value></relativerisk><relativerisk><age>50</age><sex>1</sex><cat>0</cat><value>0.8936347</value></relativerisk><relativerisk><age>50</age><sex>1</sex><cat>1</cat><value>1.0</value></relativerisk><relativerisk><age>50</age><sex>1</sex><cat>2</cat><value>1.1328909</value></relativerisk><relativerisk><age>50</age><sex>1</sex><cat>3</cat><value>1.299026</value></relativerisk><relativerisk><age>50</age><sex>1</sex><cat>4</cat><value>1.4999946</value></relativerisk><relativerisk><age>50</age><sex>1</sex><cat>5</cat><value>1.7402807</value></relativerisk><relativerisk><age>50</age><sex>1</sex><cat>6</cat><value>2.0265574</value></relativerisk><relativerisk><age>50</age><sex>1</sex><cat>7</cat><value>2.3673687</value></relativerisk><relativerisk><age>50</age><sex>1</sex><cat>8</cat><value>2.9424453</value></relativerisk><relativerisk><age>51</age><sex>0</sex><cat>0</cat><value>0.8886125</value></relativerisk><relativerisk><age>51</age><sex>0</sex><cat>1</cat><value>1.0</value></relativerisk><relativerisk><age>51</age><sex>0</sex><cat>2</cat><value>1.1370224</value></relativerisk><relativerisk><age>51</age><sex>0</sex><cat>3</cat><value>1.3050272</value></relativerisk><relativerisk><age>51</age><sex>0</sex><cat>4</cat><value>1.5070938</value></relativerisk><relativerisk><age>51</age><sex>0</sex><cat>5</cat><value>1.748266</value></relativerisk><relativerisk><age>51</age><sex>0</sex><cat>6</cat><value>2.0354056</value></relativerisk><relativerisk><age>51</age><sex>0</sex><cat>7</cat><value>2.3771324</value></relativerisk><relativerisk><age>51</age><sex>0</sex><cat>8</cat><value>3.2662988</value></relativerisk><relativerisk><age>51</age><sex>1</sex><cat>0</cat><value>0.8936347</value></relativerisk><relativerisk><age>51</age><sex>1</sex><cat>1</cat><value>1.0</value></relativerisk><relativerisk><age>51</age><sex>1</sex><cat>2</cat><value>1.1328909</value></relativerisk><relativerisk><age>51</age><sex>1</sex><cat>3</cat><value>1.299026</value></relativerisk><relativerisk><age>51</age><sex>1</sex><cat>4</cat><value>1.4999946</value></relativerisk><relativerisk><age>51</age><sex>1</sex><cat>5</cat><value>1.7402807</value></relativerisk><relativerisk><age>51</age><sex>1</sex><cat>6</cat><value>2.0265574</value></relativerisk><relativerisk><age>51</age><sex>1</sex><cat>7</cat><value>2.3673687</value></relativerisk><relativerisk><age>51</age><sex>1</sex><cat>8</cat><value>2.9424453</value></relativerisk><relativerisk><age>52</age><sex>0</sex><cat>0</cat><value>0.8886125</value></relativerisk><relativerisk><age>52</age><sex>0</sex><cat>1</cat><value>1.0</value></relativerisk><relativerisk><age>52</age><sex>0</sex><cat>2</cat><value>1.1370224</value></relativerisk><relativerisk><age>52</age><sex>0</sex><cat>3</cat><value>1.3050272</value></relativerisk><relativerisk><age>52</age><sex>0</sex><cat>4</cat><value>1.5070938</value></relativerisk><relativerisk><age>52</age><sex>0</sex><cat>5</cat><value>1.748266</value></relativerisk><relativerisk><age>52</age><sex>0</sex><cat>6</cat><value>2.0354056</value></relativerisk><relativerisk><age>52</age><sex>0</sex><cat>7</cat><value>2.3771324</value></relativerisk><relativerisk><age>52</age><sex>0</sex><cat>8</cat><value>3.2662988</value></relativerisk><relativerisk><age>52</age><sex>1</sex><cat>0</cat><value>0.8936347</value></relativerisk><relativerisk><age>52</age><sex>1</sex><cat>1</cat><value>1.0</value></relativerisk><relativerisk><age>52</age><sex>1</sex><cat>2</cat><value>1.1328909</value></relativerisk><relativerisk><age>52</age><sex>1</sex><cat>3</cat><value>1.299026</value></relativerisk><relativerisk><age>52</age><sex>1</sex><cat>4</cat><value>1.4999946</value></relativerisk><relativerisk><age>52</age><sex>1</sex><cat>5</cat><value>1.7402807</value></relativerisk><relativerisk><age>52</age><sex>1</sex><cat>6</cat><value>2.0265574</value></relativerisk><relativerisk><age>52</age><sex>1</sex><cat>7</cat><value>2.3673687</value></relativerisk><relativerisk><age>52</age><sex>1</sex><cat>8</cat><value>2.9424453</value></relativerisk><relativerisk><age>53</age><sex>0</sex><cat>0</cat><value>0.8886125</value></relativerisk><relativerisk><age>53</age><sex>0</sex><cat>1</cat><value>1.0</value></relativerisk><relativerisk><age>53</age><sex>0</sex><cat>2</cat><value>1.1370224</value></relativerisk><relativerisk><age>53</age><sex>0</sex><cat>3</cat><value>1.3050272</value></relativerisk><relativerisk><age>53</age><sex>0</sex><cat>4</cat><value>1.5070938</value></relativerisk><relativerisk><age>53</age><sex>0</sex><cat>5</cat><value>1.748266</value></relativerisk><relativerisk><age>53</age><sex>0</sex><cat>6</cat><value>2.0354056</value></relativerisk><relativerisk><age>53</age><sex>0</sex><cat>7</cat><value>2.3771324</value></relativerisk><relativerisk><age>53</age><sex>0</sex><cat>8</cat><value>3.2662988</value></relativerisk><relativerisk><age>53</age><sex>1</sex><cat>0</cat><value>0.8936347</value></relativerisk><relativerisk><age>53</age><sex>1</sex><cat>1</cat><value>1.0</value></relativerisk><relativerisk><age>53</age><sex>1</sex><cat>2</cat><value>1.1328909</value></relativerisk><relativerisk><age>53</age><sex>1</sex><cat>3</cat><value>1.299026</value></relativerisk><relativerisk><age>53</age><sex>1</sex><cat>4</cat><value>1.4999946</value></relativerisk><relativerisk><age>53</age><sex>1</sex><cat>5</cat><value>1.7402807</value></relativerisk><relativerisk><age>53</age><sex>1</sex><cat>6</cat><value>2.0265574</value></relativerisk><relativerisk><age>53</age><sex>1</sex><cat>7</cat><value>2.3673687</value></relativerisk><relativerisk><age>53</age><sex>1</sex><cat>8</cat><value>2.9424453</value></relativerisk><relativerisk><age>54</age><sex>0</sex><cat>0</cat><value>0.8886125</value></relativerisk><relativerisk><age>54</age><sex>0</sex><cat>1</cat><value>1.0</value></relativerisk><relativerisk><age>54</age><sex>0</sex><cat>2</cat><value>1.1370224</value></relativerisk><relativerisk><age>54</age><sex>0</sex><cat>3</cat><value>1.3050272</value></relativerisk><relativerisk><age>54</age><sex>0</sex><cat>4</cat><value>1.5070938</value></relativerisk><relativerisk><age>54</age><sex>0</sex><cat>5</cat><value>1.748266</value></relativerisk><relativerisk><age>54</age><sex>0</sex><cat>6</cat><value>2.0354056</value></relativerisk><relativerisk><age>54</age><sex>0</sex><cat>7</cat><value>2.3771324</value></relativerisk><relativerisk><age>54</age><sex>0</sex><cat>8</cat><value>3.2662988</value></relativerisk><relativerisk><age>54</age><sex>1</sex><cat>0</cat><value>0.8936347</value></relativerisk><relativerisk><age>54</age><sex>1</sex><cat>1</cat><value>1.0</value></relativerisk><relativerisk><age>54</age><sex>1</sex><cat>2</cat><value>1.1328909</value></relativerisk><relativerisk><age>54</age><sex>1</sex><cat>3</cat><value>1.299026</value></relativerisk><relativerisk><age>54</age><sex>1</sex><cat>4</cat><value>1.4999946</value></relativerisk><relativerisk><age>54</age><sex>1</sex><cat>5</cat><value>1.7402807</value></relativerisk><relativerisk><age>54</age><sex>1</sex><cat>6</cat><value>2.0265574</value></relativerisk><relativerisk><age>54</age><sex>1</sex><cat>7</cat><value>2.3673687</value></relativerisk><relativerisk><age>54</age><sex>1</sex><cat>8</cat><value>2.9424453</value></relativerisk><relativerisk><age>55</age><sex>0</sex><cat>0</cat><value>0.8886125</value></relativerisk><relativerisk><age>55</age><sex>0</sex><cat>1</cat><value>1.0</value></relativerisk><relativerisk><age>55</age><sex>0</sex><cat>2</cat><value>1.1370224</value></relativerisk><relativerisk><age>55</age><sex>0</sex><cat>3</cat><value>1.3050272</value></relativerisk><relativerisk><age>55</age><sex>0</sex><cat>4</cat><value>1.5070938</value></relativerisk><relativerisk><age>55</age><sex>0</sex><cat>5</cat><value>1.748266</value></relativerisk><relativerisk><age>55</age><sex>0</sex><cat>6</cat><value>2.0354056</value></relativerisk><relativerisk><age>55</age><sex>0</sex><cat>7</cat><value>2.3771324</value></relativerisk><relativerisk><age>55</age><sex>0</sex><cat>8</cat><value>3.2662988</value></relativerisk><relativerisk><age>55</age><sex>1</sex><cat>0</cat><value>0.8936347</value></relativerisk><relativerisk><age>55</age><sex>1</sex><cat>1</cat><value>1.0</value></relativerisk><relativerisk><age>55</age><sex>1</sex><cat>2</cat><value>1.1328909</value></relativerisk><relativerisk><age>55</age><sex>1</sex><cat>3</cat><value>1.299026</value></relativerisk><relativerisk><age>55</age><sex>1</sex><cat>4</cat><value>1.4999946</value></relativerisk><relativerisk><age>55</age><sex>1</sex><cat>5</cat><value>1.7402807</value></relativerisk><relativerisk><age>55</age><sex>1</sex><cat>6</cat><value>2.0265574</value></relativerisk><relativerisk><age>55</age><sex>1</sex><cat>7</cat><value>2.3673687</value></relativerisk><relativerisk><age>55</age><sex>1</sex><cat>8</cat><value>2.9424453</value></relativerisk><relativerisk><age>56</age><sex>0</sex><cat>0</cat><value>0.8886125</value></relativerisk><relativerisk><age>56</age><sex>0</sex><cat>1</cat><value>1.0</value></relativerisk><relativerisk><age>56</age><sex>0</sex><cat>2</cat><value>1.1370224</value></relativerisk><relativerisk><age>56</age><sex>0</sex><cat>3</cat><value>1.3050272</value></relativerisk><relativerisk><age>56</age><sex>0</sex><cat>4</cat><value>1.5070938</value></relativerisk><relativerisk><age>56</age><sex>0</sex><cat>5</cat><value>1.748266</value></relativerisk><relativerisk><age>56</age><sex>0</sex><cat>6</cat><value>2.0354056</value></relativerisk><relativerisk><age>56</age><sex>0</sex><cat>7</cat><value>2.3771324</value></relativerisk><relativerisk><age>56</age><sex>0</sex><cat>8</cat><value>3.2662988</value></relativerisk><relativerisk><age>56</age><sex>1</sex><cat>0</cat><value>0.8936347</value></relativerisk><relativerisk><age>56</age><sex>1</sex><cat>1</cat><value>1.0</value></relativerisk><relativerisk><age>56</age><sex>1</sex><cat>2</cat><value>1.1328909</value></relativerisk><relativerisk><age>56</age><sex>1</sex><cat>3</cat><value>1.299026</value></relativerisk><relativerisk><age>56</age><sex>1</sex><cat>4</cat><value>1.4999946</value></relativerisk><relativerisk><age>56</age><sex>1</sex><cat>5</cat><value>1.7402807</value></relativerisk><relativerisk><age>56</age><sex>1</sex><cat>6</cat><value>2.0265574</value></relativerisk><relativerisk><age>56</age><sex>1</sex><cat>7</cat><value>2.3673687</value></relativerisk><relativerisk><age>56</age><sex>1</sex><cat>8</cat><value>2.9424453</value></relativerisk><relativerisk><age>57</age><sex>0</sex><cat>0</cat><value>0.8886125</value></relativerisk><relativerisk><age>57</age><sex>0</sex><cat>1</cat><value>1.0</value></relativerisk><relativerisk><age>57</age><sex>0</sex><cat>2</cat><value>1.1370224</value></relativerisk><relativerisk><age>57</age><sex>0</sex><cat>3</cat><value>1.3050272</value></relativerisk><relativerisk><age>57</age><sex>0</sex><cat>4</cat><value>1.5070938</value></relativerisk><relativerisk><age>57</age><sex>0</sex><cat>5</cat><value>1.748266</value></relativerisk><relativerisk><age>57</age><sex>0</sex><cat>6</cat><value>2.0354056</value></relativerisk><relativerisk><age>57</age><sex>0</sex><cat>7</cat><value>2.3771324</value></relativerisk><relativerisk><age>57</age><sex>0</sex><cat>8</cat><value>3.2662988</value></relativerisk><relativerisk><age>57</age><sex>1</sex><cat>0</cat><value>0.8936347</value></relativerisk><relativerisk><age>57</age><sex>1</sex><cat>1</cat><value>1.0</value></relativerisk><relativerisk><age>57</age><sex>1</sex><cat>2</cat><value>1.1328909</value></relativerisk><relativerisk><age>57</age><sex>1</sex><cat>3</cat><value>1.299026</value></relativerisk><relativerisk><age>57</age><sex>1</sex><cat>4</cat><value>1.4999946</value></relativerisk><relativerisk><age>57</age><sex>1</sex><cat>5</cat><value>1.7402807</value></relativerisk><relativerisk><age>57</age><sex>1</sex><cat>6</cat><value>2.0265574</value></relativerisk><relativerisk><age>57</age><sex>1</sex><cat>7</cat><value>2.3673687</value></relativerisk><relativerisk><age>57</age><sex>1</sex><cat>8</cat><value>2.9424453</value></relativerisk><relativerisk><age>58</age><sex>0</sex><cat>0</cat><value>0.8886125</value></relativerisk><relativerisk><age>58</age><sex>0</sex><cat>1</cat><value>1.0</value></relativerisk><relativerisk><age>58</age><sex>0</sex><cat>2</cat><value>1.1370224</value></relativerisk><relativerisk><age>58</age><sex>0</sex><cat>3</cat><value>1.3050272</value></relativerisk><relativerisk><age>58</age><sex>0</sex><cat>4</cat><value>1.5070938</value></relativerisk><relativerisk><age>58</age><sex>0</sex><cat>5</cat><value>1.748266</value></relativerisk><relativerisk><age>58</age><sex>0</sex><cat>6</cat><value>2.0354056</value></relativerisk><relativerisk><age>58</age><sex>0</sex><cat>7</cat><value>2.3771324</value></relativerisk><relativerisk><age>58</age><sex>0</sex><cat>8</cat><value>3.2662988</value></relativerisk><relativerisk><age>58</age><sex>1</sex><cat>0</cat><value>0.8936347</value></relativerisk><relativerisk><age>58</age><sex>1</sex><cat>1</cat><value>1.0</value></relativerisk><relativerisk><age>58</age><sex>1</sex><cat>2</cat><value>1.1328909</value></relativerisk><relativerisk><age>58</age><sex>1</sex><cat>3</cat><value>1.299026</value></relativerisk><relativerisk><age>58</age><sex>1</sex><cat>4</cat><value>1.4999946</value></relativerisk><relativerisk><age>58</age><sex>1</sex><cat>5</cat><value>1.7402807</value></relativerisk><relativerisk><age>58</age><sex>1</sex><cat>6</cat><value>2.0265574</value></relativerisk><relativerisk><age>58</age><sex>1</sex><cat>7</cat><value>2.3673687</value></relativerisk><relativerisk><age>58</age><sex>1</sex><cat>8</cat><value>2.9424453</value></relativerisk><relativerisk><age>59</age><sex>0</sex><cat>0</cat><value>0.8886125</value></relativerisk><relativerisk><age>59</age><sex>0</sex><cat>1</cat><value>1.0</value></relativerisk><relativerisk><age>59</age><sex>0</sex><cat>2</cat><value>1.1370224</value></relativerisk><relativerisk><age>59</age><sex>0</sex><cat>3</cat><value>1.3050272</value></relativerisk><relativerisk><age>59</age><sex>0</sex><cat>4</cat><value>1.5070938</value></relativerisk><relativerisk><age>59</age><sex>0</sex><cat>5</cat><value>1.748266</value></relativerisk><relativerisk><age>59</age><sex>0</sex><cat>6</cat><value>2.0354056</value></relativerisk><relativerisk><age>59</age><sex>0</sex><cat>7</cat><value>2.3771324</value></relativerisk><relativerisk><age>59</age><sex>0</sex><cat>8</cat><value>3.2662988</value></relativerisk><relativerisk><age>59</age><sex>1</sex><cat>0</cat><value>0.8936347</value></relativerisk><relativerisk><age>59</age><sex>1</sex><cat>1</cat><value>1.0</value></relativerisk><relativerisk><age>59</age><sex>1</sex><cat>2</cat><value>1.1328909</value></relativerisk><relativerisk><age>59</age><sex>1</sex><cat>3</cat><value>1.299026</value></relativerisk><relativerisk><age>59</age><sex>1</sex><cat>4</cat><value>1.4999946</value></relativerisk><relativerisk><age>59</age><sex>1</sex><cat>5</cat><value>1.7402807</value></relativerisk><relativerisk><age>59</age><sex>1</sex><cat>6</cat><value>2.0265574</value></relativerisk><relativerisk><age>59</age><sex>1</sex><cat>7</cat><value>2.3673687</value></relativerisk><relativerisk><age>59</age><sex>1</sex><cat>8</cat><value>2.9424453</value></relativerisk><relativerisk><age>60</age><sex>0</sex><cat>0</cat><value>0.903007</value></relativerisk><relativerisk><age>60</age><sex>0</sex><cat>1</cat><value>1.0</value></relativerisk><relativerisk><age>60</age><sex>0</sex><cat>2</cat><value>1.116372</value></relativerisk><relativerisk><age>60</age><sex>0</sex><cat>3</cat><value>1.2552607</value></relativerisk><relativerisk><age>60</age><sex>0</sex><cat>4</cat><value>1.4176216</value></relativerisk><relativerisk><age>60</age><sex>0</sex><cat>5</cat><value>1.605793</value></relativerisk><relativerisk><age>60</age><sex>0</sex><cat>6</cat><value>1.8231931</value></relativerisk><relativerisk><age>60</age><sex>0</sex><cat>7</cat><value>2.074112</value></relativerisk><relativerisk><age>60</age><sex>0</sex><cat>8</cat><value>2.6896253</value></relativerisk><relativerisk><age>60</age><sex>1</sex><cat>0</cat><value>0.9074149</value></relativerisk><relativerisk><age>60</age><sex>1</sex><cat>1</cat><value>1.0</value></relativerisk><relativerisk><age>60</age><sex>1</sex><cat>2</cat><value>1.1129485</value></relativerisk><relativerisk><age>60</age><sex>1</sex><cat>3</cat><value>1.2504593</value></relativerisk><relativerisk><age>60</age><sex>1</sex><cat>4</cat><value>1.4121469</value></relativerisk><relativerisk><age>60</age><sex>1</sex><cat>5</cat><value>1.5998644</value></relativerisk><relativerisk><age>60</age><sex>1</sex><cat>6</cat><value>1.8168745</value></relativerisk><relativerisk><age>60</age><sex>1</sex><cat>7</cat><value>2.067412</value></relativerisk><relativerisk><age>60</age><sex>1</sex><cat>8</cat><value>2.4721577</value></relativerisk><relativerisk><age>61</age><sex>0</sex><cat>0</cat><value>0.903007</value></relativerisk><relativerisk><age>61</age><sex>0</sex><cat>1</cat><value>1.0</value></relativerisk><relativerisk><age>61</age><sex>0</sex><cat>2</cat><value>1.116372</value></relativerisk><relativerisk><age>61</age><sex>0</sex><cat>3</cat><value>1.2552607</value></relativerisk><relativerisk><age>61</age><sex>0</sex><cat>4</cat><value>1.4176216</value></relativerisk><relativerisk><age>61</age><sex>0</sex><cat>5</cat><value>1.605793</value></relativerisk><relativerisk><age>61</age><sex>0</sex><cat>6</cat><value>1.8231931</value></relativerisk><relativerisk><age>61</age><sex>0</sex><cat>7</cat><value>2.074112</value></relativerisk><relativerisk><age>61</age><sex>0</sex><cat>8</cat><value>2.6896253</value></relativerisk><relativerisk><age>61</age><sex>1</sex><cat>0</cat><value>0.9074149</value></relativerisk><relativerisk><age>61</age><sex>1</sex><cat>1</cat><value>1.0</value></relativerisk><relativerisk><age>61</age><sex>1</sex><cat>2</cat><value>1.1129485</value></relativerisk><relativerisk><age>61</age><sex>1</sex><cat>3</cat><value>1.2504593</value></relativerisk><relativerisk><age>61</age><sex>1</sex><cat>4</cat><value>1.4121469</value></relativerisk><relativerisk><age>61</age><sex>1</sex><cat>5</cat><value>1.5998644</value></relativerisk><relativerisk><age>61</age><sex>1</sex><cat>6</cat><value>1.8168745</value></relativerisk><relativerisk><age>61</age><sex>1</sex><cat>7</cat><value>2.067412</value></relativerisk><relativerisk><age>61</age><sex>1</sex><cat>8</cat><value>2.4721577</value></relativerisk><relativerisk><age>62</age><sex>0</sex><cat>0</cat><value>0.903007</value></relativerisk><relativerisk><age>62</age><sex>0</sex><cat>1</cat><value>1.0</value></relativerisk><relativerisk><age>62</age><sex>0</sex><cat>2</cat><value>1.116372</value></relativerisk><relativerisk><age>62</age><sex>0</sex><cat>3</cat><value>1.2552607</value></relativerisk><relativerisk><age>62</age><sex>0</sex><cat>4</cat><value>1.4176216</value></relativerisk><relativerisk><age>62</age><sex>0</sex><cat>5</cat><value>1.605793</value></relativerisk><relativerisk><age>62</age><sex>0</sex><cat>6</cat><value>1.8231931</value></relativerisk><relativerisk><age>62</age><sex>0</sex><cat>7</cat><value>2.074112</value></relativerisk><relativerisk><age>62</age><sex>0</sex><cat>8</cat><value>2.6896253</value></relativerisk><relativerisk><age>62</age><sex>1</sex><cat>0</cat><value>0.9074149</value></relativerisk><relativerisk><age>62</age><sex>1</sex><cat>1</cat><value>1.0</value></relativerisk><relativerisk><age>62</age><sex>1</sex><cat>2</cat><value>1.1129485</value></relativerisk><relativerisk><age>62</age><sex>1</sex><cat>3</cat><value>1.2504593</value></relativerisk><relativerisk><age>62</age><sex>1</sex><cat>4</cat><value>1.4121469</value></relativerisk><relativerisk><age>62</age><sex>1</sex><cat>5</cat><value>1.5998644</value></relativerisk><relativerisk><age>62</age><sex>1</sex><cat>6</cat><value>1.8168745</value></relativerisk><relativerisk><age>62</age><sex>1</sex><cat>7</cat><value>2.067412</value></relativerisk><relativerisk><age>62</age><sex>1</sex><cat>8</cat><value>2.4721577</value></relativerisk><relativerisk><age>63</age><sex>0</sex><cat>0</cat><value>0.903007</value></relativerisk><relativerisk><age>63</age><sex>0</sex><cat>1</cat><value>1.0</value></relativerisk><relativerisk><age>63</age><sex>0</sex><cat>2</cat><value>1.116372</value></relativerisk><relativerisk><age>63</age><sex>0</sex><cat>3</cat><value>1.2552607</value></relativerisk><relativerisk><age>63</age><sex>0</sex><cat>4</cat><value>1.4176216</value></relativerisk><relativerisk><age>63</age><sex>0</sex><cat>5</cat><value>1.605793</value></relativerisk><relativerisk><age>63</age><sex>0</sex><cat>6</cat><value>1.8231931</value></relativerisk><relativerisk><age>63</age><sex>0</sex><cat>7</cat><value>2.074112</value></relativerisk><relativerisk><age>63</age><sex>0</sex><cat>8</cat><value>2.6896253</value></relativerisk><relativerisk><age>63</age><sex>1</sex><cat>0</cat><value>0.9074149</value></relativerisk><relativerisk><age>63</age><sex>1</sex><cat>1</cat><value>1.0</value></relativerisk><relativerisk><age>63</age><sex>1</sex><cat>2</cat><value>1.1129485</value></relativerisk><relativerisk><age>63</age><sex>1</sex><cat>3</cat><value>1.2504593</value></relativerisk><relativerisk><age>63</age><sex>1</sex><cat>4</cat><value>1.4121469</value></relativerisk><relativerisk><age>63</age><sex>1</sex><cat>5</cat><value>1.5998644</value></relativerisk><relativerisk><age>63</age><sex>1</sex><cat>6</cat><value>1.8168745</value></relativerisk><relativerisk><age>63</age><sex>1</sex><cat>7</cat><value>2.067412</value></relativerisk><relativerisk><age>63</age><sex>1</sex><cat>8</cat><value>2.4721577</value></relativerisk><relativerisk><age>64</age><sex>0</sex><cat>0</cat><value>0.903007</value></relativerisk><relativerisk><age>64</age><sex>0</sex><cat>1</cat><value>1.0</value></relativerisk><relativerisk><age>64</age><sex>0</sex><cat>2</cat><value>1.116372</value></relativerisk><relativerisk><age>64</age><sex>0</sex><cat>3</cat><value>1.2552607</value></relativerisk><relativerisk><age>64</age><sex>0</sex><cat>4</cat><value>1.4176216</value></relativerisk><relativerisk><age>64</age><sex>0</sex><cat>5</cat><value>1.605793</value></relativerisk><relativerisk><age>64</age><sex>0</sex><cat>6</cat><value>1.8231931</value></relativerisk><relativerisk><age>64</age><sex>0</sex><cat>7</cat><value>2.074112</value></relativerisk><relativerisk><age>64</age><sex>0</sex><cat>8</cat><value>2.6896253</value></relativerisk><relativerisk><age>64</age><sex>1</sex><cat>0</cat><value>0.9074149</value></relativerisk><relativerisk><age>64</age><sex>1</sex><cat>1</cat><value>1.0</value></relativerisk><relativerisk><age>64</age><sex>1</sex><cat>2</cat><value>1.1129485</value></relativerisk><relativerisk><age>64</age><sex>1</sex><cat>3</cat><value>1.2504593</value></relativerisk><relativerisk><age>64</age><sex>1</sex><cat>4</cat><value>1.4121469</value></relativerisk><relativerisk><age>64</age><sex>1</sex><cat>5</cat><value>1.5998644</value></relativerisk><relativerisk><age>64</age><sex>1</sex><cat>6</cat><value>1.8168745</value></relativerisk><relativerisk><age>64</age><sex>1</sex><cat>7</cat><value>2.067412</value></relativerisk><relativerisk><age>64</age><sex>1</sex><cat>8</cat><value>2.4721577</value></relativerisk><relativerisk><age>65</age><sex>0</sex><cat>0</cat><value>0.903007</value></relativerisk><relativerisk><age>65</age><sex>0</sex><cat>1</cat><value>1.0</value></relativerisk><relativerisk><age>65</age><sex>0</sex><cat>2</cat><value>1.116372</value></relativerisk><relativerisk><age>65</age><sex>0</sex><cat>3</cat><value>1.2552607</value></relativerisk><relativerisk><age>65</age><sex>0</sex><cat>4</cat><value>1.4176216</value></relativerisk><relativerisk><age>65</age><sex>0</sex><cat>5</cat><value>1.605793</value></relativerisk><relativerisk><age>65</age><sex>0</sex><cat>6</cat><value>1.8231931</value></relativerisk><relativerisk><age>65</age><sex>0</sex><cat>7</cat><value>2.074112</value></relativerisk><relativerisk><age>65</age><sex>0</sex><cat>8</cat><value>2.6896253</value></relativerisk><relativerisk><age>65</age><sex>1</sex><cat>0</cat><value>0.9074149</value></relativerisk><relativerisk><age>65</age><sex>1</sex><cat>1</cat><value>1.0</value></relativerisk><relativerisk><age>65</age><sex>1</sex><cat>2</cat><value>1.1129485</value></relativerisk><relativerisk><age>65</age><sex>1</sex><cat>3</cat><value>1.2504593</value></relativerisk><relativerisk><age>65</age><sex>1</sex><cat>4</cat><value>1.4121469</value></relativerisk><relativerisk><age>65</age><sex>1</sex><cat>5</cat><value>1.5998644</value></relativerisk><relativerisk><age>65</age><sex>1</sex><cat>6</cat><value>1.8168745</value></relativerisk><relativerisk><age>65</age><sex>1</sex><cat>7</cat><value>2.067412</value></relativerisk><relativerisk><age>65</age><sex>1</sex><cat>8</cat><value>2.4721577</value></relativerisk><relativerisk><age>66</age><sex>0</sex><cat>0</cat><value>0.903007</value></relativerisk><relativerisk><age>66</age><sex>0</sex><cat>1</cat><value>1.0</value></relativerisk><relativerisk><age>66</age><sex>0</sex><cat>2</cat><value>1.116372</value></relativerisk><relativerisk><age>66</age><sex>0</sex><cat>3</cat><value>1.2552607</value></relativerisk><relativerisk><age>66</age><sex>0</sex><cat>4</cat><value>1.4176216</value></relativerisk><relativerisk><age>66</age><sex>0</sex><cat>5</cat><value>1.605793</value></relativerisk><relativerisk><age>66</age><sex>0</sex><cat>6</cat><value>1.8231931</value></relativerisk><relativerisk><age>66</age><sex>0</sex><cat>7</cat><value>2.074112</value></relativerisk><relativerisk><age>66</age><sex>0</sex><cat>8</cat><value>2.6896253</value></relativerisk><relativerisk><age>66</age><sex>1</sex><cat>0</cat><value>0.9074149</value></relativerisk><relativerisk><age>66</age><sex>1</sex><cat>1</cat><value>1.0</value></relativerisk><relativerisk><age>66</age><sex>1</sex><cat>2</cat><value>1.1129485</value></relativerisk><relativerisk><age>66</age><sex>1</sex><cat>3</cat><value>1.2504593</value></relativerisk><relativerisk><age>66</age><sex>1</sex><cat>4</cat><value>1.4121469</value></relativerisk><relativerisk><age>66</age><sex>1</sex><cat>5</cat><value>1.5998644</value></relativerisk><relativerisk><age>66</age><sex>1</sex><cat>6</cat><value>1.8168745</value></relativerisk><relativerisk><age>66</age><sex>1</sex><cat>7</cat><value>2.067412</value></relativerisk><relativerisk><age>66</age><sex>1</sex><cat>8</cat><value>2.4721577</value></relativerisk><relativerisk><age>67</age><sex>0</sex><cat>0</cat><value>0.903007</value></relativerisk><relativerisk><age>67</age><sex>0</sex><cat>1</cat><value>1.0</value></relativerisk><relativerisk><age>67</age><sex>0</sex><cat>2</cat><value>1.116372</value></relativerisk><relativerisk><age>67</age><sex>0</sex><cat>3</cat><value>1.2552607</value></relativerisk><relativerisk><age>67</age><sex>0</sex><cat>4</cat><value>1.4176216</value></relativerisk><relativerisk><age>67</age><sex>0</sex><cat>5</cat><value>1.605793</value></relativerisk><relativerisk><age>67</age><sex>0</sex><cat>6</cat><value>1.8231931</value></relativerisk><relativerisk><age>67</age><sex>0</sex><cat>7</cat><value>2.074112</value></relativerisk><relativerisk><age>67</age><sex>0</sex><cat>8</cat><value>2.6896253</value></relativerisk><relativerisk><age>67</age><sex>1</sex><cat>0</cat><value>0.9074149</value></relativerisk><relativerisk><age>67</age><sex>1</sex><cat>1</cat><value>1.0</value></relativerisk><relativerisk><age>67</age><sex>1</sex><cat>2</cat><value>1.1129485</value></relativerisk><relativerisk><age>67</age><sex>1</sex><cat>3</cat><value>1.2504593</value></relativerisk><relativerisk><age>67</age><sex>1</sex><cat>4</cat><value>1.4121469</value></relativerisk><relativerisk><age>67</age><sex>1</sex><cat>5</cat><value>1.5998644</value></relativerisk><relativerisk><age>67</age><sex>1</sex><cat>6</cat><value>1.8168745</value></relativerisk><relativerisk><age>67</age><sex>1</sex><cat>7</cat><value>2.067412</value></relativerisk><relativerisk><age>67</age><sex>1</sex><cat>8</cat><value>2.4721577</value></relativerisk><relativerisk><age>68</age><sex>0</sex><cat>0</cat><value>0.903007</value></relativerisk><relativerisk><age>68</age><sex>0</sex><cat>1</cat><value>1.0</value></relativerisk><relativerisk><age>68</age><sex>0</sex><cat>2</cat><value>1.116372</value></relativerisk><relativerisk><age>68</age><sex>0</sex><cat>3</cat><value>1.2552607</value></relativerisk><relativerisk><age>68</age><sex>0</sex><cat>4</cat><value>1.4176216</value></relativerisk><relativerisk><age>68</age><sex>0</sex><cat>5</cat><value>1.605793</value></relativerisk><relativerisk><age>68</age><sex>0</sex><cat>6</cat><value>1.8231931</value></relativerisk><relativerisk><age>68</age><sex>0</sex><cat>7</cat><value>2.074112</value></relativerisk><relativerisk><age>68</age><sex>0</sex><cat>8</cat><value>2.6896253</value></relativerisk><relativerisk><age>68</age><sex>1</sex><cat>0</cat><value>0.9074149</value></relativerisk><relativerisk><age>68</age><sex>1</sex><cat>1</cat><value>1.0</value></relativerisk><relativerisk><age>68</age><sex>1</sex><cat>2</cat><value>1.1129485</value></relativerisk><relativerisk><age>68</age><sex>1</sex><cat>3</cat><value>1.2504593</value></relativerisk><relativerisk><age>68</age><sex>1</sex><cat>4</cat><value>1.4121469</value></relativerisk><relativerisk><age>68</age><sex>1</sex><cat>5</cat><value>1.5998644</value></relativerisk><relativerisk><age>68</age><sex>1</sex><cat>6</cat><value>1.8168745</value></relativerisk><relativerisk><age>68</age><sex>1</sex><cat>7</cat><value>2.067412</value></relativerisk><relativerisk><age>68</age><sex>1</sex><cat>8</cat><value>2.4721577</value></relativerisk><relativerisk><age>69</age><sex>0</sex><cat>0</cat><value>0.903007</value></relativerisk><relativerisk><age>69</age><sex>0</sex><cat>1</cat><value>1.0</value></relativerisk><relativerisk><age>69</age><sex>0</sex><cat>2</cat><value>1.116372</value></relativerisk><relativerisk><age>69</age><sex>0</sex><cat>3</cat><value>1.2552607</value></relativerisk><relativerisk><age>69</age><sex>0</sex><cat>4</cat><value>1.4176216</value></relativerisk><relativerisk><age>69</age><sex>0</sex><cat>5</cat><value>1.605793</value></relativerisk><relativerisk><age>69</age><sex>0</sex><cat>6</cat><value>1.8231931</value></relativerisk><relativerisk><age>69</age><sex>0</sex><cat>7</cat><value>2.074112</value></relativerisk><relativerisk><age>69</age><sex>0</sex><cat>8</cat><value>2.6896253</value></relativerisk><relativerisk><age>69</age><sex>1</sex><cat>0</cat><value>0.9074149</value></relativerisk><relativerisk><age>69</age><sex>1</sex><cat>1</cat><value>1.0</value></relativerisk><relativerisk><age>69</age><sex>1</sex><cat>2</cat><value>1.1129485</value></relativerisk><relativerisk><age>69</age><sex>1</sex><cat>3</cat><value>1.2504593</value></relativerisk><relativerisk><age>69</age><sex>1</sex><cat>4</cat><value>1.4121469</value></relativerisk><relativerisk><age>69</age><sex>1</sex><cat>5</cat><value>1.5998644</value></relativerisk><relativerisk><age>69</age><sex>1</sex><cat>6</cat><value>1.8168745</value></relativerisk><relativerisk><age>69</age><sex>1</sex><cat>7</cat><value>2.067412</value></relativerisk><relativerisk><age>69</age><sex>1</sex><cat>8</cat><value>2.4721577</value></relativerisk><relativerisk><age>70</age><sex>0</sex><cat>0</cat><value>0.92421293</value></relativerisk><relativerisk><age>70</age><sex>0</sex><cat>1</cat><value>1.0</value></relativerisk><relativerisk><age>70</age><sex>0</sex><cat>2</cat><value>1.0887797</value></relativerisk><relativerisk><age>70</age><sex>0</sex><cat>3</cat><value>1.1920478</value></relativerisk><relativerisk><age>70</age><sex>0</sex><cat>4</cat><value>1.3095567</value></relativerisk><relativerisk><age>70</age><sex>0</sex><cat>5</cat><value>1.442032</value></relativerisk><relativerisk><age>70</age><sex>0</sex><cat>6</cat><value>1.5908451</value></relativerisk><relativerisk><age>70</age><sex>0</sex><cat>7</cat><value>1.7577908</value></relativerisk><relativerisk><age>70</age><sex>0</sex><cat>8</cat><value>2.146125</value></relativerisk><relativerisk><age>70</age><sex>1</sex><cat>0</cat><value>0.9277058</value></relativerisk><relativerisk><age>70</age><sex>1</sex><cat>1</cat><value>1.0</value></relativerisk><relativerisk><age>70</age><sex>1</sex><cat>2</cat><value>1.0862033</value></relativerisk><relativerisk><age>70</age><sex>1</sex><cat>3</cat><value>1.1885333</value></relativerisk><relativerisk><age>70</age><sex>1</sex><cat>4</cat><value>1.3056601</value></relativerisk><relativerisk><age>70</age><sex>1</sex><cat>5</cat><value>1.4379292</value></relativerisk><relativerisk><age>70</age><sex>1</sex><cat>6</cat><value>1.5865939</value></relativerisk><relativerisk><age>70</age><sex>1</sex><cat>7</cat><value>1.7534077</value></relativerisk><relativerisk><age>70</age><sex>1</sex><cat>8</cat><value>2.0124483</value></relativerisk><relativerisk><age>71</age><sex>0</sex><cat>0</cat><value>0.92421293</value></relativerisk><relativerisk><age>71</age><sex>0</sex><cat>1</cat><value>1.0</value></relativerisk><relativerisk><age>71</age><sex>0</sex><cat>2</cat><value>1.0887797</value></relativerisk><relativerisk><age>71</age><sex>0</sex><cat>3</cat><value>1.1920478</value></relativerisk><relativerisk><age>71</age><sex>0</sex><cat>4</cat><value>1.3095567</value></relativerisk><relativerisk><age>71</age><sex>0</sex><cat>5</cat><value>1.442032</value></relativerisk><relativerisk><age>71</age><sex>0</sex><cat>6</cat><value>1.5908451</value></relativerisk><relativerisk><age>71</age><sex>0</sex><cat>7</cat><value>1.7577908</value></relativerisk><relativerisk><age>71</age><sex>0</sex><cat>8</cat><value>2.146125</value></relativerisk><relativerisk><age>71</age><sex>1</sex><cat>0</cat><value>0.9277058</value></relativerisk><relativerisk><age>71</age><sex>1</sex><cat>1</cat><value>1.0</value></relativerisk><relativerisk><age>71</age><sex>1</sex><cat>2</cat><value>1.0862033</value></relativerisk><relativerisk><age>71</age><sex>1</sex><cat>3</cat><value>1.1885333</value></relativerisk><relativerisk><age>71</age><sex>1</sex><cat>4</cat><value>1.3056601</value></relativerisk><relativerisk><age>71</age><sex>1</sex><cat>5</cat><value>1.4379292</value></relativerisk><relativerisk><age>71</age><sex>1</sex><cat>6</cat><value>1.5865939</value></relativerisk><relativerisk><age>71</age><sex>1</sex><cat>7</cat><value>1.7534077</value></relativerisk><relativerisk><age>71</age><sex>1</sex><cat>8</cat><value>2.0124483</value></relativerisk><relativerisk><age>72</age><sex>0</sex><cat>0</cat><value>0.92421293</value></relativerisk><relativerisk><age>72</age><sex>0</sex><cat>1</cat><value>1.0</value></relativerisk><relativerisk><age>72</age><sex>0</sex><cat>2</cat><value>1.0887797</value></relativerisk><relativerisk><age>72</age><sex>0</sex><cat>3</cat><value>1.1920478</value></relativerisk><relativerisk><age>72</age><sex>0</sex><cat>4</cat><value>1.3095567</value></relativerisk><relativerisk><age>72</age><sex>0</sex><cat>5</cat><value>1.442032</value></relativerisk><relativerisk><age>72</age><sex>0</sex><cat>6</cat><value>1.5908451</value></relativerisk><relativerisk><age>72</age><sex>0</sex><cat>7</cat><value>1.7577908</value></relativerisk><relativerisk><age>72</age><sex>0</sex><cat>8</cat><value>2.146125</value></relativerisk><relativerisk><age>72</age><sex>1</sex><cat>0</cat><value>0.9277058</value></relativerisk><relativerisk><age>72</age><sex>1</sex><cat>1</cat><value>1.0</value></relativerisk><relativerisk><age>72</age><sex>1</sex><cat>2</cat><value>1.0862033</value></relativerisk><relativerisk><age>72</age><sex>1</sex><cat>3</cat><value>1.1885333</value></relativerisk><relativerisk><age>72</age><sex>1</sex><cat>4</cat><value>1.3056601</value></relativerisk><relativerisk><age>72</age><sex>1</sex><cat>5</cat><value>1.4379292</value></relativerisk><relativerisk><age>72</age><sex>1</sex><cat>6</cat><value>1.5865939</value></relativerisk><relativerisk><age>72</age><sex>1</sex><cat>7</cat><value>1.7534077</value></relativerisk><relativerisk><age>72</age><sex>1</sex><cat>8</cat><value>2.0124483</value></relativerisk><relativerisk><age>73</age><sex>0</sex><cat>0</cat><value>0.92421293</value></relativerisk><relativerisk><age>73</age><sex>0</sex><cat>1</cat><value>1.0</value></relativerisk><relativerisk><age>73</age><sex>0</sex><cat>2</cat><value>1.0887797</value></relativerisk><relativerisk><age>73</age><sex>0</sex><cat>3</cat><value>1.1920478</value></relativerisk><relativerisk><age>73</age><sex>0</sex><cat>4</cat><value>1.3095567</value></relativerisk><relativerisk><age>73</age><sex>0</sex><cat>5</cat><value>1.442032</value></relativerisk><relativerisk><age>73</age><sex>0</sex><cat>6</cat><value>1.5908451</value></relativerisk><relativerisk><age>73</age><sex>0</sex><cat>7</cat><value>1.7577908</value></relativerisk><relativerisk><age>73</age><sex>0</sex><cat>8</cat><value>2.146125</value></relativerisk><relativerisk><age>73</age><sex>1</sex><cat>0</cat><value>0.9277058</value></relativerisk><relativerisk><age>73</age><sex>1</sex><cat>1</cat><value>1.0</value></relativerisk><relativerisk><age>73</age><sex>1</sex><cat>2</cat><value>1.0862033</value></relativerisk><relativerisk><age>73</age><sex>1</sex><cat>3</cat><value>1.1885333</value></relativerisk><relativerisk><age>73</age><sex>1</sex><cat>4</cat><value>1.3056601</value></relativerisk><relativerisk><age>73</age><sex>1</sex><cat>5</cat><value>1.4379292</value></relativerisk><relativerisk><age>73</age><sex>1</sex><cat>6</cat><value>1.5865939</value></relativerisk><relativerisk><age>73</age><sex>1</sex><cat>7</cat><value>1.7534077</value></relativerisk><relativerisk><age>73</age><sex>1</sex><cat>8</cat><value>2.0124483</value></relativerisk><relativerisk><age>74</age><sex>0</sex><cat>0</cat><value>0.92421293</value></relativerisk><relativerisk><age>74</age><sex>0</sex><cat>1</cat><value>1.0</value></relativerisk><relativerisk><age>74</age><sex>0</sex><cat>2</cat><value>1.0887797</value></relativerisk><relativerisk><age>74</age><sex>0</sex><cat>3</cat><value>1.1920478</value></relativerisk><relativerisk><age>74</age><sex>0</sex><cat>4</cat><value>1.3095567</value></relativerisk><relativerisk><age>74</age><sex>0</sex><cat>5</cat><value>1.442032</value></relativerisk><relativerisk><age>74</age><sex>0</sex><cat>6</cat><value>1.5908451</value></relativerisk><relativerisk><age>74</age><sex>0</sex><cat>7</cat><value>1.7577908</value></relativerisk><relativerisk><age>74</age><sex>0</sex><cat>8</cat><value>2.146125</value></relativerisk><relativerisk><age>74</age><sex>1</sex><cat>0</cat><value>0.9277058</value></relativerisk><relativerisk><age>74</age><sex>1</sex><cat>1</cat><value>1.0</value></relativerisk><relativerisk><age>74</age><sex>1</sex><cat>2</cat><value>1.0862033</value></relativerisk><relativerisk><age>74</age><sex>1</sex><cat>3</cat><value>1.1885333</value></relativerisk><relativerisk><age>74</age><sex>1</sex><cat>4</cat><value>1.3056601</value></relativerisk><relativerisk><age>74</age><sex>1</sex><cat>5</cat><value>1.4379292</value></relativerisk><relativerisk><age>74</age><sex>1</sex><cat>6</cat><value>1.5865939</value></relativerisk><relativerisk><age>74</age><sex>1</sex><cat>7</cat><value>1.7534077</value></relativerisk><relativerisk><age>74</age><sex>1</sex><cat>8</cat><value>2.0124483</value></relativerisk><relativerisk><age>75</age><sex>0</sex><cat>0</cat><value>0.92421293</value></relativerisk><relativerisk><age>75</age><sex>0</sex><cat>1</cat><value>1.0</value></relativerisk><relativerisk><age>75</age><sex>0</sex><cat>2</cat><value>1.0887797</value></relativerisk><relativerisk><age>75</age><sex>0</sex><cat>3</cat><value>1.1920478</value></relativerisk><relativerisk><age>75</age><sex>0</sex><cat>4</cat><value>1.3095567</value></relativerisk><relativerisk><age>75</age><sex>0</sex><cat>5</cat><value>1.442032</value></relativerisk><relativerisk><age>75</age><sex>0</sex><cat>6</cat><value>1.5908451</value></relativerisk><relativerisk><age>75</age><sex>0</sex><cat>7</cat><value>1.7577908</value></relativerisk><relativerisk><age>75</age><sex>0</sex><cat>8</cat><value>2.146125</value></relativerisk><relativerisk><age>75</age><sex>1</sex><cat>0</cat><value>0.9277058</value></relativerisk><relativerisk><age>75</age><sex>1</sex><cat>1</cat><value>1.0</value></relativerisk><relativerisk><age>75</age><sex>1</sex><cat>2</cat><value>1.0862033</value></relativerisk><relativerisk><age>75</age><sex>1</sex><cat>3</cat><value>1.1885333</value></relativerisk><relativerisk><age>75</age><sex>1</sex><cat>4</cat><value>1.3056601</value></relativerisk><relativerisk><age>75</age><sex>1</sex><cat>5</cat><value>1.4379292</value></relativerisk><relativerisk><age>75</age><sex>1</sex><cat>6</cat><value>1.5865939</value></relativerisk><relativerisk><age>75</age><sex>1</sex><cat>7</cat><value>1.7534077</value></relativerisk><relativerisk><age>75</age><sex>1</sex><cat>8</cat><value>2.0124483</value></relativerisk><relativerisk><age>76</age><sex>0</sex><cat>0</cat><value>0.92421293</value></relativerisk><relativerisk><age>76</age><sex>0</sex><cat>1</cat><value>1.0</value></relativerisk><relativerisk><age>76</age><sex>0</sex><cat>2</cat><value>1.0887797</value></relativerisk><relativerisk><age>76</age><sex>0</sex><cat>3</cat><value>1.1920478</value></relativerisk><relativerisk><age>76</age><sex>0</sex><cat>4</cat><value>1.3095567</value></relativerisk><relativerisk><age>76</age><sex>0</sex><cat>5</cat><value>1.442032</value></relativerisk><relativerisk><age>76</age><sex>0</sex><cat>6</cat><value>1.5908451</value></relativerisk><relativerisk><age>76</age><sex>0</sex><cat>7</cat><value>1.7577908</value></relativerisk><relativerisk><age>76</age><sex>0</sex><cat>8</cat><value>2.146125</value></relativerisk><relativerisk><age>76</age><sex>1</sex><cat>0</cat><value>0.9277058</value></relativerisk><relativerisk><age>76</age><sex>1</sex><cat>1</cat><value>1.0</value></relativerisk><relativerisk><age>76</age><sex>1</sex><cat>2</cat><value>1.0862033</value></relativerisk><relativerisk><age>76</age><sex>1</sex><cat>3</cat><value>1.1885333</value></relativerisk><relativerisk><age>76</age><sex>1</sex><cat>4</cat><value>1.3056601</value></relativerisk><relativerisk><age>76</age><sex>1</sex><cat>5</cat><value>1.4379292</value></relativerisk><relativerisk><age>76</age><sex>1</sex><cat>6</cat><value>1.5865939</value></relativerisk><relativerisk><age>76</age><sex>1</sex><cat>7</cat><value>1.7534077</value></relativerisk><relativerisk><age>76</age><sex>1</sex><cat>8</cat><value>2.0124483</value></relativerisk><relativerisk><age>77</age><sex>0</sex><cat>0</cat><value>0.92421293</value></relativerisk><relativerisk><age>77</age><sex>0</sex><cat>1</cat><value>1.0</value></relativerisk><relativerisk><age>77</age><sex>0</sex><cat>2</cat><value>1.0887797</value></relativerisk><relativerisk><age>77</age><sex>0</sex><cat>3</cat><value>1.1920478</value></relativerisk><relativerisk><age>77</age><sex>0</sex><cat>4</cat><value>1.3095567</value></relativerisk><relativerisk><age>77</age><sex>0</sex><cat>5</cat><value>1.442032</value></relativerisk><relativerisk><age>77</age><sex>0</sex><cat>6</cat><value>1.5908451</value></relativerisk><relativerisk><age>77</age><sex>0</sex><cat>7</cat><value>1.7577908</value></relativerisk><relativerisk><age>77</age><sex>0</sex><cat>8</cat><value>2.146125</value></relativerisk><relativerisk><age>77</age><sex>1</sex><cat>0</cat><value>0.9277058</value></relativerisk><relativerisk><age>77</age><sex>1</sex><cat>1</cat><value>1.0</value></relativerisk><relativerisk><age>77</age><sex>1</sex><cat>2</cat><value>1.0862033</value></relativerisk><relativerisk><age>77</age><sex>1</sex><cat>3</cat><value>1.1885333</value></relativerisk><relativerisk><age>77</age><sex>1</sex><cat>4</cat><value>1.3056601</value></relativerisk><relativerisk><age>77</age><sex>1</sex><cat>5</cat><value>1.4379292</value></relativerisk><relativerisk><age>77</age><sex>1</sex><cat>6</cat><value>1.5865939</value></relativerisk><relativerisk><age>77</age><sex>1</sex><cat>7</cat><value>1.7534077</value></relativerisk><relativerisk><age>77</age><sex>1</sex><cat>8</cat><value>2.0124483</value></relativerisk><relativerisk><age>78</age><sex>0</sex><cat>0</cat><value>0.92421293</value></relativerisk><relativerisk><age>78</age><sex>0</sex><cat>1</cat><value>1.0</value></relativerisk><relativerisk><age>78</age><sex>0</sex><cat>2</cat><value>1.0887797</value></relativerisk><relativerisk><age>78</age><sex>0</sex><cat>3</cat><value>1.1920478</value></relativerisk><relativerisk><age>78</age><sex>0</sex><cat>4</cat><value>1.3095567</value></relativerisk><relativerisk><age>78</age><sex>0</sex><cat>5</cat><value>1.442032</value></relativerisk><relativerisk><age>78</age><sex>0</sex><cat>6</cat><value>1.5908451</value></relativerisk><relativerisk><age>78</age><sex>0</sex><cat>7</cat><value>1.7577908</value></relativerisk><relativerisk><age>78</age><sex>0</sex><cat>8</cat><value>2.146125</value></relativerisk><relativerisk><age>78</age><sex>1</sex><cat>0</cat><value>0.9277058</value></relativerisk><relativerisk><age>78</age><sex>1</sex><cat>1</cat><value>1.0</value></relativerisk><relativerisk><age>78</age><sex>1</sex><cat>2</cat><value>1.0862033</value></relativerisk><relativerisk><age>78</age><sex>1</sex><cat>3</cat><value>1.1885333</value></relativerisk><relativerisk><age>78</age><sex>1</sex><cat>4</cat><value>1.3056601</value></relativerisk><relativerisk><age>78</age><sex>1</sex><cat>5</cat><value>1.4379292</value></relativerisk><relativerisk><age>78</age><sex>1</sex><cat>6</cat><value>1.5865939</value></relativerisk><relativerisk><age>78</age><sex>1</sex><cat>7</cat><value>1.7534077</value></relativerisk><relativerisk><age>78</age><sex>1</sex><cat>8</cat><value>2.0124483</value></relativerisk><relativerisk><age>79</age><sex>0</sex><cat>0</cat><value>0.92421293</value></relativerisk><relativerisk><age>79</age><sex>0</sex><cat>1</cat><value>1.0</value></relativerisk><relativerisk><age>79</age><sex>0</sex><cat>2</cat><value>1.0887797</value></relativerisk><relativerisk><age>79</age><sex>0</sex><cat>3</cat><value>1.1920478</value></relativerisk><relativerisk><age>79</age><sex>0</sex><cat>4</cat><value>1.3095567</value></relativerisk><relativerisk><age>79</age><sex>0</sex><cat>5</cat><value>1.442032</value></relativerisk><relativerisk><age>79</age><sex>0</sex><cat>6</cat><value>1.5908451</value></relativerisk><relativerisk><age>79</age><sex>0</sex><cat>7</cat><value>1.7577908</value></relativerisk><relativerisk><age>79</age><sex>0</sex><cat>8</cat><value>2.146125</value></relativerisk><relativerisk><age>79</age><sex>1</sex><cat>0</cat><value>0.9277058</value></relativerisk><relativerisk><age>79</age><sex>1</sex><cat>1</cat><value>1.0</value></relativerisk><relativerisk><age>79</age><sex>1</sex><cat>2</cat><value>1.0862033</value></relativerisk><relativerisk><age>79</age><sex>1</sex><cat>3</cat><value>1.1885333</value></relativerisk><relativerisk><age>79</age><sex>1</sex><cat>4</cat><value>1.3056601</value></relativerisk><relativerisk><age>79</age><sex>1</sex><cat>5</cat><value>1.4379292</value></relativerisk><relativerisk><age>79</age><sex>1</sex><cat>6</cat><value>1.5865939</value></relativerisk><relativerisk><age>79</age><sex>1</sex><cat>7</cat><value>1.7534077</value></relativerisk><relativerisk><age>79</age><sex>1</sex><cat>8</cat><value>2.0124483</value></relativerisk><relativerisk><age>80</age><sex>0</sex><cat>0</cat><value>0.9615084</value></relativerisk><relativerisk><age>80</age><sex>0</sex><cat>1</cat><value>1.0</value></relativerisk><relativerisk><age>80</age><sex>0</sex><cat>2</cat><value>1.0431836</value></relativerisk><relativerisk><age>80</age><sex>0</sex><cat>3</cat><value>1.0911336</value></relativerisk><relativerisk><age>80</age><sex>0</sex><cat>4</cat><value>1.1430999</value></relativerisk><relativerisk><age>80</age><sex>0</sex><cat>5</cat><value>1.1988274</value></relativerisk><relativerisk><age>80</age><sex>0</sex><cat>6</cat><value>1.2583264</value></relativerisk><relativerisk><age>80</age><sex>0</sex><cat>7</cat><value>1.3217294</value></relativerisk><relativerisk><age>80</age><sex>0</sex><cat>8</cat><value>1.4559362</value></relativerisk><relativerisk><age>80</age><sex>1</sex><cat>0</cat><value>0.9633241</value></relativerisk><relativerisk><age>80</age><sex>1</sex><cat>1</cat><value>1.0</value></relativerisk><relativerisk><age>80</age><sex>1</sex><cat>2</cat><value>1.0419654</value></relativerisk><relativerisk><age>80</age><sex>1</sex><cat>3</cat><value>1.0895566</value></relativerisk><relativerisk><age>80</age><sex>1</sex><cat>4</cat><value>1.1414423</value></relativerisk><relativerisk><age>80</age><sex>1</sex><cat>5</cat><value>1.197174</value></relativerisk><relativerisk><age>80</age><sex>1</sex><cat>6</cat><value>1.256704</value></relativerisk><relativerisk><age>80</age><sex>1</sex><cat>7</cat><value>1.3201461</value></relativerisk><relativerisk><age>80</age><sex>1</sex><cat>8</cat><value>1.4119394</value></relativerisk><relativerisk><age>81</age><sex>0</sex><cat>0</cat><value>0.9615084</value></relativerisk><relativerisk><age>81</age><sex>0</sex><cat>1</cat><value>1.0</value></relativerisk><relativerisk><age>81</age><sex>0</sex><cat>2</cat><value>1.0431836</value></relativerisk><relativerisk><age>81</age><sex>0</sex><cat>3</cat><value>1.0911336</value></relativerisk><relativerisk><age>81</age><sex>0</sex><cat>4</cat><value>1.1430999</value></relativerisk><relativerisk><age>81</age><sex>0</sex><cat>5</cat><value>1.1988274</value></relativerisk><relativerisk><age>81</age><sex>0</sex><cat>6</cat><value>1.2583264</value></relativerisk><relativerisk><age>81</age><sex>0</sex><cat>7</cat><value>1.3217294</value></relativerisk><relativerisk><age>81</age><sex>0</sex><cat>8</cat><value>1.4559362</value></relativerisk><relativerisk><age>81</age><sex>1</sex><cat>0</cat><value>0.9633241</value></relativerisk><relativerisk><age>81</age><sex>1</sex><cat>1</cat><value>1.0</value></relativerisk><relativerisk><age>81</age><sex>1</sex><cat>2</cat><value>1.0419654</value></relativerisk><relativerisk><age>81</age><sex>1</sex><cat>3</cat><value>1.0895566</value></relativerisk><relativerisk><age>81</age><sex>1</sex><cat>4</cat><value>1.1414423</value></relativerisk><relativerisk><age>81</age><sex>1</sex><cat>5</cat><value>1.197174</value></relativerisk><relativerisk><age>81</age><sex>1</sex><cat>6</cat><value>1.256704</value></relativerisk><relativerisk><age>81</age><sex>1</sex><cat>7</cat><value>1.3201461</value></relativerisk><relativerisk><age>81</age><sex>1</sex><cat>8</cat><value>1.4119394</value></relativerisk><relativerisk><age>82</age><sex>0</sex><cat>0</cat><value>0.9615084</value></relativerisk><relativerisk><age>82</age><sex>0</sex><cat>1</cat><value>1.0</value></relativerisk><relativerisk><age>82</age><sex>0</sex><cat>2</cat><value>1.0431836</value></relativerisk><relativerisk><age>82</age><sex>0</sex><cat>3</cat><value>1.0911336</value></relativerisk><relativerisk><age>82</age><sex>0</sex><cat>4</cat><value>1.1430999</value></relativerisk><relativerisk><age>82</age><sex>0</sex><cat>5</cat><value>1.1988274</value></relativerisk><relativerisk><age>82</age><sex>0</sex><cat>6</cat><value>1.2583264</value></relativerisk><relativerisk><age>82</age><sex>0</sex><cat>7</cat><value>1.3217294</value></relativerisk><relativerisk><age>82</age><sex>0</sex><cat>8</cat><value>1.4559362</value></relativerisk><relativerisk><age>82</age><sex>1</sex><cat>0</cat><value>0.9633241</value></relativerisk><relativerisk><age>82</age><sex>1</sex><cat>1</cat><value>1.0</value></relativerisk><relativerisk><age>82</age><sex>1</sex><cat>2</cat><value>1.0419654</value></relativerisk><relativerisk><age>82</age><sex>1</sex><cat>3</cat><value>1.0895566</value></relativerisk><relativerisk><age>82</age><sex>1</sex><cat>4</cat><value>1.1414423</value></relativerisk><relativerisk><age>82</age><sex>1</sex><cat>5</cat><value>1.197174</value></relativerisk><relativerisk><age>82</age><sex>1</sex><cat>6</cat><value>1.256704</value></relativerisk><relativerisk><age>82</age><sex>1</sex><cat>7</cat><value>1.3201461</value></relativerisk><relativerisk><age>82</age><sex>1</sex><cat>8</cat><value>1.4119394</value></relativerisk><relativerisk><age>83</age><sex>0</sex><cat>0</cat><value>0.9615084</value></relativerisk><relativerisk><age>83</age><sex>0</sex><cat>1</cat><value>1.0</value></relativerisk><relativerisk><age>83</age><sex>0</sex><cat>2</cat><value>1.0431836</value></relativerisk><relativerisk><age>83</age><sex>0</sex><cat>3</cat><value>1.0911336</value></relativerisk><relativerisk><age>83</age><sex>0</sex><cat>4</cat><value>1.1430999</value></relativerisk><relativerisk><age>83</age><sex>0</sex><cat>5</cat><value>1.1988274</value></relativerisk><relativerisk><age>83</age><sex>0</sex><cat>6</cat><value>1.2583264</value></relativerisk><relativerisk><age>83</age><sex>0</sex><cat>7</cat><value>1.3217294</value></relativerisk><relativerisk><age>83</age><sex>0</sex><cat>8</cat><value>1.4559362</value></relativerisk><relativerisk><age>83</age><sex>1</sex><cat>0</cat><value>0.9633241</value></relativerisk><relativerisk><age>83</age><sex>1</sex><cat>1</cat><value>1.0</value></relativerisk><relativerisk><age>83</age><sex>1</sex><cat>2</cat><value>1.0419654</value></relativerisk><relativerisk><age>83</age><sex>1</sex><cat>3</cat><value>1.0895566</value></relativerisk><relativerisk><age>83</age><sex>1</sex><cat>4</cat><value>1.1414423</value></relativerisk><relativerisk><age>83</age><sex>1</sex><cat>5</cat><value>1.197174</value></relativerisk><relativerisk><age>83</age><sex>1</sex><cat>6</cat><value>1.256704</value></relativerisk><relativerisk><age>83</age><sex>1</sex><cat>7</cat><value>1.3201461</value></relativerisk><relativerisk><age>83</age><sex>1</sex><cat>8</cat><value>1.4119394</value></relativerisk><relativerisk><age>84</age><sex>0</sex><cat>0</cat><value>0.9615084</value></relativerisk><relativerisk><age>84</age><sex>0</sex><cat>1</cat><value>1.0</value></relativerisk><relativerisk><age>84</age><sex>0</sex><cat>2</cat><value>1.0431836</value></relativerisk><relativerisk><age>84</age><sex>0</sex><cat>3</cat><value>1.0911336</value></relativerisk><relativerisk><age>84</age><sex>0</sex><cat>4</cat><value>1.1430999</value></relativerisk><relativerisk><age>84</age><sex>0</sex><cat>5</cat><value>1.1988274</value></relativerisk><relativerisk><age>84</age><sex>0</sex><cat>6</cat><value>1.2583264</value></relativerisk><relativerisk><age>84</age><sex>0</sex><cat>7</cat><value>1.3217294</value></relativerisk><relativerisk><age>84</age><sex>0</sex><cat>8</cat><value>1.4559362</value></relativerisk><relativerisk><age>84</age><sex>1</sex><cat>0</cat><value>0.9633241</value></relativerisk><relativerisk><age>84</age><sex>1</sex><cat>1</cat><value>1.0</value></relativerisk><relativerisk><age>84</age><sex>1</sex><cat>2</cat><value>1.0419654</value></relativerisk><relativerisk><age>84</age><sex>1</sex><cat>3</cat><value>1.0895566</value></relativerisk><relativerisk><age>84</age><sex>1</sex><cat>4</cat><value>1.1414423</value></relativerisk><relativerisk><age>84</age><sex>1</sex><cat>5</cat><value>1.197174</value></relativerisk><relativerisk><age>84</age><sex>1</sex><cat>6</cat><value>1.256704</value></relativerisk><relativerisk><age>84</age><sex>1</sex><cat>7</cat><value>1.3201461</value></relativerisk><relativerisk><age>84</age><sex>1</sex><cat>8</cat><value>1.4119394</value></relativerisk><relativerisk><age>85</age><sex>0</sex><cat>0</cat><value>0.9615084</value></relativerisk><relativerisk><age>85</age><sex>0</sex><cat>1</cat><value>1.0</value></relativerisk><relativerisk><age>85</age><sex>0</sex><cat>2</cat><value>1.0431836</value></relativerisk><relativerisk><age>85</age><sex>0</sex><cat>3</cat><value>1.0911336</value></relativerisk><relativerisk><age>85</age><sex>0</sex><cat>4</cat><value>1.1430999</value></relativerisk><relativerisk><age>85</age><sex>0</sex><cat>5</cat><value>1.1988274</value></relativerisk><relativerisk><age>85</age><sex>0</sex><cat>6</cat><value>1.2583264</value></relativerisk><relativerisk><age>85</age><sex>0</sex><cat>7</cat><value>1.3217294</value></relativerisk><relativerisk><age>85</age><sex>0</sex><cat>8</cat><value>1.4559362</value></relativerisk><relativerisk><age>85</age><sex>1</sex><cat>0</cat><value>0.9633241</value></relativerisk><relativerisk><age>85</age><sex>1</sex><cat>1</cat><value>1.0</value></relativerisk><relativerisk><age>85</age><sex>1</sex><cat>2</cat><value>1.0419654</value></relativerisk><relativerisk><age>85</age><sex>1</sex><cat>3</cat><value>1.0895566</value></relativerisk><relativerisk><age>85</age><sex>1</sex><cat>4</cat><value>1.1414423</value></relativerisk><relativerisk><age>85</age><sex>1</sex><cat>5</cat><value>1.197174</value></relativerisk><relativerisk><age>85</age><sex>1</sex><cat>6</cat><value>1.256704</value></relativerisk><relativerisk><age>85</age><sex>1</sex><cat>7</cat><value>1.3201461</value></relativerisk><relativerisk><age>85</age><sex>1</sex><cat>8</cat><value>1.4119394</value></relativerisk><relativerisk><age>86</age><sex>0</sex><cat>0</cat><value>0.9615084</value></relativerisk><relativerisk><age>86</age><sex>0</sex><cat>1</cat><value>1.0</value></relativerisk><relativerisk><age>86</age><sex>0</sex><cat>2</cat><value>1.0431836</value></relativerisk><relativerisk><age>86</age><sex>0</sex><cat>3</cat><value>1.0911336</value></relativerisk><relativerisk><age>86</age><sex>0</sex><cat>4</cat><value>1.1430999</value></relativerisk><relativerisk><age>86</age><sex>0</sex><cat>5</cat><value>1.1988274</value></relativerisk><relativerisk><age>86</age><sex>0</sex><cat>6</cat><value>1.2583264</value></relativerisk><relativerisk><age>86</age><sex>0</sex><cat>7</cat><value>1.3217294</value></relativerisk><relativerisk><age>86</age><sex>0</sex><cat>8</cat><value>1.4559362</value></relativerisk><relativerisk><age>86</age><sex>1</sex><cat>0</cat><value>0.9633241</value></relativerisk><relativerisk><age>86</age><sex>1</sex><cat>1</cat><value>1.0</value></relativerisk><relativerisk><age>86</age><sex>1</sex><cat>2</cat><value>1.0419654</value></relativerisk><relativerisk><age>86</age><sex>1</sex><cat>3</cat><value>1.0895566</value></relativerisk><relativerisk><age>86</age><sex>1</sex><cat>4</cat><value>1.1414423</value></relativerisk><relativerisk><age>86</age><sex>1</sex><cat>5</cat><value>1.197174</value></relativerisk><relativerisk><age>86</age><sex>1</sex><cat>6</cat><value>1.256704</value></relativerisk><relativerisk><age>86</age><sex>1</sex><cat>7</cat><value>1.3201461</value></relativerisk><relativerisk><age>86</age><sex>1</sex><cat>8</cat><value>1.4119394</value></relativerisk><relativerisk><age>87</age><sex>0</sex><cat>0</cat><value>0.9615084</value></relativerisk><relativerisk><age>87</age><sex>0</sex><cat>1</cat><value>1.0</value></relativerisk><relativerisk><age>87</age><sex>0</sex><cat>2</cat><value>1.0431836</value></relativerisk><relativerisk><age>87</age><sex>0</sex><cat>3</cat><value>1.0911336</value></relativerisk><relativerisk><age>87</age><sex>0</sex><cat>4</cat><value>1.1430999</value></relativerisk><relativerisk><age>87</age><sex>0</sex><cat>5</cat><value>1.1988274</value></relativerisk><relativerisk><age>87</age><sex>0</sex><cat>6</cat><value>1.2583264</value></relativerisk><relativerisk><age>87</age><sex>0</sex><cat>7</cat><value>1.3217294</value></relativerisk><relativerisk><age>87</age><sex>0</sex><cat>8</cat><value>1.4559362</value></relativerisk><relativerisk><age>87</age><sex>1</sex><cat>0</cat><value>0.9633241</value></relativerisk><relativerisk><age>87</age><sex>1</sex><cat>1</cat><value>1.0</value></relativerisk><relativerisk><age>87</age><sex>1</sex><cat>2</cat><value>1.0419654</value></relativerisk><relativerisk><age>87</age><sex>1</sex><cat>3</cat><value>1.0895566</value></relativerisk><relativerisk><age>87</age><sex>1</sex><cat>4</cat><value>1.1414423</value></relativerisk><relativerisk><age>87</age><sex>1</sex><cat>5</cat><value>1.197174</value></relativerisk><relativerisk><age>87</age><sex>1</sex><cat>6</cat><value>1.256704</value></relativerisk><relativerisk><age>87</age><sex>1</sex><cat>7</cat><value>1.3201461</value></relativerisk><relativerisk><age>87</age><sex>1</sex><cat>8</cat><value>1.4119394</value></relativerisk><relativerisk><age>88</age><sex>0</sex><cat>0</cat><value>0.9615084</value></relativerisk><relativerisk><age>88</age><sex>0</sex><cat>1</cat><value>1.0</value></relativerisk><relativerisk><age>88</age><sex>0</sex><cat>2</cat><value>1.0431836</value></relativerisk><relativerisk><age>88</age><sex>0</sex><cat>3</cat><value>1.0911336</value></relativerisk><relativerisk><age>88</age><sex>0</sex><cat>4</cat><value>1.1430999</value></relativerisk><relativerisk><age>88</age><sex>0</sex><cat>5</cat><value>1.1988274</value></relativerisk><relativerisk><age>88</age><sex>0</sex><cat>6</cat><value>1.2583264</value></relativerisk><relativerisk><age>88</age><sex>0</sex><cat>7</cat><value>1.3217294</value></relativerisk><relativerisk><age>88</age><sex>0</sex><cat>8</cat><value>1.4559362</value></relativerisk><relativerisk><age>88</age><sex>1</sex><cat>0</cat><value>0.9633241</value></relativerisk><relativerisk><age>88</age><sex>1</sex><cat>1</cat><value>1.0</value></relativerisk><relativerisk><age>88</age><sex>1</sex><cat>2</cat><value>1.0419654</value></relativerisk><relativerisk><age>88</age><sex>1</sex><cat>3</cat><value>1.0895566</value></relativerisk><relativerisk><age>88</age><sex>1</sex><cat>4</cat><value>1.1414423</value></relativerisk><relativerisk><age>88</age><sex>1</sex><cat>5</cat><value>1.197174</value></relativerisk><relativerisk><age>88</age><sex>1</sex><cat>6</cat><value>1.256704</value></relativerisk><relativerisk><age>88</age><sex>1</sex><cat>7</cat><value>1.3201461</value></relativerisk><relativerisk><age>88</age><sex>1</sex><cat>8</cat><value>1.4119394</value></relativerisk><relativerisk><age>89</age><sex>0</sex><cat>0</cat><value>0.9615084</value></relativerisk><relativerisk><age>89</age><sex>0</sex><cat>1</cat><value>1.0</value></relativerisk><relativerisk><age>89</age><sex>0</sex><cat>2</cat><value>1.0431836</value></relativerisk><relativerisk><age>89</age><sex>0</sex><cat>3</cat><value>1.0911336</value></relativerisk><relativerisk><age>89</age><sex>0</sex><cat>4</cat><value>1.1430999</value></relativerisk><relativerisk><age>89</age><sex>0</sex><cat>5</cat><value>1.1988274</value></relativerisk><relativerisk><age>89</age><sex>0</sex><cat>6</cat><value>1.2583264</value></relativerisk><relativerisk><age>89</age><sex>0</sex><cat>7</cat><value>1.3217294</value></relativerisk><relativerisk><age>89</age><sex>0</sex><cat>8</cat><value>1.4559362</value></relativerisk><relativerisk><age>89</age><sex>1</sex><cat>0</cat><value>0.9633241</value></relativerisk><relativerisk><age>89</age><sex>1</sex><cat>1</cat><value>1.0</value></relativerisk><relativerisk><age>89</age><sex>1</sex><cat>2</cat><value>1.0419654</value></relativerisk><relativerisk><age>89</age><sex>1</sex><cat>3</cat><value>1.0895566</value></relativerisk><relativerisk><age>89</age><sex>1</sex><cat>4</cat><value>1.1414423</value></relativerisk><relativerisk><age>89</age><sex>1</sex><cat>5</cat><value>1.197174</value></relativerisk><relativerisk><age>89</age><sex>1</sex><cat>6</cat><value>1.256704</value></relativerisk><relativerisk><age>89</age><sex>1</sex><cat>7</cat><value>1.3201461</value></relativerisk><relativerisk><age>89</age><sex>1</sex><cat>8</cat><value>1.4119394</value></relativerisk><relativerisk><age>90</age><sex>0</sex><cat>0</cat><value>0.9615084</value></relativerisk><relativerisk><age>90</age><sex>0</sex><cat>1</cat><value>1.0</value></relativerisk><relativerisk><age>90</age><sex>0</sex><cat>2</cat><value>1.0431836</value></relativerisk><relativerisk><age>90</age><sex>0</sex><cat>3</cat><value>1.0911336</value></relativerisk><relativerisk><age>90</age><sex>0</sex><cat>4</cat><value>1.1430999</value></relativerisk><relativerisk><age>90</age><sex>0</sex><cat>5</cat><value>1.1988274</value></relativerisk><relativerisk><age>90</age><sex>0</sex><cat>6</cat><value>1.2583264</value></relativerisk><relativerisk><age>90</age><sex>0</sex><cat>7</cat><value>1.3217294</value></relativerisk><relativerisk><age>90</age><sex>0</sex><cat>8</cat><value>1.4559362</value></relativerisk><relativerisk><age>90</age><sex>1</sex><cat>0</cat><value>0.9633241</value></relativerisk><relativerisk><age>90</age><sex>1</sex><cat>1</cat><value>1.0</value></relativerisk><relativerisk><age>90</age><sex>1</sex><cat>2</cat><value>1.0419654</value></relativerisk><relativerisk><age>90</age><sex>1</sex><cat>3</cat><value>1.0895566</value></relativerisk><relativerisk><age>90</age><sex>1</sex><cat>4</cat><value>1.1414423</value></relativerisk><relativerisk><age>90</age><sex>1</sex><cat>5</cat><value>1.197174</value></relativerisk><relativerisk><age>90</age><sex>1</sex><cat>6</cat><value>1.256704</value></relativerisk><relativerisk><age>90</age><sex>1</sex><cat>7</cat><value>1.3201461</value></relativerisk><relativerisk><age>90</age><sex>1</sex><cat>8</cat><value>1.4119394</value></relativerisk><relativerisk><age>91</age><sex>0</sex><cat>0</cat><value>0.9615084</value></relativerisk><relativerisk><age>91</age><sex>0</sex><cat>1</cat><value>1.0</value></relativerisk><relativerisk><age>91</age><sex>0</sex><cat>2</cat><value>1.0431836</value></relativerisk><relativerisk><age>91</age><sex>0</sex><cat>3</cat><value>1.0911336</value></relativerisk><relativerisk><age>91</age><sex>0</sex><cat>4</cat><value>1.1430999</value></relativerisk><relativerisk><age>91</age><sex>0</sex><cat>5</cat><value>1.1988274</value></relativerisk><relativerisk><age>91</age><sex>0</sex><cat>6</cat><value>1.2583264</value></relativerisk><relativerisk><age>91</age><sex>0</sex><cat>7</cat><value>1.3217294</value></relativerisk><relativerisk><age>91</age><sex>0</sex><cat>8</cat><value>1.4559362</value></relativerisk><relativerisk><age>91</age><sex>1</sex><cat>0</cat><value>0.9633241</value></relativerisk><relativerisk><age>91</age><sex>1</sex><cat>1</cat><value>1.0</value></relativerisk><relativerisk><age>91</age><sex>1</sex><cat>2</cat><value>1.0419654</value></relativerisk><relativerisk><age>91</age><sex>1</sex><cat>3</cat><value>1.0895566</value></relativerisk><relativerisk><age>91</age><sex>1</sex><cat>4</cat><value>1.1414423</value></relativerisk><relativerisk><age>91</age><sex>1</sex><cat>5</cat><value>1.197174</value></relativerisk><relativerisk><age>91</age><sex>1</sex><cat>6</cat><value>1.256704</value></relativerisk><relativerisk><age>91</age><sex>1</sex><cat>7</cat><value>1.3201461</value></relativerisk><relativerisk><age>91</age><sex>1</sex><cat>8</cat><value>1.4119394</value></relativerisk><relativerisk><age>92</age><sex>0</sex><cat>0</cat><value>0.9615084</value></relativerisk><relativerisk><age>92</age><sex>0</sex><cat>1</cat><value>1.0</value></relativerisk><relativerisk><age>92</age><sex>0</sex><cat>2</cat><value>1.0431836</value></relativerisk><relativerisk><age>92</age><sex>0</sex><cat>3</cat><value>1.0911336</value></relativerisk><relativerisk><age>92</age><sex>0</sex><cat>4</cat><value>1.1430999</value></relativerisk><relativerisk><age>92</age><sex>0</sex><cat>5</cat><value>1.1988274</value></relativerisk><relativerisk><age>92</age><sex>0</sex><cat>6</cat><value>1.2583264</value></relativerisk><relativerisk><age>92</age><sex>0</sex><cat>7</cat><value>1.3217294</value></relativerisk><relativerisk><age>92</age><sex>0</sex><cat>8</cat><value>1.4559362</value></relativerisk><relativerisk><age>92</age><sex>1</sex><cat>0</cat><value>0.9633241</value></relativerisk><relativerisk><age>92</age><sex>1</sex><cat>1</cat><value>1.0</value></relativerisk><relativerisk><age>92</age><sex>1</sex><cat>2</cat><value>1.0419654</value></relativerisk><relativerisk><age>92</age><sex>1</sex><cat>3</cat><value>1.0895566</value></relativerisk><relativerisk><age>92</age><sex>1</sex><cat>4</cat><value>1.1414423</value></relativerisk><relativerisk><age>92</age><sex>1</sex><cat>5</cat><value>1.197174</value></relativerisk><relativerisk><age>92</age><sex>1</sex><cat>6</cat><value>1.256704</value></relativerisk><relativerisk><age>92</age><sex>1</sex><cat>7</cat><value>1.3201461</value></relativerisk><relativerisk><age>92</age><sex>1</sex><cat>8</cat><value>1.4119394</value></relativerisk><relativerisk><age>93</age><sex>0</sex><cat>0</cat><value>0.9615084</value></relativerisk><relativerisk><age>93</age><sex>0</sex><cat>1</cat><value>1.0</value></relativerisk><relativerisk><age>93</age><sex>0</sex><cat>2</cat><value>1.0431836</value></relativerisk><relativerisk><age>93</age><sex>0</sex><cat>3</cat><value>1.0911336</value></relativerisk><relativerisk><age>93</age><sex>0</sex><cat>4</cat><value>1.1430999</value></relativerisk><relativerisk><age>93</age><sex>0</sex><cat>5</cat><value>1.1988274</value></relativerisk><relativerisk><age>93</age><sex>0</sex><cat>6</cat><value>1.2583264</value></relativerisk><relativerisk><age>93</age><sex>0</sex><cat>7</cat><value>1.3217294</value></relativerisk><relativerisk><age>93</age><sex>0</sex><cat>8</cat><value>1.4559362</value></relativerisk><relativerisk><age>93</age><sex>1</sex><cat>0</cat><value>0.9633241</value></relativerisk><relativerisk><age>93</age><sex>1</sex><cat>1</cat><value>1.0</value></relativerisk><relativerisk><age>93</age><sex>1</sex><cat>2</cat><value>1.0419654</value></relativerisk><relativerisk><age>93</age><sex>1</sex><cat>3</cat><value>1.0895566</value></relativerisk><relativerisk><age>93</age><sex>1</sex><cat>4</cat><value>1.1414423</value></relativerisk><relativerisk><age>93</age><sex>1</sex><cat>5</cat><value>1.197174</value></relativerisk><relativerisk><age>93</age><sex>1</sex><cat>6</cat><value>1.256704</value></relativerisk><relativerisk><age>93</age><sex>1</sex><cat>7</cat><value>1.3201461</value></relativerisk><relativerisk><age>93</age><sex>1</sex><cat>8</cat><value>1.4119394</value></relativerisk><relativerisk><age>94</age><sex>0</sex><cat>0</cat><value>0.9615084</value></relativerisk><relativerisk><age>94</age><sex>0</sex><cat>1</cat><value>1.0</value></relativerisk><relativerisk><age>94</age><sex>0</sex><cat>2</cat><value>1.0431836</value></relativerisk><relativerisk><age>94</age><sex>0</sex><cat>3</cat><value>1.0911336</value></relativerisk><relativerisk><age>94</age><sex>0</sex><cat>4</cat><value>1.1430999</value></relativerisk><relativerisk><age>94</age><sex>0</sex><cat>5</cat><value>1.1988274</value></relativerisk><relativerisk><age>94</age><sex>0</sex><cat>6</cat><value>1.2583264</value></relativerisk><relativerisk><age>94</age><sex>0</sex><cat>7</cat><value>1.3217294</value></relativerisk><relativerisk><age>94</age><sex>0</sex><cat>8</cat><value>1.4559362</value></relativerisk><relativerisk><age>94</age><sex>1</sex><cat>0</cat><value>0.9633241</value></relativerisk><relativerisk><age>94</age><sex>1</sex><cat>1</cat><value>1.0</value></relativerisk><relativerisk><age>94</age><sex>1</sex><cat>2</cat><value>1.0419654</value></relativerisk><relativerisk><age>94</age><sex>1</sex><cat>3</cat><value>1.0895566</value></relativerisk><relativerisk><age>94</age><sex>1</sex><cat>4</cat><value>1.1414423</value></relativerisk><relativerisk><age>94</age><sex>1</sex><cat>5</cat><value>1.197174</value></relativerisk><relativerisk><age>94</age><sex>1</sex><cat>6</cat><value>1.256704</value></relativerisk><relativerisk><age>94</age><sex>1</sex><cat>7</cat><value>1.3201461</value></relativerisk><relativerisk><age>94</age><sex>1</sex><cat>8</cat><value>1.4119394</value></relativerisk><relativerisk><age>95</age><sex>0</sex><cat>0</cat><value>0.9615084</value></relativerisk><relativerisk><age>95</age><sex>0</sex><cat>1</cat><value>1.0</value></relativerisk><relativerisk><age>95</age><sex>0</sex><cat>2</cat><value>1.0431836</value></relativerisk><relativerisk><age>95</age><sex>0</sex><cat>3</cat><value>1.0911336</value></relativerisk><relativerisk><age>95</age><sex>0</sex><cat>4</cat><value>1.1430999</value></relativerisk><relativerisk><age>95</age><sex>0</sex><cat>5</cat><value>1.1988274</value></relativerisk><relativerisk><age>95</age><sex>0</sex><cat>6</cat><value>1.2583264</value></relativerisk><relativerisk><age>95</age><sex>0</sex><cat>7</cat><value>1.3217294</value></relativerisk><relativerisk><age>95</age><sex>0</sex><cat>8</cat><value>1.4559362</value></relativerisk><relativerisk><age>95</age><sex>1</sex><cat>0</cat><value>0.9633241</value></relativerisk><relativerisk><age>95</age><sex>1</sex><cat>1</cat><value>1.0</value></relativerisk><relativerisk><age>95</age><sex>1</sex><cat>2</cat><value>1.0419654</value></relativerisk><relativerisk><age>95</age><sex>1</sex><cat>3</cat><value>1.0895566</value></relativerisk><relativerisk><age>95</age><sex>1</sex><cat>4</cat><value>1.1414423</value></relativerisk><relativerisk><age>95</age><sex>1</sex><cat>5</cat><value>1.197174</value></relativerisk><relativerisk><age>95</age><sex>1</sex><cat>6</cat><value>1.256704</value></relativerisk><relativerisk><age>95</age><sex>1</sex><cat>7</cat><value>1.3201461</value></relativerisk><relativerisk><age>95</age><sex>1</sex><cat>8</cat><value>1.4119394</value></relativerisk></relrisksfromriskfactor_categorical4p>
