# Supplementary material for: Identification of differences in health impact modelling of salt reduction
Source: PLoS One. 2017 Nov 28;12(11):e0186760. doi: 10.1371/journal.pone.0186760 (PMC5705127; doi:10.1371/journal.pone.0186760)
Supplement: S3 Data — (ZIP) [file pone.0186760.s003.zip › Law1991/Simulations/Law1991/parameters/relativeRisk_1_0_IHD.xml]

<?xml version="1.0" encoding="UTF-8" standalone="no"?><relrisksfromriskfactor_categorical4p><relativerisk><age>0</age><sex>0</sex><cat>0</cat><value>0.96661335</value></relativerisk><relativerisk><age>0</age><sex>0</sex><cat>1</cat><value>1.0</value></relativerisk><relativerisk><age>0</age><sex>0</sex><cat>2</cat><value>1.0372841</value></relativerisk><relativerisk><age>0</age><sex>0</sex><cat>3</cat><value>1.0783576</value></relativerisk><relativerisk><age>0</age><sex>0</sex><cat>4</cat><value>1.1225171</value></relativerisk><relativerisk><age>0</age><sex>0</sex><cat>5</cat><value>1.1695032</value></relativerisk><relativerisk><age>0</age><sex>0</sex><cat>6</cat><value>1.2192817</value></relativerisk><relativerisk><age>0</age><sex>0</sex><cat>7</cat><value>1.2719187</value></relativerisk><relativerisk><age>0</age><sex>0</sex><cat>8</cat><value>1.3832182</value></relativerisk><relativerisk><age>0</age><sex>1</sex><cat>0</cat><value>0.9673558</value></relativerisk><relativerisk><age>0</age><sex>1</sex><cat>1</cat><value>1.0</value></relativerisk><relativerisk><age>0</age><sex>1</sex><cat>2</cat><value>1.0375335</value></relativerisk><relativerisk><age>0</age><sex>1</sex><cat>3</cat><value>1.078948</value></relativerisk><relativerisk><age>0</age><sex>1</sex><cat>4</cat><value>1.1233871</value></relativerisk><relativerisk><age>0</age><sex>1</sex><cat>5</cat><value>1.1706016</value></relativerisk><relativerisk><age>0</age><sex>1</sex><cat>6</cat><value>1.2205758</value></relativerisk><relativerisk><age>0</age><sex>1</sex><cat>7</cat><value>1.2733885</value></relativerisk><relativerisk><age>0</age><sex>1</sex><cat>8</cat><value>1.36874</value></relativerisk><relativerisk><age>1</age><sex>0</sex><cat>0</cat><value>0.96661335</value></relativerisk><relativerisk><age>1</age><sex>0</sex><cat>1</cat><value>1.0</value></relativerisk><relativerisk><age>1</age><sex>0</sex><cat>2</cat><value>1.0372841</value></relativerisk><relativerisk><age>1</age><sex>0</sex><cat>3</cat><value>1.0783576</value></relativerisk><relativerisk><age>1</age><sex>0</sex><cat>4</cat><value>1.1225171</value></relativerisk><relativerisk><age>1</age><sex>0</sex><cat>5</cat><value>1.1695032</value></relativerisk><relativerisk><age>1</age><sex>0</sex><cat>6</cat><value>1.2192817</value></relativerisk><relativerisk><age>1</age><sex>0</sex><cat>7</cat><value>1.2719187</value></relativerisk><relativerisk><age>1</age><sex>0</sex><cat>8</cat><value>1.3832182</value></relativerisk><relativerisk><age>1</age><sex>1</sex><cat>0</cat><value>0.9673558</value></relativerisk><relativerisk><age>1</age><sex>1</sex><cat>1</cat><value>1.0</value></relativerisk><relativerisk><age>1</age><sex>1</sex><cat>2</cat><value>1.0375335</value></relativerisk><relativerisk><age>1</age><sex>1</sex><cat>3</cat><value>1.078948</value></relativerisk><relativerisk><age>1</age><sex>1</sex><cat>4</cat><value>1.1233871</value></relativerisk><relativerisk><age>1</age><sex>1</sex><cat>5</cat><value>1.1706016</value></relativerisk><relativerisk><age>1</age><sex>1</sex><cat>6</cat><value>1.2205758</value></relativerisk><relativerisk><age>1</age><sex>1</sex><cat>7</cat><value>1.2733885</value></relativerisk><relativerisk><age>1</age><sex>1</sex><cat>8</cat><value>1.36874</value></relativerisk><relativerisk><age>2</age><sex>0</sex><cat>0</cat><value>0.96661335</value></relativerisk><relativerisk><age>2</age><sex>0</sex><cat>1</cat><value>1.0</value></relativerisk><relativerisk><age>2</age><sex>0</sex><cat>2</cat><value>1.0372841</value></relativerisk><relativerisk><age>2</age><sex>0</sex><cat>3</cat><value>1.0783576</value></relativerisk><relativerisk><age>2</age><sex>0</sex><cat>4</cat><value>1.1225171</value></relativerisk><relativerisk><age>2</age><sex>0</sex><cat>5</cat><value>1.1695032</value></relativerisk><relativerisk><age>2</age><sex>0</sex><cat>6</cat><value>1.2192817</value></relativerisk><relativerisk><age>2</age><sex>0</sex><cat>7</cat><value>1.2719187</value></relativerisk><relativerisk><age>2</age><sex>0</sex><cat>8</cat><value>1.3832182</value></relativerisk><relativerisk><age>2</age><sex>1</sex><cat>0</cat><value>0.9673558</value></relativerisk><relativerisk><age>2</age><sex>1</sex><cat>1</cat><value>1.0</value></relativerisk><relativerisk><age>2</age><sex>1</sex><cat>2</cat><value>1.0375335</value></relativerisk><relativerisk><age>2</age><sex>1</sex><cat>3</cat><value>1.078948</value></relativerisk><relativerisk><age>2</age><sex>1</sex><cat>4</cat><value>1.1233871</value></relativerisk><relativerisk><age>2</age><sex>1</sex><cat>5</cat><value>1.1706016</value></relativerisk><relativerisk><age>2</age><sex>1</sex><cat>6</cat><value>1.2205758</value></relativerisk><relativerisk><age>2</age><sex>1</sex><cat>7</cat><value>1.2733885</value></relativerisk><relativerisk><age>2</age><sex>1</sex><cat>8</cat><value>1.36874</value></relativerisk><relativerisk><age>3</age><sex>0</sex><cat>0</cat><value>0.96661335</value></relativerisk><relativerisk><age>3</age><sex>0</sex><cat>1</cat><value>1.0</value></relativerisk><relativerisk><age>3</age><sex>0</sex><cat>2</cat><value>1.0372841</value></relativerisk><relativerisk><age>3</age><sex>0</sex><cat>3</cat><value>1.0783576</value></relativerisk><relativerisk><age>3</age><sex>0</sex><cat>4</cat><value>1.1225171</value></relativerisk><relativerisk><age>3</age><sex>0</sex><cat>5</cat><value>1.1695032</value></relativerisk><relativerisk><age>3</age><sex>0</sex><cat>6</cat><value>1.2192817</value></relativerisk><relativerisk><age>3</age><sex>0</sex><cat>7</cat><value>1.2719187</value></relativerisk><relativerisk><age>3</age><sex>0</sex><cat>8</cat><value>1.3832182</value></relativerisk><relativerisk><age>3</age><sex>1</sex><cat>0</cat><value>0.9673558</value></relativerisk><relativerisk><age>3</age><sex>1</sex><cat>1</cat><value>1.0</value></relativerisk><relativerisk><age>3</age><sex>1</sex><cat>2</cat><value>1.0375335</value></relativerisk><relativerisk><age>3</age><sex>1</sex><cat>3</cat><value>1.078948</value></relativerisk><relativerisk><age>3</age><sex>1</sex><cat>4</cat><value>1.1233871</value></relativerisk><relativerisk><age>3</age><sex>1</sex><cat>5</cat><value>1.1706016</value></relativerisk><relativerisk><age>3</age><sex>1</sex><cat>6</cat><value>1.2205758</value></relativerisk><relativerisk><age>3</age><sex>1</sex><cat>7</cat><value>1.2733885</value></relativerisk><relativerisk><age>3</age><sex>1</sex><cat>8</cat><value>1.36874</value></relativerisk><relativerisk><age>4</age><sex>0</sex><cat>0</cat><value>0.96661335</value></relativerisk><relativerisk><age>4</age><sex>0</sex><cat>1</cat><value>1.0</value></relativerisk><relativerisk><age>4</age><sex>0</sex><cat>2</cat><value>1.0372841</value></relativerisk><relativerisk><age>4</age><sex>0</sex><cat>3</cat><value>1.0783576</value></relativerisk><relativerisk><age>4</age><sex>0</sex><cat>4</cat><value>1.1225171</value></relativerisk><relativerisk><age>4</age><sex>0</sex><cat>5</cat><value>1.1695032</value></relativerisk><relativerisk><age>4</age><sex>0</sex><cat>6</cat><value>1.2192817</value></relativerisk><relativerisk><age>4</age><sex>0</sex><cat>7</cat><value>1.2719187</value></relativerisk><relativerisk><age>4</age><sex>0</sex><cat>8</cat><value>1.3832182</value></relativerisk><relativerisk><age>4</age><sex>1</sex><cat>0</cat><value>0.9673558</value></relativerisk><relativerisk><age>4</age><sex>1</sex><cat>1</cat><value>1.0</value></relativerisk><relativerisk><age>4</age><sex>1</sex><cat>2</cat><value>1.0375335</value></relativerisk><relativerisk><age>4</age><sex>1</sex><cat>3</cat><value>1.078948</value></relativerisk><relativerisk><age>4</age><sex>1</sex><cat>4</cat><value>1.1233871</value></relativerisk><relativerisk><age>4</age><sex>1</sex><cat>5</cat><value>1.1706016</value></relativerisk><relativerisk><age>4</age><sex>1</sex><cat>6</cat><value>1.2205758</value></relativerisk><relativerisk><age>4</age><sex>1</sex><cat>7</cat><value>1.2733885</value></relativerisk><relativerisk><age>4</age><sex>1</sex><cat>8</cat><value>1.36874</value></relativerisk><relativerisk><age>5</age><sex>0</sex><cat>0</cat><value>0.96661335</value></relativerisk><relativerisk><age>5</age><sex>0</sex><cat>1</cat><value>1.0</value></relativerisk><relativerisk><age>5</age><sex>0</sex><cat>2</cat><value>1.0372841</value></relativerisk><relativerisk><age>5</age><sex>0</sex><cat>3</cat><value>1.0783576</value></relativerisk><relativerisk><age>5</age><sex>0</sex><cat>4</cat><value>1.1225171</value></relativerisk><relativerisk><age>5</age><sex>0</sex><cat>5</cat><value>1.1695032</value></relativerisk><relativerisk><age>5</age><sex>0</sex><cat>6</cat><value>1.2192817</value></relativerisk><relativerisk><age>5</age><sex>0</sex><cat>7</cat><value>1.2719187</value></relativerisk><relativerisk><age>5</age><sex>0</sex><cat>8</cat><value>1.3832182</value></relativerisk><relativerisk><age>5</age><sex>1</sex><cat>0</cat><value>0.9673558</value></relativerisk><relativerisk><age>5</age><sex>1</sex><cat>1</cat><value>1.0</value></relativerisk><relativerisk><age>5</age><sex>1</sex><cat>2</cat><value>1.0375335</value></relativerisk><relativerisk><age>5</age><sex>1</sex><cat>3</cat><value>1.078948</value></relativerisk><relativerisk><age>5</age><sex>1</sex><cat>4</cat><value>1.1233871</value></relativerisk><relativerisk><age>5</age><sex>1</sex><cat>5</cat><value>1.1706016</value></relativerisk><relativerisk><age>5</age><sex>1</sex><cat>6</cat><value>1.2205758</value></relativerisk><relativerisk><age>5</age><sex>1</sex><cat>7</cat><value>1.2733885</value></relativerisk><relativerisk><age>5</age><sex>1</sex><cat>8</cat><value>1.36874</value></relativerisk><relativerisk><age>6</age><sex>0</sex><cat>0</cat><value>0.96661335</value></relativerisk><relativerisk><age>6</age><sex>0</sex><cat>1</cat><value>1.0</value></relativerisk><relativerisk><age>6</age><sex>0</sex><cat>2</cat><value>1.0372841</value></relativerisk><relativerisk><age>6</age><sex>0</sex><cat>3</cat><value>1.0783576</value></relativerisk><relativerisk><age>6</age><sex>0</sex><cat>4</cat><value>1.1225171</value></relativerisk><relativerisk><age>6</age><sex>0</sex><cat>5</cat><value>1.1695032</value></relativerisk><relativerisk><age>6</age><sex>0</sex><cat>6</cat><value>1.2192817</value></relativerisk><relativerisk><age>6</age><sex>0</sex><cat>7</cat><value>1.2719187</value></relativerisk><relativerisk><age>6</age><sex>0</sex><cat>8</cat><value>1.3832182</value></relativerisk><relativerisk><age>6</age><sex>1</sex><cat>0</cat><value>0.9673558</value></relativerisk><relativerisk><age>6</age><sex>1</sex><cat>1</cat><value>1.0</value></relativerisk><relativerisk><age>6</age><sex>1</sex><cat>2</cat><value>1.0375335</value></relativerisk><relativerisk><age>6</age><sex>1</sex><cat>3</cat><value>1.078948</value></relativerisk><relativerisk><age>6</age><sex>1</sex><cat>4</cat><value>1.1233871</value></relativerisk><relativerisk><age>6</age><sex>1</sex><cat>5</cat><value>1.1706016</value></relativerisk><relativerisk><age>6</age><sex>1</sex><cat>6</cat><value>1.2205758</value></relativerisk><relativerisk><age>6</age><sex>1</sex><cat>7</cat><value>1.2733885</value></relativerisk><relativerisk><age>6</age><sex>1</sex><cat>8</cat><value>1.36874</value></relativerisk><relativerisk><age>7</age><sex>0</sex><cat>0</cat><value>0.96661335</value></relativerisk><relativerisk><age>7</age><sex>0</sex><cat>1</cat><value>1.0</value></relativerisk><relativerisk><age>7</age><sex>0</sex><cat>2</cat><value>1.0372841</value></relativerisk><relativerisk><age>7</age><sex>0</sex><cat>3</cat><value>1.0783576</value></relativerisk><relativerisk><age>7</age><sex>0</sex><cat>4</cat><value>1.1225171</value></relativerisk><relativerisk><age>7</age><sex>0</sex><cat>5</cat><value>1.1695032</value></relativerisk><relativerisk><age>7</age><sex>0</sex><cat>6</cat><value>1.2192817</value></relativerisk><relativerisk><age>7</age><sex>0</sex><cat>7</cat><value>1.2719187</value></relativerisk><relativerisk><age>7</age><sex>0</sex><cat>8</cat><value>1.3832182</value></relativerisk><relativerisk><age>7</age><sex>1</sex><cat>0</cat><value>0.9673558</value></relativerisk><relativerisk><age>7</age><sex>1</sex><cat>1</cat><value>1.0</value></relativerisk><relativerisk><age>7</age><sex>1</sex><cat>2</cat><value>1.0375335</value></relativerisk><relativerisk><age>7</age><sex>1</sex><cat>3</cat><value>1.078948</value></relativerisk><relativerisk><age>7</age><sex>1</sex><cat>4</cat><value>1.1233871</value></relativerisk><relativerisk><age>7</age><sex>1</sex><cat>5</cat><value>1.1706016</value></relativerisk><relativerisk><age>7</age><sex>1</sex><cat>6</cat><value>1.2205758</value></relativerisk><relativerisk><age>7</age><sex>1</sex><cat>7</cat><value>1.2733885</value></relativerisk><relativerisk><age>7</age><sex>1</sex><cat>8</cat><value>1.36874</value></relativerisk><relativerisk><age>8</age><sex>0</sex><cat>0</cat><value>0.96661335</value></relativerisk><relativerisk><age>8</age><sex>0</sex><cat>1</cat><value>1.0</value></relativerisk><relativerisk><age>8</age><sex>0</sex><cat>2</cat><value>1.0372841</value></relativerisk><relativerisk><age>8</age><sex>0</sex><cat>3</cat><value>1.0783576</value></relativerisk><relativerisk><age>8</age><sex>0</sex><cat>4</cat><value>1.1225171</value></relativerisk><relativerisk><age>8</age><sex>0</sex><cat>5</cat><value>1.1695032</value></relativerisk><relativerisk><age>8</age><sex>0</sex><cat>6</cat><value>1.2192817</value></relativerisk><relativerisk><age>8</age><sex>0</sex><cat>7</cat><value>1.2719187</value></relativerisk><relativerisk><age>8</age><sex>0</sex><cat>8</cat><value>1.3832182</value></relativerisk><relativerisk><age>8</age><sex>1</sex><cat>0</cat><value>0.9673558</value></relativerisk><relativerisk><age>8</age><sex>1</sex><cat>1</cat><value>1.0</value></relativerisk><relativerisk><age>8</age><sex>1</sex><cat>2</cat><value>1.0375335</value></relativerisk><relativerisk><age>8</age><sex>1</sex><cat>3</cat><value>1.078948</value></relativerisk><relativerisk><age>8</age><sex>1</sex><cat>4</cat><value>1.1233871</value></relativerisk><relativerisk><age>8</age><sex>1</sex><cat>5</cat><value>1.1706016</value></relativerisk><relativerisk><age>8</age><sex>1</sex><cat>6</cat><value>1.2205758</value></relativerisk><relativerisk><age>8</age><sex>1</sex><cat>7</cat><value>1.2733885</value></relativerisk><relativerisk><age>8</age><sex>1</sex><cat>8</cat><value>1.36874</value></relativerisk><relativerisk><age>9</age><sex>0</sex><cat>0</cat><value>0.96661335</value></relativerisk><relativerisk><age>9</age><sex>0</sex><cat>1</cat><value>1.0</value></relativerisk><relativerisk><age>9</age><sex>0</sex><cat>2</cat><value>1.0372841</value></relativerisk><relativerisk><age>9</age><sex>0</sex><cat>3</cat><value>1.0783576</value></relativerisk><relativerisk><age>9</age><sex>0</sex><cat>4</cat><value>1.1225171</value></relativerisk><relativerisk><age>9</age><sex>0</sex><cat>5</cat><value>1.1695032</value></relativerisk><relativerisk><age>9</age><sex>0</sex><cat>6</cat><value>1.2192817</value></relativerisk><relativerisk><age>9</age><sex>0</sex><cat>7</cat><value>1.2719187</value></relativerisk><relativerisk><age>9</age><sex>0</sex><cat>8</cat><value>1.3832182</value></relativerisk><relativerisk><age>9</age><sex>1</sex><cat>0</cat><value>0.9673558</value></relativerisk><relativerisk><age>9</age><sex>1</sex><cat>1</cat><value>1.0</value></relativerisk><relativerisk><age>9</age><sex>1</sex><cat>2</cat><value>1.0375335</value></relativerisk><relativerisk><age>9</age><sex>1</sex><cat>3</cat><value>1.078948</value></relativerisk><relativerisk><age>9</age><sex>1</sex><cat>4</cat><value>1.1233871</value></relativerisk><relativerisk><age>9</age><sex>1</sex><cat>5</cat><value>1.1706016</value></relativerisk><relativerisk><age>9</age><sex>1</sex><cat>6</cat><value>1.2205758</value></relativerisk><relativerisk><age>9</age><sex>1</sex><cat>7</cat><value>1.2733885</value></relativerisk><relativerisk><age>9</age><sex>1</sex><cat>8</cat><value>1.36874</value></relativerisk><relativerisk><age>10</age><sex>0</sex><cat>0</cat><value>0.96661335</value></relativerisk><relativerisk><age>10</age><sex>0</sex><cat>1</cat><value>1.0</value></relativerisk><relativerisk><age>10</age><sex>0</sex><cat>2</cat><value>1.0372841</value></relativerisk><relativerisk><age>10</age><sex>0</sex><cat>3</cat><value>1.0783576</value></relativerisk><relativerisk><age>10</age><sex>0</sex><cat>4</cat><value>1.1225171</value></relativerisk><relativerisk><age>10</age><sex>0</sex><cat>5</cat><value>1.1695032</value></relativerisk><relativerisk><age>10</age><sex>0</sex><cat>6</cat><value>1.2192817</value></relativerisk><relativerisk><age>10</age><sex>0</sex><cat>7</cat><value>1.2719187</value></relativerisk><relativerisk><age>10</age><sex>0</sex><cat>8</cat><value>1.3832182</value></relativerisk><relativerisk><age>10</age><sex>1</sex><cat>0</cat><value>0.9673558</value></relativerisk><relativerisk><age>10</age><sex>1</sex><cat>1</cat><value>1.0</value></relativerisk><relativerisk><age>10</age><sex>1</sex><cat>2</cat><value>1.0375335</value></relativerisk><relativerisk><age>10</age><sex>1</sex><cat>3</cat><value>1.078948</value></relativerisk><relativerisk><age>10</age><sex>1</sex><cat>4</cat><value>1.1233871</value></relativerisk><relativerisk><age>10</age><sex>1</sex><cat>5</cat><value>1.1706016</value></relativerisk><relativerisk><age>10</age><sex>1</sex><cat>6</cat><value>1.2205758</value></relativerisk><relativerisk><age>10</age><sex>1</sex><cat>7</cat><value>1.2733885</value></relativerisk><relativerisk><age>10</age><sex>1</sex><cat>8</cat><value>1.36874</value></relativerisk><relativerisk><age>11</age><sex>0</sex><cat>0</cat><value>0.96661335</value></relativerisk><relativerisk><age>11</age><sex>0</sex><cat>1</cat><value>1.0</value></relativerisk><relativerisk><age>11</age><sex>0</sex><cat>2</cat><value>1.0372841</value></relativerisk><relativerisk><age>11</age><sex>0</sex><cat>3</cat><value>1.0783576</value></relativerisk><relativerisk><age>11</age><sex>0</sex><cat>4</cat><value>1.1225171</value></relativerisk><relativerisk><age>11</age><sex>0</sex><cat>5</cat><value>1.1695032</value></relativerisk><relativerisk><age>11</age><sex>0</sex><cat>6</cat><value>1.2192817</value></relativerisk><relativerisk><age>11</age><sex>0</sex><cat>7</cat><value>1.2719187</value></relativerisk><relativerisk><age>11</age><sex>0</sex><cat>8</cat><value>1.3832182</value></relativerisk><relativerisk><age>11</age><sex>1</sex><cat>0</cat><value>0.9673558</value></relativerisk><relativerisk><age>11</age><sex>1</sex><cat>1</cat><value>1.0</value></relativerisk><relativerisk><age>11</age><sex>1</sex><cat>2</cat><value>1.0375335</value></relativerisk><relativerisk><age>11</age><sex>1</sex><cat>3</cat><value>1.078948</value></relativerisk><relativerisk><age>11</age><sex>1</sex><cat>4</cat><value>1.1233871</value></relativerisk><relativerisk><age>11</age><sex>1</sex><cat>5</cat><value>1.1706016</value></relativerisk><relativerisk><age>11</age><sex>1</sex><cat>6</cat><value>1.2205758</value></relativerisk><relativerisk><age>11</age><sex>1</sex><cat>7</cat><value>1.2733885</value></relativerisk><relativerisk><age>11</age><sex>1</sex><cat>8</cat><value>1.36874</value></relativerisk><relativerisk><age>12</age><sex>0</sex><cat>0</cat><value>0.96661335</value></relativerisk><relativerisk><age>12</age><sex>0</sex><cat>1</cat><value>1.0</value></relativerisk><relativerisk><age>12</age><sex>0</sex><cat>2</cat><value>1.0372841</value></relativerisk><relativerisk><age>12</age><sex>0</sex><cat>3</cat><value>1.0783576</value></relativerisk><relativerisk><age>12</age><sex>0</sex><cat>4</cat><value>1.1225171</value></relativerisk><relativerisk><age>12</age><sex>0</sex><cat>5</cat><value>1.1695032</value></relativerisk><relativerisk><age>12</age><sex>0</sex><cat>6</cat><value>1.2192817</value></relativerisk><relativerisk><age>12</age><sex>0</sex><cat>7</cat><value>1.2719187</value></relativerisk><relativerisk><age>12</age><sex>0</sex><cat>8</cat><value>1.3832182</value></relativerisk><relativerisk><age>12</age><sex>1</sex><cat>0</cat><value>0.9673558</value></relativerisk><relativerisk><age>12</age><sex>1</sex><cat>1</cat><value>1.0</value></relativerisk><relativerisk><age>12</age><sex>1</sex><cat>2</cat><value>1.0375335</value></relativerisk><relativerisk><age>12</age><sex>1</sex><cat>3</cat><value>1.078948</value></relativerisk><relativerisk><age>12</age><sex>1</sex><cat>4</cat><value>1.1233871</value></relativerisk><relativerisk><age>12</age><sex>1</sex><cat>5</cat><value>1.1706016</value></relativerisk><relativerisk><age>12</age><sex>1</sex><cat>6</cat><value>1.2205758</value></relativerisk><relativerisk><age>12</age><sex>1</sex><cat>7</cat><value>1.2733885</value></relativerisk><relativerisk><age>12</age><sex>1</sex><cat>8</cat><value>1.36874</value></relativerisk><relativerisk><age>13</age><sex>0</sex><cat>0</cat><value>0.96661335</value></relativerisk><relativerisk><age>13</age><sex>0</sex><cat>1</cat><value>1.0</value></relativerisk><relativerisk><age>13</age><sex>0</sex><cat>2</cat><value>1.0372841</value></relativerisk><relativerisk><age>13</age><sex>0</sex><cat>3</cat><value>1.0783576</value></relativerisk><relativerisk><age>13</age><sex>0</sex><cat>4</cat><value>1.1225171</value></relativerisk><relativerisk><age>13</age><sex>0</sex><cat>5</cat><value>1.1695032</value></relativerisk><relativerisk><age>13</age><sex>0</sex><cat>6</cat><value>1.2192817</value></relativerisk><relativerisk><age>13</age><sex>0</sex><cat>7</cat><value>1.2719187</value></relativerisk><relativerisk><age>13</age><sex>0</sex><cat>8</cat><value>1.3832182</value></relativerisk><relativerisk><age>13</age><sex>1</sex><cat>0</cat><value>0.9673558</value></relativerisk><relativerisk><age>13</age><sex>1</sex><cat>1</cat><value>1.0</value></relativerisk><relativerisk><age>13</age><sex>1</sex><cat>2</cat><value>1.0375335</value></relativerisk><relativerisk><age>13</age><sex>1</sex><cat>3</cat><value>1.078948</value></relativerisk><relativerisk><age>13</age><sex>1</sex><cat>4</cat><value>1.1233871</value></relativerisk><relativerisk><age>13</age><sex>1</sex><cat>5</cat><value>1.1706016</value></relativerisk><relativerisk><age>13</age><sex>1</sex><cat>6</cat><value>1.2205758</value></relativerisk><relativerisk><age>13</age><sex>1</sex><cat>7</cat><value>1.2733885</value></relativerisk><relativerisk><age>13</age><sex>1</sex><cat>8</cat><value>1.36874</value></relativerisk><relativerisk><age>14</age><sex>0</sex><cat>0</cat><value>0.96661335</value></relativerisk><relativerisk><age>14</age><sex>0</sex><cat>1</cat><value>1.0</value></relativerisk><relativerisk><age>14</age><sex>0</sex><cat>2</cat><value>1.0372841</value></relativerisk><relativerisk><age>14</age><sex>0</sex><cat>3</cat><value>1.0783576</value></relativerisk><relativerisk><age>14</age><sex>0</sex><cat>4</cat><value>1.1225171</value></relativerisk><relativerisk><age>14</age><sex>0</sex><cat>5</cat><value>1.1695032</value></relativerisk><relativerisk><age>14</age><sex>0</sex><cat>6</cat><value>1.2192817</value></relativerisk><relativerisk><age>14</age><sex>0</sex><cat>7</cat><value>1.2719187</value></relativerisk><relativerisk><age>14</age><sex>0</sex><cat>8</cat><value>1.3832182</value></relativerisk><relativerisk><age>14</age><sex>1</sex><cat>0</cat><value>0.9673558</value></relativerisk><relativerisk><age>14</age><sex>1</sex><cat>1</cat><value>1.0</value></relativerisk><relativerisk><age>14</age><sex>1</sex><cat>2</cat><value>1.0375335</value></relativerisk><relativerisk><age>14</age><sex>1</sex><cat>3</cat><value>1.078948</value></relativerisk><relativerisk><age>14</age><sex>1</sex><cat>4</cat><value>1.1233871</value></relativerisk><relativerisk><age>14</age><sex>1</sex><cat>5</cat><value>1.1706016</value></relativerisk><relativerisk><age>14</age><sex>1</sex><cat>6</cat><value>1.2205758</value></relativerisk><relativerisk><age>14</age><sex>1</sex><cat>7</cat><value>1.2733885</value></relativerisk><relativerisk><age>14</age><sex>1</sex><cat>8</cat><value>1.36874</value></relativerisk><relativerisk><age>15</age><sex>0</sex><cat>0</cat><value>0.96661335</value></relativerisk><relativerisk><age>15</age><sex>0</sex><cat>1</cat><value>1.0</value></relativerisk><relativerisk><age>15</age><sex>0</sex><cat>2</cat><value>1.0372841</value></relativerisk><relativerisk><age>15</age><sex>0</sex><cat>3</cat><value>1.0783576</value></relativerisk><relativerisk><age>15</age><sex>0</sex><cat>4</cat><value>1.1225171</value></relativerisk><relativerisk><age>15</age><sex>0</sex><cat>5</cat><value>1.1695032</value></relativerisk><relativerisk><age>15</age><sex>0</sex><cat>6</cat><value>1.2192817</value></relativerisk><relativerisk><age>15</age><sex>0</sex><cat>7</cat><value>1.2719187</value></relativerisk><relativerisk><age>15</age><sex>0</sex><cat>8</cat><value>1.3832182</value></relativerisk><relativerisk><age>15</age><sex>1</sex><cat>0</cat><value>0.9673558</value></relativerisk><relativerisk><age>15</age><sex>1</sex><cat>1</cat><value>1.0</value></relativerisk><relativerisk><age>15</age><sex>1</sex><cat>2</cat><value>1.0375335</value></relativerisk><relativerisk><age>15</age><sex>1</sex><cat>3</cat><value>1.078948</value></relativerisk><relativerisk><age>15</age><sex>1</sex><cat>4</cat><value>1.1233871</value></relativerisk><relativerisk><age>15</age><sex>1</sex><cat>5</cat><value>1.1706016</value></relativerisk><relativerisk><age>15</age><sex>1</sex><cat>6</cat><value>1.2205758</value></relativerisk><relativerisk><age>15</age><sex>1</sex><cat>7</cat><value>1.2733885</value></relativerisk><relativerisk><age>15</age><sex>1</sex><cat>8</cat><value>1.36874</value></relativerisk><relativerisk><age>16</age><sex>0</sex><cat>0</cat><value>0.96661335</value></relativerisk><relativerisk><age>16</age><sex>0</sex><cat>1</cat><value>1.0</value></relativerisk><relativerisk><age>16</age><sex>0</sex><cat>2</cat><value>1.0372841</value></relativerisk><relativerisk><age>16</age><sex>0</sex><cat>3</cat><value>1.0783576</value></relativerisk><relativerisk><age>16</age><sex>0</sex><cat>4</cat><value>1.1225171</value></relativerisk><relativerisk><age>16</age><sex>0</sex><cat>5</cat><value>1.1695032</value></relativerisk><relativerisk><age>16</age><sex>0</sex><cat>6</cat><value>1.2192817</value></relativerisk><relativerisk><age>16</age><sex>0</sex><cat>7</cat><value>1.2719187</value></relativerisk><relativerisk><age>16</age><sex>0</sex><cat>8</cat><value>1.3832182</value></relativerisk><relativerisk><age>16</age><sex>1</sex><cat>0</cat><value>0.9673558</value></relativerisk><relativerisk><age>16</age><sex>1</sex><cat>1</cat><value>1.0</value></relativerisk><relativerisk><age>16</age><sex>1</sex><cat>2</cat><value>1.0375335</value></relativerisk><relativerisk><age>16</age><sex>1</sex><cat>3</cat><value>1.078948</value></relativerisk><relativerisk><age>16</age><sex>1</sex><cat>4</cat><value>1.1233871</value></relativerisk><relativerisk><age>16</age><sex>1</sex><cat>5</cat><value>1.1706016</value></relativerisk><relativerisk><age>16</age><sex>1</sex><cat>6</cat><value>1.2205758</value></relativerisk><relativerisk><age>16</age><sex>1</sex><cat>7</cat><value>1.2733885</value></relativerisk><relativerisk><age>16</age><sex>1</sex><cat>8</cat><value>1.36874</value></relativerisk><relativerisk><age>17</age><sex>0</sex><cat>0</cat><value>0.96661335</value></relativerisk><relativerisk><age>17</age><sex>0</sex><cat>1</cat><value>1.0</value></relativerisk><relativerisk><age>17</age><sex>0</sex><cat>2</cat><value>1.0372841</value></relativerisk><relativerisk><age>17</age><sex>0</sex><cat>3</cat><value>1.0783576</value></relativerisk><relativerisk><age>17</age><sex>0</sex><cat>4</cat><value>1.1225171</value></relativerisk><relativerisk><age>17</age><sex>0</sex><cat>5</cat><value>1.1695032</value></relativerisk><relativerisk><age>17</age><sex>0</sex><cat>6</cat><value>1.2192817</value></relativerisk><relativerisk><age>17</age><sex>0</sex><cat>7</cat><value>1.2719187</value></relativerisk><relativerisk><age>17</age><sex>0</sex><cat>8</cat><value>1.3832182</value></relativerisk><relativerisk><age>17</age><sex>1</sex><cat>0</cat><value>0.9673558</value></relativerisk><relativerisk><age>17</age><sex>1</sex><cat>1</cat><value>1.0</value></relativerisk><relativerisk><age>17</age><sex>1</sex><cat>2</cat><value>1.0375335</value></relativerisk><relativerisk><age>17</age><sex>1</sex><cat>3</cat><value>1.078948</value></relativerisk><relativerisk><age>17</age><sex>1</sex><cat>4</cat><value>1.1233871</value></relativerisk><relativerisk><age>17</age><sex>1</sex><cat>5</cat><value>1.1706016</value></relativerisk><relativerisk><age>17</age><sex>1</sex><cat>6</cat><value>1.2205758</value></relativerisk><relativerisk><age>17</age><sex>1</sex><cat>7</cat><value>1.2733885</value></relativerisk><relativerisk><age>17</age><sex>1</sex><cat>8</cat><value>1.36874</value></relativerisk><relativerisk><age>18</age><sex>0</sex><cat>0</cat><value>0.96661335</value></relativerisk><relativerisk><age>18</age><sex>0</sex><cat>1</cat><value>1.0</value></relativerisk><relativerisk><age>18</age><sex>0</sex><cat>2</cat><value>1.0372841</value></relativerisk><relativerisk><age>18</age><sex>0</sex><cat>3</cat><value>1.0783576</value></relativerisk><relativerisk><age>18</age><sex>0</sex><cat>4</cat><value>1.1225171</value></relativerisk><relativerisk><age>18</age><sex>0</sex><cat>5</cat><value>1.1695032</value></relativerisk><relativerisk><age>18</age><sex>0</sex><cat>6</cat><value>1.2192817</value></relativerisk><relativerisk><age>18</age><sex>0</sex><cat>7</cat><value>1.2719187</value></relativerisk><relativerisk><age>18</age><sex>0</sex><cat>8</cat><value>1.3832182</value></relativerisk><relativerisk><age>18</age><sex>1</sex><cat>0</cat><value>0.9673558</value></relativerisk><relativerisk><age>18</age><sex>1</sex><cat>1</cat><value>1.0</value></relativerisk><relativerisk><age>18</age><sex>1</sex><cat>2</cat><value>1.0375335</value></relativerisk><relativerisk><age>18</age><sex>1</sex><cat>3</cat><value>1.078948</value></relativerisk><relativerisk><age>18</age><sex>1</sex><cat>4</cat><value>1.1233871</value></relativerisk><relativerisk><age>18</age><sex>1</sex><cat>5</cat><value>1.1706016</value></relativerisk><relativerisk><age>18</age><sex>1</sex><cat>6</cat><value>1.2205758</value></relativerisk><relativerisk><age>18</age><sex>1</sex><cat>7</cat><value>1.2733885</value></relativerisk><relativerisk><age>18</age><sex>1</sex><cat>8</cat><value>1.36874</value></relativerisk><relativerisk><age>19</age><sex>0</sex><cat>0</cat><value>0.96661335</value></relativerisk><relativerisk><age>19</age><sex>0</sex><cat>1</cat><value>1.0</value></relativerisk><relativerisk><age>19</age><sex>0</sex><cat>2</cat><value>1.0372841</value></relativerisk><relativerisk><age>19</age><sex>0</sex><cat>3</cat><value>1.0783576</value></relativerisk><relativerisk><age>19</age><sex>0</sex><cat>4</cat><value>1.1225171</value></relativerisk><relativerisk><age>19</age><sex>0</sex><cat>5</cat><value>1.1695032</value></relativerisk><relativerisk><age>19</age><sex>0</sex><cat>6</cat><value>1.2192817</value></relativerisk><relativerisk><age>19</age><sex>0</sex><cat>7</cat><value>1.2719187</value></relativerisk><relativerisk><age>19</age><sex>0</sex><cat>8</cat><value>1.3832182</value></relativerisk><relativerisk><age>19</age><sex>1</sex><cat>0</cat><value>0.9673558</value></relativerisk><relativerisk><age>19</age><sex>1</sex><cat>1</cat><value>1.0</value></relativerisk><relativerisk><age>19</age><sex>1</sex><cat>2</cat><value>1.0375335</value></relativerisk><relativerisk><age>19</age><sex>1</sex><cat>3</cat><value>1.078948</value></relativerisk><relativerisk><age>19</age><sex>1</sex><cat>4</cat><value>1.1233871</value></relativerisk><relativerisk><age>19</age><sex>1</sex><cat>5</cat><value>1.1706016</value></relativerisk><relativerisk><age>19</age><sex>1</sex><cat>6</cat><value>1.2205758</value></relativerisk><relativerisk><age>19</age><sex>1</sex><cat>7</cat><value>1.2733885</value></relativerisk><relativerisk><age>19</age><sex>1</sex><cat>8</cat><value>1.36874</value></relativerisk><relativerisk><age>20</age><sex>0</sex><cat>0</cat><value>0.9651708</value></relativerisk><relativerisk><age>20</age><sex>0</sex><cat>1</cat><value>1.0</value></relativerisk><relativerisk><age>20</age><sex>0</sex><cat>2</cat><value>1.0391448</value></relativerisk><relativerisk><age>20</age><sex>0</sex><cat>3</cat><value>1.082563</value></relativerisk><relativerisk><age>20</age><sex>0</sex><cat>4</cat><value>1.1295754</value></relativerisk><relativerisk><age>20</age><sex>0</sex><cat>5</cat><value>1.1799581</value></relativerisk><relativerisk><age>20</age><sex>0</sex><cat>6</cat><value>1.2337234</value></relativerisk><relativerisk><age>20</age><sex>0</sex><cat>7</cat><value>1.2909924</value></relativerisk><relativerisk><age>20</age><sex>0</sex><cat>8</cat><value>1.4136922</value></relativerisk><relativerisk><age>20</age><sex>1</sex><cat>0</cat><value>0.9659528</value></relativerisk><relativerisk><age>20</age><sex>1</sex><cat>1</cat><value>1.0</value></relativerisk><relativerisk><age>20</age><sex>1</sex><cat>2</cat><value>1.0393955</value></relativerisk><relativerisk><age>20</age><sex>1</sex><cat>3</cat><value>1.0831648</value></relativerisk><relativerisk><age>20</age><sex>1</sex><cat>4</cat><value>1.1304672</value></relativerisk><relativerisk><age>20</age><sex>1</sex><cat>5</cat><value>1.1810888</value></relativerisk><relativerisk><age>20</age><sex>1</sex><cat>6</cat><value>1.2350606</value></relativerisk><relativerisk><age>20</age><sex>1</sex><cat>7</cat><value>1.2925167</value></relativerisk><relativerisk><age>20</age><sex>1</sex><cat>8</cat><value>1.397493</value></relativerisk><relativerisk><age>21</age><sex>0</sex><cat>0</cat><value>0.9639946</value></relativerisk><relativerisk><age>21</age><sex>0</sex><cat>1</cat><value>1.0</value></relativerisk><relativerisk><age>21</age><sex>0</sex><cat>2</cat><value>1.0405807</value></relativerisk><relativerisk><age>21</age><sex>0</sex><cat>3</cat><value>1.0857313</value></relativerisk><relativerisk><age>21</age><sex>0</sex><cat>4</cat><value>1.1347811</value></relativerisk><relativerisk><age>21</age><sex>0</sex><cat>5</cat><value>1.1875299</value></relativerisk><relativerisk><age>21</age><sex>0</sex><cat>6</cat><value>1.244023</value></relativerisk><relativerisk><age>21</age><sex>0</sex><cat>7</cat><value>1.3044211</value></relativerisk><relativerisk><age>21</age><sex>0</sex><cat>8</cat><value>1.4347341</value></relativerisk><relativerisk><age>21</age><sex>1</sex><cat>0</cat><value>0.9648051</value></relativerisk><relativerisk><age>21</age><sex>1</sex><cat>1</cat><value>1.0</value></relativerisk><relativerisk><age>21</age><sex>1</sex><cat>2</cat><value>1.0408368</value></relativerisk><relativerisk><age>21</age><sex>1</sex><cat>3</cat><value>1.0863494</value></relativerisk><relativerisk><age>21</age><sex>1</sex><cat>4</cat><value>1.1356997</value></relativerisk><relativerisk><age>21</age><sex>1</sex><cat>5</cat><value>1.1886971</value></relativerisk><relativerisk><age>21</age><sex>1</sex><cat>6</cat><value>1.245406</value></relativerisk><relativerisk><age>21</age><sex>1</sex><cat>7</cat><value>1.3060008</value></relativerisk><relativerisk><age>21</age><sex>1</sex><cat>8</cat><value>1.4174114</value></relativerisk><relativerisk><age>22</age><sex>0</sex><cat>0</cat><value>0.9639946</value></relativerisk><relativerisk><age>22</age><sex>0</sex><cat>1</cat><value>1.0</value></relativerisk><relativerisk><age>22</age><sex>0</sex><cat>2</cat><value>1.0405807</value></relativerisk><relativerisk><age>22</age><sex>0</sex><cat>3</cat><value>1.0857313</value></relativerisk><relativerisk><age>22</age><sex>0</sex><cat>4</cat><value>1.1347811</value></relativerisk><relativerisk><age>22</age><sex>0</sex><cat>5</cat><value>1.1875299</value></relativerisk><relativerisk><age>22</age><sex>0</sex><cat>6</cat><value>1.244023</value></relativerisk><relativerisk><age>22</age><sex>0</sex><cat>7</cat><value>1.3044211</value></relativerisk><relativerisk><age>22</age><sex>0</sex><cat>8</cat><value>1.4347341</value></relativerisk><relativerisk><age>22</age><sex>1</sex><cat>0</cat><value>0.9648051</value></relativerisk><relativerisk><age>22</age><sex>1</sex><cat>1</cat><value>1.0</value></relativerisk><relativerisk><age>22</age><sex>1</sex><cat>2</cat><value>1.0408368</value></relativerisk><relativerisk><age>22</age><sex>1</sex><cat>3</cat><value>1.0863494</value></relativerisk><relativerisk><age>22</age><sex>1</sex><cat>4</cat><value>1.1356997</value></relativerisk><relativerisk><age>22</age><sex>1</sex><cat>5</cat><value>1.1886971</value></relativerisk><relativerisk><age>22</age><sex>1</sex><cat>6</cat><value>1.245406</value></relativerisk><relativerisk><age>22</age><sex>1</sex><cat>7</cat><value>1.3060008</value></relativerisk><relativerisk><age>22</age><sex>1</sex><cat>8</cat><value>1.4174114</value></relativerisk><relativerisk><age>23</age><sex>0</sex><cat>0</cat><value>0.9639946</value></relativerisk><relativerisk><age>23</age><sex>0</sex><cat>1</cat><value>1.0</value></relativerisk><relativerisk><age>23</age><sex>0</sex><cat>2</cat><value>1.0405807</value></relativerisk><relativerisk><age>23</age><sex>0</sex><cat>3</cat><value>1.0857313</value></relativerisk><relativerisk><age>23</age><sex>0</sex><cat>4</cat><value>1.1347811</value></relativerisk><relativerisk><age>23</age><sex>0</sex><cat>5</cat><value>1.1875299</value></relativerisk><relativerisk><age>23</age><sex>0</sex><cat>6</cat><value>1.244023</value></relativerisk><relativerisk><age>23</age><sex>0</sex><cat>7</cat><value>1.3044211</value></relativerisk><relativerisk><age>23</age><sex>0</sex><cat>8</cat><value>1.4347341</value></relativerisk><relativerisk><age>23</age><sex>1</sex><cat>0</cat><value>0.9648051</value></relativerisk><relativerisk><age>23</age><sex>1</sex><cat>1</cat><value>1.0</value></relativerisk><relativerisk><age>23</age><sex>1</sex><cat>2</cat><value>1.0408368</value></relativerisk><relativerisk><age>23</age><sex>1</sex><cat>3</cat><value>1.0863494</value></relativerisk><relativerisk><age>23</age><sex>1</sex><cat>4</cat><value>1.1356997</value></relativerisk><relativerisk><age>23</age><sex>1</sex><cat>5</cat><value>1.1886971</value></relativerisk><relativerisk><age>23</age><sex>1</sex><cat>6</cat><value>1.245406</value></relativerisk><relativerisk><age>23</age><sex>1</sex><cat>7</cat><value>1.3060008</value></relativerisk><relativerisk><age>23</age><sex>1</sex><cat>8</cat><value>1.4174114</value></relativerisk><relativerisk><age>24</age><sex>0</sex><cat>0</cat><value>0.9639946</value></relativerisk><relativerisk><age>24</age><sex>0</sex><cat>1</cat><value>1.0</value></relativerisk><relativerisk><age>24</age><sex>0</sex><cat>2</cat><value>1.0405807</value></relativerisk><relativerisk><age>24</age><sex>0</sex><cat>3</cat><value>1.0857313</value></relativerisk><relativerisk><age>24</age><sex>0</sex><cat>4</cat><value>1.1347811</value></relativerisk><relativerisk><age>24</age><sex>0</sex><cat>5</cat><value>1.1875299</value></relativerisk><relativerisk><age>24</age><sex>0</sex><cat>6</cat><value>1.244023</value></relativerisk><relativerisk><age>24</age><sex>0</sex><cat>7</cat><value>1.3044211</value></relativerisk><relativerisk><age>24</age><sex>0</sex><cat>8</cat><value>1.4347341</value></relativerisk><relativerisk><age>24</age><sex>1</sex><cat>0</cat><value>0.9648051</value></relativerisk><relativerisk><age>24</age><sex>1</sex><cat>1</cat><value>1.0</value></relativerisk><relativerisk><age>24</age><sex>1</sex><cat>2</cat><value>1.0408368</value></relativerisk><relativerisk><age>24</age><sex>1</sex><cat>3</cat><value>1.0863494</value></relativerisk><relativerisk><age>24</age><sex>1</sex><cat>4</cat><value>1.1356997</value></relativerisk><relativerisk><age>24</age><sex>1</sex><cat>5</cat><value>1.1886971</value></relativerisk><relativerisk><age>24</age><sex>1</sex><cat>6</cat><value>1.245406</value></relativerisk><relativerisk><age>24</age><sex>1</sex><cat>7</cat><value>1.3060008</value></relativerisk><relativerisk><age>24</age><sex>1</sex><cat>8</cat><value>1.4174114</value></relativerisk><relativerisk><age>25</age><sex>0</sex><cat>0</cat><value>0.9639946</value></relativerisk><relativerisk><age>25</age><sex>0</sex><cat>1</cat><value>1.0</value></relativerisk><relativerisk><age>25</age><sex>0</sex><cat>2</cat><value>1.0405807</value></relativerisk><relativerisk><age>25</age><sex>0</sex><cat>3</cat><value>1.0857313</value></relativerisk><relativerisk><age>25</age><sex>0</sex><cat>4</cat><value>1.1347811</value></relativerisk><relativerisk><age>25</age><sex>0</sex><cat>5</cat><value>1.1875299</value></relativerisk><relativerisk><age>25</age><sex>0</sex><cat>6</cat><value>1.244023</value></relativerisk><relativerisk><age>25</age><sex>0</sex><cat>7</cat><value>1.3044211</value></relativerisk><relativerisk><age>25</age><sex>0</sex><cat>8</cat><value>1.4347341</value></relativerisk><relativerisk><age>25</age><sex>1</sex><cat>0</cat><value>0.9648051</value></relativerisk><relativerisk><age>25</age><sex>1</sex><cat>1</cat><value>1.0</value></relativerisk><relativerisk><age>25</age><sex>1</sex><cat>2</cat><value>1.0408368</value></relativerisk><relativerisk><age>25</age><sex>1</sex><cat>3</cat><value>1.0863494</value></relativerisk><relativerisk><age>25</age><sex>1</sex><cat>4</cat><value>1.1356997</value></relativerisk><relativerisk><age>25</age><sex>1</sex><cat>5</cat><value>1.1886971</value></relativerisk><relativerisk><age>25</age><sex>1</sex><cat>6</cat><value>1.245406</value></relativerisk><relativerisk><age>25</age><sex>1</sex><cat>7</cat><value>1.3060008</value></relativerisk><relativerisk><age>25</age><sex>1</sex><cat>8</cat><value>1.4174114</value></relativerisk><relativerisk><age>26</age><sex>0</sex><cat>0</cat><value>0.9639946</value></relativerisk><relativerisk><age>26</age><sex>0</sex><cat>1</cat><value>1.0</value></relativerisk><relativerisk><age>26</age><sex>0</sex><cat>2</cat><value>1.0405807</value></relativerisk><relativerisk><age>26</age><sex>0</sex><cat>3</cat><value>1.0857313</value></relativerisk><relativerisk><age>26</age><sex>0</sex><cat>4</cat><value>1.1347811</value></relativerisk><relativerisk><age>26</age><sex>0</sex><cat>5</cat><value>1.1875299</value></relativerisk><relativerisk><age>26</age><sex>0</sex><cat>6</cat><value>1.244023</value></relativerisk><relativerisk><age>26</age><sex>0</sex><cat>7</cat><value>1.3044211</value></relativerisk><relativerisk><age>26</age><sex>0</sex><cat>8</cat><value>1.4347341</value></relativerisk><relativerisk><age>26</age><sex>1</sex><cat>0</cat><value>0.9648051</value></relativerisk><relativerisk><age>26</age><sex>1</sex><cat>1</cat><value>1.0</value></relativerisk><relativerisk><age>26</age><sex>1</sex><cat>2</cat><value>1.0408368</value></relativerisk><relativerisk><age>26</age><sex>1</sex><cat>3</cat><value>1.0863494</value></relativerisk><relativerisk><age>26</age><sex>1</sex><cat>4</cat><value>1.1356997</value></relativerisk><relativerisk><age>26</age><sex>1</sex><cat>5</cat><value>1.1886971</value></relativerisk><relativerisk><age>26</age><sex>1</sex><cat>6</cat><value>1.245406</value></relativerisk><relativerisk><age>26</age><sex>1</sex><cat>7</cat><value>1.3060008</value></relativerisk><relativerisk><age>26</age><sex>1</sex><cat>8</cat><value>1.4174114</value></relativerisk><relativerisk><age>27</age><sex>0</sex><cat>0</cat><value>0.9639946</value></relativerisk><relativerisk><age>27</age><sex>0</sex><cat>1</cat><value>1.0</value></relativerisk><relativerisk><age>27</age><sex>0</sex><cat>2</cat><value>1.0405807</value></relativerisk><relativerisk><age>27</age><sex>0</sex><cat>3</cat><value>1.0857313</value></relativerisk><relativerisk><age>27</age><sex>0</sex><cat>4</cat><value>1.1347811</value></relativerisk><relativerisk><age>27</age><sex>0</sex><cat>5</cat><value>1.1875299</value></relativerisk><relativerisk><age>27</age><sex>0</sex><cat>6</cat><value>1.244023</value></relativerisk><relativerisk><age>27</age><sex>0</sex><cat>7</cat><value>1.3044211</value></relativerisk><relativerisk><age>27</age><sex>0</sex><cat>8</cat><value>1.4347341</value></relativerisk><relativerisk><age>27</age><sex>1</sex><cat>0</cat><value>0.9648051</value></relativerisk><relativerisk><age>27</age><sex>1</sex><cat>1</cat><value>1.0</value></relativerisk><relativerisk><age>27</age><sex>1</sex><cat>2</cat><value>1.0408368</value></relativerisk><relativerisk><age>27</age><sex>1</sex><cat>3</cat><value>1.0863494</value></relativerisk><relativerisk><age>27</age><sex>1</sex><cat>4</cat><value>1.1356997</value></relativerisk><relativerisk><age>27</age><sex>1</sex><cat>5</cat><value>1.1886971</value></relativerisk><relativerisk><age>27</age><sex>1</sex><cat>6</cat><value>1.245406</value></relativerisk><relativerisk><age>27</age><sex>1</sex><cat>7</cat><value>1.3060008</value></relativerisk><relativerisk><age>27</age><sex>1</sex><cat>8</cat><value>1.4174114</value></relativerisk><relativerisk><age>28</age><sex>0</sex><cat>0</cat><value>0.9639946</value></relativerisk><relativerisk><age>28</age><sex>0</sex><cat>1</cat><value>1.0</value></relativerisk><relativerisk><age>28</age><sex>0</sex><cat>2</cat><value>1.0405807</value></relativerisk><relativerisk><age>28</age><sex>0</sex><cat>3</cat><value>1.0857313</value></relativerisk><relativerisk><age>28</age><sex>0</sex><cat>4</cat><value>1.1347811</value></relativerisk><relativerisk><age>28</age><sex>0</sex><cat>5</cat><value>1.1875299</value></relativerisk><relativerisk><age>28</age><sex>0</sex><cat>6</cat><value>1.244023</value></relativerisk><relativerisk><age>28</age><sex>0</sex><cat>7</cat><value>1.3044211</value></relativerisk><relativerisk><age>28</age><sex>0</sex><cat>8</cat><value>1.4347341</value></relativerisk><relativerisk><age>28</age><sex>1</sex><cat>0</cat><value>0.9648051</value></relativerisk><relativerisk><age>28</age><sex>1</sex><cat>1</cat><value>1.0</value></relativerisk><relativerisk><age>28</age><sex>1</sex><cat>2</cat><value>1.0408368</value></relativerisk><relativerisk><age>28</age><sex>1</sex><cat>3</cat><value>1.0863494</value></relativerisk><relativerisk><age>28</age><sex>1</sex><cat>4</cat><value>1.1356997</value></relativerisk><relativerisk><age>28</age><sex>1</sex><cat>5</cat><value>1.1886971</value></relativerisk><relativerisk><age>28</age><sex>1</sex><cat>6</cat><value>1.245406</value></relativerisk><relativerisk><age>28</age><sex>1</sex><cat>7</cat><value>1.3060008</value></relativerisk><relativerisk><age>28</age><sex>1</sex><cat>8</cat><value>1.4174114</value></relativerisk><relativerisk><age>29</age><sex>0</sex><cat>0</cat><value>0.9639946</value></relativerisk><relativerisk><age>29</age><sex>0</sex><cat>1</cat><value>1.0</value></relativerisk><relativerisk><age>29</age><sex>0</sex><cat>2</cat><value>1.0405807</value></relativerisk><relativerisk><age>29</age><sex>0</sex><cat>3</cat><value>1.0857313</value></relativerisk><relativerisk><age>29</age><sex>0</sex><cat>4</cat><value>1.1347811</value></relativerisk><relativerisk><age>29</age><sex>0</sex><cat>5</cat><value>1.1875299</value></relativerisk><relativerisk><age>29</age><sex>0</sex><cat>6</cat><value>1.244023</value></relativerisk><relativerisk><age>29</age><sex>0</sex><cat>7</cat><value>1.3044211</value></relativerisk><relativerisk><age>29</age><sex>0</sex><cat>8</cat><value>1.4347341</value></relativerisk><relativerisk><age>29</age><sex>1</sex><cat>0</cat><value>0.9648051</value></relativerisk><relativerisk><age>29</age><sex>1</sex><cat>1</cat><value>1.0</value></relativerisk><relativerisk><age>29</age><sex>1</sex><cat>2</cat><value>1.0408368</value></relativerisk><relativerisk><age>29</age><sex>1</sex><cat>3</cat><value>1.0863494</value></relativerisk><relativerisk><age>29</age><sex>1</sex><cat>4</cat><value>1.1356997</value></relativerisk><relativerisk><age>29</age><sex>1</sex><cat>5</cat><value>1.1886971</value></relativerisk><relativerisk><age>29</age><sex>1</sex><cat>6</cat><value>1.245406</value></relativerisk><relativerisk><age>29</age><sex>1</sex><cat>7</cat><value>1.3060008</value></relativerisk><relativerisk><age>29</age><sex>1</sex><cat>8</cat><value>1.4174114</value></relativerisk><relativerisk><age>30</age><sex>0</sex><cat>0</cat><value>0.9588917</value></relativerisk><relativerisk><age>30</age><sex>0</sex><cat>1</cat><value>1.0</value></relativerisk><relativerisk><age>30</age><sex>0</sex><cat>2</cat><value>1.0465356</value></relativerisk><relativerisk><age>30</age><sex>0</sex><cat>3</cat><value>1.0985476</value></relativerisk><relativerisk><age>30</age><sex>0</sex><cat>4</cat><value>1.1553113</value></relativerisk><relativerisk><age>30</age><sex>0</sex><cat>5</cat><value>1.2166321</value></relativerisk><relativerisk><age>30</age><sex>0</sex><cat>6</cat><value>1.2825959</value></relativerisk><relativerisk><age>30</age><sex>0</sex><cat>7</cat><value>1.3534219</value></relativerisk><relativerisk><age>30</age><sex>0</sex><cat>8</cat><value>1.5073581</value></relativerisk><relativerisk><age>30</age><sex>1</sex><cat>0</cat><value>0.95981294</value></relativerisk><relativerisk><age>30</age><sex>1</sex><cat>1</cat><value>1.0</value></relativerisk><relativerisk><age>30</age><sex>1</sex><cat>2</cat><value>1.0468322</value></relativerisk><relativerisk><age>30</age><sex>1</sex><cat>3</cat><value>1.0992674</value></relativerisk><relativerisk><age>30</age><sex>1</sex><cat>4</cat><value>1.1563879</value></relativerisk><relativerisk><age>30</age><sex>1</sex><cat>5</cat><value>1.2180094</value></relativerisk><relativerisk><age>30</age><sex>1</sex><cat>6</cat><value>1.284239</value></relativerisk><relativerisk><age>30</age><sex>1</sex><cat>7</cat><value>1.3553119</value></relativerisk><relativerisk><age>30</age><sex>1</sex><cat>8</cat><value>1.4868586</value></relativerisk><relativerisk><age>31</age><sex>0</sex><cat>0</cat><value>0.9588917</value></relativerisk><relativerisk><age>31</age><sex>0</sex><cat>1</cat><value>1.0</value></relativerisk><relativerisk><age>31</age><sex>0</sex><cat>2</cat><value>1.0465356</value></relativerisk><relativerisk><age>31</age><sex>0</sex><cat>3</cat><value>1.0985476</value></relativerisk><relativerisk><age>31</age><sex>0</sex><cat>4</cat><value>1.1553113</value></relativerisk><relativerisk><age>31</age><sex>0</sex><cat>5</cat><value>1.2166321</value></relativerisk><relativerisk><age>31</age><sex>0</sex><cat>6</cat><value>1.2825959</value></relativerisk><relativerisk><age>31</age><sex>0</sex><cat>7</cat><value>1.3534219</value></relativerisk><relativerisk><age>31</age><sex>0</sex><cat>8</cat><value>1.5073581</value></relativerisk><relativerisk><age>31</age><sex>1</sex><cat>0</cat><value>0.95981294</value></relativerisk><relativerisk><age>31</age><sex>1</sex><cat>1</cat><value>1.0</value></relativerisk><relativerisk><age>31</age><sex>1</sex><cat>2</cat><value>1.0468322</value></relativerisk><relativerisk><age>31</age><sex>1</sex><cat>3</cat><value>1.0992674</value></relativerisk><relativerisk><age>31</age><sex>1</sex><cat>4</cat><value>1.1563879</value></relativerisk><relativerisk><age>31</age><sex>1</sex><cat>5</cat><value>1.2180094</value></relativerisk><relativerisk><age>31</age><sex>1</sex><cat>6</cat><value>1.284239</value></relativerisk><relativerisk><age>31</age><sex>1</sex><cat>7</cat><value>1.3553119</value></relativerisk><relativerisk><age>31</age><sex>1</sex><cat>8</cat><value>1.4868586</value></relativerisk><relativerisk><age>32</age><sex>0</sex><cat>0</cat><value>0.9588917</value></relativerisk><relativerisk><age>32</age><sex>0</sex><cat>1</cat><value>1.0</value></relativerisk><relativerisk><age>32</age><sex>0</sex><cat>2</cat><value>1.0465356</value></relativerisk><relativerisk><age>32</age><sex>0</sex><cat>3</cat><value>1.0985476</value></relativerisk><relativerisk><age>32</age><sex>0</sex><cat>4</cat><value>1.1553113</value></relativerisk><relativerisk><age>32</age><sex>0</sex><cat>5</cat><value>1.2166321</value></relativerisk><relativerisk><age>32</age><sex>0</sex><cat>6</cat><value>1.2825959</value></relativerisk><relativerisk><age>32</age><sex>0</sex><cat>7</cat><value>1.3534219</value></relativerisk><relativerisk><age>32</age><sex>0</sex><cat>8</cat><value>1.5073581</value></relativerisk><relativerisk><age>32</age><sex>1</sex><cat>0</cat><value>0.95981294</value></relativerisk><relativerisk><age>32</age><sex>1</sex><cat>1</cat><value>1.0</value></relativerisk><relativerisk><age>32</age><sex>1</sex><cat>2</cat><value>1.0468322</value></relativerisk><relativerisk><age>32</age><sex>1</sex><cat>3</cat><value>1.0992674</value></relativerisk><relativerisk><age>32</age><sex>1</sex><cat>4</cat><value>1.1563879</value></relativerisk><relativerisk><age>32</age><sex>1</sex><cat>5</cat><value>1.2180094</value></relativerisk><relativerisk><age>32</age><sex>1</sex><cat>6</cat><value>1.284239</value></relativerisk><relativerisk><age>32</age><sex>1</sex><cat>7</cat><value>1.3553119</value></relativerisk><relativerisk><age>32</age><sex>1</sex><cat>8</cat><value>1.4868586</value></relativerisk><relativerisk><age>33</age><sex>0</sex><cat>0</cat><value>0.9588917</value></relativerisk><relativerisk><age>33</age><sex>0</sex><cat>1</cat><value>1.0</value></relativerisk><relativerisk><age>33</age><sex>0</sex><cat>2</cat><value>1.0465356</value></relativerisk><relativerisk><age>33</age><sex>0</sex><cat>3</cat><value>1.0985476</value></relativerisk><relativerisk><age>33</age><sex>0</sex><cat>4</cat><value>1.1553113</value></relativerisk><relativerisk><age>33</age><sex>0</sex><cat>5</cat><value>1.2166321</value></relativerisk><relativerisk><age>33</age><sex>0</sex><cat>6</cat><value>1.2825959</value></relativerisk><relativerisk><age>33</age><sex>0</sex><cat>7</cat><value>1.3534219</value></relativerisk><relativerisk><age>33</age><sex>0</sex><cat>8</cat><value>1.5073581</value></relativerisk><relativerisk><age>33</age><sex>1</sex><cat>0</cat><value>0.95981294</value></relativerisk><relativerisk><age>33</age><sex>1</sex><cat>1</cat><value>1.0</value></relativerisk><relativerisk><age>33</age><sex>1</sex><cat>2</cat><value>1.0468322</value></relativerisk><relativerisk><age>33</age><sex>1</sex><cat>3</cat><value>1.0992674</value></relativerisk><relativerisk><age>33</age><sex>1</sex><cat>4</cat><value>1.1563879</value></relativerisk><relativerisk><age>33</age><sex>1</sex><cat>5</cat><value>1.2180094</value></relativerisk><relativerisk><age>33</age><sex>1</sex><cat>6</cat><value>1.284239</value></relativerisk><relativerisk><age>33</age><sex>1</sex><cat>7</cat><value>1.3553119</value></relativerisk><relativerisk><age>33</age><sex>1</sex><cat>8</cat><value>1.4868586</value></relativerisk><relativerisk><age>34</age><sex>0</sex><cat>0</cat><value>0.9588917</value></relativerisk><relativerisk><age>34</age><sex>0</sex><cat>1</cat><value>1.0</value></relativerisk><relativerisk><age>34</age><sex>0</sex><cat>2</cat><value>1.0465356</value></relativerisk><relativerisk><age>34</age><sex>0</sex><cat>3</cat><value>1.0985476</value></relativerisk><relativerisk><age>34</age><sex>0</sex><cat>4</cat><value>1.1553113</value></relativerisk><relativerisk><age>34</age><sex>0</sex><cat>5</cat><value>1.2166321</value></relativerisk><relativerisk><age>34</age><sex>0</sex><cat>6</cat><value>1.2825959</value></relativerisk><relativerisk><age>34</age><sex>0</sex><cat>7</cat><value>1.3534219</value></relativerisk><relativerisk><age>34</age><sex>0</sex><cat>8</cat><value>1.5073581</value></relativerisk><relativerisk><age>34</age><sex>1</sex><cat>0</cat><value>0.95981294</value></relativerisk><relativerisk><age>34</age><sex>1</sex><cat>1</cat><value>1.0</value></relativerisk><relativerisk><age>34</age><sex>1</sex><cat>2</cat><value>1.0468322</value></relativerisk><relativerisk><age>34</age><sex>1</sex><cat>3</cat><value>1.0992674</value></relativerisk><relativerisk><age>34</age><sex>1</sex><cat>4</cat><value>1.1563879</value></relativerisk><relativerisk><age>34</age><sex>1</sex><cat>5</cat><value>1.2180094</value></relativerisk><relativerisk><age>34</age><sex>1</sex><cat>6</cat><value>1.284239</value></relativerisk><relativerisk><age>34</age><sex>1</sex><cat>7</cat><value>1.3553119</value></relativerisk><relativerisk><age>34</age><sex>1</sex><cat>8</cat><value>1.4868586</value></relativerisk><relativerisk><age>35</age><sex>0</sex><cat>0</cat><value>0.9588917</value></relativerisk><relativerisk><age>35</age><sex>0</sex><cat>1</cat><value>1.0</value></relativerisk><relativerisk><age>35</age><sex>0</sex><cat>2</cat><value>1.0465356</value></relativerisk><relativerisk><age>35</age><sex>0</sex><cat>3</cat><value>1.0985476</value></relativerisk><relativerisk><age>35</age><sex>0</sex><cat>4</cat><value>1.1553113</value></relativerisk><relativerisk><age>35</age><sex>0</sex><cat>5</cat><value>1.2166321</value></relativerisk><relativerisk><age>35</age><sex>0</sex><cat>6</cat><value>1.2825959</value></relativerisk><relativerisk><age>35</age><sex>0</sex><cat>7</cat><value>1.3534219</value></relativerisk><relativerisk><age>35</age><sex>0</sex><cat>8</cat><value>1.5073581</value></relativerisk><relativerisk><age>35</age><sex>1</sex><cat>0</cat><value>0.95981294</value></relativerisk><relativerisk><age>35</age><sex>1</sex><cat>1</cat><value>1.0</value></relativerisk><relativerisk><age>35</age><sex>1</sex><cat>2</cat><value>1.0468322</value></relativerisk><relativerisk><age>35</age><sex>1</sex><cat>3</cat><value>1.0992674</value></relativerisk><relativerisk><age>35</age><sex>1</sex><cat>4</cat><value>1.1563879</value></relativerisk><relativerisk><age>35</age><sex>1</sex><cat>5</cat><value>1.2180094</value></relativerisk><relativerisk><age>35</age><sex>1</sex><cat>6</cat><value>1.284239</value></relativerisk><relativerisk><age>35</age><sex>1</sex><cat>7</cat><value>1.3553119</value></relativerisk><relativerisk><age>35</age><sex>1</sex><cat>8</cat><value>1.4868586</value></relativerisk><relativerisk><age>36</age><sex>0</sex><cat>0</cat><value>0.9588917</value></relativerisk><relativerisk><age>36</age><sex>0</sex><cat>1</cat><value>1.0</value></relativerisk><relativerisk><age>36</age><sex>0</sex><cat>2</cat><value>1.0465356</value></relativerisk><relativerisk><age>36</age><sex>0</sex><cat>3</cat><value>1.0985476</value></relativerisk><relativerisk><age>36</age><sex>0</sex><cat>4</cat><value>1.1553113</value></relativerisk><relativerisk><age>36</age><sex>0</sex><cat>5</cat><value>1.2166321</value></relativerisk><relativerisk><age>36</age><sex>0</sex><cat>6</cat><value>1.2825959</value></relativerisk><relativerisk><age>36</age><sex>0</sex><cat>7</cat><value>1.3534219</value></relativerisk><relativerisk><age>36</age><sex>0</sex><cat>8</cat><value>1.5073581</value></relativerisk><relativerisk><age>36</age><sex>1</sex><cat>0</cat><value>0.95981294</value></relativerisk><relativerisk><age>36</age><sex>1</sex><cat>1</cat><value>1.0</value></relativerisk><relativerisk><age>36</age><sex>1</sex><cat>2</cat><value>1.0468322</value></relativerisk><relativerisk><age>36</age><sex>1</sex><cat>3</cat><value>1.0992674</value></relativerisk><relativerisk><age>36</age><sex>1</sex><cat>4</cat><value>1.1563879</value></relativerisk><relativerisk><age>36</age><sex>1</sex><cat>5</cat><value>1.2180094</value></relativerisk><relativerisk><age>36</age><sex>1</sex><cat>6</cat><value>1.284239</value></relativerisk><relativerisk><age>36</age><sex>1</sex><cat>7</cat><value>1.3553119</value></relativerisk><relativerisk><age>36</age><sex>1</sex><cat>8</cat><value>1.4868586</value></relativerisk><relativerisk><age>37</age><sex>0</sex><cat>0</cat><value>0.9588917</value></relativerisk><relativerisk><age>37</age><sex>0</sex><cat>1</cat><value>1.0</value></relativerisk><relativerisk><age>37</age><sex>0</sex><cat>2</cat><value>1.0465356</value></relativerisk><relativerisk><age>37</age><sex>0</sex><cat>3</cat><value>1.0985476</value></relativerisk><relativerisk><age>37</age><sex>0</sex><cat>4</cat><value>1.1553113</value></relativerisk><relativerisk><age>37</age><sex>0</sex><cat>5</cat><value>1.2166321</value></relativerisk><relativerisk><age>37</age><sex>0</sex><cat>6</cat><value>1.2825959</value></relativerisk><relativerisk><age>37</age><sex>0</sex><cat>7</cat><value>1.3534219</value></relativerisk><relativerisk><age>37</age><sex>0</sex><cat>8</cat><value>1.5073581</value></relativerisk><relativerisk><age>37</age><sex>1</sex><cat>0</cat><value>0.95981294</value></relativerisk><relativerisk><age>37</age><sex>1</sex><cat>1</cat><value>1.0</value></relativerisk><relativerisk><age>37</age><sex>1</sex><cat>2</cat><value>1.0468322</value></relativerisk><relativerisk><age>37</age><sex>1</sex><cat>3</cat><value>1.0992674</value></relativerisk><relativerisk><age>37</age><sex>1</sex><cat>4</cat><value>1.1563879</value></relativerisk><relativerisk><age>37</age><sex>1</sex><cat>5</cat><value>1.2180094</value></relativerisk><relativerisk><age>37</age><sex>1</sex><cat>6</cat><value>1.284239</value></relativerisk><relativerisk><age>37</age><sex>1</sex><cat>7</cat><value>1.3553119</value></relativerisk><relativerisk><age>37</age><sex>1</sex><cat>8</cat><value>1.4868586</value></relativerisk><relativerisk><age>38</age><sex>0</sex><cat>0</cat><value>0.9588917</value></relativerisk><relativerisk><age>38</age><sex>0</sex><cat>1</cat><value>1.0</value></relativerisk><relativerisk><age>38</age><sex>0</sex><cat>2</cat><value>1.0465356</value></relativerisk><relativerisk><age>38</age><sex>0</sex><cat>3</cat><value>1.0985476</value></relativerisk><relativerisk><age>38</age><sex>0</sex><cat>4</cat><value>1.1553113</value></relativerisk><relativerisk><age>38</age><sex>0</sex><cat>5</cat><value>1.2166321</value></relativerisk><relativerisk><age>38</age><sex>0</sex><cat>6</cat><value>1.2825959</value></relativerisk><relativerisk><age>38</age><sex>0</sex><cat>7</cat><value>1.3534219</value></relativerisk><relativerisk><age>38</age><sex>0</sex><cat>8</cat><value>1.5073581</value></relativerisk><relativerisk><age>38</age><sex>1</sex><cat>0</cat><value>0.95981294</value></relativerisk><relativerisk><age>38</age><sex>1</sex><cat>1</cat><value>1.0</value></relativerisk><relativerisk><age>38</age><sex>1</sex><cat>2</cat><value>1.0468322</value></relativerisk><relativerisk><age>38</age><sex>1</sex><cat>3</cat><value>1.0992674</value></relativerisk><relativerisk><age>38</age><sex>1</sex><cat>4</cat><value>1.1563879</value></relativerisk><relativerisk><age>38</age><sex>1</sex><cat>5</cat><value>1.2180094</value></relativerisk><relativerisk><age>38</age><sex>1</sex><cat>6</cat><value>1.284239</value></relativerisk><relativerisk><age>38</age><sex>1</sex><cat>7</cat><value>1.3553119</value></relativerisk><relativerisk><age>38</age><sex>1</sex><cat>8</cat><value>1.4868586</value></relativerisk><relativerisk><age>39</age><sex>0</sex><cat>0</cat><value>0.9588917</value></relativerisk><relativerisk><age>39</age><sex>0</sex><cat>1</cat><value>1.0</value></relativerisk><relativerisk><age>39</age><sex>0</sex><cat>2</cat><value>1.0465356</value></relativerisk><relativerisk><age>39</age><sex>0</sex><cat>3</cat><value>1.0985476</value></relativerisk><relativerisk><age>39</age><sex>0</sex><cat>4</cat><value>1.1553113</value></relativerisk><relativerisk><age>39</age><sex>0</sex><cat>5</cat><value>1.2166321</value></relativerisk><relativerisk><age>39</age><sex>0</sex><cat>6</cat><value>1.2825959</value></relativerisk><relativerisk><age>39</age><sex>0</sex><cat>7</cat><value>1.3534219</value></relativerisk><relativerisk><age>39</age><sex>0</sex><cat>8</cat><value>1.5073581</value></relativerisk><relativerisk><age>39</age><sex>1</sex><cat>0</cat><value>0.95981294</value></relativerisk><relativerisk><age>39</age><sex>1</sex><cat>1</cat><value>1.0</value></relativerisk><relativerisk><age>39</age><sex>1</sex><cat>2</cat><value>1.0468322</value></relativerisk><relativerisk><age>39</age><sex>1</sex><cat>3</cat><value>1.0992674</value></relativerisk><relativerisk><age>39</age><sex>1</sex><cat>4</cat><value>1.1563879</value></relativerisk><relativerisk><age>39</age><sex>1</sex><cat>5</cat><value>1.2180094</value></relativerisk><relativerisk><age>39</age><sex>1</sex><cat>6</cat><value>1.284239</value></relativerisk><relativerisk><age>39</age><sex>1</sex><cat>7</cat><value>1.3553119</value></relativerisk><relativerisk><age>39</age><sex>1</sex><cat>8</cat><value>1.4868586</value></relativerisk><relativerisk><age>40</age><sex>0</sex><cat>0</cat><value>0.9463069</value></relativerisk><relativerisk><age>40</age><sex>0</sex><cat>1</cat><value>1.0</value></relativerisk><relativerisk><age>40</age><sex>0</sex><cat>2</cat><value>1.0619516</value></relativerisk><relativerisk><age>40</age><sex>0</sex><cat>3</cat><value>1.1326234</value></relativerisk><relativerisk><age>40</age><sex>0</sex><cat>4</cat><value>1.2114161</value></relativerisk><relativerisk><age>40</age><sex>0</sex><cat>5</cat><value>1.2984128</value></relativerisk><relativerisk><age>40</age><sex>0</sex><cat>6</cat><value>1.3940907</value></relativerisk><relativerisk><age>40</age><sex>0</sex><cat>7</cat><value>1.4991448</value></relativerisk><relativerisk><age>40</age><sex>0</sex><cat>8</cat><value>1.7370707</value></relativerisk><relativerisk><age>40</age><sex>1</sex><cat>0</cat><value>0.94751656</value></relativerisk><relativerisk><age>40</age><sex>1</sex><cat>1</cat><value>1.0</value></relativerisk><relativerisk><age>40</age><sex>1</sex><cat>2</cat><value>1.0623266</value></relativerisk><relativerisk><age>40</age><sex>1</sex><cat>3</cat><value>1.1335645</value></relativerisk><relativerisk><age>40</age><sex>1</sex><cat>4</cat><value>1.2128557</value></relativerisk><relativerisk><age>40</age><sex>1</sex><cat>5</cat><value>1.3002924</value></relativerisk><relativerisk><age>40</age><sex>1</sex><cat>6</cat><value>1.3963788</value></relativerisk><relativerisk><age>40</age><sex>1</sex><cat>7</cat><value>1.5018302</value></relativerisk><relativerisk><age>40</age><sex>1</sex><cat>8</cat><value>1.7043878</value></relativerisk><relativerisk><age>41</age><sex>0</sex><cat>0</cat><value>0.9463069</value></relativerisk><relativerisk><age>41</age><sex>0</sex><cat>1</cat><value>1.0</value></relativerisk><relativerisk><age>41</age><sex>0</sex><cat>2</cat><value>1.0619516</value></relativerisk><relativerisk><age>41</age><sex>0</sex><cat>3</cat><value>1.1326234</value></relativerisk><relativerisk><age>41</age><sex>0</sex><cat>4</cat><value>1.2114161</value></relativerisk><relativerisk><age>41</age><sex>0</sex><cat>5</cat><value>1.2984128</value></relativerisk><relativerisk><age>41</age><sex>0</sex><cat>6</cat><value>1.3940907</value></relativerisk><relativerisk><age>41</age><sex>0</sex><cat>7</cat><value>1.4991448</value></relativerisk><relativerisk><age>41</age><sex>0</sex><cat>8</cat><value>1.7370707</value></relativerisk><relativerisk><age>41</age><sex>1</sex><cat>0</cat><value>0.94751656</value></relativerisk><relativerisk><age>41</age><sex>1</sex><cat>1</cat><value>1.0</value></relativerisk><relativerisk><age>41</age><sex>1</sex><cat>2</cat><value>1.0623266</value></relativerisk><relativerisk><age>41</age><sex>1</sex><cat>3</cat><value>1.1335645</value></relativerisk><relativerisk><age>41</age><sex>1</sex><cat>4</cat><value>1.2128557</value></relativerisk><relativerisk><age>41</age><sex>1</sex><cat>5</cat><value>1.3002924</value></relativerisk><relativerisk><age>41</age><sex>1</sex><cat>6</cat><value>1.3963788</value></relativerisk><relativerisk><age>41</age><sex>1</sex><cat>7</cat><value>1.5018302</value></relativerisk><relativerisk><age>41</age><sex>1</sex><cat>8</cat><value>1.7043878</value></relativerisk><relativerisk><age>42</age><sex>0</sex><cat>0</cat><value>0.9463069</value></relativerisk><relativerisk><age>42</age><sex>0</sex><cat>1</cat><value>1.0</value></relativerisk><relativerisk><age>42</age><sex>0</sex><cat>2</cat><value>1.0619516</value></relativerisk><relativerisk><age>42</age><sex>0</sex><cat>3</cat><value>1.1326234</value></relativerisk><relativerisk><age>42</age><sex>0</sex><cat>4</cat><value>1.2114161</value></relativerisk><relativerisk><age>42</age><sex>0</sex><cat>5</cat><value>1.2984128</value></relativerisk><relativerisk><age>42</age><sex>0</sex><cat>6</cat><value>1.3940907</value></relativerisk><relativerisk><age>42</age><sex>0</sex><cat>7</cat><value>1.4991448</value></relativerisk><relativerisk><age>42</age><sex>0</sex><cat>8</cat><value>1.7370707</value></relativerisk><relativerisk><age>42</age><sex>1</sex><cat>0</cat><value>0.94751656</value></relativerisk><relativerisk><age>42</age><sex>1</sex><cat>1</cat><value>1.0</value></relativerisk><relativerisk><age>42</age><sex>1</sex><cat>2</cat><value>1.0623266</value></relativerisk><relativerisk><age>42</age><sex>1</sex><cat>3</cat><value>1.1335645</value></relativerisk><relativerisk><age>42</age><sex>1</sex><cat>4</cat><value>1.2128557</value></relativerisk><relativerisk><age>42</age><sex>1</sex><cat>5</cat><value>1.3002924</value></relativerisk><relativerisk><age>42</age><sex>1</sex><cat>6</cat><value>1.3963788</value></relativerisk><relativerisk><age>42</age><sex>1</sex><cat>7</cat><value>1.5018302</value></relativerisk><relativerisk><age>42</age><sex>1</sex><cat>8</cat><value>1.7043878</value></relativerisk><relativerisk><age>43</age><sex>0</sex><cat>0</cat><value>0.9463069</value></relativerisk><relativerisk><age>43</age><sex>0</sex><cat>1</cat><value>1.0</value></relativerisk><relativerisk><age>43</age><sex>0</sex><cat>2</cat><value>1.0619516</value></relativerisk><relativerisk><age>43</age><sex>0</sex><cat>3</cat><value>1.1326234</value></relativerisk><relativerisk><age>43</age><sex>0</sex><cat>4</cat><value>1.2114161</value></relativerisk><relativerisk><age>43</age><sex>0</sex><cat>5</cat><value>1.2984128</value></relativerisk><relativerisk><age>43</age><sex>0</sex><cat>6</cat><value>1.3940907</value></relativerisk><relativerisk><age>43</age><sex>0</sex><cat>7</cat><value>1.4991448</value></relativerisk><relativerisk><age>43</age><sex>0</sex><cat>8</cat><value>1.7370707</value></relativerisk><relativerisk><age>43</age><sex>1</sex><cat>0</cat><value>0.94751656</value></relativerisk><relativerisk><age>43</age><sex>1</sex><cat>1</cat><value>1.0</value></relativerisk><relativerisk><age>43</age><sex>1</sex><cat>2</cat><value>1.0623266</value></relativerisk><relativerisk><age>43</age><sex>1</sex><cat>3</cat><value>1.1335645</value></relativerisk><relativerisk><age>43</age><sex>1</sex><cat>4</cat><value>1.2128557</value></relativerisk><relativerisk><age>43</age><sex>1</sex><cat>5</cat><value>1.3002924</value></relativerisk><relativerisk><age>43</age><sex>1</sex><cat>6</cat><value>1.3963788</value></relativerisk><relativerisk><age>43</age><sex>1</sex><cat>7</cat><value>1.5018302</value></relativerisk><relativerisk><age>43</age><sex>1</sex><cat>8</cat><value>1.7043878</value></relativerisk><relativerisk><age>44</age><sex>0</sex><cat>0</cat><value>0.9463069</value></relativerisk><relativerisk><age>44</age><sex>0</sex><cat>1</cat><value>1.0</value></relativerisk><relativerisk><age>44</age><sex>0</sex><cat>2</cat><value>1.0619516</value></relativerisk><relativerisk><age>44</age><sex>0</sex><cat>3</cat><value>1.1326234</value></relativerisk><relativerisk><age>44</age><sex>0</sex><cat>4</cat><value>1.2114161</value></relativerisk><relativerisk><age>44</age><sex>0</sex><cat>5</cat><value>1.2984128</value></relativerisk><relativerisk><age>44</age><sex>0</sex><cat>6</cat><value>1.3940907</value></relativerisk><relativerisk><age>44</age><sex>0</sex><cat>7</cat><value>1.4991448</value></relativerisk><relativerisk><age>44</age><sex>0</sex><cat>8</cat><value>1.7370707</value></relativerisk><relativerisk><age>44</age><sex>1</sex><cat>0</cat><value>0.94751656</value></relativerisk><relativerisk><age>44</age><sex>1</sex><cat>1</cat><value>1.0</value></relativerisk><relativerisk><age>44</age><sex>1</sex><cat>2</cat><value>1.0623266</value></relativerisk><relativerisk><age>44</age><sex>1</sex><cat>3</cat><value>1.1335645</value></relativerisk><relativerisk><age>44</age><sex>1</sex><cat>4</cat><value>1.2128557</value></relativerisk><relativerisk><age>44</age><sex>1</sex><cat>5</cat><value>1.3002924</value></relativerisk><relativerisk><age>44</age><sex>1</sex><cat>6</cat><value>1.3963788</value></relativerisk><relativerisk><age>44</age><sex>1</sex><cat>7</cat><value>1.5018302</value></relativerisk><relativerisk><age>44</age><sex>1</sex><cat>8</cat><value>1.7043878</value></relativerisk><relativerisk><age>45</age><sex>0</sex><cat>0</cat><value>0.9463069</value></relativerisk><relativerisk><age>45</age><sex>0</sex><cat>1</cat><value>1.0</value></relativerisk><relativerisk><age>45</age><sex>0</sex><cat>2</cat><value>1.0619516</value></relativerisk><relativerisk><age>45</age><sex>0</sex><cat>3</cat><value>1.1326234</value></relativerisk><relativerisk><age>45</age><sex>0</sex><cat>4</cat><value>1.2114161</value></relativerisk><relativerisk><age>45</age><sex>0</sex><cat>5</cat><value>1.2984128</value></relativerisk><relativerisk><age>45</age><sex>0</sex><cat>6</cat><value>1.3940907</value></relativerisk><relativerisk><age>45</age><sex>0</sex><cat>7</cat><value>1.4991448</value></relativerisk><relativerisk><age>45</age><sex>0</sex><cat>8</cat><value>1.7370707</value></relativerisk><relativerisk><age>45</age><sex>1</sex><cat>0</cat><value>0.94751656</value></relativerisk><relativerisk><age>45</age><sex>1</sex><cat>1</cat><value>1.0</value></relativerisk><relativerisk><age>45</age><sex>1</sex><cat>2</cat><value>1.0623266</value></relativerisk><relativerisk><age>45</age><sex>1</sex><cat>3</cat><value>1.1335645</value></relativerisk><relativerisk><age>45</age><sex>1</sex><cat>4</cat><value>1.2128557</value></relativerisk><relativerisk><age>45</age><sex>1</sex><cat>5</cat><value>1.3002924</value></relativerisk><relativerisk><age>45</age><sex>1</sex><cat>6</cat><value>1.3963788</value></relativerisk><relativerisk><age>45</age><sex>1</sex><cat>7</cat><value>1.5018302</value></relativerisk><relativerisk><age>45</age><sex>1</sex><cat>8</cat><value>1.7043878</value></relativerisk><relativerisk><age>46</age><sex>0</sex><cat>0</cat><value>0.9463069</value></relativerisk><relativerisk><age>46</age><sex>0</sex><cat>1</cat><value>1.0</value></relativerisk><relativerisk><age>46</age><sex>0</sex><cat>2</cat><value>1.0619516</value></relativerisk><relativerisk><age>46</age><sex>0</sex><cat>3</cat><value>1.1326234</value></relativerisk><relativerisk><age>46</age><sex>0</sex><cat>4</cat><value>1.2114161</value></relativerisk><relativerisk><age>46</age><sex>0</sex><cat>5</cat><value>1.2984128</value></relativerisk><relativerisk><age>46</age><sex>0</sex><cat>6</cat><value>1.3940907</value></relativerisk><relativerisk><age>46</age><sex>0</sex><cat>7</cat><value>1.4991448</value></relativerisk><relativerisk><age>46</age><sex>0</sex><cat>8</cat><value>1.7370707</value></relativerisk><relativerisk><age>46</age><sex>1</sex><cat>0</cat><value>0.94751656</value></relativerisk><relativerisk><age>46</age><sex>1</sex><cat>1</cat><value>1.0</value></relativerisk><relativerisk><age>46</age><sex>1</sex><cat>2</cat><value>1.0623266</value></relativerisk><relativerisk><age>46</age><sex>1</sex><cat>3</cat><value>1.1335645</value></relativerisk><relativerisk><age>46</age><sex>1</sex><cat>4</cat><value>1.2128557</value></relativerisk><relativerisk><age>46</age><sex>1</sex><cat>5</cat><value>1.3002924</value></relativerisk><relativerisk><age>46</age><sex>1</sex><cat>6</cat><value>1.3963788</value></relativerisk><relativerisk><age>46</age><sex>1</sex><cat>7</cat><value>1.5018302</value></relativerisk><relativerisk><age>46</age><sex>1</sex><cat>8</cat><value>1.7043878</value></relativerisk><relativerisk><age>47</age><sex>0</sex><cat>0</cat><value>0.9463069</value></relativerisk><relativerisk><age>47</age><sex>0</sex><cat>1</cat><value>1.0</value></relativerisk><relativerisk><age>47</age><sex>0</sex><cat>2</cat><value>1.0619516</value></relativerisk><relativerisk><age>47</age><sex>0</sex><cat>3</cat><value>1.1326234</value></relativerisk><relativerisk><age>47</age><sex>0</sex><cat>4</cat><value>1.2114161</value></relativerisk><relativerisk><age>47</age><sex>0</sex><cat>5</cat><value>1.2984128</value></relativerisk><relativerisk><age>47</age><sex>0</sex><cat>6</cat><value>1.3940907</value></relativerisk><relativerisk><age>47</age><sex>0</sex><cat>7</cat><value>1.4991448</value></relativerisk><relativerisk><age>47</age><sex>0</sex><cat>8</cat><value>1.7370707</value></relativerisk><relativerisk><age>47</age><sex>1</sex><cat>0</cat><value>0.94751656</value></relativerisk><relativerisk><age>47</age><sex>1</sex><cat>1</cat><value>1.0</value></relativerisk><relativerisk><age>47</age><sex>1</sex><cat>2</cat><value>1.0623266</value></relativerisk><relativerisk><age>47</age><sex>1</sex><cat>3</cat><value>1.1335645</value></relativerisk><relativerisk><age>47</age><sex>1</sex><cat>4</cat><value>1.2128557</value></relativerisk><relativerisk><age>47</age><sex>1</sex><cat>5</cat><value>1.3002924</value></relativerisk><relativerisk><age>47</age><sex>1</sex><cat>6</cat><value>1.3963788</value></relativerisk><relativerisk><age>47</age><sex>1</sex><cat>7</cat><value>1.5018302</value></relativerisk><relativerisk><age>47</age><sex>1</sex><cat>8</cat><value>1.7043878</value></relativerisk><relativerisk><age>48</age><sex>0</sex><cat>0</cat><value>0.9463069</value></relativerisk><relativerisk><age>48</age><sex>0</sex><cat>1</cat><value>1.0</value></relativerisk><relativerisk><age>48</age><sex>0</sex><cat>2</cat><value>1.0619516</value></relativerisk><relativerisk><age>48</age><sex>0</sex><cat>3</cat><value>1.1326234</value></relativerisk><relativerisk><age>48</age><sex>0</sex><cat>4</cat><value>1.2114161</value></relativerisk><relativerisk><age>48</age><sex>0</sex><cat>5</cat><value>1.2984128</value></relativerisk><relativerisk><age>48</age><sex>0</sex><cat>6</cat><value>1.3940907</value></relativerisk><relativerisk><age>48</age><sex>0</sex><cat>7</cat><value>1.4991448</value></relativerisk><relativerisk><age>48</age><sex>0</sex><cat>8</cat><value>1.7370707</value></relativerisk><relativerisk><age>48</age><sex>1</sex><cat>0</cat><value>0.94751656</value></relativerisk><relativerisk><age>48</age><sex>1</sex><cat>1</cat><value>1.0</value></relativerisk><relativerisk><age>48</age><sex>1</sex><cat>2</cat><value>1.0623266</value></relativerisk><relativerisk><age>48</age><sex>1</sex><cat>3</cat><value>1.1335645</value></relativerisk><relativerisk><age>48</age><sex>1</sex><cat>4</cat><value>1.2128557</value></relativerisk><relativerisk><age>48</age><sex>1</sex><cat>5</cat><value>1.3002924</value></relativerisk><relativerisk><age>48</age><sex>1</sex><cat>6</cat><value>1.3963788</value></relativerisk><relativerisk><age>48</age><sex>1</sex><cat>7</cat><value>1.5018302</value></relativerisk><relativerisk><age>48</age><sex>1</sex><cat>8</cat><value>1.7043878</value></relativerisk><relativerisk><age>49</age><sex>0</sex><cat>0</cat><value>0.9463069</value></relativerisk><relativerisk><age>49</age><sex>0</sex><cat>1</cat><value>1.0</value></relativerisk><relativerisk><age>49</age><sex>0</sex><cat>2</cat><value>1.0619516</value></relativerisk><relativerisk><age>49</age><sex>0</sex><cat>3</cat><value>1.1326234</value></relativerisk><relativerisk><age>49</age><sex>0</sex><cat>4</cat><value>1.2114161</value></relativerisk><relativerisk><age>49</age><sex>0</sex><cat>5</cat><value>1.2984128</value></relativerisk><relativerisk><age>49</age><sex>0</sex><cat>6</cat><value>1.3940907</value></relativerisk><relativerisk><age>49</age><sex>0</sex><cat>7</cat><value>1.4991448</value></relativerisk><relativerisk><age>49</age><sex>0</sex><cat>8</cat><value>1.7370707</value></relativerisk><relativerisk><age>49</age><sex>1</sex><cat>0</cat><value>0.94751656</value></relativerisk><relativerisk><age>49</age><sex>1</sex><cat>1</cat><value>1.0</value></relativerisk><relativerisk><age>49</age><sex>1</sex><cat>2</cat><value>1.0623266</value></relativerisk><relativerisk><age>49</age><sex>1</sex><cat>3</cat><value>1.1335645</value></relativerisk><relativerisk><age>49</age><sex>1</sex><cat>4</cat><value>1.2128557</value></relativerisk><relativerisk><age>49</age><sex>1</sex><cat>5</cat><value>1.3002924</value></relativerisk><relativerisk><age>49</age><sex>1</sex><cat>6</cat><value>1.3963788</value></relativerisk><relativerisk><age>49</age><sex>1</sex><cat>7</cat><value>1.5018302</value></relativerisk><relativerisk><age>49</age><sex>1</sex><cat>8</cat><value>1.7043878</value></relativerisk><relativerisk><age>50</age><sex>0</sex><cat>0</cat><value>0.92794</value></relativerisk><relativerisk><age>50</age><sex>0</sex><cat>1</cat><value>1.0</value></relativerisk><relativerisk><age>50</age><sex>0</sex><cat>2</cat><value>1.0847554</value></relativerisk><relativerisk><age>50</age><sex>0</sex><cat>3</cat><value>1.1837686</value></relativerisk><relativerisk><age>50</age><sex>0</sex><cat>4</cat><value>1.2969457</value></relativerisk><relativerisk><age>50</age><sex>0</sex><cat>5</cat><value>1.4251305</value></relativerisk><relativerisk><age>50</age><sex>0</sex><cat>6</cat><value>1.5698091</value></relativerisk><relativerisk><age>50</age><sex>0</sex><cat>7</cat><value>1.7329053</value></relativerisk><relativerisk><age>50</age><sex>0</sex><cat>8</cat><value>2.1158035</value></relativerisk><relativerisk><age>50</age><sex>1</sex><cat>0</cat><value>0.93127525</value></relativerisk><relativerisk><age>50</age><sex>1</sex><cat>1</cat><value>1.0</value></relativerisk><relativerisk><age>50</age><sex>1</sex><cat>2</cat><value>1.0822638</value></relativerisk><relativerisk><age>50</age><sex>1</sex><cat>3</cat><value>1.1803325</value></relativerisk><relativerisk><age>50</age><sex>1</sex><cat>4</cat><value>1.2930887</value></relativerisk><relativerisk><age>50</age><sex>1</sex><cat>5</cat><value>1.4210148</value></relativerisk><relativerisk><age>50</age><sex>1</sex><cat>6</cat><value>1.5654832</value></relativerisk><relativerisk><age>50</age><sex>1</sex><cat>7</cat><value>1.7283778</value></relativerisk><relativerisk><age>50</age><sex>1</sex><cat>8</cat><value>1.9830691</value></relativerisk><relativerisk><age>51</age><sex>0</sex><cat>0</cat><value>0.92794</value></relativerisk><relativerisk><age>51</age><sex>0</sex><cat>1</cat><value>1.0</value></relativerisk><relativerisk><age>51</age><sex>0</sex><cat>2</cat><value>1.0847554</value></relativerisk><relativerisk><age>51</age><sex>0</sex><cat>3</cat><value>1.1837686</value></relativerisk><relativerisk><age>51</age><sex>0</sex><cat>4</cat><value>1.2969457</value></relativerisk><relativerisk><age>51</age><sex>0</sex><cat>5</cat><value>1.4251305</value></relativerisk><relativerisk><age>51</age><sex>0</sex><cat>6</cat><value>1.5698091</value></relativerisk><relativerisk><age>51</age><sex>0</sex><cat>7</cat><value>1.7329053</value></relativerisk><relativerisk><age>51</age><sex>0</sex><cat>8</cat><value>2.1158035</value></relativerisk><relativerisk><age>51</age><sex>1</sex><cat>0</cat><value>0.93127525</value></relativerisk><relativerisk><age>51</age><sex>1</sex><cat>1</cat><value>1.0</value></relativerisk><relativerisk><age>51</age><sex>1</sex><cat>2</cat><value>1.0822638</value></relativerisk><relativerisk><age>51</age><sex>1</sex><cat>3</cat><value>1.1803325</value></relativerisk><relativerisk><age>51</age><sex>1</sex><cat>4</cat><value>1.2930887</value></relativerisk><relativerisk><age>51</age><sex>1</sex><cat>5</cat><value>1.4210148</value></relativerisk><relativerisk><age>51</age><sex>1</sex><cat>6</cat><value>1.5654832</value></relativerisk><relativerisk><age>51</age><sex>1</sex><cat>7</cat><value>1.7283778</value></relativerisk><relativerisk><age>51</age><sex>1</sex><cat>8</cat><value>1.9830691</value></relativerisk><relativerisk><age>52</age><sex>0</sex><cat>0</cat><value>0.92794</value></relativerisk><relativerisk><age>52</age><sex>0</sex><cat>1</cat><value>1.0</value></relativerisk><relativerisk><age>52</age><sex>0</sex><cat>2</cat><value>1.0847554</value></relativerisk><relativerisk><age>52</age><sex>0</sex><cat>3</cat><value>1.1837686</value></relativerisk><relativerisk><age>52</age><sex>0</sex><cat>4</cat><value>1.2969457</value></relativerisk><relativerisk><age>52</age><sex>0</sex><cat>5</cat><value>1.4251305</value></relativerisk><relativerisk><age>52</age><sex>0</sex><cat>6</cat><value>1.5698091</value></relativerisk><relativerisk><age>52</age><sex>0</sex><cat>7</cat><value>1.7329053</value></relativerisk><relativerisk><age>52</age><sex>0</sex><cat>8</cat><value>2.1158035</value></relativerisk><relativerisk><age>52</age><sex>1</sex><cat>0</cat><value>0.93127525</value></relativerisk><relativerisk><age>52</age><sex>1</sex><cat>1</cat><value>1.0</value></relativerisk><relativerisk><age>52</age><sex>1</sex><cat>2</cat><value>1.0822638</value></relativerisk><relativerisk><age>52</age><sex>1</sex><cat>3</cat><value>1.1803325</value></relativerisk><relativerisk><age>52</age><sex>1</sex><cat>4</cat><value>1.2930887</value></relativerisk><relativerisk><age>52</age><sex>1</sex><cat>5</cat><value>1.4210148</value></relativerisk><relativerisk><age>52</age><sex>1</sex><cat>6</cat><value>1.5654832</value></relativerisk><relativerisk><age>52</age><sex>1</sex><cat>7</cat><value>1.7283778</value></relativerisk><relativerisk><age>52</age><sex>1</sex><cat>8</cat><value>1.9830691</value></relativerisk><relativerisk><age>53</age><sex>0</sex><cat>0</cat><value>0.92794</value></relativerisk><relativerisk><age>53</age><sex>0</sex><cat>1</cat><value>1.0</value></relativerisk><relativerisk><age>53</age><sex>0</sex><cat>2</cat><value>1.0847554</value></relativerisk><relativerisk><age>53</age><sex>0</sex><cat>3</cat><value>1.1837686</value></relativerisk><relativerisk><age>53</age><sex>0</sex><cat>4</cat><value>1.2969457</value></relativerisk><relativerisk><age>53</age><sex>0</sex><cat>5</cat><value>1.4251305</value></relativerisk><relativerisk><age>53</age><sex>0</sex><cat>6</cat><value>1.5698091</value></relativerisk><relativerisk><age>53</age><sex>0</sex><cat>7</cat><value>1.7329053</value></relativerisk><relativerisk><age>53</age><sex>0</sex><cat>8</cat><value>2.1158035</value></relativerisk><relativerisk><age>53</age><sex>1</sex><cat>0</cat><value>0.93127525</value></relativerisk><relativerisk><age>53</age><sex>1</sex><cat>1</cat><value>1.0</value></relativerisk><relativerisk><age>53</age><sex>1</sex><cat>2</cat><value>1.0822638</value></relativerisk><relativerisk><age>53</age><sex>1</sex><cat>3</cat><value>1.1803325</value></relativerisk><relativerisk><age>53</age><sex>1</sex><cat>4</cat><value>1.2930887</value></relativerisk><relativerisk><age>53</age><sex>1</sex><cat>5</cat><value>1.4210148</value></relativerisk><relativerisk><age>53</age><sex>1</sex><cat>6</cat><value>1.5654832</value></relativerisk><relativerisk><age>53</age><sex>1</sex><cat>7</cat><value>1.7283778</value></relativerisk><relativerisk><age>53</age><sex>1</sex><cat>8</cat><value>1.9830691</value></relativerisk><relativerisk><age>54</age><sex>0</sex><cat>0</cat><value>0.92794</value></relativerisk><relativerisk><age>54</age><sex>0</sex><cat>1</cat><value>1.0</value></relativerisk><relativerisk><age>54</age><sex>0</sex><cat>2</cat><value>1.0847554</value></relativerisk><relativerisk><age>54</age><sex>0</sex><cat>3</cat><value>1.1837686</value></relativerisk><relativerisk><age>54</age><sex>0</sex><cat>4</cat><value>1.2969457</value></relativerisk><relativerisk><age>54</age><sex>0</sex><cat>5</cat><value>1.4251305</value></relativerisk><relativerisk><age>54</age><sex>0</sex><cat>6</cat><value>1.5698091</value></relativerisk><relativerisk><age>54</age><sex>0</sex><cat>7</cat><value>1.7329053</value></relativerisk><relativerisk><age>54</age><sex>0</sex><cat>8</cat><value>2.1158035</value></relativerisk><relativerisk><age>54</age><sex>1</sex><cat>0</cat><value>0.93127525</value></relativerisk><relativerisk><age>54</age><sex>1</sex><cat>1</cat><value>1.0</value></relativerisk><relativerisk><age>54</age><sex>1</sex><cat>2</cat><value>1.0822638</value></relativerisk><relativerisk><age>54</age><sex>1</sex><cat>3</cat><value>1.1803325</value></relativerisk><relativerisk><age>54</age><sex>1</sex><cat>4</cat><value>1.2930887</value></relativerisk><relativerisk><age>54</age><sex>1</sex><cat>5</cat><value>1.4210148</value></relativerisk><relativerisk><age>54</age><sex>1</sex><cat>6</cat><value>1.5654832</value></relativerisk><relativerisk><age>54</age><sex>1</sex><cat>7</cat><value>1.7283778</value></relativerisk><relativerisk><age>54</age><sex>1</sex><cat>8</cat><value>1.9830691</value></relativerisk><relativerisk><age>55</age><sex>0</sex><cat>0</cat><value>0.92794</value></relativerisk><relativerisk><age>55</age><sex>0</sex><cat>1</cat><value>1.0</value></relativerisk><relativerisk><age>55</age><sex>0</sex><cat>2</cat><value>1.0847554</value></relativerisk><relativerisk><age>55</age><sex>0</sex><cat>3</cat><value>1.1837686</value></relativerisk><relativerisk><age>55</age><sex>0</sex><cat>4</cat><value>1.2969457</value></relativerisk><relativerisk><age>55</age><sex>0</sex><cat>5</cat><value>1.4251305</value></relativerisk><relativerisk><age>55</age><sex>0</sex><cat>6</cat><value>1.5698091</value></relativerisk><relativerisk><age>55</age><sex>0</sex><cat>7</cat><value>1.7329053</value></relativerisk><relativerisk><age>55</age><sex>0</sex><cat>8</cat><value>2.1158035</value></relativerisk><relativerisk><age>55</age><sex>1</sex><cat>0</cat><value>0.93127525</value></relativerisk><relativerisk><age>55</age><sex>1</sex><cat>1</cat><value>1.0</value></relativerisk><relativerisk><age>55</age><sex>1</sex><cat>2</cat><value>1.0822638</value></relativerisk><relativerisk><age>55</age><sex>1</sex><cat>3</cat><value>1.1803325</value></relativerisk><relativerisk><age>55</age><sex>1</sex><cat>4</cat><value>1.2930887</value></relativerisk><relativerisk><age>55</age><sex>1</sex><cat>5</cat><value>1.4210148</value></relativerisk><relativerisk><age>55</age><sex>1</sex><cat>6</cat><value>1.5654832</value></relativerisk><relativerisk><age>55</age><sex>1</sex><cat>7</cat><value>1.7283778</value></relativerisk><relativerisk><age>55</age><sex>1</sex><cat>8</cat><value>1.9830691</value></relativerisk><relativerisk><age>56</age><sex>0</sex><cat>0</cat><value>0.92794</value></relativerisk><relativerisk><age>56</age><sex>0</sex><cat>1</cat><value>1.0</value></relativerisk><relativerisk><age>56</age><sex>0</sex><cat>2</cat><value>1.0847554</value></relativerisk><relativerisk><age>56</age><sex>0</sex><cat>3</cat><value>1.1837686</value></relativerisk><relativerisk><age>56</age><sex>0</sex><cat>4</cat><value>1.2969457</value></relativerisk><relativerisk><age>56</age><sex>0</sex><cat>5</cat><value>1.4251305</value></relativerisk><relativerisk><age>56</age><sex>0</sex><cat>6</cat><value>1.5698091</value></relativerisk><relativerisk><age>56</age><sex>0</sex><cat>7</cat><value>1.7329053</value></relativerisk><relativerisk><age>56</age><sex>0</sex><cat>8</cat><value>2.1158035</value></relativerisk><relativerisk><age>56</age><sex>1</sex><cat>0</cat><value>0.93127525</value></relativerisk><relativerisk><age>56</age><sex>1</sex><cat>1</cat><value>1.0</value></relativerisk><relativerisk><age>56</age><sex>1</sex><cat>2</cat><value>1.0822638</value></relativerisk><relativerisk><age>56</age><sex>1</sex><cat>3</cat><value>1.1803325</value></relativerisk><relativerisk><age>56</age><sex>1</sex><cat>4</cat><value>1.2930887</value></relativerisk><relativerisk><age>56</age><sex>1</sex><cat>5</cat><value>1.4210148</value></relativerisk><relativerisk><age>56</age><sex>1</sex><cat>6</cat><value>1.5654832</value></relativerisk><relativerisk><age>56</age><sex>1</sex><cat>7</cat><value>1.7283778</value></relativerisk><relativerisk><age>56</age><sex>1</sex><cat>8</cat><value>1.9830691</value></relativerisk><relativerisk><age>57</age><sex>0</sex><cat>0</cat><value>0.92794</value></relativerisk><relativerisk><age>57</age><sex>0</sex><cat>1</cat><value>1.0</value></relativerisk><relativerisk><age>57</age><sex>0</sex><cat>2</cat><value>1.0847554</value></relativerisk><relativerisk><age>57</age><sex>0</sex><cat>3</cat><value>1.1837686</value></relativerisk><relativerisk><age>57</age><sex>0</sex><cat>4</cat><value>1.2969457</value></relativerisk><relativerisk><age>57</age><sex>0</sex><cat>5</cat><value>1.4251305</value></relativerisk><relativerisk><age>57</age><sex>0</sex><cat>6</cat><value>1.5698091</value></relativerisk><relativerisk><age>57</age><sex>0</sex><cat>7</cat><value>1.7329053</value></relativerisk><relativerisk><age>57</age><sex>0</sex><cat>8</cat><value>2.1158035</value></relativerisk><relativerisk><age>57</age><sex>1</sex><cat>0</cat><value>0.93127525</value></relativerisk><relativerisk><age>57</age><sex>1</sex><cat>1</cat><value>1.0</value></relativerisk><relativerisk><age>57</age><sex>1</sex><cat>2</cat><value>1.0822638</value></relativerisk><relativerisk><age>57</age><sex>1</sex><cat>3</cat><value>1.1803325</value></relativerisk><relativerisk><age>57</age><sex>1</sex><cat>4</cat><value>1.2930887</value></relativerisk><relativerisk><age>57</age><sex>1</sex><cat>5</cat><value>1.4210148</value></relativerisk><relativerisk><age>57</age><sex>1</sex><cat>6</cat><value>1.5654832</value></relativerisk><relativerisk><age>57</age><sex>1</sex><cat>7</cat><value>1.7283778</value></relativerisk><relativerisk><age>57</age><sex>1</sex><cat>8</cat><value>1.9830691</value></relativerisk><relativerisk><age>58</age><sex>0</sex><cat>0</cat><value>0.92794</value></relativerisk><relativerisk><age>58</age><sex>0</sex><cat>1</cat><value>1.0</value></relativerisk><relativerisk><age>58</age><sex>0</sex><cat>2</cat><value>1.0847554</value></relativerisk><relativerisk><age>58</age><sex>0</sex><cat>3</cat><value>1.1837686</value></relativerisk><relativerisk><age>58</age><sex>0</sex><cat>4</cat><value>1.2969457</value></relativerisk><relativerisk><age>58</age><sex>0</sex><cat>5</cat><value>1.4251305</value></relativerisk><relativerisk><age>58</age><sex>0</sex><cat>6</cat><value>1.5698091</value></relativerisk><relativerisk><age>58</age><sex>0</sex><cat>7</cat><value>1.7329053</value></relativerisk><relativerisk><age>58</age><sex>0</sex><cat>8</cat><value>2.1158035</value></relativerisk><relativerisk><age>58</age><sex>1</sex><cat>0</cat><value>0.93127525</value></relativerisk><relativerisk><age>58</age><sex>1</sex><cat>1</cat><value>1.0</value></relativerisk><relativerisk><age>58</age><sex>1</sex><cat>2</cat><value>1.0822638</value></relativerisk><relativerisk><age>58</age><sex>1</sex><cat>3</cat><value>1.1803325</value></relativerisk><relativerisk><age>58</age><sex>1</sex><cat>4</cat><value>1.2930887</value></relativerisk><relativerisk><age>58</age><sex>1</sex><cat>5</cat><value>1.4210148</value></relativerisk><relativerisk><age>58</age><sex>1</sex><cat>6</cat><value>1.5654832</value></relativerisk><relativerisk><age>58</age><sex>1</sex><cat>7</cat><value>1.7283778</value></relativerisk><relativerisk><age>58</age><sex>1</sex><cat>8</cat><value>1.9830691</value></relativerisk><relativerisk><age>59</age><sex>0</sex><cat>0</cat><value>0.92794</value></relativerisk><relativerisk><age>59</age><sex>0</sex><cat>1</cat><value>1.0</value></relativerisk><relativerisk><age>59</age><sex>0</sex><cat>2</cat><value>1.0847554</value></relativerisk><relativerisk><age>59</age><sex>0</sex><cat>3</cat><value>1.1837686</value></relativerisk><relativerisk><age>59</age><sex>0</sex><cat>4</cat><value>1.2969457</value></relativerisk><relativerisk><age>59</age><sex>0</sex><cat>5</cat><value>1.4251305</value></relativerisk><relativerisk><age>59</age><sex>0</sex><cat>6</cat><value>1.5698091</value></relativerisk><relativerisk><age>59</age><sex>0</sex><cat>7</cat><value>1.7329053</value></relativerisk><relativerisk><age>59</age><sex>0</sex><cat>8</cat><value>2.1158035</value></relativerisk><relativerisk><age>59</age><sex>1</sex><cat>0</cat><value>0.93127525</value></relativerisk><relativerisk><age>59</age><sex>1</sex><cat>1</cat><value>1.0</value></relativerisk><relativerisk><age>59</age><sex>1</sex><cat>2</cat><value>1.0822638</value></relativerisk><relativerisk><age>59</age><sex>1</sex><cat>3</cat><value>1.1803325</value></relativerisk><relativerisk><age>59</age><sex>1</sex><cat>4</cat><value>1.2930887</value></relativerisk><relativerisk><age>59</age><sex>1</sex><cat>5</cat><value>1.4210148</value></relativerisk><relativerisk><age>59</age><sex>1</sex><cat>6</cat><value>1.5654832</value></relativerisk><relativerisk><age>59</age><sex>1</sex><cat>7</cat><value>1.7283778</value></relativerisk><relativerisk><age>59</age><sex>1</sex><cat>8</cat><value>1.9830691</value></relativerisk><relativerisk><age>60</age><sex>0</sex><cat>0</cat><value>0.9345865</value></relativerisk><relativerisk><age>60</age><sex>0</sex><cat>1</cat><value>1.0</value></relativerisk><relativerisk><age>60</age><sex>0</sex><cat>2</cat><value>1.0757291</value></relativerisk><relativerisk><age>60</age><sex>0</sex><cat>3</cat><value>1.1627066</value></relativerisk><relativerisk><age>60</age><sex>0</sex><cat>4</cat><value>1.2603699</value></relativerisk><relativerisk><age>60</age><sex>0</sex><cat>5</cat><value>1.3689787</value></relativerisk><relativerisk><age>60</age><sex>0</sex><cat>6</cat><value>1.4893008</value></relativerisk><relativerisk><age>60</age><sex>0</sex><cat>7</cat><value>1.6224012</value></relativerisk><relativerisk><age>60</age><sex>0</sex><cat>8</cat><value>1.9240612</value></relativerisk><relativerisk><age>60</age><sex>1</sex><cat>0</cat><value>0.9376215</value></relativerisk><relativerisk><age>60</age><sex>1</sex><cat>1</cat><value>1.0</value></relativerisk><relativerisk><age>60</age><sex>1</sex><cat>2</cat><value>1.0735471</value></relativerisk><relativerisk><age>60</age><sex>1</sex><cat>3</cat><value>1.1597713</value></relativerisk><relativerisk><age>60</age><sex>1</sex><cat>4</cat><value>1.2571611</value></relativerisk><relativerisk><age>60</age><sex>1</sex><cat>5</cat><value>1.3656479</value></relativerisk><relativerisk><age>60</age><sex>1</sex><cat>6</cat><value>1.4858984</value></relativerisk><relativerisk><age>60</age><sex>1</sex><cat>7</cat><value>1.6189433</value></relativerisk><relativerisk><age>60</age><sex>1</sex><cat>8</cat><value>1.8215708</value></relativerisk><relativerisk><age>61</age><sex>0</sex><cat>0</cat><value>0.9345865</value></relativerisk><relativerisk><age>61</age><sex>0</sex><cat>1</cat><value>1.0</value></relativerisk><relativerisk><age>61</age><sex>0</sex><cat>2</cat><value>1.0757291</value></relativerisk><relativerisk><age>61</age><sex>0</sex><cat>3</cat><value>1.1627066</value></relativerisk><relativerisk><age>61</age><sex>0</sex><cat>4</cat><value>1.2603699</value></relativerisk><relativerisk><age>61</age><sex>0</sex><cat>5</cat><value>1.3689787</value></relativerisk><relativerisk><age>61</age><sex>0</sex><cat>6</cat><value>1.4893008</value></relativerisk><relativerisk><age>61</age><sex>0</sex><cat>7</cat><value>1.6224012</value></relativerisk><relativerisk><age>61</age><sex>0</sex><cat>8</cat><value>1.9240612</value></relativerisk><relativerisk><age>61</age><sex>1</sex><cat>0</cat><value>0.9376215</value></relativerisk><relativerisk><age>61</age><sex>1</sex><cat>1</cat><value>1.0</value></relativerisk><relativerisk><age>61</age><sex>1</sex><cat>2</cat><value>1.0735471</value></relativerisk><relativerisk><age>61</age><sex>1</sex><cat>3</cat><value>1.1597713</value></relativerisk><relativerisk><age>61</age><sex>1</sex><cat>4</cat><value>1.2571611</value></relativerisk><relativerisk><age>61</age><sex>1</sex><cat>5</cat><value>1.3656479</value></relativerisk><relativerisk><age>61</age><sex>1</sex><cat>6</cat><value>1.4858984</value></relativerisk><relativerisk><age>61</age><sex>1</sex><cat>7</cat><value>1.6189433</value></relativerisk><relativerisk><age>61</age><sex>1</sex><cat>8</cat><value>1.8215708</value></relativerisk><relativerisk><age>62</age><sex>0</sex><cat>0</cat><value>0.9345865</value></relativerisk><relativerisk><age>62</age><sex>0</sex><cat>1</cat><value>1.0</value></relativerisk><relativerisk><age>62</age><sex>0</sex><cat>2</cat><value>1.0757291</value></relativerisk><relativerisk><age>62</age><sex>0</sex><cat>3</cat><value>1.1627066</value></relativerisk><relativerisk><age>62</age><sex>0</sex><cat>4</cat><value>1.2603699</value></relativerisk><relativerisk><age>62</age><sex>0</sex><cat>5</cat><value>1.3689787</value></relativerisk><relativerisk><age>62</age><sex>0</sex><cat>6</cat><value>1.4893008</value></relativerisk><relativerisk><age>62</age><sex>0</sex><cat>7</cat><value>1.6224012</value></relativerisk><relativerisk><age>62</age><sex>0</sex><cat>8</cat><value>1.9240612</value></relativerisk><relativerisk><age>62</age><sex>1</sex><cat>0</cat><value>0.9376215</value></relativerisk><relativerisk><age>62</age><sex>1</sex><cat>1</cat><value>1.0</value></relativerisk><relativerisk><age>62</age><sex>1</sex><cat>2</cat><value>1.0735471</value></relativerisk><relativerisk><age>62</age><sex>1</sex><cat>3</cat><value>1.1597713</value></relativerisk><relativerisk><age>62</age><sex>1</sex><cat>4</cat><value>1.2571611</value></relativerisk><relativerisk><age>62</age><sex>1</sex><cat>5</cat><value>1.3656479</value></relativerisk><relativerisk><age>62</age><sex>1</sex><cat>6</cat><value>1.4858984</value></relativerisk><relativerisk><age>62</age><sex>1</sex><cat>7</cat><value>1.6189433</value></relativerisk><relativerisk><age>62</age><sex>1</sex><cat>8</cat><value>1.8215708</value></relativerisk><relativerisk><age>63</age><sex>0</sex><cat>0</cat><value>0.9345865</value></relativerisk><relativerisk><age>63</age><sex>0</sex><cat>1</cat><value>1.0</value></relativerisk><relativerisk><age>63</age><sex>0</sex><cat>2</cat><value>1.0757291</value></relativerisk><relativerisk><age>63</age><sex>0</sex><cat>3</cat><value>1.1627066</value></relativerisk><relativerisk><age>63</age><sex>0</sex><cat>4</cat><value>1.2603699</value></relativerisk><relativerisk><age>63</age><sex>0</sex><cat>5</cat><value>1.3689787</value></relativerisk><relativerisk><age>63</age><sex>0</sex><cat>6</cat><value>1.4893008</value></relativerisk><relativerisk><age>63</age><sex>0</sex><cat>7</cat><value>1.6224012</value></relativerisk><relativerisk><age>63</age><sex>0</sex><cat>8</cat><value>1.9240612</value></relativerisk><relativerisk><age>63</age><sex>1</sex><cat>0</cat><value>0.9376215</value></relativerisk><relativerisk><age>63</age><sex>1</sex><cat>1</cat><value>1.0</value></relativerisk><relativerisk><age>63</age><sex>1</sex><cat>2</cat><value>1.0735471</value></relativerisk><relativerisk><age>63</age><sex>1</sex><cat>3</cat><value>1.1597713</value></relativerisk><relativerisk><age>63</age><sex>1</sex><cat>4</cat><value>1.2571611</value></relativerisk><relativerisk><age>63</age><sex>1</sex><cat>5</cat><value>1.3656479</value></relativerisk><relativerisk><age>63</age><sex>1</sex><cat>6</cat><value>1.4858984</value></relativerisk><relativerisk><age>63</age><sex>1</sex><cat>7</cat><value>1.6189433</value></relativerisk><relativerisk><age>63</age><sex>1</sex><cat>8</cat><value>1.8215708</value></relativerisk><relativerisk><age>64</age><sex>0</sex><cat>0</cat><value>0.9345865</value></relativerisk><relativerisk><age>64</age><sex>0</sex><cat>1</cat><value>1.0</value></relativerisk><relativerisk><age>64</age><sex>0</sex><cat>2</cat><value>1.0757291</value></relativerisk><relativerisk><age>64</age><sex>0</sex><cat>3</cat><value>1.1627066</value></relativerisk><relativerisk><age>64</age><sex>0</sex><cat>4</cat><value>1.2603699</value></relativerisk><relativerisk><age>64</age><sex>0</sex><cat>5</cat><value>1.3689787</value></relativerisk><relativerisk><age>64</age><sex>0</sex><cat>6</cat><value>1.4893008</value></relativerisk><relativerisk><age>64</age><sex>0</sex><cat>7</cat><value>1.6224012</value></relativerisk><relativerisk><age>64</age><sex>0</sex><cat>8</cat><value>1.9240612</value></relativerisk><relativerisk><age>64</age><sex>1</sex><cat>0</cat><value>0.9376215</value></relativerisk><relativerisk><age>64</age><sex>1</sex><cat>1</cat><value>1.0</value></relativerisk><relativerisk><age>64</age><sex>1</sex><cat>2</cat><value>1.0735471</value></relativerisk><relativerisk><age>64</age><sex>1</sex><cat>3</cat><value>1.1597713</value></relativerisk><relativerisk><age>64</age><sex>1</sex><cat>4</cat><value>1.2571611</value></relativerisk><relativerisk><age>64</age><sex>1</sex><cat>5</cat><value>1.3656479</value></relativerisk><relativerisk><age>64</age><sex>1</sex><cat>6</cat><value>1.4858984</value></relativerisk><relativerisk><age>64</age><sex>1</sex><cat>7</cat><value>1.6189433</value></relativerisk><relativerisk><age>64</age><sex>1</sex><cat>8</cat><value>1.8215708</value></relativerisk><relativerisk><age>65</age><sex>0</sex><cat>0</cat><value>0.9345865</value></relativerisk><relativerisk><age>65</age><sex>0</sex><cat>1</cat><value>1.0</value></relativerisk><relativerisk><age>65</age><sex>0</sex><cat>2</cat><value>1.0757291</value></relativerisk><relativerisk><age>65</age><sex>0</sex><cat>3</cat><value>1.1627066</value></relativerisk><relativerisk><age>65</age><sex>0</sex><cat>4</cat><value>1.2603699</value></relativerisk><relativerisk><age>65</age><sex>0</sex><cat>5</cat><value>1.3689787</value></relativerisk><relativerisk><age>65</age><sex>0</sex><cat>6</cat><value>1.4893008</value></relativerisk><relativerisk><age>65</age><sex>0</sex><cat>7</cat><value>1.6224012</value></relativerisk><relativerisk><age>65</age><sex>0</sex><cat>8</cat><value>1.9240612</value></relativerisk><relativerisk><age>65</age><sex>1</sex><cat>0</cat><value>0.9376215</value></relativerisk><relativerisk><age>65</age><sex>1</sex><cat>1</cat><value>1.0</value></relativerisk><relativerisk><age>65</age><sex>1</sex><cat>2</cat><value>1.0735471</value></relativerisk><relativerisk><age>65</age><sex>1</sex><cat>3</cat><value>1.1597713</value></relativerisk><relativerisk><age>65</age><sex>1</sex><cat>4</cat><value>1.2571611</value></relativerisk><relativerisk><age>65</age><sex>1</sex><cat>5</cat><value>1.3656479</value></relativerisk><relativerisk><age>65</age><sex>1</sex><cat>6</cat><value>1.4858984</value></relativerisk><relativerisk><age>65</age><sex>1</sex><cat>7</cat><value>1.6189433</value></relativerisk><relativerisk><age>65</age><sex>1</sex><cat>8</cat><value>1.8215708</value></relativerisk><relativerisk><age>66</age><sex>0</sex><cat>0</cat><value>0.9345865</value></relativerisk><relativerisk><age>66</age><sex>0</sex><cat>1</cat><value>1.0</value></relativerisk><relativerisk><age>66</age><sex>0</sex><cat>2</cat><value>1.0757291</value></relativerisk><relativerisk><age>66</age><sex>0</sex><cat>3</cat><value>1.1627066</value></relativerisk><relativerisk><age>66</age><sex>0</sex><cat>4</cat><value>1.2603699</value></relativerisk><relativerisk><age>66</age><sex>0</sex><cat>5</cat><value>1.3689787</value></relativerisk><relativerisk><age>66</age><sex>0</sex><cat>6</cat><value>1.4893008</value></relativerisk><relativerisk><age>66</age><sex>0</sex><cat>7</cat><value>1.6224012</value></relativerisk><relativerisk><age>66</age><sex>0</sex><cat>8</cat><value>1.9240612</value></relativerisk><relativerisk><age>66</age><sex>1</sex><cat>0</cat><value>0.9376215</value></relativerisk><relativerisk><age>66</age><sex>1</sex><cat>1</cat><value>1.0</value></relativerisk><relativerisk><age>66</age><sex>1</sex><cat>2</cat><value>1.0735471</value></relativerisk><relativerisk><age>66</age><sex>1</sex><cat>3</cat><value>1.1597713</value></relativerisk><relativerisk><age>66</age><sex>1</sex><cat>4</cat><value>1.2571611</value></relativerisk><relativerisk><age>66</age><sex>1</sex><cat>5</cat><value>1.3656479</value></relativerisk><relativerisk><age>66</age><sex>1</sex><cat>6</cat><value>1.4858984</value></relativerisk><relativerisk><age>66</age><sex>1</sex><cat>7</cat><value>1.6189433</value></relativerisk><relativerisk><age>66</age><sex>1</sex><cat>8</cat><value>1.8215708</value></relativerisk><relativerisk><age>67</age><sex>0</sex><cat>0</cat><value>0.9345865</value></relativerisk><relativerisk><age>67</age><sex>0</sex><cat>1</cat><value>1.0</value></relativerisk><relativerisk><age>67</age><sex>0</sex><cat>2</cat><value>1.0757291</value></relativerisk><relativerisk><age>67</age><sex>0</sex><cat>3</cat><value>1.1627066</value></relativerisk><relativerisk><age>67</age><sex>0</sex><cat>4</cat><value>1.2603699</value></relativerisk><relativerisk><age>67</age><sex>0</sex><cat>5</cat><value>1.3689787</value></relativerisk><relativerisk><age>67</age><sex>0</sex><cat>6</cat><value>1.4893008</value></relativerisk><relativerisk><age>67</age><sex>0</sex><cat>7</cat><value>1.6224012</value></relativerisk><relativerisk><age>67</age><sex>0</sex><cat>8</cat><value>1.9240612</value></relativerisk><relativerisk><age>67</age><sex>1</sex><cat>0</cat><value>0.9376215</value></relativerisk><relativerisk><age>67</age><sex>1</sex><cat>1</cat><value>1.0</value></relativerisk><relativerisk><age>67</age><sex>1</sex><cat>2</cat><value>1.0735471</value></relativerisk><relativerisk><age>67</age><sex>1</sex><cat>3</cat><value>1.1597713</value></relativerisk><relativerisk><age>67</age><sex>1</sex><cat>4</cat><value>1.2571611</value></relativerisk><relativerisk><age>67</age><sex>1</sex><cat>5</cat><value>1.3656479</value></relativerisk><relativerisk><age>67</age><sex>1</sex><cat>6</cat><value>1.4858984</value></relativerisk><relativerisk><age>67</age><sex>1</sex><cat>7</cat><value>1.6189433</value></relativerisk><relativerisk><age>67</age><sex>1</sex><cat>8</cat><value>1.8215708</value></relativerisk><relativerisk><age>68</age><sex>0</sex><cat>0</cat><value>0.9345865</value></relativerisk><relativerisk><age>68</age><sex>0</sex><cat>1</cat><value>1.0</value></relativerisk><relativerisk><age>68</age><sex>0</sex><cat>2</cat><value>1.0757291</value></relativerisk><relativerisk><age>68</age><sex>0</sex><cat>3</cat><value>1.1627066</value></relativerisk><relativerisk><age>68</age><sex>0</sex><cat>4</cat><value>1.2603699</value></relativerisk><relativerisk><age>68</age><sex>0</sex><cat>5</cat><value>1.3689787</value></relativerisk><relativerisk><age>68</age><sex>0</sex><cat>6</cat><value>1.4893008</value></relativerisk><relativerisk><age>68</age><sex>0</sex><cat>7</cat><value>1.6224012</value></relativerisk><relativerisk><age>68</age><sex>0</sex><cat>8</cat><value>1.9240612</value></relativerisk><relativerisk><age>68</age><sex>1</sex><cat>0</cat><value>0.9376215</value></relativerisk><relativerisk><age>68</age><sex>1</sex><cat>1</cat><value>1.0</value></relativerisk><relativerisk><age>68</age><sex>1</sex><cat>2</cat><value>1.0735471</value></relativerisk><relativerisk><age>68</age><sex>1</sex><cat>3</cat><value>1.1597713</value></relativerisk><relativerisk><age>68</age><sex>1</sex><cat>4</cat><value>1.2571611</value></relativerisk><relativerisk><age>68</age><sex>1</sex><cat>5</cat><value>1.3656479</value></relativerisk><relativerisk><age>68</age><sex>1</sex><cat>6</cat><value>1.4858984</value></relativerisk><relativerisk><age>68</age><sex>1</sex><cat>7</cat><value>1.6189433</value></relativerisk><relativerisk><age>68</age><sex>1</sex><cat>8</cat><value>1.8215708</value></relativerisk><relativerisk><age>69</age><sex>0</sex><cat>0</cat><value>0.9345865</value></relativerisk><relativerisk><age>69</age><sex>0</sex><cat>1</cat><value>1.0</value></relativerisk><relativerisk><age>69</age><sex>0</sex><cat>2</cat><value>1.0757291</value></relativerisk><relativerisk><age>69</age><sex>0</sex><cat>3</cat><value>1.1627066</value></relativerisk><relativerisk><age>69</age><sex>0</sex><cat>4</cat><value>1.2603699</value></relativerisk><relativerisk><age>69</age><sex>0</sex><cat>5</cat><value>1.3689787</value></relativerisk><relativerisk><age>69</age><sex>0</sex><cat>6</cat><value>1.4893008</value></relativerisk><relativerisk><age>69</age><sex>0</sex><cat>7</cat><value>1.6224012</value></relativerisk><relativerisk><age>69</age><sex>0</sex><cat>8</cat><value>1.9240612</value></relativerisk><relativerisk><age>69</age><sex>1</sex><cat>0</cat><value>0.9376215</value></relativerisk><relativerisk><age>69</age><sex>1</sex><cat>1</cat><value>1.0</value></relativerisk><relativerisk><age>69</age><sex>1</sex><cat>2</cat><value>1.0735471</value></relativerisk><relativerisk><age>69</age><sex>1</sex><cat>3</cat><value>1.1597713</value></relativerisk><relativerisk><age>69</age><sex>1</sex><cat>4</cat><value>1.2571611</value></relativerisk><relativerisk><age>69</age><sex>1</sex><cat>5</cat><value>1.3656479</value></relativerisk><relativerisk><age>69</age><sex>1</sex><cat>6</cat><value>1.4858984</value></relativerisk><relativerisk><age>69</age><sex>1</sex><cat>7</cat><value>1.6189433</value></relativerisk><relativerisk><age>69</age><sex>1</sex><cat>8</cat><value>1.8215708</value></relativerisk><relativerisk><age>70</age><sex>0</sex><cat>0</cat><value>0.9481737</value></relativerisk><relativerisk><age>70</age><sex>0</sex><cat>1</cat><value>1.0</value></relativerisk><relativerisk><age>70</age><sex>0</sex><cat>2</cat><value>1.0590671</value></relativerisk><relativerisk><age>70</age><sex>0</sex><cat>3</cat><value>1.1257749</value></relativerisk><relativerisk><age>70</age><sex>0</sex><cat>4</cat><value>1.1993663</value></relativerisk><relativerisk><age>70</age><sex>0</sex><cat>5</cat><value>1.2797353</value></relativerisk><relativerisk><age>70</age><sex>0</sex><cat>6</cat><value>1.3671467</value></relativerisk><relativerisk><age>70</age><sex>0</sex><cat>7</cat><value>1.4620548</value></relativerisk><relativerisk><age>70</age><sex>0</sex><cat>8</cat><value>1.6699122</value></relativerisk><relativerisk><age>70</age><sex>1</sex><cat>0</cat><value>0.95059884</value></relativerisk><relativerisk><age>70</age><sex>1</sex><cat>1</cat><value>1.0</value></relativerisk><relativerisk><age>70</age><sex>1</sex><cat>2</cat><value>1.0573823</value></relativerisk><relativerisk><age>70</age><sex>1</sex><cat>3</cat><value>1.1235508</value></relativerisk><relativerisk><age>70</age><sex>1</sex><cat>4</cat><value>1.1969812</value></relativerisk><relativerisk><age>70</age><sex>1</sex><cat>5</cat><value>1.2773072</value></relativerisk><relativerisk><age>70</age><sex>1</sex><cat>6</cat><value>1.3647144</value></relativerisk><relativerisk><age>70</age><sex>1</sex><cat>7</cat><value>1.459631</value></relativerisk><relativerisk><age>70</age><sex>1</sex><cat>8</cat><value>1.600527</value></relativerisk><relativerisk><age>71</age><sex>0</sex><cat>0</cat><value>0.9481737</value></relativerisk><relativerisk><age>71</age><sex>0</sex><cat>1</cat><value>1.0</value></relativerisk><relativerisk><age>71</age><sex>0</sex><cat>2</cat><value>1.0590671</value></relativerisk><relativerisk><age>71</age><sex>0</sex><cat>3</cat><value>1.1257749</value></relativerisk><relativerisk><age>71</age><sex>0</sex><cat>4</cat><value>1.1993663</value></relativerisk><relativerisk><age>71</age><sex>0</sex><cat>5</cat><value>1.2797353</value></relativerisk><relativerisk><age>71</age><sex>0</sex><cat>6</cat><value>1.3671467</value></relativerisk><relativerisk><age>71</age><sex>0</sex><cat>7</cat><value>1.4620548</value></relativerisk><relativerisk><age>71</age><sex>0</sex><cat>8</cat><value>1.6699122</value></relativerisk><relativerisk><age>71</age><sex>1</sex><cat>0</cat><value>0.95059884</value></relativerisk><relativerisk><age>71</age><sex>1</sex><cat>1</cat><value>1.0</value></relativerisk><relativerisk><age>71</age><sex>1</sex><cat>2</cat><value>1.0573823</value></relativerisk><relativerisk><age>71</age><sex>1</sex><cat>3</cat><value>1.1235508</value></relativerisk><relativerisk><age>71</age><sex>1</sex><cat>4</cat><value>1.1969812</value></relativerisk><relativerisk><age>71</age><sex>1</sex><cat>5</cat><value>1.2773072</value></relativerisk><relativerisk><age>71</age><sex>1</sex><cat>6</cat><value>1.3647144</value></relativerisk><relativerisk><age>71</age><sex>1</sex><cat>7</cat><value>1.459631</value></relativerisk><relativerisk><age>71</age><sex>1</sex><cat>8</cat><value>1.600527</value></relativerisk><relativerisk><age>72</age><sex>0</sex><cat>0</cat><value>0.9481737</value></relativerisk><relativerisk><age>72</age><sex>0</sex><cat>1</cat><value>1.0</value></relativerisk><relativerisk><age>72</age><sex>0</sex><cat>2</cat><value>1.0590671</value></relativerisk><relativerisk><age>72</age><sex>0</sex><cat>3</cat><value>1.1257749</value></relativerisk><relativerisk><age>72</age><sex>0</sex><cat>4</cat><value>1.1993663</value></relativerisk><relativerisk><age>72</age><sex>0</sex><cat>5</cat><value>1.2797353</value></relativerisk><relativerisk><age>72</age><sex>0</sex><cat>6</cat><value>1.3671467</value></relativerisk><relativerisk><age>72</age><sex>0</sex><cat>7</cat><value>1.4620548</value></relativerisk><relativerisk><age>72</age><sex>0</sex><cat>8</cat><value>1.6699122</value></relativerisk><relativerisk><age>72</age><sex>1</sex><cat>0</cat><value>0.95059884</value></relativerisk><relativerisk><age>72</age><sex>1</sex><cat>1</cat><value>1.0</value></relativerisk><relativerisk><age>72</age><sex>1</sex><cat>2</cat><value>1.0573823</value></relativerisk><relativerisk><age>72</age><sex>1</sex><cat>3</cat><value>1.1235508</value></relativerisk><relativerisk><age>72</age><sex>1</sex><cat>4</cat><value>1.1969812</value></relativerisk><relativerisk><age>72</age><sex>1</sex><cat>5</cat><value>1.2773072</value></relativerisk><relativerisk><age>72</age><sex>1</sex><cat>6</cat><value>1.3647144</value></relativerisk><relativerisk><age>72</age><sex>1</sex><cat>7</cat><value>1.459631</value></relativerisk><relativerisk><age>72</age><sex>1</sex><cat>8</cat><value>1.600527</value></relativerisk><relativerisk><age>73</age><sex>0</sex><cat>0</cat><value>0.9481737</value></relativerisk><relativerisk><age>73</age><sex>0</sex><cat>1</cat><value>1.0</value></relativerisk><relativerisk><age>73</age><sex>0</sex><cat>2</cat><value>1.0590671</value></relativerisk><relativerisk><age>73</age><sex>0</sex><cat>3</cat><value>1.1257749</value></relativerisk><relativerisk><age>73</age><sex>0</sex><cat>4</cat><value>1.1993663</value></relativerisk><relativerisk><age>73</age><sex>0</sex><cat>5</cat><value>1.2797353</value></relativerisk><relativerisk><age>73</age><sex>0</sex><cat>6</cat><value>1.3671467</value></relativerisk><relativerisk><age>73</age><sex>0</sex><cat>7</cat><value>1.4620548</value></relativerisk><relativerisk><age>73</age><sex>0</sex><cat>8</cat><value>1.6699122</value></relativerisk><relativerisk><age>73</age><sex>1</sex><cat>0</cat><value>0.95059884</value></relativerisk><relativerisk><age>73</age><sex>1</sex><cat>1</cat><value>1.0</value></relativerisk><relativerisk><age>73</age><sex>1</sex><cat>2</cat><value>1.0573823</value></relativerisk><relativerisk><age>73</age><sex>1</sex><cat>3</cat><value>1.1235508</value></relativerisk><relativerisk><age>73</age><sex>1</sex><cat>4</cat><value>1.1969812</value></relativerisk><relativerisk><age>73</age><sex>1</sex><cat>5</cat><value>1.2773072</value></relativerisk><relativerisk><age>73</age><sex>1</sex><cat>6</cat><value>1.3647144</value></relativerisk><relativerisk><age>73</age><sex>1</sex><cat>7</cat><value>1.459631</value></relativerisk><relativerisk><age>73</age><sex>1</sex><cat>8</cat><value>1.600527</value></relativerisk><relativerisk><age>74</age><sex>0</sex><cat>0</cat><value>0.9481737</value></relativerisk><relativerisk><age>74</age><sex>0</sex><cat>1</cat><value>1.0</value></relativerisk><relativerisk><age>74</age><sex>0</sex><cat>2</cat><value>1.0590671</value></relativerisk><relativerisk><age>74</age><sex>0</sex><cat>3</cat><value>1.1257749</value></relativerisk><relativerisk><age>74</age><sex>0</sex><cat>4</cat><value>1.1993663</value></relativerisk><relativerisk><age>74</age><sex>0</sex><cat>5</cat><value>1.2797353</value></relativerisk><relativerisk><age>74</age><sex>0</sex><cat>6</cat><value>1.3671467</value></relativerisk><relativerisk><age>74</age><sex>0</sex><cat>7</cat><value>1.4620548</value></relativerisk><relativerisk><age>74</age><sex>0</sex><cat>8</cat><value>1.6699122</value></relativerisk><relativerisk><age>74</age><sex>1</sex><cat>0</cat><value>0.95059884</value></relativerisk><relativerisk><age>74</age><sex>1</sex><cat>1</cat><value>1.0</value></relativerisk><relativerisk><age>74</age><sex>1</sex><cat>2</cat><value>1.0573823</value></relativerisk><relativerisk><age>74</age><sex>1</sex><cat>3</cat><value>1.1235508</value></relativerisk><relativerisk><age>74</age><sex>1</sex><cat>4</cat><value>1.1969812</value></relativerisk><relativerisk><age>74</age><sex>1</sex><cat>5</cat><value>1.2773072</value></relativerisk><relativerisk><age>74</age><sex>1</sex><cat>6</cat><value>1.3647144</value></relativerisk><relativerisk><age>74</age><sex>1</sex><cat>7</cat><value>1.459631</value></relativerisk><relativerisk><age>74</age><sex>1</sex><cat>8</cat><value>1.600527</value></relativerisk><relativerisk><age>75</age><sex>0</sex><cat>0</cat><value>0.9481737</value></relativerisk><relativerisk><age>75</age><sex>0</sex><cat>1</cat><value>1.0</value></relativerisk><relativerisk><age>75</age><sex>0</sex><cat>2</cat><value>1.0590671</value></relativerisk><relativerisk><age>75</age><sex>0</sex><cat>3</cat><value>1.1257749</value></relativerisk><relativerisk><age>75</age><sex>0</sex><cat>4</cat><value>1.1993663</value></relativerisk><relativerisk><age>75</age><sex>0</sex><cat>5</cat><value>1.2797353</value></relativerisk><relativerisk><age>75</age><sex>0</sex><cat>6</cat><value>1.3671467</value></relativerisk><relativerisk><age>75</age><sex>0</sex><cat>7</cat><value>1.4620548</value></relativerisk><relativerisk><age>75</age><sex>0</sex><cat>8</cat><value>1.6699122</value></relativerisk><relativerisk><age>75</age><sex>1</sex><cat>0</cat><value>0.95059884</value></relativerisk><relativerisk><age>75</age><sex>1</sex><cat>1</cat><value>1.0</value></relativerisk><relativerisk><age>75</age><sex>1</sex><cat>2</cat><value>1.0573823</value></relativerisk><relativerisk><age>75</age><sex>1</sex><cat>3</cat><value>1.1235508</value></relativerisk><relativerisk><age>75</age><sex>1</sex><cat>4</cat><value>1.1969812</value></relativerisk><relativerisk><age>75</age><sex>1</sex><cat>5</cat><value>1.2773072</value></relativerisk><relativerisk><age>75</age><sex>1</sex><cat>6</cat><value>1.3647144</value></relativerisk><relativerisk><age>75</age><sex>1</sex><cat>7</cat><value>1.459631</value></relativerisk><relativerisk><age>75</age><sex>1</sex><cat>8</cat><value>1.600527</value></relativerisk><relativerisk><age>76</age><sex>0</sex><cat>0</cat><value>0.9481737</value></relativerisk><relativerisk><age>76</age><sex>0</sex><cat>1</cat><value>1.0</value></relativerisk><relativerisk><age>76</age><sex>0</sex><cat>2</cat><value>1.0590671</value></relativerisk><relativerisk><age>76</age><sex>0</sex><cat>3</cat><value>1.1257749</value></relativerisk><relativerisk><age>76</age><sex>0</sex><cat>4</cat><value>1.1993663</value></relativerisk><relativerisk><age>76</age><sex>0</sex><cat>5</cat><value>1.2797353</value></relativerisk><relativerisk><age>76</age><sex>0</sex><cat>6</cat><value>1.3671467</value></relativerisk><relativerisk><age>76</age><sex>0</sex><cat>7</cat><value>1.4620548</value></relativerisk><relativerisk><age>76</age><sex>0</sex><cat>8</cat><value>1.6699122</value></relativerisk><relativerisk><age>76</age><sex>1</sex><cat>0</cat><value>0.95059884</value></relativerisk><relativerisk><age>76</age><sex>1</sex><cat>1</cat><value>1.0</value></relativerisk><relativerisk><age>76</age><sex>1</sex><cat>2</cat><value>1.0573823</value></relativerisk><relativerisk><age>76</age><sex>1</sex><cat>3</cat><value>1.1235508</value></relativerisk><relativerisk><age>76</age><sex>1</sex><cat>4</cat><value>1.1969812</value></relativerisk><relativerisk><age>76</age><sex>1</sex><cat>5</cat><value>1.2773072</value></relativerisk><relativerisk><age>76</age><sex>1</sex><cat>6</cat><value>1.3647144</value></relativerisk><relativerisk><age>76</age><sex>1</sex><cat>7</cat><value>1.459631</value></relativerisk><relativerisk><age>76</age><sex>1</sex><cat>8</cat><value>1.600527</value></relativerisk><relativerisk><age>77</age><sex>0</sex><cat>0</cat><value>0.9481737</value></relativerisk><relativerisk><age>77</age><sex>0</sex><cat>1</cat><value>1.0</value></relativerisk><relativerisk><age>77</age><sex>0</sex><cat>2</cat><value>1.0590671</value></relativerisk><relativerisk><age>77</age><sex>0</sex><cat>3</cat><value>1.1257749</value></relativerisk><relativerisk><age>77</age><sex>0</sex><cat>4</cat><value>1.1993663</value></relativerisk><relativerisk><age>77</age><sex>0</sex><cat>5</cat><value>1.2797353</value></relativerisk><relativerisk><age>77</age><sex>0</sex><cat>6</cat><value>1.3671467</value></relativerisk><relativerisk><age>77</age><sex>0</sex><cat>7</cat><value>1.4620548</value></relativerisk><relativerisk><age>77</age><sex>0</sex><cat>8</cat><value>1.6699122</value></relativerisk><relativerisk><age>77</age><sex>1</sex><cat>0</cat><value>0.95059884</value></relativerisk><relativerisk><age>77</age><sex>1</sex><cat>1</cat><value>1.0</value></relativerisk><relativerisk><age>77</age><sex>1</sex><cat>2</cat><value>1.0573823</value></relativerisk><relativerisk><age>77</age><sex>1</sex><cat>3</cat><value>1.1235508</value></relativerisk><relativerisk><age>77</age><sex>1</sex><cat>4</cat><value>1.1969812</value></relativerisk><relativerisk><age>77</age><sex>1</sex><cat>5</cat><value>1.2773072</value></relativerisk><relativerisk><age>77</age><sex>1</sex><cat>6</cat><value>1.3647144</value></relativerisk><relativerisk><age>77</age><sex>1</sex><cat>7</cat><value>1.459631</value></relativerisk><relativerisk><age>77</age><sex>1</sex><cat>8</cat><value>1.600527</value></relativerisk><relativerisk><age>78</age><sex>0</sex><cat>0</cat><value>0.9481737</value></relativerisk><relativerisk><age>78</age><sex>0</sex><cat>1</cat><value>1.0</value></relativerisk><relativerisk><age>78</age><sex>0</sex><cat>2</cat><value>1.0590671</value></relativerisk><relativerisk><age>78</age><sex>0</sex><cat>3</cat><value>1.1257749</value></relativerisk><relativerisk><age>78</age><sex>0</sex><cat>4</cat><value>1.1993663</value></relativerisk><relativerisk><age>78</age><sex>0</sex><cat>5</cat><value>1.2797353</value></relativerisk><relativerisk><age>78</age><sex>0</sex><cat>6</cat><value>1.3671467</value></relativerisk><relativerisk><age>78</age><sex>0</sex><cat>7</cat><value>1.4620548</value></relativerisk><relativerisk><age>78</age><sex>0</sex><cat>8</cat><value>1.6699122</value></relativerisk><relativerisk><age>78</age><sex>1</sex><cat>0</cat><value>0.95059884</value></relativerisk><relativerisk><age>78</age><sex>1</sex><cat>1</cat><value>1.0</value></relativerisk><relativerisk><age>78</age><sex>1</sex><cat>2</cat><value>1.0573823</value></relativerisk><relativerisk><age>78</age><sex>1</sex><cat>3</cat><value>1.1235508</value></relativerisk><relativerisk><age>78</age><sex>1</sex><cat>4</cat><value>1.1969812</value></relativerisk><relativerisk><age>78</age><sex>1</sex><cat>5</cat><value>1.2773072</value></relativerisk><relativerisk><age>78</age><sex>1</sex><cat>6</cat><value>1.3647144</value></relativerisk><relativerisk><age>78</age><sex>1</sex><cat>7</cat><value>1.459631</value></relativerisk><relativerisk><age>78</age><sex>1</sex><cat>8</cat><value>1.600527</value></relativerisk><relativerisk><age>79</age><sex>0</sex><cat>0</cat><value>0.9481737</value></relativerisk><relativerisk><age>79</age><sex>0</sex><cat>1</cat><value>1.0</value></relativerisk><relativerisk><age>79</age><sex>0</sex><cat>2</cat><value>1.0590671</value></relativerisk><relativerisk><age>79</age><sex>0</sex><cat>3</cat><value>1.1257749</value></relativerisk><relativerisk><age>79</age><sex>0</sex><cat>4</cat><value>1.1993663</value></relativerisk><relativerisk><age>79</age><sex>0</sex><cat>5</cat><value>1.2797353</value></relativerisk><relativerisk><age>79</age><sex>0</sex><cat>6</cat><value>1.3671467</value></relativerisk><relativerisk><age>79</age><sex>0</sex><cat>7</cat><value>1.4620548</value></relativerisk><relativerisk><age>79</age><sex>0</sex><cat>8</cat><value>1.6699122</value></relativerisk><relativerisk><age>79</age><sex>1</sex><cat>0</cat><value>0.95059884</value></relativerisk><relativerisk><age>79</age><sex>1</sex><cat>1</cat><value>1.0</value></relativerisk><relativerisk><age>79</age><sex>1</sex><cat>2</cat><value>1.0573823</value></relativerisk><relativerisk><age>79</age><sex>1</sex><cat>3</cat><value>1.1235508</value></relativerisk><relativerisk><age>79</age><sex>1</sex><cat>4</cat><value>1.1969812</value></relativerisk><relativerisk><age>79</age><sex>1</sex><cat>5</cat><value>1.2773072</value></relativerisk><relativerisk><age>79</age><sex>1</sex><cat>6</cat><value>1.3647144</value></relativerisk><relativerisk><age>79</age><sex>1</sex><cat>7</cat><value>1.459631</value></relativerisk><relativerisk><age>79</age><sex>1</sex><cat>8</cat><value>1.600527</value></relativerisk><relativerisk><age>80</age><sex>0</sex><cat>0</cat><value>0.9615084</value></relativerisk><relativerisk><age>80</age><sex>0</sex><cat>1</cat><value>1.0</value></relativerisk><relativerisk><age>80</age><sex>0</sex><cat>2</cat><value>1.0431836</value></relativerisk><relativerisk><age>80</age><sex>0</sex><cat>3</cat><value>1.0911336</value></relativerisk><relativerisk><age>80</age><sex>0</sex><cat>4</cat><value>1.1430999</value></relativerisk><relativerisk><age>80</age><sex>0</sex><cat>5</cat><value>1.1988274</value></relativerisk><relativerisk><age>80</age><sex>0</sex><cat>6</cat><value>1.2583264</value></relativerisk><relativerisk><age>80</age><sex>0</sex><cat>7</cat><value>1.3217294</value></relativerisk><relativerisk><age>80</age><sex>0</sex><cat>8</cat><value>1.4559362</value></relativerisk><relativerisk><age>80</age><sex>1</sex><cat>0</cat><value>0.9633241</value></relativerisk><relativerisk><age>80</age><sex>1</sex><cat>1</cat><value>1.0</value></relativerisk><relativerisk><age>80</age><sex>1</sex><cat>2</cat><value>1.0419654</value></relativerisk><relativerisk><age>80</age><sex>1</sex><cat>3</cat><value>1.0895566</value></relativerisk><relativerisk><age>80</age><sex>1</sex><cat>4</cat><value>1.1414423</value></relativerisk><relativerisk><age>80</age><sex>1</sex><cat>5</cat><value>1.197174</value></relativerisk><relativerisk><age>80</age><sex>1</sex><cat>6</cat><value>1.256704</value></relativerisk><relativerisk><age>80</age><sex>1</sex><cat>7</cat><value>1.3201461</value></relativerisk><relativerisk><age>80</age><sex>1</sex><cat>8</cat><value>1.4119394</value></relativerisk><relativerisk><age>81</age><sex>0</sex><cat>0</cat><value>0.9615084</value></relativerisk><relativerisk><age>81</age><sex>0</sex><cat>1</cat><value>1.0</value></relativerisk><relativerisk><age>81</age><sex>0</sex><cat>2</cat><value>1.0431836</value></relativerisk><relativerisk><age>81</age><sex>0</sex><cat>3</cat><value>1.0911336</value></relativerisk><relativerisk><age>81</age><sex>0</sex><cat>4</cat><value>1.1430999</value></relativerisk><relativerisk><age>81</age><sex>0</sex><cat>5</cat><value>1.1988274</value></relativerisk><relativerisk><age>81</age><sex>0</sex><cat>6</cat><value>1.2583264</value></relativerisk><relativerisk><age>81</age><sex>0</sex><cat>7</cat><value>1.3217294</value></relativerisk><relativerisk><age>81</age><sex>0</sex><cat>8</cat><value>1.4559362</value></relativerisk><relativerisk><age>81</age><sex>1</sex><cat>0</cat><value>0.9633241</value></relativerisk><relativerisk><age>81</age><sex>1</sex><cat>1</cat><value>1.0</value></relativerisk><relativerisk><age>81</age><sex>1</sex><cat>2</cat><value>1.0419654</value></relativerisk><relativerisk><age>81</age><sex>1</sex><cat>3</cat><value>1.0895566</value></relativerisk><relativerisk><age>81</age><sex>1</sex><cat>4</cat><value>1.1414423</value></relativerisk><relativerisk><age>81</age><sex>1</sex><cat>5</cat><value>1.197174</value></relativerisk><relativerisk><age>81</age><sex>1</sex><cat>6</cat><value>1.256704</value></relativerisk><relativerisk><age>81</age><sex>1</sex><cat>7</cat><value>1.3201461</value></relativerisk><relativerisk><age>81</age><sex>1</sex><cat>8</cat><value>1.4119394</value></relativerisk><relativerisk><age>82</age><sex>0</sex><cat>0</cat><value>0.9615084</value></relativerisk><relativerisk><age>82</age><sex>0</sex><cat>1</cat><value>1.0</value></relativerisk><relativerisk><age>82</age><sex>0</sex><cat>2</cat><value>1.0431836</value></relativerisk><relativerisk><age>82</age><sex>0</sex><cat>3</cat><value>1.0911336</value></relativerisk><relativerisk><age>82</age><sex>0</sex><cat>4</cat><value>1.1430999</value></relativerisk><relativerisk><age>82</age><sex>0</sex><cat>5</cat><value>1.1988274</value></relativerisk><relativerisk><age>82</age><sex>0</sex><cat>6</cat><value>1.2583264</value></relativerisk><relativerisk><age>82</age><sex>0</sex><cat>7</cat><value>1.3217294</value></relativerisk><relativerisk><age>82</age><sex>0</sex><cat>8</cat><value>1.4559362</value></relativerisk><relativerisk><age>82</age><sex>1</sex><cat>0</cat><value>0.9633241</value></relativerisk><relativerisk><age>82</age><sex>1</sex><cat>1</cat><value>1.0</value></relativerisk><relativerisk><age>82</age><sex>1</sex><cat>2</cat><value>1.0419654</value></relativerisk><relativerisk><age>82</age><sex>1</sex><cat>3</cat><value>1.0895566</value></relativerisk><relativerisk><age>82</age><sex>1</sex><cat>4</cat><value>1.1414423</value></relativerisk><relativerisk><age>82</age><sex>1</sex><cat>5</cat><value>1.197174</value></relativerisk><relativerisk><age>82</age><sex>1</sex><cat>6</cat><value>1.256704</value></relativerisk><relativerisk><age>82</age><sex>1</sex><cat>7</cat><value>1.3201461</value></relativerisk><relativerisk><age>82</age><sex>1</sex><cat>8</cat><value>1.4119394</value></relativerisk><relativerisk><age>83</age><sex>0</sex><cat>0</cat><value>0.9615084</value></relativerisk><relativerisk><age>83</age><sex>0</sex><cat>1</cat><value>1.0</value></relativerisk><relativerisk><age>83</age><sex>0</sex><cat>2</cat><value>1.0431836</value></relativerisk><relativerisk><age>83</age><sex>0</sex><cat>3</cat><value>1.0911336</value></relativerisk><relativerisk><age>83</age><sex>0</sex><cat>4</cat><value>1.1430999</value></relativerisk><relativerisk><age>83</age><sex>0</sex><cat>5</cat><value>1.1988274</value></relativerisk><relativerisk><age>83</age><sex>0</sex><cat>6</cat><value>1.2583264</value></relativerisk><relativerisk><age>83</age><sex>0</sex><cat>7</cat><value>1.3217294</value></relativerisk><relativerisk><age>83</age><sex>0</sex><cat>8</cat><value>1.4559362</value></relativerisk><relativerisk><age>83</age><sex>1</sex><cat>0</cat><value>0.9633241</value></relativerisk><relativerisk><age>83</age><sex>1</sex><cat>1</cat><value>1.0</value></relativerisk><relativerisk><age>83</age><sex>1</sex><cat>2</cat><value>1.0419654</value></relativerisk><relativerisk><age>83</age><sex>1</sex><cat>3</cat><value>1.0895566</value></relativerisk><relativerisk><age>83</age><sex>1</sex><cat>4</cat><value>1.1414423</value></relativerisk><relativerisk><age>83</age><sex>1</sex><cat>5</cat><value>1.197174</value></relativerisk><relativerisk><age>83</age><sex>1</sex><cat>6</cat><value>1.256704</value></relativerisk><relativerisk><age>83</age><sex>1</sex><cat>7</cat><value>1.3201461</value></relativerisk><relativerisk><age>83</age><sex>1</sex><cat>8</cat><value>1.4119394</value></relativerisk><relativerisk><age>84</age><sex>0</sex><cat>0</cat><value>0.9615084</value></relativerisk><relativerisk><age>84</age><sex>0</sex><cat>1</cat><value>1.0</value></relativerisk><relativerisk><age>84</age><sex>0</sex><cat>2</cat><value>1.0431836</value></relativerisk><relativerisk><age>84</age><sex>0</sex><cat>3</cat><value>1.0911336</value></relativerisk><relativerisk><age>84</age><sex>0</sex><cat>4</cat><value>1.1430999</value></relativerisk><relativerisk><age>84</age><sex>0</sex><cat>5</cat><value>1.1988274</value></relativerisk><relativerisk><age>84</age><sex>0</sex><cat>6</cat><value>1.2583264</value></relativerisk><relativerisk><age>84</age><sex>0</sex><cat>7</cat><value>1.3217294</value></relativerisk><relativerisk><age>84</age><sex>0</sex><cat>8</cat><value>1.4559362</value></relativerisk><relativerisk><age>84</age><sex>1</sex><cat>0</cat><value>0.9633241</value></relativerisk><relativerisk><age>84</age><sex>1</sex><cat>1</cat><value>1.0</value></relativerisk><relativerisk><age>84</age><sex>1</sex><cat>2</cat><value>1.0419654</value></relativerisk><relativerisk><age>84</age><sex>1</sex><cat>3</cat><value>1.0895566</value></relativerisk><relativerisk><age>84</age><sex>1</sex><cat>4</cat><value>1.1414423</value></relativerisk><relativerisk><age>84</age><sex>1</sex><cat>5</cat><value>1.197174</value></relativerisk><relativerisk><age>84</age><sex>1</sex><cat>6</cat><value>1.256704</value></relativerisk><relativerisk><age>84</age><sex>1</sex><cat>7</cat><value>1.3201461</value></relativerisk><relativerisk><age>84</age><sex>1</sex><cat>8</cat><value>1.4119394</value></relativerisk><relativerisk><age>85</age><sex>0</sex><cat>0</cat><value>0.9615084</value></relativerisk><relativerisk><age>85</age><sex>0</sex><cat>1</cat><value>1.0</value></relativerisk><relativerisk><age>85</age><sex>0</sex><cat>2</cat><value>1.0431836</value></relativerisk><relativerisk><age>85</age><sex>0</sex><cat>3</cat><value>1.0911336</value></relativerisk><relativerisk><age>85</age><sex>0</sex><cat>4</cat><value>1.1430999</value></relativerisk><relativerisk><age>85</age><sex>0</sex><cat>5</cat><value>1.1988274</value></relativerisk><relativerisk><age>85</age><sex>0</sex><cat>6</cat><value>1.2583264</value></relativerisk><relativerisk><age>85</age><sex>0</sex><cat>7</cat><value>1.3217294</value></relativerisk><relativerisk><age>85</age><sex>0</sex><cat>8</cat><value>1.4559362</value></relativerisk><relativerisk><age>85</age><sex>1</sex><cat>0</cat><value>0.9633241</value></relativerisk><relativerisk><age>85</age><sex>1</sex><cat>1</cat><value>1.0</value></relativerisk><relativerisk><age>85</age><sex>1</sex><cat>2</cat><value>1.0419654</value></relativerisk><relativerisk><age>85</age><sex>1</sex><cat>3</cat><value>1.0895566</value></relativerisk><relativerisk><age>85</age><sex>1</sex><cat>4</cat><value>1.1414423</value></relativerisk><relativerisk><age>85</age><sex>1</sex><cat>5</cat><value>1.197174</value></relativerisk><relativerisk><age>85</age><sex>1</sex><cat>6</cat><value>1.256704</value></relativerisk><relativerisk><age>85</age><sex>1</sex><cat>7</cat><value>1.3201461</value></relativerisk><relativerisk><age>85</age><sex>1</sex><cat>8</cat><value>1.4119394</value></relativerisk><relativerisk><age>86</age><sex>0</sex><cat>0</cat><value>0.9615084</value></relativerisk><relativerisk><age>86</age><sex>0</sex><cat>1</cat><value>1.0</value></relativerisk><relativerisk><age>86</age><sex>0</sex><cat>2</cat><value>1.0431836</value></relativerisk><relativerisk><age>86</age><sex>0</sex><cat>3</cat><value>1.0911336</value></relativerisk><relativerisk><age>86</age><sex>0</sex><cat>4</cat><value>1.1430999</value></relativerisk><relativerisk><age>86</age><sex>0</sex><cat>5</cat><value>1.1988274</value></relativerisk><relativerisk><age>86</age><sex>0</sex><cat>6</cat><value>1.2583264</value></relativerisk><relativerisk><age>86</age><sex>0</sex><cat>7</cat><value>1.3217294</value></relativerisk><relativerisk><age>86</age><sex>0</sex><cat>8</cat><value>1.4559362</value></relativerisk><relativerisk><age>86</age><sex>1</sex><cat>0</cat><value>0.9633241</value></relativerisk><relativerisk><age>86</age><sex>1</sex><cat>1</cat><value>1.0</value></relativerisk><relativerisk><age>86</age><sex>1</sex><cat>2</cat><value>1.0419654</value></relativerisk><relativerisk><age>86</age><sex>1</sex><cat>3</cat><value>1.0895566</value></relativerisk><relativerisk><age>86</age><sex>1</sex><cat>4</cat><value>1.1414423</value></relativerisk><relativerisk><age>86</age><sex>1</sex><cat>5</cat><value>1.197174</value></relativerisk><relativerisk><age>86</age><sex>1</sex><cat>6</cat><value>1.256704</value></relativerisk><relativerisk><age>86</age><sex>1</sex><cat>7</cat><value>1.3201461</value></relativerisk><relativerisk><age>86</age><sex>1</sex><cat>8</cat><value>1.4119394</value></relativerisk><relativerisk><age>87</age><sex>0</sex><cat>0</cat><value>0.9615084</value></relativerisk><relativerisk><age>87</age><sex>0</sex><cat>1</cat><value>1.0</value></relativerisk><relativerisk><age>87</age><sex>0</sex><cat>2</cat><value>1.0431836</value></relativerisk><relativerisk><age>87</age><sex>0</sex><cat>3</cat><value>1.0911336</value></relativerisk><relativerisk><age>87</age><sex>0</sex><cat>4</cat><value>1.1430999</value></relativerisk><relativerisk><age>87</age><sex>0</sex><cat>5</cat><value>1.1988274</value></relativerisk><relativerisk><age>87</age><sex>0</sex><cat>6</cat><value>1.2583264</value></relativerisk><relativerisk><age>87</age><sex>0</sex><cat>7</cat><value>1.3217294</value></relativerisk><relativerisk><age>87</age><sex>0</sex><cat>8</cat><value>1.4559362</value></relativerisk><relativerisk><age>87</age><sex>1</sex><cat>0</cat><value>0.9633241</value></relativerisk><relativerisk><age>87</age><sex>1</sex><cat>1</cat><value>1.0</value></relativerisk><relativerisk><age>87</age><sex>1</sex><cat>2</cat><value>1.0419654</value></relativerisk><relativerisk><age>87</age><sex>1</sex><cat>3</cat><value>1.0895566</value></relativerisk><relativerisk><age>87</age><sex>1</sex><cat>4</cat><value>1.1414423</value></relativerisk><relativerisk><age>87</age><sex>1</sex><cat>5</cat><value>1.197174</value></relativerisk><relativerisk><age>87</age><sex>1</sex><cat>6</cat><value>1.256704</value></relativerisk><relativerisk><age>87</age><sex>1</sex><cat>7</cat><value>1.3201461</value></relativerisk><relativerisk><age>87</age><sex>1</sex><cat>8</cat><value>1.4119394</value></relativerisk><relativerisk><age>88</age><sex>0</sex><cat>0</cat><value>0.9615084</value></relativerisk><relativerisk><age>88</age><sex>0</sex><cat>1</cat><value>1.0</value></relativerisk><relativerisk><age>88</age><sex>0</sex><cat>2</cat><value>1.0431836</value></relativerisk><relativerisk><age>88</age><sex>0</sex><cat>3</cat><value>1.0911336</value></relativerisk><relativerisk><age>88</age><sex>0</sex><cat>4</cat><value>1.1430999</value></relativerisk><relativerisk><age>88</age><sex>0</sex><cat>5</cat><value>1.1988274</value></relativerisk><relativerisk><age>88</age><sex>0</sex><cat>6</cat><value>1.2583264</value></relativerisk><relativerisk><age>88</age><sex>0</sex><cat>7</cat><value>1.3217294</value></relativerisk><relativerisk><age>88</age><sex>0</sex><cat>8</cat><value>1.4559362</value></relativerisk><relativerisk><age>88</age><sex>1</sex><cat>0</cat><value>0.9633241</value></relativerisk><relativerisk><age>88</age><sex>1</sex><cat>1</cat><value>1.0</value></relativerisk><relativerisk><age>88</age><sex>1</sex><cat>2</cat><value>1.0419654</value></relativerisk><relativerisk><age>88</age><sex>1</sex><cat>3</cat><value>1.0895566</value></relativerisk><relativerisk><age>88</age><sex>1</sex><cat>4</cat><value>1.1414423</value></relativerisk><relativerisk><age>88</age><sex>1</sex><cat>5</cat><value>1.197174</value></relativerisk><relativerisk><age>88</age><sex>1</sex><cat>6</cat><value>1.256704</value></relativerisk><relativerisk><age>88</age><sex>1</sex><cat>7</cat><value>1.3201461</value></relativerisk><relativerisk><age>88</age><sex>1</sex><cat>8</cat><value>1.4119394</value></relativerisk><relativerisk><age>89</age><sex>0</sex><cat>0</cat><value>0.9615084</value></relativerisk><relativerisk><age>89</age><sex>0</sex><cat>1</cat><value>1.0</value></relativerisk><relativerisk><age>89</age><sex>0</sex><cat>2</cat><value>1.0431836</value></relativerisk><relativerisk><age>89</age><sex>0</sex><cat>3</cat><value>1.0911336</value></relativerisk><relativerisk><age>89</age><sex>0</sex><cat>4</cat><value>1.1430999</value></relativerisk><relativerisk><age>89</age><sex>0</sex><cat>5</cat><value>1.1988274</value></relativerisk><relativerisk><age>89</age><sex>0</sex><cat>6</cat><value>1.2583264</value></relativerisk><relativerisk><age>89</age><sex>0</sex><cat>7</cat><value>1.3217294</value></relativerisk><relativerisk><age>89</age><sex>0</sex><cat>8</cat><value>1.4559362</value></relativerisk><relativerisk><age>89</age><sex>1</sex><cat>0</cat><value>0.9633241</value></relativerisk><relativerisk><age>89</age><sex>1</sex><cat>1</cat><value>1.0</value></relativerisk><relativerisk><age>89</age><sex>1</sex><cat>2</cat><value>1.0419654</value></relativerisk><relativerisk><age>89</age><sex>1</sex><cat>3</cat><value>1.0895566</value></relativerisk><relativerisk><age>89</age><sex>1</sex><cat>4</cat><value>1.1414423</value></relativerisk><relativerisk><age>89</age><sex>1</sex><cat>5</cat><value>1.197174</value></relativerisk><relativerisk><age>89</age><sex>1</sex><cat>6</cat><value>1.256704</value></relativerisk><relativerisk><age>89</age><sex>1</sex><cat>7</cat><value>1.3201461</value></relativerisk><relativerisk><age>89</age><sex>1</sex><cat>8</cat><value>1.4119394</value></relativerisk><relativerisk><age>90</age><sex>0</sex><cat>0</cat><value>0.9615084</value></relativerisk><relativerisk><age>90</age><sex>0</sex><cat>1</cat><value>1.0</value></relativerisk><relativerisk><age>90</age><sex>0</sex><cat>2</cat><value>1.0431836</value></relativerisk><relativerisk><age>90</age><sex>0</sex><cat>3</cat><value>1.0911336</value></relativerisk><relativerisk><age>90</age><sex>0</sex><cat>4</cat><value>1.1430999</value></relativerisk><relativerisk><age>90</age><sex>0</sex><cat>5</cat><value>1.1988274</value></relativerisk><relativerisk><age>90</age><sex>0</sex><cat>6</cat><value>1.2583264</value></relativerisk><relativerisk><age>90</age><sex>0</sex><cat>7</cat><value>1.3217294</value></relativerisk><relativerisk><age>90</age><sex>0</sex><cat>8</cat><value>1.4559362</value></relativerisk><relativerisk><age>90</age><sex>1</sex><cat>0</cat><value>0.9633241</value></relativerisk><relativerisk><age>90</age><sex>1</sex><cat>1</cat><value>1.0</value></relativerisk><relativerisk><age>90</age><sex>1</sex><cat>2</cat><value>1.0419654</value></relativerisk><relativerisk><age>90</age><sex>1</sex><cat>3</cat><value>1.0895566</value></relativerisk><relativerisk><age>90</age><sex>1</sex><cat>4</cat><value>1.1414423</value></relativerisk><relativerisk><age>90</age><sex>1</sex><cat>5</cat><value>1.197174</value></relativerisk><relativerisk><age>90</age><sex>1</sex><cat>6</cat><value>1.256704</value></relativerisk><relativerisk><age>90</age><sex>1</sex><cat>7</cat><value>1.3201461</value></relativerisk><relativerisk><age>90</age><sex>1</sex><cat>8</cat><value>1.4119394</value></relativerisk><relativerisk><age>91</age><sex>0</sex><cat>0</cat><value>0.9615084</value></relativerisk><relativerisk><age>91</age><sex>0</sex><cat>1</cat><value>1.0</value></relativerisk><relativerisk><age>91</age><sex>0</sex><cat>2</cat><value>1.0431836</value></relativerisk><relativerisk><age>91</age><sex>0</sex><cat>3</cat><value>1.0911336</value></relativerisk><relativerisk><age>91</age><sex>0</sex><cat>4</cat><value>1.1430999</value></relativerisk><relativerisk><age>91</age><sex>0</sex><cat>5</cat><value>1.1988274</value></relativerisk><relativerisk><age>91</age><sex>0</sex><cat>6</cat><value>1.2583264</value></relativerisk><relativerisk><age>91</age><sex>0</sex><cat>7</cat><value>1.3217294</value></relativerisk><relativerisk><age>91</age><sex>0</sex><cat>8</cat><value>1.4559362</value></relativerisk><relativerisk><age>91</age><sex>1</sex><cat>0</cat><value>0.9633241</value></relativerisk><relativerisk><age>91</age><sex>1</sex><cat>1</cat><value>1.0</value></relativerisk><relativerisk><age>91</age><sex>1</sex><cat>2</cat><value>1.0419654</value></relativerisk><relativerisk><age>91</age><sex>1</sex><cat>3</cat><value>1.0895566</value></relativerisk><relativerisk><age>91</age><sex>1</sex><cat>4</cat><value>1.1414423</value></relativerisk><relativerisk><age>91</age><sex>1</sex><cat>5</cat><value>1.197174</value></relativerisk><relativerisk><age>91</age><sex>1</sex><cat>6</cat><value>1.256704</value></relativerisk><relativerisk><age>91</age><sex>1</sex><cat>7</cat><value>1.3201461</value></relativerisk><relativerisk><age>91</age><sex>1</sex><cat>8</cat><value>1.4119394</value></relativerisk><relativerisk><age>92</age><sex>0</sex><cat>0</cat><value>0.9615084</value></relativerisk><relativerisk><age>92</age><sex>0</sex><cat>1</cat><value>1.0</value></relativerisk><relativerisk><age>92</age><sex>0</sex><cat>2</cat><value>1.0431836</value></relativerisk><relativerisk><age>92</age><sex>0</sex><cat>3</cat><value>1.0911336</value></relativerisk><relativerisk><age>92</age><sex>0</sex><cat>4</cat><value>1.1430999</value></relativerisk><relativerisk><age>92</age><sex>0</sex><cat>5</cat><value>1.1988274</value></relativerisk><relativerisk><age>92</age><sex>0</sex><cat>6</cat><value>1.2583264</value></relativerisk><relativerisk><age>92</age><sex>0</sex><cat>7</cat><value>1.3217294</value></relativerisk><relativerisk><age>92</age><sex>0</sex><cat>8</cat><value>1.4559362</value></relativerisk><relativerisk><age>92</age><sex>1</sex><cat>0</cat><value>0.9633241</value></relativerisk><relativerisk><age>92</age><sex>1</sex><cat>1</cat><value>1.0</value></relativerisk><relativerisk><age>92</age><sex>1</sex><cat>2</cat><value>1.0419654</value></relativerisk><relativerisk><age>92</age><sex>1</sex><cat>3</cat><value>1.0895566</value></relativerisk><relativerisk><age>92</age><sex>1</sex><cat>4</cat><value>1.1414423</value></relativerisk><relativerisk><age>92</age><sex>1</sex><cat>5</cat><value>1.197174</value></relativerisk><relativerisk><age>92</age><sex>1</sex><cat>6</cat><value>1.256704</value></relativerisk><relativerisk><age>92</age><sex>1</sex><cat>7</cat><value>1.3201461</value></relativerisk><relativerisk><age>92</age><sex>1</sex><cat>8</cat><value>1.4119394</value></relativerisk><relativerisk><age>93</age><sex>0</sex><cat>0</cat><value>0.9615084</value></relativerisk><relativerisk><age>93</age><sex>0</sex><cat>1</cat><value>1.0</value></relativerisk><relativerisk><age>93</age><sex>0</sex><cat>2</cat><value>1.0431836</value></relativerisk><relativerisk><age>93</age><sex>0</sex><cat>3</cat><value>1.0911336</value></relativerisk><relativerisk><age>93</age><sex>0</sex><cat>4</cat><value>1.1430999</value></relativerisk><relativerisk><age>93</age><sex>0</sex><cat>5</cat><value>1.1988274</value></relativerisk><relativerisk><age>93</age><sex>0</sex><cat>6</cat><value>1.2583264</value></relativerisk><relativerisk><age>93</age><sex>0</sex><cat>7</cat><value>1.3217294</value></relativerisk><relativerisk><age>93</age><sex>0</sex><cat>8</cat><value>1.4559362</value></relativerisk><relativerisk><age>93</age><sex>1</sex><cat>0</cat><value>0.9633241</value></relativerisk><relativerisk><age>93</age><sex>1</sex><cat>1</cat><value>1.0</value></relativerisk><relativerisk><age>93</age><sex>1</sex><cat>2</cat><value>1.0419654</value></relativerisk><relativerisk><age>93</age><sex>1</sex><cat>3</cat><value>1.0895566</value></relativerisk><relativerisk><age>93</age><sex>1</sex><cat>4</cat><value>1.1414423</value></relativerisk><relativerisk><age>93</age><sex>1</sex><cat>5</cat><value>1.197174</value></relativerisk><relativerisk><age>93</age><sex>1</sex><cat>6</cat><value>1.256704</value></relativerisk><relativerisk><age>93</age><sex>1</sex><cat>7</cat><value>1.3201461</value></relativerisk><relativerisk><age>93</age><sex>1</sex><cat>8</cat><value>1.4119394</value></relativerisk><relativerisk><age>94</age><sex>0</sex><cat>0</cat><value>0.9615084</value></relativerisk><relativerisk><age>94</age><sex>0</sex><cat>1</cat><value>1.0</value></relativerisk><relativerisk><age>94</age><sex>0</sex><cat>2</cat><value>1.0431836</value></relativerisk><relativerisk><age>94</age><sex>0</sex><cat>3</cat><value>1.0911336</value></relativerisk><relativerisk><age>94</age><sex>0</sex><cat>4</cat><value>1.1430999</value></relativerisk><relativerisk><age>94</age><sex>0</sex><cat>5</cat><value>1.1988274</value></relativerisk><relativerisk><age>94</age><sex>0</sex><cat>6</cat><value>1.2583264</value></relativerisk><relativerisk><age>94</age><sex>0</sex><cat>7</cat><value>1.3217294</value></relativerisk><relativerisk><age>94</age><sex>0</sex><cat>8</cat><value>1.4559362</value></relativerisk><relativerisk><age>94</age><sex>1</sex><cat>0</cat><value>0.9633241</value></relativerisk><relativerisk><age>94</age><sex>1</sex><cat>1</cat><value>1.0</value></relativerisk><relativerisk><age>94</age><sex>1</sex><cat>2</cat><value>1.0419654</value></relativerisk><relativerisk><age>94</age><sex>1</sex><cat>3</cat><value>1.0895566</value></relativerisk><relativerisk><age>94</age><sex>1</sex><cat>4</cat><value>1.1414423</value></relativerisk><relativerisk><age>94</age><sex>1</sex><cat>5</cat><value>1.197174</value></relativerisk><relativerisk><age>94</age><sex>1</sex><cat>6</cat><value>1.256704</value></relativerisk><relativerisk><age>94</age><sex>1</sex><cat>7</cat><value>1.3201461</value></relativerisk><relativerisk><age>94</age><sex>1</sex><cat>8</cat><value>1.4119394</value></relativerisk><relativerisk><age>95</age><sex>0</sex><cat>0</cat><value>0.9615084</value></relativerisk><relativerisk><age>95</age><sex>0</sex><cat>1</cat><value>1.0</value></relativerisk><relativerisk><age>95</age><sex>0</sex><cat>2</cat><value>1.0431836</value></relativerisk><relativerisk><age>95</age><sex>0</sex><cat>3</cat><value>1.0911336</value></relativerisk><relativerisk><age>95</age><sex>0</sex><cat>4</cat><value>1.1430999</value></relativerisk><relativerisk><age>95</age><sex>0</sex><cat>5</cat><value>1.1988274</value></relativerisk><relativerisk><age>95</age><sex>0</sex><cat>6</cat><value>1.2583264</value></relativerisk><relativerisk><age>95</age><sex>0</sex><cat>7</cat><value>1.3217294</value></relativerisk><relativerisk><age>95</age><sex>0</sex><cat>8</cat><value>1.4559362</value></relativerisk><relativerisk><age>95</age><sex>1</sex><cat>0</cat><value>0.9633241</value></relativerisk><relativerisk><age>95</age><sex>1</sex><cat>1</cat><value>1.0</value></relativerisk><relativerisk><age>95</age><sex>1</sex><cat>2</cat><value>1.0419654</value></relativerisk><relativerisk><age>95</age><sex>1</sex><cat>3</cat><value>1.0895566</value></relativerisk><relativerisk><age>95</age><sex>1</sex><cat>4</cat><value>1.1414423</value></relativerisk><relativerisk><age>95</age><sex>1</sex><cat>5</cat><value>1.197174</value></relativerisk><relativerisk><age>95</age><sex>1</sex><cat>6</cat><value>1.256704</value></relativerisk><relativerisk><age>95</age><sex>1</sex><cat>7</cat><value>1.3201461</value></relativerisk><relativerisk><age>95</age><sex>1</sex><cat>8</cat><value>1.4119394</value></relativerisk></relrisksfromriskfactor_categorical4p>
