# Supplementary material for: Identification of differences in health impact modelling of salt reduction
Source: PLoS One. 2017 Nov 28;12(11):e0186760. doi: 10.1371/journal.pone.0186760 (PMC5705127; doi:10.1371/journal.pone.0186760)
Supplement: S3 Data — (ZIP) [file pone.0186760.s003.zip › Law1991/Simulations/Law1991/parameters/relativeRisk_OtherMort.xml]

<?xml version="1.0" encoding="UTF-8" standalone="no"?><relativerisks_othermort_categorical><relativerisk><age>0</age><sex>0</sex><cat>0</cat><value>1.0</value></relativerisk><relativerisk><age>0</age><sex>0</sex><cat>1</cat><value>1.0130106</value></relativerisk><relativerisk><age>0</age><sex>0</sex><cat>2</cat><value>1.027798</value></relativerisk><relativerisk><age>0</age><sex>0</sex><cat>3</cat><value>1.0444083</value></relativerisk><relativerisk><age>0</age><sex>0</sex><cat>4</cat><value>1.0626451</value></relativerisk><relativerisk><age>0</age><sex>0</sex><cat>5</cat><value>1.0824847</value></relativerisk><relativerisk><age>0</age><sex>0</sex><cat>6</cat><value>1.1039989</value></relativerisk><relativerisk><age>0</age><sex>0</sex><cat>7</cat><value>1.1273111</value></relativerisk><relativerisk><age>0</age><sex>0</sex><cat>8</cat><value>1.1790094</value></relativerisk><relativerisk><age>0</age><sex>1</sex><cat>0</cat><value>1.0</value></relativerisk><relativerisk><age>0</age><sex>1</sex><cat>1</cat><value>1.0062758</value></relativerisk><relativerisk><age>0</age><sex>1</sex><cat>2</cat><value>1.0135987</value></relativerisk><relativerisk><age>0</age><sex>1</sex><cat>3</cat><value>1.0218143</value></relativerisk><relativerisk><age>0</age><sex>1</sex><cat>4</cat><value>1.0307899</value></relativerisk><relativerisk><age>0</age><sex>1</sex><cat>5</cat><value>1.0405092</value></relativerisk><relativerisk><age>0</age><sex>1</sex><cat>6</cat><value>1.0510049</value></relativerisk><relativerisk><age>0</age><sex>1</sex><cat>7</cat><value>1.0623331</value></relativerisk><relativerisk><age>0</age><sex>1</sex><cat>8</cat><value>1.08356</value></relativerisk><relativerisk><age>1</age><sex>0</sex><cat>0</cat><value>1.0</value></relativerisk><relativerisk><age>1</age><sex>0</sex><cat>1</cat><value>1.0130106</value></relativerisk><relativerisk><age>1</age><sex>0</sex><cat>2</cat><value>1.027798</value></relativerisk><relativerisk><age>1</age><sex>0</sex><cat>3</cat><value>1.0444083</value></relativerisk><relativerisk><age>1</age><sex>0</sex><cat>4</cat><value>1.0626451</value></relativerisk><relativerisk><age>1</age><sex>0</sex><cat>5</cat><value>1.0824847</value></relativerisk><relativerisk><age>1</age><sex>0</sex><cat>6</cat><value>1.1039989</value></relativerisk><relativerisk><age>1</age><sex>0</sex><cat>7</cat><value>1.1273111</value></relativerisk><relativerisk><age>1</age><sex>0</sex><cat>8</cat><value>1.1790094</value></relativerisk><relativerisk><age>1</age><sex>1</sex><cat>0</cat><value>1.0</value></relativerisk><relativerisk><age>1</age><sex>1</sex><cat>1</cat><value>1.0062758</value></relativerisk><relativerisk><age>1</age><sex>1</sex><cat>2</cat><value>1.0135987</value></relativerisk><relativerisk><age>1</age><sex>1</sex><cat>3</cat><value>1.0218143</value></relativerisk><relativerisk><age>1</age><sex>1</sex><cat>4</cat><value>1.0307899</value></relativerisk><relativerisk><age>1</age><sex>1</sex><cat>5</cat><value>1.0405092</value></relativerisk><relativerisk><age>1</age><sex>1</sex><cat>6</cat><value>1.0510049</value></relativerisk><relativerisk><age>1</age><sex>1</sex><cat>7</cat><value>1.0623331</value></relativerisk><relativerisk><age>1</age><sex>1</sex><cat>8</cat><value>1.08356</value></relativerisk><relativerisk><age>2</age><sex>0</sex><cat>0</cat><value>1.0</value></relativerisk><relativerisk><age>2</age><sex>0</sex><cat>1</cat><value>1.0130106</value></relativerisk><relativerisk><age>2</age><sex>0</sex><cat>2</cat><value>1.027798</value></relativerisk><relativerisk><age>2</age><sex>0</sex><cat>3</cat><value>1.0444083</value></relativerisk><relativerisk><age>2</age><sex>0</sex><cat>4</cat><value>1.0626451</value></relativerisk><relativerisk><age>2</age><sex>0</sex><cat>5</cat><value>1.0824847</value></relativerisk><relativerisk><age>2</age><sex>0</sex><cat>6</cat><value>1.1039989</value></relativerisk><relativerisk><age>2</age><sex>0</sex><cat>7</cat><value>1.1273111</value></relativerisk><relativerisk><age>2</age><sex>0</sex><cat>8</cat><value>1.1790094</value></relativerisk><relativerisk><age>2</age><sex>1</sex><cat>0</cat><value>1.0</value></relativerisk><relativerisk><age>2</age><sex>1</sex><cat>1</cat><value>1.0062758</value></relativerisk><relativerisk><age>2</age><sex>1</sex><cat>2</cat><value>1.0135987</value></relativerisk><relativerisk><age>2</age><sex>1</sex><cat>3</cat><value>1.0218143</value></relativerisk><relativerisk><age>2</age><sex>1</sex><cat>4</cat><value>1.0307899</value></relativerisk><relativerisk><age>2</age><sex>1</sex><cat>5</cat><value>1.0405092</value></relativerisk><relativerisk><age>2</age><sex>1</sex><cat>6</cat><value>1.0510049</value></relativerisk><relativerisk><age>2</age><sex>1</sex><cat>7</cat><value>1.0623331</value></relativerisk><relativerisk><age>2</age><sex>1</sex><cat>8</cat><value>1.08356</value></relativerisk><relativerisk><age>3</age><sex>0</sex><cat>0</cat><value>1.0</value></relativerisk><relativerisk><age>3</age><sex>0</sex><cat>1</cat><value>1.0130106</value></relativerisk><relativerisk><age>3</age><sex>0</sex><cat>2</cat><value>1.027798</value></relativerisk><relativerisk><age>3</age><sex>0</sex><cat>3</cat><value>1.0444083</value></relativerisk><relativerisk><age>3</age><sex>0</sex><cat>4</cat><value>1.0626451</value></relativerisk><relativerisk><age>3</age><sex>0</sex><cat>5</cat><value>1.0824847</value></relativerisk><relativerisk><age>3</age><sex>0</sex><cat>6</cat><value>1.1039989</value></relativerisk><relativerisk><age>3</age><sex>0</sex><cat>7</cat><value>1.1273111</value></relativerisk><relativerisk><age>3</age><sex>0</sex><cat>8</cat><value>1.1790094</value></relativerisk><relativerisk><age>3</age><sex>1</sex><cat>0</cat><value>1.0</value></relativerisk><relativerisk><age>3</age><sex>1</sex><cat>1</cat><value>1.0062758</value></relativerisk><relativerisk><age>3</age><sex>1</sex><cat>2</cat><value>1.0135987</value></relativerisk><relativerisk><age>3</age><sex>1</sex><cat>3</cat><value>1.0218143</value></relativerisk><relativerisk><age>3</age><sex>1</sex><cat>4</cat><value>1.0307899</value></relativerisk><relativerisk><age>3</age><sex>1</sex><cat>5</cat><value>1.0405092</value></relativerisk><relativerisk><age>3</age><sex>1</sex><cat>6</cat><value>1.0510049</value></relativerisk><relativerisk><age>3</age><sex>1</sex><cat>7</cat><value>1.0623331</value></relativerisk><relativerisk><age>3</age><sex>1</sex><cat>8</cat><value>1.08356</value></relativerisk><relativerisk><age>4</age><sex>0</sex><cat>0</cat><value>1.0</value></relativerisk><relativerisk><age>4</age><sex>0</sex><cat>1</cat><value>1.0130106</value></relativerisk><relativerisk><age>4</age><sex>0</sex><cat>2</cat><value>1.027798</value></relativerisk><relativerisk><age>4</age><sex>0</sex><cat>3</cat><value>1.0444083</value></relativerisk><relativerisk><age>4</age><sex>0</sex><cat>4</cat><value>1.0626451</value></relativerisk><relativerisk><age>4</age><sex>0</sex><cat>5</cat><value>1.0824847</value></relativerisk><relativerisk><age>4</age><sex>0</sex><cat>6</cat><value>1.1039989</value></relativerisk><relativerisk><age>4</age><sex>0</sex><cat>7</cat><value>1.1273111</value></relativerisk><relativerisk><age>4</age><sex>0</sex><cat>8</cat><value>1.1790094</value></relativerisk><relativerisk><age>4</age><sex>1</sex><cat>0</cat><value>1.0</value></relativerisk><relativerisk><age>4</age><sex>1</sex><cat>1</cat><value>1.0062758</value></relativerisk><relativerisk><age>4</age><sex>1</sex><cat>2</cat><value>1.0135987</value></relativerisk><relativerisk><age>4</age><sex>1</sex><cat>3</cat><value>1.0218143</value></relativerisk><relativerisk><age>4</age><sex>1</sex><cat>4</cat><value>1.0307899</value></relativerisk><relativerisk><age>4</age><sex>1</sex><cat>5</cat><value>1.0405092</value></relativerisk><relativerisk><age>4</age><sex>1</sex><cat>6</cat><value>1.0510049</value></relativerisk><relativerisk><age>4</age><sex>1</sex><cat>7</cat><value>1.0623331</value></relativerisk><relativerisk><age>4</age><sex>1</sex><cat>8</cat><value>1.08356</value></relativerisk><relativerisk><age>5</age><sex>0</sex><cat>0</cat><value>1.0</value></relativerisk><relativerisk><age>5</age><sex>0</sex><cat>1</cat><value>1.0130106</value></relativerisk><relativerisk><age>5</age><sex>0</sex><cat>2</cat><value>1.027798</value></relativerisk><relativerisk><age>5</age><sex>0</sex><cat>3</cat><value>1.0444083</value></relativerisk><relativerisk><age>5</age><sex>0</sex><cat>4</cat><value>1.0626451</value></relativerisk><relativerisk><age>5</age><sex>0</sex><cat>5</cat><value>1.0824847</value></relativerisk><relativerisk><age>5</age><sex>0</sex><cat>6</cat><value>1.1039989</value></relativerisk><relativerisk><age>5</age><sex>0</sex><cat>7</cat><value>1.1273111</value></relativerisk><relativerisk><age>5</age><sex>0</sex><cat>8</cat><value>1.1790094</value></relativerisk><relativerisk><age>5</age><sex>1</sex><cat>0</cat><value>1.0</value></relativerisk><relativerisk><age>5</age><sex>1</sex><cat>1</cat><value>1.0062758</value></relativerisk><relativerisk><age>5</age><sex>1</sex><cat>2</cat><value>1.0135987</value></relativerisk><relativerisk><age>5</age><sex>1</sex><cat>3</cat><value>1.0218143</value></relativerisk><relativerisk><age>5</age><sex>1</sex><cat>4</cat><value>1.0307899</value></relativerisk><relativerisk><age>5</age><sex>1</sex><cat>5</cat><value>1.0405092</value></relativerisk><relativerisk><age>5</age><sex>1</sex><cat>6</cat><value>1.0510049</value></relativerisk><relativerisk><age>5</age><sex>1</sex><cat>7</cat><value>1.0623331</value></relativerisk><relativerisk><age>5</age><sex>1</sex><cat>8</cat><value>1.08356</value></relativerisk><relativerisk><age>6</age><sex>0</sex><cat>0</cat><value>1.0</value></relativerisk><relativerisk><age>6</age><sex>0</sex><cat>1</cat><value>1.0130106</value></relativerisk><relativerisk><age>6</age><sex>0</sex><cat>2</cat><value>1.027798</value></relativerisk><relativerisk><age>6</age><sex>0</sex><cat>3</cat><value>1.0444083</value></relativerisk><relativerisk><age>6</age><sex>0</sex><cat>4</cat><value>1.0626451</value></relativerisk><relativerisk><age>6</age><sex>0</sex><cat>5</cat><value>1.0824847</value></relativerisk><relativerisk><age>6</age><sex>0</sex><cat>6</cat><value>1.1039989</value></relativerisk><relativerisk><age>6</age><sex>0</sex><cat>7</cat><value>1.1273111</value></relativerisk><relativerisk><age>6</age><sex>0</sex><cat>8</cat><value>1.1790094</value></relativerisk><relativerisk><age>6</age><sex>1</sex><cat>0</cat><value>1.0</value></relativerisk><relativerisk><age>6</age><sex>1</sex><cat>1</cat><value>1.0062758</value></relativerisk><relativerisk><age>6</age><sex>1</sex><cat>2</cat><value>1.0135987</value></relativerisk><relativerisk><age>6</age><sex>1</sex><cat>3</cat><value>1.0218143</value></relativerisk><relativerisk><age>6</age><sex>1</sex><cat>4</cat><value>1.0307899</value></relativerisk><relativerisk><age>6</age><sex>1</sex><cat>5</cat><value>1.0405092</value></relativerisk><relativerisk><age>6</age><sex>1</sex><cat>6</cat><value>1.0510049</value></relativerisk><relativerisk><age>6</age><sex>1</sex><cat>7</cat><value>1.0623331</value></relativerisk><relativerisk><age>6</age><sex>1</sex><cat>8</cat><value>1.08356</value></relativerisk><relativerisk><age>7</age><sex>0</sex><cat>0</cat><value>1.0</value></relativerisk><relativerisk><age>7</age><sex>0</sex><cat>1</cat><value>1.0130106</value></relativerisk><relativerisk><age>7</age><sex>0</sex><cat>2</cat><value>1.027798</value></relativerisk><relativerisk><age>7</age><sex>0</sex><cat>3</cat><value>1.0444083</value></relativerisk><relativerisk><age>7</age><sex>0</sex><cat>4</cat><value>1.0626451</value></relativerisk><relativerisk><age>7</age><sex>0</sex><cat>5</cat><value>1.0824847</value></relativerisk><relativerisk><age>7</age><sex>0</sex><cat>6</cat><value>1.1039989</value></relativerisk><relativerisk><age>7</age><sex>0</sex><cat>7</cat><value>1.1273111</value></relativerisk><relativerisk><age>7</age><sex>0</sex><cat>8</cat><value>1.1790094</value></relativerisk><relativerisk><age>7</age><sex>1</sex><cat>0</cat><value>1.0</value></relativerisk><relativerisk><age>7</age><sex>1</sex><cat>1</cat><value>1.0062758</value></relativerisk><relativerisk><age>7</age><sex>1</sex><cat>2</cat><value>1.0135987</value></relativerisk><relativerisk><age>7</age><sex>1</sex><cat>3</cat><value>1.0218143</value></relativerisk><relativerisk><age>7</age><sex>1</sex><cat>4</cat><value>1.0307899</value></relativerisk><relativerisk><age>7</age><sex>1</sex><cat>5</cat><value>1.0405092</value></relativerisk><relativerisk><age>7</age><sex>1</sex><cat>6</cat><value>1.0510049</value></relativerisk><relativerisk><age>7</age><sex>1</sex><cat>7</cat><value>1.0623331</value></relativerisk><relativerisk><age>7</age><sex>1</sex><cat>8</cat><value>1.08356</value></relativerisk><relativerisk><age>8</age><sex>0</sex><cat>0</cat><value>1.0</value></relativerisk><relativerisk><age>8</age><sex>0</sex><cat>1</cat><value>1.0130106</value></relativerisk><relativerisk><age>8</age><sex>0</sex><cat>2</cat><value>1.027798</value></relativerisk><relativerisk><age>8</age><sex>0</sex><cat>3</cat><value>1.0444083</value></relativerisk><relativerisk><age>8</age><sex>0</sex><cat>4</cat><value>1.0626451</value></relativerisk><relativerisk><age>8</age><sex>0</sex><cat>5</cat><value>1.0824847</value></relativerisk><relativerisk><age>8</age><sex>0</sex><cat>6</cat><value>1.1039989</value></relativerisk><relativerisk><age>8</age><sex>0</sex><cat>7</cat><value>1.1273111</value></relativerisk><relativerisk><age>8</age><sex>0</sex><cat>8</cat><value>1.1790094</value></relativerisk><relativerisk><age>8</age><sex>1</sex><cat>0</cat><value>1.0</value></relativerisk><relativerisk><age>8</age><sex>1</sex><cat>1</cat><value>1.0062758</value></relativerisk><relativerisk><age>8</age><sex>1</sex><cat>2</cat><value>1.0135987</value></relativerisk><relativerisk><age>8</age><sex>1</sex><cat>3</cat><value>1.0218143</value></relativerisk><relativerisk><age>8</age><sex>1</sex><cat>4</cat><value>1.0307899</value></relativerisk><relativerisk><age>8</age><sex>1</sex><cat>5</cat><value>1.0405092</value></relativerisk><relativerisk><age>8</age><sex>1</sex><cat>6</cat><value>1.0510049</value></relativerisk><relativerisk><age>8</age><sex>1</sex><cat>7</cat><value>1.0623331</value></relativerisk><relativerisk><age>8</age><sex>1</sex><cat>8</cat><value>1.08356</value></relativerisk><relativerisk><age>9</age><sex>0</sex><cat>0</cat><value>1.0</value></relativerisk><relativerisk><age>9</age><sex>0</sex><cat>1</cat><value>1.0130106</value></relativerisk><relativerisk><age>9</age><sex>0</sex><cat>2</cat><value>1.027798</value></relativerisk><relativerisk><age>9</age><sex>0</sex><cat>3</cat><value>1.0444083</value></relativerisk><relativerisk><age>9</age><sex>0</sex><cat>4</cat><value>1.0626451</value></relativerisk><relativerisk><age>9</age><sex>0</sex><cat>5</cat><value>1.0824847</value></relativerisk><relativerisk><age>9</age><sex>0</sex><cat>6</cat><value>1.1039989</value></relativerisk><relativerisk><age>9</age><sex>0</sex><cat>7</cat><value>1.1273111</value></relativerisk><relativerisk><age>9</age><sex>0</sex><cat>8</cat><value>1.1790094</value></relativerisk><relativerisk><age>9</age><sex>1</sex><cat>0</cat><value>1.0</value></relativerisk><relativerisk><age>9</age><sex>1</sex><cat>1</cat><value>1.0062758</value></relativerisk><relativerisk><age>9</age><sex>1</sex><cat>2</cat><value>1.0135987</value></relativerisk><relativerisk><age>9</age><sex>1</sex><cat>3</cat><value>1.0218143</value></relativerisk><relativerisk><age>9</age><sex>1</sex><cat>4</cat><value>1.0307899</value></relativerisk><relativerisk><age>9</age><sex>1</sex><cat>5</cat><value>1.0405092</value></relativerisk><relativerisk><age>9</age><sex>1</sex><cat>6</cat><value>1.0510049</value></relativerisk><relativerisk><age>9</age><sex>1</sex><cat>7</cat><value>1.0623331</value></relativerisk><relativerisk><age>9</age><sex>1</sex><cat>8</cat><value>1.08356</value></relativerisk><relativerisk><age>10</age><sex>0</sex><cat>0</cat><value>1.0</value></relativerisk><relativerisk><age>10</age><sex>0</sex><cat>1</cat><value>1.0130106</value></relativerisk><relativerisk><age>10</age><sex>0</sex><cat>2</cat><value>1.027798</value></relativerisk><relativerisk><age>10</age><sex>0</sex><cat>3</cat><value>1.0444083</value></relativerisk><relativerisk><age>10</age><sex>0</sex><cat>4</cat><value>1.0626451</value></relativerisk><relativerisk><age>10</age><sex>0</sex><cat>5</cat><value>1.0824847</value></relativerisk><relativerisk><age>10</age><sex>0</sex><cat>6</cat><value>1.1039989</value></relativerisk><relativerisk><age>10</age><sex>0</sex><cat>7</cat><value>1.1273111</value></relativerisk><relativerisk><age>10</age><sex>0</sex><cat>8</cat><value>1.1790094</value></relativerisk><relativerisk><age>10</age><sex>1</sex><cat>0</cat><value>1.0</value></relativerisk><relativerisk><age>10</age><sex>1</sex><cat>1</cat><value>1.0062758</value></relativerisk><relativerisk><age>10</age><sex>1</sex><cat>2</cat><value>1.0135987</value></relativerisk><relativerisk><age>10</age><sex>1</sex><cat>3</cat><value>1.0218143</value></relativerisk><relativerisk><age>10</age><sex>1</sex><cat>4</cat><value>1.0307899</value></relativerisk><relativerisk><age>10</age><sex>1</sex><cat>5</cat><value>1.0405092</value></relativerisk><relativerisk><age>10</age><sex>1</sex><cat>6</cat><value>1.0510049</value></relativerisk><relativerisk><age>10</age><sex>1</sex><cat>7</cat><value>1.0623331</value></relativerisk><relativerisk><age>10</age><sex>1</sex><cat>8</cat><value>1.08356</value></relativerisk><relativerisk><age>11</age><sex>0</sex><cat>0</cat><value>1.0</value></relativerisk><relativerisk><age>11</age><sex>0</sex><cat>1</cat><value>1.0130106</value></relativerisk><relativerisk><age>11</age><sex>0</sex><cat>2</cat><value>1.027798</value></relativerisk><relativerisk><age>11</age><sex>0</sex><cat>3</cat><value>1.0444083</value></relativerisk><relativerisk><age>11</age><sex>0</sex><cat>4</cat><value>1.0626451</value></relativerisk><relativerisk><age>11</age><sex>0</sex><cat>5</cat><value>1.0824847</value></relativerisk><relativerisk><age>11</age><sex>0</sex><cat>6</cat><value>1.1039989</value></relativerisk><relativerisk><age>11</age><sex>0</sex><cat>7</cat><value>1.1273111</value></relativerisk><relativerisk><age>11</age><sex>0</sex><cat>8</cat><value>1.1790094</value></relativerisk><relativerisk><age>11</age><sex>1</sex><cat>0</cat><value>1.0</value></relativerisk><relativerisk><age>11</age><sex>1</sex><cat>1</cat><value>1.0062758</value></relativerisk><relativerisk><age>11</age><sex>1</sex><cat>2</cat><value>1.0135987</value></relativerisk><relativerisk><age>11</age><sex>1</sex><cat>3</cat><value>1.0218143</value></relativerisk><relativerisk><age>11</age><sex>1</sex><cat>4</cat><value>1.0307899</value></relativerisk><relativerisk><age>11</age><sex>1</sex><cat>5</cat><value>1.0405092</value></relativerisk><relativerisk><age>11</age><sex>1</sex><cat>6</cat><value>1.0510049</value></relativerisk><relativerisk><age>11</age><sex>1</sex><cat>7</cat><value>1.0623331</value></relativerisk><relativerisk><age>11</age><sex>1</sex><cat>8</cat><value>1.08356</value></relativerisk><relativerisk><age>12</age><sex>0</sex><cat>0</cat><value>1.0</value></relativerisk><relativerisk><age>12</age><sex>0</sex><cat>1</cat><value>1.0130106</value></relativerisk><relativerisk><age>12</age><sex>0</sex><cat>2</cat><value>1.027798</value></relativerisk><relativerisk><age>12</age><sex>0</sex><cat>3</cat><value>1.0444083</value></relativerisk><relativerisk><age>12</age><sex>0</sex><cat>4</cat><value>1.0626451</value></relativerisk><relativerisk><age>12</age><sex>0</sex><cat>5</cat><value>1.0824847</value></relativerisk><relativerisk><age>12</age><sex>0</sex><cat>6</cat><value>1.1039989</value></relativerisk><relativerisk><age>12</age><sex>0</sex><cat>7</cat><value>1.1273111</value></relativerisk><relativerisk><age>12</age><sex>0</sex><cat>8</cat><value>1.1790094</value></relativerisk><relativerisk><age>12</age><sex>1</sex><cat>0</cat><value>1.0</value></relativerisk><relativerisk><age>12</age><sex>1</sex><cat>1</cat><value>1.0062758</value></relativerisk><relativerisk><age>12</age><sex>1</sex><cat>2</cat><value>1.0135987</value></relativerisk><relativerisk><age>12</age><sex>1</sex><cat>3</cat><value>1.0218143</value></relativerisk><relativerisk><age>12</age><sex>1</sex><cat>4</cat><value>1.0307899</value></relativerisk><relativerisk><age>12</age><sex>1</sex><cat>5</cat><value>1.0405092</value></relativerisk><relativerisk><age>12</age><sex>1</sex><cat>6</cat><value>1.0510049</value></relativerisk><relativerisk><age>12</age><sex>1</sex><cat>7</cat><value>1.0623331</value></relativerisk><relativerisk><age>12</age><sex>1</sex><cat>8</cat><value>1.08356</value></relativerisk><relativerisk><age>13</age><sex>0</sex><cat>0</cat><value>1.0</value></relativerisk><relativerisk><age>13</age><sex>0</sex><cat>1</cat><value>1.0130106</value></relativerisk><relativerisk><age>13</age><sex>0</sex><cat>2</cat><value>1.027798</value></relativerisk><relativerisk><age>13</age><sex>0</sex><cat>3</cat><value>1.0444083</value></relativerisk><relativerisk><age>13</age><sex>0</sex><cat>4</cat><value>1.0626451</value></relativerisk><relativerisk><age>13</age><sex>0</sex><cat>5</cat><value>1.0824847</value></relativerisk><relativerisk><age>13</age><sex>0</sex><cat>6</cat><value>1.1039989</value></relativerisk><relativerisk><age>13</age><sex>0</sex><cat>7</cat><value>1.1273111</value></relativerisk><relativerisk><age>13</age><sex>0</sex><cat>8</cat><value>1.1790094</value></relativerisk><relativerisk><age>13</age><sex>1</sex><cat>0</cat><value>1.0</value></relativerisk><relativerisk><age>13</age><sex>1</sex><cat>1</cat><value>1.0062758</value></relativerisk><relativerisk><age>13</age><sex>1</sex><cat>2</cat><value>1.0135987</value></relativerisk><relativerisk><age>13</age><sex>1</sex><cat>3</cat><value>1.0218143</value></relativerisk><relativerisk><age>13</age><sex>1</sex><cat>4</cat><value>1.0307899</value></relativerisk><relativerisk><age>13</age><sex>1</sex><cat>5</cat><value>1.0405092</value></relativerisk><relativerisk><age>13</age><sex>1</sex><cat>6</cat><value>1.0510049</value></relativerisk><relativerisk><age>13</age><sex>1</sex><cat>7</cat><value>1.0623331</value></relativerisk><relativerisk><age>13</age><sex>1</sex><cat>8</cat><value>1.08356</value></relativerisk><relativerisk><age>14</age><sex>0</sex><cat>0</cat><value>1.0</value></relativerisk><relativerisk><age>14</age><sex>0</sex><cat>1</cat><value>1.0130106</value></relativerisk><relativerisk><age>14</age><sex>0</sex><cat>2</cat><value>1.027798</value></relativerisk><relativerisk><age>14</age><sex>0</sex><cat>3</cat><value>1.0444083</value></relativerisk><relativerisk><age>14</age><sex>0</sex><cat>4</cat><value>1.0626451</value></relativerisk><relativerisk><age>14</age><sex>0</sex><cat>5</cat><value>1.0824847</value></relativerisk><relativerisk><age>14</age><sex>0</sex><cat>6</cat><value>1.1039989</value></relativerisk><relativerisk><age>14</age><sex>0</sex><cat>7</cat><value>1.1273111</value></relativerisk><relativerisk><age>14</age><sex>0</sex><cat>8</cat><value>1.1790094</value></relativerisk><relativerisk><age>14</age><sex>1</sex><cat>0</cat><value>1.0</value></relativerisk><relativerisk><age>14</age><sex>1</sex><cat>1</cat><value>1.0062758</value></relativerisk><relativerisk><age>14</age><sex>1</sex><cat>2</cat><value>1.0135987</value></relativerisk><relativerisk><age>14</age><sex>1</sex><cat>3</cat><value>1.0218143</value></relativerisk><relativerisk><age>14</age><sex>1</sex><cat>4</cat><value>1.0307899</value></relativerisk><relativerisk><age>14</age><sex>1</sex><cat>5</cat><value>1.0405092</value></relativerisk><relativerisk><age>14</age><sex>1</sex><cat>6</cat><value>1.0510049</value></relativerisk><relativerisk><age>14</age><sex>1</sex><cat>7</cat><value>1.0623331</value></relativerisk><relativerisk><age>14</age><sex>1</sex><cat>8</cat><value>1.08356</value></relativerisk><relativerisk><age>15</age><sex>0</sex><cat>0</cat><value>1.0</value></relativerisk><relativerisk><age>15</age><sex>0</sex><cat>1</cat><value>1.0130106</value></relativerisk><relativerisk><age>15</age><sex>0</sex><cat>2</cat><value>1.027798</value></relativerisk><relativerisk><age>15</age><sex>0</sex><cat>3</cat><value>1.0444083</value></relativerisk><relativerisk><age>15</age><sex>0</sex><cat>4</cat><value>1.0626451</value></relativerisk><relativerisk><age>15</age><sex>0</sex><cat>5</cat><value>1.0824847</value></relativerisk><relativerisk><age>15</age><sex>0</sex><cat>6</cat><value>1.1039989</value></relativerisk><relativerisk><age>15</age><sex>0</sex><cat>7</cat><value>1.1273111</value></relativerisk><relativerisk><age>15</age><sex>0</sex><cat>8</cat><value>1.1790094</value></relativerisk><relativerisk><age>15</age><sex>1</sex><cat>0</cat><value>1.0</value></relativerisk><relativerisk><age>15</age><sex>1</sex><cat>1</cat><value>1.0062758</value></relativerisk><relativerisk><age>15</age><sex>1</sex><cat>2</cat><value>1.0135987</value></relativerisk><relativerisk><age>15</age><sex>1</sex><cat>3</cat><value>1.0218143</value></relativerisk><relativerisk><age>15</age><sex>1</sex><cat>4</cat><value>1.0307899</value></relativerisk><relativerisk><age>15</age><sex>1</sex><cat>5</cat><value>1.0405092</value></relativerisk><relativerisk><age>15</age><sex>1</sex><cat>6</cat><value>1.0510049</value></relativerisk><relativerisk><age>15</age><sex>1</sex><cat>7</cat><value>1.0623331</value></relativerisk><relativerisk><age>15</age><sex>1</sex><cat>8</cat><value>1.08356</value></relativerisk><relativerisk><age>16</age><sex>0</sex><cat>0</cat><value>1.0</value></relativerisk><relativerisk><age>16</age><sex>0</sex><cat>1</cat><value>1.0130106</value></relativerisk><relativerisk><age>16</age><sex>0</sex><cat>2</cat><value>1.027798</value></relativerisk><relativerisk><age>16</age><sex>0</sex><cat>3</cat><value>1.0444083</value></relativerisk><relativerisk><age>16</age><sex>0</sex><cat>4</cat><value>1.0626451</value></relativerisk><relativerisk><age>16</age><sex>0</sex><cat>5</cat><value>1.0824847</value></relativerisk><relativerisk><age>16</age><sex>0</sex><cat>6</cat><value>1.1039989</value></relativerisk><relativerisk><age>16</age><sex>0</sex><cat>7</cat><value>1.1273111</value></relativerisk><relativerisk><age>16</age><sex>0</sex><cat>8</cat><value>1.1790094</value></relativerisk><relativerisk><age>16</age><sex>1</sex><cat>0</cat><value>1.0</value></relativerisk><relativerisk><age>16</age><sex>1</sex><cat>1</cat><value>1.0062758</value></relativerisk><relativerisk><age>16</age><sex>1</sex><cat>2</cat><value>1.0135987</value></relativerisk><relativerisk><age>16</age><sex>1</sex><cat>3</cat><value>1.0218143</value></relativerisk><relativerisk><age>16</age><sex>1</sex><cat>4</cat><value>1.0307899</value></relativerisk><relativerisk><age>16</age><sex>1</sex><cat>5</cat><value>1.0405092</value></relativerisk><relativerisk><age>16</age><sex>1</sex><cat>6</cat><value>1.0510049</value></relativerisk><relativerisk><age>16</age><sex>1</sex><cat>7</cat><value>1.0623331</value></relativerisk><relativerisk><age>16</age><sex>1</sex><cat>8</cat><value>1.08356</value></relativerisk><relativerisk><age>17</age><sex>0</sex><cat>0</cat><value>1.0</value></relativerisk><relativerisk><age>17</age><sex>0</sex><cat>1</cat><value>1.0130106</value></relativerisk><relativerisk><age>17</age><sex>0</sex><cat>2</cat><value>1.027798</value></relativerisk><relativerisk><age>17</age><sex>0</sex><cat>3</cat><value>1.0444083</value></relativerisk><relativerisk><age>17</age><sex>0</sex><cat>4</cat><value>1.0626451</value></relativerisk><relativerisk><age>17</age><sex>0</sex><cat>5</cat><value>1.0824847</value></relativerisk><relativerisk><age>17</age><sex>0</sex><cat>6</cat><value>1.1039989</value></relativerisk><relativerisk><age>17</age><sex>0</sex><cat>7</cat><value>1.1273111</value></relativerisk><relativerisk><age>17</age><sex>0</sex><cat>8</cat><value>1.1790094</value></relativerisk><relativerisk><age>17</age><sex>1</sex><cat>0</cat><value>1.0</value></relativerisk><relativerisk><age>17</age><sex>1</sex><cat>1</cat><value>1.0062758</value></relativerisk><relativerisk><age>17</age><sex>1</sex><cat>2</cat><value>1.0135987</value></relativerisk><relativerisk><age>17</age><sex>1</sex><cat>3</cat><value>1.0218143</value></relativerisk><relativerisk><age>17</age><sex>1</sex><cat>4</cat><value>1.0307899</value></relativerisk><relativerisk><age>17</age><sex>1</sex><cat>5</cat><value>1.0405092</value></relativerisk><relativerisk><age>17</age><sex>1</sex><cat>6</cat><value>1.0510049</value></relativerisk><relativerisk><age>17</age><sex>1</sex><cat>7</cat><value>1.0623331</value></relativerisk><relativerisk><age>17</age><sex>1</sex><cat>8</cat><value>1.08356</value></relativerisk><relativerisk><age>18</age><sex>0</sex><cat>0</cat><value>1.0</value></relativerisk><relativerisk><age>18</age><sex>0</sex><cat>1</cat><value>1.0130106</value></relativerisk><relativerisk><age>18</age><sex>0</sex><cat>2</cat><value>1.027798</value></relativerisk><relativerisk><age>18</age><sex>0</sex><cat>3</cat><value>1.0444083</value></relativerisk><relativerisk><age>18</age><sex>0</sex><cat>4</cat><value>1.0626451</value></relativerisk><relativerisk><age>18</age><sex>0</sex><cat>5</cat><value>1.0824847</value></relativerisk><relativerisk><age>18</age><sex>0</sex><cat>6</cat><value>1.1039989</value></relativerisk><relativerisk><age>18</age><sex>0</sex><cat>7</cat><value>1.1273111</value></relativerisk><relativerisk><age>18</age><sex>0</sex><cat>8</cat><value>1.1790094</value></relativerisk><relativerisk><age>18</age><sex>1</sex><cat>0</cat><value>1.0</value></relativerisk><relativerisk><age>18</age><sex>1</sex><cat>1</cat><value>1.0062758</value></relativerisk><relativerisk><age>18</age><sex>1</sex><cat>2</cat><value>1.0135987</value></relativerisk><relativerisk><age>18</age><sex>1</sex><cat>3</cat><value>1.0218143</value></relativerisk><relativerisk><age>18</age><sex>1</sex><cat>4</cat><value>1.0307899</value></relativerisk><relativerisk><age>18</age><sex>1</sex><cat>5</cat><value>1.0405092</value></relativerisk><relativerisk><age>18</age><sex>1</sex><cat>6</cat><value>1.0510049</value></relativerisk><relativerisk><age>18</age><sex>1</sex><cat>7</cat><value>1.0623331</value></relativerisk><relativerisk><age>18</age><sex>1</sex><cat>8</cat><value>1.08356</value></relativerisk><relativerisk><age>19</age><sex>0</sex><cat>0</cat><value>1.0</value></relativerisk><relativerisk><age>19</age><sex>0</sex><cat>1</cat><value>1.0130106</value></relativerisk><relativerisk><age>19</age><sex>0</sex><cat>2</cat><value>1.027798</value></relativerisk><relativerisk><age>19</age><sex>0</sex><cat>3</cat><value>1.0444083</value></relativerisk><relativerisk><age>19</age><sex>0</sex><cat>4</cat><value>1.0626451</value></relativerisk><relativerisk><age>19</age><sex>0</sex><cat>5</cat><value>1.0824847</value></relativerisk><relativerisk><age>19</age><sex>0</sex><cat>6</cat><value>1.1039989</value></relativerisk><relativerisk><age>19</age><sex>0</sex><cat>7</cat><value>1.1273111</value></relativerisk><relativerisk><age>19</age><sex>0</sex><cat>8</cat><value>1.1790094</value></relativerisk><relativerisk><age>19</age><sex>1</sex><cat>0</cat><value>1.0</value></relativerisk><relativerisk><age>19</age><sex>1</sex><cat>1</cat><value>1.0062758</value></relativerisk><relativerisk><age>19</age><sex>1</sex><cat>2</cat><value>1.0135987</value></relativerisk><relativerisk><age>19</age><sex>1</sex><cat>3</cat><value>1.0218143</value></relativerisk><relativerisk><age>19</age><sex>1</sex><cat>4</cat><value>1.0307899</value></relativerisk><relativerisk><age>19</age><sex>1</sex><cat>5</cat><value>1.0405092</value></relativerisk><relativerisk><age>19</age><sex>1</sex><cat>6</cat><value>1.0510049</value></relativerisk><relativerisk><age>19</age><sex>1</sex><cat>7</cat><value>1.0623331</value></relativerisk><relativerisk><age>19</age><sex>1</sex><cat>8</cat><value>1.08356</value></relativerisk><relativerisk><age>20</age><sex>0</sex><cat>0</cat><value>1.0</value></relativerisk><relativerisk><age>20</age><sex>0</sex><cat>1</cat><value>1.0130106</value></relativerisk><relativerisk><age>20</age><sex>0</sex><cat>2</cat><value>1.027798</value></relativerisk><relativerisk><age>20</age><sex>0</sex><cat>3</cat><value>1.0444083</value></relativerisk><relativerisk><age>20</age><sex>0</sex><cat>4</cat><value>1.0626451</value></relativerisk><relativerisk><age>20</age><sex>0</sex><cat>5</cat><value>1.0824847</value></relativerisk><relativerisk><age>20</age><sex>0</sex><cat>6</cat><value>1.1039989</value></relativerisk><relativerisk><age>20</age><sex>0</sex><cat>7</cat><value>1.1273111</value></relativerisk><relativerisk><age>20</age><sex>0</sex><cat>8</cat><value>1.1790094</value></relativerisk><relativerisk><age>20</age><sex>1</sex><cat>0</cat><value>1.0</value></relativerisk><relativerisk><age>20</age><sex>1</sex><cat>1</cat><value>1.0062758</value></relativerisk><relativerisk><age>20</age><sex>1</sex><cat>2</cat><value>1.0135987</value></relativerisk><relativerisk><age>20</age><sex>1</sex><cat>3</cat><value>1.0218143</value></relativerisk><relativerisk><age>20</age><sex>1</sex><cat>4</cat><value>1.0307899</value></relativerisk><relativerisk><age>20</age><sex>1</sex><cat>5</cat><value>1.0405092</value></relativerisk><relativerisk><age>20</age><sex>1</sex><cat>6</cat><value>1.0510049</value></relativerisk><relativerisk><age>20</age><sex>1</sex><cat>7</cat><value>1.0623331</value></relativerisk><relativerisk><age>20</age><sex>1</sex><cat>8</cat><value>1.08356</value></relativerisk><relativerisk><age>21</age><sex>0</sex><cat>0</cat><value>1.0</value></relativerisk><relativerisk><age>21</age><sex>0</sex><cat>1</cat><value>1.0130106</value></relativerisk><relativerisk><age>21</age><sex>0</sex><cat>2</cat><value>1.027798</value></relativerisk><relativerisk><age>21</age><sex>0</sex><cat>3</cat><value>1.0444083</value></relativerisk><relativerisk><age>21</age><sex>0</sex><cat>4</cat><value>1.0626451</value></relativerisk><relativerisk><age>21</age><sex>0</sex><cat>5</cat><value>1.0824847</value></relativerisk><relativerisk><age>21</age><sex>0</sex><cat>6</cat><value>1.1039989</value></relativerisk><relativerisk><age>21</age><sex>0</sex><cat>7</cat><value>1.1273111</value></relativerisk><relativerisk><age>21</age><sex>0</sex><cat>8</cat><value>1.1790094</value></relativerisk><relativerisk><age>21</age><sex>1</sex><cat>0</cat><value>1.0</value></relativerisk><relativerisk><age>21</age><sex>1</sex><cat>1</cat><value>1.0062758</value></relativerisk><relativerisk><age>21</age><sex>1</sex><cat>2</cat><value>1.0135987</value></relativerisk><relativerisk><age>21</age><sex>1</sex><cat>3</cat><value>1.0218143</value></relativerisk><relativerisk><age>21</age><sex>1</sex><cat>4</cat><value>1.0307899</value></relativerisk><relativerisk><age>21</age><sex>1</sex><cat>5</cat><value>1.0405092</value></relativerisk><relativerisk><age>21</age><sex>1</sex><cat>6</cat><value>1.0510049</value></relativerisk><relativerisk><age>21</age><sex>1</sex><cat>7</cat><value>1.0623331</value></relativerisk><relativerisk><age>21</age><sex>1</sex><cat>8</cat><value>1.08356</value></relativerisk><relativerisk><age>22</age><sex>0</sex><cat>0</cat><value>1.0</value></relativerisk><relativerisk><age>22</age><sex>0</sex><cat>1</cat><value>1.0130106</value></relativerisk><relativerisk><age>22</age><sex>0</sex><cat>2</cat><value>1.027798</value></relativerisk><relativerisk><age>22</age><sex>0</sex><cat>3</cat><value>1.0444083</value></relativerisk><relativerisk><age>22</age><sex>0</sex><cat>4</cat><value>1.0626451</value></relativerisk><relativerisk><age>22</age><sex>0</sex><cat>5</cat><value>1.0824847</value></relativerisk><relativerisk><age>22</age><sex>0</sex><cat>6</cat><value>1.1039989</value></relativerisk><relativerisk><age>22</age><sex>0</sex><cat>7</cat><value>1.1273111</value></relativerisk><relativerisk><age>22</age><sex>0</sex><cat>8</cat><value>1.1790094</value></relativerisk><relativerisk><age>22</age><sex>1</sex><cat>0</cat><value>1.0</value></relativerisk><relativerisk><age>22</age><sex>1</sex><cat>1</cat><value>1.0062758</value></relativerisk><relativerisk><age>22</age><sex>1</sex><cat>2</cat><value>1.0135987</value></relativerisk><relativerisk><age>22</age><sex>1</sex><cat>3</cat><value>1.0218143</value></relativerisk><relativerisk><age>22</age><sex>1</sex><cat>4</cat><value>1.0307899</value></relativerisk><relativerisk><age>22</age><sex>1</sex><cat>5</cat><value>1.0405092</value></relativerisk><relativerisk><age>22</age><sex>1</sex><cat>6</cat><value>1.0510049</value></relativerisk><relativerisk><age>22</age><sex>1</sex><cat>7</cat><value>1.0623331</value></relativerisk><relativerisk><age>22</age><sex>1</sex><cat>8</cat><value>1.08356</value></relativerisk><relativerisk><age>23</age><sex>0</sex><cat>0</cat><value>1.0</value></relativerisk><relativerisk><age>23</age><sex>0</sex><cat>1</cat><value>1.0130106</value></relativerisk><relativerisk><age>23</age><sex>0</sex><cat>2</cat><value>1.027798</value></relativerisk><relativerisk><age>23</age><sex>0</sex><cat>3</cat><value>1.0444083</value></relativerisk><relativerisk><age>23</age><sex>0</sex><cat>4</cat><value>1.0626451</value></relativerisk><relativerisk><age>23</age><sex>0</sex><cat>5</cat><value>1.0824847</value></relativerisk><relativerisk><age>23</age><sex>0</sex><cat>6</cat><value>1.1039989</value></relativerisk><relativerisk><age>23</age><sex>0</sex><cat>7</cat><value>1.1273111</value></relativerisk><relativerisk><age>23</age><sex>0</sex><cat>8</cat><value>1.1790094</value></relativerisk><relativerisk><age>23</age><sex>1</sex><cat>0</cat><value>1.0</value></relativerisk><relativerisk><age>23</age><sex>1</sex><cat>1</cat><value>1.0062758</value></relativerisk><relativerisk><age>23</age><sex>1</sex><cat>2</cat><value>1.0135987</value></relativerisk><relativerisk><age>23</age><sex>1</sex><cat>3</cat><value>1.0218143</value></relativerisk><relativerisk><age>23</age><sex>1</sex><cat>4</cat><value>1.0307899</value></relativerisk><relativerisk><age>23</age><sex>1</sex><cat>5</cat><value>1.0405092</value></relativerisk><relativerisk><age>23</age><sex>1</sex><cat>6</cat><value>1.0510049</value></relativerisk><relativerisk><age>23</age><sex>1</sex><cat>7</cat><value>1.0623331</value></relativerisk><relativerisk><age>23</age><sex>1</sex><cat>8</cat><value>1.08356</value></relativerisk><relativerisk><age>24</age><sex>0</sex><cat>0</cat><value>1.0</value></relativerisk><relativerisk><age>24</age><sex>0</sex><cat>1</cat><value>1.0130106</value></relativerisk><relativerisk><age>24</age><sex>0</sex><cat>2</cat><value>1.027798</value></relativerisk><relativerisk><age>24</age><sex>0</sex><cat>3</cat><value>1.0444083</value></relativerisk><relativerisk><age>24</age><sex>0</sex><cat>4</cat><value>1.0626451</value></relativerisk><relativerisk><age>24</age><sex>0</sex><cat>5</cat><value>1.0824847</value></relativerisk><relativerisk><age>24</age><sex>0</sex><cat>6</cat><value>1.1039989</value></relativerisk><relativerisk><age>24</age><sex>0</sex><cat>7</cat><value>1.1273111</value></relativerisk><relativerisk><age>24</age><sex>0</sex><cat>8</cat><value>1.1790094</value></relativerisk><relativerisk><age>24</age><sex>1</sex><cat>0</cat><value>1.0</value></relativerisk><relativerisk><age>24</age><sex>1</sex><cat>1</cat><value>1.0062758</value></relativerisk><relativerisk><age>24</age><sex>1</sex><cat>2</cat><value>1.0135987</value></relativerisk><relativerisk><age>24</age><sex>1</sex><cat>3</cat><value>1.0218143</value></relativerisk><relativerisk><age>24</age><sex>1</sex><cat>4</cat><value>1.0307899</value></relativerisk><relativerisk><age>24</age><sex>1</sex><cat>5</cat><value>1.0405092</value></relativerisk><relativerisk><age>24</age><sex>1</sex><cat>6</cat><value>1.0510049</value></relativerisk><relativerisk><age>24</age><sex>1</sex><cat>7</cat><value>1.0623331</value></relativerisk><relativerisk><age>24</age><sex>1</sex><cat>8</cat><value>1.08356</value></relativerisk><relativerisk><age>25</age><sex>0</sex><cat>0</cat><value>1.0</value></relativerisk><relativerisk><age>25</age><sex>0</sex><cat>1</cat><value>1.0130106</value></relativerisk><relativerisk><age>25</age><sex>0</sex><cat>2</cat><value>1.027798</value></relativerisk><relativerisk><age>25</age><sex>0</sex><cat>3</cat><value>1.0444083</value></relativerisk><relativerisk><age>25</age><sex>0</sex><cat>4</cat><value>1.0626451</value></relativerisk><relativerisk><age>25</age><sex>0</sex><cat>5</cat><value>1.0824847</value></relativerisk><relativerisk><age>25</age><sex>0</sex><cat>6</cat><value>1.1039989</value></relativerisk><relativerisk><age>25</age><sex>0</sex><cat>7</cat><value>1.1273111</value></relativerisk><relativerisk><age>25</age><sex>0</sex><cat>8</cat><value>1.1790094</value></relativerisk><relativerisk><age>25</age><sex>1</sex><cat>0</cat><value>1.0</value></relativerisk><relativerisk><age>25</age><sex>1</sex><cat>1</cat><value>1.0062758</value></relativerisk><relativerisk><age>25</age><sex>1</sex><cat>2</cat><value>1.0135987</value></relativerisk><relativerisk><age>25</age><sex>1</sex><cat>3</cat><value>1.0218143</value></relativerisk><relativerisk><age>25</age><sex>1</sex><cat>4</cat><value>1.0307899</value></relativerisk><relativerisk><age>25</age><sex>1</sex><cat>5</cat><value>1.0405092</value></relativerisk><relativerisk><age>25</age><sex>1</sex><cat>6</cat><value>1.0510049</value></relativerisk><relativerisk><age>25</age><sex>1</sex><cat>7</cat><value>1.0623331</value></relativerisk><relativerisk><age>25</age><sex>1</sex><cat>8</cat><value>1.08356</value></relativerisk><relativerisk><age>26</age><sex>0</sex><cat>0</cat><value>1.0</value></relativerisk><relativerisk><age>26</age><sex>0</sex><cat>1</cat><value>1.0130106</value></relativerisk><relativerisk><age>26</age><sex>0</sex><cat>2</cat><value>1.027798</value></relativerisk><relativerisk><age>26</age><sex>0</sex><cat>3</cat><value>1.0444083</value></relativerisk><relativerisk><age>26</age><sex>0</sex><cat>4</cat><value>1.0626451</value></relativerisk><relativerisk><age>26</age><sex>0</sex><cat>5</cat><value>1.0824847</value></relativerisk><relativerisk><age>26</age><sex>0</sex><cat>6</cat><value>1.1039989</value></relativerisk><relativerisk><age>26</age><sex>0</sex><cat>7</cat><value>1.1273111</value></relativerisk><relativerisk><age>26</age><sex>0</sex><cat>8</cat><value>1.1790094</value></relativerisk><relativerisk><age>26</age><sex>1</sex><cat>0</cat><value>1.0</value></relativerisk><relativerisk><age>26</age><sex>1</sex><cat>1</cat><value>1.0062758</value></relativerisk><relativerisk><age>26</age><sex>1</sex><cat>2</cat><value>1.0135987</value></relativerisk><relativerisk><age>26</age><sex>1</sex><cat>3</cat><value>1.0218143</value></relativerisk><relativerisk><age>26</age><sex>1</sex><cat>4</cat><value>1.0307899</value></relativerisk><relativerisk><age>26</age><sex>1</sex><cat>5</cat><value>1.0405092</value></relativerisk><relativerisk><age>26</age><sex>1</sex><cat>6</cat><value>1.0510049</value></relativerisk><relativerisk><age>26</age><sex>1</sex><cat>7</cat><value>1.0623331</value></relativerisk><relativerisk><age>26</age><sex>1</sex><cat>8</cat><value>1.08356</value></relativerisk><relativerisk><age>27</age><sex>0</sex><cat>0</cat><value>1.0</value></relativerisk><relativerisk><age>27</age><sex>0</sex><cat>1</cat><value>1.0130106</value></relativerisk><relativerisk><age>27</age><sex>0</sex><cat>2</cat><value>1.027798</value></relativerisk><relativerisk><age>27</age><sex>0</sex><cat>3</cat><value>1.0444083</value></relativerisk><relativerisk><age>27</age><sex>0</sex><cat>4</cat><value>1.0626451</value></relativerisk><relativerisk><age>27</age><sex>0</sex><cat>5</cat><value>1.0824847</value></relativerisk><relativerisk><age>27</age><sex>0</sex><cat>6</cat><value>1.1039989</value></relativerisk><relativerisk><age>27</age><sex>0</sex><cat>7</cat><value>1.1273111</value></relativerisk><relativerisk><age>27</age><sex>0</sex><cat>8</cat><value>1.1790094</value></relativerisk><relativerisk><age>27</age><sex>1</sex><cat>0</cat><value>1.0</value></relativerisk><relativerisk><age>27</age><sex>1</sex><cat>1</cat><value>1.0062758</value></relativerisk><relativerisk><age>27</age><sex>1</sex><cat>2</cat><value>1.0135987</value></relativerisk><relativerisk><age>27</age><sex>1</sex><cat>3</cat><value>1.0218143</value></relativerisk><relativerisk><age>27</age><sex>1</sex><cat>4</cat><value>1.0307899</value></relativerisk><relativerisk><age>27</age><sex>1</sex><cat>5</cat><value>1.0405092</value></relativerisk><relativerisk><age>27</age><sex>1</sex><cat>6</cat><value>1.0510049</value></relativerisk><relativerisk><age>27</age><sex>1</sex><cat>7</cat><value>1.0623331</value></relativerisk><relativerisk><age>27</age><sex>1</sex><cat>8</cat><value>1.08356</value></relativerisk><relativerisk><age>28</age><sex>0</sex><cat>0</cat><value>1.0</value></relativerisk><relativerisk><age>28</age><sex>0</sex><cat>1</cat><value>1.0130106</value></relativerisk><relativerisk><age>28</age><sex>0</sex><cat>2</cat><value>1.027798</value></relativerisk><relativerisk><age>28</age><sex>0</sex><cat>3</cat><value>1.0444083</value></relativerisk><relativerisk><age>28</age><sex>0</sex><cat>4</cat><value>1.0626451</value></relativerisk><relativerisk><age>28</age><sex>0</sex><cat>5</cat><value>1.0824847</value></relativerisk><relativerisk><age>28</age><sex>0</sex><cat>6</cat><value>1.1039989</value></relativerisk><relativerisk><age>28</age><sex>0</sex><cat>7</cat><value>1.1273111</value></relativerisk><relativerisk><age>28</age><sex>0</sex><cat>8</cat><value>1.1790094</value></relativerisk><relativerisk><age>28</age><sex>1</sex><cat>0</cat><value>1.0</value></relativerisk><relativerisk><age>28</age><sex>1</sex><cat>1</cat><value>1.0062758</value></relativerisk><relativerisk><age>28</age><sex>1</sex><cat>2</cat><value>1.0135987</value></relativerisk><relativerisk><age>28</age><sex>1</sex><cat>3</cat><value>1.0218143</value></relativerisk><relativerisk><age>28</age><sex>1</sex><cat>4</cat><value>1.0307899</value></relativerisk><relativerisk><age>28</age><sex>1</sex><cat>5</cat><value>1.0405092</value></relativerisk><relativerisk><age>28</age><sex>1</sex><cat>6</cat><value>1.0510049</value></relativerisk><relativerisk><age>28</age><sex>1</sex><cat>7</cat><value>1.0623331</value></relativerisk><relativerisk><age>28</age><sex>1</sex><cat>8</cat><value>1.08356</value></relativerisk><relativerisk><age>29</age><sex>0</sex><cat>0</cat><value>1.0</value></relativerisk><relativerisk><age>29</age><sex>0</sex><cat>1</cat><value>1.0130106</value></relativerisk><relativerisk><age>29</age><sex>0</sex><cat>2</cat><value>1.027798</value></relativerisk><relativerisk><age>29</age><sex>0</sex><cat>3</cat><value>1.0444083</value></relativerisk><relativerisk><age>29</age><sex>0</sex><cat>4</cat><value>1.0626451</value></relativerisk><relativerisk><age>29</age><sex>0</sex><cat>5</cat><value>1.0824847</value></relativerisk><relativerisk><age>29</age><sex>0</sex><cat>6</cat><value>1.1039989</value></relativerisk><relativerisk><age>29</age><sex>0</sex><cat>7</cat><value>1.1273111</value></relativerisk><relativerisk><age>29</age><sex>0</sex><cat>8</cat><value>1.1790094</value></relativerisk><relativerisk><age>29</age><sex>1</sex><cat>0</cat><value>1.0</value></relativerisk><relativerisk><age>29</age><sex>1</sex><cat>1</cat><value>1.0062758</value></relativerisk><relativerisk><age>29</age><sex>1</sex><cat>2</cat><value>1.0135987</value></relativerisk><relativerisk><age>29</age><sex>1</sex><cat>3</cat><value>1.0218143</value></relativerisk><relativerisk><age>29</age><sex>1</sex><cat>4</cat><value>1.0307899</value></relativerisk><relativerisk><age>29</age><sex>1</sex><cat>5</cat><value>1.0405092</value></relativerisk><relativerisk><age>29</age><sex>1</sex><cat>6</cat><value>1.0510049</value></relativerisk><relativerisk><age>29</age><sex>1</sex><cat>7</cat><value>1.0623331</value></relativerisk><relativerisk><age>29</age><sex>1</sex><cat>8</cat><value>1.08356</value></relativerisk><relativerisk><age>30</age><sex>0</sex><cat>0</cat><value>1.0</value></relativerisk><relativerisk><age>30</age><sex>0</sex><cat>1</cat><value>1.0130106</value></relativerisk><relativerisk><age>30</age><sex>0</sex><cat>2</cat><value>1.027798</value></relativerisk><relativerisk><age>30</age><sex>0</sex><cat>3</cat><value>1.0444083</value></relativerisk><relativerisk><age>30</age><sex>0</sex><cat>4</cat><value>1.0626451</value></relativerisk><relativerisk><age>30</age><sex>0</sex><cat>5</cat><value>1.0824847</value></relativerisk><relativerisk><age>30</age><sex>0</sex><cat>6</cat><value>1.1039989</value></relativerisk><relativerisk><age>30</age><sex>0</sex><cat>7</cat><value>1.1273111</value></relativerisk><relativerisk><age>30</age><sex>0</sex><cat>8</cat><value>1.1790094</value></relativerisk><relativerisk><age>30</age><sex>1</sex><cat>0</cat><value>1.0</value></relativerisk><relativerisk><age>30</age><sex>1</sex><cat>1</cat><value>1.0062758</value></relativerisk><relativerisk><age>30</age><sex>1</sex><cat>2</cat><value>1.0135987</value></relativerisk><relativerisk><age>30</age><sex>1</sex><cat>3</cat><value>1.0218143</value></relativerisk><relativerisk><age>30</age><sex>1</sex><cat>4</cat><value>1.0307899</value></relativerisk><relativerisk><age>30</age><sex>1</sex><cat>5</cat><value>1.0405092</value></relativerisk><relativerisk><age>30</age><sex>1</sex><cat>6</cat><value>1.0510049</value></relativerisk><relativerisk><age>30</age><sex>1</sex><cat>7</cat><value>1.0623331</value></relativerisk><relativerisk><age>30</age><sex>1</sex><cat>8</cat><value>1.08356</value></relativerisk><relativerisk><age>31</age><sex>0</sex><cat>0</cat><value>1.0</value></relativerisk><relativerisk><age>31</age><sex>0</sex><cat>1</cat><value>1.0130106</value></relativerisk><relativerisk><age>31</age><sex>0</sex><cat>2</cat><value>1.027798</value></relativerisk><relativerisk><age>31</age><sex>0</sex><cat>3</cat><value>1.0444083</value></relativerisk><relativerisk><age>31</age><sex>0</sex><cat>4</cat><value>1.0626451</value></relativerisk><relativerisk><age>31</age><sex>0</sex><cat>5</cat><value>1.0824847</value></relativerisk><relativerisk><age>31</age><sex>0</sex><cat>6</cat><value>1.1039989</value></relativerisk><relativerisk><age>31</age><sex>0</sex><cat>7</cat><value>1.1273111</value></relativerisk><relativerisk><age>31</age><sex>0</sex><cat>8</cat><value>1.1790094</value></relativerisk><relativerisk><age>31</age><sex>1</sex><cat>0</cat><value>1.0</value></relativerisk><relativerisk><age>31</age><sex>1</sex><cat>1</cat><value>1.0062758</value></relativerisk><relativerisk><age>31</age><sex>1</sex><cat>2</cat><value>1.0135987</value></relativerisk><relativerisk><age>31</age><sex>1</sex><cat>3</cat><value>1.0218143</value></relativerisk><relativerisk><age>31</age><sex>1</sex><cat>4</cat><value>1.0307899</value></relativerisk><relativerisk><age>31</age><sex>1</sex><cat>5</cat><value>1.0405092</value></relativerisk><relativerisk><age>31</age><sex>1</sex><cat>6</cat><value>1.0510049</value></relativerisk><relativerisk><age>31</age><sex>1</sex><cat>7</cat><value>1.0623331</value></relativerisk><relativerisk><age>31</age><sex>1</sex><cat>8</cat><value>1.08356</value></relativerisk><relativerisk><age>32</age><sex>0</sex><cat>0</cat><value>1.0</value></relativerisk><relativerisk><age>32</age><sex>0</sex><cat>1</cat><value>1.0130106</value></relativerisk><relativerisk><age>32</age><sex>0</sex><cat>2</cat><value>1.027798</value></relativerisk><relativerisk><age>32</age><sex>0</sex><cat>3</cat><value>1.0444083</value></relativerisk><relativerisk><age>32</age><sex>0</sex><cat>4</cat><value>1.0626451</value></relativerisk><relativerisk><age>32</age><sex>0</sex><cat>5</cat><value>1.0824847</value></relativerisk><relativerisk><age>32</age><sex>0</sex><cat>6</cat><value>1.1039989</value></relativerisk><relativerisk><age>32</age><sex>0</sex><cat>7</cat><value>1.1273111</value></relativerisk><relativerisk><age>32</age><sex>0</sex><cat>8</cat><value>1.1790094</value></relativerisk><relativerisk><age>32</age><sex>1</sex><cat>0</cat><value>1.0</value></relativerisk><relativerisk><age>32</age><sex>1</sex><cat>1</cat><value>1.0062758</value></relativerisk><relativerisk><age>32</age><sex>1</sex><cat>2</cat><value>1.0135987</value></relativerisk><relativerisk><age>32</age><sex>1</sex><cat>3</cat><value>1.0218143</value></relativerisk><relativerisk><age>32</age><sex>1</sex><cat>4</cat><value>1.0307899</value></relativerisk><relativerisk><age>32</age><sex>1</sex><cat>5</cat><value>1.0405092</value></relativerisk><relativerisk><age>32</age><sex>1</sex><cat>6</cat><value>1.0510049</value></relativerisk><relativerisk><age>32</age><sex>1</sex><cat>7</cat><value>1.0623331</value></relativerisk><relativerisk><age>32</age><sex>1</sex><cat>8</cat><value>1.08356</value></relativerisk><relativerisk><age>33</age><sex>0</sex><cat>0</cat><value>1.0</value></relativerisk><relativerisk><age>33</age><sex>0</sex><cat>1</cat><value>1.0130106</value></relativerisk><relativerisk><age>33</age><sex>0</sex><cat>2</cat><value>1.027798</value></relativerisk><relativerisk><age>33</age><sex>0</sex><cat>3</cat><value>1.0444083</value></relativerisk><relativerisk><age>33</age><sex>0</sex><cat>4</cat><value>1.0626451</value></relativerisk><relativerisk><age>33</age><sex>0</sex><cat>5</cat><value>1.0824847</value></relativerisk><relativerisk><age>33</age><sex>0</sex><cat>6</cat><value>1.1039989</value></relativerisk><relativerisk><age>33</age><sex>0</sex><cat>7</cat><value>1.1273111</value></relativerisk><relativerisk><age>33</age><sex>0</sex><cat>8</cat><value>1.1790094</value></relativerisk><relativerisk><age>33</age><sex>1</sex><cat>0</cat><value>1.0</value></relativerisk><relativerisk><age>33</age><sex>1</sex><cat>1</cat><value>1.0062758</value></relativerisk><relativerisk><age>33</age><sex>1</sex><cat>2</cat><value>1.0135987</value></relativerisk><relativerisk><age>33</age><sex>1</sex><cat>3</cat><value>1.0218143</value></relativerisk><relativerisk><age>33</age><sex>1</sex><cat>4</cat><value>1.0307899</value></relativerisk><relativerisk><age>33</age><sex>1</sex><cat>5</cat><value>1.0405092</value></relativerisk><relativerisk><age>33</age><sex>1</sex><cat>6</cat><value>1.0510049</value></relativerisk><relativerisk><age>33</age><sex>1</sex><cat>7</cat><value>1.0623331</value></relativerisk><relativerisk><age>33</age><sex>1</sex><cat>8</cat><value>1.08356</value></relativerisk><relativerisk><age>34</age><sex>0</sex><cat>0</cat><value>1.0</value></relativerisk><relativerisk><age>34</age><sex>0</sex><cat>1</cat><value>1.0130106</value></relativerisk><relativerisk><age>34</age><sex>0</sex><cat>2</cat><value>1.027798</value></relativerisk><relativerisk><age>34</age><sex>0</sex><cat>3</cat><value>1.0444083</value></relativerisk><relativerisk><age>34</age><sex>0</sex><cat>4</cat><value>1.0626451</value></relativerisk><relativerisk><age>34</age><sex>0</sex><cat>5</cat><value>1.0824847</value></relativerisk><relativerisk><age>34</age><sex>0</sex><cat>6</cat><value>1.1039989</value></relativerisk><relativerisk><age>34</age><sex>0</sex><cat>7</cat><value>1.1273111</value></relativerisk><relativerisk><age>34</age><sex>0</sex><cat>8</cat><value>1.1790094</value></relativerisk><relativerisk><age>34</age><sex>1</sex><cat>0</cat><value>1.0</value></relativerisk><relativerisk><age>34</age><sex>1</sex><cat>1</cat><value>1.0062758</value></relativerisk><relativerisk><age>34</age><sex>1</sex><cat>2</cat><value>1.0135987</value></relativerisk><relativerisk><age>34</age><sex>1</sex><cat>3</cat><value>1.0218143</value></relativerisk><relativerisk><age>34</age><sex>1</sex><cat>4</cat><value>1.0307899</value></relativerisk><relativerisk><age>34</age><sex>1</sex><cat>5</cat><value>1.0405092</value></relativerisk><relativerisk><age>34</age><sex>1</sex><cat>6</cat><value>1.0510049</value></relativerisk><relativerisk><age>34</age><sex>1</sex><cat>7</cat><value>1.0623331</value></relativerisk><relativerisk><age>34</age><sex>1</sex><cat>8</cat><value>1.08356</value></relativerisk><relativerisk><age>35</age><sex>0</sex><cat>0</cat><value>1.0</value></relativerisk><relativerisk><age>35</age><sex>0</sex><cat>1</cat><value>1.0102439</value></relativerisk><relativerisk><age>35</age><sex>0</sex><cat>2</cat><value>1.0218476</value></relativerisk><relativerisk><age>35</age><sex>0</sex><cat>3</cat><value>1.0348341</value></relativerisk><relativerisk><age>35</age><sex>0</sex><cat>4</cat><value>1.0490369</value></relativerisk><relativerisk><age>35</age><sex>0</sex><cat>5</cat><value>1.0644256</value></relativerisk><relativerisk><age>35</age><sex>0</sex><cat>6</cat><value>1.0810438</value></relativerisk><relativerisk><age>35</age><sex>0</sex><cat>7</cat><value>1.0989746</value></relativerisk><relativerisk><age>35</age><sex>0</sex><cat>8</cat><value>1.1384217</value></relativerisk><relativerisk><age>35</age><sex>1</sex><cat>0</cat><value>1.0</value></relativerisk><relativerisk><age>35</age><sex>1</sex><cat>1</cat><value>1.0043864</value></relativerisk><relativerisk><age>35</age><sex>1</sex><cat>2</cat><value>1.0094657</value></relativerisk><relativerisk><age>35</age><sex>1</sex><cat>3</cat><value>1.0151155</value></relativerisk><relativerisk><age>35</age><sex>1</sex><cat>4</cat><value>1.0212315</value></relativerisk><relativerisk><age>35</age><sex>1</sex><cat>5</cat><value>1.0277911</value></relativerisk><relativerisk><age>35</age><sex>1</sex><cat>6</cat><value>1.0348045</value></relativerisk><relativerisk><age>35</age><sex>1</sex><cat>7</cat><value>1.042297</value></relativerisk><relativerisk><age>35</age><sex>1</sex><cat>8</cat><value>1.0560949</value></relativerisk><relativerisk><age>36</age><sex>0</sex><cat>0</cat><value>1.0</value></relativerisk><relativerisk><age>36</age><sex>0</sex><cat>1</cat><value>1.0097454</value></relativerisk><relativerisk><age>36</age><sex>0</sex><cat>2</cat><value>1.0207777</value></relativerisk><relativerisk><age>36</age><sex>0</sex><cat>3</cat><value>1.0331168</value></relativerisk><relativerisk><age>36</age><sex>0</sex><cat>4</cat><value>1.0466031</value></relativerisk><relativerisk><age>36</age><sex>0</sex><cat>5</cat><value>1.0612061</value></relativerisk><relativerisk><age>36</age><sex>0</sex><cat>6</cat><value>1.0769666</value></relativerisk><relativerisk><age>36</age><sex>0</sex><cat>7</cat><value>1.0939621</value></relativerisk><relativerisk><age>36</age><sex>0</sex><cat>8</cat><value>1.1313177</value></relativerisk><relativerisk><age>36</age><sex>1</sex><cat>0</cat><value>1.0</value></relativerisk><relativerisk><age>36</age><sex>1</sex><cat>1</cat><value>1.0042963</value></relativerisk><relativerisk><age>36</age><sex>1</sex><cat>2</cat><value>1.0092665</value></relativerisk><relativerisk><age>36</age><sex>1</sex><cat>3</cat><value>1.0147891</value></relativerisk><relativerisk><age>36</age><sex>1</sex><cat>4</cat><value>1.0207608</value></relativerisk><relativerisk><age>36</age><sex>1</sex><cat>5</cat><value>1.0271581</value></relativerisk><relativerisk><age>36</age><sex>1</sex><cat>6</cat><value>1.0339904</value></relativerisk><relativerisk><age>36</age><sex>1</sex><cat>7</cat><value>1.0412811</value></relativerisk><relativerisk><age>36</age><sex>1</sex><cat>8</cat><value>1.0546832</value></relativerisk><relativerisk><age>37</age><sex>0</sex><cat>0</cat><value>1.0</value></relativerisk><relativerisk><age>37</age><sex>0</sex><cat>1</cat><value>1.0092974</value></relativerisk><relativerisk><age>37</age><sex>0</sex><cat>2</cat><value>1.0198165</value></relativerisk><relativerisk><age>37</age><sex>0</sex><cat>3</cat><value>1.0315745</value></relativerisk><relativerisk><age>37</age><sex>0</sex><cat>4</cat><value>1.0444177</value></relativerisk><relativerisk><age>37</age><sex>0</sex><cat>5</cat><value>1.0583166</value></relativerisk><relativerisk><age>37</age><sex>0</sex><cat>6</cat><value>1.073309</value></relativerisk><relativerisk><age>37</age><sex>0</sex><cat>7</cat><value>1.0894676</value></relativerisk><relativerisk><age>37</age><sex>0</sex><cat>8</cat><value>1.1249572</value></relativerisk><relativerisk><age>37</age><sex>1</sex><cat>0</cat><value>1.0</value></relativerisk><relativerisk><age>37</age><sex>1</sex><cat>1</cat><value>1.0042295</value></relativerisk><relativerisk><age>37</age><sex>1</sex><cat>2</cat><value>1.0091176</value></relativerisk><relativerisk><age>37</age><sex>1</sex><cat>3</cat><value>1.0145433</value></relativerisk><relativerisk><age>37</age><sex>1</sex><cat>4</cat><value>1.0204031</value></relativerisk><relativerisk><age>37</age><sex>1</sex><cat>5</cat><value>1.0266734</value></relativerisk><relativerisk><age>37</age><sex>1</sex><cat>6</cat><value>1.0333622</value></relativerisk><relativerisk><age>37</age><sex>1</sex><cat>7</cat><value>1.0404912</value></relativerisk><relativerisk><age>37</age><sex>1</sex><cat>8</cat><value>1.0535718</value></relativerisk><relativerisk><age>38</age><sex>0</sex><cat>0</cat><value>1.0</value></relativerisk><relativerisk><age>38</age><sex>0</sex><cat>1</cat><value>1.0087563</value></relativerisk><relativerisk><age>38</age><sex>0</sex><cat>2</cat><value>1.0186553</value></relativerisk><relativerisk><age>38</age><sex>0</sex><cat>3</cat><value>1.0297111</value></relativerisk><relativerisk><age>38</age><sex>0</sex><cat>4</cat><value>1.0417776</value></relativerisk><relativerisk><age>38</age><sex>0</sex><cat>5</cat><value>1.0548258</value></relativerisk><relativerisk><age>38</age><sex>0</sex><cat>6</cat><value>1.0688901</value></relativerisk><relativerisk><age>38</age><sex>0</sex><cat>7</cat><value>1.0840385</value></relativerisk><relativerisk><age>38</age><sex>0</sex><cat>8</cat><value>1.1172769</value></relativerisk><relativerisk><age>38</age><sex>1</sex><cat>0</cat><value>1.0</value></relativerisk><relativerisk><age>38</age><sex>1</sex><cat>1</cat><value>1.0042195</value></relativerisk><relativerisk><age>38</age><sex>1</sex><cat>2</cat><value>1.0090925</value></relativerisk><relativerisk><age>38</age><sex>1</sex><cat>3</cat><value>1.0144969</value></relativerisk><relativerisk><age>38</age><sex>1</sex><cat>4</cat><value>1.0203292</value></relativerisk><relativerisk><age>38</age><sex>1</sex><cat>5</cat><value>1.0265647</value></relativerisk><relativerisk><age>38</age><sex>1</sex><cat>6</cat><value>1.0332106</value></relativerisk><relativerisk><age>38</age><sex>1</sex><cat>7</cat><value>1.0402882</value></relativerisk><relativerisk><age>38</age><sex>1</sex><cat>8</cat><value>1.0532577</value></relativerisk><relativerisk><age>39</age><sex>0</sex><cat>0</cat><value>1.0</value></relativerisk><relativerisk><age>39</age><sex>0</sex><cat>1</cat><value>1.008709</value></relativerisk><relativerisk><age>39</age><sex>0</sex><cat>2</cat><value>1.0185549</value></relativerisk><relativerisk><age>39</age><sex>0</sex><cat>3</cat><value>1.029552</value></relativerisk><relativerisk><age>39</age><sex>0</sex><cat>4</cat><value>1.0415555</value></relativerisk><relativerisk><age>39</age><sex>0</sex><cat>5</cat><value>1.0545372</value></relativerisk><relativerisk><age>39</age><sex>0</sex><cat>6</cat><value>1.0685319</value></relativerisk><relativerisk><age>39</age><sex>0</sex><cat>7</cat><value>1.0836084</value></relativerisk><relativerisk><age>39</age><sex>0</sex><cat>8</cat><value>1.1167033</value></relativerisk><relativerisk><age>39</age><sex>1</sex><cat>0</cat><value>1.0</value></relativerisk><relativerisk><age>39</age><sex>1</sex><cat>1</cat><value>1.0042579</value></relativerisk><relativerisk><age>39</age><sex>1</sex><cat>2</cat><value>1.0091728</value></relativerisk><relativerisk><age>39</age><sex>1</sex><cat>3</cat><value>1.0146209</value></relativerisk><relativerisk><age>39</age><sex>1</sex><cat>4</cat><value>1.0204972</value></relativerisk><relativerisk><age>39</age><sex>1</sex><cat>5</cat><value>1.0267764</value></relativerisk><relativerisk><age>39</age><sex>1</sex><cat>6</cat><value>1.0334655</value></relativerisk><relativerisk><age>39</age><sex>1</sex><cat>7</cat><value>1.0405855</value></relativerisk><relativerisk><age>39</age><sex>1</sex><cat>8</cat><value>1.0536233</value></relativerisk><relativerisk><age>40</age><sex>0</sex><cat>0</cat><value>1.0</value></relativerisk><relativerisk><age>40</age><sex>0</sex><cat>1</cat><value>1.0053335</value></relativerisk><relativerisk><age>40</age><sex>0</sex><cat>2</cat><value>1.0111538</value></relativerisk><relativerisk><age>40</age><sex>0</sex><cat>3</cat><value>1.0173926</value></relativerisk><relativerisk><age>40</age><sex>0</sex><cat>4</cat><value>1.0238906</value></relativerisk><relativerisk><age>40</age><sex>0</sex><cat>5</cat><value>1.0305573</value></relativerisk><relativerisk><age>40</age><sex>0</sex><cat>6</cat><value>1.037333</value></relativerisk><relativerisk><age>40</age><sex>0</sex><cat>7</cat><value>1.0441661</value></relativerisk><relativerisk><age>40</age><sex>0</sex><cat>8</cat><value>1.0571613</value></relativerisk><relativerisk><age>40</age><sex>1</sex><cat>0</cat><value>1.0</value></relativerisk><relativerisk><age>40</age><sex>1</sex><cat>1</cat><value>1.003221</value></relativerisk><relativerisk><age>40</age><sex>1</sex><cat>2</cat><value>1.0068315</value></relativerisk><relativerisk><age>40</age><sex>1</sex><cat>3</cat><value>1.0106924</value></relativerisk><relativerisk><age>40</age><sex>1</sex><cat>4</cat><value>1.0146838</value></relativerisk><relativerisk><age>40</age><sex>1</sex><cat>5</cat><value>1.0187443</value></relativerisk><relativerisk><age>40</age><sex>1</sex><cat>6</cat><value>1.02283</value></relativerisk><relativerisk><age>40</age><sex>1</sex><cat>7</cat><value>1.0268993</value></relativerisk><relativerisk><age>40</age><sex>1</sex><cat>8</cat><value>1.0334007</value></relativerisk><relativerisk><age>41</age><sex>0</sex><cat>0</cat><value>1.0</value></relativerisk><relativerisk><age>41</age><sex>0</sex><cat>1</cat><value>1.0049177</value></relativerisk><relativerisk><age>41</age><sex>0</sex><cat>2</cat><value>1.0102448</value></relativerisk><relativerisk><age>41</age><sex>0</sex><cat>3</cat><value>1.0159045</value></relativerisk><relativerisk><age>41</age><sex>0</sex><cat>4</cat><value>1.0217367</value></relativerisk><relativerisk><age>41</age><sex>0</sex><cat>5</cat><value>1.027646</value></relativerisk><relativerisk><age>41</age><sex>0</sex><cat>6</cat><value>1.0335631</value></relativerisk><relativerisk><age>41</age><sex>0</sex><cat>7</cat><value>1.0394245</value></relativerisk><relativerisk><age>41</age><sex>0</sex><cat>8</cat><value>1.0500944</value></relativerisk><relativerisk><age>41</age><sex>1</sex><cat>0</cat><value>1.0</value></relativerisk><relativerisk><age>41</age><sex>1</sex><cat>1</cat><value>1.0033659</value></relativerisk><relativerisk><age>41</age><sex>1</sex><cat>2</cat><value>1.0071411</value></relativerisk><relativerisk><age>41</age><sex>1</sex><cat>3</cat><value>1.011182</value></relativerisk><relativerisk><age>41</age><sex>1</sex><cat>4</cat><value>1.015364</value></relativerisk><relativerisk><age>41</age><sex>1</sex><cat>5</cat><value>1.0196244</value></relativerisk><relativerisk><age>41</age><sex>1</sex><cat>6</cat><value>1.0239183</value></relativerisk><relativerisk><age>41</age><sex>1</sex><cat>7</cat><value>1.028204</value></relativerisk><relativerisk><age>41</age><sex>1</sex><cat>8</cat><value>1.0350833</value></relativerisk><relativerisk><age>42</age><sex>0</sex><cat>0</cat><value>1.0</value></relativerisk><relativerisk><age>42</age><sex>0</sex><cat>1</cat><value>1.0049739</value></relativerisk><relativerisk><age>42</age><sex>0</sex><cat>2</cat><value>1.0103625</value></relativerisk><relativerisk><age>42</age><sex>0</sex><cat>3</cat><value>1.0160884</value></relativerisk><relativerisk><age>42</age><sex>0</sex><cat>4</cat><value>1.0219903</value></relativerisk><relativerisk><age>42</age><sex>0</sex><cat>5</cat><value>1.0279723</value></relativerisk><relativerisk><age>42</age><sex>0</sex><cat>6</cat><value>1.0339652</value></relativerisk><relativerisk><age>42</age><sex>0</sex><cat>7</cat><value>1.0399055</value></relativerisk><relativerisk><age>42</age><sex>0</sex><cat>8</cat><value>1.0507387</value></relativerisk><relativerisk><age>42</age><sex>1</sex><cat>0</cat><value>1.0</value></relativerisk><relativerisk><age>42</age><sex>1</sex><cat>1</cat><value>1.0032501</value></relativerisk><relativerisk><age>42</age><sex>1</sex><cat>2</cat><value>1.0068711</value></relativerisk><relativerisk><age>42</age><sex>1</sex><cat>3</cat><value>1.010714</value></relativerisk><relativerisk><age>42</age><sex>1</sex><cat>4</cat><value>1.0146508</value></relativerisk><relativerisk><age>42</age><sex>1</sex><cat>5</cat><value>1.0186119</value></relativerisk><relativerisk><age>42</age><sex>1</sex><cat>6</cat><value>1.0225445</value></relativerisk><relativerisk><age>42</age><sex>1</sex><cat>7</cat><value>1.0263971</value></relativerisk><relativerisk><age>42</age><sex>1</sex><cat>8</cat><value>1.0323246</value></relativerisk><relativerisk><age>43</age><sex>0</sex><cat>0</cat><value>1.0</value></relativerisk><relativerisk><age>43</age><sex>0</sex><cat>1</cat><value>1.0050739</value></relativerisk><relativerisk><age>43</age><sex>0</sex><cat>2</cat><value>1.0105747</value></relativerisk><relativerisk><age>43</age><sex>0</sex><cat>3</cat><value>1.0164251</value></relativerisk><relativerisk><age>43</age><sex>0</sex><cat>4</cat><value>1.0224622</value></relativerisk><relativerisk><age>43</age><sex>0</sex><cat>5</cat><value>1.0285897</value></relativerisk><relativerisk><age>43</age><sex>0</sex><cat>6</cat><value>1.0347393</value></relativerisk><relativerisk><age>43</age><sex>0</sex><cat>7</cat><value>1.0408485</value></relativerisk><relativerisk><age>43</age><sex>0</sex><cat>8</cat><value>1.0520535</value></relativerisk><relativerisk><age>43</age><sex>1</sex><cat>0</cat><value>1.0</value></relativerisk><relativerisk><age>43</age><sex>1</sex><cat>1</cat><value>1.0034148</value></relativerisk><relativerisk><age>43</age><sex>1</sex><cat>2</cat><value>1.0072232</value></relativerisk><relativerisk><age>43</age><sex>1</sex><cat>3</cat><value>1.0112705</value></relativerisk><relativerisk><age>43</age><sex>1</sex><cat>4</cat><value>1.0154239</value></relativerisk><relativerisk><age>43</age><sex>1</sex><cat>5</cat><value>1.0196112</value></relativerisk><relativerisk><age>43</age><sex>1</sex><cat>6</cat><value>1.0237795</value></relativerisk><relativerisk><age>43</age><sex>1</sex><cat>7</cat><value>1.0278769</value></relativerisk><relativerisk><age>43</age><sex>1</sex><cat>8</cat><value>1.0342307</value></relativerisk><relativerisk><age>44</age><sex>0</sex><cat>0</cat><value>1.0</value></relativerisk><relativerisk><age>44</age><sex>0</sex><cat>1</cat><value>1.0031475</value></relativerisk><relativerisk><age>44</age><sex>0</sex><cat>2</cat><value>1.0063751</value></relativerisk><relativerisk><age>44</age><sex>0</sex><cat>3</cat><value>1.0095698</value></relativerisk><relativerisk><age>44</age><sex>0</sex><cat>4</cat><value>1.0125711</value></relativerisk><relativerisk><age>44</age><sex>0</sex><cat>5</cat><value>1.0152603</value></relativerisk><relativerisk><age>44</age><sex>0</sex><cat>6</cat><value>1.0175295</value></relativerisk><relativerisk><age>44</age><sex>0</sex><cat>7</cat><value>1.0192658</value></relativerisk><relativerisk><age>44</age><sex>0</sex><cat>8</cat><value>1.0200684</value></relativerisk><relativerisk><age>44</age><sex>1</sex><cat>0</cat><value>1.0</value></relativerisk><relativerisk><age>44</age><sex>1</sex><cat>1</cat><value>1.0041093</value></relativerisk><relativerisk><age>44</age><sex>1</sex><cat>2</cat><value>1.0087515</value></relativerisk><relativerisk><age>44</age><sex>1</sex><cat>3</cat><value>1.0137639</value></relativerisk><relativerisk><age>44</age><sex>1</sex><cat>4</cat><value>1.0190071</value></relativerisk><relativerisk><age>44</age><sex>1</sex><cat>5</cat><value>1.0244161</value></relativerisk><relativerisk><age>44</age><sex>1</sex><cat>6</cat><value>1.0299504</value></relativerisk><relativerisk><age>44</age><sex>1</sex><cat>7</cat><value>1.035575</value></relativerisk><relativerisk><age>44</age><sex>1</sex><cat>8</cat><value>1.0449667</value></relativerisk><relativerisk><age>45</age><sex>0</sex><cat>0</cat><value>1.0</value></relativerisk><relativerisk><age>45</age><sex>0</sex><cat>1</cat><value>1.0022923</value></relativerisk><relativerisk><age>45</age><sex>0</sex><cat>2</cat><value>1.0045613</value></relativerisk><relativerisk><age>45</age><sex>0</sex><cat>3</cat><value>1.0066952</value></relativerisk><relativerisk><age>45</age><sex>0</sex><cat>4</cat><value>1.0085504</value></relativerisk><relativerisk><age>45</age><sex>0</sex><cat>5</cat><value>1.0100136</value></relativerisk><relativerisk><age>45</age><sex>0</sex><cat>6</cat><value>1.0109758</value></relativerisk><relativerisk><age>45</age><sex>0</sex><cat>7</cat><value>1.0113208</value></relativerisk><relativerisk><age>45</age><sex>0</sex><cat>8</cat><value>1.0091358</value></relativerisk><relativerisk><age>45</age><sex>1</sex><cat>0</cat><value>1.0</value></relativerisk><relativerisk><age>45</age><sex>1</sex><cat>1</cat><value>1.0026238</value></relativerisk><relativerisk><age>45</age><sex>1</sex><cat>2</cat><value>1.0054852</value></relativerisk><relativerisk><age>45</age><sex>1</sex><cat>3</cat><value>1.0084391</value></relativerisk><relativerisk><age>45</age><sex>1</sex><cat>4</cat><value>1.0113616</value></relativerisk><relativerisk><age>45</age><sex>1</sex><cat>5</cat><value>1.0141748</value></relativerisk><relativerisk><age>45</age><sex>1</sex><cat>6</cat><value>1.0168118</value></relativerisk><relativerisk><age>45</age><sex>1</sex><cat>7</cat><value>1.0192033</value></relativerisk><relativerisk><age>45</age><sex>1</sex><cat>8</cat><value>1.0221859</value></relativerisk><relativerisk><age>46</age><sex>0</sex><cat>0</cat><value>1.0</value></relativerisk><relativerisk><age>46</age><sex>0</sex><cat>1</cat><value>1.0012861</value></relativerisk><relativerisk><age>46</age><sex>0</sex><cat>2</cat><value>1.0023658</value></relativerisk><relativerisk><age>46</age><sex>0</sex><cat>3</cat><value>1.0031073</value></relativerisk><relativerisk><age>46</age><sex>0</sex><cat>4</cat><value>1.0033686</value></relativerisk><relativerisk><age>46</age><sex>0</sex><cat>5</cat><value>1.0030237</value></relativerisk><relativerisk><age>46</age><sex>0</sex><cat>6</cat><value>1.0019432</value></relativerisk><relativerisk><age>46</age><sex>0</sex><cat>7</cat><value>0.9999839</value></relativerisk><relativerisk><age>46</age><sex>0</sex><cat>8</cat><value>0.99230856</value></relativerisk><relativerisk><age>46</age><sex>1</sex><cat>0</cat><value>1.0</value></relativerisk><relativerisk><age>46</age><sex>1</sex><cat>1</cat><value>1.0033427</value></relativerisk><relativerisk><age>46</age><sex>1</sex><cat>2</cat><value>1.0070677</value></relativerisk><relativerisk><age>46</age><sex>1</sex><cat>3</cat><value>1.011022</value></relativerisk><relativerisk><age>46</age><sex>1</sex><cat>4</cat><value>1.0150746</value></relativerisk><relativerisk><age>46</age><sex>1</sex><cat>5</cat><value>1.0191548</value></relativerisk><relativerisk><age>46</age><sex>1</sex><cat>6</cat><value>1.023209</value></relativerisk><relativerisk><age>46</age><sex>1</sex><cat>7</cat><value>1.0271859</value></relativerisk><relativerisk><age>46</age><sex>1</sex><cat>8</cat><value>1.0333223</value></relativerisk><relativerisk><age>47</age><sex>0</sex><cat>0</cat><value>1.0</value></relativerisk><relativerisk><age>47</age><sex>0</sex><cat>1</cat><value>1.0021188</value></relativerisk><relativerisk><age>47</age><sex>0</sex><cat>2</cat><value>1.0041708</value></relativerisk><relativerisk><age>47</age><sex>0</sex><cat>3</cat><value>1.0060368</value></relativerisk><relativerisk><age>47</age><sex>0</sex><cat>4</cat><value>1.0075705</value></relativerisk><relativerisk><age>47</age><sex>0</sex><cat>5</cat><value>1.0086533</value></relativerisk><relativerisk><age>47</age><sex>0</sex><cat>6</cat><value>1.0091702</value></relativerisk><relativerisk><age>47</age><sex>0</sex><cat>7</cat><value>1.0089972</value></relativerisk><relativerisk><age>47</age><sex>0</sex><cat>8</cat><value>1.0055157</value></relativerisk><relativerisk><age>47</age><sex>1</sex><cat>0</cat><value>1.0</value></relativerisk><relativerisk><age>47</age><sex>1</sex><cat>1</cat><value>1.0033615</value></relativerisk><relativerisk><age>47</age><sex>1</sex><cat>2</cat><value>1.007095</value></relativerisk><relativerisk><age>47</age><sex>1</sex><cat>3</cat><value>1.0110422</value></relativerisk><relativerisk><age>47</age><sex>1</sex><cat>4</cat><value>1.0150677</value></relativerisk><relativerisk><age>47</age><sex>1</sex><cat>5</cat><value>1.0190958</value></relativerisk><relativerisk><age>47</age><sex>1</sex><cat>6</cat><value>1.0230687</value></relativerisk><relativerisk><age>47</age><sex>1</sex><cat>7</cat><value>1.026929</value></relativerisk><relativerisk><age>47</age><sex>1</sex><cat>8</cat><value>1.0327548</value></relativerisk><relativerisk><age>48</age><sex>0</sex><cat>0</cat><value>1.0</value></relativerisk><relativerisk><age>48</age><sex>0</sex><cat>1</cat><value>1.002447</value></relativerisk><relativerisk><age>48</age><sex>0</sex><cat>2</cat><value>1.0048779</value></relativerisk><relativerisk><age>48</age><sex>0</sex><cat>3</cat><value>1.0071771</value></relativerisk><relativerisk><age>48</age><sex>0</sex><cat>4</cat><value>1.0091957</value></relativerisk><relativerisk><age>48</age><sex>0</sex><cat>5</cat><value>1.0108169</value></relativerisk><relativerisk><age>48</age><sex>0</sex><cat>6</cat><value>1.0119306</value></relativerisk><relativerisk><age>48</age><sex>0</sex><cat>7</cat><value>1.0124187</value></relativerisk><relativerisk><age>48</age><sex>0</sex><cat>8</cat><value>1.0104663</value></relativerisk><relativerisk><age>48</age><sex>1</sex><cat>0</cat><value>1.0</value></relativerisk><relativerisk><age>48</age><sex>1</sex><cat>1</cat><value>1.0035392</value></relativerisk><relativerisk><age>48</age><sex>1</sex><cat>2</cat><value>1.0074753</value></relativerisk><relativerisk><age>48</age><sex>1</sex><cat>3</cat><value>1.0116435</value></relativerisk><relativerisk><age>48</age><sex>1</sex><cat>4</cat><value>1.0159029</value></relativerisk><relativerisk><age>48</age><sex>1</sex><cat>5</cat><value>1.0201762</value></relativerisk><relativerisk><age>48</age><sex>1</sex><cat>6</cat><value>1.0244046</value></relativerisk><relativerisk><age>48</age><sex>1</sex><cat>7</cat><value>1.028531</value></relativerisk><relativerisk><age>48</age><sex>1</sex><cat>8</cat><value>1.0348222</value></relativerisk><relativerisk><age>49</age><sex>0</sex><cat>0</cat><value>1.0</value></relativerisk><relativerisk><age>49</age><sex>0</sex><cat>1</cat><value>1.0019536</value></relativerisk><relativerisk><age>49</age><sex>0</sex><cat>2</cat><value>1.0037974</value></relativerisk><relativerisk><age>49</age><sex>0</sex><cat>3</cat><value>1.0054055</value></relativerisk><relativerisk><age>49</age><sex>0</sex><cat>4</cat><value>1.0066283</value></relativerisk><relativerisk><age>49</age><sex>0</sex><cat>5</cat><value>1.0073427</value></relativerisk><relativerisk><age>49</age><sex>0</sex><cat>6</cat><value>1.0074276</value></relativerisk><relativerisk><age>49</age><sex>0</sex><cat>7</cat><value>1.0067515</value></relativerisk><relativerisk><age>49</age><sex>0</sex><cat>8</cat><value>1.0020097</value></relativerisk><relativerisk><age>49</age><sex>1</sex><cat>0</cat><value>1.0</value></relativerisk><relativerisk><age>49</age><sex>1</sex><cat>1</cat><value>1.0037824</value></relativerisk><relativerisk><age>49</age><sex>1</sex><cat>2</cat><value>1.0080003</value></relativerisk><relativerisk><age>49</age><sex>1</sex><cat>3</cat><value>1.0124826</value></relativerisk><relativerisk><age>49</age><sex>1</sex><cat>4</cat><value>1.0170827</value></relativerisk><relativerisk><age>49</age><sex>1</sex><cat>5</cat><value>1.0217222</value></relativerisk><relativerisk><age>49</age><sex>1</sex><cat>6</cat><value>1.0263437</value></relativerisk><relativerisk><age>49</age><sex>1</sex><cat>7</cat><value>1.0308911</value></relativerisk><relativerisk><age>49</age><sex>1</sex><cat>8</cat><value>1.0379628</value></relativerisk><relativerisk><age>50</age><sex>0</sex><cat>0</cat><value>1.0</value></relativerisk><relativerisk><age>50</age><sex>0</sex><cat>1</cat><value>0.99763894</value></relativerisk><relativerisk><age>50</age><sex>0</sex><cat>2</cat><value>0.9941428</value></relativerisk><relativerisk><age>50</age><sex>0</sex><cat>3</cat><value>0.9891736</value></relativerisk><relativerisk><age>50</age><sex>0</sex><cat>4</cat><value>0.98245317</value></relativerisk><relativerisk><age>50</age><sex>0</sex><cat>5</cat><value>0.9736556</value></relativerisk><relativerisk><age>50</age><sex>0</sex><cat>6</cat><value>0.96238863</value></relativerisk><relativerisk><age>50</age><sex>0</sex><cat>7</cat><value>0.94818497</value></relativerisk><relativerisk><age>50</age><sex>0</sex><cat>8</cat><value>0.90829736</value></relativerisk><relativerisk><age>50</age><sex>1</sex><cat>0</cat><value>1.0</value></relativerisk><relativerisk><age>50</age><sex>1</sex><cat>1</cat><value>1.001512</value></relativerisk><relativerisk><age>50</age><sex>1</sex><cat>2</cat><value>1.0028554</value></relativerisk><relativerisk><age>50</age><sex>1</sex><cat>3</cat><value>1.0038515</value></relativerisk><relativerisk><age>50</age><sex>1</sex><cat>4</cat><value>1.0042679</value></relativerisk><relativerisk><age>50</age><sex>1</sex><cat>5</cat><value>1.0039021</value></relativerisk><relativerisk><age>50</age><sex>1</sex><cat>6</cat><value>1.0025386</value></relativerisk><relativerisk><age>50</age><sex>1</sex><cat>7</cat><value>0.999929</value></relativerisk><relativerisk><age>50</age><sex>1</sex><cat>8</cat><value>0.9935399</value></relativerisk><relativerisk><age>51</age><sex>0</sex><cat>0</cat><value>1.0</value></relativerisk><relativerisk><age>51</age><sex>0</sex><cat>1</cat><value>0.9975756</value></relativerisk><relativerisk><age>51</age><sex>0</sex><cat>2</cat><value>0.9939911</value></relativerisk><relativerisk><age>51</age><sex>0</sex><cat>3</cat><value>0.9889021</value></relativerisk><relativerisk><age>51</age><sex>0</sex><cat>4</cat><value>0.98202634</value></relativerisk><relativerisk><age>51</age><sex>0</sex><cat>5</cat><value>0.97303253</value></relativerisk><relativerisk><age>51</age><sex>0</sex><cat>6</cat><value>0.96152246</value></relativerisk><relativerisk><age>51</age><sex>0</sex><cat>7</cat><value>0.94702286</value></relativerisk><relativerisk><age>51</age><sex>0</sex><cat>8</cat><value>0.90634274</value></relativerisk><relativerisk><age>51</age><sex>1</sex><cat>0</cat><value>1.0</value></relativerisk><relativerisk><age>51</age><sex>1</sex><cat>1</cat><value>1.0012405</value></relativerisk><relativerisk><age>51</age><sex>1</sex><cat>2</cat><value>1.0022293</value></relativerisk><relativerisk><age>51</age><sex>1</sex><cat>3</cat><value>1.002764</value></relativerisk><relativerisk><age>51</age><sex>1</sex><cat>4</cat><value>1.0026022</value></relativerisk><relativerisk><age>51</age><sex>1</sex><cat>5</cat><value>1.0015249</value></relativerisk><relativerisk><age>51</age><sex>1</sex><cat>6</cat><value>0.9992944</value></relativerisk><relativerisk><age>51</age><sex>1</sex><cat>7</cat><value>0.9956347</value></relativerisk><relativerisk><age>51</age><sex>1</sex><cat>8</cat><value>0.98744303</value></relativerisk><relativerisk><age>52</age><sex>0</sex><cat>0</cat><value>1.0</value></relativerisk><relativerisk><age>52</age><sex>0</sex><cat>1</cat><value>0.9961882</value></relativerisk><relativerisk><age>52</age><sex>0</sex><cat>2</cat><value>0.9909259</value></relativerisk><relativerisk><age>52</age><sex>0</sex><cat>3</cat><value>0.98381895</value></relativerisk><relativerisk><age>52</age><sex>0</sex><cat>4</cat><value>0.9745673</value></relativerisk><relativerisk><age>52</age><sex>0</sex><cat>5</cat><value>0.9628021</value></relativerisk><relativerisk><age>52</age><sex>0</sex><cat>6</cat><value>0.9480723</value></relativerisk><relativerisk><age>52</age><sex>0</sex><cat>7</cat><value>0.92983884</value></relativerisk><relativerisk><age>52</age><sex>0</sex><cat>8</cat><value>0.8799033</value></relativerisk><relativerisk><age>52</age><sex>1</sex><cat>0</cat><value>1.0</value></relativerisk><relativerisk><age>52</age><sex>1</sex><cat>1</cat><value>1.0016831</value></relativerisk><relativerisk><age>52</age><sex>1</sex><cat>2</cat><value>1.0031973</value></relativerisk><relativerisk><age>52</age><sex>1</sex><cat>3</cat><value>1.0043535</value></relativerisk><relativerisk><age>52</age><sex>1</sex><cat>4</cat><value>1.0049024</value></relativerisk><relativerisk><age>52</age><sex>1</sex><cat>5</cat><value>1.004629</value></relativerisk><relativerisk><age>52</age><sex>1</sex><cat>6</cat><value>1.0033062</value></relativerisk><relativerisk><age>52</age><sex>1</sex><cat>7</cat><value>1.0006728</value></relativerisk><relativerisk><age>52</age><sex>1</sex><cat>8</cat><value>0.99410087</value></relativerisk><relativerisk><age>53</age><sex>0</sex><cat>0</cat><value>1.0</value></relativerisk><relativerisk><age>53</age><sex>0</sex><cat>1</cat><value>0.9956058</value></relativerisk><relativerisk><age>53</age><sex>0</sex><cat>2</cat><value>0.9896326</value></relativerisk><relativerisk><age>53</age><sex>0</sex><cat>3</cat><value>0.9816634</value></relativerisk><relativerisk><age>53</age><sex>0</sex><cat>4</cat><value>0.97138894</value></relativerisk><relativerisk><age>53</age><sex>0</sex><cat>5</cat><value>0.95842355</value></relativerisk><relativerisk><age>53</age><sex>0</sex><cat>6</cat><value>0.942293</value></relativerisk><relativerisk><age>53</age><sex>0</sex><cat>7</cat><value>0.9224299</value></relativerisk><relativerisk><age>53</age><sex>0</sex><cat>8</cat><value>0.86843425</value></relativerisk><relativerisk><age>53</age><sex>1</sex><cat>0</cat><value>1.0</value></relativerisk><relativerisk><age>53</age><sex>1</sex><cat>1</cat><value>1.0007468</value></relativerisk><relativerisk><age>53</age><sex>1</sex><cat>2</cat><value>1.0010879</value></relativerisk><relativerisk><age>53</age><sex>1</sex><cat>3</cat><value>1.0007752</value></relativerisk><relativerisk><age>53</age><sex>1</sex><cat>4</cat><value>0.99954814</value></relativerisk><relativerisk><age>53</age><sex>1</sex><cat>5</cat><value>0.9971567</value></relativerisk><relativerisk><age>53</age><sex>1</sex><cat>6</cat><value>0.9933217</value></relativerisk><relativerisk><age>53</age><sex>1</sex><cat>7</cat><value>0.9877163</value></relativerisk><relativerisk><age>53</age><sex>1</sex><cat>8</cat><value>0.9761825</value></relativerisk><relativerisk><age>54</age><sex>0</sex><cat>0</cat><value>1.0</value></relativerisk><relativerisk><age>54</age><sex>0</sex><cat>1</cat><value>0.9958558</value></relativerisk><relativerisk><age>54</age><sex>0</sex><cat>2</cat><value>0.9901715</value></relativerisk><relativerisk><age>54</age><sex>0</sex><cat>3</cat><value>0.98253477</value></relativerisk><relativerisk><age>54</age><sex>0</sex><cat>4</cat><value>0.97263587</value></relativerisk><relativerisk><age>54</age><sex>0</sex><cat>5</cat><value>0.96009296</value></relativerisk><relativerisk><age>54</age><sex>0</sex><cat>6</cat><value>0.9444392</value></relativerisk><relativerisk><age>54</age><sex>0</sex><cat>7</cat><value>0.92511725</value></relativerisk><relativerisk><age>54</age><sex>0</sex><cat>8</cat><value>0.8724122</value></relativerisk><relativerisk><age>54</age><sex>1</sex><cat>0</cat><value>1.0</value></relativerisk><relativerisk><age>54</age><sex>1</sex><cat>1</cat><value>1.0008776</value></relativerisk><relativerisk><age>54</age><sex>1</sex><cat>2</cat><value>1.0013599</value></relativerisk><relativerisk><age>54</age><sex>1</sex><cat>3</cat><value>1.0011964</value></relativerisk><relativerisk><age>54</age><sex>1</sex><cat>4</cat><value>1.0001185</value></relativerisk><relativerisk><age>54</age><sex>1</sex><cat>5</cat><value>0.9978717</value></relativerisk><relativerisk><age>54</age><sex>1</sex><cat>6</cat><value>0.99417377</value></relativerisk><relativerisk><age>54</age><sex>1</sex><cat>7</cat><value>0.98869544</value></relativerisk><relativerisk><age>54</age><sex>1</sex><cat>8</cat><value>0.9773041</value></relativerisk><relativerisk><age>55</age><sex>0</sex><cat>0</cat><value>1.0</value></relativerisk><relativerisk><age>55</age><sex>0</sex><cat>1</cat><value>0.99298173</value></relativerisk><relativerisk><age>55</age><sex>0</sex><cat>2</cat><value>0.98397857</value></relativerisk><relativerisk><age>55</age><sex>0</sex><cat>3</cat><value>0.97253734</value></relativerisk><relativerisk><age>55</age><sex>0</sex><cat>4</cat><value>0.9583718</value></relativerisk><relativerisk><age>55</age><sex>0</sex><cat>5</cat><value>0.94108593</value></relativerisk><relativerisk><age>55</age><sex>0</sex><cat>6</cat><value>0.92017543</value></relativerisk><relativerisk><age>55</age><sex>0</sex><cat>7</cat><value>0.8950315</value></relativerisk><relativerisk><age>55</age><sex>0</sex><cat>8</cat><value>0.8290342</value></relativerisk><relativerisk><age>55</age><sex>1</sex><cat>0</cat><value>1.0</value></relativerisk><relativerisk><age>55</age><sex>1</sex><cat>1</cat><value>0.9992589</value></relativerisk><relativerisk><age>55</age><sex>1</sex><cat>2</cat><value>0.997845</value></relativerisk><relativerisk><age>55</age><sex>1</sex><cat>3</cat><value>0.99547315</value></relativerisk><relativerisk><age>55</age><sex>1</sex><cat>4</cat><value>0.9919157</value></relativerisk><relativerisk><age>55</age><sex>1</sex><cat>5</cat><value>0.98692083</value></relativerisk><relativerisk><age>55</age><sex>1</sex><cat>6</cat><value>0.98018926</value></relativerisk><relativerisk><age>55</age><sex>1</sex><cat>7</cat><value>0.97136503</value></relativerisk><relativerisk><age>55</age><sex>1</sex><cat>8</cat><value>0.95488584</value></relativerisk><relativerisk><age>56</age><sex>0</sex><cat>0</cat><value>1.0</value></relativerisk><relativerisk><age>56</age><sex>0</sex><cat>1</cat><value>0.9920887</value></relativerisk><relativerisk><age>56</age><sex>0</sex><cat>2</cat><value>0.98200727</value></relativerisk><relativerisk><age>56</age><sex>0</sex><cat>3</cat><value>0.9692722</value></relativerisk><relativerisk><age>56</age><sex>0</sex><cat>4</cat><value>0.953588</value></relativerisk><relativerisk><age>56</age><sex>0</sex><cat>5</cat><value>0.93453795</value></relativerisk><relativerisk><age>56</age><sex>0</sex><cat>6</cat><value>0.9115877</value></relativerisk><relativerisk><age>56</age><sex>0</sex><cat>7</cat><value>0.8840928</value></relativerisk><relativerisk><age>56</age><sex>0</sex><cat>8</cat><value>0.8123248</value></relativerisk><relativerisk><age>56</age><sex>1</sex><cat>0</cat><value>1.0</value></relativerisk><relativerisk><age>56</age><sex>1</sex><cat>1</cat><value>0.99838763</value></relativerisk><relativerisk><age>56</age><sex>1</sex><cat>2</cat><value>0.9958869</value></relativerisk><relativerisk><age>56</age><sex>1</sex><cat>3</cat><value>0.99216086</value></relativerisk><relativerisk><age>56</age><sex>1</sex><cat>4</cat><value>0.9869744</value></relativerisk><relativerisk><age>56</age><sex>1</sex><cat>5</cat><value>0.98004645</value></relativerisk><relativerisk><age>56</age><sex>1</sex><cat>6</cat><value>0.97103393</value></relativerisk><relativerisk><age>56</age><sex>1</sex><cat>7</cat><value>0.9595259</value></relativerisk><relativerisk><age>56</age><sex>1</sex><cat>8</cat><value>0.9385979</value></relativerisk><relativerisk><age>57</age><sex>0</sex><cat>0</cat><value>1.0</value></relativerisk><relativerisk><age>57</age><sex>0</sex><cat>1</cat><value>0.9909295</value></relativerisk><relativerisk><age>57</age><sex>0</sex><cat>2</cat><value>0.979452</value></relativerisk><relativerisk><age>57</age><sex>0</sex><cat>3</cat><value>0.9650459</value></relativerisk><relativerisk><age>57</age><sex>0</sex><cat>4</cat><value>0.94740504</value></relativerisk><relativerisk><age>57</age><sex>0</sex><cat>5</cat><value>0.92608625</value></relativerisk><relativerisk><age>57</age><sex>0</sex><cat>6</cat><value>0.9005186</value></relativerisk><relativerisk><age>57</age><sex>0</sex><cat>7</cat><value>0.87001175</value></relativerisk><relativerisk><age>57</age><sex>0</sex><cat>8</cat><value>0.7908734</value></relativerisk><relativerisk><age>57</age><sex>1</sex><cat>0</cat><value>1.0</value></relativerisk><relativerisk><age>57</age><sex>1</sex><cat>1</cat><value>0.99865377</value></relativerisk><relativerisk><age>57</age><sex>1</sex><cat>2</cat><value>0.9964652</value></relativerisk><relativerisk><age>57</age><sex>1</sex><cat>3</cat><value>0.99310374</value></relativerisk><relativerisk><age>57</age><sex>1</sex><cat>4</cat><value>0.98832923</value></relativerisk><relativerisk><age>57</age><sex>1</sex><cat>5</cat><value>0.9818623</value></relativerisk><relativerisk><age>57</age><sex>1</sex><cat>6</cat><value>0.9733661</value></relativerisk><relativerisk><age>57</age><sex>1</sex><cat>7</cat><value>0.9624386</value></relativerisk><relativerisk><age>57</age><sex>1</sex><cat>8</cat><value>0.94242173</value></relativerisk><relativerisk><age>58</age><sex>0</sex><cat>0</cat><value>1.0</value></relativerisk><relativerisk><age>58</age><sex>0</sex><cat>1</cat><value>0.99098426</value></relativerisk><relativerisk><age>58</age><sex>0</sex><cat>2</cat><value>0.9795665</value></relativerisk><relativerisk><age>58</age><sex>0</sex><cat>3</cat><value>0.9652265</value></relativerisk><relativerisk><age>58</age><sex>0</sex><cat>4</cat><value>0.94765794</value></relativerisk><relativerisk><age>58</age><sex>0</sex><cat>5</cat><value>0.9264212</value></relativerisk><relativerisk><age>58</age><sex>0</sex><cat>6</cat><value>0.90095</value></relativerisk><relativerisk><age>58</age><sex>0</sex><cat>7</cat><value>0.8705616</value></relativerisk><relativerisk><age>58</age><sex>0</sex><cat>8</cat><value>0.7917405</value></relativerisk><relativerisk><age>58</age><sex>1</sex><cat>0</cat><value>1.0</value></relativerisk><relativerisk><age>58</age><sex>1</sex><cat>1</cat><value>0.99792</value></relativerisk><relativerisk><age>58</age><sex>1</sex><cat>2</cat><value>0.9948147</value></relativerisk><relativerisk><age>58</age><sex>1</sex><cat>3</cat><value>0.99030983</value></relativerisk><relativerisk><age>58</age><sex>1</sex><cat>4</cat><value>0.9841587</value></relativerisk><relativerisk><age>58</age><sex>1</sex><cat>5</cat><value>0.97605824</value></relativerisk><relativerisk><age>58</age><sex>1</sex><cat>6</cat><value>0.96563566</value></relativerisk><relativerisk><age>58</age><sex>1</sex><cat>7</cat><value>0.9524439</value></relativerisk><relativerisk><age>58</age><sex>1</sex><cat>8</cat><value>0.92868054</value></relativerisk><relativerisk><age>59</age><sex>0</sex><cat>0</cat><value>1.0</value></relativerisk><relativerisk><age>59</age><sex>0</sex><cat>1</cat><value>0.99007815</value></relativerisk><relativerisk><age>59</age><sex>0</sex><cat>2</cat><value>0.9775704</value></relativerisk><relativerisk><age>59</age><sex>0</sex><cat>3</cat><value>0.9619272</value></relativerisk><relativerisk><age>59</age><sex>0</sex><cat>4</cat><value>0.94283617</value></relativerisk><relativerisk><age>59</age><sex>0</sex><cat>5</cat><value>0.9198395</value></relativerisk><relativerisk><age>59</age><sex>0</sex><cat>6</cat><value>0.8923449</value></relativerisk><relativerisk><age>59</age><sex>0</sex><cat>7</cat><value>0.8596395</value></relativerisk><relativerisk><age>59</age><sex>0</sex><cat>8</cat><value>0.77519166</value></relativerisk><relativerisk><age>59</age><sex>1</sex><cat>0</cat><value>1.0</value></relativerisk><relativerisk><age>59</age><sex>1</sex><cat>1</cat><value>0.9967702</value></relativerisk><relativerisk><age>59</age><sex>1</sex><cat>2</cat><value>0.9922379</value></relativerisk><relativerisk><age>59</age><sex>1</sex><cat>3</cat><value>0.9859647</value></relativerisk><relativerisk><age>59</age><sex>1</sex><cat>4</cat><value>0.97769785</value></relativerisk><relativerisk><age>59</age><sex>1</sex><cat>5</cat><value>0.9671008</value></relativerisk><relativerisk><age>59</age><sex>1</sex><cat>6</cat><value>0.95374864</value></relativerisk><relativerisk><age>59</age><sex>1</sex><cat>7</cat><value>0.93712926</value></relativerisk><relativerisk><age>59</age><sex>1</sex><cat>8</cat><value>0.90772563</value></relativerisk><relativerisk><age>60</age><sex>0</sex><cat>0</cat><value>1.0</value></relativerisk><relativerisk><age>60</age><sex>0</sex><cat>1</cat><value>0.9893781</value></relativerisk><relativerisk><age>60</age><sex>0</sex><cat>2</cat><value>0.97660625</value></relativerisk><relativerisk><age>60</age><sex>0</sex><cat>3</cat><value>0.96135956</value></relativerisk><relativerisk><age>60</age><sex>0</sex><cat>4</cat><value>0.94357115</value></relativerisk><relativerisk><age>60</age><sex>0</sex><cat>5</cat><value>0.9230427</value></relativerisk><relativerisk><age>60</age><sex>0</sex><cat>6</cat><value>0.8994799</value></relativerisk><relativerisk><age>60</age><sex>0</sex><cat>7</cat><value>0.8725208</value></relativerisk><relativerisk><age>60</age><sex>0</sex><cat>8</cat><value>0.807524</value></relativerisk><relativerisk><age>60</age><sex>1</sex><cat>0</cat><value>1.0</value></relativerisk><relativerisk><age>60</age><sex>1</sex><cat>1</cat><value>0.99609584</value></relativerisk><relativerisk><age>60</age><sex>1</sex><cat>2</cat><value>0.99110055</value></relativerisk><relativerisk><age>60</age><sex>1</sex><cat>3</cat><value>0.9847375</value></relativerisk><relativerisk><age>60</age><sex>1</sex><cat>4</cat><value>0.9769446</value></relativerisk><relativerisk><age>60</age><sex>1</sex><cat>5</cat><value>0.9675743</value></relativerisk><relativerisk><age>60</age><sex>1</sex><cat>6</cat><value>0.956417</value></relativerisk><relativerisk><age>60</age><sex>1</sex><cat>7</cat><value>0.94321775</value></relativerisk><relativerisk><age>60</age><sex>1</sex><cat>8</cat><value>0.9213</value></relativerisk><relativerisk><age>61</age><sex>0</sex><cat>0</cat><value>1.0</value></relativerisk><relativerisk><age>61</age><sex>0</sex><cat>1</cat><value>0.99035305</value></relativerisk><relativerisk><age>61</age><sex>0</sex><cat>2</cat><value>0.97872585</value></relativerisk><relativerisk><age>61</age><sex>0</sex><cat>3</cat><value>0.9648148</value></relativerisk><relativerisk><age>61</age><sex>0</sex><cat>4</cat><value>0.9485524</value></relativerisk><relativerisk><age>61</age><sex>0</sex><cat>5</cat><value>0.92975295</value></relativerisk><relativerisk><age>61</age><sex>0</sex><cat>6</cat><value>0.90814334</value></relativerisk><relativerisk><age>61</age><sex>0</sex><cat>7</cat><value>0.88339055</value></relativerisk><relativerisk><age>61</age><sex>0</sex><cat>8</cat><value>0.82359004</value></relativerisk><relativerisk><age>61</age><sex>1</sex><cat>0</cat><value>1.0</value></relativerisk><relativerisk><age>61</age><sex>1</sex><cat>1</cat><value>0.9958422</value></relativerisk><relativerisk><age>61</age><sex>1</sex><cat>2</cat><value>0.990537</value></relativerisk><relativerisk><age>61</age><sex>1</sex><cat>3</cat><value>0.9837971</value></relativerisk><relativerisk><age>61</age><sex>1</sex><cat>4</cat><value>0.975563</value></relativerisk><relativerisk><age>61</age><sex>1</sex><cat>5</cat><value>0.9656846</value></relativerisk><relativerisk><age>61</age><sex>1</sex><cat>6</cat><value>0.9539472</value></relativerisk><relativerisk><age>61</age><sex>1</sex><cat>7</cat><value>0.9400889</value></relativerisk><relativerisk><age>61</age><sex>1</sex><cat>8</cat><value>0.91713196</value></relativerisk><relativerisk><age>62</age><sex>0</sex><cat>0</cat><value>1.0</value></relativerisk><relativerisk><age>62</age><sex>0</sex><cat>1</cat><value>0.9897771</value></relativerisk><relativerisk><age>62</age><sex>0</sex><cat>2</cat><value>0.977478</value></relativerisk><relativerisk><age>62</age><sex>0</sex><cat>3</cat><value>0.9627901</value></relativerisk><relativerisk><age>62</age><sex>0</sex><cat>4</cat><value>0.945651</value></relativerisk><relativerisk><age>62</age><sex>0</sex><cat>5</cat><value>0.9258735</value></relativerisk><relativerisk><age>62</age><sex>0</sex><cat>6</cat><value>0.9031808</value></relativerisk><relativerisk><age>62</age><sex>0</sex><cat>7</cat><value>0.87723374</value></relativerisk><relativerisk><age>62</age><sex>0</sex><cat>8</cat><value>0.8147235</value></relativerisk><relativerisk><age>62</age><sex>1</sex><cat>0</cat><value>1.0</value></relativerisk><relativerisk><age>62</age><sex>1</sex><cat>1</cat><value>0.9937934</value></relativerisk><relativerisk><age>62</age><sex>1</sex><cat>2</cat><value>0.9860226</value></relativerisk><relativerisk><age>62</age><sex>1</sex><cat>3</cat><value>0.9763269</value></relativerisk><relativerisk><age>62</age><sex>1</sex><cat>4</cat><value>0.96467626</value></relativerisk><relativerisk><age>62</age><sex>1</sex><cat>5</cat><value>0.9509032</value></relativerisk><relativerisk><age>62</age><sex>1</sex><cat>6</cat><value>0.9347498</value></relativerisk><relativerisk><age>62</age><sex>1</sex><cat>7</cat><value>0.9158971</value></relativerisk><relativerisk><age>62</age><sex>1</sex><cat>8</cat><value>0.88509375</value></relativerisk><relativerisk><age>63</age><sex>0</sex><cat>0</cat><value>1.0</value></relativerisk><relativerisk><age>63</age><sex>0</sex><cat>1</cat><value>0.9874925</value></relativerisk><relativerisk><age>63</age><sex>0</sex><cat>2</cat><value>0.9725219</value></relativerisk><relativerisk><age>63</age><sex>0</sex><cat>3</cat><value>0.95473415</value></relativerisk><relativerisk><age>63</age><sex>0</sex><cat>4</cat><value>0.9340797</value></relativerisk><relativerisk><age>63</age><sex>0</sex><cat>5</cat><value>0.910357</value></relativerisk><relativerisk><age>63</age><sex>0</sex><cat>6</cat><value>0.8832575</value></relativerisk><relativerisk><age>63</age><sex>0</sex><cat>7</cat><value>0.8524017</value></relativerisk><relativerisk><age>63</age><sex>0</sex><cat>8</cat><value>0.7785731</value></relativerisk><relativerisk><age>63</age><sex>1</sex><cat>0</cat><value>1.0</value></relativerisk><relativerisk><age>63</age><sex>1</sex><cat>1</cat><value>0.99357826</value></relativerisk><relativerisk><age>63</age><sex>1</sex><cat>2</cat><value>0.98554564</value></relativerisk><relativerisk><age>63</age><sex>1</sex><cat>3</cat><value>0.9755334</value></relativerisk><relativerisk><age>63</age><sex>1</sex><cat>4</cat><value>0.963515</value></relativerisk><relativerisk><age>63</age><sex>1</sex><cat>5</cat><value>0.9493222</value></relativerisk><relativerisk><age>63</age><sex>1</sex><cat>6</cat><value>0.9326951</value></relativerisk><relativerisk><age>63</age><sex>1</sex><cat>7</cat><value>0.9133119</value></relativerisk><relativerisk><age>63</age><sex>1</sex><cat>8</cat><value>0.8816866</value></relativerisk><relativerisk><age>64</age><sex>0</sex><cat>0</cat><value>1.0</value></relativerisk><relativerisk><age>64</age><sex>0</sex><cat>1</cat><value>0.9874346</value></relativerisk><relativerisk><age>64</age><sex>0</sex><cat>2</cat><value>0.9724022</value></relativerisk><relativerisk><age>64</age><sex>0</sex><cat>3</cat><value>0.95455146</value></relativerisk><relativerisk><age>64</age><sex>0</sex><cat>4</cat><value>0.9338375</value></relativerisk><relativerisk><age>64</age><sex>0</sex><cat>5</cat><value>0.9100642</value></relativerisk><relativerisk><age>64</age><sex>0</sex><cat>6</cat><value>0.8829302</value></relativerisk><relativerisk><age>64</age><sex>0</sex><cat>7</cat><value>0.852064</value></relativerisk><relativerisk><age>64</age><sex>0</sex><cat>8</cat><value>0.7783163</value></relativerisk><relativerisk><age>64</age><sex>1</sex><cat>0</cat><value>1.0</value></relativerisk><relativerisk><age>64</age><sex>1</sex><cat>1</cat><value>0.9931052</value></relativerisk><relativerisk><age>64</age><sex>1</sex><cat>2</cat><value>0.98450196</value></relativerisk><relativerisk><age>64</age><sex>1</sex><cat>3</cat><value>0.9738053</value></relativerisk><relativerisk><age>64</age><sex>1</sex><cat>4</cat><value>0.960996</value></relativerisk><relativerisk><age>64</age><sex>1</sex><cat>5</cat><value>0.9459044</value></relativerisk><relativerisk><age>64</age><sex>1</sex><cat>6</cat><value>0.9282635</value></relativerisk><relativerisk><age>64</age><sex>1</sex><cat>7</cat><value>0.90774274</value></relativerisk><relativerisk><age>64</age><sex>1</sex><cat>8</cat><value>0.87434995</value></relativerisk><relativerisk><age>65</age><sex>0</sex><cat>0</cat><value>1.0</value></relativerisk><relativerisk><age>65</age><sex>0</sex><cat>1</cat><value>0.985182</value></relativerisk><relativerisk><age>65</age><sex>0</sex><cat>2</cat><value>0.9676295</value></relativerisk><relativerisk><age>65</age><sex>0</sex><cat>3</cat><value>0.94699055</value></relativerisk><relativerisk><age>65</age><sex>0</sex><cat>4</cat><value>0.9232682</value></relativerisk><relativerisk><age>65</age><sex>0</sex><cat>5</cat><value>0.8962863</value></relativerisk><relativerisk><age>65</age><sex>0</sex><cat>6</cat><value>0.8657486</value></relativerisk><relativerisk><age>65</age><sex>0</sex><cat>7</cat><value>0.8312835</value></relativerisk><relativerisk><age>65</age><sex>0</sex><cat>8</cat><value>0.75002813</value></relativerisk><relativerisk><age>65</age><sex>1</sex><cat>0</cat><value>1.0</value></relativerisk><relativerisk><age>65</age><sex>1</sex><cat>1</cat><value>0.9888678</value></relativerisk><relativerisk><age>65</age><sex>1</sex><cat>2</cat><value>0.975288</value></relativerisk><relativerisk><age>65</age><sex>1</sex><cat>3</cat><value>0.95877916</value></relativerisk><relativerisk><age>65</age><sex>1</sex><cat>4</cat><value>0.93943</value></relativerisk><relativerisk><age>65</age><sex>1</sex><cat>5</cat><value>0.9170795</value></relativerisk><relativerisk><age>65</age><sex>1</sex><cat>6</cat><value>0.8914204</value></relativerisk><relativerisk><age>65</age><sex>1</sex><cat>7</cat><value>0.86205846</value></relativerisk><relativerisk><age>65</age><sex>1</sex><cat>8</cat><value>0.8152379</value></relativerisk><relativerisk><age>66</age><sex>0</sex><cat>0</cat><value>1.0</value></relativerisk><relativerisk><age>66</age><sex>0</sex><cat>1</cat><value>0.9837717</value></relativerisk><relativerisk><age>66</age><sex>0</sex><cat>2</cat><value>0.9645798</value></relativerisk><relativerisk><age>66</age><sex>0</sex><cat>3</cat><value>0.94205153</value></relativerisk><relativerisk><age>66</age><sex>0</sex><cat>4</cat><value>0.91620314</value></relativerisk><relativerisk><age>66</age><sex>0</sex><cat>5</cat><value>0.88685536</value></relativerisk><relativerisk><age>66</age><sex>0</sex><cat>6</cat><value>0.8537003</value></relativerisk><relativerisk><age>66</age><sex>0</sex><cat>7</cat><value>0.8163506</value></relativerisk><relativerisk><age>66</age><sex>0</sex><cat>8</cat><value>0.7285608</value></relativerisk><relativerisk><age>66</age><sex>1</sex><cat>0</cat><value>1.0</value></relativerisk><relativerisk><age>66</age><sex>1</sex><cat>1</cat><value>0.987699</value></relativerisk><relativerisk><age>66</age><sex>1</sex><cat>2</cat><value>0.97272027</value></relativerisk><relativerisk><age>66</age><sex>1</sex><cat>3</cat><value>0.9545455</value></relativerisk><relativerisk><age>66</age><sex>1</sex><cat>4</cat><value>0.93328536</value></relativerisk><relativerisk><age>66</age><sex>1</sex><cat>5</cat><value>0.90877527</value></relativerisk><relativerisk><age>66</age><sex>1</sex><cat>6</cat><value>0.8806919</value></relativerisk><relativerisk><age>66</age><sex>1</sex><cat>7</cat><value>0.84861857</value></relativerisk><relativerisk><age>66</age><sex>1</sex><cat>8</cat><value>0.7976022</value></relativerisk><relativerisk><age>67</age><sex>0</sex><cat>0</cat><value>1.0</value></relativerisk><relativerisk><age>67</age><sex>0</sex><cat>1</cat><value>0.98395634</value></relativerisk><relativerisk><age>67</age><sex>0</sex><cat>2</cat><value>0.96499056</value></relativerisk><relativerisk><age>67</age><sex>0</sex><cat>3</cat><value>0.9427385</value></relativerisk><relativerisk><age>67</age><sex>0</sex><cat>4</cat><value>0.9172221</value></relativerisk><relativerisk><age>67</age><sex>0</sex><cat>5</cat><value>0.88827115</value></relativerisk><relativerisk><age>67</age><sex>0</sex><cat>6</cat><value>0.8555905</value></relativerisk><relativerisk><age>67</age><sex>0</sex><cat>7</cat><value>0.8188093</value></relativerisk><relativerisk><age>67</age><sex>0</sex><cat>8</cat><value>0.7324787</value></relativerisk><relativerisk><age>67</age><sex>1</sex><cat>0</cat><value>1.0</value></relativerisk><relativerisk><age>67</age><sex>1</sex><cat>1</cat><value>0.9873133</value></relativerisk><relativerisk><age>67</age><sex>1</sex><cat>2</cat><value>0.9718755</value></relativerisk><relativerisk><age>67</age><sex>1</sex><cat>3</cat><value>0.9531586</value></relativerisk><relativerisk><age>67</age><sex>1</sex><cat>4</cat><value>0.93128365</value></relativerisk><relativerisk><age>67</age><sex>1</sex><cat>5</cat><value>0.90608907</value></relativerisk><relativerisk><age>67</age><sex>1</sex><cat>6</cat><value>0.87725145</value></relativerisk><relativerisk><age>67</age><sex>1</sex><cat>7</cat><value>0.8443548</value></relativerisk><relativerisk><age>67</age><sex>1</sex><cat>8</cat><value>0.79210526</value></relativerisk><relativerisk><age>68</age><sex>0</sex><cat>0</cat><value>1.0</value></relativerisk><relativerisk><age>68</age><sex>0</sex><cat>1</cat><value>0.98373145</value></relativerisk><relativerisk><age>68</age><sex>0</sex><cat>2</cat><value>0.96451443</value></relativerisk><relativerisk><age>68</age><sex>0</sex><cat>3</cat><value>0.9419869</value></relativerisk><relativerisk><age>68</age><sex>0</sex><cat>4</cat><value>0.9161789</value></relativerisk><relativerisk><age>68</age><sex>0</sex><cat>5</cat><value>0.88692737</value></relativerisk><relativerisk><age>68</age><sex>0</sex><cat>6</cat><value>0.853945</value></relativerisk><relativerisk><age>68</age><sex>0</sex><cat>7</cat><value>0.8168701</value></relativerisk><relativerisk><age>68</age><sex>0</sex><cat>8</cat><value>0.73002136</value></relativerisk><relativerisk><age>68</age><sex>1</sex><cat>0</cat><value>1.0</value></relativerisk><relativerisk><age>68</age><sex>1</sex><cat>1</cat><value>0.9859972</value></relativerisk><relativerisk><age>68</age><sex>1</sex><cat>2</cat><value>0.9689878</value></relativerisk><relativerisk><age>68</age><sex>1</sex><cat>3</cat><value>0.9484038</value></relativerisk><relativerisk><age>68</age><sex>1</sex><cat>4</cat><value>0.9243932</value></relativerisk><relativerisk><age>68</age><sex>1</sex><cat>5</cat><value>0.8967928</value></relativerisk><relativerisk><age>68</age><sex>1</sex><cat>6</cat><value>0.86526406</value></relativerisk><relativerisk><age>68</age><sex>1</sex><cat>7</cat><value>0.82936954</value></relativerisk><relativerisk><age>68</age><sex>1</sex><cat>8</cat><value>0.7725049</value></relativerisk><relativerisk><age>69</age><sex>0</sex><cat>0</cat><value>1.0</value></relativerisk><relativerisk><age>69</age><sex>0</sex><cat>1</cat><value>0.98409873</value></relativerisk><relativerisk><age>69</age><sex>0</sex><cat>2</cat><value>0.9653228</value></relativerisk><relativerisk><age>69</age><sex>0</sex><cat>3</cat><value>0.94332254</value></relativerisk><relativerisk><age>69</age><sex>0</sex><cat>4</cat><value>0.9181337</value></relativerisk><relativerisk><age>69</age><sex>0</sex><cat>5</cat><value>0.8896043</value></relativerisk><relativerisk><age>69</age><sex>0</sex><cat>6</cat><value>0.857463</value></relativerisk><relativerisk><age>69</age><sex>0</sex><cat>7</cat><value>0.82136905</value></relativerisk><relativerisk><age>69</age><sex>0</sex><cat>8</cat><value>0.7369458</value></relativerisk><relativerisk><age>69</age><sex>1</sex><cat>0</cat><value>1.0</value></relativerisk><relativerisk><age>69</age><sex>1</sex><cat>1</cat><value>0.9845757</value></relativerisk><relativerisk><age>69</age><sex>1</sex><cat>2</cat><value>0.9658707</value></relativerisk><relativerisk><age>69</age><sex>1</sex><cat>3</cat><value>0.94327533</value></relativerisk><relativerisk><age>69</age><sex>1</sex><cat>4</cat><value>0.9169676</value></relativerisk><relativerisk><age>69</age><sex>1</sex><cat>5</cat><value>0.88678443</value></relativerisk><relativerisk><age>69</age><sex>1</sex><cat>6</cat><value>0.8523721</value></relativerisk><relativerisk><age>69</age><sex>1</sex><cat>7</cat><value>0.8132728</value></relativerisk><relativerisk><age>69</age><sex>1</sex><cat>8</cat><value>0.75148886</value></relativerisk><relativerisk><age>70</age><sex>0</sex><cat>0</cat><value>1.0</value></relativerisk><relativerisk><age>70</age><sex>0</sex><cat>1</cat><value>0.984942</value></relativerisk><relativerisk><age>70</age><sex>0</sex><cat>2</cat><value>0.9676397</value></relativerisk><relativerisk><age>70</age><sex>0</sex><cat>3</cat><value>0.9479354</value></relativerisk><relativerisk><age>70</age><sex>0</sex><cat>4</cat><value>0.9260189</value></relativerisk><relativerisk><age>70</age><sex>0</sex><cat>5</cat><value>0.90189916</value></relativerisk><relativerisk><age>70</age><sex>0</sex><cat>6</cat><value>0.8754812</value></relativerisk><relativerisk><age>70</age><sex>0</sex><cat>7</cat><value>0.8466188</value></relativerisk><relativerisk><age>70</age><sex>0</sex><cat>8</cat><value>0.78242046</value></relativerisk><relativerisk><age>70</age><sex>1</sex><cat>0</cat><value>1.0</value></relativerisk><relativerisk><age>70</age><sex>1</sex><cat>1</cat><value>0.9849505</value></relativerisk><relativerisk><age>70</age><sex>1</sex><cat>2</cat><value>0.9672114</value></relativerisk><relativerisk><age>70</age><sex>1</sex><cat>3</cat><value>0.94642776</value></relativerisk><relativerisk><age>70</age><sex>1</sex><cat>4</cat><value>0.9229802</value></relativerisk><relativerisk><age>70</age><sex>1</sex><cat>5</cat><value>0.89690894</value></relativerisk><relativerisk><age>70</age><sex>1</sex><cat>6</cat><value>0.86808544</value></relativerisk><relativerisk><age>70</age><sex>1</sex><cat>7</cat><value>0.8363039</value></relativerisk><relativerisk><age>70</age><sex>1</sex><cat>8</cat><value>0.78807795</value></relativerisk><relativerisk><age>71</age><sex>0</sex><cat>0</cat><value>1.0</value></relativerisk><relativerisk><age>71</age><sex>0</sex><cat>1</cat><value>0.9850771</value></relativerisk><relativerisk><age>71</age><sex>0</sex><cat>2</cat><value>0.9679393</value></relativerisk><relativerisk><age>71</age><sex>0</sex><cat>3</cat><value>0.9484344</value></relativerisk><relativerisk><age>71</age><sex>0</sex><cat>4</cat><value>0.9267551</value></relativerisk><relativerisk><age>71</age><sex>0</sex><cat>5</cat><value>0.9029145</value></relativerisk><relativerisk><age>71</age><sex>0</sex><cat>6</cat><value>0.87682456</value></relativerisk><relativerisk><age>71</age><sex>0</sex><cat>7</cat><value>0.84834725</value></relativerisk><relativerisk><age>71</age><sex>0</sex><cat>8</cat><value>0.78509665</value></relativerisk><relativerisk><age>71</age><sex>1</sex><cat>0</cat><value>1.0</value></relativerisk><relativerisk><age>71</age><sex>1</sex><cat>1</cat><value>0.9854084</value></relativerisk><relativerisk><age>71</age><sex>1</sex><cat>2</cat><value>0.9682139</value></relativerisk><relativerisk><age>71</age><sex>1</sex><cat>3</cat><value>0.9480753</value></relativerisk><relativerisk><age>71</age><sex>1</sex><cat>4</cat><value>0.92536503</value></relativerisk><relativerisk><age>71</age><sex>1</sex><cat>5</cat><value>0.90012616</value></relativerisk><relativerisk><age>71</age><sex>1</sex><cat>6</cat><value>0.8722394</value></relativerisk><relativerisk><age>71</age><sex>1</sex><cat>7</cat><value>0.841512</value></relativerisk><relativerisk><age>71</age><sex>1</sex><cat>8</cat><value>0.794925</value></relativerisk><relativerisk><age>72</age><sex>0</sex><cat>0</cat><value>1.0</value></relativerisk><relativerisk><age>72</age><sex>0</sex><cat>1</cat><value>0.9849248</value></relativerisk><relativerisk><age>72</age><sex>0</sex><cat>2</cat><value>0.96762335</value></relativerisk><relativerisk><age>72</age><sex>0</sex><cat>3</cat><value>0.9479466</value></relativerisk><relativerisk><age>72</age><sex>0</sex><cat>4</cat><value>0.926094</value></relativerisk><relativerisk><age>72</age><sex>0</sex><cat>5</cat><value>0.9020844</value></relativerisk><relativerisk><age>72</age><sex>0</sex><cat>6</cat><value>0.87583476</value></relativerisk><relativerisk><age>72</age><sex>0</sex><cat>7</cat><value>0.84721315</value></relativerisk><relativerisk><age>72</age><sex>0</sex><cat>8</cat><value>0.7837467</value></relativerisk><relativerisk><age>72</age><sex>1</sex><cat>0</cat><value>1.0</value></relativerisk><relativerisk><age>72</age><sex>1</sex><cat>1</cat><value>0.98451656</value></relativerisk><relativerisk><age>72</age><sex>1</sex><cat>2</cat><value>0.9662843</value></relativerisk><relativerisk><age>72</age><sex>1</sex><cat>3</cat><value>0.9449477</value></relativerisk><relativerisk><age>72</age><sex>1</sex><cat>4</cat><value>0.9209086</value></relativerisk><relativerisk><age>72</age><sex>1</sex><cat>5</cat><value>0.89421946</value></relativerisk><relativerisk><age>72</age><sex>1</sex><cat>6</cat><value>0.86476153</value></relativerisk><relativerisk><age>72</age><sex>1</sex><cat>7</cat><value>0.83233935</value></relativerisk><relativerisk><age>72</age><sex>1</sex><cat>8</cat><value>0.78325474</value></relativerisk><relativerisk><age>73</age><sex>0</sex><cat>0</cat><value>1.0</value></relativerisk><relativerisk><age>73</age><sex>0</sex><cat>1</cat><value>0.98475057</value></relativerisk><relativerisk><age>73</age><sex>0</sex><cat>2</cat><value>0.967261</value></relativerisk><relativerisk><age>73</age><sex>0</sex><cat>3</cat><value>0.94738585</value></relativerisk><relativerisk><age>73</age><sex>0</sex><cat>4</cat><value>0.9253313</value></relativerisk><relativerisk><age>73</age><sex>0</sex><cat>5</cat><value>0.9011224</value></relativerisk><relativerisk><age>73</age><sex>0</sex><cat>6</cat><value>0.8746818</value></relativerisk><relativerisk><age>73</age><sex>0</sex><cat>7</cat><value>0.8458831</value></relativerisk><relativerisk><age>73</age><sex>0</sex><cat>8</cat><value>0.7821349</value></relativerisk><relativerisk><age>73</age><sex>1</sex><cat>0</cat><value>1.0</value></relativerisk><relativerisk><age>73</age><sex>1</sex><cat>1</cat><value>0.98349595</value></relativerisk><relativerisk><age>73</age><sex>1</sex><cat>2</cat><value>0.9640767</value></relativerisk><relativerisk><age>73</age><sex>1</sex><cat>3</cat><value>0.9413708</value></relativerisk><relativerisk><age>73</age><sex>1</sex><cat>4</cat><value>0.9158135</value></relativerisk><relativerisk><age>73</age><sex>1</sex><cat>5</cat><value>0.8874681</value></relativerisk><relativerisk><age>73</age><sex>1</sex><cat>6</cat><value>0.85621655</value></relativerisk><relativerisk><age>73</age><sex>1</sex><cat>7</cat><value>0.82186145</value></relativerisk><relativerisk><age>73</age><sex>1</sex><cat>8</cat><value>0.76992947</value></relativerisk><relativerisk><age>74</age><sex>0</sex><cat>0</cat><value>1.0</value></relativerisk><relativerisk><age>74</age><sex>0</sex><cat>1</cat><value>0.985075</value></relativerisk><relativerisk><age>74</age><sex>0</sex><cat>2</cat><value>0.9679676</value></relativerisk><relativerisk><age>74</age><sex>0</sex><cat>3</cat><value>0.94853985</value></relativerisk><relativerisk><age>74</age><sex>0</sex><cat>4</cat><value>0.92699826</value></relativerisk><relativerisk><age>74</age><sex>0</sex><cat>5</cat><value>0.9033723</value></relativerisk><relativerisk><age>74</age><sex>0</sex><cat>6</cat><value>0.87759244</value></relativerisk><relativerisk><age>74</age><sex>0</sex><cat>7</cat><value>0.84954244</value></relativerisk><relativerisk><age>74</age><sex>0</sex><cat>8</cat><value>0.78754956</value></relativerisk><relativerisk><age>74</age><sex>1</sex><cat>0</cat><value>1.0</value></relativerisk><relativerisk><age>74</age><sex>1</sex><cat>1</cat><value>0.9846627</value></relativerisk><relativerisk><age>74</age><sex>1</sex><cat>2</cat><value>0.9666201</value></relativerisk><relativerisk><age>74</age><sex>1</sex><cat>3</cat><value>0.9455299</value></relativerisk><relativerisk><age>74</age><sex>1</sex><cat>4</cat><value>0.9218</value></relativerisk><relativerisk><age>74</age><sex>1</sex><cat>5</cat><value>0.8954938</value></relativerisk><relativerisk><age>74</age><sex>1</sex><cat>6</cat><value>0.86650765</value></relativerisk><relativerisk><age>74</age><sex>1</sex><cat>7</cat><value>0.8346646</value></relativerisk><relativerisk><age>74</age><sex>1</sex><cat>8</cat><value>0.7865704</value></relativerisk><relativerisk><age>75</age><sex>0</sex><cat>0</cat><value>1.0</value></relativerisk><relativerisk><age>75</age><sex>0</sex><cat>1</cat><value>0.9820605</value></relativerisk><relativerisk><age>75</age><sex>0</sex><cat>2</cat><value>0.96158475</value></relativerisk><relativerisk><age>75</age><sex>0</sex><cat>3</cat><value>0.9384341</value></relativerisk><relativerisk><age>75</age><sex>0</sex><cat>4</cat><value>0.9128795</value></relativerisk><relativerisk><age>75</age><sex>0</sex><cat>5</cat><value>0.884976</value></relativerisk><relativerisk><age>75</age><sex>0</sex><cat>6</cat><value>0.8546595</value></relativerisk><relativerisk><age>75</age><sex>0</sex><cat>7</cat><value>0.82181114</value></relativerisk><relativerisk><age>75</age><sex>0</sex><cat>8</cat><value>0.7497891</value></relativerisk><relativerisk><age>75</age><sex>1</sex><cat>0</cat><value>1.0</value></relativerisk><relativerisk><age>75</age><sex>1</sex><cat>1</cat><value>0.97998303</value></relativerisk><relativerisk><age>75</age><sex>1</sex><cat>2</cat><value>0.9565543</value></relativerisk><relativerisk><age>75</age><sex>1</sex><cat>3</cat><value>0.9293168</value></relativerisk><relativerisk><age>75</age><sex>1</sex><cat>4</cat><value>0.89884144</value></relativerisk><relativerisk><age>75</age><sex>1</sex><cat>5</cat><value>0.8652446</value></relativerisk><relativerisk><age>75</age><sex>1</sex><cat>6</cat><value>0.82842505</value></relativerisk><relativerisk><age>75</age><sex>1</sex><cat>7</cat><value>0.7881894</value></relativerisk><relativerisk><age>75</age><sex>1</sex><cat>8</cat><value>0.7278505</value></relativerisk><relativerisk><age>76</age><sex>0</sex><cat>0</cat><value>1.0</value></relativerisk><relativerisk><age>76</age><sex>0</sex><cat>1</cat><value>0.9830231</value></relativerisk><relativerisk><age>76</age><sex>0</sex><cat>2</cat><value>0.9636568</value></relativerisk><relativerisk><age>76</age><sex>0</sex><cat>3</cat><value>0.94177413</value></relativerisk><relativerisk><age>76</age><sex>0</sex><cat>4</cat><value>0.917636</value></relativerisk><relativerisk><age>76</age><sex>0</sex><cat>5</cat><value>0.8913</value></relativerisk><relativerisk><age>76</age><sex>0</sex><cat>6</cat><value>0.8627116</value></relativerisk><relativerisk><age>76</age><sex>0</sex><cat>7</cat><value>0.8317648</value></relativerisk><relativerisk><age>76</age><sex>0</sex><cat>8</cat><value>0.7640141</value></relativerisk><relativerisk><age>76</age><sex>1</sex><cat>0</cat><value>1.0</value></relativerisk><relativerisk><age>76</age><sex>1</sex><cat>1</cat><value>0.9799347</value></relativerisk><relativerisk><age>76</age><sex>1</sex><cat>2</cat><value>0.95646167</value></relativerisk><relativerisk><age>76</age><sex>1</sex><cat>3</cat><value>0.9291896</value></relativerisk><relativerisk><age>76</age><sex>1</sex><cat>4</cat><value>0.89869696</value></relativerisk><relativerisk><age>76</age><sex>1</sex><cat>5</cat><value>0.86510783</value></relativerisk><relativerisk><age>76</age><sex>1</sex><cat>6</cat><value>0.82832885</value></relativerisk><relativerisk><age>76</age><sex>1</sex><cat>7</cat><value>0.7881764</value></relativerisk><relativerisk><age>76</age><sex>1</sex><cat>8</cat><value>0.72803664</value></relativerisk><relativerisk><age>77</age><sex>0</sex><cat>0</cat><value>1.0</value></relativerisk><relativerisk><age>77</age><sex>0</sex><cat>1</cat><value>0.9836561</value></relativerisk><relativerisk><age>77</age><sex>0</sex><cat>2</cat><value>0.9650224</value></relativerisk><relativerisk><age>77</age><sex>0</sex><cat>3</cat><value>0.94398123</value></relativerisk><relativerisk><age>77</age><sex>0</sex><cat>4</cat><value>0.9207885</value></relativerisk><relativerisk><age>77</age><sex>0</sex><cat>5</cat><value>0.8955042</value></relativerisk><relativerisk><age>77</age><sex>0</sex><cat>6</cat><value>0.86808187</value></relativerisk><relativerisk><age>77</age><sex>0</sex><cat>7</cat><value>0.8384265</value></relativerisk><relativerisk><age>77</age><sex>0</sex><cat>8</cat><value>0.773603</value></relativerisk><relativerisk><age>77</age><sex>1</sex><cat>0</cat><value>1.0</value></relativerisk><relativerisk><age>77</age><sex>1</sex><cat>1</cat><value>0.9797939</value></relativerisk><relativerisk><age>77</age><sex>1</sex><cat>2</cat><value>0.956169</value></relativerisk><relativerisk><age>77</age><sex>1</sex><cat>3</cat><value>0.9287378</value></relativerisk><relativerisk><age>77</age><sex>1</sex><cat>4</cat><value>0.89808965</value></relativerisk><relativerisk><age>77</age><sex>1</sex><cat>5</cat><value>0.8643566</value></relativerisk><relativerisk><age>77</age><sex>1</sex><cat>6</cat><value>0.8274535</value></relativerisk><relativerisk><age>77</age><sex>1</sex><cat>7</cat><value>0.7872056</value></relativerisk><relativerisk><age>77</age><sex>1</sex><cat>8</cat><value>0.726999</value></relativerisk><relativerisk><age>78</age><sex>0</sex><cat>0</cat><value>1.0</value></relativerisk><relativerisk><age>78</age><sex>0</sex><cat>1</cat><value>0.9841458</value></relativerisk><relativerisk><age>78</age><sex>0</sex><cat>2</cat><value>0.96608084</value></relativerisk><relativerisk><age>78</age><sex>0</sex><cat>3</cat><value>0.9456954</value></relativerisk><relativerisk><age>78</age><sex>0</sex><cat>4</cat><value>0.923242</value></relativerisk><relativerisk><age>78</age><sex>0</sex><cat>5</cat><value>0.898784</value></relativerisk><relativerisk><age>78</age><sex>0</sex><cat>6</cat><value>0.87228155</value></relativerisk><relativerisk><age>78</age><sex>0</sex><cat>7</cat><value>0.8436494</value></relativerisk><relativerisk><age>78</age><sex>0</sex><cat>8</cat><value>0.78116006</value></relativerisk><relativerisk><age>78</age><sex>1</sex><cat>0</cat><value>1.0</value></relativerisk><relativerisk><age>78</age><sex>1</sex><cat>1</cat><value>0.97998935</value></relativerisk><relativerisk><age>78</age><sex>1</sex><cat>2</cat><value>0.9566056</value></relativerisk><relativerisk><age>78</age><sex>1</sex><cat>3</cat><value>0.92947185</value></relativerisk><relativerisk><age>78</age><sex>1</sex><cat>4</cat><value>0.89917815</value></relativerisk><relativerisk><age>78</age><sex>1</sex><cat>5</cat><value>0.8658622</value></relativerisk><relativerisk><age>78</age><sex>1</sex><cat>6</cat><value>0.8294486</value></relativerisk><relativerisk><age>78</age><sex>1</sex><cat>7</cat><value>0.78977394</value></relativerisk><relativerisk><age>78</age><sex>1</sex><cat>8</cat><value>0.73050034</value></relativerisk><relativerisk><age>79</age><sex>0</sex><cat>0</cat><value>1.0</value></relativerisk><relativerisk><age>79</age><sex>0</sex><cat>1</cat><value>0.9839821</value></relativerisk><relativerisk><age>79</age><sex>0</sex><cat>2</cat><value>0.9657417</value></relativerisk><relativerisk><age>79</age><sex>0</sex><cat>3</cat><value>0.9451722</value></relativerisk><relativerisk><age>79</age><sex>0</sex><cat>4</cat><value>0.92253375</value></relativerisk><relativerisk><age>79</age><sex>0</sex><cat>5</cat><value>0.89789504</value></relativerisk><relativerisk><age>79</age><sex>0</sex><cat>6</cat><value>0.8712214</value></relativerisk><relativerisk><age>79</age><sex>0</sex><cat>7</cat><value>0.8424331</value></relativerisk><relativerisk><age>79</age><sex>0</sex><cat>8</cat><value>0.77970386</value></relativerisk><relativerisk><age>79</age><sex>1</sex><cat>0</cat><value>1.0</value></relativerisk><relativerisk><age>79</age><sex>1</sex><cat>1</cat><value>0.9790619</value></relativerisk><relativerisk><age>79</age><sex>1</sex><cat>2</cat><value>0.9546087</value></relativerisk><relativerisk><age>79</age><sex>1</sex><cat>3</cat><value>0.926253</value></relativerisk><relativerisk><age>79</age><sex>1</sex><cat>4</cat><value>0.89461964</value></relativerisk><relativerisk><age>79</age><sex>1</sex><cat>5</cat><value>0.85986054</value></relativerisk><relativerisk><age>79</age><sex>1</sex><cat>6</cat><value>0.8219054</value></relativerisk><relativerisk><age>79</age><sex>1</sex><cat>7</cat><value>0.78059375</value></relativerisk><relativerisk><age>79</age><sex>1</sex><cat>8</cat><value>0.7189562</value></relativerisk><relativerisk><age>80</age><sex>0</sex><cat>0</cat><value>1.0</value></relativerisk><relativerisk><age>80</age><sex>0</sex><cat>1</cat><value>0.9892409</value></relativerisk><relativerisk><age>80</age><sex>0</sex><cat>2</cat><value>0.9773146</value></relativerisk><relativerisk><age>80</age><sex>0</sex><cat>3</cat><value>0.96424586</value></relativerisk><relativerisk><age>80</age><sex>0</sex><cat>4</cat><value>0.95028317</value></relativerisk><relativerisk><age>80</age><sex>0</sex><cat>5</cat><value>0.9355347</value></relativerisk><relativerisk><age>80</age><sex>0</sex><cat>6</cat><value>0.92003644</value></relativerisk><relativerisk><age>80</age><sex>0</sex><cat>7</cat><value>0.90379375</value></relativerisk><relativerisk><age>80</age><sex>0</sex><cat>8</cat><value>0.87029517</value></relativerisk><relativerisk><age>80</age><sex>1</sex><cat>0</cat><value>1.0</value></relativerisk><relativerisk><age>80</age><sex>1</sex><cat>1</cat><value>0.986773</value></relativerisk><relativerisk><age>80</age><sex>1</sex><cat>2</cat><value>0.9717566</value></relativerisk><relativerisk><age>80</age><sex>1</sex><cat>3</cat><value>0.9548769</value></relativerisk><relativerisk><age>80</age><sex>1</sex><cat>4</cat><value>0.93665206</value></relativerisk><relativerisk><age>80</age><sex>1</sex><cat>5</cat><value>0.9172789</value></relativerisk><relativerisk><age>80</age><sex>1</sex><cat>6</cat><value>0.89681196</value></relativerisk><relativerisk><age>80</age><sex>1</sex><cat>7</cat><value>0.87525153</value></relativerisk><relativerisk><age>80</age><sex>1</sex><cat>8</cat><value>0.8445026</value></relativerisk><relativerisk><age>81</age><sex>0</sex><cat>0</cat><value>1.0</value></relativerisk><relativerisk><age>81</age><sex>0</sex><cat>1</cat><value>0.98961097</value></relativerisk><relativerisk><age>81</age><sex>0</sex><cat>2</cat><value>0.97809994</value></relativerisk><relativerisk><age>81</age><sex>0</sex><cat>3</cat><value>0.9654923</value></relativerisk><relativerisk><age>81</age><sex>0</sex><cat>4</cat><value>0.9520291</value></relativerisk><relativerisk><age>81</age><sex>0</sex><cat>5</cat><value>0.9378158</value></relativerisk><relativerisk><age>81</age><sex>0</sex><cat>6</cat><value>0.922888</value></relativerisk><relativerisk><age>81</age><sex>0</sex><cat>7</cat><value>0.9072521</value></relativerisk><relativerisk><age>81</age><sex>0</sex><cat>8</cat><value>0.87503237</value></relativerisk><relativerisk><age>81</age><sex>1</sex><cat>0</cat><value>1.0</value></relativerisk><relativerisk><age>81</age><sex>1</sex><cat>1</cat><value>0.986769</value></relativerisk><relativerisk><age>81</age><sex>1</sex><cat>2</cat><value>0.97175384</value></relativerisk><relativerisk><age>81</age><sex>1</sex><cat>3</cat><value>0.95488286</value></relativerisk><relativerisk><age>81</age><sex>1</sex><cat>4</cat><value>0.93667597</value></relativerisk><relativerisk><age>81</age><sex>1</sex><cat>5</cat><value>0.9173316</value></relativerisk><relativerisk><age>81</age><sex>1</sex><cat>6</cat><value>0.8969056</value></relativerisk><relativerisk><age>81</age><sex>1</sex><cat>7</cat><value>0.8754</value></relativerisk><relativerisk><age>81</age><sex>1</sex><cat>8</cat><value>0.8447498</value></relativerisk><relativerisk><age>82</age><sex>0</sex><cat>0</cat><value>1.0</value></relativerisk><relativerisk><age>82</age><sex>0</sex><cat>1</cat><value>0.9895992</value></relativerisk><relativerisk><age>82</age><sex>0</sex><cat>2</cat><value>0.97808</value></relativerisk><relativerisk><age>82</age><sex>0</sex><cat>3</cat><value>0.96546906</value></relativerisk><relativerisk><age>82</age><sex>0</sex><cat>4</cat><value>0.9520088</value></relativerisk><relativerisk><age>82</age><sex>0</sex><cat>5</cat><value>0.9378057</value></relativerisk><relativerisk><age>82</age><sex>0</sex><cat>6</cat><value>0.9228964</value></relativerisk><relativerisk><age>82</age><sex>0</sex><cat>7</cat><value>0.90728796</value></relativerisk><relativerisk><age>82</age><sex>0</sex><cat>8</cat><value>0.8751509</value></relativerisk><relativerisk><age>82</age><sex>1</sex><cat>0</cat><value>1.0</value></relativerisk><relativerisk><age>82</age><sex>1</sex><cat>1</cat><value>0.98756695</value></relativerisk><relativerisk><age>82</age><sex>1</sex><cat>2</cat><value>0.97346246</value></relativerisk><relativerisk><age>82</age><sex>1</sex><cat>3</cat><value>0.95762134</value></relativerisk><relativerisk><age>82</age><sex>1</sex><cat>4</cat><value>0.9405335</value></relativerisk><relativerisk><age>82</age><sex>1</sex><cat>5</cat><value>0.9223867</value></relativerisk><relativerisk><age>82</age><sex>1</sex><cat>6</cat><value>0.90323484</value></relativerisk><relativerisk><age>82</age><sex>1</sex><cat>7</cat><value>0.8830812</value></relativerisk><relativerisk><age>82</age><sex>1</sex><cat>8</cat><value>0.85437596</value></relativerisk><relativerisk><age>83</age><sex>0</sex><cat>0</cat><value>1.0</value></relativerisk><relativerisk><age>83</age><sex>0</sex><cat>1</cat><value>0.99037486</value></relativerisk><relativerisk><age>83</age><sex>0</sex><cat>2</cat><value>0.9797188</value></relativerisk><relativerisk><age>83</age><sex>0</sex><cat>3</cat><value>0.9680578</value></relativerisk><relativerisk><age>83</age><sex>0</sex><cat>4</cat><value>0.9556171</value></relativerisk><relativerisk><age>83</age><sex>0</sex><cat>5</cat><value>0.94249576</value></relativerisk><relativerisk><age>83</age><sex>0</sex><cat>6</cat><value>0.9287286</value></relativerisk><relativerisk><age>83</age><sex>0</sex><cat>7</cat><value>0.914323</value></relativerisk><relativerisk><age>83</age><sex>0</sex><cat>8</cat><value>0.88468444</value></relativerisk><relativerisk><age>83</age><sex>1</sex><cat>0</cat><value>1.0</value></relativerisk><relativerisk><age>83</age><sex>1</sex><cat>1</cat><value>0.98764795</value></relativerisk><relativerisk><age>83</age><sex>1</sex><cat>2</cat><value>0.9736402</value></relativerisk><relativerisk><age>83</age><sex>1</sex><cat>3</cat><value>0.95791376</value></relativerisk><relativerisk><age>83</age><sex>1</sex><cat>4</cat><value>0.9409569</value></relativerisk><relativerisk><age>83</age><sex>1</sex><cat>5</cat><value>0.9229572</value></relativerisk><relativerisk><age>83</age><sex>1</sex><cat>6</cat><value>0.90396947</value></relativerisk><relativerisk><age>83</age><sex>1</sex><cat>7</cat><value>0.88399816</value></relativerisk><relativerisk><age>83</age><sex>1</sex><cat>8</cat><value>0.85556966</value></relativerisk><relativerisk><age>84</age><sex>0</sex><cat>0</cat><value>1.0</value></relativerisk><relativerisk><age>84</age><sex>0</sex><cat>1</cat><value>0.99007577</value></relativerisk><relativerisk><age>84</age><sex>0</sex><cat>2</cat><value>0.97909254</value></relativerisk><relativerisk><age>84</age><sex>0</sex><cat>3</cat><value>0.96707803</value></relativerisk><relativerisk><age>84</age><sex>0</sex><cat>4</cat><value>0.9542654</value></relativerisk><relativerisk><age>84</age><sex>0</sex><cat>5</cat><value>0.9407576</value></relativerisk><relativerisk><age>84</age><sex>0</sex><cat>6</cat><value>0.92659104</value></relativerisk><relativerisk><age>84</age><sex>0</sex><cat>7</cat><value>0.9117741</value></relativerisk><relativerisk><age>84</age><sex>0</sex><cat>8</cat><value>0.8813097</value></relativerisk><relativerisk><age>84</age><sex>1</sex><cat>0</cat><value>1.0</value></relativerisk><relativerisk><age>84</age><sex>1</sex><cat>1</cat><value>0.9884577</value></relativerisk><relativerisk><age>84</age><sex>1</sex><cat>2</cat><value>0.9753724</value></relativerisk><relativerisk><age>84</age><sex>1</sex><cat>3</cat><value>0.96068686</value></relativerisk><relativerisk><age>84</age><sex>1</sex><cat>4</cat><value>0.94485843</value></relativerisk><relativerisk><age>84</age><sex>1</sex><cat>5</cat><value>0.92806345</value></relativerisk><relativerisk><age>84</age><sex>1</sex><cat>6</cat><value>0.91035414</value></relativerisk><relativerisk><age>84</age><sex>1</sex><cat>7</cat><value>0.89173573</value></relativerisk><relativerisk><age>84</age><sex>1</sex><cat>8</cat><value>0.8652474</value></relativerisk><relativerisk><age>85</age><sex>0</sex><cat>0</cat><value>1.0</value></relativerisk><relativerisk><age>85</age><sex>0</sex><cat>1</cat><value>0.9906412</value></relativerisk><relativerisk><age>85</age><sex>0</sex><cat>2</cat><value>0.9802869</value></relativerisk><relativerisk><age>85</age><sex>0</sex><cat>3</cat><value>0.96896434</value></relativerisk><relativerisk><age>85</age><sex>0</sex><cat>4</cat><value>0.9568939</value></relativerisk><relativerisk><age>85</age><sex>0</sex><cat>5</cat><value>0.94417334</value></relativerisk><relativerisk><age>85</age><sex>0</sex><cat>6</cat><value>0.9308375</value></relativerisk><relativerisk><age>85</age><sex>0</sex><cat>7</cat><value>0.9168949</value></relativerisk><relativerisk><age>85</age><sex>0</sex><cat>8</cat><value>0.8882451</value></relativerisk><relativerisk><age>85</age><sex>1</sex><cat>0</cat><value>1.0</value></relativerisk><relativerisk><age>85</age><sex>1</sex><cat>1</cat><value>0.98923033</value></relativerisk><relativerisk><age>85</age><sex>1</sex><cat>2</cat><value>0.9770245</value></relativerisk><relativerisk><age>85</age><sex>1</sex><cat>3</cat><value>0.96333027</value></relativerisk><relativerisk><age>85</age><sex>1</sex><cat>4</cat><value>0.9485754</value></relativerisk><relativerisk><age>85</age><sex>1</sex><cat>5</cat><value>0.9329251</value></relativerisk><relativerisk><age>85</age><sex>1</sex><cat>6</cat><value>0.91642916</value></relativerisk><relativerisk><age>85</age><sex>1</sex><cat>7</cat><value>0.8990933</value></relativerisk><relativerisk><age>85</age><sex>1</sex><cat>8</cat><value>0.87444127</value></relativerisk><relativerisk><age>86</age><sex>0</sex><cat>0</cat><value>1.0</value></relativerisk><relativerisk><age>86</age><sex>0</sex><cat>1</cat><value>0.9916178</value></relativerisk><relativerisk><age>86</age><sex>0</sex><cat>2</cat><value>0.98234653</value></relativerisk><relativerisk><age>86</age><sex>0</sex><cat>3</cat><value>0.97221124</value></relativerisk><relativerisk><age>86</age><sex>0</sex><cat>4</cat><value>0.9614098</value></relativerisk><relativerisk><age>86</age><sex>0</sex><cat>5</cat><value>0.9500302</value></relativerisk><relativerisk><age>86</age><sex>0</sex><cat>6</cat><value>0.9381041</value></relativerisk><relativerisk><age>86</age><sex>0</sex><cat>7</cat><value>0.9256395</value></relativerisk><relativerisk><age>86</age><sex>0</sex><cat>8</cat><value>0.9000395</value></relativerisk><relativerisk><age>86</age><sex>1</sex><cat>0</cat><value>1.0</value></relativerisk><relativerisk><age>86</age><sex>1</sex><cat>1</cat><value>0.9897145</value></relativerisk><relativerisk><age>86</age><sex>1</sex><cat>2</cat><value>0.9780602</value></relativerisk><relativerisk><age>86</age><sex>1</sex><cat>3</cat><value>0.9649883</value></relativerisk><relativerisk><age>86</age><sex>1</sex><cat>4</cat><value>0.95090806</value></relativerisk><relativerisk><age>86</age><sex>1</sex><cat>5</cat><value>0.93597806</value></relativerisk><relativerisk><age>86</age><sex>1</sex><cat>6</cat><value>0.92024624</value></relativerisk><relativerisk><age>86</age><sex>1</sex><cat>7</cat><value>0.90371895</value></relativerisk><relativerisk><age>86</age><sex>1</sex><cat>8</cat><value>0.88022643</value></relativerisk><relativerisk><age>87</age><sex>0</sex><cat>0</cat><value>1.0</value></relativerisk><relativerisk><age>87</age><sex>0</sex><cat>1</cat><value>0.99140435</value></relativerisk><relativerisk><age>87</age><sex>0</sex><cat>2</cat><value>0.9818991</value></relativerisk><relativerisk><age>87</age><sex>0</sex><cat>3</cat><value>0.9715104</value></relativerisk><relativerisk><age>87</age><sex>0</sex><cat>4</cat><value>0.96044165</value></relativerisk><relativerisk><age>87</age><sex>0</sex><cat>5</cat><value>0.94878346</value></relativerisk><relativerisk><age>87</age><sex>0</sex><cat>6</cat><value>0.9365686</value></relativerisk><relativerisk><age>87</age><sex>0</sex><cat>7</cat><value>0.9238056</value></relativerisk><relativerisk><age>87</age><sex>0</sex><cat>8</cat><value>0.8976029</value></relativerisk><relativerisk><age>87</age><sex>1</sex><cat>0</cat><value>1.0</value></relativerisk><relativerisk><age>87</age><sex>1</sex><cat>1</cat><value>0.9901227</value></relativerisk><relativerisk><age>87</age><sex>1</sex><cat>2</cat><value>0.978933</value></relativerisk><relativerisk><age>87</age><sex>1</sex><cat>3</cat><value>0.9663849</value></relativerisk><relativerisk><age>87</age><sex>1</sex><cat>4</cat><value>0.95287204</value></relativerisk><relativerisk><age>87</age><sex>1</sex><cat>5</cat><value>0.93854713</value></relativerisk><relativerisk><age>87</age><sex>1</sex><cat>6</cat><value>0.92345685</value></relativerisk><relativerisk><age>87</age><sex>1</sex><cat>7</cat><value>0.9076076</value></relativerisk><relativerisk><age>87</age><sex>1</sex><cat>8</cat><value>0.8850862</value></relativerisk><relativerisk><age>88</age><sex>0</sex><cat>0</cat><value>1.0</value></relativerisk><relativerisk><age>88</age><sex>0</sex><cat>1</cat><value>0.9918936</value></relativerisk><relativerisk><age>88</age><sex>0</sex><cat>2</cat><value>0.9829308</value></relativerisk><relativerisk><age>88</age><sex>0</sex><cat>3</cat><value>0.9731367</value></relativerisk><relativerisk><age>88</age><sex>0</sex><cat>4</cat><value>0.96270347</value></relativerisk><relativerisk><age>88</age><sex>0</sex><cat>5</cat><value>0.9517166</value></relativerisk><relativerisk><age>88</age><sex>0</sex><cat>6</cat><value>0.9402073</value></relativerisk><relativerisk><age>88</age><sex>0</sex><cat>7</cat><value>0.9281838</value></relativerisk><relativerisk><age>88</age><sex>0</sex><cat>8</cat><value>0.9035064</value></relativerisk><relativerisk><age>88</age><sex>1</sex><cat>0</cat><value>1.0</value></relativerisk><relativerisk><age>88</age><sex>1</sex><cat>1</cat><value>0.9907679</value></relativerisk><relativerisk><age>88</age><sex>1</sex><cat>2</cat><value>0.98031056</value></relativerisk><relativerisk><age>88</age><sex>1</sex><cat>3</cat><value>0.96858555</value></relativerisk><relativerisk><age>88</age><sex>1</sex><cat>4</cat><value>0.9559611</value></relativerisk><relativerisk><age>88</age><sex>1</sex><cat>5</cat><value>0.94258034</value></relativerisk><relativerisk><age>88</age><sex>1</sex><cat>6</cat><value>0.9284872</value></relativerisk><relativerisk><age>88</age><sex>1</sex><cat>7</cat><value>0.91368794</value></relativerisk><relativerisk><age>88</age><sex>1</sex><cat>8</cat><value>0.8926633</value></relativerisk><relativerisk><age>89</age><sex>0</sex><cat>0</cat><value>1.0</value></relativerisk><relativerisk><age>89</age><sex>0</sex><cat>1</cat><value>0.9924477</value></relativerisk><relativerisk><age>89</age><sex>0</sex><cat>2</cat><value>0.9840983</value></relativerisk><relativerisk><age>89</age><sex>0</sex><cat>3</cat><value>0.9749756</value></relativerisk><relativerisk><age>89</age><sex>0</sex><cat>4</cat><value>0.9652585</value></relativerisk><relativerisk><age>89</age><sex>0</sex><cat>5</cat><value>0.955027</value></relativerisk><relativerisk><age>89</age><sex>0</sex><cat>6</cat><value>0.9443102</value></relativerisk><relativerisk><age>89</age><sex>0</sex><cat>7</cat><value>0.9331157</value></relativerisk><relativerisk><age>89</age><sex>0</sex><cat>8</cat><value>0.9101436</value></relativerisk><relativerisk><age>89</age><sex>1</sex><cat>0</cat><value>1.0</value></relativerisk><relativerisk><age>89</age><sex>1</sex><cat>1</cat><value>0.9916117</value></relativerisk><relativerisk><age>89</age><sex>1</sex><cat>2</cat><value>0.982111</value></relativerisk><relativerisk><age>89</age><sex>1</sex><cat>3</cat><value>0.9714594</value></relativerisk><relativerisk><age>89</age><sex>1</sex><cat>4</cat><value>0.9599917</value></relativerisk><relativerisk><age>89</age><sex>1</sex><cat>5</cat><value>0.9478381</value></relativerisk><relativerisk><age>89</age><sex>1</sex><cat>6</cat><value>0.9350387</value></relativerisk><relativerisk><age>89</age><sex>1</sex><cat>7</cat><value>0.9215993</value></relativerisk><relativerisk><age>89</age><sex>1</sex><cat>8</cat><value>0.9025088</value></relativerisk><relativerisk><age>90</age><sex>0</sex><cat>0</cat><value>1.0</value></relativerisk><relativerisk><age>90</age><sex>0</sex><cat>1</cat><value>0.99262303</value></relativerisk><relativerisk><age>90</age><sex>0</sex><cat>2</cat><value>0.98446786</value></relativerisk><relativerisk><age>90</age><sex>0</sex><cat>3</cat><value>0.97555757</value></relativerisk><relativerisk><age>90</age><sex>0</sex><cat>4</cat><value>0.9660671</value></relativerisk><relativerisk><age>90</age><sex>0</sex><cat>5</cat><value>0.9560744</value></relativerisk><relativerisk><age>90</age><sex>0</sex><cat>6</cat><value>0.9456081</value></relativerisk><relativerisk><age>90</age><sex>0</sex><cat>7</cat><value>0.9346755</value></relativerisk><relativerisk><age>90</age><sex>0</sex><cat>8</cat><value>0.91224134</value></relativerisk><relativerisk><age>90</age><sex>1</sex><cat>0</cat><value>1.0</value></relativerisk><relativerisk><age>90</age><sex>1</sex><cat>1</cat><value>0.9922192</value></relativerisk><relativerisk><age>90</age><sex>1</sex><cat>2</cat><value>0.9834066</value></relativerisk><relativerisk><age>90</age><sex>1</sex><cat>3</cat><value>0.97352654</value></relativerisk><relativerisk><age>90</age><sex>1</sex><cat>4</cat><value>0.9628896</value></relativerisk><relativerisk><age>90</age><sex>1</sex><cat>5</cat><value>0.95161647</value></relativerisk><relativerisk><age>90</age><sex>1</sex><cat>6</cat><value>0.9397443</value></relativerisk><relativerisk><age>90</age><sex>1</sex><cat>7</cat><value>0.92727864</value></relativerisk><relativerisk><age>90</age><sex>1</sex><cat>8</cat><value>0.9095712</value></relativerisk><relativerisk><age>91</age><sex>0</sex><cat>0</cat><value>1.0</value></relativerisk><relativerisk><age>91</age><sex>0</sex><cat>1</cat><value>0.99327713</value></relativerisk><relativerisk><age>91</age><sex>0</sex><cat>2</cat><value>0.98584485</value></relativerisk><relativerisk><age>91</age><sex>0</sex><cat>3</cat><value>0.9777239</value></relativerisk><relativerisk><age>91</age><sex>0</sex><cat>4</cat><value>0.9690738</value></relativerisk><relativerisk><age>91</age><sex>0</sex><cat>5</cat><value>0.9599654</value></relativerisk><relativerisk><age>91</age><sex>0</sex><cat>6</cat><value>0.9504247</value></relativerisk><relativerisk><age>91</age><sex>0</sex><cat>7</cat><value>0.9404582</value></relativerisk><relativerisk><age>91</age><sex>0</sex><cat>8</cat><value>0.92000395</value></relativerisk><relativerisk><age>91</age><sex>1</sex><cat>0</cat><value>1.0</value></relativerisk><relativerisk><age>91</age><sex>1</sex><cat>1</cat><value>0.9928498</value></relativerisk><relativerisk><age>91</age><sex>1</sex><cat>2</cat><value>0.98475087</value></relativerisk><relativerisk><age>91</age><sex>1</sex><cat>3</cat><value>0.9756702</value></relativerisk><relativerisk><age>91</age><sex>1</sex><cat>4</cat><value>0.96589315</value></relativerisk><relativerisk><age>91</age><sex>1</sex><cat>5</cat><value>0.9555304</value></relativerisk><relativerisk><age>91</age><sex>1</sex><cat>6</cat><value>0.9446159</value></relativerisk><relativerisk><age>91</age><sex>1</sex><cat>7</cat><value>0.93315464</value></relativerisk><relativerisk><age>91</age><sex>1</sex><cat>8</cat><value>0.91687196</value></relativerisk><relativerisk><age>92</age><sex>0</sex><cat>0</cat><value>1.0</value></relativerisk><relativerisk><age>92</age><sex>0</sex><cat>1</cat><value>0.99348634</value></relativerisk><relativerisk><age>92</age><sex>0</sex><cat>2</cat><value>0.98628443</value></relativerisk><relativerisk><age>92</age><sex>0</sex><cat>3</cat><value>0.97841424</value></relativerisk><relativerisk><age>92</age><sex>0</sex><cat>4</cat><value>0.97003</value></relativerisk><relativerisk><age>92</age><sex>0</sex><cat>5</cat><value>0.9612003</value></relativerisk><relativerisk><age>92</age><sex>0</sex><cat>6</cat><value>0.9519499</value></relativerisk><relativerisk><age>92</age><sex>0</sex><cat>7</cat><value>0.9422851</value></relativerisk><relativerisk><age>92</age><sex>0</sex><cat>8</cat><value>0.9224446</value></relativerisk><relativerisk><age>92</age><sex>1</sex><cat>0</cat><value>1.0</value></relativerisk><relativerisk><age>92</age><sex>1</sex><cat>1</cat><value>0.9933323</value></relativerisk><relativerisk><age>92</age><sex>1</sex><cat>2</cat><value>0.98577875</value></relativerisk><relativerisk><age>92</age><sex>1</sex><cat>3</cat><value>0.97730833</value></relativerisk><relativerisk><age>92</age><sex>1</sex><cat>4</cat><value>0.9681866</value></relativerisk><relativerisk><age>92</age><sex>1</sex><cat>5</cat><value>0.9585167</value></relativerisk><relativerisk><age>92</age><sex>1</sex><cat>6</cat><value>0.9483299</value></relativerisk><relativerisk><age>92</age><sex>1</sex><cat>7</cat><value>0.9376306</value></relativerisk><relativerisk><age>92</age><sex>1</sex><cat>8</cat><value>0.9224263</value></relativerisk><relativerisk><age>93</age><sex>0</sex><cat>0</cat><value>1.0</value></relativerisk><relativerisk><age>93</age><sex>0</sex><cat>1</cat><value>0.9942466</value></relativerisk><relativerisk><age>93</age><sex>0</sex><cat>2</cat><value>0.98788404</value></relativerisk><relativerisk><age>93</age><sex>0</sex><cat>3</cat><value>0.9809296</value></relativerisk><relativerisk><age>93</age><sex>0</sex><cat>4</cat><value>0.97351915</value></relativerisk><relativerisk><age>93</age><sex>0</sex><cat>5</cat><value>0.9657131</value></relativerisk><relativerisk><age>93</age><sex>0</sex><cat>6</cat><value>0.9575329</value></relativerisk><relativerisk><age>93</age><sex>0</sex><cat>7</cat><value>0.9489839</value></relativerisk><relativerisk><age>93</age><sex>0</sex><cat>8</cat><value>0.9314264</value></relativerisk><relativerisk><age>93</age><sex>1</sex><cat>0</cat><value>1.0</value></relativerisk><relativerisk><age>93</age><sex>1</sex><cat>1</cat><value>0.99405485</value></relativerisk><relativerisk><age>93</age><sex>1</sex><cat>2</cat><value>0.9873184</value></relativerisk><relativerisk><age>93</age><sex>1</sex><cat>3</cat><value>0.9797624</value></relativerisk><relativerisk><age>93</age><sex>1</sex><cat>4</cat><value>0.9716231</value></relativerisk><relativerisk><age>93</age><sex>1</sex><cat>5</cat><value>0.9629922</value></relativerisk><relativerisk><age>93</age><sex>1</sex><cat>6</cat><value>0.9538971</value></relativerisk><relativerisk><age>93</age><sex>1</sex><cat>7</cat><value>0.9443413</value></relativerisk><relativerisk><age>93</age><sex>1</sex><cat>8</cat><value>0.9307567</value></relativerisk><relativerisk><age>94</age><sex>0</sex><cat>0</cat><value>1.0</value></relativerisk><relativerisk><age>94</age><sex>0</sex><cat>1</cat><value>0.99443334</value></relativerisk><relativerisk><age>94</age><sex>0</sex><cat>2</cat><value>0.9882756</value></relativerisk><relativerisk><age>94</age><sex>0</sex><cat>3</cat><value>0.98154294</value></relativerisk><relativerisk><age>94</age><sex>0</sex><cat>4</cat><value>0.97436655</value></relativerisk><relativerisk><age>94</age><sex>0</sex><cat>5</cat><value>0.96680427</value></relativerisk><relativerisk><age>94</age><sex>0</sex><cat>6</cat><value>0.9588767</value></relativerisk><relativerisk><age>94</age><sex>0</sex><cat>7</cat><value>0.95058864</value></relativerisk><relativerisk><age>94</age><sex>0</sex><cat>8</cat><value>0.9335567</value></relativerisk><relativerisk><age>94</age><sex>1</sex><cat>0</cat><value>1.0</value></relativerisk><relativerisk><age>94</age><sex>1</sex><cat>1</cat><value>0.9946813</value></relativerisk><relativerisk><age>94</age><sex>1</sex><cat>2</cat><value>0.9886528</value></relativerisk><relativerisk><age>94</age><sex>1</sex><cat>3</cat><value>0.98188853</value></relativerisk><relativerisk><age>94</age><sex>1</sex><cat>4</cat><value>0.9745995</value></relativerisk><relativerisk><age>94</age><sex>1</sex><cat>5</cat><value>0.966867</value></relativerisk><relativerisk><age>94</age><sex>1</sex><cat>6</cat><value>0.9587153</value></relativerisk><relativerisk><age>94</age><sex>1</sex><cat>7</cat><value>0.95014685</value></relativerisk><relativerisk><age>94</age><sex>1</sex><cat>8</cat><value>0.9379592</value></relativerisk><relativerisk><age>95</age><sex>0</sex><cat>0</cat><value>1.0</value></relativerisk><relativerisk><age>95</age><sex>0</sex><cat>1</cat><value>0.9946432</value></relativerisk><relativerisk><age>95</age><sex>0</sex><cat>2</cat><value>0.98871547</value></relativerisk><relativerisk><age>95</age><sex>0</sex><cat>3</cat><value>0.9822318</value></relativerisk><relativerisk><age>95</age><sex>0</sex><cat>4</cat><value>0.97531784</value></relativerisk><relativerisk><age>95</age><sex>0</sex><cat>5</cat><value>0.96802884</value></relativerisk><relativerisk><age>95</age><sex>0</sex><cat>6</cat><value>0.96038413</value></relativerisk><relativerisk><age>95</age><sex>0</sex><cat>7</cat><value>0.95238787</value></relativerisk><relativerisk><age>95</age><sex>0</sex><cat>8</cat><value>0.935943</value></relativerisk><relativerisk><age>95</age><sex>1</sex><cat>0</cat><value>1.0</value></relativerisk><relativerisk><age>95</age><sex>1</sex><cat>1</cat><value>0.99528056</value></relativerisk><relativerisk><age>95</age><sex>1</sex><cat>2</cat><value>0.98992926</value></relativerisk><relativerisk><age>95</age><sex>1</sex><cat>3</cat><value>0.9839221</value></relativerisk><relativerisk><age>95</age><sex>1</sex><cat>4</cat><value>0.9774459</value></relativerisk><relativerisk><age>95</age><sex>1</sex><cat>5</cat><value>0.9705721</value></relativerisk><relativerisk><age>95</age><sex>1</sex><cat>6</cat><value>0.96332175</value></relativerisk><relativerisk><age>95</age><sex>1</sex><cat>7</cat><value>0.95569634</value></relativerisk><relativerisk><age>95</age><sex>1</sex><cat>8</cat><value>0.94484246</value></relativerisk></relativerisks_othermort_categorical>
