# Supplementary material for: Identification of differences in health impact modelling of salt reduction
Source: PLoS One. 2017 Nov 28;12(11):e0186760. doi: 10.1371/journal.pone.0186760 (PMC5705127; doi:10.1371/journal.pone.0186760)
Supplement: S3 Data — (ZIP) [file pone.0186760.s003.zip › Law1991/Simulations/Law_DYN207/parameters/attributableMort_0_0_CVA.xml]

<?xml version="1.0" encoding="UTF-8" standalone="no"?><attributableMortalities><attributableMortality><age>0</age><sex>0</sex><value>0.0</value></attributableMortality><attributableMortality><age>0</age><sex>1</sex><value>0.0</value></attributableMortality><attributableMortality><age>1</age><sex>0</sex><value>0.0</value></attributableMortality><attributableMortality><age>1</age><sex>1</sex><value>0.0</value></attributableMortality><attributableMortality><age>2</age><sex>0</sex><value>0.0</value></attributableMortality><attributableMortality><age>2</age><sex>1</sex><value>0.0</value></attributableMortality><attributableMortality><age>3</age><sex>0</sex><value>0.0</value></attributableMortality><attributableMortality><age>3</age><sex>1</sex><value>0.0</value></attributableMortality><attributableMortality><age>4</age><sex>0</sex><value>0.0</value></attributableMortality><attributableMortality><age>4</age><sex>1</sex><value>0.0</value></attributableMortality><attributableMortality><age>5</age><sex>0</sex><value>0.0</value></attributableMortality><attributableMortality><age>5</age><sex>1</sex><value>0.0</value></attributableMortality><attributableMortality><age>6</age><sex>0</sex><value>0.0</value></attributableMortality><attributableMortality><age>6</age><sex>1</sex><value>0.0</value></attributableMortality><attributableMortality><age>7</age><sex>0</sex><value>0.0</value></attributableMortality><attributableMortality><age>7</age><sex>1</sex><value>0.0</value></attributableMortality><attributableMortality><age>8</age><sex>0</sex><value>0.0</value></attributableMortality><attributableMortality><age>8</age><sex>1</sex><value>0.0</value></attributableMortality><attributableMortality><age>9</age><sex>0</sex><value>0.0</value></attributableMortality><attributableMortality><age>9</age><sex>1</sex><value>0.0</value></attributableMortality><attributableMortality><age>10</age><sex>0</sex><value>0.0</value></attributableMortality><attributableMortality><age>10</age><sex>1</sex><value>0.0</value></attributableMortality><attributableMortality><age>11</age><sex>0</sex><value>0.0</value></attributableMortality><attributableMortality><age>11</age><sex>1</sex><value>0.0</value></attributableMortality><attributableMortality><age>12</age><sex>0</sex><value>0.0</value></attributableMortality><attributableMortality><age>12</age><sex>1</sex><value>0.0</value></attributableMortality><attributableMortality><age>13</age><sex>0</sex><value>0.0</value></attributableMortality><attributableMortality><age>13</age><sex>1</sex><value>0.0</value></attributableMortality><attributableMortality><age>14</age><sex>0</sex><value>0.0</value></attributableMortality><attributableMortality><age>14</age><sex>1</sex><value>0.0</value></attributableMortality><attributableMortality><age>15</age><sex>0</sex><value>0.0</value></attributableMortality><attributableMortality><age>15</age><sex>1</sex><value>0.0</value></attributableMortality><attributableMortality><age>16</age><sex>0</sex><value>0.0</value></attributableMortality><attributableMortality><age>16</age><sex>1</sex><value>0.0</value></attributableMortality><attributableMortality><age>17</age><sex>0</sex><value>0.0</value></attributableMortality><attributableMortality><age>17</age><sex>1</sex><value>0.0</value></attributableMortality><attributableMortality><age>18</age><sex>0</sex><value>0.0</value></attributableMortality><attributableMortality><age>18</age><sex>1</sex><value>0.0</value></attributableMortality><attributableMortality><age>19</age><sex>0</sex><value>0.0</value></attributableMortality><attributableMortality><age>19</age><sex>1</sex><value>0.0</value></attributableMortality><attributableMortality><age>20</age><sex>0</sex><value>0.0</value></attributableMortality><attributableMortality><age>20</age><sex>1</sex><value>0.0</value></attributableMortality><attributableMortality><age>21</age><sex>0</sex><value>0.0</value></attributableMortality><attributableMortality><age>21</age><sex>1</sex><value>0.0</value></attributableMortality><attributableMortality><age>22</age><sex>0</sex><value>0.0</value></attributableMortality><attributableMortality><age>22</age><sex>1</sex><value>0.0</value></attributableMortality><attributableMortality><age>23</age><sex>0</sex><value>0.0</value></attributableMortality><attributableMortality><age>23</age><sex>1</sex><value>0.0</value></attributableMortality><attributableMortality><age>24</age><sex>0</sex><value>0.0</value></attributableMortality><attributableMortality><age>24</age><sex>1</sex><value>0.0</value></attributableMortality><attributableMortality><age>25</age><sex>0</sex><value>0.0</value></attributableMortality><attributableMortality><age>25</age><sex>1</sex><value>0.0</value></attributableMortality><attributableMortality><age>26</age><sex>0</sex><value>0.0</value></attributableMortality><attributableMortality><age>26</age><sex>1</sex><value>0.0</value></attributableMortality><attributableMortality><age>27</age><sex>0</sex><value>0.0</value></attributableMortality><attributableMortality><age>27</age><sex>1</sex><value>0.0</value></attributableMortality><attributableMortality><age>28</age><sex>0</sex><value>0.0</value></attributableMortality><attributableMortality><age>28</age><sex>1</sex><value>0.0</value></attributableMortality><attributableMortality><age>29</age><sex>0</sex><value>0.0</value></attributableMortality><attributableMortality><age>29</age><sex>1</sex><value>0.0</value></attributableMortality><attributableMortality><age>30</age><sex>0</sex><value>0.0</value></attributableMortality><attributableMortality><age>30</age><sex>1</sex><value>0.0</value></attributableMortality><attributableMortality><age>31</age><sex>0</sex><value>0.0</value></attributableMortality><attributableMortality><age>31</age><sex>1</sex><value>0.0</value></attributableMortality><attributableMortality><age>32</age><sex>0</sex><value>0.0</value></attributableMortality><attributableMortality><age>32</age><sex>1</sex><value>0.0</value></attributableMortality><attributableMortality><age>33</age><sex>0</sex><value>0.0</value></attributableMortality><attributableMortality><age>33</age><sex>1</sex><value>0.0</value></attributableMortality><attributableMortality><age>34</age><sex>0</sex><value>0.0</value></attributableMortality><attributableMortality><age>34</age><sex>1</sex><value>0.0</value></attributableMortality><attributableMortality><age>35</age><sex>0</sex><value>0.0224601</value></attributableMortality><attributableMortality><age>35</age><sex>1</sex><value>0.0129463</value></attributableMortality><attributableMortality><age>36</age><sex>0</sex><value>0.022523563</value></attributableMortality><attributableMortality><age>36</age><sex>1</sex><value>0.0126770865</value></attributableMortality><attributableMortality><age>37</age><sex>0</sex><value>0.02261766</value></attributableMortality><attributableMortality><age>37</age><sex>1</sex><value>0.012460067</value></attributableMortality><attributableMortality><age>38</age><sex>0</sex><value>0.022741428</value></attributableMortality><attributableMortality><age>38</age><sex>1</sex><value>0.012291144</value></attributableMortality><attributableMortality><age>39</age><sex>0</sex><value>0.022894561</value></attributableMortality><attributableMortality><age>39</age><sex>1</sex><value>0.012167216</value></attributableMortality><attributableMortality><age>40</age><sex>0</sex><value>0.023075111</value></attributableMortality><attributableMortality><age>40</age><sex>1</sex><value>0.012085581</value></attributableMortality><attributableMortality><age>41</age><sex>0</sex><value>0.02328623</value></attributableMortality><attributableMortality><age>41</age><sex>1</sex><value>0.012044805</value></attributableMortality><attributableMortality><age>42</age><sex>0</sex><value>0.023526553</value></attributableMortality><attributableMortality><age>42</age><sex>1</sex><value>0.012043315</value></attributableMortality><attributableMortality><age>43</age><sex>0</sex><value>0.02379606</value></attributableMortality><attributableMortality><age>43</age><sex>1</sex><value>0.01208001</value></attributableMortality><attributableMortality><age>44</age><sex>0</sex><value>0.024095245</value></attributableMortality><attributableMortality><age>44</age><sex>1</sex><value>0.012154386</value></attributableMortality><attributableMortality><age>45</age><sex>0</sex><value>0.024424285</value></attributableMortality><attributableMortality><age>45</age><sex>1</sex><value>0.01226614</value></attributableMortality><attributableMortality><age>46</age><sex>0</sex><value>0.024783863</value></attributableMortality><attributableMortality><age>46</age><sex>1</sex><value>0.012415371</value></attributableMortality><attributableMortality><age>47</age><sex>0</sex><value>0.025174258</value></attributableMortality><attributableMortality><age>47</age><sex>1</sex><value>0.012602473</value></attributableMortality><attributableMortality><age>48</age><sex>0</sex><value>0.02559625</value></attributableMortality><attributableMortality><age>48</age><sex>1</sex><value>0.01282824</value></attributableMortality><attributableMortality><age>49</age><sex>0</sex><value>0.026050517</value></attributableMortality><attributableMortality><age>49</age><sex>1</sex><value>0.013093769</value></attributableMortality><attributableMortality><age>50</age><sex>0</sex><value>0.02652375</value></attributableMortality><attributableMortality><age>50</age><sex>1</sex><value>0.013400592</value></attributableMortality><attributableMortality><age>51</age><sex>0</sex><value>0.02704313</value></attributableMortality><attributableMortality><age>51</age><sex>1</sex><value>0.013749774</value></attributableMortality><attributableMortality><age>52</age><sex>0</sex><value>0.02759725</value></attributableMortality><attributableMortality><age>52</age><sex>1</sex><value>0.014143502</value></attributableMortality><attributableMortality><age>53</age><sex>0</sex><value>0.028187253</value></attributableMortality><attributableMortality><age>53</age><sex>1</sex><value>0.014584168</value></attributableMortality><attributableMortality><age>54</age><sex>0</sex><value>0.028814277</value></attributableMortality><attributableMortality><age>54</age><sex>1</sex><value>0.015074062</value></attributableMortality><attributableMortality><age>55</age><sex>0</sex><value>0.029479764</value></attributableMortality><attributableMortality><age>55</age><sex>1</sex><value>0.015616273</value></attributableMortality><attributableMortality><age>56</age><sex>0</sex><value>0.030185148</value></attributableMortality><attributableMortality><age>56</age><sex>1</sex><value>0.016213888</value></attributableMortality><attributableMortality><age>57</age><sex>0</sex><value>0.030932052</value></attributableMortality><attributableMortality><age>57</age><sex>1</sex><value>0.016870592</value></attributableMortality><attributableMortality><age>58</age><sex>0</sex><value>0.031722214</value></attributableMortality><attributableMortality><age>58</age><sex>1</sex><value>0.017590165</value></attributableMortality><attributableMortality><age>59</age><sex>0</sex><value>0.032557555</value></attributableMortality><attributableMortality><age>59</age><sex>1</sex><value>0.018377092</value></attributableMortality><attributableMortality><age>60</age><sex>0</sex><value>0.033472992</value></attributableMortality><attributableMortality><age>60</age><sex>1</sex><value>0.019238383</value></attributableMortality><attributableMortality><age>61</age><sex>0</sex><value>0.03440943</value></attributableMortality><attributableMortality><age>61</age><sex>1</sex><value>0.020174937</value></attributableMortality><attributableMortality><age>62</age><sex>0</sex><value>0.035398673</value></attributableMortality><attributableMortality><age>62</age><sex>1</sex><value>0.021194428</value></attributableMortality><attributableMortality><age>63</age><sex>0</sex><value>0.03644357</value></attributableMortality><attributableMortality><age>63</age><sex>1</sex><value>0.022303035</value></attributableMortality><attributableMortality><age>64</age><sex>0</sex><value>0.037547447</value></attributableMortality><attributableMortality><age>64</age><sex>1</sex><value>0.023507338</value></attributableMortality><attributableMortality><age>65</age><sex>0</sex><value>0.03871385</value></attributableMortality><attributableMortality><age>65</age><sex>1</sex><value>0.024814906</value></attributableMortality><attributableMortality><age>66</age><sex>0</sex><value>0.039946906</value></attributableMortality><attributableMortality><age>66</age><sex>1</sex><value>0.026233412</value></attributableMortality><attributableMortality><age>67</age><sex>0</sex><value>0.041250866</value></attributableMortality><attributableMortality><age>67</age><sex>1</sex><value>0.027771622</value></attributableMortality><attributableMortality><age>68</age><sex>0</sex><value>0.04263075</value></attributableMortality><attributableMortality><age>68</age><sex>1</sex><value>0.029439006</value></attributableMortality><attributableMortality><age>69</age><sex>0</sex><value>0.044091906</value></attributableMortality><attributableMortality><age>69</age><sex>1</sex><value>0.031245625</value></attributableMortality><attributableMortality><age>70</age><sex>0</sex><value>0.0457304</value></attributableMortality><attributableMortality><age>70</age><sex>1</sex><value>0.033214085</value></attributableMortality><attributableMortality><age>71</age><sex>0</sex><value>0.04738181</value></attributableMortality><attributableMortality><age>71</age><sex>1</sex><value>0.03533537</value></attributableMortality><attributableMortality><age>72</age><sex>0</sex><value>0.049135305</value></attributableMortality><attributableMortality><age>72</age><sex>1</sex><value>0.03763267</value></attributableMortality><attributableMortality><age>73</age><sex>0</sex><value>0.05099926</value></attributableMortality><attributableMortality><age>73</age><sex>1</sex><value>0.040120468</value></attributableMortality><attributableMortality><age>74</age><sex>0</sex><value>0.05298294</value></attributableMortality><attributableMortality><age>74</age><sex>1</sex><value>0.042814236</value></attributableMortality><attributableMortality><age>75</age><sex>0</sex><value>0.0550963</value></attributableMortality><attributableMortality><age>75</age><sex>1</sex><value>0.04573115</value></attributableMortality><attributableMortality><age>76</age><sex>0</sex><value>0.057350826</value></attributableMortality><attributableMortality><age>76</age><sex>1</sex><value>0.04888939</value></attributableMortality><attributableMortality><age>77</age><sex>0</sex><value>0.05975898</value></attributableMortality><attributableMortality><age>77</age><sex>1</sex><value>0.05230865</value></attributableMortality><attributableMortality><age>78</age><sex>0</sex><value>0.06233455</value></attributableMortality><attributableMortality><age>78</age><sex>1</sex><value>0.0560099</value></attributableMortality><attributableMortality><age>79</age><sex>0</sex><value>0.06509301</value></attributableMortality><attributableMortality><age>79</age><sex>1</sex><value>0.060015243</value></attributableMortality><attributableMortality><age>80</age><sex>0</sex><value>0.0682486</value></attributableMortality><attributableMortality><age>80</age><sex>1</sex><value>0.06438409</value></attributableMortality><attributableMortality><age>81</age><sex>0</sex><value>0.07144116</value></attributableMortality><attributableMortality><age>81</age><sex>1</sex><value>0.06907015</value></attributableMortality><attributableMortality><age>82</age><sex>0</sex><value>0.074874476</value></attributableMortality><attributableMortality><age>82</age><sex>1</sex><value>0.07412858</value></attributableMortality><attributableMortality><age>83</age><sex>0</sex><value>0.078572035</value></attributableMortality><attributableMortality><age>83</age><sex>1</sex><value>0.07958023</value></attributableMortality><attributableMortality><age>84</age><sex>0</sex><value>0.08255999</value></attributableMortality><attributableMortality><age>84</age><sex>1</sex><value>0.085441664</value></attributableMortality><attributableMortality><age>85</age><sex>0</sex><value>0.08686782</value></attributableMortality><attributableMortality><age>85</age><sex>1</sex><value>0.091724135</value></attributableMortality><attributableMortality><age>86</age><sex>0</sex><value>0.091528274</value></attributableMortality><attributableMortality><age>86</age><sex>1</sex><value>0.098429166</value></attributableMortality><attributableMortality><age>87</age><sex>0</sex><value>0.09657829</value></attributableMortality><attributableMortality><age>87</age><sex>1</sex><value>0.1055449</value></attributableMortality><attributableMortality><age>88</age><sex>0</sex><value>0.1020595</value></attributableMortality><attributableMortality><age>88</age><sex>1</sex><value>0.11304009</value></attributableMortality><attributableMortality><age>89</age><sex>0</sex><value>0.108018965</value></attributableMortality><attributableMortality><age>89</age><sex>1</sex><value>0.12085729</value></attributableMortality><attributableMortality><age>90</age><sex>0</sex><value>0.11451016</value></attributableMortality><attributableMortality><age>90</age><sex>1</sex><value>0.12890317</value></attributableMortality><attributableMortality><age>91</age><sex>0</sex><value>0.12159386</value></attributableMortality><attributableMortality><age>91</age><sex>1</sex><value>0.13703822</value></attributableMortality><attributableMortality><age>92</age><sex>0</sex><value>0.12933937</value></attributableMortality><attributableMortality><age>92</age><sex>1</sex><value>0.14506364</value></attributableMortality><attributableMortality><age>93</age><sex>0</sex><value>0.13782623</value></attributableMortality><attributableMortality><age>93</age><sex>1</sex><value>0.15270606</value></attributableMortality><attributableMortality><age>94</age><sex>0</sex><value>0.14714597</value></attributableMortality><attributableMortality><age>94</age><sex>1</sex><value>0.15960139</value></attributableMortality><attributableMortality><age>95</age><sex>0</sex><value>0.15740387</value></attributableMortality><attributableMortality><age>95</age><sex>1</sex><value>0.1652765</value></attributableMortality></attributableMortalities>
