# Supplementary material for: Identification of differences in health impact modelling of salt reduction
Source: PLoS One. 2017 Nov 28;12(11):e0186760. doi: 10.1371/journal.pone.0186760 (PMC5705127; doi:10.1371/journal.pone.0186760)
Supplement: S3 Data — (ZIP) [file pone.0186760.s003.zip › Law1991/Simulations/Law_DYN207/parameters/attributableMort_1_0_IHD.xml]

<?xml version="1.0" encoding="UTF-8" standalone="no"?><attributableMortalities><attributableMortality><age>0</age><sex>0</sex><value>0.0</value></attributableMortality><attributableMortality><age>0</age><sex>1</sex><value>0.0</value></attributableMortality><attributableMortality><age>1</age><sex>0</sex><value>0.0</value></attributableMortality><attributableMortality><age>1</age><sex>1</sex><value>0.0</value></attributableMortality><attributableMortality><age>2</age><sex>0</sex><value>0.0</value></attributableMortality><attributableMortality><age>2</age><sex>1</sex><value>0.0</value></attributableMortality><attributableMortality><age>3</age><sex>0</sex><value>0.0</value></attributableMortality><attributableMortality><age>3</age><sex>1</sex><value>0.0</value></attributableMortality><attributableMortality><age>4</age><sex>0</sex><value>0.0</value></attributableMortality><attributableMortality><age>4</age><sex>1</sex><value>0.0</value></attributableMortality><attributableMortality><age>5</age><sex>0</sex><value>0.0</value></attributableMortality><attributableMortality><age>5</age><sex>1</sex><value>0.0</value></attributableMortality><attributableMortality><age>6</age><sex>0</sex><value>0.0</value></attributableMortality><attributableMortality><age>6</age><sex>1</sex><value>0.0</value></attributableMortality><attributableMortality><age>7</age><sex>0</sex><value>0.0</value></attributableMortality><attributableMortality><age>7</age><sex>1</sex><value>0.0</value></attributableMortality><attributableMortality><age>8</age><sex>0</sex><value>0.0</value></attributableMortality><attributableMortality><age>8</age><sex>1</sex><value>0.0</value></attributableMortality><attributableMortality><age>9</age><sex>0</sex><value>0.0</value></attributableMortality><attributableMortality><age>9</age><sex>1</sex><value>0.0</value></attributableMortality><attributableMortality><age>10</age><sex>0</sex><value>0.0</value></attributableMortality><attributableMortality><age>10</age><sex>1</sex><value>0.0</value></attributableMortality><attributableMortality><age>11</age><sex>0</sex><value>0.0</value></attributableMortality><attributableMortality><age>11</age><sex>1</sex><value>0.0</value></attributableMortality><attributableMortality><age>12</age><sex>0</sex><value>0.0</value></attributableMortality><attributableMortality><age>12</age><sex>1</sex><value>0.0</value></attributableMortality><attributableMortality><age>13</age><sex>0</sex><value>0.0</value></attributableMortality><attributableMortality><age>13</age><sex>1</sex><value>0.0</value></attributableMortality><attributableMortality><age>14</age><sex>0</sex><value>0.0</value></attributableMortality><attributableMortality><age>14</age><sex>1</sex><value>0.0</value></attributableMortality><attributableMortality><age>15</age><sex>0</sex><value>0.0</value></attributableMortality><attributableMortality><age>15</age><sex>1</sex><value>0.0</value></attributableMortality><attributableMortality><age>16</age><sex>0</sex><value>0.0</value></attributableMortality><attributableMortality><age>16</age><sex>1</sex><value>0.0</value></attributableMortality><attributableMortality><age>17</age><sex>0</sex><value>0.0</value></attributableMortality><attributableMortality><age>17</age><sex>1</sex><value>0.0</value></attributableMortality><attributableMortality><age>18</age><sex>0</sex><value>0.0</value></attributableMortality><attributableMortality><age>18</age><sex>1</sex><value>0.0</value></attributableMortality><attributableMortality><age>19</age><sex>0</sex><value>0.0</value></attributableMortality><attributableMortality><age>19</age><sex>1</sex><value>0.0</value></attributableMortality><attributableMortality><age>20</age><sex>0</sex><value>0.0</value></attributableMortality><attributableMortality><age>20</age><sex>1</sex><value>0.0</value></attributableMortality><attributableMortality><age>21</age><sex>0</sex><value>0.0</value></attributableMortality><attributableMortality><age>21</age><sex>1</sex><value>0.0</value></attributableMortality><attributableMortality><age>22</age><sex>0</sex><value>0.0</value></attributableMortality><attributableMortality><age>22</age><sex>1</sex><value>0.0</value></attributableMortality><attributableMortality><age>23</age><sex>0</sex><value>0.0</value></attributableMortality><attributableMortality><age>23</age><sex>1</sex><value>0.0</value></attributableMortality><attributableMortality><age>24</age><sex>0</sex><value>0.0</value></attributableMortality><attributableMortality><age>24</age><sex>1</sex><value>0.0</value></attributableMortality><attributableMortality><age>25</age><sex>0</sex><value>0.0</value></attributableMortality><attributableMortality><age>25</age><sex>1</sex><value>0.0</value></attributableMortality><attributableMortality><age>26</age><sex>0</sex><value>0.0</value></attributableMortality><attributableMortality><age>26</age><sex>1</sex><value>0.0</value></attributableMortality><attributableMortality><age>27</age><sex>0</sex><value>0.0</value></attributableMortality><attributableMortality><age>27</age><sex>1</sex><value>0.0</value></attributableMortality><attributableMortality><age>28</age><sex>0</sex><value>0.0</value></attributableMortality><attributableMortality><age>28</age><sex>1</sex><value>0.0</value></attributableMortality><attributableMortality><age>29</age><sex>0</sex><value>0.0</value></attributableMortality><attributableMortality><age>29</age><sex>1</sex><value>0.0</value></attributableMortality><attributableMortality><age>30</age><sex>0</sex><value>0.0</value></attributableMortality><attributableMortality><age>30</age><sex>1</sex><value>0.0</value></attributableMortality><attributableMortality><age>31</age><sex>0</sex><value>0.0</value></attributableMortality><attributableMortality><age>31</age><sex>1</sex><value>0.0</value></attributableMortality><attributableMortality><age>32</age><sex>0</sex><value>0.0</value></attributableMortality><attributableMortality><age>32</age><sex>1</sex><value>0.0</value></attributableMortality><attributableMortality><age>33</age><sex>0</sex><value>0.0</value></attributableMortality><attributableMortality><age>33</age><sex>1</sex><value>0.0</value></attributableMortality><attributableMortality><age>34</age><sex>0</sex><value>0.0</value></attributableMortality><attributableMortality><age>34</age><sex>1</sex><value>0.0</value></attributableMortality><attributableMortality><age>35</age><sex>0</sex><value>0.015399715</value></attributableMortality><attributableMortality><age>35</age><sex>1</sex><value>0.005481</value></attributableMortality><attributableMortality><age>36</age><sex>0</sex><value>0.015233498</value></attributableMortality><attributableMortality><age>36</age><sex>1</sex><value>0.005479856</value></attributableMortality><attributableMortality><age>37</age><sex>0</sex><value>0.015098232</value></attributableMortality><attributableMortality><age>37</age><sex>1</sex><value>0.0054918295</value></attributableMortality><attributableMortality><age>38</age><sex>0</sex><value>0.014991626</value></attributableMortality><attributableMortality><age>38</age><sex>1</sex><value>0.005515801</value></attributableMortality><attributableMortality><age>39</age><sex>0</sex><value>0.014912085</value></attributableMortality><attributableMortality><age>39</age><sex>1</sex><value>0.00555277</value></attributableMortality><attributableMortality><age>40</age><sex>0</sex><value>0.014857344</value></attributableMortality><attributableMortality><age>40</age><sex>1</sex><value>0.0056024976</value></attributableMortality><attributableMortality><age>41</age><sex>0</sex><value>0.014827943</value></attributableMortality><attributableMortality><age>41</age><sex>1</sex><value>0.005664426</value></attributableMortality><attributableMortality><age>42</age><sex>0</sex><value>0.014822186</value></attributableMortality><attributableMortality><age>42</age><sex>1</sex><value>0.005739345</value></attributableMortality><attributableMortality><age>43</age><sex>0</sex><value>0.014839328</value></attributableMortality><attributableMortality><age>43</age><sex>1</sex><value>0.005827256</value></attributableMortality><attributableMortality><age>44</age><sex>0</sex><value>0.014878795</value></attributableMortality><attributableMortality><age>44</age><sex>1</sex><value>0.005929154</value></attributableMortality><attributableMortality><age>45</age><sex>0</sex><value>0.014940165</value></attributableMortality><attributableMortality><age>45</age><sex>1</sex><value>0.006044039</value></attributableMortality><attributableMortality><age>46</age><sex>0</sex><value>0.015023161</value></attributableMortality><attributableMortality><age>46</age><sex>1</sex><value>0.006173908</value></attributableMortality><attributableMortality><age>47</age><sex>0</sex><value>0.015127642</value></attributableMortality><attributableMortality><age>47</age><sex>1</sex><value>0.006317757</value></attributableMortality><attributableMortality><age>48</age><sex>0</sex><value>0.015253607</value></attributableMortality><attributableMortality><age>48</age><sex>1</sex><value>0.0064775846</value></attributableMortality><attributableMortality><age>49</age><sex>0</sex><value>0.015401169</value></attributableMortality><attributableMortality><age>49</age><sex>1</sex><value>0.006654386</value></attributableMortality><attributableMortality><age>50</age><sex>0</sex><value>0.015563571</value></attributableMortality><attributableMortality><age>50</age><sex>1</sex><value>0.006847393</value></attributableMortality><attributableMortality><age>51</age><sex>0</sex><value>0.015754147</value></attributableMortality><attributableMortality><age>51</age><sex>1</sex><value>0.0070591606</value></attributableMortality><attributableMortality><age>52</age><sex>0</sex><value>0.01596726</value></attributableMortality><attributableMortality><age>52</age><sex>1</sex><value>0.007288891</value></attributableMortality><attributableMortality><age>53</age><sex>0</sex><value>0.016203485</value></attributableMortality><attributableMortality><age>53</age><sex>1</sex><value>0.0075395782</value></attributableMortality><attributableMortality><age>54</age><sex>0</sex><value>0.01646352</value></attributableMortality><attributableMortality><age>54</age><sex>1</sex><value>0.007811214</value></attributableMortality><attributableMortality><age>55</age><sex>0</sex><value>0.016748164</value></attributableMortality><attributableMortality><age>55</age><sex>1</sex><value>0.008104788</value></attributableMortality><attributableMortality><age>56</age><sex>0</sex><value>0.017058339</value></attributableMortality><attributableMortality><age>56</age><sex>1</sex><value>0.008423291</value></attributableMortality><attributableMortality><age>57</age><sex>0</sex><value>0.017395083</value></attributableMortality><attributableMortality><age>57</age><sex>1</sex><value>0.00876771</value></attributableMortality><attributableMortality><age>58</age><sex>0</sex><value>0.01775955</value></attributableMortality><attributableMortality><age>58</age><sex>1</sex><value>0.009139032</value></attributableMortality><attributableMortality><age>59</age><sex>0</sex><value>0.01815301</value></attributableMortality><attributableMortality><age>59</age><sex>1</sex><value>0.0095402375</value></attributableMortality><attributableMortality><age>60</age><sex>0</sex><value>0.01859374</value></attributableMortality><attributableMortality><age>60</age><sex>1</sex><value>0.009974032</value></attributableMortality><attributableMortality><age>61</age><sex>0</sex><value>0.019051824</value></attributableMortality><attributableMortality><age>61</age><sex>1</sex><value>0.010440224</value></attributableMortality><attributableMortality><age>62</age><sex>0</sex><value>0.019543739</value></attributableMortality><attributableMortality><age>62</age><sex>1</sex><value>0.01094328</value></attributableMortality><attributableMortality><age>63</age><sex>0</sex><value>0.020071272</value></attributableMortality><attributableMortality><age>63</age><sex>1</sex><value>0.011485176</value></attributableMortality><attributableMortality><age>64</age><sex>0</sex><value>0.020636339</value></attributableMortality><attributableMortality><age>64</age><sex>1</sex><value>0.012069887</value></attributableMortality><attributableMortality><age>65</age><sex>0</sex><value>0.021240987</value></attributableMortality><attributableMortality><age>65</age><sex>1</sex><value>0.012698384</value></attributableMortality><attributableMortality><age>66</age><sex>0</sex><value>0.021887386</value></attributableMortality><attributableMortality><age>66</age><sex>1</sex><value>0.0133766355</value></attributableMortality><attributableMortality><age>67</age><sex>0</sex><value>0.022577835</value></attributableMortality><attributableMortality><age>67</age><sex>1</sex><value>0.0141076045</value></attributableMortality><attributableMortality><age>68</age><sex>0</sex><value>0.023314748</value></attributableMortality><attributableMortality><age>68</age><sex>1</sex><value>0.014894248</value></attributableMortality><attributableMortality><age>69</age><sex>0</sex><value>0.024100665</value></attributableMortality><attributableMortality><age>69</age><sex>1</sex><value>0.015742524</value></attributableMortality><attributableMortality><age>70</age><sex>0</sex><value>0.024998702</value></attributableMortality><attributableMortality><age>70</age><sex>1</sex><value>0.016664557</value></attributableMortality><attributableMortality><age>71</age><sex>0</sex><value>0.025898008</value></attributableMortality><attributableMortality><age>71</age><sex>1</sex><value>0.017649405</value></attributableMortality><attributableMortality><age>72</age><sex>0</sex><value>0.02685525</value></attributableMortality><attributableMortality><age>72</age><sex>1</sex><value>0.018710935</value></attributableMortality><attributableMortality><age>73</age><sex>0</sex><value>0.02787335</value></attributableMortality><attributableMortality><age>73</age><sex>1</sex><value>0.019853119</value></attributableMortality><attributableMortality><age>74</age><sex>0</sex><value>0.028955264</value></attributableMortality><attributableMortality><age>74</age><sex>1</sex><value>0.021081913</value></attributableMortality><attributableMortality><age>75</age><sex>0</sex><value>0.030103931</value></attributableMortality><attributableMortality><age>75</age><sex>1</sex><value>0.022402285</value></attributableMortality><attributableMortality><age>76</age><sex>0</sex><value>0.03132224</value></attributableMortality><attributableMortality><age>76</age><sex>1</sex><value>0.023821196</value></attributableMortality><attributableMortality><age>77</age><sex>0</sex><value>0.032612972</value></attributableMortality><attributableMortality><age>77</age><sex>1</sex><value>0.025342613</value></attributableMortality><attributableMortality><age>78</age><sex>0</sex><value>0.033978708</value></attributableMortality><attributableMortality><age>78</age><sex>1</sex><value>0.026972504</value></attributableMortality><attributableMortality><age>79</age><sex>0</sex><value>0.035421748</value></attributableMortality><attributableMortality><age>79</age><sex>1</sex><value>0.028711844</value></attributableMortality><attributableMortality><age>80</age><sex>0</sex><value>0.03710041</value></attributableMortality><attributableMortality><age>80</age><sex>1</sex><value>0.03059883</value></attributableMortality><attributableMortality><age>81</age><sex>0</sex><value>0.03871834</value></attributableMortality><attributableMortality><age>81</age><sex>1</sex><value>0.03256926</value></attributableMortality><attributableMortality><age>82</age><sex>0</sex><value>0.04041845</value></attributableMortality><attributableMortality><age>82</age><sex>1</sex><value>0.03464948</value></attributableMortality><attributableMortality><age>83</age><sex>0</sex><value>0.042200502</value></attributableMortality><attributableMortality><age>83</age><sex>1</sex><value>0.036833495</value></attributableMortality><attributableMortality><age>84</age><sex>0</sex><value>0.04406306</value></attributableMortality><attributableMortality><age>84</age><sex>1</sex><value>0.03910832</value></attributableMortality><attributableMortality><age>85</age><sex>0</sex><value>0.046003245</value></attributableMortality><attributableMortality><age>85</age><sex>1</sex><value>0.041452985</value></attributableMortality><attributableMortality><age>86</age><sex>0</sex><value>0.048016325</value></attributableMortality><attributableMortality><age>86</age><sex>1</sex><value>0.04383853</value></attributableMortality><attributableMortality><age>87</age><sex>0</sex><value>0.050095294</value></attributableMortality><attributableMortality><age>87</age><sex>1</sex><value>0.046222</value></attributableMortality><attributableMortality><age>88</age><sex>0</sex><value>0.052230395</value></attributableMortality><attributableMortality><age>88</age><sex>1</sex><value>0.048546463</value></attributableMortality><attributableMortality><age>89</age><sex>0</sex><value>0.05440843</value></attributableMortality><attributableMortality><age>89</age><sex>1</sex><value>0.050733007</value></attributableMortality><attributableMortality><age>90</age><sex>0</sex><value>0.05661209</value></attributableMortality><attributableMortality><age>90</age><sex>1</sex><value>0.052677732</value></attributableMortality><attributableMortality><age>91</age><sex>0</sex><value>0.05881905</value></attributableMortality><attributableMortality><age>91</age><sex>1</sex><value>0.05424475</value></attributableMortality><attributableMortality><age>92</age><sex>0</sex><value>0.06100098</value></attributableMortality><attributableMortality><age>92</age><sex>1</sex><value>0.05525818</value></attributableMortality><attributableMortality><age>93</age><sex>0</sex><value>0.06312229</value></attributableMortality><attributableMortality><age>93</age><sex>1</sex><value>0.05549418</value></attributableMortality><attributableMortality><age>94</age><sex>0</sex><value>0.06513875</value></attributableMortality><attributableMortality><age>94</age><sex>1</sex><value>0.05466688</value></attributableMortality><attributableMortality><age>95</age><sex>0</sex><value>0.06699583</value></attributableMortality><attributableMortality><age>95</age><sex>1</sex><value>0.052419394</value></attributableMortality></attributableMortalities>
