# Supplementary material for: Identification of differences in health impact modelling of salt reduction
Source: PLoS One. 2017 Nov 28;12(11):e0186760. doi: 10.1371/journal.pone.0186760 (PMC5705127; doi:10.1371/journal.pone.0186760)
Supplement: S3 Data — (ZIP) [file pone.0186760.s003.zip › Law1991/Simulations/Law_DYN207/parameters/baselineOtherMort.xml]

<?xml version="1.0" encoding="UTF-8" standalone="no"?><baselineOtherMortalities><baselineOtherMortality><age>0</age><sex>0</sex><value>0.00505</value></baselineOtherMortality><baselineOtherMortality><age>0</age><sex>1</sex><value>0.004216</value></baselineOtherMortality><baselineOtherMortality><age>1</age><sex>0</sex><value>3.58E-4</value></baselineOtherMortality><baselineOtherMortality><age>1</age><sex>1</sex><value>4.17E-4</value></baselineOtherMortality><baselineOtherMortality><age>2</age><sex>0</sex><value>2.74E-4</value></baselineOtherMortality><baselineOtherMortality><age>2</age><sex>1</sex><value>1.64E-4</value></baselineOtherMortality><baselineOtherMortality><age>3</age><sex>0</sex><value>2.08E-4</value></baselineOtherMortality><baselineOtherMortality><age>3</age><sex>1</sex><value>1.32E-4</value></baselineOtherMortality><baselineOtherMortality><age>4</age><sex>0</sex><value>1.34E-4</value></baselineOtherMortality><baselineOtherMortality><age>4</age><sex>1</sex><value>1.45E-4</value></baselineOtherMortality><baselineOtherMortality><age>5</age><sex>0</sex><value>1.43E-4</value></baselineOtherMortality><baselineOtherMortality><age>5</age><sex>1</sex><value>1.0E-4</value></baselineOtherMortality><baselineOtherMortality><age>6</age><sex>0</sex><value>1.11E-4</value></baselineOtherMortality><baselineOtherMortality><age>6</age><sex>1</sex><value>8.1E-5</value></baselineOtherMortality><baselineOtherMortality><age>7</age><sex>0</sex><value>1.13E-4</value></baselineOtherMortality><baselineOtherMortality><age>7</age><sex>1</sex><value>8.7E-5</value></baselineOtherMortality><baselineOtherMortality><age>8</age><sex>0</sex><value>1.35E-4</value></baselineOtherMortality><baselineOtherMortality><age>8</age><sex>1</sex><value>6.8E-5</value></baselineOtherMortality><baselineOtherMortality><age>9</age><sex>0</sex><value>7.0E-5</value></baselineOtherMortality><baselineOtherMortality><age>9</age><sex>1</sex><value>6.3E-5</value></baselineOtherMortality><baselineOtherMortality><age>10</age><sex>0</sex><value>9.5E-5</value></baselineOtherMortality><baselineOtherMortality><age>10</age><sex>1</sex><value>1.26E-4</value></baselineOtherMortality><baselineOtherMortality><age>11</age><sex>0</sex><value>9.4E-5</value></baselineOtherMortality><baselineOtherMortality><age>11</age><sex>1</sex><value>1.09E-4</value></baselineOtherMortality><baselineOtherMortality><age>12</age><sex>0</sex><value>1.13E-4</value></baselineOtherMortality><baselineOtherMortality><age>12</age><sex>1</sex><value>8.2E-5</value></baselineOtherMortality><baselineOtherMortality><age>13</age><sex>0</sex><value>1.75E-4</value></baselineOtherMortality><baselineOtherMortality><age>13</age><sex>1</sex><value>1.32E-4</value></baselineOtherMortality><baselineOtherMortality><age>14</age><sex>0</sex><value>1.54E-4</value></baselineOtherMortality><baselineOtherMortality><age>14</age><sex>1</sex><value>1.36E-4</value></baselineOtherMortality><baselineOtherMortality><age>15</age><sex>0</sex><value>1.64E-4</value></baselineOtherMortality><baselineOtherMortality><age>15</age><sex>1</sex><value>1.31E-4</value></baselineOtherMortality><baselineOtherMortality><age>16</age><sex>0</sex><value>3.5E-4</value></baselineOtherMortality><baselineOtherMortality><age>16</age><sex>1</sex><value>1.75E-4</value></baselineOtherMortality><baselineOtherMortality><age>17</age><sex>0</sex><value>3.29E-4</value></baselineOtherMortality><baselineOtherMortality><age>17</age><sex>1</sex><value>1.46E-4</value></baselineOtherMortality><baselineOtherMortality><age>18</age><sex>0</sex><value>3.98E-4</value></baselineOtherMortality><baselineOtherMortality><age>18</age><sex>1</sex><value>1.61E-4</value></baselineOtherMortality><baselineOtherMortality><age>19</age><sex>0</sex><value>3.75E-4</value></baselineOtherMortality><baselineOtherMortality><age>19</age><sex>1</sex><value>1.92E-4</value></baselineOtherMortality><baselineOtherMortality><age>20</age><sex>0</sex><value>5.07E-4</value></baselineOtherMortality><baselineOtherMortality><age>20</age><sex>1</sex><value>1.83E-4</value></baselineOtherMortality><baselineOtherMortality><age>21</age><sex>0</sex><value>4.83E-4</value></baselineOtherMortality><baselineOtherMortality><age>21</age><sex>1</sex><value>2.59E-4</value></baselineOtherMortality><baselineOtherMortality><age>22</age><sex>0</sex><value>4.52E-4</value></baselineOtherMortality><baselineOtherMortality><age>22</age><sex>1</sex><value>2.66E-4</value></baselineOtherMortality><baselineOtherMortality><age>23</age><sex>0</sex><value>5.51E-4</value></baselineOtherMortality><baselineOtherMortality><age>23</age><sex>1</sex><value>2.51E-4</value></baselineOtherMortality><baselineOtherMortality><age>24</age><sex>0</sex><value>4.54E-4</value></baselineOtherMortality><baselineOtherMortality><age>24</age><sex>1</sex><value>1.42E-4</value></baselineOtherMortality><baselineOtherMortality><age>25</age><sex>0</sex><value>4.95E-4</value></baselineOtherMortality><baselineOtherMortality><age>25</age><sex>1</sex><value>2.16E-4</value></baselineOtherMortality><baselineOtherMortality><age>26</age><sex>0</sex><value>4.94E-4</value></baselineOtherMortality><baselineOtherMortality><age>26</age><sex>1</sex><value>2.33E-4</value></baselineOtherMortality><baselineOtherMortality><age>27</age><sex>0</sex><value>5.01E-4</value></baselineOtherMortality><baselineOtherMortality><age>27</age><sex>1</sex><value>2.33E-4</value></baselineOtherMortality><baselineOtherMortality><age>28</age><sex>0</sex><value>4.79E-4</value></baselineOtherMortality><baselineOtherMortality><age>28</age><sex>1</sex><value>3.3E-4</value></baselineOtherMortality><baselineOtherMortality><age>29</age><sex>0</sex><value>5.5E-4</value></baselineOtherMortality><baselineOtherMortality><age>29</age><sex>1</sex><value>2.87E-4</value></baselineOtherMortality><baselineOtherMortality><age>30</age><sex>0</sex><value>6.23E-4</value></baselineOtherMortality><baselineOtherMortality><age>30</age><sex>1</sex><value>3.89E-4</value></baselineOtherMortality><baselineOtherMortality><age>31</age><sex>0</sex><value>5.48E-4</value></baselineOtherMortality><baselineOtherMortality><age>31</age><sex>1</sex><value>3.88E-4</value></baselineOtherMortality><baselineOtherMortality><age>32</age><sex>0</sex><value>6.23E-4</value></baselineOtherMortality><baselineOtherMortality><age>32</age><sex>1</sex><value>3.54E-4</value></baselineOtherMortality><baselineOtherMortality><age>33</age><sex>0</sex><value>6.64E-4</value></baselineOtherMortality><baselineOtherMortality><age>33</age><sex>1</sex><value>4.97E-4</value></baselineOtherMortality><baselineOtherMortality><age>34</age><sex>0</sex><value>7.23E-4</value></baselineOtherMortality><baselineOtherMortality><age>34</age><sex>1</sex><value>5.16E-4</value></baselineOtherMortality><baselineOtherMortality><age>35</age><sex>0</sex><value>7.4876664E-4</value></baselineOtherMortality><baselineOtherMortality><age>35</age><sex>1</sex><value>5.4443505E-4</value></baselineOtherMortality><baselineOtherMortality><age>36</age><sex>0</sex><value>7.838493E-4</value></baselineOtherMortality><baselineOtherMortality><age>36</age><sex>1</sex><value>5.8065105E-4</value></baselineOtherMortality><baselineOtherMortality><age>37</age><sex>0</sex><value>8.282065E-4</value></baselineOtherMortality><baselineOtherMortality><age>37</age><sex>1</sex><value>6.1050506E-4</value></baselineOtherMortality><baselineOtherMortality><age>38</age><sex>0</sex><value>8.365258E-4</value></baselineOtherMortality><baselineOtherMortality><age>38</age><sex>1</sex><value>6.49929E-4</value></baselineOtherMortality><baselineOtherMortality><age>39</age><sex>0</sex><value>9.92519E-4</value></baselineOtherMortality><baselineOtherMortality><age>39</age><sex>1</sex><value>6.9682614E-4</value></baselineOtherMortality><baselineOtherMortality><age>40</age><sex>0</sex><value>9.717738E-4</value></baselineOtherMortality><baselineOtherMortality><age>40</age><sex>1</sex><value>8.810746E-4</value></baselineOtherMortality><baselineOtherMortality><age>41</age><sex>0</sex><value>0.001055875</value></baselineOtherMortality><baselineOtherMortality><age>41</age><sex>1</sex><value>9.865738E-4</value></baselineOtherMortality><baselineOtherMortality><age>42</age><sex>0</sex><value>0.0012383679</value></baselineOtherMortality><baselineOtherMortality><age>42</age><sex>1</sex><value>9.921559E-4</value></baselineOtherMortality><baselineOtherMortality><age>43</age><sex>0</sex><value>0.0014457242</value></baselineOtherMortality><baselineOtherMortality><age>43</age><sex>1</sex><value>0.0011006665</value></baselineOtherMortality><baselineOtherMortality><age>44</age><sex>0</sex><value>0.0012343618</value></baselineOtherMortality><baselineOtherMortality><age>44</age><sex>1</sex><value>0.0014609253</value></baselineOtherMortality><baselineOtherMortality><age>45</age><sex>0</sex><value>0.001588551</value></baselineOtherMortality><baselineOtherMortality><age>45</age><sex>1</sex><value>0.0013136792</value></baselineOtherMortality><baselineOtherMortality><age>46</age><sex>0</sex><value>0.001585575</value></baselineOtherMortality><baselineOtherMortality><age>46</age><sex>1</sex><value>0.0017356749</value></baselineOtherMortality><baselineOtherMortality><age>47</age><sex>0</sex><value>0.0019895567</value></baselineOtherMortality><baselineOtherMortality><age>47</age><sex>1</sex><value>0.0018215941</value></baselineOtherMortality><baselineOtherMortality><age>48</age><sex>0</sex><value>0.0023346003</value></baselineOtherMortality><baselineOtherMortality><age>48</age><sex>1</sex><value>0.002012078</value></baselineOtherMortality><baselineOtherMortality><age>49</age><sex>0</sex><value>0.0024625878</value></baselineOtherMortality><baselineOtherMortality><age>49</age><sex>1</sex><value>0.0022626992</value></baselineOtherMortality><baselineOtherMortality><age>50</age><sex>0</sex><value>0.0027505981</value></baselineOtherMortality><baselineOtherMortality><age>50</age><sex>1</sex><value>0.0025219582</value></baselineOtherMortality><baselineOtherMortality><age>51</age><sex>0</sex><value>0.0030929167</value></baselineOtherMortality><baselineOtherMortality><age>51</age><sex>1</sex><value>0.0026072399</value></baselineOtherMortality><baselineOtherMortality><age>52</age><sex>0</sex><value>0.0031062532</value></baselineOtherMortality><baselineOtherMortality><age>52</age><sex>1</sex><value>0.0031058975</value></baselineOtherMortality><baselineOtherMortality><age>53</age><sex>0</sex><value>0.0033519845</value></baselineOtherMortality><baselineOtherMortality><age>53</age><sex>1</sex><value>0.0028951014</value></baselineOtherMortality><baselineOtherMortality><age>54</age><sex>0</sex><value>0.0038522913</value></baselineOtherMortality><baselineOtherMortality><age>54</age><sex>1</sex><value>0.0032669224</value></baselineOtherMortality><baselineOtherMortality><age>55</age><sex>0</sex><value>0.0041351975</value></baselineOtherMortality><baselineOtherMortality><age>55</age><sex>1</sex><value>0.003627283</value></baselineOtherMortality><baselineOtherMortality><age>56</age><sex>0</sex><value>0.0043925275</value></baselineOtherMortality><baselineOtherMortality><age>56</age><sex>1</sex><value>0.0036178697</value></baselineOtherMortality><baselineOtherMortality><age>57</age><sex>0</sex><value>0.0046017985</value></baselineOtherMortality><baselineOtherMortality><age>57</age><sex>1</sex><value>0.004214223</value></baselineOtherMortality><baselineOtherMortality><age>58</age><sex>0</sex><value>0.0052084173</value></baselineOtherMortality><baselineOtherMortality><age>58</age><sex>1</sex><value>0.0043546413</value></baselineOtherMortality><baselineOtherMortality><age>59</age><sex>0</sex><value>0.005557447</value></baselineOtherMortality><baselineOtherMortality><age>59</age><sex>1</sex><value>0.0043681157</value></baselineOtherMortality><baselineOtherMortality><age>60</age><sex>0</sex><value>0.0064678667</value></baselineOtherMortality><baselineOtherMortality><age>60</age><sex>1</sex><value>0.005072302</value></baselineOtherMortality><baselineOtherMortality><age>61</age><sex>0</sex><value>0.0077523757</value></baselineOtherMortality><baselineOtherMortality><age>61</age><sex>1</sex><value>0.0056357295</value></baselineOtherMortality><baselineOtherMortality><age>62</age><sex>0</sex><value>0.008403783</value></baselineOtherMortality><baselineOtherMortality><age>62</age><sex>1</sex><value>0.0053232317</value></baselineOtherMortality><baselineOtherMortality><age>63</age><sex>0</sex><value>0.008246999</value></baselineOtherMortality><baselineOtherMortality><age>63</age><sex>1</sex><value>0.00599146</value></baselineOtherMortality><baselineOtherMortality><age>64</age><sex>0</sex><value>0.009234562</value></baselineOtherMortality><baselineOtherMortality><age>64</age><sex>1</sex><value>0.0066133975</value></baselineOtherMortality><baselineOtherMortality><age>65</age><sex>0</sex><value>0.010613762</value></baselineOtherMortality><baselineOtherMortality><age>65</age><sex>1</sex><value>0.0066137523</value></baselineOtherMortality><baselineOtherMortality><age>66</age><sex>0</sex><value>0.011043562</value></baselineOtherMortality><baselineOtherMortality><age>66</age><sex>1</sex><value>0.0070743924</value></baselineOtherMortality><baselineOtherMortality><age>67</age><sex>0</sex><value>0.012506675</value></baselineOtherMortality><baselineOtherMortality><age>67</age><sex>1</sex><value>0.00796679</value></baselineOtherMortality><baselineOtherMortality><age>68</age><sex>0</sex><value>0.013845322</value></baselineOtherMortality><baselineOtherMortality><age>68</age><sex>1</sex><value>0.008504793</value></baselineOtherMortality><baselineOtherMortality><age>69</age><sex>0</sex><value>0.015789712</value></baselineOtherMortality><baselineOtherMortality><age>69</age><sex>1</sex><value>0.009072416</value></baselineOtherMortality><baselineOtherMortality><age>70</age><sex>0</sex><value>0.017851777</value></baselineOtherMortality><baselineOtherMortality><age>70</age><sex>1</sex><value>0.009835014</value></baselineOtherMortality><baselineOtherMortality><age>71</age><sex>0</sex><value>0.020072121</value></baselineOtherMortality><baselineOtherMortality><age>71</age><sex>1</sex><value>0.011634684</value></baselineOtherMortality><baselineOtherMortality><age>72</age><sex>0</sex><value>0.022140944</value></baselineOtherMortality><baselineOtherMortality><age>72</age><sex>1</sex><value>0.012688503</value></baselineOtherMortality><baselineOtherMortality><age>73</age><sex>0</sex><value>0.024352781</value></baselineOtherMortality><baselineOtherMortality><age>73</age><sex>1</sex><value>0.01375155</value></baselineOtherMortality><baselineOtherMortality><age>74</age><sex>0</sex><value>0.02756144</value></baselineOtherMortality><baselineOtherMortality><age>74</age><sex>1</sex><value>0.016808107</value></baselineOtherMortality><baselineOtherMortality><age>75</age><sex>0</sex><value>0.030151837</value></baselineOtherMortality><baselineOtherMortality><age>75</age><sex>1</sex><value>0.017472694</value></baselineOtherMortality><baselineOtherMortality><age>76</age><sex>0</sex><value>0.035322346</value></baselineOtherMortality><baselineOtherMortality><age>76</age><sex>1</sex><value>0.019900424</value></baselineOtherMortality><baselineOtherMortality><age>77</age><sex>0</sex><value>0.040539183</value></baselineOtherMortality><baselineOtherMortality><age>77</age><sex>1</sex><value>0.02249453</value></baselineOtherMortality><baselineOtherMortality><age>78</age><sex>0</sex><value>0.04604926</value></baselineOtherMortality><baselineOtherMortality><age>78</age><sex>1</sex><value>0.02578654</value></baselineOtherMortality><baselineOtherMortality><age>79</age><sex>0</sex><value>0.050011605</value></baselineOtherMortality><baselineOtherMortality><age>79</age><sex>1</sex><value>0.02784442</value></baselineOtherMortality><baselineOtherMortality><age>80</age><sex>0</sex><value>0.057772733</value></baselineOtherMortality><baselineOtherMortality><age>80</age><sex>1</sex><value>0.03251697</value></baselineOtherMortality><baselineOtherMortality><age>81</age><sex>0</sex><value>0.065228306</value></baselineOtherMortality><baselineOtherMortality><age>81</age><sex>1</sex><value>0.036411535</value></baselineOtherMortality><baselineOtherMortality><age>82</age><sex>0</sex><value>0.07072944</value></baselineOtherMortality><baselineOtherMortality><age>82</age><sex>1</sex><value>0.04330541</value></baselineOtherMortality><baselineOtherMortality><age>83</age><sex>0</sex><value>0.08305778</value></baselineOtherMortality><baselineOtherMortality><age>83</age><sex>1</sex><value>0.048406992</value></baselineOtherMortality><baselineOtherMortality><age>84</age><sex>0</sex><value>0.08687333</value></baselineOtherMortality><baselineOtherMortality><age>84</age><sex>1</sex><value>0.057349738</value></baselineOtherMortality><baselineOtherMortality><age>85</age><sex>0</sex><value>0.09946947</value></baselineOtherMortality><baselineOtherMortality><age>85</age><sex>1</sex><value>0.06767471</value></baselineOtherMortality><baselineOtherMortality><age>86</age><sex>0</sex><value>0.11979453</value></baselineOtherMortality><baselineOtherMortality><age>86</age><sex>1</sex><value>0.077509426</value></baselineOtherMortality><baselineOtherMortality><age>87</age><sex>0</sex><value>0.12494156</value></baselineOtherMortality><baselineOtherMortality><age>87</age><sex>1</sex><value>0.08770481</value></baselineOtherMortality><baselineOtherMortality><age>88</age><sex>0</sex><value>0.1416941</value></baselineOtherMortality><baselineOtherMortality><age>88</age><sex>1</sex><value>0.1013042</value></baselineOtherMortality><baselineOtherMortality><age>89</age><sex>0</sex><value>0.16215774</value></baselineOtherMortality><baselineOtherMortality><age>89</age><sex>1</sex><value>0.11948637</value></baselineOtherMortality><baselineOtherMortality><age>90</age><sex>0</sex><value>0.1760517</value></baselineOtherMortality><baselineOtherMortality><age>90</age><sex>1</sex><value>0.13675658</value></baselineOtherMortality><baselineOtherMortality><age>91</age><sex>0</sex><value>0.20449698</value></baselineOtherMortality><baselineOtherMortality><age>91</age><sex>1</sex><value>0.15644091</value></baselineOtherMortality><baselineOtherMortality><age>92</age><sex>0</sex><value>0.22201343</value></baselineOtherMortality><baselineOtherMortality><age>92</age><sex>1</sex><value>0.1743153</value></baselineOtherMortality><baselineOtherMortality><age>93</age><sex>0</sex><value>0.26379147</value></baselineOtherMortality><baselineOtherMortality><age>93</age><sex>1</sex><value>0.20065062</value></baselineOtherMortality><baselineOtherMortality><age>94</age><sex>0</sex><value>0.2838916</value></baselineOtherMortality><baselineOtherMortality><age>94</age><sex>1</sex><value>0.22671677</value></baselineOtherMortality><baselineOtherMortality><age>95</age><sex>0</sex><value>0.305407</value></baselineOtherMortality><baselineOtherMortality><age>95</age><sex>1</sex><value>0.25373948</value></baselineOtherMortality></baselineOtherMortalities>
