# Supplementary material for: Identification of differences in health impact modelling of salt reduction
Source: PLoS One. 2017 Nov 28;12(11):e0186760. doi: 10.1371/journal.pone.0186760 (PMC5705127; doi:10.1371/journal.pone.0186760)
Supplement: S4 Data — (ZIP) [file pone.0186760.s004.zip]

Archive with 97 entries (57 files):
- New CVD data/
- New CVD data/Reference_Data/
- New CVD data/Reference_Data/Diseases/
- New CVD data/Reference_Data/Diseases/CVA/
- New CVD data/Reference_Data/Diseases/CVA/Disability/
- New CVD data/Reference_Data/Diseases/CVA/Disability/Disability.xml
- New CVD data/Reference_Data/Diseases/CVA/Excess_Mortalities/
- New CVD data/Reference_Data/Diseases/CVA/Excess_Mortalities/Excess_mortality.xml
- New CVD data/Reference_Data/Diseases/CVA/Incidences/
- New CVD data/Reference_Data/Diseases/CVA/Incidences/Incidences.xml
- New CVD data/Reference_Data/Diseases/CVA/Prevalences/
- New CVD data/Reference_Data/Diseases/CVA/Prevalences/Name.xml
- New CVD data/Reference_Data/Diseases/CVA/Relative_Risks_From_Diseases/
- New CVD data/Reference_Data/Diseases/CVA/Relative_Risks_From_Risk_Factor/
- New CVD data/Reference_Data/Diseases/CVA/Relative_Risks_From_Risk_Factor/RR_CVA_default-salt.xml
- New CVD data/Reference_Data/Diseases/CVA/Relative_Risks_From_Risk_Factor/RR_CVA_default-SBP.xml
- New CVD data/Reference_Data/Diseases/CVA/Relative_Risks_From_Risk_Factor/RR_CVA_default_+_default_alt-SBP8.xml
- New CVD data/Reference_Data/Diseases/IHD/
- New CVD data/Reference_Data/Diseases/IHD/Disability/
- New CVD data/Reference_Data/Diseases/IHD/Disability/Name.xml
- New CVD data/Reference_Data/Diseases/IHD/Excess_Mortalities/
- New CVD data/Reference_Data/Diseases/IHD/Excess_Mortalities/Excess_mortality.xml
- New CVD data/Reference_Data/Diseases/IHD/Incidences/
- New CVD data/Reference_Data/Diseases/IHD/Incidences/Incidences.xml
- New CVD data/Reference_Data/Diseases/IHD/Prevalences/
- New CVD data/Reference_Data/Diseases/IHD/Prevalences/Prevalences.xml
- New CVD data/Reference_Data/Diseases/IHD/Relative_Risks_From_Diseases/
- New CVD data/Reference_Data/Diseases/IHD/Relative_Risks_From_Risk_Factor/
- New CVD data/Reference_Data/Diseases/IHD/Relative_Risks_From_Risk_Factor/RR_IHD_default-salt.xml
- New CVD data/Reference_Data/Diseases/IHD/Relative_Risks_From_Risk_Factor/RR_IHD_default-SBP.xml
- New CVD data/Reference_Data/Diseases/IHD/Relative_Risks_From_Risk_Factor/RR_IHD_default_+_default_alt-SBP8.xml
- New CVD data/Reference_Data/Populations/
- New CVD data/Reference_Data/Populations/Netherlands/
- New CVD data/Reference_Data/Populations/Netherlands/newborns.xml
- New CVD data/Reference_Data/Populations/Netherlands/overalldisability.xml
- New CVD data/Reference_Data/Populations/Netherlands/overallmortality.xml
- New CVD data/Reference_Data/Populations/Netherlands/size.xml
- New CVD data/Reference_Data/Risk_Factors/
- New CVD data/Reference_Data/Risk_Factors/salt/
- New CVD data/Reference_Data/Risk_Factors/salt/configuration.xml
- New CVD data/Reference_Data/Risk_Factors/salt/Odds_Ratios_For_Disability/
- New CVD data/Reference_Data/Risk_Factors/salt/Prevalences/
- New CVD data/Reference_Data/Risk_Factors/salt/Prevalences/salt_prevalence_default.xml
- New CVD data/Reference_Data/Risk_Factors/salt/Prevalences/salt_prevalence_default_alt.xml
- New CVD data/Reference_Data/Risk_Factors/salt/Prevalences/salt_prevalence_default_everyone_to_cat2.xml
- New CVD data/Reference_Data/Risk_Factors/salt/Relative_Risks_For_Death/
- New CVD data/Reference_Data/Risk_Factors/salt/Relative_Risks_For_Death/RR_death_default.xml
- New CVD data/Reference_Data/Risk_Factors/salt/Transitions/
- New CVD data/Reference_Data/Risk_Factors/salt/Transitions/zero.xml
- New CVD data/Reference_Data/Risk_Factors/SBP/
- New CVD data/Reference_Data/Risk_Factors/SBP8/
- New CVD data/Reference_Data/Risk_Factors/SBP8/configuration.xml
- New CVD data/Reference_Data/Risk_Factors/SBP8/Odds_Ratios_For_Disability/
- New CVD data/Reference_Data/Risk_Factors/SBP8/Prevalences/
- New CVD data/Reference_Data/Risk_Factors/SBP8/Prevalences/SBP8_prevalence_default.xml
- New CVD data/Reference_Data/Risk_Factors/SBP8/Prevalences/SBP8_prevalence_default_alt.xml
- New CVD data/Reference_Data/Risk_Factors/SBP8/Relative_Risks_For_Death/
- New CVD data/Reference_Data/Risk_Factors/SBP8/Relative_Risks_For_Death/RR_death_default_+_default_alt.xml
- New CVD data/Reference_Data/Risk_Factors/SBP8/Transitions/
- New CVD data/Reference_Data/Risk_Factors/SBP/configuration.xml
- New CVD data/Reference_Data/Risk_Factors/SBP/Odds_Ratios_For_Disability/
- New CVD data/Reference_Data/Risk_Factors/SBP/Prevalences/
- New CVD data/Reference_Data/Risk_Factors/SBP/Prevalences/SBP_prevalence_default.xml
- New CVD data/Reference_Data/Risk_Factors/SBP/Prevalences/SBP_prevalence_default_alt.xml
- New CVD data/Reference_Data/Risk_Factors/SBP/Relative_Risks_For_Death/
- New CVD data/Reference_Data/Risk_Factors/SBP/Relative_Risks_For_Death/RR_death_default.xml
- New CVD data/Reference_Data/Risk_Factors/SBP/Transitions/
- New CVD data/Simulations/
- New CVD data/Simulations/New_CVD_data/
- New CVD data/Simulations/New_CVD_data/configuration.xml
- New CVD data/Simulations/New_CVD_data/modelconfiguration/
- New CVD data/Simulations/New_CVD_data/modelconfiguration/charconfig.XML
- New CVD data/Simulations/New_CVD_data/modelconfiguration/rule3.xml
- New CVD data/Simulations/New_CVD_data/modelconfiguration/rule3_scen_1.xml
- New CVD data/Simulations/New_CVD_data/modelconfiguration/rule3_scen_2.xml
- New CVD data/Simulations/New_CVD_data/modelconfiguration/rule4.xml
- New CVD data/Simulations/New_CVD_data/modelconfiguration/simulation.xml
- New CVD data/Simulations/New_CVD_data/modelconfiguration/simulation_scen_1.xml
- New CVD data/Simulations/New_CVD_data/modelconfiguration/simulation_scen_2.xml
- New CVD data/Simulations/New_CVD_data/parameters/
- New CVD data/Simulations/New_CVD_data/parameters/attributableMort_0_0_CVA.xml
- New CVD data/Simulations/New_CVD_data/parameters/attributableMort_1_0_IHD.xml
- New CVD data/Simulations/New_CVD_data/parameters/baselineAbility.xml
- New CVD data/Simulations/New_CVD_data/parameters/baselineFatalIncidence_0_0_CVA.xml
- New CVD data/Simulations/New_CVD_data/parameters/baselineFatalIncidence_1_0_IHD.xml
- New CVD data/Simulations/New_CVD_data/parameters/baselineIncidence_0_0_CVA.xml
- New CVD data/Simulations/New_CVD_data/parameters/baselineIncidence_1_0_IHD.xml
- New CVD data/Simulations/New_CVD_data/parameters/baselineOtherMort.xml
- New CVD data/Simulations/New_CVD_data/parameters/relativeRiskDiseaseOnDisease_cluster0.xml
- New CVD data/Simulations/New_CVD_data/parameters/relativeRiskDiseaseOnDisease_cluster1.xml
- New CVD data/Simulations/New_CVD_data/parameters/relativeRisk_0_0_CVA.xml
- New CVD data/Simulations/New_CVD_data/parameters/relativeRisk_1_0_IHD.xml
- New CVD data/Simulations/New_CVD_data/parameters/relativeRisk_OtherMort.xml
- New CVD data/Simulations/New_CVD_data/results/
- New CVD data/Simulations/New_CVD_data/results/resultsObject.obj
- New CVD data/Simulations/New_CVD_data/results/runConfiguration_2014_0330_112642.XML
- New CVD data/Simulations/New_CVD_data/results/scenarioParameters.obj
