# Supplementary material for: Identification of differences in health impact modelling of salt reduction
Source: PLoS One. 2017 Nov 28;12(11):e0186760. doi: 10.1371/journal.pone.0186760 (PMC5705127; doi:10.1371/journal.pone.0186760)
Supplement: S4 Data — (ZIP) [file pone.0186760.s004.zip › New CVD data/Reference_Data/Diseases/CVA/Excess_Mortalities/Excess_mortality.xml]

<?xml version="1.0"?><excessmortality><unittype>Rate</unittype><parametertype>Acutely Fatal</parametertype><mortalities><mortality><age>0</age><sex>0</sex><unit>0.0023521686</unit><acutelyfatal>10.407021</acutelyfatal><curedfraction>0.0</curedfraction></mortality><mortality><age>0</age><sex>1</sex><unit>0.0022345602</unit><acutelyfatal>10.400354</acutelyfatal><curedfraction>0.0</curedfraction></mortality><mortality><age>1</age><sex>0</sex><unit>0.0023521686</unit><acutelyfatal>10.407021</acutelyfatal><curedfraction>0.0</curedfraction></mortality><mortality><age>1</age><sex>1</sex><unit>0.0022345602</unit><acutelyfatal>10.400354</acutelyfatal><curedfraction>0.0</curedfraction></mortality><mortality><age>2</age><sex>0</sex><unit>0.0023521686</unit><acutelyfatal>10.407021</acutelyfatal><curedfraction>0.0</curedfraction></mortality><mortality><age>2</age><sex>1</sex><unit>0.0022345602</unit><acutelyfatal>10.400354</acutelyfatal><curedfraction>0.0</curedfraction></mortality><mortality><age>3</age><sex>0</sex><unit>0.0023521686</unit><acutelyfatal>10.407021</acutelyfatal><curedfraction>0.0</curedfraction></mortality><mortality><age>3</age><sex>1</sex><unit>0.0022345602</unit><acutelyfatal>10.400354</acutelyfatal><curedfraction>0.0</curedfraction></mortality><mortality><age>4</age><sex>0</sex><unit>0.0023521686</unit><acutelyfatal>10.407021</acutelyfatal><curedfraction>0.0</curedfraction></mortality><mortality><age>4</age><sex>1</sex><unit>0.0022345602</unit><acutelyfatal>10.400354</acutelyfatal><curedfraction>0.0</curedfraction></mortality><mortality><age>5</age><sex>0</sex><unit>0.0023521686</unit><acutelyfatal>10.407021</acutelyfatal><curedfraction>0.0</curedfraction></mortality><mortality><age>5</age><sex>1</sex><unit>0.0022345602</unit><acutelyfatal>10.400354</acutelyfatal><curedfraction>0.0</curedfraction></mortality><mortality><age>6</age><sex>0</sex><unit>0.0023521686</unit><acutelyfatal>10.407021</acutelyfatal><curedfraction>0.0</curedfraction></mortality><mortality><age>6</age><sex>1</sex><unit>0.0022345602</unit><acutelyfatal>10.400354</acutelyfatal><curedfraction>0.0</curedfraction></mortality><mortality><age>7</age><sex>0</sex><unit>0.0023521686</unit><acutelyfatal>10.407021</acutelyfatal><curedfraction>0.0</curedfraction></mortality><mortality><age>7</age><sex>1</sex><unit>0.0022345602</unit><acutelyfatal>10.400354</acutelyfatal><curedfraction>0.0</curedfraction></mortality><mortality><age>8</age><sex>0</sex><unit>0.0023521686</unit><acutelyfatal>10.407021</acutelyfatal><curedfraction>0.0</curedfraction></mortality><mortality><age>8</age><sex>1</sex><unit>0.0022345602</unit><acutelyfatal>10.400354</acutelyfatal><curedfraction>0.0</curedfraction></mortality><mortality><age>9</age><sex>0</sex><unit>0.0023521686</unit><acutelyfatal>10.407021</acutelyfatal><curedfraction>0.0</curedfraction></mortality><mortality><age>9</age><sex>1</sex><unit>0.0022345602</unit><acutelyfatal>10.400354</acutelyfatal><curedfraction>0.0</curedfraction></mortality><mortality><age>10</age><sex>0</sex><unit>0.0023521686</unit><acutelyfatal>10.407021</acutelyfatal><curedfraction>0.0</curedfraction></mortality><mortality><age>10</age><sex>1</sex><unit>0.0022345602</unit><acutelyfatal>10.400354</acutelyfatal><curedfraction>0.0</curedfraction></mortality><mortality><age>11</age><sex>0</sex><unit>0.0023521686</unit><acutelyfatal>10.407021</acutelyfatal><curedfraction>0.0</curedfraction></mortality><mortality><age>11</age><sex>1</sex><unit>0.0022345602</unit><acutelyfatal>10.400354</acutelyfatal><curedfraction>0.0</curedfraction></mortality><mortality><age>12</age><sex>0</sex><unit>0.0023521686</unit><acutelyfatal>10.407021</acutelyfatal><curedfraction>0.0</curedfraction></mortality><mortality><age>12</age><sex>1</sex><unit>0.0022345602</unit><acutelyfatal>10.400354</acutelyfatal><curedfraction>0.0</curedfraction></mortality><mortality><age>13</age><sex>0</sex><unit>0.0023521686</unit><acutelyfatal>10.407021</acutelyfatal><curedfraction>0.0</curedfraction></mortality><mortality><age>13</age><sex>1</sex><unit>0.0022345602</unit><acutelyfatal>10.400354</acutelyfatal><curedfraction>0.0</curedfraction></mortality><mortality><age>14</age><sex>0</sex><unit>0.0023521686</unit><acutelyfatal>10.407021</acutelyfatal><curedfraction>0.0</curedfraction></mortality><mortality><age>14</age><sex>1</sex><unit>0.0022345602</unit><acutelyfatal>10.400354</acutelyfatal><curedfraction>0.0</curedfraction></mortality><mortality><age>15</age><sex>0</sex><unit>0.0023521686</unit><acutelyfatal>10.407021</acutelyfatal><curedfraction>0.0</curedfraction></mortality><mortality><age>15</age><sex>1</sex><unit>0.0022345602</unit><acutelyfatal>10.400354</acutelyfatal><curedfraction>0.0</curedfraction></mortality><mortality><age>16</age><sex>0</sex><unit>0.0023521686</unit><acutelyfatal>10.407021</acutelyfatal><curedfraction>0.0</curedfraction></mortality><mortality><age>16</age><sex>1</sex><unit>0.0022345602</unit><acutelyfatal>10.400354</acutelyfatal><curedfraction>0.0</curedfraction></mortality><mortality><age>17</age><sex>0</sex><unit>0.0023521686</unit><acutelyfatal>10.407021</acutelyfatal><curedfraction>0.0</curedfraction></mortality><mortality><age>17</age><sex>1</sex><unit>0.0022345602</unit><acutelyfatal>10.400354</acutelyfatal><curedfraction>0.0</curedfraction></mortality><mortality><age>18</age><sex>0</sex><unit>0.0023521686</unit><acutelyfatal>10.407021</acutelyfatal><curedfraction>0.0</curedfraction></mortality><mortality><age>18</age><sex>1</sex><unit>0.0022345602</unit><acutelyfatal>10.400354</acutelyfatal><curedfraction>0.0</curedfraction></mortality><mortality><age>19</age><sex>0</sex><unit>0.0023521686</unit><acutelyfatal>10.407021</acutelyfatal><curedfraction>0.0</curedfraction></mortality><mortality><age>19</age><sex>1</sex><unit>0.0022345602</unit><acutelyfatal>10.400354</acutelyfatal><curedfraction>0.0</curedfraction></mortality><mortality><age>20</age><sex>0</sex><unit>0.0023521686</unit><acutelyfatal>10.407021</acutelyfatal><curedfraction>0.0</curedfraction></mortality><mortality><age>20</age><sex>1</sex><unit>0.0022345602</unit><acutelyfatal>10.400354</acutelyfatal><curedfraction>0.0</curedfraction></mortality><mortality><age>21</age><sex>0</sex><unit>0.0023521686</unit><acutelyfatal>10.407021</acutelyfatal><curedfraction>0.0</curedfraction></mortality><mortality><age>21</age><sex>1</sex><unit>0.0022345602</unit><acutelyfatal>10.400354</acutelyfatal><curedfraction>0.0</curedfraction></mortality><mortality><age>22</age><sex>0</sex><unit>0.0023521686</unit><acutelyfatal>10.407021</acutelyfatal><curedfraction>0.0</curedfraction></mortality><mortality><age>22</age><sex>1</sex><unit>0.0022345602</unit><acutelyfatal>10.400354</acutelyfatal><curedfraction>0.0</curedfraction></mortality><mortality><age>23</age><sex>0</sex><unit>0.0023521686</unit><acutelyfatal>10.407021</acutelyfatal><curedfraction>0.0</curedfraction></mortality><mortality><age>23</age><sex>1</sex><unit>0.0022345602</unit><acutelyfatal>10.400354</acutelyfatal><curedfraction>0.0</curedfraction></mortality><mortality><age>24</age><sex>0</sex><unit>0.0023521686</unit><acutelyfatal>10.407021</acutelyfatal><curedfraction>0.0</curedfraction></mortality><mortality><age>24</age><sex>1</sex><unit>0.0022345602</unit><acutelyfatal>10.400354</acutelyfatal><curedfraction>0.0</curedfraction></mortality><mortality><age>25</age><sex>0</sex><unit>0.0023521686</unit><acutelyfatal>10.407021</acutelyfatal><curedfraction>0.0</curedfraction></mortality><mortality><age>25</age><sex>1</sex><unit>0.0022345602</unit><acutelyfatal>10.400354</acutelyfatal><curedfraction>0.0</curedfraction></mortality><mortality><age>26</age><sex>0</sex><unit>0.0023521686</unit><acutelyfatal>10.407021</acutelyfatal><curedfraction>0.0</curedfraction></mortality><mortality><age>26</age><sex>1</sex><unit>0.0022345602</unit><acutelyfatal>10.400354</acutelyfatal><curedfraction>0.0</curedfraction></mortality><mortality><age>27</age><sex>0</sex><unit>0.0023521686</unit><acutelyfatal>10.407021</acutelyfatal><curedfraction>0.0</curedfraction></mortality><mortality><age>27</age><sex>1</sex><unit>0.0022345602</unit><acutelyfatal>10.400354</acutelyfatal><curedfraction>0.0</curedfraction></mortality><mortality><age>28</age><sex>0</sex><unit>0.0023521686</unit><acutelyfatal>10.407021</acutelyfatal><curedfraction>0.0</curedfraction></mortality><mortality><age>28</age><sex>1</sex><unit>0.0022345602</unit><acutelyfatal>10.400354</acutelyfatal><curedfraction>0.0</curedfraction></mortality><mortality><age>29</age><sex>0</sex><unit>0.0023521686</unit><acutelyfatal>10.407021</acutelyfatal><curedfraction>0.0</curedfraction></mortality><mortality><age>29</age><sex>1</sex><unit>0.0022345602</unit><acutelyfatal>10.400354</acutelyfatal><curedfraction>0.0</curedfraction></mortality><mortality><age>30</age><sex>0</sex><unit>0.0023521686</unit><acutelyfatal>10.407021</acutelyfatal><curedfraction>0.0</curedfraction></mortality><mortality><age>30</age><sex>1</sex><unit>0.0022345602</unit><acutelyfatal>10.400354</acutelyfatal><curedfraction>0.0</curedfraction></mortality><mortality><age>31</age><sex>0</sex><unit>0.0023521686</unit><acutelyfatal>10.407021</acutelyfatal><curedfraction>0.0</curedfraction></mortality><mortality><age>31</age><sex>1</sex><unit>0.0022345602</unit><acutelyfatal>10.400354</acutelyfatal><curedfraction>0.0</curedfraction></mortality><mortality><age>32</age><sex>0</sex><unit>0.0023521686</unit><acutelyfatal>10.407021</acutelyfatal><curedfraction>0.0</curedfraction></mortality><mortality><age>32</age><sex>1</sex><unit>0.0022345602</unit><acutelyfatal>10.400354</acutelyfatal><curedfraction>0.0</curedfraction></mortality><mortality><age>33</age><sex>0</sex><unit>0.0023521686</unit><acutelyfatal>10.407021</acutelyfatal><curedfraction>0.0</curedfraction></mortality><mortality><age>33</age><sex>1</sex><unit>0.0022345602</unit><acutelyfatal>10.400354</acutelyfatal><curedfraction>0.0</curedfraction></mortality><mortality><age>34</age><sex>0</sex><unit>0.0023521686</unit><acutelyfatal>10.407021</acutelyfatal><curedfraction>0.0</curedfraction></mortality><mortality><age>34</age><sex>1</sex><unit>0.0022345602</unit><acutelyfatal>10.400354</acutelyfatal><curedfraction>0.0</curedfraction></mortality><mortality><age>35</age><sex>0</sex><unit>0.0023521686</unit><acutelyfatal>10.407021</acutelyfatal><curedfraction>0.0</curedfraction></mortality><mortality><age>35</age><sex>1</sex><unit>0.0022345602</unit><acutelyfatal>10.400354</acutelyfatal><curedfraction>0.0</curedfraction></mortality><mortality><age>36</age><sex>0</sex><unit>0.0023521686</unit><acutelyfatal>10.407021</acutelyfatal><curedfraction>0.0</curedfraction></mortality><mortality><age>36</age><sex>1</sex><unit>0.0022345602</unit><acutelyfatal>10.400354</acutelyfatal><curedfraction>0.0</curedfraction></mortality><mortality><age>37</age><sex>0</sex><unit>0.0023521686</unit><acutelyfatal>10.407021</acutelyfatal><curedfraction>0.0</curedfraction></mortality><mortality><age>37</age><sex>1</sex><unit>0.0022345602</unit><acutelyfatal>10.400354</acutelyfatal><curedfraction>0.0</curedfraction></mortality><mortality><age>38</age><sex>0</sex><unit>0.0023521686</unit><acutelyfatal>10.407021</acutelyfatal><curedfraction>0.0</curedfraction></mortality><mortality><age>38</age><sex>1</sex><unit>0.0022345602</unit><acutelyfatal>10.400354</acutelyfatal><curedfraction>0.0</curedfraction></mortality><mortality><age>39</age><sex>0</sex><unit>0.0023521686</unit><acutelyfatal>10.407021</acutelyfatal><curedfraction>0.0</curedfraction></mortality><mortality><age>39</age><sex>1</sex><unit>0.0022345602</unit><acutelyfatal>10.400354</acutelyfatal><curedfraction>0.0</curedfraction></mortality><mortality><age>40</age><sex>0</sex><unit>0.0023521686</unit><acutelyfatal>10.407021</acutelyfatal><curedfraction>0.0</curedfraction></mortality><mortality><age>40</age><sex>1</sex><unit>0.0022345602</unit><acutelyfatal>10.400354</acutelyfatal><curedfraction>0.0</curedfraction></mortality><mortality><age>41</age><sex>0</sex><unit>0.0023521686</unit><acutelyfatal>10.407021</acutelyfatal><curedfraction>0.0</curedfraction></mortality><mortality><age>41</age><sex>1</sex><unit>0.0022345602</unit><acutelyfatal>10.400354</acutelyfatal><curedfraction>0.0</curedfraction></mortality><mortality><age>42</age><sex>0</sex><unit>0.0023521686</unit><acutelyfatal>10.407021</acutelyfatal><curedfraction>0.0</curedfraction></mortality><mortality><age>42</age><sex>1</sex><unit>0.0022345602</unit><acutelyfatal>10.400354</acutelyfatal><curedfraction>0.0</curedfraction></mortality><mortality><age>43</age><sex>0</sex><unit>0.0023521686</unit><acutelyfatal>10.407021</acutelyfatal><curedfraction>0.0</curedfraction></mortality><mortality><age>43</age><sex>1</sex><unit>0.0022345602</unit><acutelyfatal>10.400354</acutelyfatal><curedfraction>0.0</curedfraction></mortality><mortality><age>44</age><sex>0</sex><unit>0.0023521686</unit><acutelyfatal>10.407021</acutelyfatal><curedfraction>0.0</curedfraction></mortality><mortality><age>44</age><sex>1</sex><unit>0.0022345602</unit><acutelyfatal>10.400354</acutelyfatal><curedfraction>0.0</curedfraction></mortality><mortality><age>45</age><sex>0</sex><unit>0.0023521686</unit><acutelyfatal>10.407021</acutelyfatal><curedfraction>0.0</curedfraction></mortality><mortality><age>45</age><sex>1</sex><unit>0.0022345602</unit><acutelyfatal>10.400354</acutelyfatal><curedfraction>0.0</curedfraction></mortality><mortality><age>46</age><sex>0</sex><unit>0.0023521686</unit><acutelyfatal>10.407021</acutelyfatal><curedfraction>0.0</curedfraction></mortality><mortality><age>46</age><sex>1</sex><unit>0.0022345602</unit><acutelyfatal>10.400354</acutelyfatal><curedfraction>0.0</curedfraction></mortality><mortality><age>47</age><sex>0</sex><unit>0.0023521686</unit><acutelyfatal>10.407021</acutelyfatal><curedfraction>0.0</curedfraction></mortality><mortality><age>47</age><sex>1</sex><unit>0.0022345602</unit><acutelyfatal>10.400354</acutelyfatal><curedfraction>0.0</curedfraction></mortality><mortality><age>48</age><sex>0</sex><unit>0.0023521686</unit><acutelyfatal>10.407021</acutelyfatal><curedfraction>0.0</curedfraction></mortality><mortality><age>48</age><sex>1</sex><unit>0.0022345602</unit><acutelyfatal>10.400354</acutelyfatal><curedfraction>0.0</curedfraction></mortality><mortality><age>49</age><sex>0</sex><unit>0.0023521686</unit><acutelyfatal>10.407021</acutelyfatal><curedfraction>0.0</curedfraction></mortality><mortality><age>49</age><sex>1</sex><unit>0.0022345602</unit><acutelyfatal>10.400354</acutelyfatal><curedfraction>0.0</curedfraction></mortality><mortality><age>50</age><sex>0</sex><unit>0.0023521686</unit><acutelyfatal>10.407021</acutelyfatal><curedfraction>0.0</curedfraction></mortality><mortality><age>50</age><sex>1</sex><unit>0.0022345602</unit><acutelyfatal>10.400354</acutelyfatal><curedfraction>0.0</curedfraction></mortality><mortality><age>51</age><sex>0</sex><unit>0.0026124113</unit><acutelyfatal>10.464383</acutelyfatal><curedfraction>0.0</curedfraction></mortality><mortality><age>51</age><sex>1</sex><unit>0.0024439485</unit><acutelyfatal>10.459044</acutelyfatal><curedfraction>0.0</curedfraction></mortality><mortality><age>52</age><sex>0</sex><unit>0.0029052633</unit><acutelyfatal>10.539399</acutelyfatal><curedfraction>0.0</curedfraction></mortality><mortality><age>52</age><sex>1</sex><unit>0.002674135</unit><acutelyfatal>10.535867</acutelyfatal><curedfraction>0.0</curedfraction></mortality><mortality><age>53</age><sex>0</sex><unit>0.0032350745</unit><acutelyfatal>10.632324</acutelyfatal><curedfraction>0.0</curedfraction></mortality><mortality><age>53</age><sex>1</sex><unit>0.0029275804</unit><acutelyfatal>10.631165</acutelyfatal><curedfraction>0.0</curedfraction></mortality><mortality><age>54</age><sex>0</sex><unit>0.003606784</unit><acutelyfatal>10.743492</acutelyfatal><curedfraction>0.0</curedfraction></mortality><mortality><age>54</age><sex>1</sex><unit>0.003207085</unit><acutelyfatal>10.745362</acutelyfatal><curedfraction>0.0</curedfraction></mortality><mortality><age>55</age><sex>0</sex><unit>0.004025996</unit><acutelyfatal>10.873305</acutelyfatal><curedfraction>0.0</curedfraction></mortality><mortality><age>55</age><sex>1</sex><unit>0.0035158345</unit><acutelyfatal>10.878969</acutelyfatal><curedfraction>0.0</curedfraction></mortality><mortality><age>56</age><sex>0</sex><unit>0.004499065</unit><acutelyfatal>11.02224</acutelyfatal><curedfraction>0.0</curedfraction></mortality><mortality><age>56</age><sex>1</sex><unit>0.0038574554</unit><acutelyfatal>11.032584</acutelyfatal><curedfraction>0.0</curedfraction></mortality><mortality><age>57</age><sex>0</sex><unit>0.0050331866</unit><acutelyfatal>11.190848</acutelyfatal><curedfraction>0.0</curedfraction></mortality><mortality><age>57</age><sex>1</sex><unit>0.004236076</unit><acutelyfatal>11.206894</acutelyfatal><curedfraction>0.0</curedfraction></mortality><mortality><age>58</age><sex>0</sex><unit>0.0056364997</unit><acutelyfatal>11.379759</acutelyfatal><curedfraction>0.0</curedfraction></mortality><mortality><age>58</age><sex>1</sex><unit>0.0046563954</unit><acutelyfatal>11.4026785</acutelyfatal><curedfraction>0.0</curedfraction></mortality><mortality><age>59</age><sex>0</sex><unit>0.0063181976</unit><acutelyfatal>11.589675</acutelyfatal><curedfraction>0.0</curedfraction></mortality><mortality><age>59</age><sex>1</sex><unit>0.005123759</unit><acutelyfatal>11.620815</acutelyfatal><curedfraction>0.0</curedfraction></mortality><mortality><age>60</age><sex>0</sex><unit>0.0070886463</unit><acutelyfatal>11.821381</acutelyfatal><curedfraction>0.0</curedfraction></mortality><mortality><age>60</age><sex>1</sex><unit>0.005644245</unit><acutelyfatal>11.862278</acutelyfatal><curedfraction>0.0</curedfraction></mortality><mortality><age>61</age><sex>0</sex><unit>0.007959512</unit><acutelyfatal>12.075739</acutelyfatal><curedfraction>0.0</curedfraction></mortality><mortality><age>61</age><sex>1</sex><unit>0.006224755</unit><acutelyfatal>12.128144</acutelyfatal><curedfraction>0.0</curedfraction></mortality><mortality><age>62</age><sex>0</sex><unit>0.008943895</unit><acutelyfatal>12.353697</acutelyfatal><curedfraction>0.0</curedfraction></mortality><mortality><age>62</age><sex>1</sex><unit>0.0068731173</unit><acutelyfatal>12.419598</acutelyfatal><curedfraction>0.0</curedfraction></mortality><mortality><age>63</age><sex>0</sex><unit>0.010056467</unit><acutelyfatal>12.656281</acutelyfatal><curedfraction>0.0</curedfraction></mortality><mortality><age>63</age><sex>1</sex><unit>0.007598195</unit><acutelyfatal>12.73793</acutelyfatal><curedfraction>0.0</curedfraction></mortality><mortality><age>64</age><sex>0</sex><unit>0.011313614</unit><acutelyfatal>12.98461</acutelyfatal><curedfraction>0.0</curedfraction></mortality><mortality><age>64</age><sex>1</sex><unit>0.008410001</unit><acutelyfatal>13.084544</acutelyfatal><curedfraction>0.0</curedfraction></mortality><mortality><age>65</age><sex>0</sex><unit>0.012733579</unit><acutelyfatal>13.33988</acutelyfatal><curedfraction>0.0</curedfraction></mortality><mortality><age>65</age><sex>1</sex><unit>0.0093198195</unit><acutelyfatal>13.46096</acutelyfatal><curedfraction>0.0</curedfraction></mortality><mortality><age>66</age><sex>0</sex><unit>0.0143365925</unit><acutelyfatal>13.723383</acutelyfatal><curedfraction>0.0</curedfraction></mortality><mortality><age>66</age><sex>1</sex><unit>0.010340326</unit><acutelyfatal>13.868813</acutelyfatal><curedfraction>0.0</curedfraction></mortality><mortality><age>67</age><sex>0</sex><unit>0.016145006</unit><acutelyfatal>14.136494</acutelyfatal><curedfraction>0.0</curedfraction></mortality><mortality><age>67</age><sex>1</sex><unit>0.011485713</unit><acutelyfatal>14.309854</acutelyfatal><curedfraction>0.0</curedfraction></mortality><mortality><age>68</age><sex>0</sex><unit>0.01818339</unit><acutelyfatal>14.580677</acutelyfatal><curedfraction>0.0</curedfraction></mortality><mortality><age>68</age><sex>1</sex><unit>0.012771804</unit><acutelyfatal>14.785956</acutelyfatal><curedfraction>0.0</curedfraction></mortality><mortality><age>69</age><sex>0</sex><unit>0.020478632</unit><acutelyfatal>15.057488</acutelyfatal><curedfraction>0.0</curedfraction></mortality><mortality><age>69</age><sex>1</sex><unit>0.01421616</unit><acutelyfatal>15.2991085</acutelyfatal><curedfraction>0.0</curedfraction></mortality><mortality><age>70</age><sex>0</sex><unit>0.023059973</unit><acutelyfatal>15.568566</acutelyfatal><curedfraction>0.0</curedfraction></mortality><mortality><age>70</age><sex>1</sex><unit>0.015838172</unit><acutelyfatal>15.851411</acutelyfatal><curedfraction>0.0</curedfraction></mortality><mortality><age>71</age><sex>0</sex><unit>0.025959028</unit><acutelyfatal>16.115637</acutelyfatal><curedfraction>0.0</curedfraction></mortality><mortality><age>71</age><sex>1</sex><unit>0.017659117</unit><acutelyfatal>16.445074</acutelyfatal><curedfraction>0.0</curedfraction></mortality><mortality><age>72</age><sex>0</sex><unit>0.029209731</unit><acutelyfatal>16.700504</acutelyfatal><curedfraction>0.0</curedfraction></mortality><mortality><age>72</age><sex>1</sex><unit>0.019702198</unit><acutelyfatal>17.082407</acutelyfatal><curedfraction>0.0</curedfraction></mortality><mortality><age>73</age><sex>0</sex><unit>0.03284824</unit><acutelyfatal>17.32505</acutelyfatal><curedfraction>0.0</curedfraction></mortality><mortality><age>73</age><sex>1</sex><unit>0.02199253</unit><acutelyfatal>17.765808</acutelyfatal><curedfraction>0.0</curedfraction></mortality><mortality><age>74</age><sex>0</sex><unit>0.036912747</unit><acutelyfatal>17.991226</acutelyfatal><curedfraction>0.0</curedfraction></mortality><mortality><age>74</age><sex>1</sex><unit>0.024557088</unit><acutelyfatal>18.497747</acutelyfatal><curedfraction>0.0</curedfraction></mortality><mortality><age>75</age><sex>0</sex><unit>0.04144323</unit><acutelyfatal>18.70104</acutelyfatal><curedfraction>0.0</curedfraction></mortality><mortality><age>75</age><sex>1</sex><unit>0.027424581</unit><acutelyfatal>19.28074</acutelyfatal><curedfraction>0.0</curedfraction></mortality><mortality><age>76</age><sex>0</sex><unit>0.04648111</unit><acutelyfatal>19.45655</acutelyfatal><curedfraction>0.0</curedfraction></mortality><mortality><age>76</age><sex>1</sex><unit>0.030625308</unit><acutelyfatal>20.117334</acutelyfatal><curedfraction>0.0</curedfraction></mortality><mortality><age>77</age><sex>0</sex><unit>0.05206884</unit><acutelyfatal>20.25985</acutelyfatal><curedfraction>0.0</curedfraction></mortality><mortality><age>77</age><sex>1</sex><unit>0.03419091</unit><acutelyfatal>21.01006</acutelyfatal><curedfraction>0.0</curedfraction></mortality><mortality><age>78</age><sex>0</sex><unit>0.0582494</unit><acutelyfatal>21.113039</acutelyfatal><curedfraction>0.0</curedfraction></mortality><mortality><age>78</age><sex>1</sex><unit>0.03815413</unit><acutelyfatal>21.961397</acutelyfatal><curedfraction>0.0</curedfraction></mortality><mortality><age>79</age><sex>0</sex><unit>0.06506575</unit><acutelyfatal>22.018217</acutelyfatal><curedfraction>0.0</curedfraction></mortality><mortality><age>79</age><sex>1</sex><unit>0.042548504</unit><acutelyfatal>22.973726</acutelyfatal><curedfraction>0.0</curedfraction></mortality><mortality><age>80</age><sex>0</sex><unit>0.07256023</unit><acutelyfatal>22.977446</acutelyfatal><curedfraction>0.0</curedfraction></mortality><mortality><age>80</age><sex>1</sex><unit>0.047408115</unit><acutelyfatal>24.049267</acutelyfatal><curedfraction>0.0</curedfraction></mortality><mortality><age>81</age><sex>0</sex><unit>0.08077396</unit><acutelyfatal>23.99272</acutelyfatal><curedfraction>0.0</curedfraction></mortality><mortality><age>81</age><sex>1</sex><unit>0.052767348</unit><acutelyfatal>25.190002</acutelyfatal><curedfraction>0.0</curedfraction></mortality><mortality><age>82</age><sex>0</sex><unit>0.08974626</unit><acutelyfatal>25.065933</acutelyfatal><curedfraction>0.0</curedfraction></mortality><mortality><age>82</age><sex>1</sex><unit>0.058660835</unit><acutelyfatal>26.397606</acutelyfatal><curedfraction>0.0</curedfraction></mortality><mortality><age>83</age><sex>0</sex><unit>0.0995142</unit><acutelyfatal>26.198833</acutelyfatal><curedfraction>0.0</curedfraction></mortality><mortality><age>83</age><sex>1</sex><unit>0.065123565</unit><acutelyfatal>27.673342</acutelyfatal><curedfraction>0.0</curedfraction></mortality><mortality><age>84</age><sex>0</sex><unit>0.110112205</unit><acutelyfatal>27.392977</acutelyfatal><curedfraction>0.0</curedfraction></mortality><mortality><age>84</age><sex>1</sex><unit>0.07219135</unit><acutelyfatal>29.017963</acutelyfatal><curedfraction>0.0</curedfraction></mortality><mortality><age>85</age><sex>0</sex><unit>0.12157196</unit><acutelyfatal>28.649672</acutelyfatal><curedfraction>0.0</curedfraction></mortality><mortality><age>85</age><sex>1</sex><unit>0.07990174</unit><acutelyfatal>30.4316</acutelyfatal><curedfraction>0.0</curedfraction></mortality><mortality><age>86</age><sex>0</sex><unit>0.13392255</unit><acutelyfatal>29.969925</acutelyfatal><curedfraction>0.0</curedfraction></mortality><mortality><age>86</age><sex>1</sex><unit>0.08829554</unit><acutelyfatal>31.913624</acutelyfatal><curedfraction>0.0</curedfraction></mortality><mortality><age>87</age><sex>0</sex><unit>0.14719091</unit><acutelyfatal>31.354376</acutelyfatal><curedfraction>0.0</curedfraction></mortality><mortality><age>87</age><sex>1</sex><unit>0.09741918</unit><acutelyfatal>33.462517</acutelyfatal><curedfraction>0.0</curedfraction></mortality><mortality><age>88</age><sex>0</sex><unit>0.14719091</unit><acutelyfatal>31.354376</acutelyfatal><curedfraction>0.0</curedfraction></mortality><mortality><age>88</age><sex>1</sex><unit>0.09741918</unit><acutelyfatal>33.462517</acutelyfatal><curedfraction>0.0</curedfraction></mortality><mortality><age>89</age><sex>0</sex><unit>0.14719091</unit><acutelyfatal>31.354376</acutelyfatal><curedfraction>0.0</curedfraction></mortality><mortality><age>89</age><sex>1</sex><unit>0.09741918</unit><acutelyfatal>33.462517</acutelyfatal><curedfraction>0.0</curedfraction></mortality><mortality><age>90</age><sex>0</sex><unit>0.14719091</unit><acutelyfatal>31.354376</acutelyfatal><curedfraction>0.0</curedfraction></mortality><mortality><age>90</age><sex>1</sex><unit>0.09741918</unit><acutelyfatal>33.462517</acutelyfatal><curedfraction>0.0</curedfraction></mortality><mortality><age>91</age><sex>0</sex><unit>0.14719091</unit><acutelyfatal>31.354376</acutelyfatal><curedfraction>0.0</curedfraction></mortality><mortality><age>91</age><sex>1</sex><unit>0.09741918</unit><acutelyfatal>33.462517</acutelyfatal><curedfraction>0.0</curedfraction></mortality><mortality><age>92</age><sex>0</sex><unit>0.14719091</unit><acutelyfatal>31.354376</acutelyfatal><curedfraction>0.0</curedfraction></mortality><mortality><age>92</age><sex>1</sex><unit>0.09741918</unit><acutelyfatal>33.462517</acutelyfatal><curedfraction>0.0</curedfraction></mortality><mortality><age>93</age><sex>0</sex><unit>0.14719091</unit><acutelyfatal>31.354376</acutelyfatal><curedfraction>0.0</curedfraction></mortality><mortality><age>93</age><sex>1</sex><unit>0.09741918</unit><acutelyfatal>33.462517</acutelyfatal><curedfraction>0.0</curedfraction></mortality><mortality><age>94</age><sex>0</sex><unit>0.14719091</unit><acutelyfatal>31.354376</acutelyfatal><curedfraction>0.0</curedfraction></mortality><mortality><age>94</age><sex>1</sex><unit>0.09741918</unit><acutelyfatal>33.462517</acutelyfatal><curedfraction>0.0</curedfraction></mortality><mortality><age>95</age><sex>0</sex><unit>0.14719091</unit><acutelyfatal>31.354376</acutelyfatal><curedfraction>0.0</curedfraction></mortality><mortality><age>95</age><sex>1</sex><unit>0.09741918</unit><acutelyfatal>33.462517</acutelyfatal><curedfraction>0.0</curedfraction></mortality></mortalities></excessmortality>
