# Supplementary material for: Identification of differences in health impact modelling of salt reduction
Source: PLoS One. 2017 Nov 28;12(11):e0186760. doi: 10.1371/journal.pone.0186760 (PMC5705127; doi:10.1371/journal.pone.0186760)
Supplement: S4 Data — (ZIP) [file pone.0186760.s004.zip › New CVD data/Reference_Data/Diseases/CVA/Incidences/Incidences.xml]

<?xml version="1.0"?><diseaseincidences><incidence><age>0</age><sex>0</sex><value>2.986041E-6</value></incidence><incidence><age>0</age><sex>1</sex><value>2.318443E-6</value></incidence><incidence><age>1</age><sex>0</sex><value>3.4325574E-6</value></incidence><incidence><age>1</age><sex>1</sex><value>2.6651305E-6</value></incidence><incidence><age>2</age><sex>0</sex><value>3.9421866E-6</value></incidence><incidence><age>2</age><sex>1</sex><value>3.06082E-6</value></incidence><incidence><age>3</age><sex>0</sex><value>4.5232837E-6</value></incidence><incidence><age>3</age><sex>1</sex><value>3.5119997E-6</value></incidence><incidence><age>4</age><sex>0</sex><value>5.1852267E-6</value></incidence><incidence><age>4</age><sex>1</sex><value>4.02595E-6</value></incidence><incidence><age>5</age><sex>0</sex><value>5.9385306E-6</value></incidence><incidence><age>5</age><sex>1</sex><value>4.6108357E-6</value></incidence><incidence><age>6</age><sex>0</sex><value>6.7949704E-6</value></incidence><incidence><age>6</age><sex>1</sex><value>5.2757987E-6</value></incidence><incidence><age>7</age><sex>0</sex><value>7.767717E-6</value></incidence><incidence><age>7</age><sex>1</sex><value>6.031066E-6</value></incidence><incidence><age>8</age><sex>0</sex><value>8.87149E-6</value></incidence><incidence><age>8</age><sex>1</sex><value>6.8880645E-6</value></incidence><incidence><age>9</age><sex>0</sex><value>1.0122715E-5</value></incidence><incidence><age>9</age><sex>1</sex><value>7.859549E-6</value></incidence><incidence><age>10</age><sex>0</sex><value>1.1539706E-5</value></incidence><incidence><age>10</age><sex>1</sex><value>8.95974E-6</value></incidence><incidence><age>11</age><sex>0</sex><value>1.3142858E-5</value></incidence><incidence><age>11</age><sex>1</sex><value>1.02044705E-5</value></incidence><incidence><age>12</age><sex>0</sex><value>1.4954853E-5</value></incidence><incidence><age>12</age><sex>1</sex><value>1.1611352E-5</value></incidence><incidence><age>13</age><sex>0</sex><value>1.7000897E-5</value></incidence><incidence><age>13</age><sex>1</sex><value>1.3199955E-5</value></incidence><incidence><age>14</age><sex>0</sex><value>1.9308955E-5</value></incidence><incidence><age>14</age><sex>1</sex><value>1.4991994E-5</value></incidence><incidence><age>15</age><sex>0</sex><value>2.1910033E-5</value></incidence><incidence><age>15</age><sex>1</sex><value>1.7011542E-5</value></incidence><incidence><age>16</age><sex>0</sex><value>2.4838455E-5</value></incidence><incidence><age>16</age><sex>1</sex><value>1.9285248E-5</value></incidence><incidence><age>17</age><sex>0</sex><value>2.8132183E-5</value></incidence><incidence><age>17</age><sex>1</sex><value>2.1842587E-5</value></incidence><incidence><age>18</age><sex>0</sex><value>3.1833148E-5</value></incidence><incidence><age>18</age><sex>1</sex><value>2.4716117E-5</value></incidence><incidence><age>19</age><sex>0</sex><value>3.5987614E-5</value></incidence><incidence><age>19</age><sex>1</sex><value>2.7941756E-5</value></incidence><incidence><age>20</age><sex>0</sex><value>4.064656E-5</value></incidence><incidence><age>20</age><sex>1</sex><value>3.1559088E-5</value></incidence><incidence><age>21</age><sex>0</sex><value>4.5866105E-5</value></incidence><incidence><age>21</age><sex>1</sex><value>3.5611683E-5</value></incidence><incidence><age>22</age><sex>0</sex><value>5.1707935E-5</value></incidence><incidence><age>22</age><sex>1</sex><value>4.014744E-5</value></incidence><incidence><age>23</age><sex>0</sex><value>5.82398E-5</value></incidence><incidence><age>23</age><sex>1</sex><value>4.5218952E-5</value></incidence><incidence><age>24</age><sex>0</sex><value>6.553598E-5</value></incidence><incidence><age>24</age><sex>1</sex><value>5.088391E-5</value></incidence><incidence><age>25</age><sex>0</sex><value>7.3677875E-5</value></incidence><incidence><age>25</age><sex>1</sex><value>5.7205492E-5</value></incidence><incidence><age>26</age><sex>0</sex><value>8.27545E-5</value></incidence><incidence><age>26</age><sex>1</sex><value>6.425283E-5</value></incidence><incidence><age>27</age><sex>0</sex><value>9.286317E-5</value></incidence><incidence><age>27</age><sex>1</sex><value>7.210147E-5</value></incidence><incidence><age>28</age><sex>0</sex><value>1.0411005E-4</value></incidence><incidence><age>28</age><sex>1</sex><value>8.083386E-5</value></incidence><incidence><age>29</age><sex>0</sex><value>1.1661089E-4</value></incidence><incidence><age>29</age><sex>1</sex><value>9.053985E-5</value></incidence><incidence><age>30</age><sex>0</sex><value>1.304917E-4</value></incidence><incidence><age>30</age><sex>1</sex><value>1.0131728E-4</value></incidence><incidence><age>31</age><sex>0</sex><value>1.4588947E-4</value></incidence><incidence><age>31</age><sex>1</sex><value>1.1327253E-4</value></incidence><incidence><age>32</age><sex>0</sex><value>1.6295297E-4</value></incidence><incidence><age>32</age><sex>1</sex><value>1.265211E-4</value></incidence><incidence><age>33</age><sex>0</sex><value>1.8184357E-4</value></incidence><incidence><age>33</age><sex>1</sex><value>1.4118827E-4</value></incidence><incidence><age>34</age><sex>0</sex><value>2.0273602E-4</value></incidence><incidence><age>34</age><sex>1</sex><value>1.5740973E-4</value></incidence><incidence><age>35</age><sex>0</sex><value>2.2581937E-4</value></incidence><incidence><age>35</age><sex>1</sex><value>1.7533226E-4</value></incidence><incidence><age>36</age><sex>0</sex><value>2.5129784E-4</value></incidence><incidence><age>36</age><sex>1</sex><value>1.9511444E-4</value></incidence><incidence><age>37</age><sex>0</sex><value>2.7939177E-4</value></incidence><incidence><age>37</age><sex>1</sex><value>2.1692732E-4</value></incidence><incidence><age>38</age><sex>0</sex><value>3.103386E-4</value></incidence><incidence><age>38</age><sex>1</sex><value>2.4095527E-4</value></incidence><incidence><age>39</age><sex>0</sex><value>3.4439375E-4</value></incidence><incidence><age>39</age><sex>1</sex><value>2.6739662E-4</value></incidence><incidence><age>40</age><sex>0</sex><value>3.8183172E-4</value></incidence><incidence><age>40</age><sex>1</sex><value>2.9646448E-4</value></incidence><incidence><age>41</age><sex>0</sex><value>4.2294714E-4</value></incidence><incidence><age>41</age><sex>1</sex><value>3.2838757E-4</value></incidence><incidence><age>42</age><sex>0</sex><value>4.680556E-4</value></incidence><incidence><age>42</age><sex>1</sex><value>3.6341103E-4</value></incidence><incidence><age>43</age><sex>0</sex><value>5.174949E-4</value></incidence><incidence><age>43</age><sex>1</sex><value>4.0179706E-4</value></incidence><incidence><age>44</age><sex>0</sex><value>5.716261E-4</value></incidence><incidence><age>44</age><sex>1</sex><value>4.43826E-4</value></incidence><incidence><age>45</age><sex>0</sex><value>6.308344E-4</value></incidence><incidence><age>45</age><sex>1</sex><value>4.8979686E-4</value></incidence><incidence><age>46</age><sex>0</sex><value>6.955301E-4</value></incidence><incidence><age>46</age><sex>1</sex><value>5.400283E-4</value></incidence><incidence><age>47</age><sex>0</sex><value>7.6614995E-4</value></incidence><incidence><age>47</age><sex>1</sex><value>5.9485954E-4</value></incidence><incidence><age>48</age><sex>0</sex><value>8.43158E-4</value></incidence><incidence><age>48</age><sex>1</sex><value>6.546506E-4</value></incidence><incidence><age>49</age><sex>0</sex><value>9.270463E-4</value></incidence><incidence><age>49</age><sex>1</sex><value>7.197838E-4</value></incidence><incidence><age>50</age><sex>0</sex><value>0.0010183363</value></incidence><incidence><age>50</age><sex>1</sex><value>7.9066376E-4</value></incidence><incidence><age>51</age><sex>0</sex><value>0.001117579</value></incidence><incidence><age>51</age><sex>1</sex><value>8.677186E-4</value></incidence><incidence><age>52</age><sex>0</sex><value>0.001225357</value></incidence><incidence><age>52</age><sex>1</sex><value>9.514003E-4</value></incidence><incidence><age>53</age><sex>0</sex><value>0.0013422837</value></incidence><incidence><age>53</age><sex>1</sex><value>0.0010421854</value></incidence><incidence><age>54</age><sex>0</sex><value>0.001469005</value></incidence><incidence><age>54</age><sex>1</sex><value>0.0011405752</value></incidence><incidence><age>55</age><sex>0</sex><value>0.0016061998</value></incidence><incidence><age>55</age><sex>1</sex><value>0.0012470969</value></incidence><incidence><age>56</age><sex>0</sex><value>0.0017545798</value></incidence><incidence><age>56</age><sex>1</sex><value>0.0013623032</value></incidence><incidence><age>57</age><sex>0</sex><value>0.0019148907</value></incidence><incidence><age>57</age><sex>1</sex><value>0.0014867729</value></incidence><incidence><age>58</age><sex>0</sex><value>0.0020879118</value></incidence><incidence><age>58</age><sex>1</sex><value>0.0016211113</value></incidence><incidence><age>59</age><sex>0</sex><value>0.0022744564</value></incidence><incidence><age>59</age><sex>1</sex><value>0.0017659495</value></incidence><incidence><age>60</age><sex>0</sex><value>0.0024753716</value></incidence><incidence><age>60</age><sex>1</sex><value>0.0019219455</value></incidence><incidence><age>61</age><sex>0</sex><value>0.0026915378</value></incidence><incidence><age>61</age><sex>1</sex><value>0.0020897829</value></incidence><incidence><age>62</age><sex>0</sex><value>0.0029238688</value></incidence><incidence><age>62</age><sex>1</sex><value>0.0022701707</value></incidence><incidence><age>63</age><sex>0</sex><value>0.0031733103</value></incidence><incidence><age>63</age><sex>1</sex><value>0.002463844</value></incidence><incidence><age>64</age><sex>0</sex><value>0.0034408404</value></incidence><incidence><age>64</age><sex>1</sex><value>0.0026715614</value></incidence><incidence><age>65</age><sex>0</sex><value>0.003727467</value></incidence><incidence><age>65</age><sex>1</sex><value>0.002894106</value></incidence><incidence><age>66</age><sex>0</sex><value>0.004034227</value></incidence><incidence><age>66</age><sex>1</sex><value>0.0031322832</value></incidence><incidence><age>67</age><sex>0</sex><value>0.004362187</value></incidence><incidence><age>67</age><sex>1</sex><value>0.0033869199</value></incidence><incidence><age>68</age><sex>0</sex><value>0.004712436</value></incidence><incidence><age>68</age><sex>1</sex><value>0.0036588626</value></incidence><incidence><age>69</age><sex>0</sex><value>0.0050860886</value></incidence><incidence><age>69</age><sex>1</sex><value>0.0039489768</value></incidence><incidence><age>70</age><sex>0</sex><value>0.005484281</value></incidence><incidence><age>70</age><sex>1</sex><value>0.004258144</value></incidence><incidence><age>71</age><sex>0</sex><value>0.005908167</value></incidence><incidence><age>71</age><sex>1</sex><value>0.0045872605</value></incidence><incidence><age>72</age><sex>0</sex><value>0.006358917</value></incidence><incidence><age>72</age><sex>1</sex><value>0.0049372353</value></incidence><incidence><age>73</age><sex>0</sex><value>0.0068377126</value></incidence><incidence><age>73</age><sex>1</sex><value>0.005308985</value></incidence><incidence><age>74</age><sex>0</sex><value>0.0073457444</value></incidence><incidence><age>74</age><sex>1</sex><value>0.005703435</value></incidence><incidence><age>75</age><sex>0</sex><value>0.007884208</value></incidence><incidence><age>75</age><sex>1</sex><value>0.0061215125</value></incidence><incidence><age>76</age><sex>0</sex><value>0.0084543</value></incidence><incidence><age>76</age><sex>1</sex><value>0.006564148</value></incidence><incidence><age>77</age><sex>0</sex><value>0.009057213</value></incidence><incidence><age>77</age><sex>1</sex><value>0.007032265</value></incidence><incidence><age>78</age><sex>0</sex><value>0.009694128</value></incidence><incidence><age>78</age><sex>1</sex><value>0.0075267833</value></incidence><incidence><age>79</age><sex>0</sex><value>0.010366215</value></incidence><incidence><age>79</age><sex>1</sex><value>0.00804861</value></incidence><incidence><age>80</age><sex>0</sex><value>0.011074625</value></incidence><incidence><age>80</age><sex>1</sex><value>0.008598638</value></incidence><incidence><age>81</age><sex>0</sex><value>0.01182048</value></incidence><incidence><age>81</age><sex>1</sex><value>0.00917774</value></incidence><incidence><age>82</age><sex>0</sex><value>0.012604874</value></incidence><incidence><age>82</age><sex>1</sex><value>0.009786764</value></incidence><incidence><age>83</age><sex>0</sex><value>0.013428861</value></incidence><incidence><age>83</age><sex>1</sex><value>0.010426531</value></incidence><incidence><age>84</age><sex>0</sex><value>0.014293453</value></incidence><incidence><age>84</age><sex>1</sex><value>0.011097823</value></incidence><incidence><age>85</age><sex>0</sex><value>0.01519961</value></incidence><incidence><age>85</age><sex>1</sex><value>0.011801388</value></incidence><incidence><age>86</age><sex>0</sex><value>0.016148234</value></incidence><incidence><age>86</age><sex>1</sex><value>0.0125379255</value></incidence><incidence><age>87</age><sex>0</sex><value>0.017140161</value></incidence><incidence><age>87</age><sex>1</sex><value>0.0133080855</value></incidence><incidence><age>88</age><sex>0</sex><value>0.017140161</value></incidence><incidence><age>88</age><sex>1</sex><value>0.0133080855</value></incidence><incidence><age>89</age><sex>0</sex><value>0.017140161</value></incidence><incidence><age>89</age><sex>1</sex><value>0.0133080855</value></incidence><incidence><age>90</age><sex>0</sex><value>0.017140161</value></incidence><incidence><age>90</age><sex>1</sex><value>0.0133080855</value></incidence><incidence><age>91</age><sex>0</sex><value>0.017140161</value></incidence><incidence><age>91</age><sex>1</sex><value>0.0133080855</value></incidence><incidence><age>92</age><sex>0</sex><value>0.017140161</value></incidence><incidence><age>92</age><sex>1</sex><value>0.0133080855</value></incidence><incidence><age>93</age><sex>0</sex><value>0.017140161</value></incidence><incidence><age>93</age><sex>1</sex><value>0.0133080855</value></incidence><incidence><age>94</age><sex>0</sex><value>0.017140161</value></incidence><incidence><age>94</age><sex>1</sex><value>0.0133080855</value></incidence><incidence><age>95</age><sex>0</sex><value>0.017140161</value></incidence><incidence><age>95</age><sex>1</sex><value>0.0133080855</value></incidence></diseaseincidences>
