# Supplementary material for: Identification of differences in health impact modelling of salt reduction
Source: PLoS One. 2017 Nov 28;12(11):e0186760. doi: 10.1371/journal.pone.0186760 (PMC5705127; doi:10.1371/journal.pone.0186760)
Supplement: S4 Data — (ZIP) [file pone.0186760.s004.zip › New CVD data/Reference_Data/Diseases/CVA/Prevalences/Name.xml]

<?xml version="1.0"?><diseaseprevalences><prevalence><age>0</age><sex>0</sex><percent>0.094609514</percent></prevalence><prevalence><age>0</age><sex>1</sex><percent>0.008717417</percent></prevalence><prevalence><age>1</age><sex>0</sex><percent>0.08311835</percent></prevalence><prevalence><age>1</age><sex>1</sex><percent>0.009115387</percent></prevalence><prevalence><age>2</age><sex>0</sex><percent>0.07375309</percent></prevalence><prevalence><age>2</age><sex>1</sex><percent>0.009557185</percent></prevalence><prevalence><age>3</age><sex>0</sex><percent>0.06608447</percent></prevalence><prevalence><age>3</age><sex>1</sex><percent>0.010046694</percent></prevalence><prevalence><age>4</age><sex>0</sex><percent>0.059781767</percent></prevalence><prevalence><age>4</age><sex>1</sex><percent>0.010588275</percent></prevalence><prevalence><age>5</age><sex>0</sex><percent>0.054588635</percent></prevalence><prevalence><age>5</age><sex>1</sex><percent>0.011186816</percent></prevalence><prevalence><age>6</age><sex>0</sex><percent>0.050305285</percent></prevalence><prevalence><age>6</age><sex>1</sex><percent>0.011847787</percent></prevalence><prevalence><age>7</age><sex>0</sex><percent>0.04677527</percent></prevalence><prevalence><age>7</age><sex>1</sex><percent>0.012577305</percent></prevalence><prevalence><age>8</age><sex>0</sex><percent>0.04387566</percent></prevalence><prevalence><age>8</age><sex>1</sex><percent>0.013382199</percent></prevalence><prevalence><age>9</age><sex>0</sex><percent>0.041509606</percent></prevalence><prevalence><age>9</age><sex>1</sex><percent>0.014270093</percent></prevalence><prevalence><age>10</age><sex>0</sex><percent>0.039600793</percent></prevalence><prevalence><age>10</age><sex>1</sex><percent>0.015249488</percent></prevalence><prevalence><age>11</age><sex>0</sex><percent>0.038089216</percent></prevalence><prevalence><age>11</age><sex>1</sex><percent>0.01632986</percent></prevalence><prevalence><age>12</age><sex>0</sex><percent>0.036927942</percent></prevalence><prevalence><age>12</age><sex>1</sex><percent>0.017521769</percent></prevalence><prevalence><age>13</age><sex>0</sex><percent>0.036080707</percent></prevalence><prevalence><age>13</age><sex>1</sex><percent>0.01883698</percent></prevalence><prevalence><age>14</age><sex>0</sex><percent>0.035520047</percent></prevalence><prevalence><age>14</age><sex>1</sex><percent>0.02028859</percent></prevalence><prevalence><age>15</age><sex>0</sex><percent>0.03522588</percent></prevalence><prevalence><age>15</age><sex>1</sex><percent>0.02189118</percent></prevalence><prevalence><age>16</age><sex>0</sex><percent>0.035184488</percent></prevalence><prevalence><age>16</age><sex>1</sex><percent>0.023660982</percent></prevalence><prevalence><age>17</age><sex>0</sex><percent>0.035387725</percent></prevalence><prevalence><age>17</age><sex>1</sex><percent>0.02561605</percent></prevalence><prevalence><age>18</age><sex>0</sex><percent>0.035832476</percent></prevalence><prevalence><age>18</age><sex>1</sex><percent>0.027776461</percent></prevalence><prevalence><age>19</age><sex>0</sex><percent>0.036520325</percent></prevalence><prevalence><age>19</age><sex>1</sex><percent>0.030164544</percent></prevalence><prevalence><age>20</age><sex>0</sex><percent>0.03745732</percent></prevalence><prevalence><age>20</age><sex>1</sex><percent>0.032805104</percent></prevalence><prevalence><age>21</age><sex>0</sex><percent>0.038653936</percent></prevalence><prevalence><age>21</age><sex>1</sex><percent>0.0357257</percent></prevalence><prevalence><age>22</age><sex>0</sex><percent>0.040125128</percent></prevalence><prevalence><age>22</age><sex>1</sex><percent>0.038956933</percent></prevalence><prevalence><age>23</age><sex>0</sex><percent>0.041890502</percent></prevalence><prevalence><age>23</age><sex>1</sex><percent>0.042532742</percent></prevalence><prevalence><age>24</age><sex>0</sex><percent>0.043974623</percent></prevalence><prevalence><age>24</age><sex>1</sex><percent>0.046490774</percent></prevalence><prevalence><age>25</age><sex>0</sex><percent>0.046407375</percent></prevalence><prevalence><age>25</age><sex>1</sex><percent>0.050872747</percent></prevalence><prevalence><age>26</age><sex>0</sex><percent>0.049224515</percent></prevalence><prevalence><age>26</age><sex>1</sex><percent>0.055724848</percent></prevalence><prevalence><age>27</age><sex>0</sex><percent>0.05246826</percent></prevalence><prevalence><age>27</age><sex>1</sex><percent>0.06109817</percent></prevalence><prevalence><age>28</age><sex>0</sex><percent>0.05618807</percent></prevalence><prevalence><age>28</age><sex>1</sex><percent>0.0670492</percent></prevalence><prevalence><age>29</age><sex>0</sex><percent>0.06044152</percent></prevalence><prevalence><age>29</age><sex>1</sex><percent>0.07364029</percent></prevalence><prevalence><age>30</age><sex>0</sex><percent>0.06529533</percent></prevalence><prevalence><age>30</age><sex>1</sex><percent>0.080940224</percent></prevalence><prevalence><age>31</age><sex>0</sex><percent>0.07082657</percent></prevalence><prevalence><age>31</age><sex>1</sex><percent>0.089024775</percent></prevalence><prevalence><age>32</age><sex>0</sex><percent>0.077123985</percent></prevalence><prevalence><age>32</age><sex>1</sex><percent>0.09797731</percent></prevalence><prevalence><age>33</age><sex>0</sex><percent>0.08428958</percent></prevalence><prevalence><age>33</age><sex>1</sex><percent>0.10788943</percent></prevalence><prevalence><age>34</age><sex>0</sex><percent>0.09244035</percent></prevalence><prevalence><age>34</age><sex>1</sex><percent>0.11886161</percent></prevalence><prevalence><age>35</age><sex>0</sex><percent>0.10171021</percent></prevalence><prevalence><age>35</age><sex>1</sex><percent>0.13100392</percent></prevalence><prevalence><age>36</age><sex>0</sex><percent>0.11225222</percent></prevalence><prevalence><age>36</age><sex>1</sex><percent>0.14443669</percent></prevalence><prevalence><age>37</age><sex>0</sex><percent>0.124240965</percent></prevalence><prevalence><age>37</age><sex>1</sex><percent>0.15929127</percent></prevalence><prevalence><age>38</age><sex>0</sex><percent>0.13787523</percent></prevalence><prevalence><age>38</age><sex>1</sex><percent>0.17571074</percent></prevalence><prevalence><age>39</age><sex>0</sex><percent>0.15338092</percent></prevalence><prevalence><age>39</age><sex>1</sex><percent>0.1938506</percent></prevalence><prevalence><age>40</age><sex>0</sex><percent>0.17101413</percent></prevalence><prevalence><age>40</age><sex>1</sex><percent>0.21387953</percent></prevalence><prevalence><age>41</age><sex>0</sex><percent>0.19106458</percent></prevalence><prevalence><age>41</age><sex>1</sex><percent>0.23597994</percent></prevalence><prevalence><age>42</age><sex>0</sex><percent>0.21385908</percent></prevalence><prevalence><age>42</age><sex>1</sex><percent>0.2603488</percent></prevalence><prevalence><age>43</age><sex>0</sex><percent>0.23976526</percent></prevalence><prevalence><age>43</age><sex>1</sex><percent>0.28719795</percent></prevalence><prevalence><age>44</age><sex>0</sex><percent>0.26919532</percent></prevalence><prevalence><age>44</age><sex>1</sex><percent>0.3167548</percent></prevalence><prevalence><age>45</age><sex>0</sex><percent>0.30260977</percent></prevalence><prevalence><age>45</age><sex>1</sex><percent>0.3492625</percent></prevalence><prevalence><age>46</age><sex>0</sex><percent>0.34052104</percent></prevalence><prevalence><age>46</age><sex>1</sex><percent>0.3849804</percent></prevalence><prevalence><age>47</age><sex>0</sex><percent>0.3834968</percent></prevalence><prevalence><age>47</age><sex>1</sex><percent>0.42418385</percent></prevalence><prevalence><age>48</age><sex>0</sex><percent>0.43216285</percent></prevalence><prevalence><age>48</age><sex>1</sex><percent>0.46716428</percent></prevalence><prevalence><age>49</age><sex>0</sex><percent>0.4872053</percent></prevalence><prevalence><age>49</age><sex>1</sex><percent>0.51422876</percent></prevalence><prevalence><age>50</age><sex>0</sex><percent>0.5493718</percent></prevalence><prevalence><age>50</age><sex>1</sex><percent>0.56569946</percent></prevalence><prevalence><age>51</age><sex>0</sex><percent>0.6194714</percent></prevalence><prevalence><age>51</age><sex>1</sex><percent>0.62191284</percent></prevalence><prevalence><age>52</age><sex>0</sex><percent>0.69837284</percent></prevalence><prevalence><age>52</age><sex>1</sex><percent>0.68321824</percent></prevalence><prevalence><age>53</age><sex>0</sex><percent>0.7870011</percent></prevalence><prevalence><age>53</age><sex>1</sex><percent>0.7499766</percent></prevalence><prevalence><age>54</age><sex>0</sex><percent>0.88633084</percent></prevalence><prevalence><age>54</age><sex>1</sex><percent>0.82255846</percent></prevalence><prevalence><age>55</age><sex>0</sex><percent>0.9973777</percent></prevalence><prevalence><age>55</age><sex>1</sex><percent>0.9013418</percent></prevalence><prevalence><age>56</age><sex>0</sex><percent>1.1211858</percent></prevalence><prevalence><age>56</age><sex>1</sex><percent>0.98670924</percent></prevalence><prevalence><age>57</age><sex>0</sex><percent>1.2588115</percent></prevalence><prevalence><age>57</age><sex>1</sex><percent>1.079045</percent></prevalence><prevalence><age>58</age><sex>0</sex><percent>1.4113035</percent></prevalence><prevalence><age>58</age><sex>1</sex><percent>1.1787318</percent></prevalence><prevalence><age>59</age><sex>0</sex><percent>1.579678</percent></prevalence><prevalence><age>59</age><sex>1</sex><percent>1.2861463</percent></prevalence><prevalence><age>60</age><sex>0</sex><percent>1.76489</percent></prevalence><prevalence><age>60</age><sex>1</sex><percent>1.4016558</percent></prevalence><prevalence><age>61</age><sex>0</sex><percent>1.9677986</percent></prevalence><prevalence><age>61</age><sex>1</sex><percent>1.5256128</percent></prevalence><prevalence><age>62</age><sex>0</sex><percent>2.1891308</percent></prevalence><prevalence><age>62</age><sex>1</sex><percent>1.658351</percent></prevalence><prevalence><age>63</age><sex>0</sex><percent>2.4294386</percent></prevalence><prevalence><age>63</age><sex>1</sex><percent>1.8001796</percent></prevalence><prevalence><age>64</age><sex>0</sex><percent>2.6890543</percent></prevalence><prevalence><age>64</age><sex>1</sex><percent>1.9513786</percent></prevalence><prevalence><age>65</age><sex>0</sex><percent>2.9680443</percent></prevalence><prevalence><age>65</age><sex>1</sex><percent>2.1121926</percent></prevalence><prevalence><age>66</age><sex>0</sex><percent>3.2661605</percent></prevalence><prevalence><age>66</age><sex>1</sex><percent>2.2828262</percent></prevalence><prevalence><age>67</age><sex>0</sex><percent>3.5827947</percent></prevalence><prevalence><age>67</age><sex>1</sex><percent>2.4634378</percent></prevalence><prevalence><age>68</age><sex>0</sex><percent>3.9169335</percent></prevalence><prevalence><age>68</age><sex>1</sex><percent>2.6541338</percent></prevalence><prevalence><age>69</age><sex>0</sex><percent>4.267119</percent></prevalence><prevalence><age>69</age><sex>1</sex><percent>2.8549633</percent></prevalence><prevalence><age>70</age><sex>0</sex><percent>4.631414</percent></prevalence><prevalence><age>70</age><sex>1</sex><percent>3.065912</percent></prevalence><prevalence><age>71</age><sex>0</sex><percent>5.0073786</percent></prevalence><prevalence><age>71</age><sex>1</sex><percent>3.2868948</percent></prevalence><prevalence><age>72</age><sex>0</sex><percent>5.392054</percent></prevalence><prevalence><age>72</age><sex>1</sex><percent>3.5177507</percent></prevalence><prevalence><age>73</age><sex>0</sex><percent>5.7819595</percent></prevalence><prevalence><age>73</age><sex>1</sex><percent>3.758233</percent></prevalence><prevalence><age>74</age><sex>0</sex><percent>6.173102</percent></prevalence><prevalence><age>74</age><sex>1</sex><percent>4.0080028</percent></prevalence><prevalence><age>75</age><sex>0</sex><percent>6.560998</percent></prevalence><prevalence><age>75</age><sex>1</sex><percent>4.266617</percent></prevalence><prevalence><age>76</age><sex>0</sex><percent>6.9407163</percent></prevalence><prevalence><age>76</age><sex>1</sex><percent>4.533515</percent></prevalence><prevalence><age>77</age><sex>0</sex><percent>7.306929</percent></prevalence><prevalence><age>77</age><sex>1</sex><percent>4.8080087</percent></prevalence><prevalence><age>78</age><sex>0</sex><percent>7.6539845</percent></prevalence><prevalence><age>78</age><sex>1</sex><percent>5.0892596</percent></prevalence><prevalence><age>79</age><sex>0</sex><percent>7.9759936</percent></prevalence><prevalence><age>79</age><sex>1</sex><percent>5.3762627</percent></prevalence><prevalence><age>80</age><sex>0</sex><percent>8.266937</percent></prevalence><prevalence><age>80</age><sex>1</sex><percent>5.6678233</percent></prevalence><prevalence><age>81</age><sex>0</sex><percent>8.520791</percent></prevalence><prevalence><age>81</age><sex>1</sex><percent>5.9625297</percent></prevalence><prevalence><age>82</age><sex>0</sex><percent>8.731665</percent></prevalence><prevalence><age>82</age><sex>1</sex><percent>6.258727</percent></prevalence><prevalence><age>83</age><sex>0</sex><percent>8.893966</percent></prevalence><prevalence><age>83</age><sex>1</sex><percent>6.554491</percent></prevalence><prevalence><age>84</age><sex>0</sex><percent>9.002577</percent></prevalence><prevalence><age>84</age><sex>1</sex><percent>6.847599</percent></prevalence><prevalence><age>85</age><sex>0</sex><percent>9.053049</percent></prevalence><prevalence><age>85</age><sex>1</sex><percent>7.135508</percent></prevalence><prevalence><age>86</age><sex>0</sex><percent>9.041802</percent></prevalence><prevalence><age>86</age><sex>1</sex><percent>7.4153404</percent></prevalence><prevalence><age>87</age><sex>0</sex><percent>8.966334</percent></prevalence><prevalence><age>87</age><sex>1</sex><percent>7.683878</percent></prevalence><prevalence><age>88</age><sex>0</sex><percent>8.966334</percent></prevalence><prevalence><age>88</age><sex>1</sex><percent>7.683878</percent></prevalence><prevalence><age>89</age><sex>0</sex><percent>8.966334</percent></prevalence><prevalence><age>89</age><sex>1</sex><percent>7.683878</percent></prevalence><prevalence><age>90</age><sex>0</sex><percent>8.966334</percent></prevalence><prevalence><age>90</age><sex>1</sex><percent>7.683878</percent></prevalence><prevalence><age>91</age><sex>0</sex><percent>8.966334</percent></prevalence><prevalence><age>91</age><sex>1</sex><percent>7.683878</percent></prevalence><prevalence><age>92</age><sex>0</sex><percent>8.966334</percent></prevalence><prevalence><age>92</age><sex>1</sex><percent>7.683878</percent></prevalence><prevalence><age>93</age><sex>0</sex><percent>8.966334</percent></prevalence><prevalence><age>93</age><sex>1</sex><percent>7.683878</percent></prevalence><prevalence><age>94</age><sex>0</sex><percent>8.966334</percent></prevalence><prevalence><age>94</age><sex>1</sex><percent>7.683878</percent></prevalence><prevalence><age>95</age><sex>0</sex><percent>8.966334</percent></prevalence><prevalence><age>95</age><sex>1</sex><percent>7.683878</percent></prevalence></diseaseprevalences>
