# Supplementary material for: Identification of differences in health impact modelling of salt reduction
Source: PLoS One. 2017 Nov 28;12(11):e0186760. doi: 10.1371/journal.pone.0186760 (PMC5705127; doi:10.1371/journal.pone.0186760)
Supplement: S4 Data — (ZIP) [file pone.0186760.s004.zip › New CVD data/Reference_Data/Diseases/IHD/Excess_Mortalities/Excess_mortality.xml]

<?xml version="1.0"?><excessmortality><unittype>Rate</unittype><parametertype>Acutely Fatal</parametertype><mortalities><mortality><age>0</age><sex>0</sex><unit>0.0010176006</unit><acutelyfatal>5.5368757</acutelyfatal><curedfraction>0.0</curedfraction></mortality><mortality><age>0</age><sex>1</sex><unit>0.0010609933</unit><acutelyfatal>2.609535</acutelyfatal><curedfraction>0.0</curedfraction></mortality><mortality><age>1</age><sex>0</sex><unit>0.0010176006</unit><acutelyfatal>5.5368757</acutelyfatal><curedfraction>0.0</curedfraction></mortality><mortality><age>1</age><sex>1</sex><unit>0.0010609933</unit><acutelyfatal>2.609535</acutelyfatal><curedfraction>0.0</curedfraction></mortality><mortality><age>2</age><sex>0</sex><unit>0.0010176006</unit><acutelyfatal>5.5368757</acutelyfatal><curedfraction>0.0</curedfraction></mortality><mortality><age>2</age><sex>1</sex><unit>0.0010609933</unit><acutelyfatal>2.609535</acutelyfatal><curedfraction>0.0</curedfraction></mortality><mortality><age>3</age><sex>0</sex><unit>0.0010176006</unit><acutelyfatal>5.5368757</acutelyfatal><curedfraction>0.0</curedfraction></mortality><mortality><age>3</age><sex>1</sex><unit>0.0010609933</unit><acutelyfatal>2.609535</acutelyfatal><curedfraction>0.0</curedfraction></mortality><mortality><age>4</age><sex>0</sex><unit>0.0010176006</unit><acutelyfatal>5.5368757</acutelyfatal><curedfraction>0.0</curedfraction></mortality><mortality><age>4</age><sex>1</sex><unit>0.0010609933</unit><acutelyfatal>2.609535</acutelyfatal><curedfraction>0.0</curedfraction></mortality><mortality><age>5</age><sex>0</sex><unit>0.0010176006</unit><acutelyfatal>5.5368757</acutelyfatal><curedfraction>0.0</curedfraction></mortality><mortality><age>5</age><sex>1</sex><unit>0.0010609933</unit><acutelyfatal>2.609535</acutelyfatal><curedfraction>0.0</curedfraction></mortality><mortality><age>6</age><sex>0</sex><unit>0.0010176006</unit><acutelyfatal>5.5368757</acutelyfatal><curedfraction>0.0</curedfraction></mortality><mortality><age>6</age><sex>1</sex><unit>0.0010609933</unit><acutelyfatal>2.609535</acutelyfatal><curedfraction>0.0</curedfraction></mortality><mortality><age>7</age><sex>0</sex><unit>0.0010176006</unit><acutelyfatal>5.5368757</acutelyfatal><curedfraction>0.0</curedfraction></mortality><mortality><age>7</age><sex>1</sex><unit>0.0010609933</unit><acutelyfatal>2.609535</acutelyfatal><curedfraction>0.0</curedfraction></mortality><mortality><age>8</age><sex>0</sex><unit>0.0010176006</unit><acutelyfatal>5.5368757</acutelyfatal><curedfraction>0.0</curedfraction></mortality><mortality><age>8</age><sex>1</sex><unit>0.0010609933</unit><acutelyfatal>2.609535</acutelyfatal><curedfraction>0.0</curedfraction></mortality><mortality><age>9</age><sex>0</sex><unit>0.0010176006</unit><acutelyfatal>5.5368757</acutelyfatal><curedfraction>0.0</curedfraction></mortality><mortality><age>9</age><sex>1</sex><unit>0.0010609933</unit><acutelyfatal>2.609535</acutelyfatal><curedfraction>0.0</curedfraction></mortality><mortality><age>10</age><sex>0</sex><unit>0.0010176006</unit><acutelyfatal>5.5368757</acutelyfatal><curedfraction>0.0</curedfraction></mortality><mortality><age>10</age><sex>1</sex><unit>0.0010609933</unit><acutelyfatal>2.609535</acutelyfatal><curedfraction>0.0</curedfraction></mortality><mortality><age>11</age><sex>0</sex><unit>0.0010176006</unit><acutelyfatal>5.5368757</acutelyfatal><curedfraction>0.0</curedfraction></mortality><mortality><age>11</age><sex>1</sex><unit>0.0010609933</unit><acutelyfatal>2.609535</acutelyfatal><curedfraction>0.0</curedfraction></mortality><mortality><age>12</age><sex>0</sex><unit>0.0010176006</unit><acutelyfatal>5.5368757</acutelyfatal><curedfraction>0.0</curedfraction></mortality><mortality><age>12</age><sex>1</sex><unit>0.0010609933</unit><acutelyfatal>2.609535</acutelyfatal><curedfraction>0.0</curedfraction></mortality><mortality><age>13</age><sex>0</sex><unit>0.0010176006</unit><acutelyfatal>5.5368757</acutelyfatal><curedfraction>0.0</curedfraction></mortality><mortality><age>13</age><sex>1</sex><unit>0.0010609933</unit><acutelyfatal>2.609535</acutelyfatal><curedfraction>0.0</curedfraction></mortality><mortality><age>14</age><sex>0</sex><unit>0.0010176006</unit><acutelyfatal>5.5368757</acutelyfatal><curedfraction>0.0</curedfraction></mortality><mortality><age>14</age><sex>1</sex><unit>0.0010609933</unit><acutelyfatal>2.609535</acutelyfatal><curedfraction>0.0</curedfraction></mortality><mortality><age>15</age><sex>0</sex><unit>0.0010176006</unit><acutelyfatal>5.5368757</acutelyfatal><curedfraction>0.0</curedfraction></mortality><mortality><age>15</age><sex>1</sex><unit>0.0010609933</unit><acutelyfatal>2.609535</acutelyfatal><curedfraction>0.0</curedfraction></mortality><mortality><age>16</age><sex>0</sex><unit>0.0010176006</unit><acutelyfatal>5.5368757</acutelyfatal><curedfraction>0.0</curedfraction></mortality><mortality><age>16</age><sex>1</sex><unit>0.0010609933</unit><acutelyfatal>2.609535</acutelyfatal><curedfraction>0.0</curedfraction></mortality><mortality><age>17</age><sex>0</sex><unit>0.0010176006</unit><acutelyfatal>5.5368757</acutelyfatal><curedfraction>0.0</curedfraction></mortality><mortality><age>17</age><sex>1</sex><unit>0.0010609933</unit><acutelyfatal>2.609535</acutelyfatal><curedfraction>0.0</curedfraction></mortality><mortality><age>18</age><sex>0</sex><unit>0.0010176006</unit><acutelyfatal>5.5368757</acutelyfatal><curedfraction>0.0</curedfraction></mortality><mortality><age>18</age><sex>1</sex><unit>0.0010609933</unit><acutelyfatal>2.609535</acutelyfatal><curedfraction>0.0</curedfraction></mortality><mortality><age>19</age><sex>0</sex><unit>0.0010176006</unit><acutelyfatal>5.5368757</acutelyfatal><curedfraction>0.0</curedfraction></mortality><mortality><age>19</age><sex>1</sex><unit>0.0010609933</unit><acutelyfatal>2.609535</acutelyfatal><curedfraction>0.0</curedfraction></mortality><mortality><age>20</age><sex>0</sex><unit>0.0010176006</unit><acutelyfatal>5.5368757</acutelyfatal><curedfraction>0.0</curedfraction></mortality><mortality><age>20</age><sex>1</sex><unit>0.0010609933</unit><acutelyfatal>2.609535</acutelyfatal><curedfraction>0.0</curedfraction></mortality><mortality><age>21</age><sex>0</sex><unit>0.0010176006</unit><acutelyfatal>5.5368757</acutelyfatal><curedfraction>0.0</curedfraction></mortality><mortality><age>21</age><sex>1</sex><unit>0.0010609933</unit><acutelyfatal>2.609535</acutelyfatal><curedfraction>0.0</curedfraction></mortality><mortality><age>22</age><sex>0</sex><unit>0.0010176006</unit><acutelyfatal>5.5368757</acutelyfatal><curedfraction>0.0</curedfraction></mortality><mortality><age>22</age><sex>1</sex><unit>0.0010609933</unit><acutelyfatal>2.609535</acutelyfatal><curedfraction>0.0</curedfraction></mortality><mortality><age>23</age><sex>0</sex><unit>0.0010176006</unit><acutelyfatal>5.5368757</acutelyfatal><curedfraction>0.0</curedfraction></mortality><mortality><age>23</age><sex>1</sex><unit>0.0010609933</unit><acutelyfatal>2.609535</acutelyfatal><curedfraction>0.0</curedfraction></mortality><mortality><age>24</age><sex>0</sex><unit>0.0010176006</unit><acutelyfatal>5.5368757</acutelyfatal><curedfraction>0.0</curedfraction></mortality><mortality><age>24</age><sex>1</sex><unit>0.0010609933</unit><acutelyfatal>2.609535</acutelyfatal><curedfraction>0.0</curedfraction></mortality><mortality><age>25</age><sex>0</sex><unit>0.0010176006</unit><acutelyfatal>5.5368757</acutelyfatal><curedfraction>0.0</curedfraction></mortality><mortality><age>25</age><sex>1</sex><unit>0.0010609933</unit><acutelyfatal>2.609535</acutelyfatal><curedfraction>0.0</curedfraction></mortality><mortality><age>26</age><sex>0</sex><unit>0.0010176006</unit><acutelyfatal>5.5368757</acutelyfatal><curedfraction>0.0</curedfraction></mortality><mortality><age>26</age><sex>1</sex><unit>0.0010609933</unit><acutelyfatal>2.609535</acutelyfatal><curedfraction>0.0</curedfraction></mortality><mortality><age>27</age><sex>0</sex><unit>0.0010176006</unit><acutelyfatal>5.5368757</acutelyfatal><curedfraction>0.0</curedfraction></mortality><mortality><age>27</age><sex>1</sex><unit>0.0010609933</unit><acutelyfatal>2.609535</acutelyfatal><curedfraction>0.0</curedfraction></mortality><mortality><age>28</age><sex>0</sex><unit>0.0010176006</unit><acutelyfatal>5.5368757</acutelyfatal><curedfraction>0.0</curedfraction></mortality><mortality><age>28</age><sex>1</sex><unit>0.0010609933</unit><acutelyfatal>2.609535</acutelyfatal><curedfraction>0.0</curedfraction></mortality><mortality><age>29</age><sex>0</sex><unit>0.0010176006</unit><acutelyfatal>5.5368757</acutelyfatal><curedfraction>0.0</curedfraction></mortality><mortality><age>29</age><sex>1</sex><unit>0.0010609933</unit><acutelyfatal>2.609535</acutelyfatal><curedfraction>0.0</curedfraction></mortality><mortality><age>30</age><sex>0</sex><unit>0.0010176006</unit><acutelyfatal>5.5368757</acutelyfatal><curedfraction>0.0</curedfraction></mortality><mortality><age>30</age><sex>1</sex><unit>0.0010609933</unit><acutelyfatal>2.609535</acutelyfatal><curedfraction>0.0</curedfraction></mortality><mortality><age>31</age><sex>0</sex><unit>0.0010176006</unit><acutelyfatal>5.5368757</acutelyfatal><curedfraction>0.0</curedfraction></mortality><mortality><age>31</age><sex>1</sex><unit>0.0010609933</unit><acutelyfatal>2.609535</acutelyfatal><curedfraction>0.0</curedfraction></mortality><mortality><age>32</age><sex>0</sex><unit>0.0010176006</unit><acutelyfatal>5.5368757</acutelyfatal><curedfraction>0.0</curedfraction></mortality><mortality><age>32</age><sex>1</sex><unit>0.0010609933</unit><acutelyfatal>2.609535</acutelyfatal><curedfraction>0.0</curedfraction></mortality><mortality><age>33</age><sex>0</sex><unit>0.0010176006</unit><acutelyfatal>5.5368757</acutelyfatal><curedfraction>0.0</curedfraction></mortality><mortality><age>33</age><sex>1</sex><unit>0.0010609933</unit><acutelyfatal>2.609535</acutelyfatal><curedfraction>0.0</curedfraction></mortality><mortality><age>34</age><sex>0</sex><unit>0.0010176006</unit><acutelyfatal>5.5368757</acutelyfatal><curedfraction>0.0</curedfraction></mortality><mortality><age>34</age><sex>1</sex><unit>0.0010609933</unit><acutelyfatal>2.609535</acutelyfatal><curedfraction>0.0</curedfraction></mortality><mortality><age>35</age><sex>0</sex><unit>0.0010176006</unit><acutelyfatal>5.5368757</acutelyfatal><curedfraction>0.0</curedfraction></mortality><mortality><age>35</age><sex>1</sex><unit>0.0010609933</unit><acutelyfatal>2.609535</acutelyfatal><curedfraction>0.0</curedfraction></mortality><mortality><age>36</age><sex>0</sex><unit>0.0010176006</unit><acutelyfatal>5.5368757</acutelyfatal><curedfraction>0.0</curedfraction></mortality><mortality><age>36</age><sex>1</sex><unit>0.0010609933</unit><acutelyfatal>2.609535</acutelyfatal><curedfraction>0.0</curedfraction></mortality><mortality><age>37</age><sex>0</sex><unit>0.0010176006</unit><acutelyfatal>5.5368757</acutelyfatal><curedfraction>0.0</curedfraction></mortality><mortality><age>37</age><sex>1</sex><unit>0.0010609933</unit><acutelyfatal>2.609535</acutelyfatal><curedfraction>0.0</curedfraction></mortality><mortality><age>38</age><sex>0</sex><unit>0.0010176006</unit><acutelyfatal>5.5368757</acutelyfatal><curedfraction>0.0</curedfraction></mortality><mortality><age>38</age><sex>1</sex><unit>0.0010609933</unit><acutelyfatal>2.609535</acutelyfatal><curedfraction>0.0</curedfraction></mortality><mortality><age>39</age><sex>0</sex><unit>0.0010176006</unit><acutelyfatal>5.5368757</acutelyfatal><curedfraction>0.0</curedfraction></mortality><mortality><age>39</age><sex>1</sex><unit>0.0010609933</unit><acutelyfatal>2.609535</acutelyfatal><curedfraction>0.0</curedfraction></mortality><mortality><age>40</age><sex>0</sex><unit>0.0010176006</unit><acutelyfatal>5.5368757</acutelyfatal><curedfraction>0.0</curedfraction></mortality><mortality><age>40</age><sex>1</sex><unit>0.0010609933</unit><acutelyfatal>2.609535</acutelyfatal><curedfraction>0.0</curedfraction></mortality><mortality><age>41</age><sex>0</sex><unit>0.0010176006</unit><acutelyfatal>5.5368757</acutelyfatal><curedfraction>0.0</curedfraction></mortality><mortality><age>41</age><sex>1</sex><unit>0.0010609933</unit><acutelyfatal>2.609535</acutelyfatal><curedfraction>0.0</curedfraction></mortality><mortality><age>42</age><sex>0</sex><unit>0.0010176006</unit><acutelyfatal>5.5368757</acutelyfatal><curedfraction>0.0</curedfraction></mortality><mortality><age>42</age><sex>1</sex><unit>0.0010609933</unit><acutelyfatal>2.609535</acutelyfatal><curedfraction>0.0</curedfraction></mortality><mortality><age>43</age><sex>0</sex><unit>0.0010176006</unit><acutelyfatal>5.5368757</acutelyfatal><curedfraction>0.0</curedfraction></mortality><mortality><age>43</age><sex>1</sex><unit>0.0010609933</unit><acutelyfatal>2.609535</acutelyfatal><curedfraction>0.0</curedfraction></mortality><mortality><age>44</age><sex>0</sex><unit>0.0010176006</unit><acutelyfatal>5.5368757</acutelyfatal><curedfraction>0.0</curedfraction></mortality><mortality><age>44</age><sex>1</sex><unit>0.0010609933</unit><acutelyfatal>2.609535</acutelyfatal><curedfraction>0.0</curedfraction></mortality><mortality><age>45</age><sex>0</sex><unit>0.0010176006</unit><acutelyfatal>5.5368757</acutelyfatal><curedfraction>0.0</curedfraction></mortality><mortality><age>45</age><sex>1</sex><unit>0.0010609933</unit><acutelyfatal>2.609535</acutelyfatal><curedfraction>0.0</curedfraction></mortality><mortality><age>46</age><sex>0</sex><unit>0.0010176006</unit><acutelyfatal>5.5368757</acutelyfatal><curedfraction>0.0</curedfraction></mortality><mortality><age>46</age><sex>1</sex><unit>0.0010609933</unit><acutelyfatal>2.609535</acutelyfatal><curedfraction>0.0</curedfraction></mortality><mortality><age>47</age><sex>0</sex><unit>0.0010176006</unit><acutelyfatal>5.5368757</acutelyfatal><curedfraction>0.0</curedfraction></mortality><mortality><age>47</age><sex>1</sex><unit>0.0010609933</unit><acutelyfatal>2.609535</acutelyfatal><curedfraction>0.0</curedfraction></mortality><mortality><age>48</age><sex>0</sex><unit>0.0010176006</unit><acutelyfatal>5.5368757</acutelyfatal><curedfraction>0.0</curedfraction></mortality><mortality><age>48</age><sex>1</sex><unit>0.0010609933</unit><acutelyfatal>2.609535</acutelyfatal><curedfraction>0.0</curedfraction></mortality><mortality><age>49</age><sex>0</sex><unit>0.0010176006</unit><acutelyfatal>5.5368757</acutelyfatal><curedfraction>0.0</curedfraction></mortality><mortality><age>49</age><sex>1</sex><unit>0.0010609933</unit><acutelyfatal>2.609535</acutelyfatal><curedfraction>0.0</curedfraction></mortality><mortality><age>50</age><sex>0</sex><unit>0.0010176006</unit><acutelyfatal>5.5368757</acutelyfatal><curedfraction>0.0</curedfraction></mortality><mortality><age>50</age><sex>1</sex><unit>0.0010609933</unit><acutelyfatal>2.609535</acutelyfatal><curedfraction>0.0</curedfraction></mortality><mortality><age>51</age><sex>0</sex><unit>0.001121499</unit><acutelyfatal>5.666105</acutelyfatal><curedfraction>0.0</curedfraction></mortality><mortality><age>51</age><sex>1</sex><unit>0.0011518388</unit><acutelyfatal>2.6699455</acutelyfatal><curedfraction>0.0</curedfraction></mortality><mortality><age>52</age><sex>0</sex><unit>0.0012379636</unit><acutelyfatal>5.811819</acutelyfatal><curedfraction>0.0</curedfraction></mortality><mortality><age>52</age><sex>1</sex><unit>0.0012503741</unit><acutelyfatal>2.7385092</acutelyfatal><curedfraction>0.0</curedfraction></mortality><mortality><age>53</age><sex>0</sex><unit>0.0013685935</unit><acutelyfatal>5.97504</acutelyfatal><curedfraction>0.0</curedfraction></mortality><mortality><age>53</age><sex>1</sex><unit>0.0013573221</unit><acutelyfatal>2.8157835</acutelyfatal><curedfraction>0.0</curedfraction></mortality><mortality><age>54</age><sex>0</sex><unit>0.001515196</unit><acutelyfatal>6.1569247</acutelyfatal><curedfraction>0.0</curedfraction></mortality><mortality><age>54</age><sex>1</sex><unit>0.001473486</unit><acutelyfatal>2.9024048</acutelyfatal><curedfraction>0.0</curedfraction></mortality><mortality><age>55</age><sex>0</sex><unit>0.0016798136</unit><acutelyfatal>6.3587766</acutelyfatal><curedfraction>0.0</curedfraction></mortality><mortality><age>55</age><sex>1</sex><unit>0.0015997598</unit><acutelyfatal>2.9990962</acutelyfatal><curedfraction>0.0</curedfraction></mortality><mortality><age>56</age><sex>0</sex><unit>0.0018647534</unit><acutelyfatal>6.582056</acutelyfatal><curedfraction>0.0</curedfraction></mortality><mortality><age>56</age><sex>1</sex><unit>0.0017371393</unit><acutelyfatal>3.1066759</acutelyfatal><curedfraction>0.0</curedfraction></mortality><mortality><age>57</age><sex>0</sex><unit>0.0020726211</unit><acutelyfatal>6.828397</acutelyfatal><curedfraction>0.0</curedfraction></mortality><mortality><age>57</age><sex>1</sex><unit>0.0018867361</unit><acutelyfatal>3.2260687</acutelyfatal><curedfraction>0.0</curedfraction></mortality><mortality><age>58</age><sex>0</sex><unit>0.0023063582</unit><acutelyfatal>7.099619</acutelyfatal><curedfraction>0.0</curedfraction></mortality><mortality><age>58</age><sex>1</sex><unit>0.002049792</unit><acutelyfatal>3.3583167</acutelyfatal><curedfraction>0.0</curedfraction></mortality><mortality><age>59</age><sex>0</sex><unit>0.0025692838</unit><acutelyfatal>7.397747</acutelyfatal><curedfraction>0.0</curedfraction></mortality><mortality><age>59</age><sex>1</sex><unit>0.0022276966</unit><acutelyfatal>3.5045922</acutelyfatal><curedfraction>0.0</curedfraction></mortality><mortality><age>60</age><sex>0</sex><unit>0.0028651413</unit><acutelyfatal>7.7250257</acutelyfatal><curedfraction>0.0</curedfraction></mortality><mortality><age>60</age><sex>1</sex><unit>0.0024220068</unit><acutelyfatal>3.6662128</acutelyfatal><curedfraction>0.0</curedfraction></mortality><mortality><age>61</age><sex>0</sex><unit>0.0031981496</unit><acutelyfatal>8.08394</acutelyfatal><curedfraction>0.0</curedfraction></mortality><mortality><age>61</age><sex>1</sex><unit>0.0026344704</unit><acutelyfatal>3.8446574</acutelyfatal><curedfraction>0.0</curedfraction></mortality><mortality><age>62</age><sex>0</sex><unit>0.0035730612</unit><acutelyfatal>8.477234</acutelyfatal><curedfraction>0.0</curedfraction></mortality><mortality><age>62</age><sex>1</sex><unit>0.0028670502</unit><acutelyfatal>4.0415854</acutelyfatal><curedfraction>0.0</curedfraction></mortality><mortality><age>63</age><sex>0</sex><unit>0.0039952244</unit><acutelyfatal>8.907933</acutelyfatal><curedfraction>0.0</curedfraction></mortality><mortality><age>63</age><sex>1</sex><unit>0.0031219567</unit><acutelyfatal>4.2588553</acutelyfatal><curedfraction>0.0</curedfraction></mortality><mortality><age>64</age><sex>0</sex><unit>0.0044706548</unit><acutelyfatal>9.379363</acutelyfatal><curedfraction>0.0</curedfraction></mortality><mortality><age>64</age><sex>1</sex><unit>0.0034016804</unit><acutelyfatal>4.4985504</acutelyfatal><curedfraction>0.0</curedfraction></mortality><mortality><age>65</age><sex>0</sex><unit>0.0050061103</unit><acutelyfatal>9.895171</acutelyfatal><curedfraction>0.0</curedfraction></mortality><mortality><age>65</age><sex>1</sex><unit>0.003709033</unit><acutelyfatal>4.762999</acutelyfatal><curedfraction>0.0</curedfraction></mortality><mortality><age>66</age><sex>0</sex><unit>0.005609178</unit><acutelyfatal>10.459344</acutelyfatal><curedfraction>0.0</curedfraction></mortality><mortality><age>66</age><sex>1</sex><unit>0.0040471926</unit><acutelyfatal>5.0548067</acutelyfatal><curedfraction>0.0</curedfraction></mortality><mortality><age>67</age><sex>0</sex><unit>0.0062883645</unit><acutelyfatal>11.076228</acutelyfatal><curedfraction>0.0</curedfraction></mortality><mortality><age>67</age><sex>1</sex><unit>0.0044197594</unit><acutelyfatal>5.376881</acutelyfatal><curedfraction>0.0</curedfraction></mortality><mortality><age>68</age><sex>0</sex><unit>0.0070531964</unit><acutelyfatal>11.750538</acutelyfatal><curedfraction>0.0</curedfraction></mortality><mortality><age>68</age><sex>1</sex><unit>0.004830815</unit><acutelyfatal>5.7324667</acutelyfatal><curedfraction>0.0</curedfraction></mortality><mortality><age>69</age><sex>0</sex><unit>0.007914331</unit><acutelyfatal>12.48737</acutelyfatal><curedfraction>0.0</curedfraction></mortality><mortality><age>69</age><sex>1</sex><unit>0.005284996</unit><acutelyfatal>6.1251755</acutelyfatal><curedfraction>0.0</curedfraction></mortality><mortality><age>70</age><sex>0</sex><unit>0.008883671</unit><acutelyfatal>13.292195</acutelyfatal><curedfraction>0.0</curedfraction></mortality><mortality><age>70</age><sex>1</sex><unit>0.0057875784</unit><acutelyfatal>6.5590243</acutelyfatal><curedfraction>0.0</curedfraction></mortality><mortality><age>71</age><sex>0</sex><unit>0.009974497</unit><acutelyfatal>14.170859</acutelyfatal><curedfraction>0.0</curedfraction></mortality><mortality><age>71</age><sex>1</sex><unit>0.006344577</unit><acutelyfatal>7.0384674</acutelyfatal><curedfraction>0.0</curedfraction></mortality><mortality><age>72</age><sex>0</sex><unit>0.011201597</unit><acutelyfatal>15.129547</acutelyfatal><curedfraction>0.0</curedfraction></mortality><mortality><age>72</age><sex>1</sex><unit>0.0069628553</unit><acutelyfatal>7.5684333</acutelyfatal><curedfraction>0.0</curedfraction></mortality><mortality><age>73</age><sex>0</sex><unit>0.012581412</unit><acutelyfatal>16.17475</acutelyfatal><curedfraction>0.0</curedfraction></mortality><mortality><age>73</age><sex>1</sex><unit>0.0076502664</unit><acutelyfatal>8.154355</acutelyfatal><curedfraction>0.0</curedfraction></mortality><mortality><age>74</age><sex>0</sex><unit>0.014132191</unit><acutelyfatal>17.31319</acutelyfatal><curedfraction>0.0</curedfraction></mortality><mortality><age>74</age><sex>1</sex><unit>0.008415805</unit><acutelyfatal>8.802201</acutelyfatal><curedfraction>0.0</curedfraction></mortality><mortality><age>75</age><sex>0</sex><unit>0.01587415</unit><acutelyfatal>18.551746</acutelyfatal><curedfraction>0.0</curedfraction></mortality><mortality><age>75</age><sex>1</sex><unit>0.009269798</unit><acutelyfatal>9.518493</acutelyfatal><curedfraction>0.0</curedfraction></mortality><mortality><age>76</age><sex>0</sex><unit>0.01782963</unit><acutelyfatal>19.897312</acutelyfatal><curedfraction>0.0</curedfraction></mortality><mortality><age>76</age><sex>1</sex><unit>0.010224116</unit><acutelyfatal>10.310318</acutelyfatal><curedfraction>0.0</curedfraction></mortality><mortality><age>77</age><sex>0</sex><unit>0.020023288</unit><acutelyfatal>21.356647</acutelyfatal><curedfraction>0.0</curedfraction></mortality><mortality><age>77</age><sex>1</sex><unit>0.011292438</unit><acutelyfatal>11.185322</acutelyfatal><curedfraction>0.0</curedfraction></mortality><mortality><age>78</age><sex>0</sex><unit>0.022482244</unit><acutelyfatal>22.936169</acutelyfatal><curedfraction>0.0</curedfraction></mortality><mortality><age>78</age><sex>1</sex><unit>0.012490551</unit><acutelyfatal>12.151684</acutelyfatal><curedfraction>0.0</curedfraction></mortality><mortality><age>79</age><sex>0</sex><unit>0.02523628</unit><acutelyfatal>24.641708</acutelyfatal><curedfraction>0.0</curedfraction></mortality><mortality><age>79</age><sex>1</sex><unit>0.01383671</unit><acutelyfatal>13.218058</acutelyfatal><curedfraction>0.0</curedfraction></mortality><mortality><age>80</age><sex>0</sex><unit>0.028318001</unit><acutelyfatal>26.478218</acutelyfatal><curedfraction>0.0</curedfraction></mortality><mortality><age>80</age><sex>1</sex><unit>0.015352072</unit><acutelyfatal>14.39348</acutelyfatal><curedfraction>0.0</curedfraction></mortality><mortality><age>81</age><sex>0</sex><unit>0.031763</unit><acutelyfatal>28.449442</acutelyfatal><curedfraction>0.0</curedfraction></mortality><mortality><age>81</age><sex>1</sex><unit>0.017061198</unit><acutelyfatal>15.687234</acutelyfatal><curedfraction>0.0</curedfraction></mortality><mortality><age>82</age><sex>0</sex><unit>0.035610024</unit><acutelyfatal>30.557545</acutelyfatal><curedfraction>0.0</curedfraction></mortality><mortality><age>82</age><sex>1</sex><unit>0.018992666</unit><acutelyfatal>17.10865</acutelyfatal><curedfraction>0.0</curedfraction></mortality><mortality><age>83</age><sex>0</sex><unit>0.039901115</unit><acutelyfatal>32.802723</acutelyfatal><curedfraction>0.0</curedfraction></mortality><mortality><age>83</age><sex>1</sex><unit>0.021179793</unit><acutelyfatal>18.66685</acutelyfatal><curedfraction>0.0</curedfraction></mortality><mortality><age>84</age><sex>0</sex><unit>0.044681724</unit><acutelyfatal>35.18283</acutelyfatal><curedfraction>0.0</curedfraction></mortality><mortality><age>84</age><sex>1</sex><unit>0.023661504</unit><acutelyfatal>20.370407</acutelyfatal><curedfraction>0.0</curedfraction></mortality><mortality><age>85</age><sex>0</sex><unit>0.050000817</unit><acutelyfatal>37.692997</acutelyfatal><curedfraction>0.0</curedfraction></mortality><mortality><age>85</age><sex>1</sex><unit>0.026483374</unit><acutelyfatal>22.226944</acutelyfatal><curedfraction>0.0</curedfraction></mortality><mortality><age>86</age><sex>0</sex><unit>0.055910926</unit><acutelyfatal>40.32534</acutelyfatal><curedfraction>0.0</curedfraction></mortality><mortality><age>86</age><sex>1</sex><unit>0.029698884</unit><acutelyfatal>24.242624</acutelyfatal><curedfraction>0.0</curedfraction></mortality><mortality><age>87</age><sex>0</sex><unit>0.062468182</unit><acutelyfatal>43.068756</acutelyfatal><curedfraction>0.0</curedfraction></mortality><mortality><age>87</age><sex>1</sex><unit>0.033370923</unit><acutelyfatal>26.421604</acutelyfatal><curedfraction>0.0</curedfraction></mortality><mortality><age>88</age><sex>0</sex><unit>0.062468182</unit><acutelyfatal>43.068756</acutelyfatal><curedfraction>0.0</curedfraction></mortality><mortality><age>88</age><sex>1</sex><unit>0.033370923</unit><acutelyfatal>26.421604</acutelyfatal><curedfraction>0.0</curedfraction></mortality><mortality><age>89</age><sex>0</sex><unit>0.062468182</unit><acutelyfatal>43.068756</acutelyfatal><curedfraction>0.0</curedfraction></mortality><mortality><age>89</age><sex>1</sex><unit>0.033370923</unit><acutelyfatal>26.421604</acutelyfatal><curedfraction>0.0</curedfraction></mortality><mortality><age>90</age><sex>0</sex><unit>0.062468182</unit><acutelyfatal>43.068756</acutelyfatal><curedfraction>0.0</curedfraction></mortality><mortality><age>90</age><sex>1</sex><unit>0.033370923</unit><acutelyfatal>26.421604</acutelyfatal><curedfraction>0.0</curedfraction></mortality><mortality><age>91</age><sex>0</sex><unit>0.062468182</unit><acutelyfatal>43.068756</acutelyfatal><curedfraction>0.0</curedfraction></mortality><mortality><age>91</age><sex>1</sex><unit>0.033370923</unit><acutelyfatal>26.421604</acutelyfatal><curedfraction>0.0</curedfraction></mortality><mortality><age>92</age><sex>0</sex><unit>0.062468182</unit><acutelyfatal>43.068756</acutelyfatal><curedfraction>0.0</curedfraction></mortality><mortality><age>92</age><sex>1</sex><unit>0.033370923</unit><acutelyfatal>26.421604</acutelyfatal><curedfraction>0.0</curedfraction></mortality><mortality><age>93</age><sex>0</sex><unit>0.062468182</unit><acutelyfatal>43.068756</acutelyfatal><curedfraction>0.0</curedfraction></mortality><mortality><age>93</age><sex>1</sex><unit>0.033370923</unit><acutelyfatal>26.421604</acutelyfatal><curedfraction>0.0</curedfraction></mortality><mortality><age>94</age><sex>0</sex><unit>0.062468182</unit><acutelyfatal>43.068756</acutelyfatal><curedfraction>0.0</curedfraction></mortality><mortality><age>94</age><sex>1</sex><unit>0.033370923</unit><acutelyfatal>26.421604</acutelyfatal><curedfraction>0.0</curedfraction></mortality><mortality><age>95</age><sex>0</sex><unit>0.062468182</unit><acutelyfatal>43.068756</acutelyfatal><curedfraction>0.0</curedfraction></mortality><mortality><age>95</age><sex>1</sex><unit>0.033370923</unit><acutelyfatal>26.421604</acutelyfatal><curedfraction>0.0</curedfraction></mortality></mortalities></excessmortality>
