# Supplementary material for: Identification of differences in health impact modelling of salt reduction
Source: PLoS One. 2017 Nov 28;12(11):e0186760. doi: 10.1371/journal.pone.0186760 (PMC5705127; doi:10.1371/journal.pone.0186760)
Supplement: S4 Data — (ZIP) [file pone.0186760.s004.zip › New CVD data/Reference_Data/Diseases/IHD/Incidences/Incidences.xml]

<?xml version="1.0"?><diseaseincidences><incidence><age>0</age><sex>0</sex><value>5.7786605E-7</value></incidence><incidence><age>0</age><sex>1</sex><value>3.50299E-7</value></incidence><incidence><age>1</age><sex>0</sex><value>7.3677535E-7</value></incidence><incidence><age>1</age><sex>1</sex><value>4.466289E-7</value></incidence><incidence><age>2</age><sex>0</sex><value>9.3670803E-7</value></incidence><incidence><age>2</age><sex>1</sex><value>5.6782693E-7</value></incidence><incidence><age>3</age><sex>0</sex><value>1.1875028E-6</value></incidence><incidence><age>3</age><sex>1</sex><value>7.198572E-7</value></incidence><incidence><age>4</age><sex>0</sex><value>1.5011575E-6</value></incidence><incidence><age>4</age><sex>1</sex><value>9.099929E-7</value></incidence><incidence><age>5</age><sex>0</sex><value>1.8922527E-6</value></incidence><incidence><age>5</age><sex>1</sex><value>1.1470725E-6</value></incidence><incidence><age>6</age><sex>0</sex><value>2.3784457E-6</value></incidence><incidence><age>6</age><sex>1</sex><value>1.4417998E-6</value></incidence><incidence><age>7</age><sex>0</sex><value>2.9810453E-6</value></incidence><incidence><age>7</age><sex>1</sex><value>1.8070922E-6</value></incidence><incidence><age>8</age><sex>0</sex><value>3.7256766E-6</value></incidence><incidence><age>8</age><sex>1</sex><value>2.2584834E-6</value></incidence><incidence><age>9</age><sex>0</sex><value>4.643046E-6</value></incidence><incidence><age>9</age><sex>1</sex><value>2.8145873E-6</value></incidence><incidence><age>10</age><sex>0</sex><value>5.769817E-6</value></incidence><incidence><age>10</age><sex>1</sex><value>3.4976292E-6</value></incidence><incidence><age>11</age><sex>0</sex><value>7.1496097E-6</value></incidence><incidence><age>11</age><sex>1</sex><value>4.3340515E-6</value></incidence><incidence><age>12</age><sex>0</sex><value>8.834132E-6</value></incidence><incidence><age>12</age><sex>1</sex><value>5.355199E-6</value></incidence><incidence><age>13</age><sex>0</sex><value>1.0884454E-5</value></incidence><incidence><age>13</age><sex>1</sex><value>6.5980926E-6</value></incidence><incidence><age>14</age><sex>0</sex><value>1.3372441E-5</value></incidence><incidence><age>14</age><sex>1</sex><value>8.106295E-6</value></incidence><incidence><age>15</age><sex>0</sex><value>1.6382339E-5</value></incidence><incidence><age>15</age><sex>1</sex><value>9.930878E-6</value></incidence><incidence><age>16</age><sex>0</sex><value>2.0012549E-5</value></incidence><incidence><age>16</age><sex>1</sex><value>1.213149E-5</value></incidence><incidence><age>17</age><sex>0</sex><value>2.4377556E-5</value></incidence><incidence><age>17</age><sex>1</sex><value>1.4777531E-5</value></incidence><incidence><age>18</age><sex>0</sex><value>2.9610048E-5</value></incidence><incidence><age>18</age><sex>1</sex><value>1.7949438E-5</value></incidence><incidence><age>19</age><sex>0</sex><value>3.5863224E-5</value></incidence><incidence><age>19</age><sex>1</sex><value>2.1740076E-5</value></incidence><incidence><age>20</age><sex>0</sex><value>4.3313248E-5</value></incidence><incidence><age>20</age><sex>1</sex><value>2.6256237E-5</value></incidence><incidence><age>21</age><sex>0</sex><value>5.2161904E-5</value></incidence><incidence><age>21</age><sex>1</sex><value>3.1620242E-5</value></incidence><incidence><age>22</age><sex>0</sex><value>6.263937E-5</value></incidence><incidence><age>22</age><sex>1</sex><value>3.797162E-5</value></incidence><incidence><age>23</age><sex>0</sex><value>7.500713E-5</value></incidence><incidence><age>23</age><sex>1</sex><value>4.5468878E-5</value></incidence><incidence><age>24</age><sex>0</sex><value>8.9561E-5</value></incidence><incidence><age>24</age><sex>1</sex><value>5.429135E-5</value></incidence><incidence><age>25</age><sex>0</sex><value>1.0663421E-4</value></incidence><incidence><age>25</age><sex>1</sex><value>6.464103E-5</value></incidence><incidence><age>26</age><sex>0</sex><value>1.266005E-4</value></incidence><incidence><age>26</age><sex>1</sex><value>7.674448E-5</value></incidence><incidence><age>27</age><sex>0</sex><value>1.4987719E-4</value></incidence><incidence><age>27</age><sex>1</sex><value>9.085467E-5</value></incidence><incidence><age>28</age><sex>0</sex><value>1.7692812E-4</value></incidence><incidence><age>28</age><sex>1</sex><value>1.07252796E-4</value></incidence><incidence><age>29</age><sex>0</sex><value>2.0826652E-4</value></incidence><incidence><age>29</age><sex>1</sex><value>1.2624994E-4</value></incidence><incidence><age>30</age><sex>0</sex><value>2.4445745E-4</value></incidence><incidence><age>30</age><sex>1</sex><value>1.4818867E-4</value></incidence><incidence><age>31</age><sex>0</sex><value>2.8612008E-4</value></incidence><incidence><age>31</age><sex>1</sex><value>1.7344432E-4</value></incidence><incidence><age>32</age><sex>0</sex><value>3.339294E-4</value></incidence><incidence><age>32</age><sex>1</sex><value>2.0242605E-4</value></incidence><incidence><age>33</age><sex>0</sex><value>3.8861737E-4</value></incidence><incidence><age>33</age><sex>1</sex><value>2.3557757E-4</value></incidence><incidence><age>34</age><sex>0</sex><value>4.5097346E-4</value></incidence><incidence><age>34</age><sex>1</sex><value>2.7337746E-4</value></incidence><incidence><age>35</age><sex>0</sex><value>5.2184437E-4</value></incidence><incidence><age>35</age><sex>1</sex><value>3.16339E-4</value></incidence><incidence><age>36</age><sex>0</sex><value>6.0213276E-4</value></incidence><incidence><age>36</age><sex>1</sex><value>3.6500936E-4</value></incidence><incidence><age>37</age><sex>0</sex><value>6.92795E-4</value></incidence><incidence><age>37</age><sex>1</sex><value>4.1996827E-4</value></incidence><incidence><age>38</age><sex>0</sex><value>7.948377E-4</value></incidence><incidence><age>38</age><sex>1</sex><value>4.8182596E-4</value></incidence><incidence><age>39</age><sex>0</sex><value>9.093131E-4</value></incidence><incidence><age>39</age><sex>1</sex><value>5.5122026E-4</value></incidence><incidence><age>40</age><sex>0</sex><value>0.0010373126</value></incidence><incidence><age>40</age><sex>1</sex><value>6.288128E-4</value></incidence><incidence><age>41</age><sex>0</sex><value>0.0011799595</value></incidence><incidence><age>41</age><sex>1</sex><value>7.1528455E-4</value></incidence><incidence><age>42</age><sex>0</sex><value>0.0013383995</value></incidence><incidence><age>42</age><sex>1</sex><value>8.1133E-4</value></incidence><incidence><age>43</age><sex>0</sex><value>0.0015137902</value></incidence><incidence><age>43</age><sex>1</sex><value>9.1765076E-4</value></incidence><incidence><age>44</age><sex>0</sex><value>0.0017072883</value></incidence><incidence><age>44</age><sex>1</sex><value>0.0010349482</value></incidence><incidence><age>45</age><sex>0</sex><value>0.0019200355</value></incidence><incidence><age>45</age><sex>1</sex><value>0.0011639142</value></incidence><incidence><age>46</age><sex>0</sex><value>0.002153143</value></incidence><incidence><age>46</age><sex>1</sex><value>0.0013052227</value></incidence><incidence><age>47</age><sex>0</sex><value>0.0024076744</value></incidence><incidence><age>47</age><sex>1</sex><value>0.0014595182</value></incidence><incidence><age>48</age><sex>0</sex><value>0.0026846265</value></incidence><incidence><age>48</age><sex>1</sex><value>0.0016274049</value></incidence><incidence><age>49</age><sex>0</sex><value>0.00298491</value></incidence><incidence><age>49</age><sex>1</sex><value>0.001809435</value></incidence><incidence><age>50</age><sex>0</sex><value>0.003309328</value></incidence><incidence><age>50</age><sex>1</sex><value>0.0020060954</value></incidence><incidence><age>51</age><sex>0</sex><value>0.0036585557</value></incidence><incidence><age>51</age><sex>1</sex><value>0.002217795</value></incidence><incidence><age>52</age><sex>0</sex><value>0.004033116</value></incidence><incidence><age>52</age><sex>1</sex><value>0.0024448514</value></incidence><incidence><age>53</age><sex>0</sex><value>0.0044333604</value></incidence><incidence><age>53</age><sex>1</sex><value>0.002687477</value></incidence><incidence><age>54</age><sex>0</sex><value>0.0048594438</value></incidence><incidence><age>54</age><sex>1</sex><value>0.0029457663</value></incidence><incidence><age>55</age><sex>0</sex><value>0.0053113066</value></incidence><incidence><age>55</age><sex>1</sex><value>0.0032196827</value></incidence><incidence><age>56</age><sex>0</sex><value>0.005788651</value></incidence><incidence><age>56</age><sex>1</sex><value>0.0035090463</value></incidence><incidence><age>57</age><sex>0</sex><value>0.0062909266</value></incidence><incidence><age>57</age><sex>1</sex><value>0.0038135229</value></incidence><incidence><age>58</age><sex>0</sex><value>0.006817311</value></incidence><incidence><age>58</age><sex>1</sex><value>0.004132614</value></incidence><incidence><age>59</age><sex>0</sex><value>0.007366698</value></incidence><incidence><age>59</age><sex>1</sex><value>0.004465649</value></incidence><incidence><age>60</age><sex>0</sex><value>0.007937685</value></incidence><incidence><age>60</age><sex>1</sex><value>0.0048117777</value></incidence><incidence><age>61</age><sex>0</sex><value>0.008528567</value></incidence><incidence><age>61</age><sex>1</sex><value>0.005169967</value></incidence><incidence><age>62</age><sex>0</sex><value>0.009137333</value></incidence><incidence><age>62</age><sex>1</sex><value>0.005538998</value></incidence><incidence><age>63</age><sex>0</sex><value>0.009761672</value></incidence><incidence><age>63</age><sex>1</sex><value>0.005917468</value></incidence><incidence><age>64</age><sex>0</sex><value>0.010398964</value></incidence><incidence><age>64</age><sex>1</sex><value>0.0063037914</value></incidence><incidence><age>65</age><sex>0</sex><value>0.011046311</value></incidence><incidence><age>65</age><sex>1</sex><value>0.006696209</value></incidence><incidence><age>66</age><sex>0</sex><value>0.011700533</value></incidence><incidence><age>66</age><sex>1</sex><value>0.007092795</value></incidence><incidence><age>67</age><sex>0</sex><value>0.012358203</value></incidence><incidence><age>67</age><sex>1</sex><value>0.00749147</value></incidence><incidence><age>68</age><sex>0</sex><value>0.0130156595</value></incidence><incidence><age>68</age><sex>1</sex><value>0.007890017</value></incidence><incidence><age>69</age><sex>0</sex><value>0.013669049</value></incidence><incidence><age>69</age><sex>1</sex><value>0.008286097</value></incidence><incidence><age>70</age><sex>0</sex><value>0.014314351</value></incidence><incidence><age>70</age><sex>1</sex><value>0.008677276</value></incidence><incidence><age>71</age><sex>0</sex><value>0.01494742</value></incidence><incidence><age>71</age><sex>1</sex><value>0.0090610385</value></incidence><incidence><age>72</age><sex>0</sex><value>0.015564031</value></incidence><incidence><age>72</age><sex>1</sex><value>0.009434824</value></incidence><incidence><age>73</age><sex>0</sex><value>0.016159918</value></incidence><incidence><age>73</age><sex>1</sex><value>0.009796048</value></incidence><incidence><age>74</age><sex>0</sex><value>0.016730828</value></incidence><incidence><age>74</age><sex>1</sex><value>0.010142131</value></incidence><incidence><age>75</age><sex>0</sex><value>0.017272571</value></incidence><incidence><age>75</age><sex>1</sex><value>0.010470532</value></incidence><incidence><age>76</age><sex>0</sex><value>0.017781066</value></incidence><incidence><age>76</age><sex>1</sex><value>0.010778778</value></incidence><incidence><age>77</age><sex>0</sex><value>0.018252393</value></incidence><incidence><age>77</age><sex>1</sex><value>0.011064494</value></incidence><incidence><age>78</age><sex>0</sex><value>0.018682847</value></incidence><incidence><age>78</age><sex>1</sex><value>0.011325433</value></incidence><incidence><age>79</age><sex>0</sex><value>0.019068984</value></incidence><incidence><age>79</age><sex>1</sex><value>0.011559507</value></incidence><incidence><age>80</age><sex>0</sex><value>0.019407665</value></incidence><incidence><age>80</age><sex>1</sex><value>0.011764813</value></incidence><incidence><age>81</age><sex>0</sex><value>0.019696102</value></incidence><incidence><age>81</age><sex>1</sex><value>0.011939662</value></incidence><incidence><age>82</age><sex>0</sex><value>0.01993189</value></incidence><incidence><age>82</age><sex>1</sex><value>0.012082595</value></incidence><incidence><age>83</age><sex>0</sex><value>0.020113051</value></incidence><incidence><age>83</age><sex>1</sex><value>0.012192413</value></incidence><incidence><age>84</age><sex>0</sex><value>0.02023805</value></incidence><incidence><age>84</age><sex>1</sex><value>0.012268187</value></incidence><incidence><age>85</age><sex>0</sex><value>0.020305822</value></incidence><incidence><age>85</age><sex>1</sex><value>0.01230927</value></incidence><incidence><age>86</age><sex>0</sex><value>0.02031579</value></incidence><incidence><age>86</age><sex>1</sex><value>0.012315313</value></incidence><incidence><age>87</age><sex>0</sex><value>0.02026787</value></incidence><incidence><age>87</age><sex>1</sex><value>0.012286264</value></incidence><incidence><age>88</age><sex>0</sex><value>0.02026787</value></incidence><incidence><age>88</age><sex>1</sex><value>0.012286264</value></incidence><incidence><age>89</age><sex>0</sex><value>0.02026787</value></incidence><incidence><age>89</age><sex>1</sex><value>0.012286264</value></incidence><incidence><age>90</age><sex>0</sex><value>0.02026787</value></incidence><incidence><age>90</age><sex>1</sex><value>0.012286264</value></incidence><incidence><age>91</age><sex>0</sex><value>0.02026787</value></incidence><incidence><age>91</age><sex>1</sex><value>0.012286264</value></incidence><incidence><age>92</age><sex>0</sex><value>0.02026787</value></incidence><incidence><age>92</age><sex>1</sex><value>0.012286264</value></incidence><incidence><age>93</age><sex>0</sex><value>0.02026787</value></incidence><incidence><age>93</age><sex>1</sex><value>0.012286264</value></incidence><incidence><age>94</age><sex>0</sex><value>0.02026787</value></incidence><incidence><age>94</age><sex>1</sex><value>0.012286264</value></incidence><incidence><age>95</age><sex>0</sex><value>0.02026787</value></incidence><incidence><age>95</age><sex>1</sex><value>0.012286264</value></incidence></diseaseincidences>
