# Supplementary material for: Identification of differences in health impact modelling of salt reduction
Source: PLoS One. 2017 Nov 28;12(11):e0186760. doi: 10.1371/journal.pone.0186760 (PMC5705127; doi:10.1371/journal.pone.0186760)
Supplement: S4 Data — (ZIP) [file pone.0186760.s004.zip › New CVD data/Reference_Data/Diseases/IHD/Prevalences/Prevalences.xml]

<?xml version="1.0"?><diseaseprevalences><prevalence><age>0</age><sex>0</sex><percent>1.0875933E-5</percent></prevalence><prevalence><age>0</age><sex>1</sex><percent>2.1624614E-5</percent></prevalence><prevalence><age>1</age><sex>0</sex><percent>1.5446285E-5</percent></prevalence><prevalence><age>1</age><sex>1</sex><percent>2.9001558E-5</percent></prevalence><prevalence><age>2</age><sex>0</sex><percent>2.1846905E-5</percent></prevalence><prevalence><age>2</age><sex>1</sex><percent>3.877294E-5</percent></prevalence><prevalence><age>3</age><sex>0</sex><percent>3.0772597E-5</percent></prevalence><prevalence><age>3</age><sex>1</sex><percent>5.167383E-5</percent></prevalence><prevalence><age>4</age><sex>0</sex><percent>4.3166485E-5</percent></prevalence><prevalence><age>4</age><sex>1</sex><percent>6.865102E-5</percent></prevalence><prevalence><age>5</age><sex>0</sex><percent>6.030281E-5</percent></prevalence><prevalence><age>5</age><sex>1</sex><percent>9.091964E-5</percent></prevalence><prevalence><age>6</age><sex>0</sex><percent>8.3895124E-5</percent></prevalence><prevalence><age>6</age><sex>1</sex><percent>1.2003361E-4</percent></prevalence><prevalence><age>7</age><sex>0</sex><percent>1.1623696E-4</percent></prevalence><prevalence><age>7</age><sex>1</sex><percent>1.5797286E-4</percent></prevalence><prevalence><age>8</age><sex>0</sex><percent>1.6038363E-4</percent></prevalence><prevalence><age>8</age><sex>1</sex><percent>2.0725092E-4</percent></prevalence><prevalence><age>9</age><sex>0</sex><percent>2.2038605E-4</percent></prevalence><prevalence><age>9</age><sex>1</sex><percent>2.7104717E-4</percent></prevalence><prevalence><age>10</age><sex>0</sex><percent>3.0158964E-4</percent></prevalence><prevalence><age>10</age><sex>1</sex><percent>3.5336835E-4</percent></prevalence><prevalence><age>11</age><sex>0</sex><percent>4.1101433E-4</percent></prevalence><prevalence><age>11</age><sex>1</sex><percent>4.5924538E-4</percent></prevalence><prevalence><age>12</age><sex>0</sex><percent>5.578349E-4</percent></prevalence><prevalence><age>12</age><sex>1</sex><percent>5.9497164E-4</percent></prevalence><prevalence><age>13</age><sex>0</sex><percent>7.539848E-4</percent></prevalence><prevalence><age>13</age><sex>1</sex><percent>7.6839054E-4</percent></prevalence><prevalence><age>14</age><sex>0</sex><percent>0.0010149099</percent></prevalence><prevalence><age>14</age><sex>1</sex><percent>9.892408E-4</percent></prevalence><prevalence><age>15</age><sex>0</sex><percent>0.0013605059</percent></prevalence><prevalence><age>15</age><sex>1</sex><percent>0.0012695687</percent></prevalence><prevalence><age>16</age><sex>0</sex><percent>0.0018162734</percent></prevalence><prevalence><age>16</age><sex>1</sex><percent>0.0016242189</percent></prevalence><prevalence><age>17</age><sex>0</sex><percent>0.0024147364</percent></prevalence><prevalence><age>17</age><sex>1</sex><percent>0.0020714141</percent></prevalence><prevalence><age>18</age><sex>0</sex><percent>0.0031971706</percent></prevalence><prevalence><age>18</age><sex>1</sex><percent>0.0026334391</percent></prevalence><prevalence><age>19</age><sex>0</sex><percent>0.004215695</percent></prevalence><prevalence><age>19</age><sex>1</sex><percent>0.00333744</percent></prevalence><prevalence><age>20</age><sex>0</sex><percent>0.00553579</percent></prevalence><prevalence><age>20</age><sex>1</sex><percent>0.004216357</percent></prevalence><prevalence><age>21</age><sex>0</sex><percent>0.0072393026</percent></prevalence><prevalence><age>21</age><sex>1</sex><percent>0.005310003</percent></prevalence><prevalence><age>22</age><sex>0</sex><percent>0.00942801</percent></prevalence><prevalence><age>22</age><sex>1</sex><percent>0.00666631</percent></prevalence><prevalence><age>23</age><sex>0</sex><percent>0.012227822</percent></prevalence><prevalence><age>23</age><sex>1</sex><percent>0.008342751</percent></prevalence><prevalence><age>24</age><sex>0</sex><percent>0.015793674</percent></prevalence><prevalence><age>24</age><sex>1</sex><percent>0.010407967</percent></prevalence><prevalence><age>25</age><sex>0</sex><percent>0.020315215</percent></prevalence><prevalence><age>25</age><sex>1</sex><percent>0.012943593</percent></prevalence><prevalence><age>26</age><sex>0</sex><percent>0.02602333</percent></prevalence><prevalence><age>26</age><sex>1</sex><percent>0.016046334</percent></prevalence><prevalence><age>27</age><sex>0</sex><percent>0.03319757</percent></prevalence><prevalence><age>27</age><sex>1</sex><percent>0.019830255</percent></prevalence><prevalence><age>28</age><sex>0</sex><percent>0.042174526</percent></prevalence><prevalence><age>28</age><sex>1</sex><percent>0.024429338</percent></prevalence><prevalence><age>29</age><sex>0</sex><percent>0.053357188</percent></prevalence><prevalence><age>29</age><sex>1</sex><percent>0.03000028</percent></prevalence><prevalence><age>30</age><sex>0</sex><percent>0.067225225</percent></prevalence><prevalence><age>30</age><sex>1</sex><percent>0.036725555</percent></prevalence><prevalence><age>31</age><sex>0</sex><percent>0.084346265</percent></prevalence><prevalence><age>31</age><sex>1</sex><percent>0.044816706</percent></prevalence><prevalence><age>32</age><sex>0</sex><percent>0.10538789</percent></prevalence><prevalence><age>32</age><sex>1</sex><percent>0.054517884</percent></prevalence><prevalence><age>33</age><sex>0</sex><percent>0.13113043</percent></prevalence><prevalence><age>33</age><sex>1</sex><percent>0.06610956</percent></prevalence><prevalence><age>34</age><sex>0</sex><percent>0.16248009</percent></prevalence><prevalence><age>34</age><sex>1</sex><percent>0.07991244</percent></prevalence><prevalence><age>35</age><sex>0</sex><percent>0.20048235</percent></prevalence><prevalence><age>35</age><sex>1</sex><percent>0.09629146</percent></prevalence><prevalence><age>36</age><sex>0</sex><percent>0.2463351</percent></prevalence><prevalence><age>36</age><sex>1</sex><percent>0.11565984</percent></prevalence><prevalence><age>37</age><sex>0</sex><percent>0.3014009</percent></prevalence><prevalence><age>37</age><sex>1</sex><percent>0.1384831</percent></prevalence><prevalence><age>38</age><sex>0</sex><percent>0.3672182</percent></prevalence><prevalence><age>38</age><sex>1</sex><percent>0.165283</percent></prevalence><prevalence><age>39</age><sex>0</sex><percent>0.4455101</percent></prevalence><prevalence><age>39</age><sex>1</sex><percent>0.19664103</percent></prevalence><prevalence><age>40</age><sex>0</sex><percent>0.53819066</percent></prevalence><prevalence><age>40</age><sex>1</sex><percent>0.23320179</percent></prevalence><prevalence><age>41</age><sex>0</sex><percent>0.6473671</percent></prevalence><prevalence><age>41</age><sex>1</sex><percent>0.27567557</percent></prevalence><prevalence><age>42</age><sex>0</sex><percent>0.77533734</percent></prevalence><prevalence><age>42</age><sex>1</sex><percent>0.32484028</percent></prevalence><prevalence><age>43</age><sex>0</sex><percent>0.92458135</percent></prevalence><prevalence><age>43</age><sex>1</sex><percent>0.38154253</percent></prevalence><prevalence><age>44</age><sex>0</sex><percent>1.0977461</percent></prevalence><prevalence><age>44</age><sex>1</sex><percent>0.44669747</percent></prevalence><prevalence><age>45</age><sex>0</sex><percent>1.297622</percent></prevalence><prevalence><age>45</age><sex>1</sex><percent>0.52128726</percent></prevalence><prevalence><age>46</age><sex>0</sex><percent>1.5271103</percent></prevalence><prevalence><age>46</age><sex>1</sex><percent>0.60635805</percent></prevalence><prevalence><age>47</age><sex>0</sex><percent>1.7891824</percent></prevalence><prevalence><age>47</age><sex>1</sex><percent>0.70301515</percent></prevalence><prevalence><age>48</age><sex>0</sex><percent>2.0868263</percent></prevalence><prevalence><age>48</age><sex>1</sex><percent>0.81241596</percent></prevalence><prevalence><age>49</age><sex>0</sex><percent>2.4229863</percent></prevalence><prevalence><age>49</age><sex>1</sex><percent>0.93576115</percent></prevalence><prevalence><age>50</age><sex>0</sex><percent>2.8004904</percent></prevalence><prevalence><age>50</age><sex>1</sex><percent>1.074283</percent></prevalence><prevalence><age>51</age><sex>0</sex><percent>3.2219715</percent></prevalence><prevalence><age>51</age><sex>1</sex><percent>1.229232</percent></prevalence><prevalence><age>52</age><sex>0</sex><percent>3.689781</percent></prevalence><prevalence><age>52</age><sex>1</sex><percent>1.4018594</percent></prevalence><prevalence><age>53</age><sex>0</sex><percent>4.205897</percent></prevalence><prevalence><age>53</age><sex>1</sex><percent>1.5933999</percent></prevalence><prevalence><age>54</age><sex>0</sex><percent>4.771833</percent></prevalence><prevalence><age>54</age><sex>1</sex><percent>1.8050488</percent></prevalence><prevalence><age>55</age><sex>0</sex><percent>5.3885493</percent></prevalence><prevalence><age>55</age><sex>1</sex><percent>2.03794</percent></prevalence><prevalence><age>56</age><sex>0</sex><percent>6.056367</percent></prevalence><prevalence><age>56</age><sex>1</sex><percent>2.2931201</percent></prevalence><prevalence><age>57</age><sex>0</sex><percent>6.774897</percent></prevalence><prevalence><age>57</age><sex>1</sex><percent>2.5715218</percent></prevalence><prevalence><age>58</age><sex>0</sex><percent>7.542982</percent></prevalence><prevalence><age>58</age><sex>1</sex><percent>2.8739367</percent></prevalence><prevalence><age>59</age><sex>0</sex><percent>8.358655</percent></prevalence><prevalence><age>59</age><sex>1</sex><percent>3.2009866</percent></prevalence><prevalence><age>60</age><sex>0</sex><percent>9.219118</percent></prevalence><prevalence><age>60</age><sex>1</sex><percent>3.5530982</percent></prevalence><prevalence><age>61</age><sex>0</sex><percent>10.120753</percent></prevalence><prevalence><age>61</age><sex>1</sex><percent>3.930475</percent></prevalence><prevalence><age>62</age><sex>0</sex><percent>11.059143</percent></prevalence><prevalence><age>62</age><sex>1</sex><percent>4.333074</percent></prevalence><prevalence><age>63</age><sex>0</sex><percent>12.029128</percent></prevalence><prevalence><age>63</age><sex>1</sex><percent>4.760586</percent></prevalence><prevalence><age>64</age><sex>0</sex><percent>13.02488</percent></prevalence><prevalence><age>64</age><sex>1</sex><percent>5.2124147</percent></prevalence><prevalence><age>65</age><sex>0</sex><percent>14.039994</percent></prevalence><prevalence><age>65</age><sex>1</sex><percent>5.6876683</percent></prevalence><prevalence><age>66</age><sex>0</sex><percent>15.067599</percent></prevalence><prevalence><age>66</age><sex>1</sex><percent>6.1851482</percent></prevalence><prevalence><age>67</age><sex>0</sex><percent>16.100473</percent></prevalence><prevalence><age>67</age><sex>1</sex><percent>6.703348</percent></prevalence><prevalence><age>68</age><sex>0</sex><percent>17.131176</percent></prevalence><prevalence><age>68</age><sex>1</sex><percent>7.240457</percent></prevalence><prevalence><age>69</age><sex>0</sex><percent>18.152163</percent></prevalence><prevalence><age>69</age><sex>1</sex><percent>7.7943687</percent></prevalence><prevalence><age>70</age><sex>0</sex><percent>19.155918</percent></prevalence><prevalence><age>70</age><sex>1</sex><percent>8.362697</percent></prevalence><prevalence><age>71</age><sex>0</sex><percent>20.135054</percent></prevalence><prevalence><age>71</age><sex>1</sex><percent>8.942798</percent></prevalence><prevalence><age>72</age><sex>0</sex><percent>21.082426</percent></prevalence><prevalence><age>72</age><sex>1</sex><percent>9.531793</percent></prevalence><prevalence><age>73</age><sex>0</sex><percent>21.991203</percent></prevalence><prevalence><age>73</age><sex>1</sex><percent>10.126601</percent></prevalence><prevalence><age>74</age><sex>0</sex><percent>22.854956</percent></prevalence><prevalence><age>74</age><sex>1</sex><percent>10.723974</percent></prevalence><prevalence><age>75</age><sex>0</sex><percent>23.667696</percent></prevalence><prevalence><age>75</age><sex>1</sex><percent>11.320533</percent></prevalence><prevalence><age>76</age><sex>0</sex><percent>24.423931</percent></prevalence><prevalence><age>76</age><sex>1</sex><percent>11.912802</percent></prevalence><prevalence><age>77</age><sex>0</sex><percent>25.118675</percent></prevalence><prevalence><age>77</age><sex>1</sex><percent>12.497253</percent></prevalence><prevalence><age>78</age><sex>0</sex><percent>25.74748</percent></prevalence><prevalence><age>78</age><sex>1</sex><percent>13.070345</percent></prevalence><prevalence><age>79</age><sex>0</sex><percent>26.306425</percent></prevalence><prevalence><age>79</age><sex>1</sex><percent>13.628559</percent></prevalence><prevalence><age>80</age><sex>0</sex><percent>26.79212</percent></prevalence><prevalence><age>80</age><sex>1</sex><percent>14.168437</percent></prevalence><prevalence><age>81</age><sex>0</sex><percent>27.20169</percent></prevalence><prevalence><age>81</age><sex>1</sex><percent>14.686615</percent></prevalence><prevalence><age>82</age><sex>0</sex><percent>27.532772</percent></prevalence><prevalence><age>82</age><sex>1</sex><percent>15.179854</percent></prevalence><prevalence><age>83</age><sex>0</sex><percent>27.783493</percent></prevalence><prevalence><age>83</age><sex>1</sex><percent>15.645072</percent></prevalence><prevalence><age>84</age><sex>0</sex><percent>27.952456</percent></prevalence><prevalence><age>84</age><sex>1</sex><percent>16.079363</percent></prevalence><prevalence><age>85</age><sex>0</sex><percent>28.03873</percent></prevalence><prevalence><age>85</age><sex>1</sex><percent>16.480026</percent></prevalence><prevalence><age>86</age><sex>0</sex><percent>28.041847</percent></prevalence><prevalence><age>86</age><sex>1</sex><percent>16.844574</percent></prevalence><prevalence><age>87</age><sex>0</sex><percent>27.96179</percent></prevalence><prevalence><age>87</age><sex>1</sex><percent>17.170757</percent></prevalence><prevalence><age>88</age><sex>0</sex><percent>27.96179</percent></prevalence><prevalence><age>88</age><sex>1</sex><percent>17.170757</percent></prevalence><prevalence><age>89</age><sex>0</sex><percent>27.96179</percent></prevalence><prevalence><age>89</age><sex>1</sex><percent>17.170757</percent></prevalence><prevalence><age>90</age><sex>0</sex><percent>27.96179</percent></prevalence><prevalence><age>90</age><sex>1</sex><percent>17.170757</percent></prevalence><prevalence><age>91</age><sex>0</sex><percent>27.96179</percent></prevalence><prevalence><age>91</age><sex>1</sex><percent>17.170757</percent></prevalence><prevalence><age>92</age><sex>0</sex><percent>27.96179</percent></prevalence><prevalence><age>92</age><sex>1</sex><percent>17.170757</percent></prevalence><prevalence><age>93</age><sex>0</sex><percent>27.96179</percent></prevalence><prevalence><age>93</age><sex>1</sex><percent>17.170757</percent></prevalence><prevalence><age>94</age><sex>0</sex><percent>27.96179</percent></prevalence><prevalence><age>94</age><sex>1</sex><percent>17.170757</percent></prevalence><prevalence><age>95</age><sex>0</sex><percent>27.96179</percent></prevalence><prevalence><age>95</age><sex>1</sex><percent>17.170757</percent></prevalence></diseaseprevalences>
