# Supplementary material for: Identification of differences in health impact modelling of salt reduction
Source: PLoS One. 2017 Nov 28;12(11):e0186760. doi: 10.1371/journal.pone.0186760 (PMC5705127; doi:10.1371/journal.pone.0186760)
Supplement: S4 Data — (ZIP) [file pone.0186760.s004.zip › New CVD data/Reference_Data/Populations/Netherlands/newborns.xml]

<?xml version="1.0"?><newborns><sexratio>1.051</sexratio><startingYear>2011</startingYear><amounts><amount><year>2011</year><number>180959</number></amount><amount><year>2012</year><number>175959</number></amount><amount><year>2013</year><number>175933</number></amount><amount><year>2014</year><number>176560</number></amount><amount><year>2015</year><number>178086</number></amount><amount><year>2016</year><number>179420</number></amount><amount><year>2017</year><number>181243</number></amount><amount><year>2018</year><number>182504</number></amount><amount><year>2019</year><number>183795</number></amount><amount><year>2020</year><number>184929</number></amount><amount><year>2021</year><number>186115</number></amount><amount><year>2022</year><number>186894</number></amount><amount><year>2023</year><number>187647</number></amount><amount><year>2024</year><number>188490</number></amount><amount><year>2025</year><number>189010</number></amount><amount><year>2026</year><number>189341</number></amount><amount><year>2027</year><number>189679</number></amount><amount><year>2028</year><number>189943</number></amount><amount><year>2029</year><number>190100</number></amount><amount><year>2030</year><number>190062</number></amount><amount><year>2031</year><number>189833</number></amount><amount><year>2032</year><number>189381</number></amount><amount><year>2033</year><number>188720</number></amount><amount><year>2034</year><number>187886</number></amount><amount><year>2035</year><number>186901</number></amount><amount><year>2036</year><number>185837</number></amount><amount><year>2037</year><number>184771</number></amount><amount><year>2038</year><number>183747</number></amount><amount><year>2039</year><number>182807</number></amount><amount><year>2040</year><number>181978</number></amount></amounts></newborns>
