# Supplementary material for: Identification of differences in health impact modelling of salt reduction
Source: PLoS One. 2017 Nov 28;12(11):e0186760. doi: 10.1371/journal.pone.0186760 (PMC5705127; doi:10.1371/journal.pone.0186760)
Supplement: S4 Data — (ZIP) [file pone.0186760.s004.zip › New CVD data/Reference_Data/Populations/Netherlands/overallmortality.xml]

<?xml version="1.0"?><overallmortality><mortality><age>0</age><sex>0</sex><value>0.00403254</value></mortality><mortality><age>0</age><sex>1</sex><value>0.003140601</value></mortality><mortality><age>1</age><sex>0</sex><value>2.3272911E-4</value></mortality><mortality><age>1</age><sex>1</sex><value>1.7682684E-4</value></mortality><mortality><age>2</age><sex>0</sex><value>2.3113372E-4</value></mortality><mortality><age>2</age><sex>1</sex><value>1.3258935E-4</value></mortality><mortality><age>3</age><sex>0</sex><value>1.6971986E-4</value></mortality><mortality><age>3</age><sex>1</sex><value>5.561395E-5</value></mortality><mortality><age>4</age><sex>0</sex><value>5.3046177E-5</value></mortality><mortality><age>4</age><sex>1</sex><value>6.670187E-5</value></mortality><mortality><age>5</age><sex>0</sex><value>1.0451287E-4</value></mortality><mortality><age>5</age><sex>1</sex><value>8.785995E-5</value></mortality><mortality><age>6</age><sex>0</sex><value>6.159121E-5</value></mortality><mortality><age>6</age><sex>1</sex><value>5.365152E-5</value></mortality><mortality><age>7</age><sex>0</sex><value>1.0930482E-4</value></mortality><mortality><age>7</age><sex>1</sex><value>5.1954798E-5</value></mortality><mortality><age>8</age><sex>0</sex><value>1.1683892E-4</value></mortality><mortality><age>8</age><sex>1</sex><value>2.042275E-5</value></mortality><mortality><age>9</age><sex>0</sex><value>8.7071356E-5</value></mortality><mortality><age>9</age><sex>1</sex><value>5.063727E-5</value></mortality><mortality><age>10</age><sex>0</sex><value>1.1465315E-4</value></mortality><mortality><age>10</age><sex>1</sex><value>8.9712026E-5</value></mortality><mortality><age>11</age><sex>0</sex><value>7.653196E-5</value></mortality><mortality><age>11</age><sex>1</sex><value>9.00144E-5</value></mortality><mortality><age>12</age><sex>0</sex><value>1.5499596E-4</value></mortality><mortality><age>12</age><sex>1</sex><value>7.110858E-5</value></mortality><mortality><age>13</age><sex>0</sex><value>1.2844898E-4</value></mortality><mortality><age>13</age><sex>1</sex><value>9.283279E-5</value></mortality><mortality><age>14</age><sex>0</sex><value>1.5046343E-4</value></mortality><mortality><age>14</age><sex>1</sex><value>8.42389E-5</value></mortality><mortality><age>15</age><sex>0</sex><value>2.1060971E-4</value></mortality><mortality><age>15</age><sex>1</sex><value>1.2677418E-4</value></mortality><mortality><age>16</age><sex>0</sex><value>2.6704383E-4</value></mortality><mortality><age>16</age><sex>1</sex><value>4.145035E-5</value></mortality><mortality><age>17</age><sex>0</sex><value>2.143132E-4</value></mortality><mortality><age>17</age><sex>1</sex><value>1.9401415E-4</value></mortality><mortality><age>18</age><sex>0</sex><value>3.854493E-4</value></mortality><mortality><age>18</age><sex>1</sex><value>1.8193212E-4</value></mortality><mortality><age>19</age><sex>0</sex><value>3.3109137E-4</value></mortality><mortality><age>19</age><sex>1</sex><value>1.8731023E-4</value></mortality><mortality><age>20</age><sex>0</sex><value>5.59725E-4</value></mortality><mortality><age>20</age><sex>1</sex><value>1.8305931E-4</value></mortality><mortality><age>21</age><sex>0</sex><value>4.0547104E-4</value></mortality><mortality><age>21</age><sex>1</sex><value>1.9296173E-4</value></mortality><mortality><age>22</age><sex>0</sex><value>4.0370834E-4</value></mortality><mortality><age>22</age><sex>1</sex><value>1.8549706E-4</value></mortality><mortality><age>23</age><sex>0</sex><value>4.206139E-4</value></mortality><mortality><age>23</age><sex>1</sex><value>1.3653675E-4</value></mortality><mortality><age>24</age><sex>0</sex><value>4.1046983E-4</value></mortality><mortality><age>24</age><sex>1</sex><value>2.2312226E-4</value></mortality><mortality><age>25</age><sex>0</sex><value>3.2838027E-4</value></mortality><mortality><age>25</age><sex>1</sex><value>1.9556173E-4</value></mortality><mortality><age>26</age><sex>0</sex><value>4.2033236E-4</value></mortality><mortality><age>26</age><sex>1</sex><value>2.2883067E-4</value></mortality><mortality><age>27</age><sex>0</sex><value>4.7719173E-4</value></mortality><mortality><age>27</age><sex>1</sex><value>3.0389594E-4</value></mortality><mortality><age>28</age><sex>0</sex><value>4.8226665E-4</value></mortality><mortality><age>28</age><sex>1</sex><value>2.3436625E-4</value></mortality><mortality><age>29</age><sex>0</sex><value>5.4567284E-4</value></mortality><mortality><age>29</age><sex>1</sex><value>3.1987525E-4</value></mortality><mortality><age>30</age><sex>0</sex><value>3.9938826E-4</value></mortality><mortality><age>30</age><sex>1</sex><value>2.7386006E-4</value></mortality><mortality><age>31</age><sex>0</sex><value>5.296376E-4</value></mortality><mortality><age>31</age><sex>1</sex><value>3.4566535E-4</value></mortality><mortality><age>32</age><sex>0</sex><value>5.8838195E-4</value></mortality><mortality><age>32</age><sex>1</sex><value>3.9985604E-4</value></mortality><mortality><age>33</age><sex>0</sex><value>5.2188925E-4</value></mortality><mortality><age>33</age><sex>1</sex><value>3.909951E-4</value></mortality><mortality><age>34</age><sex>0</sex><value>6.618598E-4</value></mortality><mortality><age>34</age><sex>1</sex><value>3.1159382E-4</value></mortality><mortality><age>35</age><sex>0</sex><value>5.3574087E-4</value></mortality><mortality><age>35</age><sex>1</sex><value>4.0799877E-4</value></mortality><mortality><age>36</age><sex>0</sex><value>7.453657E-4</value></mortality><mortality><age>36</age><sex>1</sex><value>4.9204525E-4</value></mortality><mortality><age>37</age><sex>0</sex><value>7.9064985E-4</value></mortality><mortality><age>37</age><sex>1</sex><value>6.7536626E-4</value></mortality><mortality><age>38</age><sex>0</sex><value>9.2924584E-4</value></mortality><mortality><age>38</age><sex>1</sex><value>6.6193443E-4</value></mortality><mortality><age>39</age><sex>0</sex><value>9.1839035E-4</value></mortality><mortality><age>39</age><sex>1</sex><value>6.4752507E-4</value></mortality><mortality><age>40</age><sex>0</sex><value>9.655554E-4</value></mortality><mortality><age>40</age><sex>1</sex><value>8.2534517E-4</value></mortality><mortality><age>41</age><sex>0</sex><value>0.0010741663</value></mortality><mortality><age>41</age><sex>1</sex><value>8.6045085E-4</value></mortality><mortality><age>42</age><sex>0</sex><value>0.001197573</value></mortality><mortality><age>42</age><sex>1</sex><value>8.927403E-4</value></mortality><mortality><age>43</age><sex>0</sex><value>0.0011727472</value></mortality><mortality><age>43</age><sex>1</sex><value>0.0011220728</value></mortality><mortality><age>44</age><sex>0</sex><value>0.001389374</value></mortality><mortality><age>44</age><sex>1</sex><value>0.001165478</value></mortality><mortality><age>45</age><sex>0</sex><value>0.0015307079</value></mortality><mortality><age>45</age><sex>1</sex><value>0.0012857803</value></mortality><mortality><age>46</age><sex>0</sex><value>0.0017686194</value></mortality><mortality><age>46</age><sex>1</sex><value>0.0014939108</value></mortality><mortality><age>47</age><sex>0</sex><value>0.0020235605</value></mortality><mortality><age>47</age><sex>1</sex><value>0.0018755525</value></mortality><mortality><age>48</age><sex>0</sex><value>0.002300737</value></mortality><mortality><age>48</age><sex>1</sex><value>0.0018091009</value></mortality><mortality><age>49</age><sex>0</sex><value>0.0024477895</value></mortality><mortality><age>49</age><sex>1</sex><value>0.0021588912</value></mortality><mortality><age>50</age><sex>0</sex><value>0.0027045677</value></mortality><mortality><age>50</age><sex>1</sex><value>0.0022620896</value></mortality><mortality><age>51</age><sex>0</sex><value>0.0031512224</value></mortality><mortality><age>51</age><sex>1</sex><value>0.0026044643</value></mortality><mortality><age>52</age><sex>0</sex><value>0.0032203202</value></mortality><mortality><age>52</age><sex>1</sex><value>0.0028077287</value></mortality><mortality><age>53</age><sex>0</sex><value>0.0037145535</value></mortality><mortality><age>53</age><sex>1</sex><value>0.003324519</value></mortality><mortality><age>54</age><sex>0</sex><value>0.004036926</value></mortality><mortality><age>54</age><sex>1</sex><value>0.0034243308</value></mortality><mortality><age>55</age><sex>0</sex><value>0.004657879</value></mortality><mortality><age>55</age><sex>1</sex><value>0.003696302</value></mortality><mortality><age>56</age><sex>0</sex><value>0.005521434</value></mortality><mortality><age>56</age><sex>1</sex><value>0.004104257</value></mortality><mortality><age>57</age><sex>0</sex><value>0.0058525647</value></mortality><mortality><age>57</age><sex>1</sex><value>0.00419368</value></mortality><mortality><age>58</age><sex>0</sex><value>0.006686168</value></mortality><mortality><age>58</age><sex>1</sex><value>0.0047554504</value></mortality><mortality><age>59</age><sex>0</sex><value>0.006889589</value></mortality><mortality><age>59</age><sex>1</sex><value>0.005100694</value></mortality><mortality><age>60</age><sex>0</sex><value>0.007279094</value></mortality><mortality><age>60</age><sex>1</sex><value>0.005351953</value></mortality><mortality><age>61</age><sex>0</sex><value>0.008030077</value></mortality><mortality><age>61</age><sex>1</sex><value>0.005707371</value></mortality><mortality><age>62</age><sex>0</sex><value>0.008664481</value></mortality><mortality><age>62</age><sex>1</sex><value>0.0062759058</value></mortality><mortality><age>63</age><sex>0</sex><value>0.010433657</value></mortality><mortality><age>63</age><sex>1</sex><value>0.0069094743</value></mortality><mortality><age>64</age><sex>0</sex><value>0.011284956</value></mortality><mortality><age>64</age><sex>1</sex><value>0.0075777303</value></mortality><mortality><age>65</age><sex>0</sex><value>0.012034747</value></mortality><mortality><age>65</age><sex>1</sex><value>0.007636682</value></mortality><mortality><age>66</age><sex>0</sex><value>0.014785709</value></mortality><mortality><age>66</age><sex>1</sex><value>0.010133509</value></mortality><mortality><age>67</age><sex>0</sex><value>0.014857975</value></mortality><mortality><age>67</age><sex>1</sex><value>0.009556241</value></mortality><mortality><age>68</age><sex>0</sex><value>0.01633736</value></mortality><mortality><age>68</age><sex>1</sex><value>0.01043996</value></mortality><mortality><age>69</age><sex>0</sex><value>0.018591123</value></mortality><mortality><age>69</age><sex>1</sex><value>0.011577722</value></mortality><mortality><age>70</age><sex>0</sex><value>0.020237032</value></mortality><mortality><age>70</age><sex>1</sex><value>0.013162849</value></mortality><mortality><age>71</age><sex>0</sex><value>0.022978516</value></mortality><mortality><age>71</age><sex>1</sex><value>0.013609755</value></mortality><mortality><age>72</age><sex>0</sex><value>0.02450695</value></mortality><mortality><age>72</age><sex>1</sex><value>0.014482451</value></mortality><mortality><age>73</age><sex>0</sex><value>0.02857888</value></mortality><mortality><age>73</age><sex>1</sex><value>0.017194059</value></mortality><mortality><age>74</age><sex>0</sex><value>0.03155104</value></mortality><mortality><age>74</age><sex>1</sex><value>0.019459635</value></mortality><mortality><age>75</age><sex>0</sex><value>0.03613291</value></mortality><mortality><age>75</age><sex>1</sex><value>0.021693205</value></mortality><mortality><age>76</age><sex>0</sex><value>0.040876746</value></mortality><mortality><age>76</age><sex>1</sex><value>0.025279492</value></mortality><mortality><age>77</age><sex>0</sex><value>0.0438439</value></mortality><mortality><age>77</age><sex>1</sex><value>0.026493507</value></mortality><mortality><age>78</age><sex>0</sex><value>0.052150134</value></mortality><mortality><age>78</age><sex>1</sex><value>0.030423062</value></mortality><mortality><age>79</age><sex>0</sex><value>0.058588892</value></mortality><mortality><age>79</age><sex>1</sex><value>0.034744557</value></mortality><mortality><age>80</age><sex>0</sex><value>0.066941716</value></mortality><mortality><age>80</age><sex>1</sex><value>0.040140424</value></mortality><mortality><age>81</age><sex>0</sex><value>0.07606699</value></mortality><mortality><age>81</age><sex>1</sex><value>0.04680727</value></mortality><mortality><age>82</age><sex>0</sex><value>0.08348315</value></mortality><mortality><age>82</age><sex>1</sex><value>0.054683216</value></mortality><mortality><age>83</age><sex>0</sex><value>0.09091276</value></mortality><mortality><age>83</age><sex>1</sex><value>0.061511252</value></mortality><mortality><age>84</age><sex>0</sex><value>0.10180776</value></mortality><mortality><age>84</age><sex>1</sex><value>0.07053565</value></mortality><mortality><age>85</age><sex>0</sex><value>0.113483146</value></mortality><mortality><age>85</age><sex>1</sex><value>0.07815637</value></mortality><mortality><age>86</age><sex>0</sex><value>0.12805514</value></mortality><mortality><age>86</age><sex>1</sex><value>0.091989726</value></mortality><mortality><age>87</age><sex>0</sex><value>0.14060822</value></mortality><mortality><age>87</age><sex>1</sex><value>0.104700565</value></mortality><mortality><age>88</age><sex>0</sex><value>0.16726723</value></mortality><mortality><age>88</age><sex>1</sex><value>0.1178013</value></mortality><mortality><age>89</age><sex>0</sex><value>0.18030235</value></mortality><mortality><age>89</age><sex>1</sex><value>0.13483045</value></mortality><mortality><age>90</age><sex>0</sex><value>0.19534819</value></mortality><mortality><age>90</age><sex>1</sex><value>0.15031733</value></mortality><mortality><age>91</age><sex>0</sex><value>0.23347673</value></mortality><mortality><age>91</age><sex>1</sex><value>0.18235695</value></mortality><mortality><age>92</age><sex>0</sex><value>0.24168646</value></mortality><mortality><age>92</age><sex>1</sex><value>0.19093414</value></mortality><mortality><age>93</age><sex>0</sex><value>0.27931812</value></mortality><mortality><age>93</age><sex>1</sex><value>0.22311701</value></mortality><mortality><age>94</age><sex>0</sex><value>0.2751814</value></mortality><mortality><age>94</age><sex>1</sex><value>0.24195762</value></mortality><mortality><age>95</age><sex>0</sex><value>0.3863222</value></mortality><mortality><age>95</age><sex>1</sex><value>0.32364747</value></mortality></overallmortality>
