# Supplementary material for: Identification of differences in health impact modelling of salt reduction
Source: PLoS One. 2017 Nov 28;12(11):e0186760. doi: 10.1371/journal.pone.0186760 (PMC5705127; doi:10.1371/journal.pone.0186760)
Supplement: S4 Data — (ZIP) [file pone.0186760.s004.zip › New CVD data/Reference_Data/Populations/Netherlands/size.xml]

<?xml version="1.0"?><populationsize><size><age>0</age><sex>0</sex><number>92994</number></size><size><age>0</age><sex>1</sex><number>88836</number></size><size><age>1</age><sex>0</sex><number>94530</number></size><size><age>1</age><sex>1</sex><number>90484</number></size><size><age>2</age><sex>0</sex><number>95183</number></size><size><age>2</age><sex>1</sex><number>90505</number></size><size><age>3</age><sex>0</sex><number>94273</number></size><size><age>3</age><sex>1</sex><number>89906</number></size><size><age>4</age><sex>0</sex><number>94258</number></size><size><age>4</age><sex>1</sex><number>89952</number></size><size><age>5</age><sex>0</sex><number>95682</number></size><size><age>5</age><sex>1</sex><number>91054</number></size><size><age>6</age><sex>0</sex><number>97416</number></size><size><age>6</age><sex>1</sex><number>93194</number></size><size><age>7</age><sex>0</sex><number>100636</number></size><size><age>7</age><sex>1</sex><number>96238</number></size><size><age>8</age><sex>0</sex><number>102706</number></size><size><age>8</age><sex>1</sex><number>97930</number></size><size><age>9</age><sex>0</sex><number>103364</number></size><size><age>9</age><sex>1</sex><number>98742</number></size><size><age>10</age><sex>0</sex><number>104664</number></size><size><age>10</age><sex>1</sex><number>100321</number></size><size><age>11</age><sex>0</sex><number>104532</number></size><size><age>11</age><sex>1</sex><number>99984</number></size><size><age>12</age><sex>0</sex><number>103228</number></size><size><age>12</age><sex>1</sex><number>98441</number></size><size><age>13</age><sex>0</sex><number>101208</number></size><size><age>13</age><sex>1</sex><number>96948</number></size><size><age>14</age><sex>0</sex><number>99692</number></size><size><age>14</age><sex>1</sex><number>94968</number></size><size><age>15</age><sex>0</sex><number>99710</number></size><size><age>15</age><sex>1</sex><number>94656</number></size><size><age>16</age><sex>0</sex><number>101107</number></size><size><age>16</age><sex>1</sex><number>96501</number></size><size><age>17</age><sex>0</sex><number>102654</number></size><size><age>17</age><sex>1</sex><number>97931</number></size><size><age>18</age><sex>0</sex><number>103775</number></size><size><age>18</age><sex>1</sex><number>98938</number></size><size><age>19</age><sex>0</sex><number>105711</number></size><size><age>19</age><sex>1</sex><number>101436</number></size><size><age>20</age><sex>0</sex><number>107196</number></size><size><age>20</age><sex>1</sex><number>103792</number></size><size><age>21</age><sex>0</sex><number>106050</number></size><size><age>21</age><sex>1</sex><number>103648</number></size><size><age>22</age><sex>0</sex><number>104036</number></size><size><age>22</age><sex>1</sex><number>102428</number></size><size><age>23</age><sex>0</sex><number>104609</number></size><size><age>23</age><sex>1</sex><number>102536</number></size><size><age>24</age><sex>0</sex><number>104758</number></size><size><age>24</age><sex>1</sex><number>103082</number></size><size><age>25</age><sex>0</sex><number>103538</number></size><size><age>25</age><sex>1</sex><number>102270</number></size><size><age>26</age><sex>0</sex><number>102300</number></size><size><age>26</age><sex>1</sex><number>100511</number></size><size><age>27</age><sex>0</sex><number>100588</number></size><size><age>27</age><sex>1</sex><number>98718</number></size><size><age>28</age><sex>0</sex><number>99530</number></size><size><age>28</age><sex>1</sex><number>98137</number></size><size><age>29</age><sex>0</sex><number>100793</number></size><size><age>29</age><sex>1</sex><number>100039</number></size><size><age>30</age><sex>0</sex><number>102657</number></size><size><age>30</age><sex>1</sex><number>102242</number></size><size><age>31</age><sex>0</sex><number>101956</number></size><size><age>31</age><sex>1</sex><number>101254</number></size><size><age>32</age><sex>0</sex><number>100275</number></size><size><age>32</age><sex>1</sex><number>100036</number></size><size><age>33</age><sex>0</sex><number>99638</number></size><size><age>33</age><sex>1</sex><number>99746</number></size><size><age>34</age><sex>0</sex><number>99719</number></size><size><age>34</age><sex>1</sex><number>99488</number></size><size><age>35</age><sex>0</sex><number>100795</number></size><size><age>35</age><sex>1</sex><number>100490</number></size><size><age>36</age><sex>0</sex><number>103305</number></size><size><age>36</age><sex>1</sex><number>103649</number></size><size><age>37</age><sex>0</sex><number>107506</number></size><size><age>37</age><sex>1</sex><number>108090</number></size><size><age>38</age><sex>0</sex><number>114071</number></size><size><age>38</age><sex>1</sex><number>114815</number></size><size><age>39</age><sex>0</sex><number>121952</number></size><size><age>39</age><sex>1</sex><number>122003</number></size><size><age>40</age><sex>0</sex><number>128424</number></size><size><age>40</age><sex>1</sex><number>127220</number></size><size><age>41</age><sex>0</sex><number>133126</number></size><size><age>41</age><sex>1</sex><number>131326</number></size><size><age>42</age><sex>0</sex><number>131934</number></size><size><age>42</age><sex>1</sex><number>129937</number></size><size><age>43</age><sex>0</sex><number>128758</number></size><size><age>43</age><sex>1</sex><number>126552</number></size><size><age>44</age><sex>0</sex><number>128835</number></size><size><age>44</age><sex>1</sex><number>126128</number></size><size><age>45</age><sex>0</sex><number>130658</number></size><size><age>45</age><sex>1</sex><number>127549</number></size><size><age>46</age><sex>0</sex><number>132872</number></size><size><age>46</age><sex>1</sex><number>129860</number></size><size><age>47</age><sex>0</sex><number>132934</number></size><size><age>47</age><sex>1</sex><number>130095</number></size><size><age>48</age><sex>0</sex><number>130393</number></size><size><age>48</age><sex>1</sex><number>128240</number></size><size><age>49</age><sex>0</sex><number>128279</number></size><size><age>49</age><sex>1</sex><number>126917</number></size><size><age>50</age><sex>0</sex><number>126083</number></size><size><age>50</age><sex>1</sex><number>124664</number></size><size><age>51</age><sex>0</sex><number>123762</number></size><size><age>51</age><sex>1</sex><number>122482</number></size><size><age>52</age><sex>0</sex><number>121416</number></size><size><age>52</age><sex>1</sex><number>120382</number></size><size><age>53</age><sex>0</sex><number>118453</number></size><size><age>53</age><sex>1</sex><number>117611</number></size><size><age>54</age><sex>0</sex><number>116178</number></size><size><age>54</age><sex>1</sex><number>115351</number></size><size><age>55</age><sex>0</sex><number>113571</number></size><size><age>55</age><sex>1</sex><number>113086</number></size><size><age>56</age><sex>0</sex><number>111203</number></size><size><age>56</age><sex>1</sex><number>110860</number></size><size><age>57</age><sex>0</sex><number>109696</number></size><size><age>57</age><sex>1</sex><number>108974</number></size><size><age>58</age><sex>0</sex><number>108882</number></size><size><age>58</age><sex>1</sex><number>108086</number></size><size><age>59</age><sex>0</sex><number>106973</number></size><size><age>59</age><sex>1</sex><number>106064</number></size><size><age>60</age><sex>0</sex><number>105096</number></size><size><age>60</age><sex>1</sex><number>104261</number></size><size><age>61</age><sex>0</sex><number>105728</number></size><size><age>61</age><sex>1</sex><number>104952</number></size><size><age>62</age><sex>0</sex><number>107681</number></size><size><age>62</age><sex>1</sex><number>106758</number></size><size><age>63</age><sex>0</sex><number>111274</number></size><size><age>63</age><sex>1</sex><number>111007</number></size><size><age>64</age><sex>0</sex><number>115109</number></size><size><age>64</age><sex>1</sex><number>115206</number></size><size><age>65</age><sex>0</sex><number>99462</number></size><size><age>65</age><sex>1</sex><number>99912</number></size><size><age>66</age><sex>0</sex><number>83730</number></size><size><age>66</age><sex>1</sex><number>85163</number></size><size><age>67</age><sex>0</sex><number>82380</number></size><size><age>67</age><sex>1</sex><number>84134</number></size><size><age>68</age><sex>0</sex><number>76144</number></size><size><age>68</age><sex>1</sex><number>78257</number></size><size><age>69</age><sex>0</sex><number>70141</number></size><size><age>69</age><sex>1</sex><number>72985</number></size><size><age>70</age><sex>0</sex><number>67796</number></size><size><age>70</age><sex>1</sex><number>71717</number></size><size><age>71</age><sex>0</sex><number>65583</number></size><size><age>71</age><sex>1</sex><number>70978</number></size><size><age>72</age><sex>0</sex><number>61860</number></size><size><age>72</age><sex>1</sex><number>68220</number></size><size><age>73</age><sex>0</sex><number>57525</number></size><size><age>73</age><sex>1</sex><number>64674</number></size><size><age>74</age><sex>0</sex><number>53564</number></size><size><age>74</age><sex>1</sex><number>61718</number></size><size><age>75</age><sex>0</sex><number>50591</number></size><size><age>75</age><sex>1</sex><number>59880</number></size><size><age>76</age><sex>0</sex><number>47288</number></size><size><age>76</age><sex>1</sex><number>57873</number></size><size><age>77</age><sex>0</sex><number>43997</number></size><size><age>77</age><sex>1</sex><number>55825</number></size><size><age>78</age><sex>0</sex><number>41323</number></size><size><age>78</age><sex>1</sex><number>54531</number></size><size><age>79</age><sex>0</sex><number>38608</number></size><size><age>79</age><sex>1</sex><number>53016</number></size><size><age>80</age><sex>0</sex><number>35508</number></size><size><age>80</age><sex>1</sex><number>50846</number></size><size><age>81</age><sex>0</sex><number>31854</number></size><size><age>81</age><sex>1</sex><number>47984</number></size><size><age>82</age><sex>0</sex><number>28090</number></size><size><age>82</age><sex>1</sex><number>44676</number></size><size><age>83</age><sex>0</sex><number>24804</number></size><size><age>83</age><sex>1</sex><number>41277</number></size><size><age>84</age><sex>0</sex><number>21629</number></size><size><age>84</age><sex>1</sex><number>38038</number></size><size><age>85</age><sex>0</sex><number>18690</number></size><size><age>85</age><sex>1</sex><number>35365</number></size><size><age>86</age><sex>0</sex><number>15814</number></size><size><age>86</age><sex>1</sex><number>32514</number></size><size><age>87</age><sex>0</sex><number>13498</number></size><size><age>87</age><sex>1</sex><number>29656</number></size><size><age>88</age><sex>0</sex><number>11240</number></size><size><age>88</age><sex>1</sex><number>25934</number></size><size><age>89</age><sex>0</sex><number>8996</number></size><size><age>89</age><sex>1</sex><number>22265</number></size><size><age>90</age><sex>0</sex><number>7223</number></size><size><age>90</age><sex>1</sex><number>18986</number></size><size><age>91</age><sex>0</sex><number>5114</number></size><size><age>91</age><sex>1</sex><number>14680</number></size><size><age>92</age><sex>0</sex><number>3368</number></size><size><age>92</age><sex>1</sex><number>10710</number></size><size><age>93</age><sex>0</sex><number>2434</number></size><size><age>93</age><sex>1</sex><number>8444</number></size><size><age>94</age><sex>0</sex><number>1722</number></size><size><age>94</age><sex>1</sex><number>6559</number></size><size><age>95</age><sex>0</sex><number>3290</number></size><size><age>95</age><sex>1</sex><number>15572</number></size></populationsize>
