# Supplementary material for: Identification of differences in health impact modelling of salt reduction
Source: PLoS One. 2017 Nov 28;12(11):e0186760. doi: 10.1371/journal.pone.0186760 (PMC5705127; doi:10.1371/journal.pone.0186760)
Supplement: S4 Data — (ZIP) [file pone.0186760.s004.zip › New CVD data/Simulations/New_CVD_data/configuration.xml]

<?xml version="1.0"?><simulation><hasnewborns>false</hasnewborns><startingYear>2014</startingYear><numberOfYears>10</numberOfYears><simPopSize>100</simPopSize><minAge>18</minAge><maxAge>95</maxAge><timeStep>1</timeStep><refScenarioName>Reference Scenario</refScenarioName><randomSeed>1</randomSeed><resultType>Emptyness2BFilled</resultType><popFileName>Netherlands</popFileName><scenarios><scenario><uniquename>Scenario1</uniquename><successRate>100</successRate><targetMinAge>18</targetMinAge><targetMaxAge>95</targetMaxAge><targetSex>2</targetSex><transfilename>zero</transfilename><prevfilename>salt_prevalence_default_alt</prevfilename></scenario></scenarios><diseases><disease><uniquename>CVA</uniquename><prevfilename>Name</prevfilename><incfilename>Incidences</incfilename><excessmortfilename>Excess_mortality</excessmortfilename><dalyweightsfilename>Disability</dalyweightsfilename></disease><disease><uniquename>IHD</uniquename><prevfilename>Prevalences</prevfilename><incfilename>Incidences</incfilename><excessmortfilename>Excess_mortality</excessmortfilename><dalyweightsfilename>Name</dalyweightsfilename></disease></diseases><riskfactors><riskfactor><uniquename>salt</uniquename><transfilename>zero</transfilename><prevfilename>salt_prevalence_default</prevfilename></riskfactor></riskfactors><RRs><RR><RRindex>0</RRindex><isRRfrom>salt</isRRfrom><isRRto>CVA</isRRto><isRRFile>RR_CVA_default-salt</isRRFile></RR><RR><RRindex>1</RRindex><isRRfrom>salt</isRRfrom><isRRto>IHD</isRRto><isRRFile>RR_IHD_default-salt</isRRFile></RR></RRs></simulation>
