# Supplementary material for: Identification of differences in health impact modelling of salt reduction
Source: PLoS One. 2017 Nov 28;12(11):e0186760. doi: 10.1371/journal.pone.0186760 (PMC5705127; doi:10.1371/journal.pone.0186760)
Supplement: S4 Data — (ZIP) [file pone.0186760.s004.zip › New CVD data/Simulations/New_CVD_data/parameters/attributableMort_0_0_CVA.xml]

<?xml version="1.0" encoding="UTF-8" standalone="no"?><attributableMortalities><attributableMortality><age>0</age><sex>0</sex><value>0.0023521595</value></attributableMortality><attributableMortality><age>0</age><sex>1</sex><value>0.0022345586</value></attributableMortality><attributableMortality><age>1</age><sex>0</sex><value>0.002352158</value></attributableMortality><attributableMortality><age>1</age><sex>1</sex><value>0.0022345583</value></attributableMortality><attributableMortality><age>2</age><sex>0</sex><value>0.0023521564</value></attributableMortality><attributableMortality><age>2</age><sex>1</sex><value>0.002234558</value></attributableMortality><attributableMortality><age>3</age><sex>0</sex><value>0.0023521546</value></attributableMortality><attributableMortality><age>3</age><sex>1</sex><value>0.0022345579</value></attributableMortality><attributableMortality><age>4</age><sex>0</sex><value>0.0023521523</value></attributableMortality><attributableMortality><age>4</age><sex>1</sex><value>0.0022345574</value></attributableMortality><attributableMortality><age>5</age><sex>0</sex><value>0.00235215</value></attributableMortality><attributableMortality><age>5</age><sex>1</sex><value>0.002234557</value></attributableMortality><attributableMortality><age>6</age><sex>0</sex><value>0.0023521471</value></attributableMortality><attributableMortality><age>6</age><sex>1</sex><value>0.0022345565</value></attributableMortality><attributableMortality><age>7</age><sex>0</sex><value>0.0023521436</value></attributableMortality><attributableMortality><age>7</age><sex>1</sex><value>0.002234556</value></attributableMortality><attributableMortality><age>8</age><sex>0</sex><value>0.00235214</value></attributableMortality><attributableMortality><age>8</age><sex>1</sex><value>0.0022345553</value></attributableMortality><attributableMortality><age>9</age><sex>0</sex><value>0.0023521355</value></attributableMortality><attributableMortality><age>9</age><sex>1</sex><value>0.0022345546</value></attributableMortality><attributableMortality><age>10</age><sex>0</sex><value>0.0023521304</value></attributableMortality><attributableMortality><age>10</age><sex>1</sex><value>0.002234554</value></attributableMortality><attributableMortality><age>11</age><sex>0</sex><value>0.0023521245</value></attributableMortality><attributableMortality><age>11</age><sex>1</sex><value>0.0022345528</value></attributableMortality><attributableMortality><age>12</age><sex>0</sex><value>0.0023521178</value></attributableMortality><attributableMortality><age>12</age><sex>1</sex><value>0.0022345516</value></attributableMortality><attributableMortality><age>13</age><sex>0</sex><value>0.0023521099</value></attributableMortality><attributableMortality><age>13</age><sex>1</sex><value>0.0022345504</value></attributableMortality><attributableMortality><age>14</age><sex>0</sex><value>0.002352101</value></attributableMortality><attributableMortality><age>14</age><sex>1</sex><value>0.002234549</value></attributableMortality><attributableMortality><age>15</age><sex>0</sex><value>0.0023520906</value></attributableMortality><attributableMortality><age>15</age><sex>1</sex><value>0.0022345476</value></attributableMortality><attributableMortality><age>16</age><sex>0</sex><value>0.0023520787</value></attributableMortality><attributableMortality><age>16</age><sex>1</sex><value>0.0022345458</value></attributableMortality><attributableMortality><age>17</age><sex>0</sex><value>0.0023520654</value></attributableMortality><attributableMortality><age>17</age><sex>1</sex><value>0.0022345437</value></attributableMortality><attributableMortality><age>18</age><sex>0</sex><value>0.0023520496</value></attributableMortality><attributableMortality><age>18</age><sex>1</sex><value>0.0022345413</value></attributableMortality><attributableMortality><age>19</age><sex>0</sex><value>0.0023520319</value></attributableMortality><attributableMortality><age>19</age><sex>1</sex><value>0.0022345388</value></attributableMortality><attributableMortality><age>20</age><sex>0</sex><value>0.0023520114</value></attributableMortality><attributableMortality><age>20</age><sex>1</sex><value>0.0022345358</value></attributableMortality><attributableMortality><age>21</age><sex>0</sex><value>0.0023519879</value></attributableMortality><attributableMortality><age>21</age><sex>1</sex><value>0.0022345325</value></attributableMortality><attributableMortality><age>22</age><sex>0</sex><value>0.0023519609</value></attributableMortality><attributableMortality><age>22</age><sex>1</sex><value>0.0022345288</value></attributableMortality><attributableMortality><age>23</age><sex>0</sex><value>0.0023519301</value></attributableMortality><attributableMortality><age>23</age><sex>1</sex><value>0.0022345246</value></attributableMortality><attributableMortality><age>24</age><sex>0</sex><value>0.002351895</value></attributableMortality><attributableMortality><age>24</age><sex>1</sex><value>0.0022345197</value></attributableMortality><attributableMortality><age>25</age><sex>0</sex><value>0.002351855</value></attributableMortality><attributableMortality><age>25</age><sex>1</sex><value>0.0022345146</value></attributableMortality><attributableMortality><age>26</age><sex>0</sex><value>0.0023518093</value></attributableMortality><attributableMortality><age>26</age><sex>1</sex><value>0.0022345083</value></attributableMortality><attributableMortality><age>27</age><sex>0</sex><value>0.0023517571</value></attributableMortality><attributableMortality><age>27</age><sex>1</sex><value>0.0022345015</value></attributableMortality><attributableMortality><age>28</age><sex>0</sex><value>0.002351698</value></attributableMortality><attributableMortality><age>28</age><sex>1</sex><value>0.0022344938</value></attributableMortality><attributableMortality><age>29</age><sex>0</sex><value>0.002351631</value></attributableMortality><attributableMortality><age>29</age><sex>1</sex><value>0.002234485</value></attributableMortality><attributableMortality><age>30</age><sex>0</sex><value>0.0023515548</value></attributableMortality><attributableMortality><age>30</age><sex>1</sex><value>0.0022344755</value></attributableMortality><attributableMortality><age>31</age><sex>0</sex><value>0.0023514687</value></attributableMortality><attributableMortality><age>31</age><sex>1</sex><value>0.0022344645</value></attributableMortality><attributableMortality><age>32</age><sex>0</sex><value>0.0023513713</value></attributableMortality><attributableMortality><age>32</age><sex>1</sex><value>0.0022344526</value></attributableMortality><attributableMortality><age>33</age><sex>0</sex><value>0.0023512614</value></attributableMortality><attributableMortality><age>33</age><sex>1</sex><value>0.002234439</value></attributableMortality><attributableMortality><age>34</age><sex>0</sex><value>0.0023511373</value></attributableMortality><attributableMortality><age>34</age><sex>1</sex><value>0.0022344235</value></attributableMortality><attributableMortality><age>35</age><sex>0</sex><value>0.002350998</value></attributableMortality><attributableMortality><age>35</age><sex>1</sex><value>0.0022344068</value></attributableMortality><attributableMortality><age>36</age><sex>0</sex><value>0.0023508384</value></attributableMortality><attributableMortality><age>36</age><sex>1</sex><value>0.0022343765</value></attributableMortality><attributableMortality><age>37</age><sex>0</sex><value>0.0023506465</value></attributableMortality><attributableMortality><age>37</age><sex>1</sex><value>0.0022343402</value></attributableMortality><attributableMortality><age>38</age><sex>0</sex><value>0.002350417</value></attributableMortality><attributableMortality><age>38</age><sex>1</sex><value>0.0022342973</value></attributableMortality><attributableMortality><age>39</age><sex>0</sex><value>0.002350143</value></attributableMortality><attributableMortality><age>39</age><sex>1</sex><value>0.002234246</value></attributableMortality><attributableMortality><age>40</age><sex>0</sex><value>0.0023498156</value></attributableMortality><attributableMortality><age>40</age><sex>1</sex><value>0.0022341856</value></attributableMortality><attributableMortality><age>41</age><sex>0</sex><value>0.0023494256</value></attributableMortality><attributableMortality><age>41</age><sex>1</sex><value>0.0022341132</value></attributableMortality><attributableMortality><age>42</age><sex>0</sex><value>0.0023489618</value></attributableMortality><attributableMortality><age>42</age><sex>1</sex><value>0.0022340266</value></attributableMortality><attributableMortality><age>43</age><sex>0</sex><value>0.0023484118</value></attributableMortality><attributableMortality><age>43</age><sex>1</sex><value>0.002233922</value></attributableMortality><attributableMortality><age>44</age><sex>0</sex><value>0.002347761</value></attributableMortality><attributableMortality><age>44</age><sex>1</sex><value>0.0022337972</value></attributableMortality><attributableMortality><age>45</age><sex>0</sex><value>0.002346993</value></attributableMortality><attributableMortality><age>45</age><sex>1</sex><value>0.0022336468</value></attributableMortality><attributableMortality><age>46</age><sex>0</sex><value>0.0023460893</value></attributableMortality><attributableMortality><age>46</age><sex>1</sex><value>0.0022334664</value></attributableMortality><attributableMortality><age>47</age><sex>0</sex><value>0.0023450295</value></attributableMortality><attributableMortality><age>47</age><sex>1</sex><value>0.0022332503</value></attributableMortality><attributableMortality><age>48</age><sex>0</sex><value>0.0023437918</value></attributableMortality><attributableMortality><age>48</age><sex>1</sex><value>0.0022329916</value></attributableMortality><attributableMortality><age>49</age><sex>0</sex><value>0.0023423508</value></attributableMortality><attributableMortality><age>49</age><sex>1</sex><value>0.0022326827</value></attributableMortality><attributableMortality><age>50</age><sex>0</sex><value>0.00234242</value></attributableMortality><attributableMortality><age>50</age><sex>1</sex><value>0.00223372</value></attributableMortality><attributableMortality><age>51</age><sex>0</sex><value>0.0026007877</value></attributableMortality><attributableMortality><age>51</age><sex>1</sex><value>0.0024429315</value></attributableMortality><attributableMortality><age>52</age><sex>0</sex><value>0.0028913955</value></attributableMortality><attributableMortality><age>52</age><sex>1</sex><value>0.002672903</value></attributableMortality><attributableMortality><age>53</age><sex>0</sex><value>0.003218524</value></attributableMortality><attributableMortality><age>53</age><sex>1</sex><value>0.002926088</value></attributableMortality><attributableMortality><age>54</age><sex>0</sex><value>0.0035870317</value></attributableMortality><attributableMortality><age>54</age><sex>1</sex><value>0.003205277</value></attributableMortality><attributableMortality><age>55</age><sex>0</sex><value>0.0040024295</value></attributableMortality><attributableMortality><age>55</age><sex>1</sex><value>0.003513645</value></attributableMortality><attributableMortality><age>56</age><sex>0</sex><value>0.0044709635</value></attributableMortality><attributableMortality><age>56</age><sex>1</sex><value>0.003854805</value></attributableMortality><attributableMortality><age>57</age><sex>0</sex><value>0.0049997047</value></attributableMortality><attributableMortality><age>57</age><sex>1</sex><value>0.0042328695</value></attributableMortality><attributableMortality><age>58</age><sex>0</sex><value>0.0055966508</value></attributableMortality><attributableMortality><age>58</age><sex>1</sex><value>0.00465252</value></attributableMortality><attributableMortality><age>59</age><sex>0</sex><value>0.0062708333</value></attributableMortality><attributableMortality><age>59</age><sex>1</sex><value>0.00511908</value></attributableMortality><attributableMortality><age>60</age><sex>0</sex><value>0.0070495387</value></attributableMortality><attributableMortality><age>60</age><sex>1</sex><value>0.005640492</value></attributableMortality><attributableMortality><age>61</age><sex>0</sex><value>0.007913265</value></attributableMortality><attributableMortality><age>61</age><sex>1</sex><value>0.006220237</value></attributableMortality><attributableMortality><age>62</age><sex>0</sex><value>0.008889319</value></attributableMortality><attributableMortality><age>62</age><sex>1</sex><value>0.006867687</value></attributableMortality><attributableMortality><age>63</age><sex>0</sex><value>0.009992208</value></attributableMortality><attributableMortality><age>63</age><sex>1</sex><value>0.007591681</value></attributableMortality><attributableMortality><age>64</age><sex>0</sex><value>0.011238138</value></attributableMortality><attributableMortality><age>64</age><sex>1</sex><value>0.008402201</value></attributableMortality><attributableMortality><age>65</age><sex>0</sex><value>0.012645154</value></attributableMortality><attributableMortality><age>65</age><sex>1</sex><value>0.009310499</value></attributableMortality><attributableMortality><age>66</age><sex>0</sex><value>0.014233277</value></attributableMortality><attributableMortality><age>66</age><sex>1</sex><value>0.010329211</value></attributableMortality><attributableMortality><age>67</age><sex>0</sex><value>0.01602463</value></attributableMortality><attributableMortality><age>67</age><sex>1</sex><value>0.011472489</value></attributableMortality><attributableMortality><age>68</age><sex>0</sex><value>0.018043542</value></attributableMortality><attributableMortality><age>68</age><sex>1</sex><value>0.012756105</value></attributableMortality><attributableMortality><age>69</age><sex>0</sex><value>0.020316638</value></attributableMortality><attributableMortality><age>69</age><sex>1</sex><value>0.014197567</value></attributableMortality><attributableMortality><age>70</age><sex>0</sex><value>0.022950228</value></attributableMortality><attributableMortality><age>70</age><sex>1</sex><value>0.015825724</value></attributableMortality><attributableMortality><age>71</age><sex>0</sex><value>0.025833106</value></attributableMortality><attributableMortality><age>71</age><sex>1</sex><value>0.01764448</value></attributableMortality><attributableMortality><age>72</age><sex>0</sex><value>0.029065711</value></attributableMortality><attributableMortality><age>72</age><sex>1</sex><value>0.01968503</value></attributableMortality><attributableMortality><age>73</age><sex>0</sex><value>0.032684047</value></attributableMortality><attributableMortality><age>73</age><sex>1</sex><value>0.02197245</value></attributableMortality><attributableMortality><age>74</age><sex>0</sex><value>0.03672614</value></attributableMortality><attributableMortality><age>74</age><sex>1</sex><value>0.024533661</value></attributableMortality><attributableMortality><age>75</age><sex>0</sex><value>0.041231807</value></attributableMortality><attributableMortality><age>75</age><sex>1</sex><value>0.027397325</value></attributableMortality><attributableMortality><age>76</age><sex>0</sex><value>0.04624229</value></attributableMortality><attributableMortality><age>76</age><sex>1</sex><value>0.030593682</value></attributableMortality><attributableMortality><age>77</age><sex>0</sex><value>0.051799864</value></attributableMortality><attributableMortality><age>77</age><sex>1</sex><value>0.03415432</value></attributableMortality><attributableMortality><age>78</age><sex>0</sex><value>0.057947297</value></attributableMortality><attributableMortality><age>78</age><sex>1</sex><value>0.038111906</value></attributableMortality><attributableMortality><age>79</age><sex>0</sex><value>0.06472734</value></attributableMortality><attributableMortality><age>79</age><sex>1</sex><value>0.042499915</value></attributableMortality><attributableMortality><age>80</age><sex>0</sex><value>0.07244147</value></attributableMortality><attributableMortality><age>80</age><sex>1</sex><value>0.047392007</value></attributableMortality><attributableMortality><age>81</age><sex>0</sex><value>0.08064318</value></attributableMortality><attributableMortality><age>81</age><sex>1</sex><value>0.052749015</value></attributableMortality><attributableMortality><age>82</age><sex>0</sex><value>0.089602746</value></attributableMortality><attributableMortality><age>82</age><sex>1</sex><value>0.05864004</value></attributableMortality><attributableMortality><age>83</age><sex>0</sex><value>0.09935724</value></attributableMortality><attributableMortality><age>83</age><sex>1</sex><value>0.06510005</value></attributableMortality><attributableMortality><age>84</age><sex>0</sex><value>0.10994109</value></attributableMortality><attributableMortality><age>84</age><sex>1</sex><value>0.07216485</value></attributableMortality><attributableMortality><age>85</age><sex>0</sex><value>0.121385984</value></attributableMortality><attributableMortality><age>85</age><sex>1</sex><value>0.07987195</value></attributableMortality><attributableMortality><age>86</age><sex>0</sex><value>0.13372102</value></attributableMortality><attributableMortality><age>86</age><sex>1</sex><value>0.088262185</value></attributableMortality><attributableMortality><age>87</age><sex>0</sex><value>0.14697312</value></attributableMortality><attributableMortality><age>87</age><sex>1</sex><value>0.09738193</value></attributableMortality><attributableMortality><age>88</age><sex>0</sex><value>0.14697644</value></attributableMortality><attributableMortality><age>88</age><sex>1</sex><value>0.09738198</value></attributableMortality><attributableMortality><age>89</age><sex>0</sex><value>0.14697964</value></attributableMortality><attributableMortality><age>89</age><sex>1</sex><value>0.0973821</value></attributableMortality><attributableMortality><age>90</age><sex>0</sex><value>0.14698263</value></attributableMortality><attributableMortality><age>90</age><sex>1</sex><value>0.09738229</value></attributableMortality><attributableMortality><age>91</age><sex>0</sex><value>0.14698529</value></attributableMortality><attributableMortality><age>91</age><sex>1</sex><value>0.09738254</value></attributableMortality><attributableMortality><age>92</age><sex>0</sex><value>0.14698757</value></attributableMortality><attributableMortality><age>92</age><sex>1</sex><value>0.09738285</value></attributableMortality><attributableMortality><age>93</age><sex>0</sex><value>0.14698933</value></attributableMortality><attributableMortality><age>93</age><sex>1</sex><value>0.097383216</value></attributableMortality><attributableMortality><age>94</age><sex>0</sex><value>0.14699045</value></attributableMortality><attributableMortality><age>94</age><sex>1</sex><value>0.097383626</value></attributableMortality><attributableMortality><age>95</age><sex>0</sex><value>0.1469908</value></attributableMortality><attributableMortality><age>95</age><sex>1</sex><value>0.09738408</value></attributableMortality></attributableMortalities>
