# Supplementary material for: Identification of differences in health impact modelling of salt reduction
Source: PLoS One. 2017 Nov 28;12(11):e0186760. doi: 10.1371/journal.pone.0186760 (PMC5705127; doi:10.1371/journal.pone.0186760)
Supplement: S4 Data — (ZIP) [file pone.0186760.s004.zip › New CVD data/Simulations/New_CVD_data/parameters/attributableMort_1_0_IHD.xml]

<?xml version="1.0" encoding="UTF-8" standalone="no"?><attributableMortalities><attributableMortality><age>0</age><sex>0</sex><value>0.0010175568</value></attributableMortality><attributableMortality><age>0</age><sex>1</sex><value>0.0010609918</value></attributableMortality><attributableMortality><age>1</age><sex>0</sex><value>0.0010175605</value></attributableMortality><attributableMortality><age>1</age><sex>1</sex><value>0.0010609915</value></attributableMortality><attributableMortality><age>2</age><sex>0</sex><value>0.0010175633</value></attributableMortality><attributableMortality><age>2</age><sex>1</sex><value>0.0010609913</value></attributableMortality><attributableMortality><age>3</age><sex>0</sex><value>0.0010175651</value></attributableMortality><attributableMortality><age>3</age><sex>1</sex><value>0.0010609912</value></attributableMortality><attributableMortality><age>4</age><sex>0</sex><value>0.0010175663</value></attributableMortality><attributableMortality><age>4</age><sex>1</sex><value>0.0010609908</value></attributableMortality><attributableMortality><age>5</age><sex>0</sex><value>0.0010175669</value></attributableMortality><attributableMortality><age>5</age><sex>1</sex><value>0.0010609907</value></attributableMortality><attributableMortality><age>6</age><sex>0</sex><value>0.0010175668</value></attributableMortality><attributableMortality><age>6</age><sex>1</sex><value>0.0010609904</value></attributableMortality><attributableMortality><age>7</age><sex>0</sex><value>0.0010175661</value></attributableMortality><attributableMortality><age>7</age><sex>1</sex><value>0.0010609899</value></attributableMortality><attributableMortality><age>8</age><sex>0</sex><value>0.0010175648</value></attributableMortality><attributableMortality><age>8</age><sex>1</sex><value>0.0010609896</value></attributableMortality><attributableMortality><age>9</age><sex>0</sex><value>0.001017563</value></attributableMortality><attributableMortality><age>9</age><sex>1</sex><value>0.0010609892</value></attributableMortality><attributableMortality><age>10</age><sex>0</sex><value>0.0010175605</value></attributableMortality><attributableMortality><age>10</age><sex>1</sex><value>0.0010609886</value></attributableMortality><attributableMortality><age>11</age><sex>0</sex><value>0.0010175575</value></attributableMortality><attributableMortality><age>11</age><sex>1</sex><value>0.001060988</value></attributableMortality><attributableMortality><age>12</age><sex>0</sex><value>0.0010175536</value></attributableMortality><attributableMortality><age>12</age><sex>1</sex><value>0.0010609875</value></attributableMortality><attributableMortality><age>13</age><sex>0</sex><value>0.0010175491</value></attributableMortality><attributableMortality><age>13</age><sex>1</sex><value>0.0010609867</value></attributableMortality><attributableMortality><age>14</age><sex>0</sex><value>0.0010175437</value></attributableMortality><attributableMortality><age>14</age><sex>1</sex><value>0.0010609858</value></attributableMortality><attributableMortality><age>15</age><sex>0</sex><value>0.0010175374</value></attributableMortality><attributableMortality><age>15</age><sex>1</sex><value>0.0010609848</value></attributableMortality><attributableMortality><age>16</age><sex>0</sex><value>0.00101753</value></attributableMortality><attributableMortality><age>16</age><sex>1</sex><value>0.0010609837</value></attributableMortality><attributableMortality><age>17</age><sex>0</sex><value>0.0010175214</value></attributableMortality><attributableMortality><age>17</age><sex>1</sex><value>0.0010609826</value></attributableMortality><attributableMortality><age>18</age><sex>0</sex><value>0.0010175115</value></attributableMortality><attributableMortality><age>18</age><sex>1</sex><value>0.0010609812</value></attributableMortality><attributableMortality><age>19</age><sex>0</sex><value>0.0010175001</value></attributableMortality><attributableMortality><age>19</age><sex>1</sex><value>0.0010609797</value></attributableMortality><attributableMortality><age>20</age><sex>0</sex><value>0.0010174868</value></attributableMortality><attributableMortality><age>20</age><sex>1</sex><value>0.0010609779</value></attributableMortality><attributableMortality><age>21</age><sex>0</sex><value>0.0010174717</value></attributableMortality><attributableMortality><age>21</age><sex>1</sex><value>0.001060976</value></attributableMortality><attributableMortality><age>22</age><sex>0</sex><value>0.0010174543</value></attributableMortality><attributableMortality><age>22</age><sex>1</sex><value>0.0010609737</value></attributableMortality><attributableMortality><age>23</age><sex>0</sex><value>0.0010174345</value></attributableMortality><attributableMortality><age>23</age><sex>1</sex><value>0.0010609712</value></attributableMortality><attributableMortality><age>24</age><sex>0</sex><value>0.0010174118</value></attributableMortality><attributableMortality><age>24</age><sex>1</sex><value>0.0010609685</value></attributableMortality><attributableMortality><age>25</age><sex>0</sex><value>0.001017386</value></attributableMortality><attributableMortality><age>25</age><sex>1</sex><value>0.0010609652</value></attributableMortality><attributableMortality><age>26</age><sex>0</sex><value>0.0010173566</value></attributableMortality><attributableMortality><age>26</age><sex>1</sex><value>0.0010609617</value></attributableMortality><attributableMortality><age>27</age><sex>0</sex><value>0.0010173233</value></attributableMortality><attributableMortality><age>27</age><sex>1</sex><value>0.0010609578</value></attributableMortality><attributableMortality><age>28</age><sex>0</sex><value>0.0010172854</value></attributableMortality><attributableMortality><age>28</age><sex>1</sex><value>0.0010609531</value></attributableMortality><attributableMortality><age>29</age><sex>0</sex><value>0.0010172426</value></attributableMortality><attributableMortality><age>29</age><sex>1</sex><value>0.0010609482</value></attributableMortality><attributableMortality><age>30</age><sex>0</sex><value>0.001017194</value></attributableMortality><attributableMortality><age>30</age><sex>1</sex><value>0.0010609427</value></attributableMortality><attributableMortality><age>31</age><sex>0</sex><value>0.0010171392</value></attributableMortality><attributableMortality><age>31</age><sex>1</sex><value>0.0010609364</value></attributableMortality><attributableMortality><age>32</age><sex>0</sex><value>0.0010170775</value></attributableMortality><attributableMortality><age>32</age><sex>1</sex><value>0.0010609294</value></attributableMortality><attributableMortality><age>33</age><sex>0</sex><value>0.001017008</value></attributableMortality><attributableMortality><age>33</age><sex>1</sex><value>0.0010609217</value></attributableMortality><attributableMortality><age>34</age><sex>0</sex><value>0.0010169297</value></attributableMortality><attributableMortality><age>34</age><sex>1</sex><value>0.0010609131</value></attributableMortality><attributableMortality><age>35</age><sex>0</sex><value>0.0010168423</value></attributableMortality><attributableMortality><age>35</age><sex>1</sex><value>0.0010609034</value></attributableMortality><attributableMortality><age>36</age><sex>0</sex><value>0.0010167435</value></attributableMortality><attributableMortality><age>36</age><sex>1</sex><value>0.0010608865</value></attributableMortality><attributableMortality><age>37</age><sex>0</sex><value>0.001016625</value></attributableMortality><attributableMortality><age>37</age><sex>1</sex><value>0.0010608663</value></attributableMortality><attributableMortality><age>38</age><sex>0</sex><value>0.0010164836</value></attributableMortality><attributableMortality><age>38</age><sex>1</sex><value>0.001060842</value></attributableMortality><attributableMortality><age>39</age><sex>0</sex><value>0.0010163151</value></attributableMortality><attributableMortality><age>39</age><sex>1</sex><value>0.0010608129</value></attributableMortality><attributableMortality><age>40</age><sex>0</sex><value>0.0010161144</value></attributableMortality><attributableMortality><age>40</age><sex>1</sex><value>0.0010607778</value></attributableMortality><attributableMortality><age>41</age><sex>0</sex><value>0.0010158762</value></attributableMortality><attributableMortality><age>41</age><sex>1</sex><value>0.0010607358</value></attributableMortality><attributableMortality><age>42</age><sex>0</sex><value>0.001015594</value></attributableMortality><attributableMortality><age>42</age><sex>1</sex><value>0.0010606853</value></attributableMortality><attributableMortality><age>43</age><sex>0</sex><value>0.0010152602</value></attributableMortality><attributableMortality><age>43</age><sex>1</sex><value>0.0010606244</value></attributableMortality><attributableMortality><age>44</age><sex>0</sex><value>0.0010148671</value></attributableMortality><attributableMortality><age>44</age><sex>1</sex><value>0.001060551</value></attributableMortality><attributableMortality><age>45</age><sex>0</sex><value>0.0010144048</value></attributableMortality><attributableMortality><age>45</age><sex>1</sex><value>0.0010604629</value></attributableMortality><attributableMortality><age>46</age><sex>0</sex><value>0.0010138632</value></attributableMortality><attributableMortality><age>46</age><sex>1</sex><value>0.001060357</value></attributableMortality><attributableMortality><age>47</age><sex>0</sex><value>0.0010132309</value></attributableMortality><attributableMortality><age>47</age><sex>1</sex><value>0.0010602303</value></attributableMortality><attributableMortality><age>48</age><sex>0</sex><value>0.0010124953</value></attributableMortality><attributableMortality><age>48</age><sex>1</sex><value>0.0010600787</value></attributableMortality><attributableMortality><age>49</age><sex>0</sex><value>0.0010116427</value></attributableMortality><attributableMortality><age>49</age><sex>1</sex><value>0.0010598983</value></attributableMortality><attributableMortality><age>50</age><sex>0</sex><value>0.0010114763</value></attributableMortality><attributableMortality><age>50</age><sex>1</sex><value>0.0010604635</value></attributableMortality><attributableMortality><age>51</age><sex>0</sex><value>0.001114235</value></attributableMortality><attributableMortality><age>51</age><sex>1</sex><value>0.0011511953</value></attributableMortality><attributableMortality><age>52</age><sex>0</sex><value>0.0012293438</value></attributableMortality><attributableMortality><age>52</age><sex>1</sex><value>0.0012495923</value></attributableMortality><attributableMortality><age>53</age><sex>0</sex><value>0.0013583626</value></attributableMortality><attributableMortality><age>53</age><sex>1</sex><value>0.0013563724</value></attributableMortality><attributableMortality><age>54</age><sex>0</sex><value>0.001503052</value></attributableMortality><attributableMortality><age>54</age><sex>1</sex><value>0.0014723324</value></attributableMortality><attributableMortality><age>55</age><sex>0</sex><value>0.0016654006</value></attributableMortality><attributableMortality><age>55</age><sex>1</sex><value>0.0015983592</value></attributableMortality><attributableMortality><age>56</age><sex>0</sex><value>0.0018476524</value></attributableMortality><attributableMortality><age>56</age><sex>1</sex><value>0.00173544</value></attributableMortality><attributableMortality><age>57</age><sex>0</sex><value>0.0020523388</value></attributableMortality><attributableMortality><age>57</age><sex>1</sex><value>0.0018846758</value></attributableMortality><attributableMortality><age>58</age><sex>0</sex><value>0.0022823145</value></attributableMortality><attributableMortality><age>58</age><sex>1</sex><value>0.002047296</value></attributableMortality><attributableMortality><age>59</age><sex>0</sex><value>0.0025407975</value></attributableMortality><attributableMortality><age>59</age><sex>1</sex><value>0.0022246754</value></attributableMortality><attributableMortality><age>60</age><sex>0</sex><value>0.0028406908</value></attributableMortality><attributableMortality><age>60</age><sex>1</sex><value>0.0024194582</value></attributableMortality><attributableMortality><age>61</age><sex>0</sex><value>0.003169268</value></attributableMortality><attributableMortality><age>61</age><sex>1</sex><value>0.0026313937</value></attributableMortality><attributableMortality><age>62</age><sex>0</sex><value>0.003538976</value></attributableMortality><attributableMortality><age>62</age><sex>1</sex><value>0.0028633405</value></attributableMortality><attributableMortality><age>63</age><sex>0</sex><value>0.003955037</value></attributableMortality><attributableMortality><age>63</age><sex>1</sex><value>0.0031174894</value></attributableMortality><attributableMortality><age>64</age><sex>0</sex><value>0.004423323</value></attributableMortality><attributableMortality><age>64</age><sex>1</sex><value>0.003396308</value></attributableMortality><attributableMortality><age>65</age><sex>0</sex><value>0.004950429</value></attributableMortality><attributableMortality><age>65</age><sex>1</sex><value>0.0037025807</value></attributableMortality><attributableMortality><age>66</age><sex>0</sex><value>0.0055437563</value></attributableMortality><attributableMortality><age>66</age><sex>1</sex><value>0.0040394543</value></attributableMortality><attributableMortality><age>67</age><sex>0</sex><value>0.0062116077</value></attributableMortality><attributableMortality><age>67</age><sex>1</sex><value>0.0044104923</value></attributableMortality><attributableMortality><age>68</age><sex>0</sex><value>0.0069632805</value></attributableMortality><attributableMortality><age>68</age><sex>1</sex><value>0.004819733</value></attributableMortality><attributableMortality><age>69</age><sex>0</sex><value>0.0078091794</value></attributableMortality><attributableMortality><age>69</age><sex>1</sex><value>0.0052717645</value></attributableMortality><attributableMortality><age>70</age><sex>0</sex><value>0.008809103</value></attributableMortality><attributableMortality><age>70</age><sex>1</sex><value>0.0057783</value></attributableMortality><attributableMortality><age>71</age><sex>0</sex><value>0.009887925</value></attributableMortality><attributableMortality><age>71</age><sex>1</sex><value>0.00633356</value></attributableMortality><attributableMortality><age>72</age><sex>0</sex><value>0.011101342</value></attributableMortality><attributableMortality><age>72</age><sex>1</sex><value>0.0069497996</value></attributableMortality><attributableMortality><age>73</age><sex>0</sex><value>0.012465634</value></attributableMortality><attributableMortality><age>73</age><sex>1</sex><value>0.007634824</value></attributableMortality><attributableMortality><age>74</age><sex>0</sex><value>0.013998893</value></attributableMortality><attributableMortality><age>74</age><sex>1</sex><value>0.008397581</value></attributableMortality><attributableMortality><age>75</age><sex>0</sex><value>0.01572118</value></attributableMortality><attributableMortality><age>75</age><sex>1</sex><value>0.009248339</value></attributableMortality><attributableMortality><age>76</age><sex>0</sex><value>0.017654698</value></attributableMortality><attributableMortality><age>76</age><sex>1</sex><value>0.010198908</value></attributableMortality><attributableMortality><age>77</age><sex>0</sex><value>0.019823987</value></attributableMortality><attributableMortality><age>77</age><sex>1</sex><value>0.011262902</value></attributableMortality><attributableMortality><age>78</age><sex>0</sex><value>0.022256074</value></attributableMortality><attributableMortality><age>78</age><sex>1</sex><value>0.012456039</value></attributableMortality><attributableMortality><age>79</age><sex>0</sex><value>0.024980677</value></attributableMortality><attributableMortality><age>79</age><sex>1</sex><value>0.013796503</value></attributableMortality><attributableMortality><age>80</age><sex>0</sex><value>0.028201222</value></attributableMortality><attributableMortality><age>80</age><sex>1</sex><value>0.015334132</value></attributableMortality><attributableMortality><age>81</age><sex>0</sex><value>0.031633835</value></attributableMortality><attributableMortality><age>81</age><sex>1</sex><value>0.017040582</value></attributableMortality><attributableMortality><age>82</age><sex>0</sex><value>0.035467915</value></attributableMortality><attributableMortality><age>82</age><sex>1</sex><value>0.018969065</value></attributableMortality><attributableMortality><age>83</age><sex>0</sex><value>0.039745618</value></attributableMortality><attributableMortality><age>83</age><sex>1</sex><value>0.021152882</value></attributableMortality><attributableMortality><age>84</age><sex>0</sex><value>0.044512518</value></attributableMortality><attributableMortality><age>84</age><sex>1</sex><value>0.02363095</value></attributableMortality><attributableMortality><age>85</age><sex>0</sex><value>0.049817745</value></attributableMortality><attributableMortality><age>85</age><sex>1</sex><value>0.026448837</value></attributableMortality><attributableMortality><age>86</age><sex>0</sex><value>0.05571397</value></attributableMortality><attributableMortality><age>86</age><sex>1</sex><value>0.029660027</value></attributableMortality><attributableMortality><age>87</age><sex>0</sex><value>0.062257487</value></attributableMortality><attributableMortality><age>87</age><sex>1</sex><value>0.03332741</value></attributableMortality><attributableMortality><age>88</age><sex>0</sex><value>0.062260695</value></attributableMortality><attributableMortality><age>88</age><sex>1</sex><value>0.03332747</value></attributableMortality><attributableMortality><age>89</age><sex>0</sex><value>0.06226378</value></attributableMortality><attributableMortality><age>89</age><sex>1</sex><value>0.033327613</value></attributableMortality><attributableMortality><age>90</age><sex>0</sex><value>0.06226666</value></attributableMortality><attributableMortality><age>90</age><sex>1</sex><value>0.033327833</value></attributableMortality><attributableMortality><age>91</age><sex>0</sex><value>0.062269244</value></attributableMortality><attributableMortality><age>91</age><sex>1</sex><value>0.033328123</value></attributableMortality><attributableMortality><age>92</age><sex>0</sex><value>0.062271442</value></attributableMortality><attributableMortality><age>92</age><sex>1</sex><value>0.033328485</value></attributableMortality><attributableMortality><age>93</age><sex>0</sex><value>0.06227315</value></attributableMortality><attributableMortality><age>93</age><sex>1</sex><value>0.03332891</value></attributableMortality><attributableMortality><age>94</age><sex>0</sex><value>0.062274247</value></attributableMortality><attributableMortality><age>94</age><sex>1</sex><value>0.03332939</value></attributableMortality><attributableMortality><age>95</age><sex>0</sex><value>0.062274612</value></attributableMortality><attributableMortality><age>95</age><sex>1</sex><value>0.03332992</value></attributableMortality></attributableMortalities>
