# Supplementary material for: Identification of differences in health impact modelling of salt reduction
Source: PLoS One. 2017 Nov 28;12(11):e0186760. doi: 10.1371/journal.pone.0186760 (PMC5705127; doi:10.1371/journal.pone.0186760)
Supplement: S4 Data — (ZIP) [file pone.0186760.s004.zip › New CVD data/Simulations/New_CVD_data/parameters/baselineAbility.xml]

<?xml version="1.0" encoding="UTF-8" standalone="no"?><baselineAbility><ability><age>0</age><sex>0</sex><value>0.9797644575355426</value></ability><ability><age>0</age><sex>1</sex><value>0.9818820953369141</value></ability><ability><age>1</age><sex>0</sex><value>0.9791358113288879</value></ability><ability><age>1</age><sex>1</sex><value>0.9811042767749747</value></ability><ability><age>2</age><sex>0</sex><value>0.9784882661723218</value></ability><ability><age>2</age><sex>1</sex><value>0.9802937507629395</value></ability><ability><age>3</age><sex>0</sex><value>0.977821207046427</value></ability><ability><age>3</age><sex>1</sex><value>0.9794491529464722</value></ability><ability><age>4</age><sex>0</sex><value>0.9771340489387512</value></ability><ability><age>4</age><sex>1</sex><value>0.9785692036284106</value></ability><ability><age>5</age><sex>0</sex><value>0.9764267068951676</value></ability><ability><age>5</age><sex>1</sex><value>0.9776528905289384</value></ability><ability><age>6</age><sex>0</sex><value>0.9757001233246319</value></ability><ability><age>6</age><sex>1</sex><value>0.9767004251480103</value></ability><ability><age>7</age><sex>0</sex><value>0.9749556012176158</value></ability><ability><age>7</age><sex>1</sex><value>0.9757124308779781</value></ability><ability><age>8</age><sex>0</sex><value>0.9741946458816528</value></ability><ability><age>8</age><sex>1</sex><value>0.9746896624565125</value></ability><ability><age>9</age><sex>0</sex><value>0.9734190106391907</value></ability><ability><age>9</age><sex>1</sex><value>0.9736333551712428</value></ability><ability><age>10</age><sex>0</sex><value>0.9726306458206102</value></ability><ability><age>10</age><sex>1</sex><value>0.9725448489189148</value></ability><ability><age>11</age><sex>0</sex><value>0.9718316764337113</value></ability><ability><age>11</age><sex>1</sex><value>0.9714260697364807</value></ability><ability><age>12</age><sex>0</sex><value>0.9710245612326338</value></ability><ability><age>12</age><sex>1</sex><value>0.9702790379524231</value></ability><ability><age>13</age><sex>0</sex><value>0.9702119433175157</value></ability><ability><age>13</age><sex>1</sex><value>0.9691063545059826</value></ability><ability><age>14</age><sex>0</sex><value>0.9693967364950347</value></ability><ability><age>14</age><sex>1</sex><value>0.9679109619209534</value></ability><ability><age>15</age><sex>0</sex><value>0.9685820972788404</value></ability><ability><age>15</age><sex>1</sex><value>0.9666962267442553</value></ability><ability><age>16</age><sex>0</sex><value>0.9677714267231317</value></ability><ability><age>16</age><sex>1</sex><value>0.9654659628868103</value></ability><ability><age>17</age><sex>0</sex><value>0.9669683406110102</value></ability><ability><age>17</age><sex>1</sex><value>0.9642243244586407</value></ability><ability><age>18</age><sex>0</sex><value>0.9661767482757568</value></ability><ability><age>18</age><sex>1</sex><value>0.9629760384559631</value></ability><ability><age>19</age><sex>0</sex><value>0.9654006653626608</value></ability><ability><age>19</age><sex>1</sex><value>0.9617262782921382</value></ability><ability><age>20</age><sex>0</sex><value>0.9646444356962133</value></ability><ability><age>20</age><sex>1</sex><value>0.9604805111885071</value></ability><ability><age>21</age><sex>0</sex><value>0.9639124983726637</value></ability><ability><age>21</age><sex>1</sex><value>0.9592447936826186</value></ability><ability><age>22</age><sex>0</sex><value>0.9632094875909734</value></ability><ability><age>22</age><sex>1</sex><value>0.9580254386992783</value></ability><ability><age>23</age><sex>0</sex><value>0.9625401496887207</value></ability><ability><age>23</age><sex>1</sex><value>0.956829220081813</value></ability><ability><age>24</age><sex>0</sex><value>0.961909294128418</value></ability><ability><age>24</age><sex>1</sex><value>0.9556632310698835</value></ability><ability><age>25</age><sex>0</sex><value>0.9613218802552556</value></ability><ability><age>25</age><sex>1</sex><value>0.9545348635158967</value></ability><ability><age>26</age><sex>0</sex><value>0.9607827663421631</value></ability><ability><age>26</age><sex>1</sex><value>0.9534517483610523</value></ability><ability><age>27</age><sex>0</sex><value>0.9602940683528175</value></ability><ability><age>27</age><sex>1</sex><value>0.9524188041687012</value></ability><ability><age>28</age><sex>0</sex><value>0.9598490916871936</value></ability><ability><age>28</age><sex>1</sex><value>0.9514321684837341</value></ability><ability><age>29</age><sex>0</sex><value>0.9594390988349915</value></ability><ability><age>29</age><sex>1</sex><value>0.9504854083061218</value></ability><ability><age>30</age><sex>0</sex><value>0.9590548021704977</value></ability><ability><age>30</age><sex>1</sex><value>0.949571430683136</value></ability><ability><age>31</age><sex>0</sex><value>0.9586865124999264</value></ability><ability><age>31</age><sex>1</sex><value>0.9486822797130434</value></ability><ability><age>32</age><sex>0</sex><value>0.9583241419333653</value></ability><ability><age>32</age><sex>1</sex><value>0.9478092438713958</value></ability><ability><age>33</age><sex>0</sex><value>0.9579572677612305</value></ability><ability><age>33</age><sex>1</sex><value>0.946943037689737</value></ability><ability><age>34</age><sex>0</sex><value>0.9575750413903125</value></ability><ability><age>34</age><sex>1</sex><value>0.9460736356689534</value></ability><ability><age>35</age><sex>0</sex><value>0.9571663365240601</value></ability><ability><age>35</age><sex>1</sex><value>0.9451904296875</value></ability><ability><age>36</age><sex>0</sex><value>0.9567195385418126</value></ability><ability><age>36</age><sex>1</sex><value>0.9442820212530457</value></ability><ability><age>37</age><sex>0</sex><value>0.9562225341796875</value></ability><ability><age>37</age><sex>1</sex><value>0.9433364920728571</value></ability><ability><age>38</age><sex>0</sex><value>0.9556625485420227</value></ability><ability><age>38</age><sex>1</sex><value>0.9423410296440125</value></ability><ability><age>39</age><sex>0</sex><value>0.9550262093544006</value></ability><ability><age>39</age><sex>1</sex><value>0.9412820557420204</value></ability><ability><age>40</age><sex>0</sex><value>0.9542988889497113</value></ability><ability><age>40</age><sex>1</sex><value>0.9401450157165527</value></ability><ability><age>41</age><sex>0</sex><value>0.9534650924776437</value></ability><ability><age>41</age><sex>1</sex><value>0.9389142582987037</value></ability><ability><age>42</age><sex>0</sex><value>0.9525077169949833</value></ability><ability><age>42</age><sex>1</sex><value>0.9375729109830048</value></ability><ability><age>43</age><sex>0</sex><value>0.9514079093933105</value></ability><ability><age>43</age><sex>1</sex><value>0.9361026287078857</value></ability><ability><age>44</age><sex>0</sex><value>0.9501446485519409</value></ability><ability><age>44</age><sex>1</sex><value>0.9344832673486487</value></ability><ability><age>45</age><sex>0</sex><value>0.948694348535555</value></ability><ability><age>45</age><sex>1</sex><value>0.93269282579422</value></ability><ability><age>46</age><sex>0</sex><value>0.9470301314129073</value></ability><ability><age>46</age><sex>1</sex><value>0.9307067401341582</value></ability><ability><age>47</age><sex>0</sex><value>0.945121332239827</value></ability><ability><age>47</age><sex>1</sex><value>0.9284978240017197</value></ability><ability><age>48</age><sex>0</sex><value>0.9429333209991455</value></ability><ability><age>48</age><sex>1</sex><value>0.9260361275265296</value></ability><ability><age>49</age><sex>0</sex><value>0.9404418280733273</value></ability><ability><age>49</age><sex>1</sex><value>0.9233024716377258</value></ability><ability><age>50</age><sex>0</sex><value>0.9376357392216583</value></ability><ability><age>50</age><sex>1</sex><value>0.9202904687023745</value></ability><ability><age>51</age><sex>0</sex><value>0.934503667021776</value></ability><ability><age>51</age><sex>1</sex><value>0.9169941544532776</value></ability><ability><age>52</age><sex>0</sex><value>0.9310338952448077</value></ability><ability><age>52</age><sex>1</sex><value>0.9134078621864319</value></ability><ability><age>53</age><sex>0</sex><value>0.9272149070433174</value></ability><ability><age>53</age><sex>1</sex><value>0.9095263481140137</value></ability><ability><age>54</age><sex>0</sex><value>0.9230360151189422</value></ability><ability><age>54</age><sex>1</sex><value>0.9053453401410367</value></ability><ability><age>55</age><sex>0</sex><value>0.9184879435435915</value></ability><ability><age>55</age><sex>1</sex><value>0.9008618832389523</value></ability><ability><age>56</age><sex>0</sex><value>0.9135635476364022</value></ability><ability><age>56</age><sex>1</sex><value>0.8960746249274216</value></ability><ability><age>57</age><sex>0</sex><value>0.9082586610459705</value></ability><ability><age>57</age><sex>1</sex><value>0.8909842914584064</value></ability><ability><age>58</age><sex>0</sex><value>0.9025727942193029</value></ability><ability><age>58</age><sex>1</sex><value>0.8855941658620814</value></ability><ability><age>59</age><sex>0</sex><value>0.8965100870722844</value></ability><ability><age>59</age><sex>1</sex><value>0.8799104001231023</value></ability><ability><age>60</age><sex>0</sex><value>0.8900800986639062</value></ability><ability><age>60</age><sex>1</sex><value>0.8739424990665297</value></ability><ability><age>61</age><sex>0</sex><value>0.8832986265994888</value></ability><ability><age>61</age><sex>1</sex><value>0.8677036476600011</value></ability><ability><age>62</age><sex>0</sex><value>0.8761884997800127</value></ability><ability><age>62</age><sex>1</sex><value>0.8612111580641209</value></ability><ability><age>63</age><sex>0</sex><value>0.8687802582080538</value></ability><ability><age>63</age><sex>1</sex><value>0.8544866559056783</value></ability><ability><age>64</age><sex>0</sex><value>0.8611126408687649</value></ability><ability><age>64</age><sex>1</sex><value>0.8475564382932566</value></ability><ability><age>65</age><sex>0</sex><value>0.8532329797744751</value></ability><ability><age>65</age><sex>1</sex><value>0.8404515637729473</value></ability><ability><age>66</age><sex>0</sex><value>0.845197312185975</value></ability><ability><age>66</age><sex>1</sex><value>0.833207905292511</value></ability><ability><age>67</age><sex>0</sex><value>0.837070371807413</value></ability><ability><age>67</age><sex>1</sex><value>0.8258662819862366</value></ability><ability><age>68</age><sex>0</sex><value>0.8289251978582302</value></ability><ability><age>68</age><sex>1</sex><value>0.8184722065925598</value></ability><ability><age>69</age><sex>0</sex><value>0.8208425928690617</value></ability><ability><age>69</age><sex>1</sex><value>0.8110756874084473</value></ability><ability><age>70</age><sex>0</sex><value>0.8129016491146783</value></ability><ability><age>70</age><sex>1</sex><value>0.8037252426147461</value></ability><ability><age>71</age><sex>0</sex><value>0.805138349533081</value></ability><ability><age>71</age><sex>1</sex><value>0.7964408645424292</value></ability><ability><age>72</age><sex>0</sex><value>0.797570381331271</value></ability><ability><age>72</age><sex>1</sex><value>0.7892309560441456</value></ability><ability><age>73</age><sex>0</sex><value>0.7902115167813127</value></ability><ability><age>73</age><sex>1</sex><value>0.7821022490692663</value></ability><ability><age>74</age><sex>0</sex><value>0.7830718441705224</value></ability><ability><age>74</age><sex>1</sex><value>0.775059700012207</value></ability><ability><age>75</age><sex>0</sex><value>0.7761578559875488</value></ability><ability><age>75</age><sex>1</sex><value>0.7681065060392165</value></ability><ability><age>76</age><sex>0</sex><value>0.7694726141516693</value></ability><ability><age>76</age><sex>1</sex><value>0.7612442970275879</value></ability><ability><age>77</age><sex>0</sex><value>0.763015828363922</value></ability><ability><age>77</age><sex>1</sex><value>0.7544732093811035</value></ability><ability><age>78</age><sex>0</sex><value>0.7567841392449871</value></ability><ability><age>78</age><sex>1</sex><value>0.7477914380238857</value></ability><ability><age>79</age><sex>0</sex><value>0.7507713437080383</value></ability><ability><age>79</age><sex>1</sex><value>0.7411961054055981</value></ability><ability><age>80</age><sex>0</sex><value>0.7449686217067842</value></ability><ability><age>80</age><sex>1</sex><value>0.7346826791763306</value></ability><ability><age>81</age><sex>0</sex><value>0.7393645941013612</value></ability><ability><age>81</age><sex>1</sex><value>0.7282454068380927</value></ability><ability><age>82</age><sex>0</sex><value>0.7339457269507121</value></ability><ability><age>82</age><sex>1</sex><value>0.7218771199746754</value></ability><ability><age>83</age><sex>0</sex><value>0.7286964058876038</value></ability><ability><age>83</age><sex>1</sex><value>0.7155695557594299</value></ability><ability><age>84</age><sex>0</sex><value>0.7235992550849915</value></ability><ability><age>84</age><sex>1</sex><value>0.7093132525396071</value></ability><ability><age>85</age><sex>0</sex><value>0.7186352138724714</value></ability><ability><age>85</age><sex>1</sex><value>0.7030977415838361</value></ability><ability><age>86</age><sex>0</sex><value>0.7137836217880249</value></ability><ability><age>86</age><sex>1</sex><value>0.6969115138053894</value></ability><ability><age>87</age><sex>0</sex><value>0.7090225233738765</value></ability><ability><age>87</age><sex>1</sex><value>0.6907421946525574</value></ability><ability><age>88</age><sex>0</sex><value>0.7043380948585549</value></ability><ability><age>88</age><sex>1</sex><value>0.6845601327790349</value></ability><ability><age>89</age><sex>0</sex><value>0.6997010564491917</value></ability><ability><age>89</age><sex>1</sex><value>0.6783694788023076</value></ability><ability><age>90</age><sex>0</sex><value>0.6950857639312744</value></ability><ability><age>90</age><sex>1</sex><value>0.6721553802490234</value></ability><ability><age>91</age><sex>0</sex><value>0.6904657750520443</value></ability><ability><age>91</age><sex>1</sex><value>0.6659025856351236</value></ability><ability><age>92</age><sex>0</sex><value>0.6858159938292039</value></ability><ability><age>92</age><sex>1</sex><value>0.6595965027809143</value></ability><ability><age>93</age><sex>0</sex><value>0.6811289391491048</value></ability><ability><age>93</age><sex>1</sex><value>0.6532336473464966</value></ability><ability><age>94</age><sex>0</sex><value>0.6764052377063468</value></ability><ability><age>94</age><sex>1</sex><value>0.6468159556388855</value></ability><ability><age>95</age><sex>0</sex><value>0.6716456355660095</value></ability><ability><age>95</age><sex>1</sex><value>0.6403451816937844</value></ability></baselineAbility>
