# Supplementary material for: Identification of differences in health impact modelling of salt reduction
Source: PLoS One. 2017 Nov 28;12(11):e0186760. doi: 10.1371/journal.pone.0186760 (PMC5705127; doi:10.1371/journal.pone.0186760)
Supplement: S4 Data — (ZIP) [file pone.0186760.s004.zip › New CVD data/Simulations/New_CVD_data/parameters/baselineFatalIncidence_0_0_CVA.xml]

<?xml version="1.0" encoding="UTF-8" standalone="no"?><baselineFatalIncidences><baselineFatalIncidence><age>0</age><sex>0</sex><value>2.5330067E-7</value></baselineFatalIncidence><baselineFatalIncidence><age>0</age><sex>1</sex><value>2.2366713E-7</value></baselineFatalIncidence><baselineFatalIncidence><age>1</age><sex>0</sex><value>2.9117788E-7</value></baselineFatalIncidence><baselineFatalIncidence><age>1</age><sex>1</sex><value>2.571131E-7</value></baselineFatalIncidence><baselineFatalIncidence><age>2</age><sex>0</sex><value>3.3440887E-7</value></baselineFatalIncidence><baselineFatalIncidence><age>2</age><sex>1</sex><value>2.9528647E-7</value></baselineFatalIncidence><baselineFatalIncidence><age>3</age><sex>0</sex><value>3.8370231E-7</value></baselineFatalIncidence><baselineFatalIncidence><age>3</age><sex>1</sex><value>3.3881312E-7</value></baselineFatalIncidence><baselineFatalIncidence><age>4</age><sex>0</sex><value>4.398538E-7</value></baselineFatalIncidence><baselineFatalIncidence><age>4</age><sex>1</sex><value>3.8839545E-7</value></baselineFatalIncidence><baselineFatalIncidence><age>5</age><sex>0</sex><value>5.0375525E-7</value></baselineFatalIncidence><baselineFatalIncidence><age>5</age><sex>1</sex><value>4.448211E-7</value></baselineFatalIncidence><baselineFatalIncidence><age>6</age><sex>0</sex><value>5.7640557E-7</value></baselineFatalIncidence><baselineFatalIncidence><age>6</age><sex>1</sex><value>5.0897205E-7</value></baselineFatalIncidence><baselineFatalIncidence><age>7</age><sex>0</sex><value>6.58922E-7</value></baselineFatalIncidence><baselineFatalIncidence><age>7</age><sex>1</sex><value>5.818349E-7</value></baselineFatalIncidence><baselineFatalIncidence><age>8</age><sex>0</sex><value>7.525531E-7</value></baselineFatalIncidence><baselineFatalIncidence><age>8</age><sex>1</sex><value>6.645122E-7</value></baselineFatalIncidence><baselineFatalIncidence><age>9</age><sex>0</sex><value>8.586923E-7</value></baselineFatalIncidence><baselineFatalIncidence><age>9</age><sex>1</sex><value>7.5823425E-7</value></baselineFatalIncidence><baselineFatalIncidence><age>10</age><sex>0</sex><value>9.788932E-7</value></baselineFatalIncidence><baselineFatalIncidence><age>10</age><sex>1</sex><value>8.643729E-7</value></baselineFatalIncidence><baselineFatalIncidence><age>11</age><sex>0</sex><value>1.1148859E-6</value></baselineFatalIncidence><baselineFatalIncidence><age>11</age><sex>1</sex><value>9.844558E-7</value></baselineFatalIncidence><baselineFatalIncidence><age>12</age><sex>0</sex><value>1.2685942E-6</value></baselineFatalIncidence><baselineFatalIncidence><age>12</age><sex>1</sex><value>1.1201819E-6</value></baselineFatalIncidence><baselineFatalIncidence><age>13</age><sex>0</sex><value>1.4421565E-6</value></baselineFatalIncidence><baselineFatalIncidence><age>13</age><sex>1</sex><value>1.273439E-6</value></baselineFatalIncidence><baselineFatalIncidence><age>14</age><sex>0</sex><value>1.6379452E-6</value></baselineFatalIncidence><baselineFatalIncidence><age>14</age><sex>1</sex><value>1.4463225E-6</value></baselineFatalIncidence><baselineFatalIncidence><age>15</age><sex>0</sex><value>1.85859E-6</value></baselineFatalIncidence><baselineFatalIncidence><age>15</age><sex>1</sex><value>1.6411543E-6</value></baselineFatalIncidence><baselineFatalIncidence><age>16</age><sex>0</sex><value>2.107003E-6</value></baselineFatalIncidence><baselineFatalIncidence><age>16</age><sex>1</sex><value>1.8605056E-6</value></baselineFatalIncidence><baselineFatalIncidence><age>17</age><sex>0</sex><value>2.3864043E-6</value></baselineFatalIncidence><baselineFatalIncidence><age>17</age><sex>1</sex><value>2.1072196E-6</value></baselineFatalIncidence><baselineFatalIncidence><age>18</age><sex>0</sex><value>2.7003507E-6</value></baselineFatalIncidence><baselineFatalIncidence><age>18</age><sex>1</sex><value>2.3844377E-6</value></baselineFatalIncidence><baselineFatalIncidence><age>19</age><sex>0</sex><value>3.052767E-6</value></baselineFatalIncidence><baselineFatalIncidence><age>19</age><sex>1</sex><value>2.6956247E-6</value></baselineFatalIncidence><baselineFatalIncidence><age>20</age><sex>0</sex><value>3.447977E-6</value></baselineFatalIncidence><baselineFatalIncidence><age>20</age><sex>1</sex><value>3.0445995E-6</value></baselineFatalIncidence><baselineFatalIncidence><age>21</age><sex>0</sex><value>3.890742E-6</value></baselineFatalIncidence><baselineFatalIncidence><age>21</age><sex>1</sex><value>3.4355655E-6</value></baselineFatalIncidence><baselineFatalIncidence><age>22</age><sex>0</sex><value>4.386294E-6</value></baselineFatalIncidence><baselineFatalIncidence><age>22</age><sex>1</sex><value>3.873143E-6</value></baselineFatalIncidence><baselineFatalIncidence><age>23</age><sex>0</sex><value>4.940381E-6</value></baselineFatalIncidence><baselineFatalIncidence><age>23</age><sex>1</sex><value>4.3624077E-6</value></baselineFatalIncidence><baselineFatalIncidence><age>24</age><sex>0</sex><value>5.5593036E-6</value></baselineFatalIncidence><baselineFatalIncidence><age>24</age><sex>1</sex><value>4.908923E-6</value></baselineFatalIncidence><baselineFatalIncidence><age>25</age><sex>0</sex><value>6.249966E-6</value></baselineFatalIncidence><baselineFatalIncidence><age>25</age><sex>1</sex><value>5.5187847E-6</value></baselineFatalIncidence><baselineFatalIncidence><age>26</age><sex>0</sex><value>7.0199208E-6</value></baselineFatalIncidence><baselineFatalIncidence><age>26</age><sex>1</sex><value>6.1986625E-6</value></baselineFatalIncidence><baselineFatalIncidence><age>27</age><sex>0</sex><value>7.877422E-6</value></baselineFatalIncidence><baselineFatalIncidence><age>27</age><sex>1</sex><value>6.9558446E-6</value></baselineFatalIncidence><baselineFatalIncidence><age>28</age><sex>0</sex><value>8.831475E-6</value></baselineFatalIncidence><baselineFatalIncidence><age>28</age><sex>1</sex><value>7.798284E-6</value></baselineFatalIncidence><baselineFatalIncidence><age>29</age><sex>0</sex><value>9.8919E-6</value></baselineFatalIncidence><baselineFatalIncidence><age>29</age><sex>1</sex><value>8.73465E-6</value></baselineFatalIncidence><baselineFatalIncidence><age>30</age><sex>0</sex><value>1.10693845E-5</value></baselineFatalIncidence><baselineFatalIncidence><age>30</age><sex>1</sex><value>9.7743805E-6</value></baselineFatalIncidence><baselineFatalIncidence><age>31</age><sex>0</sex><value>1.237555E-5</value></baselineFatalIncidence><baselineFatalIncidence><age>31</age><sex>1</sex><value>1.0927739E-5</value></baselineFatalIncidence><baselineFatalIncidence><age>32</age><sex>0</sex><value>1.3823017E-5</value></baselineFatalIncidence><baselineFatalIncidence><age>32</age><sex>1</sex><value>1.2205869E-5</value></baselineFatalIncidence><baselineFatalIncidence><age>33</age><sex>0</sex><value>1.5425474E-5</value></baselineFatalIncidence><baselineFatalIncidence><age>33</age><sex>1</sex><value>1.3620855E-5</value></baselineFatalIncidence><baselineFatalIncidence><age>34</age><sex>0</sex><value>1.7197744E-5</value></baselineFatalIncidence><baselineFatalIncidence><age>34</age><sex>1</sex><value>1.5185787E-5</value></baselineFatalIncidence><baselineFatalIncidence><age>35</age><sex>0</sex><value>1.9155865E-5</value></baselineFatalIncidence><baselineFatalIncidence><age>35</age><sex>1</sex><value>1.6914828E-5</value></baselineFatalIncidence><baselineFatalIncidence><age>36</age><sex>0</sex><value>2.13125E-5</value></baselineFatalIncidence><baselineFatalIncidence><age>36</age><sex>1</sex><value>1.8778559E-5</value></baselineFatalIncidence><baselineFatalIncidence><age>37</age><sex>0</sex><value>2.3671093E-5</value></baselineFatalIncidence><baselineFatalIncidence><age>37</age><sex>1</sex><value>2.0826405E-5</value></baselineFatalIncidence><baselineFatalIncidence><age>38</age><sex>0</sex><value>2.624698E-5</value></baselineFatalIncidence><baselineFatalIncidence><age>38</age><sex>1</sex><value>2.3074013E-5</value></baselineFatalIncidence><baselineFatalIncidence><age>39</age><sex>0</sex><value>2.9056368E-5</value></baselineFatalIncidence><baselineFatalIncidence><age>39</age><sex>1</sex><value>2.553771E-5</value></baselineFatalIncidence><baselineFatalIncidence><age>40</age><sex>0</sex><value>3.211635E-5</value></baselineFatalIncidence><baselineFatalIncidence><age>40</age><sex>1</sex><value>2.8234525E-5</value></baselineFatalIncidence><baselineFatalIncidence><age>41</age><sex>0</sex><value>3.5444988E-5</value></baselineFatalIncidence><baselineFatalIncidence><age>41</age><sex>1</sex><value>3.1182273E-5</value></baselineFatalIncidence><baselineFatalIncidence><age>42</age><sex>0</sex><value>3.9061295E-5</value></baselineFatalIncidence><baselineFatalIncidence><age>42</age><sex>1</sex><value>3.4399636E-5</value></baselineFatalIncidence><baselineFatalIncidence><age>43</age><sex>0</sex><value>4.2985328E-5</value></baselineFatalIncidence><baselineFatalIncidence><age>43</age><sex>1</sex><value>3.7906208E-5</value></baselineFatalIncidence><baselineFatalIncidence><age>44</age><sex>0</sex><value>4.723822E-5</value></baselineFatalIncidence><baselineFatalIncidence><age>44</age><sex>1</sex><value>4.1722622E-5</value></baselineFatalIncidence><baselineFatalIncidence><age>45</age><sex>0</sex><value>5.1842224E-5</value></baselineFatalIncidence><baselineFatalIncidence><age>45</age><sex>1</sex><value>4.587057E-5</value></baselineFatalIncidence><baselineFatalIncidence><age>46</age><sex>0</sex><value>5.682078E-5</value></baselineFatalIncidence><baselineFatalIncidence><age>46</age><sex>1</sex><value>5.0372862E-5</value></baselineFatalIncidence><baselineFatalIncidence><age>47</age><sex>0</sex><value>6.219859E-5</value></baselineFatalIncidence><baselineFatalIncidence><age>47</age><sex>1</sex><value>5.5253477E-5</value></baselineFatalIncidence><baselineFatalIncidence><age>48</age><sex>0</sex><value>6.800168E-5</value></baselineFatalIncidence><baselineFatalIncidence><age>48</age><sex>1</sex><value>6.0537568E-5</value></baselineFatalIncidence><baselineFatalIncidence><age>49</age><sex>0</sex><value>7.425747E-5</value></baselineFatalIncidence><baselineFatalIncidence><age>49</age><sex>1</sex><value>6.62515E-5</value></baselineFatalIncidence><baselineFatalIncidence><age>50</age><sex>0</sex><value>8.266464E-5</value></baselineFatalIncidence><baselineFatalIncidence><age>50</age><sex>1</sex><value>7.575255E-5</value></baselineFatalIncidence><baselineFatalIncidence><age>51</age><sex>0</sex><value>9.06163E-5</value></baselineFatalIncidence><baselineFatalIncidence><age>51</age><sex>1</sex><value>8.3332445E-5</value></baselineFatalIncidence><baselineFatalIncidence><age>52</age><sex>0</sex><value>9.939027E-5</value></baselineFatalIncidence><baselineFatalIncidence><age>52</age><sex>1</sex><value>9.173111E-5</value></baselineFatalIncidence><baselineFatalIncidence><age>53</age><sex>0</sex><value>1.090791E-4</value></baselineFatalIncidence><baselineFatalIncidence><age>53</age><sex>1</sex><value>1.01043086E-4</value></baselineFatalIncidence><baselineFatalIncidence><age>54</age><sex>0</sex><value>1.1978639E-4</value></baselineFatalIncidence><baselineFatalIncidence><age>54</age><sex>1</sex><value>1.1137432E-4</value></baselineFatalIncidence><baselineFatalIncidence><age>55</age><sex>0</sex><value>1.3162823E-4</value></baselineFatalIncidence><baselineFatalIncidence><age>55</age><sex>1</sex><value>1.2284373E-4</value></baselineFatalIncidence><baselineFatalIncidence><age>56</age><sex>0</sex><value>1.4473459E-4</value></baselineFatalIncidence><baselineFatalIncidence><age>56</age><sex>1</sex><value>1.3558473E-4</value></baselineFatalIncidence><baselineFatalIncidence><age>57</age><sex>0</sex><value>1.5925115E-4</value></baselineFatalIncidence><baselineFatalIncidence><age>57</age><sex>1</sex><value>1.4974702E-4</value></baselineFatalIncidence><baselineFatalIncidence><age>58</age><sex>0</sex><value>1.7534116E-4</value></baselineFatalIncidence><baselineFatalIncidence><age>58</age><sex>1</sex><value>1.6549868E-4</value></baselineFatalIncidence><baselineFatalIncidence><age>59</age><sex>0</sex><value>1.9318746E-4</value></baselineFatalIncidence><baselineFatalIncidence><age>59</age><sex>1</sex><value>1.8302834E-4</value></baselineFatalIncidence><baselineFatalIncidence><age>60</age><sex>0</sex><value>2.244929E-4</value></baselineFatalIncidence><baselineFatalIncidence><age>60</age><sex>1</sex><value>2.0704285E-4</value></baselineFatalIncidence><baselineFatalIncidence><age>61</age><sex>0</sex><value>2.4802415E-4</value></baselineFatalIncidence><baselineFatalIncidence><age>61</age><sex>1</sex><value>2.2944369E-4</value></baselineFatalIncidence><baselineFatalIncidence><age>62</age><sex>0</sex><value>2.7420942E-4</value></baselineFatalIncidence><baselineFatalIncidence><age>62</age><sex>1</sex><value>2.544349E-4</value></baselineFatalIncidence><baselineFatalIncidence><age>63</age><sex>0</sex><value>3.0336383E-4</value></baselineFatalIncidence><baselineFatalIncidence><age>63</age><sex>1</sex><value>2.8232983E-4</value></baselineFatalIncidence><baselineFatalIncidence><age>64</age><sex>0</sex><value>3.3584048E-4</value></baselineFatalIncidence><baselineFatalIncidence><age>64</age><sex>1</sex><value>3.1348015E-4</value></baselineFatalIncidence><baselineFatalIncidence><age>65</age><sex>0</sex><value>3.7203447E-4</value></baselineFatalIncidence><baselineFatalIncidence><age>65</age><sex>1</sex><value>3.4828065E-4</value></baselineFatalIncidence><baselineFatalIncidence><age>66</age><sex>0</sex><value>4.123875E-4</value></baselineFatalIncidence><baselineFatalIncidence><age>66</age><sex>1</sex><value>3.8717376E-4</value></baselineFatalIncidence><baselineFatalIncidence><age>67</age><sex>0</sex><value>4.5739303E-4</value></baselineFatalIncidence><baselineFatalIncidence><age>67</age><sex>1</sex><value>4.3065552E-4</value></baselineFatalIncidence><baselineFatalIncidence><age>68</age><sex>0</sex><value>5.076015E-4</value></baselineFatalIncidence><baselineFatalIncidence><age>68</age><sex>1</sex><value>4.792812E-4</value></baselineFatalIncidence><baselineFatalIncidence><age>69</age><sex>0</sex><value>5.6362606E-4</value></baselineFatalIncidence><baselineFatalIncidence><age>69</age><sex>1</sex><value>5.33672E-4</value></baselineFatalIncidence><baselineFatalIncidence><age>70</age><sex>0</sex><value>6.7278126E-4</value></baselineFatalIncidence><baselineFatalIncidence><age>70</age><sex>1</sex><value>6.13444E-4</value></baselineFatalIncidence><baselineFatalIncidence><age>71</age><sex>0</sex><value>7.487167E-4</value></baselineFatalIncidence><baselineFatalIncidence><age>71</age><sex>1</sex><value>6.842484E-4</value></baselineFatalIncidence><baselineFatalIncidence><age>72</age><sex>0</sex><value>8.335578E-4</value></baselineFatalIncidence><baselineFatalIncidence><age>72</age><sex>1</sex><value>7.6352846E-4</value></baselineFatalIncidence><baselineFatalIncidence><age>73</age><sex>0</sex><value>9.283392E-4</value></baselineFatalIncidence><baselineFatalIncidence><age>73</age><sex>1</sex><value>8.5229217E-4</value></baselineFatalIncidence><baselineFatalIncidence><age>74</age><sex>0</sex><value>0.001034205</value></baselineFatalIncidence><baselineFatalIncidence><age>74</age><sex>1</sex><value>9.5165754E-4</value></baselineFatalIncidence><baselineFatalIncidence><age>75</age><sex>0</sex><value>0.0011524158</value></baselineFatalIncidence><baselineFatalIncidence><age>75</age><sex>1</sex><value>0.0010628606</value></baselineFatalIncidence><baselineFatalIncidence><age>76</age><sex>0</sex><value>0.001284358</value></baselineFatalIncidence><baselineFatalIncidence><age>76</age><sex>1</sex><value>0.0011872655</value></baselineFatalIncidence><baselineFatalIncidence><age>77</age><sex>0</sex><value>0.0014315496</value></baselineFatalIncidence><baselineFatalIncidence><age>77</age><sex>1</sex><value>0.0013263696</value></baselineFatalIncidence><baselineFatalIncidence><age>78</age><sex>0</sex><value>0.001595646</value></baselineFatalIncidence><baselineFatalIncidence><age>78</age><sex>1</sex><value>0.0014818123</value></baselineFatalIncidence><baselineFatalIncidence><age>79</age><sex>0</sex><value>0.0017784438</value></baselineFatalIncidence><baselineFatalIncidence><age>79</age><sex>1</sex><value>0.0016553793</value></baselineFatalIncidence><baselineFatalIncidence><age>80</age><sex>0</sex><value>0.002251013</value></baselineFatalIncidence><baselineFatalIncidence><age>80</age><sex>1</sex><value>0.00195914</value></baselineFatalIncidence><baselineFatalIncidence><age>81</age><sex>0</sex><value>0.0025105001</value></baselineFatalIncidence><baselineFatalIncidence><age>81</age><sex>1</sex><value>0.0021895077</value></baselineFatalIncidence><baselineFatalIncidence><age>82</age><sex>0</sex><value>0.0027990325</value></baselineFatalIncidence><baselineFatalIncidence><age>82</age><sex>1</sex><value>0.0024460221</value></baselineFatalIncidence><baselineFatalIncidence><age>83</age><sex>0</sex><value>0.0031194875</value></baselineFatalIncidence><baselineFatalIncidence><age>83</age><sex>1</sex><value>0.0027312275</value></baselineFatalIncidence><baselineFatalIncidence><age>84</age><sex>0</sex><value>0.003474931</value></baselineFatalIncidence><baselineFatalIncidence><age>84</age><sex>1</sex><value>0.0030477995</value></baselineFatalIncidence><baselineFatalIncidence><age>85</age><sex>0</sex><value>0.0038686094</value></baselineFatalIncidence><baselineFatalIncidence><age>85</age><sex>1</sex><value>0.0033985209</value></baselineFatalIncidence><baselineFatalIncidence><age>86</age><sex>0</sex><value>0.004303928</value></baselineFatalIncidence><baselineFatalIncidence><age>86</age><sex>1</sex><value>0.0037862482</value></baselineFatalIncidence><baselineFatalIncidence><age>87</age><sex>0</sex><value>0.0047844313</value></baselineFatalIncidence><baselineFatalIncidence><age>87</age><sex>1</sex><value>0.0042138686</value></baselineFatalIncidence><baselineFatalIncidence><age>88</age><sex>0</sex><value>0.004789572</value></baselineFatalIncidence><baselineFatalIncidence><age>88</age><sex>1</sex><value>0.0042140945</value></baselineFatalIncidence><baselineFatalIncidence><age>89</age><sex>0</sex><value>0.004794662</value></baselineFatalIncidence><baselineFatalIncidence><age>89</age><sex>1</sex><value>0.0042145425</value></baselineFatalIncidence><baselineFatalIncidence><age>90</age><sex>0</sex><value>0.004799597</value></baselineFatalIncidence><baselineFatalIncidence><age>90</age><sex>1</sex><value>0.0042152046</value></baselineFatalIncidence><baselineFatalIncidence><age>91</age><sex>0</sex><value>0.004804264</value></baselineFatalIncidence><baselineFatalIncidence><age>91</age><sex>1</sex><value>0.0042160703</value></baselineFatalIncidence><baselineFatalIncidence><age>92</age><sex>0</sex><value>0.004808538</value></baselineFatalIncidence><baselineFatalIncidence><age>92</age><sex>1</sex><value>0.0042171287</value></baselineFatalIncidence><baselineFatalIncidence><age>93</age><sex>0</sex><value>0.004812285</value></baselineFatalIncidence><baselineFatalIncidence><age>93</age><sex>1</sex><value>0.004218367</value></baselineFatalIncidence><baselineFatalIncidence><age>94</age><sex>0</sex><value>0.004815357</value></baselineFatalIncidence><baselineFatalIncidence><age>94</age><sex>1</sex><value>0.0042197714</value></baselineFatalIncidence><baselineFatalIncidence><age>95</age><sex>0</sex><value>0.0048175943</value></baselineFatalIncidence><baselineFatalIncidence><age>95</age><sex>1</sex><value>0.0042213267</value></baselineFatalIncidence></baselineFatalIncidences>
