# Supplementary material for: Identification of differences in health impact modelling of salt reduction
Source: PLoS One. 2017 Nov 28;12(11):e0186760. doi: 10.1371/journal.pone.0186760 (PMC5705127; doi:10.1371/journal.pone.0186760)
Supplement: S4 Data — (ZIP) [file pone.0186760.s004.zip › New CVD data/Simulations/New_CVD_data/parameters/baselineFatalIncidence_1_0_IHD.xml]

<?xml version="1.0" encoding="UTF-8" standalone="no"?><baselineFatalIncidences><baselineFatalIncidence><age>0</age><sex>0</sex><value>2.8031305E-8</value></baselineFatalIncidence><baselineFatalIncidence><age>0</age><sex>1</sex><value>8.768729E-9</value></baselineFatalIncidence><baselineFatalIncidence><age>1</age><sex>0</sex><value>3.5739728E-8</value></baselineFatalIncidence><baselineFatalIncidence><age>1</age><sex>1</sex><value>1.118007E-8</value></baselineFatalIncidence><baselineFatalIncidence><age>2</age><sex>0</sex><value>4.5438124E-8</value></baselineFatalIncidence><baselineFatalIncidence><age>2</age><sex>1</sex><value>1.4213915E-8</value></baselineFatalIncidence><baselineFatalIncidence><age>3</age><sex>0</sex><value>5.7603753E-8</value></baselineFatalIncidence><baselineFatalIncidence><age>3</age><sex>1</sex><value>1.8019557E-8</value></baselineFatalIncidence><baselineFatalIncidence><age>4</age><sex>0</sex><value>7.2818615E-8</value></baselineFatalIncidence><baselineFatalIncidence><age>4</age><sex>1</sex><value>2.2779057E-8</value></baselineFatalIncidence><baselineFatalIncidence><age>5</age><sex>0</sex><value>9.1789985E-8</value></baselineFatalIncidence><baselineFatalIncidence><age>5</age><sex>1</sex><value>2.8713664E-8</value></baselineFatalIncidence><baselineFatalIncidence><age>6</age><sex>0</sex><value>1.15374384E-7</value></baselineFatalIncidence><baselineFatalIncidence><age>6</age><sex>1</sex><value>3.6091315E-8</value></baselineFatalIncidence><baselineFatalIncidence><age>7</age><sex>0</sex><value>1.4460547E-7</value></baselineFatalIncidence><baselineFatalIncidence><age>7</age><sex>1</sex><value>4.523536E-8</value></baselineFatalIncidence><baselineFatalIncidence><age>8</age><sex>0</sex><value>1.8072627E-7</value></baselineFatalIncidence><baselineFatalIncidence><age>8</age><sex>1</sex><value>5.6534642E-8</value></baselineFatalIncidence><baselineFatalIncidence><age>9</age><sex>0</sex><value>2.252263E-7</value></baselineFatalIncidence><baselineFatalIncidence><age>9</age><sex>1</sex><value>7.04551E-8</value></baselineFatalIncidence><baselineFatalIncidence><age>10</age><sex>0</sex><value>2.7988406E-7</value></baselineFatalIncidence><baselineFatalIncidence><age>10</age><sex>1</sex><value>8.75531E-8</value></baselineFatalIncidence><baselineFatalIncidence><age>11</age><sex>0</sex><value>3.4681548E-7</value></baselineFatalIncidence><baselineFatalIncidence><age>11</age><sex>1</sex><value>1.08490525E-7</value></baselineFatalIncidence><baselineFatalIncidence><age>12</age><sex>0</sex><value>4.2852884E-7</value></baselineFatalIncidence><baselineFatalIncidence><age>12</age><sex>1</sex><value>1.3405203E-7</value></baselineFatalIncidence><baselineFatalIncidence><age>13</age><sex>0</sex><value>5.2798646E-7</value></baselineFatalIncidence><baselineFatalIncidence><age>13</age><sex>1</sex><value>1.6516428E-7</value></baselineFatalIncidence><baselineFatalIncidence><age>14</age><sex>0</sex><value>6.486745E-7</value></baselineFatalIncidence><baselineFatalIncidence><age>14</age><sex>1</sex><value>2.0291782E-7</value></baselineFatalIncidence><baselineFatalIncidence><age>15</age><sex>0</sex><value>7.946796E-7</value></baselineFatalIncidence><baselineFatalIncidence><age>15</age><sex>1</sex><value>2.48591E-7</value></baselineFatalIncidence><baselineFatalIncidence><age>16</age><sex>0</sex><value>9.70775E-7</value></baselineFatalIncidence><baselineFatalIncidence><age>16</age><sex>1</sex><value>3.0367698E-7</value></baselineFatalIncidence><baselineFatalIncidence><age>17</age><sex>0</sex><value>1.1825141E-6</value></baselineFatalIncidence><baselineFatalIncidence><age>17</age><sex>1</sex><value>3.6991304E-7</value></baselineFatalIncidence><baselineFatalIncidence><age>18</age><sex>0</sex><value>1.4363334E-6</value></baselineFatalIncidence><baselineFatalIncidence><age>18</age><sex>1</sex><value>4.493126E-7</value></baselineFatalIncidence><baselineFatalIncidence><age>19</age><sex>0</sex><value>1.7396644E-6</value></baselineFatalIncidence><baselineFatalIncidence><age>19</age><sex>1</sex><value>5.4420036E-7</value></baselineFatalIncidence><baselineFatalIncidence><age>20</age><sex>0</sex><value>2.1010526E-6</value></baselineFatalIncidence><baselineFatalIncidence><age>20</age><sex>1</sex><value>6.572494E-7</value></baselineFatalIncidence><baselineFatalIncidence><age>21</age><sex>0</sex><value>2.5302859E-6</value></baselineFatalIncidence><baselineFatalIncidence><age>21</age><sex>1</sex><value>7.915219E-7</value></baselineFatalIncidence><baselineFatalIncidence><age>22</age><sex>0</sex><value>3.0385297E-6</value></baselineFatalIncidence><baselineFatalIncidence><age>22</age><sex>1</sex><value>9.5051035E-7</value></baselineFatalIncidence><baselineFatalIncidence><age>23</age><sex>0</sex><value>3.638469E-6</value></baselineFatalIncidence><baselineFatalIncidence><age>23</age><sex>1</sex><value>1.1381827E-6</value></baselineFatalIncidence><baselineFatalIncidence><age>24</age><sex>0</sex><value>4.3444525E-6</value></baselineFatalIncidence><baselineFatalIncidence><age>24</age><sex>1</sex><value>1.3590279E-6</value></baselineFatalIncidence><baselineFatalIncidence><age>25</age><sex>0</sex><value>5.172645E-6</value></baselineFatalIncidence><baselineFatalIncidence><age>25</age><sex>1</sex><value>1.6181026E-6</value></baselineFatalIncidence><baselineFatalIncidence><age>26</age><sex>0</sex><value>6.141176E-6</value></baselineFatalIncidence><baselineFatalIncidence><age>26</age><sex>1</sex><value>1.9210775E-6</value></baselineFatalIncidence><baselineFatalIncidence><age>27</age><sex>0</sex><value>7.270289E-6</value></baselineFatalIncidence><baselineFatalIncidence><age>27</age><sex>1</sex><value>2.2742856E-6</value></baselineFatalIncidence><baselineFatalIncidence><age>28</age><sex>0</sex><value>8.582484E-6</value></baselineFatalIncidence><baselineFatalIncidence><age>28</age><sex>1</sex><value>2.6847656E-6</value></baselineFatalIncidence><baselineFatalIncidence><age>29</age><sex>0</sex><value>1.0102657E-5</value></baselineFatalIncidence><baselineFatalIncidence><age>29</age><sex>1</sex><value>3.1603045E-6</value></baselineFatalIncidence><baselineFatalIncidence><age>30</age><sex>0</sex><value>1.18582175E-5</value></baselineFatalIncidence><baselineFatalIncidence><age>30</age><sex>1</sex><value>3.7094774E-6</value></baselineFatalIncidence><baselineFatalIncidence><age>31</age><sex>0</sex><value>1.3879201E-5</value></baselineFatalIncidence><baselineFatalIncidence><age>31</age><sex>1</sex><value>4.3416803E-6</value></baselineFatalIncidence><baselineFatalIncidence><age>32</age><sex>0</sex><value>1.619835E-5</value></baselineFatalIncidence><baselineFatalIncidence><age>32</age><sex>1</sex><value>5.0671542E-6</value></baselineFatalIncidence><baselineFatalIncidence><age>33</age><sex>0</sex><value>1.8851171E-5</value></baselineFatalIncidence><baselineFatalIncidence><age>33</age><sex>1</sex><value>5.897007E-6</value></baselineFatalIncidence><baselineFatalIncidence><age>34</age><sex>0</sex><value>2.187596E-5</value></baselineFatalIncidence><baselineFatalIncidence><age>34</age><sex>1</sex><value>6.843219E-6</value></baselineFatalIncidence><baselineFatalIncidence><age>35</age><sex>0</sex><value>2.5313788E-5</value></baselineFatalIncidence><baselineFatalIncidence><age>35</age><sex>1</sex><value>7.9186375E-6</value></baselineFatalIncidence><baselineFatalIncidence><age>36</age><sex>0</sex><value>2.9209476E-5</value></baselineFatalIncidence><baselineFatalIncidence><age>36</age><sex>1</sex><value>9.126547E-6</value></baselineFatalIncidence><baselineFatalIncidence><age>37</age><sex>0</sex><value>3.359096E-5</value></baselineFatalIncidence><baselineFatalIncidence><age>37</age><sex>1</sex><value>1.0487157E-5</value></baselineFatalIncidence><baselineFatalIncidence><age>38</age><sex>0</sex><value>3.8500893E-5</value></baselineFatalIncidence><baselineFatalIncidence><age>38</age><sex>1</sex><value>1.2014535E-5</value></baselineFatalIncidence><baselineFatalIncidence><age>39</age><sex>0</sex><value>4.398306E-5</value></baselineFatalIncidence><baselineFatalIncidence><age>39</age><sex>1</sex><value>1.3723199E-5</value></baselineFatalIncidence><baselineFatalIncidence><age>40</age><sex>0</sex><value>5.0082E-5</value></baselineFatalIncidence><baselineFatalIncidence><age>40</age><sex>1</sex><value>1.5627988E-5</value></baselineFatalIncidence><baselineFatalIncidence><age>41</age><sex>0</sex><value>5.684265E-5</value></baselineFatalIncidence><baselineFatalIncidence><age>41</age><sex>1</sex><value>1.774393E-5</value></baselineFatalIncidence><baselineFatalIncidence><age>42</age><sex>0</sex><value>6.430983E-5</value></baselineFatalIncidence><baselineFatalIncidence><age>42</age><sex>1</sex><value>2.0086105E-5</value></baselineFatalIncidence><baselineFatalIncidence><age>43</age><sex>0</sex><value>7.252776E-5</value></baselineFatalIncidence><baselineFatalIncidence><age>43</age><sex>1</sex><value>2.266946E-5</value></baselineFatalIncidence><baselineFatalIncidence><age>44</age><sex>0</sex><value>8.153947E-5</value></baselineFatalIncidence><baselineFatalIncidence><age>44</age><sex>1</sex><value>2.5508634E-5</value></baselineFatalIncidence><baselineFatalIncidence><age>45</age><sex>0</sex><value>9.1386224E-5</value></baselineFatalIncidence><baselineFatalIncidence><age>45</age><sex>1</sex><value>2.8617742E-5</value></baselineFatalIncidence><baselineFatalIncidence><age>46</age><sex>0</sex><value>1.021069E-4</value></baselineFatalIncidence><baselineFatalIncidence><age>46</age><sex>1</sex><value>3.2010157E-5</value></baselineFatalIncidence><baselineFatalIncidence><age>47</age><sex>0</sex><value>1.1373727E-4</value></baselineFatalIncidence><baselineFatalIncidence><age>47</age><sex>1</sex><value>3.569827E-5</value></baselineFatalIncidence><baselineFatalIncidence><age>48</age><sex>0</sex><value>1.2630934E-4</value></baselineFatalIncidence><baselineFatalIncidence><age>48</age><sex>1</sex><value>3.969323E-5</value></baselineFatalIncidence><baselineFatalIncidence><age>49</age><sex>0</sex><value>1.3985067E-4</value></baselineFatalIncidence><baselineFatalIncidence><age>49</age><sex>1</sex><value>4.4004668E-5</value></baselineFatalIncidence><baselineFatalIncidence><age>50</age><sex>0</sex><value>1.5546792E-4</value></baselineFatalIncidence><baselineFatalIncidence><age>50</age><sex>1</sex><value>4.9783244E-5</value></baselineFatalIncidence><baselineFatalIncidence><age>51</age><sex>0</sex><value>1.7514637E-4</value></baselineFatalIncidence><baselineFatalIncidence><age>51</age><sex>1</sex><value>5.6191868E-5</value></baselineFatalIncidence><baselineFatalIncidence><age>52</age><sex>0</sex><value>1.971972E-4</value></baselineFatalIncidence><baselineFatalIncidence><age>52</age><sex>1</sex><value>6.33977E-5</value></baselineFatalIncidence><baselineFatalIncidence><age>53</age><sex>0</sex><value>2.2189283E-4</value></baselineFatalIncidence><baselineFatalIncidence><age>53</age><sex>1</sex><value>7.149685E-5</value></baselineFatalIncidence><baselineFatalIncidence><age>54</age><sex>0</sex><value>2.4953514E-4</value></baselineFatalIncidence><baselineFatalIncidence><age>54</age><sex>1</sex><value>8.059662E-5</value></baselineFatalIncidence><baselineFatalIncidence><age>55</age><sex>0</sex><value>2.8045828E-4</value></baselineFatalIncidence><baselineFatalIncidence><age>55</age><sex>1</sex><value>9.081681E-5</value></baselineFatalIncidence><baselineFatalIncidence><age>56</age><sex>0</sex><value>3.150315E-4</value></baselineFatalIncidence><baselineFatalIncidence><age>56</age><sex>1</sex><value>1.02291E-4</value></baselineFatalIncidence><baselineFatalIncidence><age>57</age><sex>0</sex><value>3.5366244E-4</value></baselineFatalIncidence><baselineFatalIncidence><age>57</age><sex>1</sex><value>1.1516812E-4</value></baselineFatalIncidence><baselineFatalIncidence><age>58</age><sex>0</sex><value>3.968002E-4</value></baselineFatalIncidence><baselineFatalIncidence><age>58</age><sex>1</sex><value>1.2961401E-4</value></baselineFatalIncidence><baselineFatalIncidence><age>59</age><sex>0</sex><value>4.4493892E-4</value></baselineFatalIncidence><baselineFatalIncidence><age>59</age><sex>1</sex><value>1.4581317E-4</value></baselineFatalIncidence><baselineFatalIncidence><age>60</age><sex>0</sex><value>5.1251636E-4</value></baselineFatalIncidence><baselineFatalIncidence><age>60</age><sex>1</sex><value>1.6571104E-4</value></baselineFatalIncidence><baselineFatalIncidence><age>61</age><sex>0</sex><value>5.743581E-4</value></baselineFatalIncidence><baselineFatalIncidence><age>61</age><sex>1</sex><value>1.8633614E-4</value></baselineFatalIncidence><baselineFatalIncidence><age>62</age><sex>0</sex><value>6.432539E-4</value></baselineFatalIncidence><baselineFatalIncidence><age>62</age><sex>1</sex><value>2.0944205E-4</value></baselineFatalIncidence><baselineFatalIncidence><age>63</age><sex>0</sex><value>7.1994035E-4</value></baselineFatalIncidence><baselineFatalIncidence><age>63</age><sex>1</sex><value>2.3531377E-4</value></baselineFatalIncidence><baselineFatalIncidence><age>64</age><sex>0</sex><value>8.052156E-4</value></baselineFatalIncidence><baselineFatalIncidence><age>64</age><sex>1</sex><value>2.64266E-4</value></baselineFatalIncidence><baselineFatalIncidence><age>65</age><sex>0</sex><value>8.999421E-4</value></baselineFatalIncidence><baselineFatalIncidence><age>65</age><sex>1</sex><value>2.9664562E-4</value></baselineFatalIncidence><baselineFatalIncidence><age>66</age><sex>0</sex><value>0.0010050449</value></baselineFatalIncidence><baselineFatalIncidence><age>66</age><sex>1</sex><value>3.3283385E-4</value></baselineFatalIncidence><baselineFatalIncidence><age>67</age><sex>0</sex><value>0.0011215117</value></baselineFatalIncidence><baselineFatalIncidence><age>67</age><sex>1</sex><value>3.7324833E-4</value></baselineFatalIncidence><baselineFatalIncidence><age>68</age><sex>0</sex><value>0.0012503879</value></baselineFatalIncidence><baselineFatalIncidence><age>68</age><sex>1</sex><value>4.183452E-4</value></baselineFatalIncidence><baselineFatalIncidence><age>69</age><sex>0</sex><value>0.001392771</value></baselineFatalIncidence><baselineFatalIncidence><age>69</age><sex>1</sex><value>4.6862004E-4</value></baselineFatalIncidence><baselineFatalIncidence><age>70</age><sex>0</sex><value>0.0016164086</value></baselineFatalIncidence><baselineFatalIncidence><age>70</age><sex>1</sex><value>5.338906E-4</value></baselineFatalIncidence><baselineFatalIncidence><age>71</age><sex>0</sex><value>0.0017976213</value></baselineFatalIncidence><baselineFatalIncidence><age>71</age><sex>1</sex><value>5.9751497E-4</value></baselineFatalIncidence><baselineFatalIncidence><age>72</age><sex>0</sex><value>0.0019967041</value></baselineFatalIncidence><baselineFatalIncidence><age>72</age><sex>1</sex><value>6.682206E-4</value></baselineFatalIncidence><baselineFatalIncidence><age>73</age><sex>0</sex><value>0.0022148746</value></baselineFatalIncidence><baselineFatalIncidence><age>73</age><sex>1</sex><value>7.466782E-4</value></baselineFatalIncidence><baselineFatalIncidence><age>74</age><sex>0</sex><value>0.002453294</value></baselineFatalIncidence><baselineFatalIncidence><age>74</age><sex>1</sex><value>8.335914E-4</value></baselineFatalIncidence><baselineFatalIncidence><age>75</age><sex>0</sex><value>0.0027130258</value></baselineFatalIncidence><baselineFatalIncidence><age>75</age><sex>1</sex><value>9.296883E-4</value></baselineFatalIncidence><baselineFatalIncidence><age>76</age><sex>0</sex><value>0.0029949776</value></baselineFatalIncidence><baselineFatalIncidence><age>76</age><sex>1</sex><value>0.0010357115</value></baselineFatalIncidence><baselineFatalIncidence><age>77</age><sex>0</sex><value>0.00329984</value></baselineFatalIncidence><baselineFatalIncidence><age>77</age><sex>1</sex><value>0.0011524013</value></baselineFatalIncidence><baselineFatalIncidence><age>78</age><sex>0</sex><value>0.0036280071</value></baselineFatalIncidence><baselineFatalIncidence><age>78</age><sex>1</sex><value>0.0012804781</value></baselineFatalIncidence><baselineFatalIncidence><age>79</age><sex>0</sex><value>0.0039794967</value></baselineFatalIncidence><baselineFatalIncidence><age>79</age><sex>1</sex><value>0.0014206142</value></baselineFatalIncidence><baselineFatalIncidence><age>80</age><sex>0</sex><value>0.004545789</value></baselineFatalIncidence><baselineFatalIncidence><age>80</age><sex>1</sex><value>0.0016042972</value></baselineFatalIncidence><baselineFatalIncidence><age>81</age><sex>0</sex><value>0.004960206</value></baselineFatalIncidence><baselineFatalIncidence><age>81</age><sex>1</sex><value>0.0017738662</value></baselineFatalIncidence><baselineFatalIncidence><age>82</age><sex>0</sex><value>0.005395759</value></baselineFatalIncidence><baselineFatalIncidence><age>82</age><sex>1</sex><value>0.0019571884</value></baselineFatalIncidence><baselineFatalIncidence><age>83</age><sex>0</sex><value>0.00584992</value></baselineFatalIncidence><baselineFatalIncidence><age>83</age><sex>1</sex><value>0.0021543542</value></baselineFatalIncidence><baselineFatalIncidence><age>84</age><sex>0</sex><value>0.006319304</value></baselineFatalIncidence><baselineFatalIncidence><age>84</age><sex>1</sex><value>0.0023651666</value></baselineFatalIncidence><baselineFatalIncidence><age>85</age><sex>0</sex><value>0.0067996103</value></baselineFatalIncidence><baselineFatalIncidence><age>85</age><sex>1</sex><value>0.0025890716</value></baselineFatalIncidence><baselineFatalIncidence><age>86</age><sex>0</sex><value>0.0072856126</value></baselineFatalIncidence><baselineFatalIncidence><age>86</age><sex>1</sex><value>0.0028250907</value></baselineFatalIncidence><baselineFatalIncidence><age>87</age><sex>0</sex><value>0.0077711926</value></baselineFatalIncidence><baselineFatalIncidence><age>87</age><sex>1</sex><value>0.0030717498</value></baselineFatalIncidence><baselineFatalIncidence><age>88</age><sex>0</sex><value>0.007779543</value></baselineFatalIncidence><baselineFatalIncidence><age>88</age><sex>1</sex><value>0.0030719144</value></baselineFatalIncidence><baselineFatalIncidence><age>89</age><sex>0</sex><value>0.0077878106</value></baselineFatalIncidence><baselineFatalIncidence><age>89</age><sex>1</sex><value>0.0030722413</value></baselineFatalIncidence><baselineFatalIncidence><age>90</age><sex>0</sex><value>0.007795826</value></baselineFatalIncidence><baselineFatalIncidence><age>90</age><sex>1</sex><value>0.0030727237</value></baselineFatalIncidence><baselineFatalIncidence><age>91</age><sex>0</sex><value>0.007803406</value></baselineFatalIncidence><baselineFatalIncidence><age>91</age><sex>1</sex><value>0.003073355</value></baselineFatalIncidence><baselineFatalIncidence><age>92</age><sex>0</sex><value>0.0078103486</value></baselineFatalIncidence><baselineFatalIncidence><age>92</age><sex>1</sex><value>0.0030741263</value></baselineFatalIncidence><baselineFatalIncidence><age>93</age><sex>0</sex><value>0.007816434</value></baselineFatalIncidence><baselineFatalIncidence><age>93</age><sex>1</sex><value>0.0030750292</value></baselineFatalIncidence><baselineFatalIncidence><age>94</age><sex>0</sex><value>0.007821424</value></baselineFatalIncidence><baselineFatalIncidence><age>94</age><sex>1</sex><value>0.003076053</value></baselineFatalIncidence><baselineFatalIncidence><age>95</age><sex>0</sex><value>0.007825059</value></baselineFatalIncidence><baselineFatalIncidence><age>95</age><sex>1</sex><value>0.0030771864</value></baselineFatalIncidence></baselineFatalIncidences>
