# Supplementary material for: Identification of differences in health impact modelling of salt reduction
Source: PLoS One. 2017 Nov 28;12(11):e0186760. doi: 10.1371/journal.pone.0186760 (PMC5705127; doi:10.1371/journal.pone.0186760)
Supplement: S4 Data — (ZIP) [file pone.0186760.s004.zip › New CVD data/Simulations/New_CVD_data/parameters/baselineIncidence_0_0_CVA.xml]

<?xml version="1.0" encoding="UTF-8" standalone="no"?><baselineIncidences><baselineIncidence><age>0</age><sex>0</sex><value>2.180696E-6</value></baselineIncidence><baselineIncidence><age>0</age><sex>1</sex><value>1.926906E-6</value></baselineIncidence><baselineIncidence><age>1</age><sex>0</sex><value>2.5067775E-6</value></baselineIncidence><baselineIncidence><age>1</age><sex>1</sex><value>2.2150455E-6</value></baselineIncidence><baselineIncidence><age>2</age><sex>0</sex><value>2.8789493E-6</value></baselineIncidence><baselineIncidence><age>2</age><sex>1</sex><value>2.5439115E-6</value></baselineIncidence><baselineIncidence><age>3</age><sex>0</sex><value>3.3033134E-6</value></baselineIncidence><baselineIncidence><age>3</age><sex>1</sex><value>2.9188961E-6</value></baselineIncidence><baselineIncidence><age>4</age><sex>0</sex><value>3.7867183E-6</value></baselineIncidence><baselineIncidence><age>4</age><sex>1</sex><value>3.3460515E-6</value></baselineIncidence><baselineIncidence><age>5</age><sex>0</sex><value>4.336842E-6</value></baselineIncidence><baselineIncidence><age>5</age><sex>1</sex><value>3.8321623E-6</value></baselineIncidence><baselineIncidence><age>6</age><sex>0</sex><value>4.962284E-6</value></baselineIncidence><baselineIncidence><age>6</age><sex>1</sex><value>4.3848268E-6</value></baselineIncidence><baselineIncidence><age>7</age><sex>0</sex><value>5.672664E-6</value></baselineIncidence><baselineIncidence><age>7</age><sex>1</sex><value>5.012546E-6</value></baselineIncidence><baselineIncidence><age>8</age><sex>0</sex><value>6.4787305E-6</value></baselineIncidence><baselineIncidence><age>8</age><sex>1</sex><value>5.7248158E-6</value></baselineIncidence><baselineIncidence><age>9</age><sex>0</sex><value>7.3924784E-6</value></baselineIncidence><baselineIncidence><age>9</age><sex>1</sex><value>6.5322374E-6</value></baselineIncidence><baselineIncidence><age>10</age><sex>0</sex><value>8.427282E-6</value></baselineIncidence><baselineIncidence><age>10</age><sex>1</sex><value>7.4466293E-6</value></baselineIncidence><baselineIncidence><age>11</age><sex>0</sex><value>9.598038E-6</value></baselineIncidence><baselineIncidence><age>11</age><sex>1</sex><value>8.481152E-6</value></baselineIncidence><baselineIncidence><age>12</age><sex>0</sex><value>1.0921308E-5</value></baselineIncidence><baselineIncidence><age>12</age><sex>1</sex><value>9.650442E-6</value></baselineIncidence><baselineIncidence><age>13</age><sex>0</sex><value>1.2415501E-5</value></baselineIncidence><baselineIncidence><age>13</age><sex>1</sex><value>1.0970765E-5</value></baselineIncidence><baselineIncidence><age>14</age><sex>0</sex><value>1.4101039E-5</value></baselineIncidence><baselineIncidence><age>14</age><sex>1</sex><value>1.2460167E-5</value></baselineIncidence><baselineIncidence><age>15</age><sex>0</sex><value>1.6000566E-5</value></baselineIncidence><baselineIncidence><age>15</age><sex>1</sex><value>1.4138658E-5</value></baselineIncidence><baselineIncidence><age>16</age><sex>0</sex><value>1.813915E-5</value></baselineIncidence><baselineIncidence><age>16</age><sex>1</sex><value>1.6028385E-5</value></baselineIncidence><baselineIncidence><age>17</age><sex>0</sex><value>2.0544509E-5</value></baselineIncidence><baselineIncidence><age>17</age><sex>1</sex><value>1.8153849E-5</value></baselineIncidence><baselineIncidence><age>18</age><sex>0</sex><value>2.3247268E-5</value></baselineIncidence><baselineIncidence><age>18</age><sex>1</sex><value>2.0542106E-5</value></baselineIncidence><baselineIncidence><age>19</age><sex>0</sex><value>2.628122E-5</value></baselineIncidence><baselineIncidence><age>19</age><sex>1</sex><value>2.3223009E-5</value></baselineIncidence><baselineIncidence><age>20</age><sex>0</sex><value>2.9683586E-5</value></baselineIncidence><baselineIncidence><age>20</age><sex>1</sex><value>2.6229456E-5</value></baselineIncidence><baselineIncidence><age>21</age><sex>0</sex><value>3.3495355E-5</value></baselineIncidence><baselineIncidence><age>21</age><sex>1</sex><value>2.959766E-5</value></baselineIncidence><baselineIncidence><age>22</age><sex>0</sex><value>3.7761572E-5</value></baselineIncidence><baselineIncidence><age>22</age><sex>1</sex><value>3.336744E-5</value></baselineIncidence><baselineIncidence><age>23</age><sex>0</sex><value>4.2531723E-5</value></baselineIncidence><baselineIncidence><age>23</age><sex>1</sex><value>3.7582497E-5</value></baselineIncidence><baselineIncidence><age>24</age><sex>0</sex><value>4.7860052E-5</value></baselineIncidence><baselineIncidence><age>24</age><sex>1</sex><value>4.2290783E-5</value></baselineIncidence><baselineIncidence><age>25</age><sex>0</sex><value>5.3806E-5</value></baselineIncidence><baselineIncidence><age>25</age><sex>1</sex><value>4.7544807E-5</value></baselineIncidence><baselineIncidence><age>26</age><sex>0</sex><value>6.043459E-5</value></baselineIncidence><baselineIncidence><age>26</age><sex>1</sex><value>5.3402033E-5</value></baselineIncidence><baselineIncidence><age>27</age><sex>0</sex><value>6.781688E-5</value></baselineIncidence><baselineIncidence><age>27</age><sex>1</sex><value>5.9925245E-5</value></baselineIncidence><baselineIncidence><age>28</age><sex>0</sex><value>7.6030425E-5</value></baselineIncidence><baselineIncidence><age>28</age><sex>1</sex><value>6.718296E-5</value></baselineIncidence><baselineIncidence><age>29</age><sex>0</sex><value>8.5159765E-5</value></baselineIncidence><baselineIncidence><age>29</age><sex>1</sex><value>7.5249874E-5</value></baselineIncidence><baselineIncidence><age>30</age><sex>0</sex><value>9.529689E-5</value></baselineIncidence><baselineIncidence><age>30</age><sex>1</sex><value>8.42073E-5</value></baselineIncidence><baselineIncidence><age>31</age><sex>0</sex><value>1.06541906E-4</value></baselineIncidence><baselineIncidence><age>31</age><sex>1</sex><value>9.414366E-5</value></baselineIncidence><baselineIncidence><age>32</age><sex>0</sex><value>1.1900346E-4</value></baselineIncidence><baselineIncidence><age>32</age><sex>1</sex><value>1.0515495E-4</value></baselineIncidence><baselineIncidence><age>33</age><sex>0</sex><value>1.3279938E-4</value></baselineIncidence><baselineIncidence><age>33</age><sex>1</sex><value>1.17345284E-4</value></baselineIncidence><baselineIncidence><age>34</age><sex>0</sex><value>1.4805736E-4</value></baselineIncidence><baselineIncidence><age>34</age><sex>1</sex><value>1.3082745E-4</value></baselineIncidence><baselineIncidence><age>35</age><sex>0</sex><value>1.6491546E-4</value></baselineIncidence><baselineIncidence><age>35</age><sex>1</sex><value>1.4572346E-4</value></baselineIncidence><baselineIncidence><age>36</age><sex>0</sex><value>1.8348276E-4</value></baselineIncidence><baselineIncidence><age>36</age><sex>1</sex><value>1.6178003E-4</value></baselineIncidence><baselineIncidence><age>37</age><sex>0</sex><value>2.0378901E-4</value></baselineIncidence><baselineIncidence><age>37</age><sex>1</sex><value>1.7942283E-4</value></baselineIncidence><baselineIncidence><age>38</age><sex>0</sex><value>2.2596635E-4</value></baselineIncidence><baselineIncidence><age>38</age><sex>1</sex><value>1.9878679E-4</value></baselineIncidence><baselineIncidence><age>39</age><sex>0</sex><value>2.5015435E-4</value></baselineIncidence><baselineIncidence><age>39</age><sex>1</sex><value>2.2001252E-4</value></baselineIncidence><baselineIncidence><age>40</age><sex>0</sex><value>2.7650048E-4</value></baselineIncidence><baselineIncidence><age>40</age><sex>1</sex><value>2.4324683E-4</value></baselineIncidence><baselineIncidence><age>41</age><sex>0</sex><value>3.0516027E-4</value></baselineIncidence><baselineIncidence><age>41</age><sex>1</sex><value>2.686433E-4</value></baselineIncidence><baselineIncidence><age>42</age><sex>0</sex><value>3.362978E-4</value></baselineIncidence><baselineIncidence><age>42</age><sex>1</sex><value>2.963629E-4</value></baselineIncidence><baselineIncidence><age>43</age><sex>0</sex><value>3.7008608E-4</value></baselineIncidence><baselineIncidence><age>43</age><sex>1</sex><value>3.2657466E-4</value></baselineIncidence><baselineIncidence><age>44</age><sex>0</sex><value>4.0670755E-4</value></baselineIncidence><baselineIncidence><age>44</age><sex>1</sex><value>3.5945646E-4</value></baselineIncidence><baselineIncidence><age>45</age><sex>0</sex><value>4.4635445E-4</value></baselineIncidence><baselineIncidence><age>45</age><sex>1</sex><value>3.9519547E-4</value></baselineIncidence><baselineIncidence><age>46</age><sex>0</sex><value>4.892292E-4</value></baselineIncidence><baselineIncidence><age>46</age><sex>1</sex><value>4.3398843E-4</value></baselineIncidence><baselineIncidence><age>47</age><sex>0</sex><value>5.3554587E-4</value></baselineIncidence><baselineIncidence><age>47</age><sex>1</sex><value>4.7604236E-4</value></baselineIncidence><baselineIncidence><age>48</age><sex>0</sex><value>5.8552966E-4</value></baselineIncidence><baselineIncidence><age>48</age><sex>1</sex><value>5.2157434E-4</value></baselineIncidence><baselineIncidence><age>49</age><sex>0</sex><value>6.3941843E-4</value></baselineIncidence><baselineIncidence><age>49</age><sex>1</sex><value>5.708124E-4</value></baselineIncidence><baselineIncidence><age>50</age><sex>0</sex><value>7.118095E-4</value></baselineIncidence><baselineIncidence><age>50</age><sex>1</sex><value>6.5263826E-4</value></baselineIncidence><baselineIncidence><age>51</age><sex>0</sex><value>7.7553873E-4</value></baselineIncidence><baselineIncidence><age>51</age><sex>1</sex><value>7.1345107E-4</value></baselineIncidence><baselineIncidence><age>52</age><sex>0</sex><value>8.4391143E-4</value></baselineIncidence><baselineIncidence><age>52</age><sex>1</sex><value>7.789679E-4</value></baselineIncidence><baselineIncidence><age>53</age><sex>0</sex><value>9.1718516E-4</value></baselineIncidence><baselineIncidence><age>53</age><sex>1</sex><value>8.4945525E-4</value></baselineIncidence><baselineIncidence><age>54</age><sex>0</sex><value>9.956257E-4</value></baselineIncidence><baselineIncidence><age>54</age><sex>1</sex><value>9.2518545E-4</value></baselineIncidence><baselineIncidence><age>55</age><sex>0</sex><value>0.0010795081</value></baselineIncidence><baselineIncidence><age>55</age><sex>1</sex><value>0.0010064348</value></baselineIncidence><baselineIncidence><age>56</age><sex>0</sex><value>0.0011691151</value></baselineIncidence><baselineIncidence><age>56</age><sex>1</sex><value>0.0010934826</value></baselineIncidence><baselineIncidence><age>57</age><sex>0</sex><value>0.0012647376</value></baselineIncidence><baselineIncidence><age>57</age><sex>1</sex><value>0.0011866097</value></baselineIncidence><baselineIncidence><age>58</age><sex>0</sex><value>0.0013666733</value></baselineIncidence><baselineIncidence><age>58</age><sex>1</sex><value>0.0012860969</value></baselineIncidence><baselineIncidence><age>59</age><sex>0</sex><value>0.0014752253</value></baselineIncidence><baselineIncidence><age>59</age><sex>1</sex><value>0.0013922213</value></baselineIncidence><baselineIncidence><age>60</age><sex>0</sex><value>0.0016759109</value></baselineIncidence><baselineIncidence><age>60</age><sex>1</sex><value>0.0015385514</value></baselineIncidence><baselineIncidence><age>61</age><sex>0</sex><value>0.0018075899</value></baselineIncidence><baselineIncidence><age>61</age><sex>1</sex><value>0.0016626433</value></baselineIncidence><baselineIncidence><age>62</age><sex>0</sex><value>0.0019475796</value></baselineIncidence><baselineIncidence><age>62</age><sex>1</sex><value>0.0017945451</value></baselineIncidence><baselineIncidence><age>63</age><sex>0</sex><value>0.0020962292</value></baselineIncidence><baselineIncidence><age>63</age><sex>1</sex><value>0.0019345225</value></baselineIncidence><baselineIncidence><age>64</age><sex>0</sex><value>0.0022538828</value></baselineIncidence><baselineIncidence><age>64</age><sex>1</sex><value>0.0020828233</value></baselineIncidence><baselineIncidence><age>65</age><sex>0</sex><value>0.002420873</value></baselineIncidence><baselineIncidence><age>65</age><sex>1</sex><value>0.002239673</value></baselineIncidence><baselineIncidence><age>66</age><sex>0</sex><value>0.0025975148</value></baselineIncidence><baselineIncidence><age>66</age><sex>1</sex><value>0.0024052667</value></baselineIncidence><baselineIncidence><age>67</age><sex>0</sex><value>0.0027841025</value></baselineIncidence><baselineIncidence><age>67</age><sex>1</sex><value>0.002579769</value></baselineIncidence><baselineIncidence><age>68</age><sex>0</sex><value>0.0029808963</value></baselineIncidence><baselineIncidence><age>68</age><sex>1</sex><value>0.0027633004</value></baselineIncidence><baselineIncidence><age>69</age><sex>0</sex><value>0.0031881179</value></baselineIncidence><baselineIncidence><age>69</age><sex>1</sex><value>0.0029559366</value></baselineIncidence><baselineIncidence><age>70</age><sex>0</sex><value>0.0036548171</value></baselineIncidence><baselineIncidence><age>70</age><sex>1</sex><value>0.003257448</value></baselineIncidence><baselineIncidence><age>71</age><sex>0</sex><value>0.0039044712</value></baselineIncidence><baselineIncidence><age>71</age><sex>1</sex><value>0.0034776693</value></baselineIncidence><baselineIncidence><age>72</age><sex>0</sex><value>0.004166169</value></baselineIncidence><baselineIncidence><age>72</age><sex>1</sex><value>0.0037074634</value></baselineIncidence><baselineIncidence><age>73</age><sex>0</sex><value>0.004439902</value></baselineIncidence><baselineIncidence><age>73</age><sex>1</sex><value>0.0039466335</value></baselineIncidence><baselineIncidence><age>74</age><sex>0</sex><value>0.004725554</value></baselineIncidence><baselineIncidence><age>74</age><sex>1</sex><value>0.004194887</value></baselineIncidence><baselineIncidence><age>75</age><sex>0</sex><value>0.0050228955</value></baselineIncidence><baselineIncidence><age>75</age><sex>1</sex><value>0.0044518197</value></baselineIncidence><baselineIncidence><age>76</age><sex>0</sex><value>0.0053315554</value></baselineIncidence><baselineIncidence><age>76</age><sex>1</sex><value>0.004716912</value></baselineIncidence><baselineIncidence><age>77</age><sex>0</sex><value>0.0056510093</value></baselineIncidence><baselineIncidence><age>77</age><sex>1</sex><value>0.004989509</value></baselineIncidence><baselineIncidence><age>78</age><sex>0</sex><value>0.005980557</value></baselineIncidence><baselineIncidence><age>78</age><sex>1</sex><value>0.0052688196</value></baselineIncidence><baselineIncidence><age>79</age><sex>0</sex><value>0.006319302</value></baselineIncidence><baselineIncidence><age>79</age><sex>1</sex><value>0.0055539003</value></baselineIncidence><baselineIncidence><age>80</age><sex>0</sex><value>0.007551297</value></baselineIncidence><baselineIncidence><age>80</age><sex>1</sex><value>0.0061882283</value></baselineIncidence><baselineIncidence><age>81</age><sex>0</sex><value>0.007959212</value></baselineIncidence><baselineIncidence><age>81</age><sex>1</sex><value>0.0065035927</value></baselineIncidence><baselineIncidence><age>82</age><sex>0</sex><value>0.008374171</value></baselineIncidence><baselineIncidence><age>82</age><sex>1</sex><value>0.0068213097</value></baselineIncidence><baselineIncidence><age>83</age><sex>0</sex><value>0.008794375</value></baselineIncidence><baselineIncidence><age>83</age><sex>1</sex><value>0.0071396874</value></baselineIncidence><baselineIncidence><age>84</age><sex>0</sex><value>0.009217762</value></baselineIncidence><baselineIncidence><age>84</age><sex>1</sex><value>0.0074568745</value></baselineIncidence><baselineIncidence><age>85</age><sex>0</sex><value>0.00964202</value></baselineIncidence><baselineIncidence><age>85</age><sex>1</sex><value>0.0077708787</value></baselineIncidence><baselineIncidence><age>86</age><sex>0</sex><value>0.010064572</value></baselineIncidence><baselineIncidence><age>86</age><sex>1</sex><value>0.008079604</value></baselineIncidence><baselineIncidence><age>87</age><sex>0</sex><value>0.01048259</value></baselineIncidence><baselineIncidence><age>87</age><sex>1</sex><value>0.008380874</value></baselineIncidence><baselineIncidence><age>88</age><sex>0</sex><value>0.010493733</value></baselineIncidence><baselineIncidence><age>88</age><sex>1</sex><value>0.00838132</value></baselineIncidence><baselineIncidence><age>89</age><sex>0</sex><value>0.010504769</value></baselineIncidence><baselineIncidence><age>89</age><sex>1</sex><value>0.008382205</value></baselineIncidence><baselineIncidence><age>90</age><sex>0</sex><value>0.010515474</value></baselineIncidence><baselineIncidence><age>90</age><sex>1</sex><value>0.008383512</value></baselineIncidence><baselineIncidence><age>91</age><sex>0</sex><value>0.010525601</value></baselineIncidence><baselineIncidence><age>91</age><sex>1</sex><value>0.008385221</value></baselineIncidence><baselineIncidence><age>92</age><sex>0</sex><value>0.0105348835</value></baselineIncidence><baselineIncidence><age>92</age><sex>1</sex><value>0.0083873095</value></baselineIncidence><baselineIncidence><age>93</age><sex>0</sex><value>0.010543029</value></baselineIncidence><baselineIncidence><age>93</age><sex>1</sex><value>0.008389753</value></baselineIncidence><baselineIncidence><age>94</age><sex>0</sex><value>0.0105497185</value></baselineIncidence><baselineIncidence><age>94</age><sex>1</sex><value>0.008392525</value></baselineIncidence><baselineIncidence><age>95</age><sex>0</sex><value>0.010554609</value></baselineIncidence><baselineIncidence><age>95</age><sex>1</sex><value>0.008395595</value></baselineIncidence></baselineIncidences>
