# Supplementary material for: Identification of differences in health impact modelling of salt reduction
Source: PLoS One. 2017 Nov 28;12(11):e0186760. doi: 10.1371/journal.pone.0186760 (PMC5705127; doi:10.1371/journal.pone.0186760)
Supplement: S4 Data — (ZIP) [file pone.0186760.s004.zip › New CVD data/Simulations/New_CVD_data/parameters/baselineIncidence_1_0_IHD.xml]

<?xml version="1.0" encoding="UTF-8" standalone="no"?><baselineIncidences><baselineIncidence><age>0</age><sex>0</sex><value>4.782344E-7</value></baselineIncidence><baselineIncidence><age>0</age><sex>1</sex><value>3.2725777E-7</value></baselineIncidence><baselineIncidence><age>1</age><sex>0</sex><value>6.0974565E-7</value></baselineIncidence><baselineIncidence><age>1</age><sex>1</sex><value>4.1725147E-7</value></baselineIncidence><baselineIncidence><age>2</age><sex>0</sex><value>7.7520735E-7</value></baselineIncidence><baselineIncidence><age>2</age><sex>1</sex><value>5.3047756E-7</value></baselineIncidence><baselineIncidence><age>3</age><sex>0</sex><value>9.827619E-7</value></baselineIncidence><baselineIncidence><age>3</age><sex>1</sex><value>6.725079E-7</value></baselineIncidence><baselineIncidence><age>4</age><sex>0</sex><value>1.2423385E-6</value></baselineIncidence><baselineIncidence><age>4</age><sex>1</sex><value>8.5013727E-7</value></baselineIncidence><baselineIncidence><age>5</age><sex>0</sex><value>1.5660038E-6</value></baselineIncidence><baselineIncidence><age>5</age><sex>1</sex><value>1.0716227E-6</value></baselineIncidence><baselineIncidence><age>6</age><sex>0</sex><value>1.9683707E-6</value></baselineIncidence><baselineIncidence><age>6</age><sex>1</sex><value>1.3469642E-6</value></baselineIncidence><baselineIncidence><age>7</age><sex>0</sex><value>2.4670742E-6</value></baselineIncidence><baselineIncidence><age>7</age><sex>1</sex><value>1.6882291E-6</value></baselineIncidence><baselineIncidence><age>8</age><sex>0</sex><value>3.0833214E-6</value></baselineIncidence><baselineIncidence><age>8</age><sex>1</sex><value>2.1099297E-6</value></baselineIncidence><baselineIncidence><age>9</age><sex>0</sex><value>3.8425246E-6</value></baselineIncidence><baselineIncidence><age>9</age><sex>1</sex><value>2.6294556E-6</value></baselineIncidence><baselineIncidence><age>10</age><sex>0</sex><value>4.7750254E-6</value></baselineIncidence><baselineIncidence><age>10</age><sex>1</sex><value>3.2675696E-6</value></baselineIncidence><baselineIncidence><age>11</age><sex>0</sex><value>5.916924E-6</value></baselineIncidence><baselineIncidence><age>11</age><sex>1</sex><value>4.0489754E-6</value></baselineIncidence><baselineIncidence><age>12</age><sex>0</sex><value>7.311013E-6</value></baselineIncidence><baselineIncidence><age>12</age><sex>1</sex><value>5.002956E-6</value></baselineIncidence><baselineIncidence><age>13</age><sex>0</sex><value>9.007833E-6</value></baselineIncidence><baselineIncidence><age>13</age><sex>1</sex><value>6.1640967E-6</value></baselineIncidence><baselineIncidence><age>14</age><sex>0</sex><value>1.1066859E-5</value></baselineIncidence><baselineIncidence><age>14</age><sex>1</sex><value>7.5730964E-6</value></baselineIncidence><baselineIncidence><age>15</age><sex>0</sex><value>1.3557812E-5</value></baselineIncidence><baselineIncidence><age>15</age><sex>1</sex><value>9.277666E-6</value></baselineIncidence><baselineIncidence><age>16</age><sex>0</sex><value>1.6562128E-5</value></baselineIncidence><baselineIncidence><age>16</age><sex>1</sex><value>1.1333531E-5</value></baselineIncidence><baselineIncidence><age>17</age><sex>0</sex><value>2.0174552E-5</value></baselineIncidence><baselineIncidence><age>17</age><sex>1</sex><value>1.3805526E-5</value></baselineIncidence><baselineIncidence><age>18</age><sex>0</sex><value>2.45049E-5</value></baselineIncidence><baselineIncidence><age>18</age><sex>1</sex><value>1.67688E-5</value></baselineIncidence><baselineIncidence><age>19</age><sex>0</sex><value>2.9679952E-5</value></baselineIncidence><baselineIncidence><age>19</age><sex>1</sex><value>2.0310104E-5</value></baselineIncidence><baselineIncidence><age>20</age><sex>0</sex><value>3.58455E-5</value></baselineIncidence><baselineIncidence><age>20</age><sex>1</sex><value>2.4529212E-5</value></baselineIncidence><baselineIncidence><age>21</age><sex>0</sex><value>4.3168544E-5</value></baselineIncidence><baselineIncidence><age>21</age><sex>1</sex><value>2.9540393E-5</value></baselineIncidence><baselineIncidence><age>22</age><sex>0</sex><value>5.1839572E-5</value></baselineIncidence><baselineIncidence><age>22</age><sex>1</sex><value>3.5474008E-5</value></baselineIncidence><baselineIncidence><age>23</age><sex>0</sex><value>6.207501E-5</value></baselineIncidence><baselineIncidence><age>23</age><sex>1</sex><value>4.2478125E-5</value></baselineIncidence><baselineIncidence><age>24</age><sex>0</sex><value>7.4119635E-5</value></baselineIncidence><baselineIncidence><age>24</age><sex>1</sex><value>5.07203E-5</value></baselineIncidence><baselineIncidence><age>25</age><sex>0</sex><value>8.8249275E-5</value></baselineIncidence><baselineIncidence><age>25</age><sex>1</sex><value>6.0389226E-5</value></baselineIncidence><baselineIncidence><age>26</age><sex>0</sex><value>1.0477322E-4</value></baselineIncidence><baselineIncidence><age>26</age><sex>1</sex><value>7.169657E-5</value></baselineIncidence><baselineIncidence><age>27</age><sex>0</sex><value>1.2403686E-4</value></baselineIncidence><baselineIncidence><age>27</age><sex>1</sex><value>8.487865E-5</value></baselineIncidence><baselineIncidence><age>28</age><sex>0</sex><value>1.4642408E-4</value></baselineIncidence><baselineIncidence><age>28</age><sex>1</sex><value>1.00198195E-4</value></baselineIncidence><baselineIncidence><age>29</age><sex>0</sex><value>1.7235965E-4</value></baselineIncidence><baselineIncidence><age>29</age><sex>1</sex><value>1.179458E-4</value></baselineIncidence><baselineIncidence><age>30</age><sex>0</sex><value>2.0231128E-4</value></baselineIncidence><baselineIncidence><age>30</age><sex>1</sex><value>1.3844152E-4</value></baselineIncidence><baselineIncidence><age>31</age><sex>0</sex><value>2.3679141E-4</value></baselineIncidence><baselineIncidence><age>31</age><sex>1</sex><value>1.6203601E-4</value></baselineIncidence><baselineIncidence><age>32</age><sex>0</sex><value>2.763588E-4</value></baselineIncidence><baselineIncidence><age>32</age><sex>1</sex><value>1.8911148E-4</value></baselineIncidence><baselineIncidence><age>33</age><sex>0</sex><value>3.2161924E-4</value></baselineIncidence><baselineIncidence><age>33</age><sex>1</sex><value>2.2008253E-4</value></baselineIncidence><baselineIncidence><age>34</age><sex>0</sex><value>3.7322633E-4</value></baselineIncidence><baselineIncidence><age>34</age><sex>1</sex><value>2.553962E-4</value></baselineIncidence><baselineIncidence><age>35</age><sex>0</sex><value>4.3188105E-4</value></baselineIncidence><baselineIncidence><age>35</age><sex>1</sex><value>2.9553205E-4</value></baselineIncidence><baselineIncidence><age>36</age><sex>0</sex><value>4.983482E-4</value></baselineIncidence><baselineIncidence><age>36</age><sex>1</sex><value>3.406127E-4</value></baselineIncidence><baselineIncidence><age>37</age><sex>0</sex><value>5.731051E-4</value></baselineIncidence><baselineIncidence><age>37</age><sex>1</sex><value>3.9139233E-4</value></baselineIncidence><baselineIncidence><age>38</age><sex>0</sex><value>6.5688003E-4</value></baselineIncidence><baselineIncidence><age>38</age><sex>1</sex><value>4.483962E-4</value></baselineIncidence><baselineIncidence><age>39</age><sex>0</sex><value>7.504209E-4</value></baselineIncidence><baselineIncidence><age>39</age><sex>1</sex><value>5.12166E-4</value></baselineIncidence><baselineIncidence><age>40</age><sex>0</sex><value>8.54489E-4</value></baselineIncidence><baselineIncidence><age>40</age><sex>1</sex><value>5.832557E-4</value></baselineIncidence><baselineIncidence><age>41</age><sex>0</sex><value>9.698527E-4</value></baselineIncidence><baselineIncidence><age>41</age><sex>1</sex><value>6.622264E-4</value></baselineIncidence><baselineIncidence><age>42</age><sex>0</sex><value>0.0010972791</value></baselineIncidence><baselineIncidence><age>42</age><sex>1</sex><value>7.49641E-4</value></baselineIncidence><baselineIncidence><age>43</age><sex>0</sex><value>0.0012375258</value></baselineIncidence><baselineIncidence><age>43</age><sex>1</sex><value>8.4605755E-4</value></baselineIncidence><baselineIncidence><age>44</age><sex>0</sex><value>0.0013913313</value></baselineIncidence><baselineIncidence><age>44</age><sex>1</sex><value>9.520229E-4</value></baselineIncidence><baselineIncidence><age>45</age><sex>0</sex><value>0.0015594054</value></baselineIncidence><baselineIncidence><age>45</age><sex>1</sex><value>0.0010680642</value></baselineIncidence><baselineIncidence><age>46</age><sex>0</sex><value>0.0017424183</value></baselineIncidence><baselineIncidence><age>46</age><sex>1</sex><value>0.0011946817</value></baselineIncidence><baselineIncidence><age>47</age><sex>0</sex><value>0.0019409903</value></baselineIncidence><baselineIncidence><age>47</age><sex>1</sex><value>0.0013323382</value></baselineIncidence><baselineIncidence><age>48</age><sex>0</sex><value>0.002155679</value></baselineIncidence><baselineIncidence><age>48</age><sex>1</sex><value>0.0014814507</value></baselineIncidence><baselineIncidence><age>49</age><sex>0</sex><value>0.0023869697</value></baselineIncidence><baselineIncidence><age>49</age><sex>1</sex><value>0.0016423813</value></baselineIncidence><baselineIncidence><age>50</age><sex>0</sex><value>0.0026536337</value></baselineIncidence><baselineIncidence><age>50</age><sex>1</sex><value>0.0018580114</value></baselineIncidence><baselineIncidence><age>51</age><sex>0</sex><value>0.002917628</value></baselineIncidence><baselineIncidence><age>51</age><sex>1</sex><value>0.0020484843</value></baselineIncidence><baselineIncidence><age>52</age><sex>0</sex><value>0.00319802</value></baselineIncidence><baselineIncidence><age>52</age><sex>1</sex><value>0.0022517405</value></baselineIncidence><baselineIncidence><age>53</age><sex>0</sex><value>0.0034946245</value></baselineIncidence><baselineIncidence><age>53</age><sex>1</sex><value>0.002467776</value></baselineIncidence><baselineIncidence><age>54</age><sex>0</sex><value>0.0038070902</value></baselineIncidence><baselineIncidence><age>54</age><sex>1</sex><value>0.002696464</value></baselineIncidence><baselineIncidence><age>55</age><sex>0</sex><value>0.0041348827</value></baselineIncidence><baselineIncidence><age>55</age><sex>1</sex><value>0.0029375479</value></baselineIncidence><baselineIncidence><age>56</age><sex>0</sex><value>0.004477269</value></baselineIncidence><baselineIncidence><age>56</age><sex>1</sex><value>0.003190625</value></baselineIncidence><baselineIncidence><age>57</age><sex>0</sex><value>0.0048333113</value></baselineIncidence><baselineIncidence><age>57</age><sex>1</sex><value>0.0034551413</value></baselineIncidence><baselineIncidence><age>58</age><sex>0</sex><value>0.00520185</value></baselineIncidence><baselineIncidence><age>58</age><sex>1</sex><value>0.003730382</value></baselineIncidence><baselineIncidence><age>59</age><sex>0</sex><value>0.0055814944</value></baselineIncidence><baselineIncidence><age>59</age><sex>1</sex><value>0.0040154643</value></baselineIncidence><baselineIncidence><age>60</age><sex>0</sex><value>0.006133118</value></baselineIncidence><baselineIncidence><age>60</age><sex>1</sex><value>0.0043548434</value></baselineIncidence><baselineIncidence><age>61</age><sex>0</sex><value>0.0065441015</value></baselineIncidence><baselineIncidence><age>61</age><sex>1</sex><value>0.00466105</value></baselineIncidence><baselineIncidence><age>62</age><sex>0</sex><value>0.006961037</value></baselineIncidence><baselineIncidence><age>62</age><sex>1</sex><value>0.0049736854</value></baselineIncidence><baselineIncidence><age>63</age><sex>0</sex><value>0.0073814522</value></baselineIncidence><baselineIncidence><age>63</age><sex>1</sex><value>0.0052911486</value></baselineIncidence><baselineIncidence><age>64</age><sex>0</sex><value>0.007802607</value></baselineIncidence><baselineIncidence><age>64</age><sex>1</sex><value>0.0056116553</value></baselineIncidence><baselineIncidence><age>65</age><sex>0</sex><value>0.008221495</value></baselineIncidence><baselineIncidence><age>65</age><sex>1</sex><value>0.0059332484</value></baselineIncidence><baselineIncidence><age>66</age><sex>0</sex><value>0.008634856</value></baselineIncidence><baselineIncidence><age>66</age><sex>1</sex><value>0.0062538018</value></baselineIncidence><baselineIncidence><age>67</age><sex>0</sex><value>0.009039183</value></baselineIncidence><baselineIncidence><age>67</age><sex>1</sex><value>0.0065710307</value></baselineIncidence><baselineIncidence><age>68</age><sex>0</sex><value>0.00943074</value></baselineIncidence><baselineIncidence><age>68</age><sex>1</sex><value>0.0068825036</value></baselineIncidence><baselineIncidence><age>69</age><sex>0</sex><value>0.009805588</value></baselineIncidence><baselineIncidence><age>69</age><sex>1</sex><value>0.007185658</value></baselineIncidence><baselineIncidence><age>70</age><sex>0</sex><value>0.010576494</value></baselineIncidence><baselineIncidence><age>70</age><sex>1</sex><value>0.007608465</value></baselineIncidence><baselineIncidence><age>71</age><sex>0</sex><value>0.010923232</value></baselineIncidence><baselineIncidence><age>71</age><sex>1</sex><value>0.007894724</value></baselineIncidence><baselineIncidence><age>72</age><sex>0</sex><value>0.01123933</value></baselineIncidence><baselineIncidence><age>72</age><sex>1</sex><value>0.008164211</value></baselineIncidence><baselineIncidence><age>73</age><sex>0</sex><value>0.011520193</value></baselineIncidence><baselineIncidence><age>73</age><sex>1</sex><value>0.008413956</value></baselineIncidence><baselineIncidence><age>74</age><sex>0</sex><value>0.011761264</value></baselineIncidence><baselineIncidence><age>74</age><sex>1</sex><value>0.008640968</value></baselineIncidence><baselineIncidence><age>75</age><sex>0</sex><value>0.011958092</value></baselineIncidence><baselineIncidence><age>75</age><sex>1</sex><value>0.008842271</value></baselineIncidence><baselineIncidence><age>76</age><sex>0</sex><value>0.012106433</value></baselineIncidence><baselineIncidence><age>76</age><sex>1</sex><value>0.009014942</value></baselineIncidence><baselineIncidence><age>77</age><sex>0</sex><value>0.0122023495</value></baselineIncidence><baselineIncidence><age>77</age><sex>1</sex><value>0.009156146</value></baselineIncidence><baselineIncidence><age>78</age><sex>0</sex><value>0.0122423135</value></baselineIncidence><baselineIncidence><age>78</age><sex>1</sex><value>0.009263192</value></baselineIncidence><baselineIncidence><age>79</age><sex>0</sex><value>0.012223345</value></baselineIncidence><baselineIncidence><age>79</age><sex>1</sex><value>0.009333575</value></baselineIncidence><baselineIncidence><age>80</age><sex>0</sex><value>0.012652417</value></baselineIncidence><baselineIncidence><age>80</age><sex>1</sex><value>0.009545563</value></baselineIncidence><baselineIncidence><age>81</age><sex>0</sex><value>0.012504929</value></baselineIncidence><baselineIncidence><age>81</age><sex>1</sex><value>0.0095378915</value></baselineIncidence><baselineIncidence><age>82</age><sex>0</sex><value>0.01229142</value></baselineIncidence><baselineIncidence><age>82</age><sex>1</sex><value>0.0094867805</value></baselineIncidence><baselineIncidence><age>83</age><sex>0</sex><value>0.012012431</value></baselineIncidence><baselineIncidence><age>83</age><sex>1</sex><value>0.009391046</value></baselineIncidence><baselineIncidence><age>84</age><sex>0</sex><value>0.011669703</value></baselineIncidence><baselineIncidence><age>84</age><sex>1</sex><value>0.009250043</value></baselineIncidence><baselineIncidence><age>85</age><sex>0</sex><value>0.011266261</value></baselineIncidence><baselineIncidence><age>85</age><sex>1</sex><value>0.009063727</value></baselineIncidence><baselineIncidence><age>86</age><sex>0</sex><value>0.010806435</value></baselineIncidence><baselineIncidence><age>86</age><sex>1</sex><value>0.0088327555</value></baselineIncidence><baselineIncidence><age>87</age><sex>0</sex><value>0.010295856</value></baselineIncidence><baselineIncidence><age>87</age><sex>1</sex><value>0.008558543</value></baselineIncidence><baselineIncidence><age>88</age><sex>0</sex><value>0.010306561</value></baselineIncidence><baselineIncidence><age>88</age><sex>1</sex><value>0.008558996</value></baselineIncidence><baselineIncidence><age>89</age><sex>0</sex><value>0.01031717</value></baselineIncidence><baselineIncidence><age>89</age><sex>1</sex><value>0.008559892</value></baselineIncidence><baselineIncidence><age>90</age><sex>0</sex><value>0.010327468</value></baselineIncidence><baselineIncidence><age>90</age><sex>1</sex><value>0.008561214</value></baselineIncidence><baselineIncidence><age>91</age><sex>0</sex><value>0.0103372205</value></baselineIncidence><baselineIncidence><age>91</age><sex>1</sex><value>0.008562943</value></baselineIncidence><baselineIncidence><age>92</age><sex>0</sex><value>0.010346171</value></baselineIncidence><baselineIncidence><age>92</age><sex>1</sex><value>0.008565056</value></baselineIncidence><baselineIncidence><age>93</age><sex>0</sex><value>0.010354042</value></baselineIncidence><baselineIncidence><age>93</age><sex>1</sex><value>0.008567529</value></baselineIncidence><baselineIncidence><age>94</age><sex>0</sex><value>0.01036053</value></baselineIncidence><baselineIncidence><age>94</age><sex>1</sex><value>0.008570332</value></baselineIncidence><baselineIncidence><age>95</age><sex>0</sex><value>0.010365304</value></baselineIncidence><baselineIncidence><age>95</age><sex>1</sex><value>0.008573437</value></baselineIncidence></baselineIncidences>
