# Supplementary material for: Identification of differences in health impact modelling of salt reduction
Source: PLoS One. 2017 Nov 28;12(11):e0186760. doi: 10.1371/journal.pone.0186760 (PMC5705127; doi:10.1371/journal.pone.0186760)
Supplement: S4 Data — (ZIP) [file pone.0186760.s004.zip › New CVD data/Simulations/New_CVD_data/parameters/baselineOtherMort.xml]

<?xml version="1.0" encoding="UTF-8" standalone="no"?><baselineOtherMortalities><baselineOtherMortality><age>0</age><sex>0</sex><value>0.004029972</value></baselineOtherMortality><baselineOtherMortality><age>0</age><sex>1</sex><value>0.0031401557</value></baselineOtherMortality><baselineOtherMortality><age>1</age><sex>0</sex><value>2.3037587E-4</value></baselineOtherMortality><baselineOtherMortality><age>1</age><sex>1</sex><value>1.7633401E-4</value></baselineOtherMortality><baselineOtherMortality><age>2</age><sex>0</sex><value>2.2893658E-4</value></baselineOtherMortality><baselineOtherMortality><age>2</age><sex>1</sex><value>1.3204223E-4</value></baselineOtherMortality><baselineOtherMortality><age>3</age><sex>0</sex><value>1.6762865E-4</value></baselineOtherMortality><baselineOtherMortality><age>3</age><sex>1</sex><value>5.5004857E-5</value></baselineOtherMortality><baselineOtherMortality><age>4</age><sex>0</sex><value>5.1016836E-5</value></baselineOtherMortality><baselineOtherMortality><age>4</age><sex>1</sex><value>6.6022076E-5</value></baselineOtherMortality><baselineOtherMortality><age>5</age><sex>0</sex><value>1.0250545E-4</value></baselineOtherMortality><baselineOtherMortality><age>5</age><sex>1</sex><value>8.7099535E-5</value></baselineOtherMortality><baselineOtherMortality><age>6</age><sex>0</sex><value>5.9568254E-5</value></baselineOtherMortality><baselineOtherMortality><age>6</age><sex>1</sex><value>5.2799176E-5</value></baselineOtherMortality><baselineOtherMortality><age>7</age><sex>0</sex><value>1.0722997E-4</value></baselineOtherMortality><baselineOtherMortality><age>7</age><sex>1</sex><value>5.0997667E-5</value></baselineOtherMortality><baselineOtherMortality><age>8</age><sex>0</sex><value>1.1467573E-4</value></baselineOtherMortality><baselineOtherMortality><age>8</age><sex>1</sex><value>1.93462E-5</value></baselineOtherMortality><baselineOtherMortality><age>9</age><sex>0</sex><value>8.47822E-5</value></baselineOtherMortality><baselineOtherMortality><age>9</age><sex>1</sex><value>4.9424652E-5</value></baselineOtherMortality><baselineOtherMortality><age>10</age><sex>0</sex><value>1.1219821E-4</value></baselineOtherMortality><baselineOtherMortality><age>10</age><sex>1</sex><value>8.83444E-5</value></baselineOtherMortality><baselineOtherMortality><age>11</age><sex>0</sex><value>7.386822E-5</value></baselineOtherMortality><baselineOtherMortality><age>11</age><sex>1</sex><value>8.847023E-5</value></baselineOtherMortality><baselineOtherMortality><age>12</age><sex>0</sex><value>1.520762E-4</value></baselineOtherMortality><baselineOtherMortality><age>12</age><sex>1</sex><value>6.936337E-5</value></baselineOtherMortality><baselineOtherMortality><age>13</age><sex>0</sex><value>1.2522071E-4</value></baselineOtherMortality><baselineOtherMortality><age>13</age><sex>1</sex><value>9.0858695E-5</value></baselineOtherMortality><baselineOtherMortality><age>14</age><sex>0</sex><value>1.4686774E-4</value></baselineOtherMortality><baselineOtherMortality><age>14</age><sex>1</sex><value>8.2004284E-5</value></baselineOtherMortality><baselineOtherMortality><age>15</age><sex>0</sex><value>2.0658007E-4</value></baselineOtherMortality><baselineOtherMortality><age>15</age><sex>1</sex><value>1.2424313E-4</value></baselineOtherMortality><baselineOtherMortality><age>16</age><sex>0</sex><value>2.6250476E-4</value></baselineOtherMortality><baselineOtherMortality><age>16</age><sex>1</sex><value>3.858209E-5</value></baselineOtherMortality><baselineOtherMortality><age>17</age><sex>0</sex><value>2.091788E-4</value></baselineOtherMortality><baselineOtherMortality><age>17</age><sex>1</sex><value>1.9076244E-4</value></baselineOtherMortality><baselineOtherMortality><age>18</age><sex>0</sex><value>3.796216E-4</value></baselineOtherMortality><baselineOtherMortality><age>18</age><sex>1</sex><value>1.7824455E-4</value></baselineOtherMortality><baselineOtherMortality><age>19</age><sex>0</sex><value>3.2445858E-4</value></baselineOtherMortality><baselineOtherMortality><age>19</age><sex>1</sex><value>1.8312743E-4</value></baselineOtherMortality><baselineOtherMortality><age>20</age><sex>0</sex><value>5.521594E-4</value></baselineOtherMortality><baselineOtherMortality><age>20</age><sex>1</sex><value>1.783141E-4</value></baselineOtherMortality><baselineOtherMortality><age>21</age><sex>0</sex><value>3.9682683E-4</value></baselineOtherMortality><baselineOtherMortality><age>21</age><sex>1</sex><value>1.875782E-4</value></baselineOtherMortality><baselineOtherMortality><age>22</age><sex>0</sex><value>3.9381918E-4</value></baselineOtherMortality><baselineOtherMortality><age>22</age><sex>1</sex><value>1.7938948E-4</value></baselineOtherMortality><baselineOtherMortality><age>23</age><sex>0</sex><value>4.092902E-4</value></baselineOtherMortality><baselineOtherMortality><age>23</age><sex>1</sex><value>1.2960838E-4</value></baselineOtherMortality><baselineOtherMortality><age>24</age><sex>0</sex><value>3.974957E-4</value></baselineOtherMortality><baselineOtherMortality><age>24</age><sex>1</sex><value>2.1526412E-4</value></baselineOtherMortality><baselineOtherMortality><age>25</age><sex>0</sex><value>3.1351027E-4</value></baselineOtherMortality><baselineOtherMortality><age>25</age><sex>1</sex><value>1.8665125E-4</value></baselineOtherMortality><baselineOtherMortality><age>26</age><sex>0</sex><value>4.0328797E-4</value></baselineOtherMortality><baselineOtherMortality><age>26</age><sex>1</sex><value>2.1873006E-4</value></baselineOtherMortality><baselineOtherMortality><age>27</age><sex>0</sex><value>4.5765727E-4</value></baselineOtherMortality><baselineOtherMortality><age>27</age><sex>1</sex><value>2.9245063E-4</value></baselineOtherMortality><baselineOtherMortality><age>28</age><sex>0</sex><value>4.598852E-4</value></baselineOtherMortality><baselineOtherMortality><age>28</age><sex>1</sex><value>2.2140305E-4</value></baselineOtherMortality><baselineOtherMortality><age>29</age><sex>0</sex><value>5.200415E-4</value></baselineOtherMortality><baselineOtherMortality><age>29</age><sex>1</sex><value>3.052005E-4</value></baselineOtherMortality><baselineOtherMortality><age>30</age><sex>0</sex><value>3.700534E-4</value></baselineOtherMortality><baselineOtherMortality><age>30</age><sex>1</sex><value>2.5725743E-4</value></baselineOtherMortality><baselineOtherMortality><age>31</age><sex>0</sex><value>4.960894E-4</value></baselineOtherMortality><baselineOtherMortality><age>31</age><sex>1</sex><value>3.2689382E-4</value></baselineOtherMortality><baselineOtherMortality><age>32</age><sex>0</sex><value>5.500488E-4</value></baselineOtherMortality><baselineOtherMortality><age>32</age><sex>1</sex><value>3.7864738E-4</value></baselineOtherMortality><baselineOtherMortality><age>33</age><sex>0</sex><value>4.7813202E-4</value></baselineOtherMortality><baselineOtherMortality><age>33</age><sex>1</sex><value>3.6705143E-4</value></baselineOtherMortality><baselineOtherMortality><age>34</age><sex>0</sex><value>6.119655E-4</value></baselineOtherMortality><baselineOtherMortality><age>34</age><sex>1</sex><value>2.8458508E-4</value></baselineOtherMortality><baselineOtherMortality><age>35</age><sex>0</sex><value>4.7891613E-4</value></baselineOtherMortality><baselineOtherMortality><age>35</age><sex>1</sex><value>3.775599E-4</value></baselineOtherMortality><baselineOtherMortality><age>36</age><sex>0</sex><value>6.8073027E-4</value></baselineOtherMortality><baselineOtherMortality><age>36</age><sex>1</sex><value>4.5777333E-4</value></baselineOtherMortality><baselineOtherMortality><age>37</age><sex>0</sex><value>7.1722973E-4</value></baselineOtherMortality><baselineOtherMortality><age>37</age><sex>1</sex><value>6.368176E-4</value></baselineOtherMortality><baselineOtherMortality><age>38</age><sex>0</sex><value>8.4596634E-4</value></baselineOtherMortality><baselineOtherMortality><age>38</age><sex>1</sex><value>6.1862153E-4</value></baselineOtherMortality><baselineOtherMortality><age>39</age><sex>0</sex><value>8.240692E-4</value></baselineOtherMortality><baselineOtherMortality><age>39</age><sex>1</sex><value>5.989135E-4</value></baselineOtherMortality><baselineOtherMortality><age>40</age><sex>0</sex><value>8.5889624E-4</value></baselineOtherMortality><baselineOtherMortality><age>40</age><sex>1</sex><value>7.708505E-4</value></baselineOtherMortality><baselineOtherMortality><age>41</age><sex>0</sex><value>9.537518E-4</value></baselineOtherMortality><baselineOtherMortality><age>41</age><sex>1</sex><value>7.9943554E-4</value></baselineOtherMortality><baselineOtherMortality><age>42</age><sex>0</sex><value>0.0010618591</value></baselineOtherMortality><baselineOtherMortality><age>42</age><sex>1</sex><value>8.245106E-4</value></baselineOtherMortality><baselineOtherMortality><age>43</age><sex>0</sex><value>0.0010200571</value></baselineOtherMortality><baselineOtherMortality><age>43</age><sex>1</sex><value>0.0010458756</value></baselineOtherMortality><baselineOtherMortality><age>44</age><sex>0</sex><value>0.0012178936</value></baselineOtherMortality><baselineOtherMortality><age>44</age><sex>1</sex><value>0.0010804981</value></baselineOtherMortality><baselineOtherMortality><age>45</age><sex>0</sex><value>0.0013384816</value></baselineOtherMortality><baselineOtherMortality><age>45</age><sex>1</sex><value>0.0011911376</value></baselineOtherMortality><baselineOtherMortality><age>46</age><sex>0</sex><value>0.0015535469</value></baselineOtherMortality><baselineOtherMortality><age>46</age><sex>1</sex><value>0.0013886577</value></baselineOtherMortality><baselineOtherMortality><age>47</age><sex>0</sex><value>0.0017833954</value></baselineOtherMortality><baselineOtherMortality><age>47</age><sex>1</sex><value>0.0017586717</value></baselineOtherMortality><baselineOtherMortality><age>48</age><sex>0</sex><value>0.002033087</value></baselineOtherMortality><baselineOtherMortality><age>48</age><sex>1</sex><value>0.0016795031</value></baselineOtherMortality><baselineOtherMortality><age>49</age><sex>0</sex><value>0.002150117</value></baselineOtherMortality><baselineOtherMortality><age>49</age><sex>1</sex><value>0.002015414</value></baselineOtherMortality><baselineOtherMortality><age>50</age><sex>0</sex><value>0.002374161</value></baselineOtherMortality><baselineOtherMortality><age>50</age><sex>1</sex><value>0.0021034796</value></baselineOtherMortality><baselineOtherMortality><age>51</age><sex>0</sex><value>0.0027749655</value></baselineOtherMortality><baselineOtherMortality><age>51</age><sex>1</sex><value>0.0024251516</value></baselineOtherMortality><baselineOtherMortality><age>52</age><sex>0</sex><value>0.0027912247</value></baselineOtherMortality><baselineOtherMortality><age>52</age><sex>1</sex><value>0.0026047586</value></baselineOtherMortality><baselineOtherMortality><age>53</age><sex>0</sex><value>0.0032244814</value></baselineOtherMortality><baselineOtherMortality><age>53</age><sex>1</sex><value>0.0030944915</value></baselineOtherMortality><baselineOtherMortality><age>54</age><sex>0</sex><value>0.0034763953</value></baselineOtherMortality><baselineOtherMortality><age>54</age><sex>1</sex><value>0.0031633324</value></baselineOtherMortality><baselineOtherMortality><age>55</age><sex>0</sex><value>0.004015838</value></baselineOtherMortality><baselineOtherMortality><age>55</age><sex>1</sex><value>0.0033998257</value></baselineOtherMortality><baselineOtherMortality><age>56</age><sex>0</sex><value>0.0047849994</value></baselineOtherMortality><baselineOtherMortality><age>56</age><sex>1</sex><value>0.0037671137</value></baselineOtherMortality><baselineOtherMortality><age>57</age><sex>0</sex><value>0.005006722</value></baselineOtherMortality><baselineOtherMortality><age>57</age><sex>1</sex><value>0.0038098926</value></baselineOtherMortality><baselineOtherMortality><age>58</age><sex>0</sex><value>0.005713425</value></baselineOtherMortality><baselineOtherMortality><age>58</age><sex>1</sex><value>0.0043181353</value></baselineOtherMortality><baselineOtherMortality><age>59</age><sex>0</sex><value>0.005769582</value></baselineOtherMortality><baselineOtherMortality><age>59</age><sex>1</sex><value>0.0046019233</value></baselineOtherMortality><baselineOtherMortality><age>60</age><sex>0</sex><value>0.005986979</value></baselineOtherMortality><baselineOtherMortality><age>60</age><sex>1</sex><value>0.0047825305</value></baselineOtherMortality><baselineOtherMortality><age>61</age><sex>0</sex><value>0.0065391394</value></baselineOtherMortality><baselineOtherMortality><age>61</age><sex>1</sex><value>0.0050568287</value></baselineOtherMortality><baselineOtherMortality><age>62</age><sex>0</sex><value>0.006942703</value></baselineOtherMortality><baselineOtherMortality><age>62</age><sex>1</sex><value>0.0055321353</value></baselineOtherMortality><baselineOtherMortality><age>63</age><sex>0</sex><value>0.00844396</value></baselineOtherMortality><baselineOtherMortality><age>63</age><sex>1</sex><value>0.0060585407</value></baselineOtherMortality><baselineOtherMortality><age>64</age><sex>0</sex><value>0.0089844875</value></baselineOtherMortality><baselineOtherMortality><age>64</age><sex>1</sex><value>0.006603601</value></baselineOtherMortality><baselineOtherMortality><age>65</age><sex>0</sex><value>0.009374103</value></baselineOtherMortality><baselineOtherMortality><age>65</age><sex>1</sex><value>0.006520921</value></baselineOtherMortality><baselineOtherMortality><age>66</age><sex>0</sex><value>0.0117080845</value></baselineOtherMortality><baselineOtherMortality><age>66</age><sex>1</sex><value>0.008854927</value></baselineOtherMortality><baselineOtherMortality><age>67</age><sex>0</sex><value>0.011298264</value></baselineOtherMortality><baselineOtherMortality><age>67</age><sex>1</sex><value>0.008090503</value></baselineOtherMortality><baselineOtherMortality><age>68</age><sex>0</sex><value>0.0122211985</value></baselineOtherMortality><baselineOtherMortality><age>68</age><sex>1</sex><value>0.008759135</value></baselineOtherMortality><baselineOtherMortality><age>69</age><sex>0</sex><value>0.013833911</value></baselineOtherMortality><baselineOtherMortality><age>69</age><sex>1</sex><value>0.009649789</value></baselineOtherMortality><baselineOtherMortality><age>70</age><sex>0</sex><value>0.014730132</value></baselineOtherMortality><baselineOtherMortality><age>70</age><sex>1</sex><value>0.010950304</value></baselineOtherMortality><baselineOtherMortality><age>71</age><sex>0</sex><value>0.0166237</value></baselineOtherMortality><baselineOtherMortality><age>71</age><sex>1</sex><value>0.011071266</value></baselineOtherMortality><baselineOtherMortality><age>72</age><sex>0</sex><value>0.017182542</value></baselineOtherMortality><baselineOtherMortality><age>72</age><sex>1</sex><value>0.011570073</value></baselineOtherMortality><baselineOtherMortality><age>73</age><sex>0</sex><value>0.020149294</value></baselineOtherMortality><baselineOtherMortality><age>73</age><sex>1</sex><value>0.013853146</value></baselineOtherMortality><baselineOtherMortality><age>74</age><sex>0</sex><value>0.021866228</value></baselineOtherMortality><baselineOtherMortality><age>74</age><sex>1</sex><value>0.015628032</value></baselineOtherMortality><baselineOtherMortality><age>75</age><sex>0</sex><value>0.025028057</value></baselineOtherMortality><baselineOtherMortality><age>75</age><sex>1</sex><value>0.017300395</value></baselineOtherMortality><baselineOtherMortality><age>76</age><sex>0</sex><value>0.02817236</value></baselineOtherMortality><baselineOtherMortality><age>76</age><sex>1</sex><value>0.02024569</value></baselineOtherMortality><baselineOtherMortality><age>77</age><sex>0</sex><value>0.029346319</value></baselineOtherMortality><baselineOtherMortality><age>77</age><sex>1</sex><value>0.020728728</value></baselineOtherMortality><baselineOtherMortality><age>78</age><sex>0</sex><value>0.035652623</value></baselineOtherMortality><baselineOtherMortality><age>78</age><sex>1</sex><value>0.023826184</value></baselineOtherMortality><baselineOtherMortality><age>79</age><sex>0</sex><value>0.039873343</value></baselineOtherMortality><baselineOtherMortality><age>79</age><sex>1</sex><value>0.027202377</value></baselineOtherMortality><baselineOtherMortality><age>80</age><sex>0</sex><value>0.04571385</value></baselineOtherMortality><baselineOtherMortality><age>80</age><sex>1</sex><value>0.031520445</value></baselineOtherMortality><baselineOtherMortality><age>81</age><sex>0</sex><value>0.052151132</value></baselineOtherMortality><baselineOtherMortality><age>81</age><sex>1</sex><value>0.036974534</value></baselineOtherMortality><baselineOtherMortality><age>82</age><sex>0</sex><value>0.056643814</value></baselineOtherMortality><baselineOtherMortality><age>82</age><sex>1</sex><value>0.043482978</value></baselineOtherMortality><baselineOtherMortality><age>83</age><sex>0</sex><value>0.060917407</value></baselineOtherMortality><baselineOtherMortality><age>83</age><sex>1</sex><value>0.048773583</value></baselineOtherMortality><baselineOtherMortality><age>84</age><sex>0</sex><value>0.06843217</value></baselineOtherMortality><baselineOtherMortality><age>84</age><sex>1</sex><value>0.056074943</value></baselineOtherMortality><baselineOtherMortality><age>85</age><sex>0</sex><value>0.07651724</value></baselineOtherMortality><baselineOtherMortality><age>85</age><sex>1</sex><value>0.061770998</value></baselineOtherMortality><baselineOtherMortality><age>86</age><sex>0</sex><value>0.0873091</value></baselineOtherMortality><baselineOtherMortality><age>86</age><sex>1</sex><value>0.073461816</value></baselineOtherMortality><baselineOtherMortality><age>87</age><sex>0</sex><value>0.0959185</value></baselineOtherMortality><baselineOtherMortality><age>87</age><sex>1</sex><value>0.08379584</value></baselineOtherMortality><baselineOtherMortality><age>88</age><sex>0</sex><value>0.12257632</value></baselineOtherMortality><baselineOtherMortality><age>88</age><sex>1</sex><value>0.09689656</value></baselineOtherMortality><baselineOtherMortality><age>89</age><sex>0</sex><value>0.13561028</value></baselineOtherMortality><baselineOtherMortality><age>89</age><sex>1</sex><value>0.11392567</value></baselineOtherMortality><baselineOtherMortality><age>90</age><sex>0</sex><value>0.15065505</value></baselineOtherMortality><baselineOtherMortality><age>90</age><sex>1</sex><value>0.1294125</value></baselineOtherMortality><baselineOtherMortality><age>91</age><sex>0</sex><value>0.18878263</value></baselineOtherMortality><baselineOtherMortality><age>91</age><sex>1</sex><value>0.16145205</value></baselineOtherMortality><baselineOtherMortality><age>92</age><sex>0</sex><value>0.19699155</value></baselineOtherMortality><baselineOtherMortality><age>92</age><sex>1</sex><value>0.17002916</value></baselineOtherMortality><baselineOtherMortality><age>93</age><sex>0</sex><value>0.23462257</value></baselineOtherMortality><baselineOtherMortality><age>93</age><sex>1</sex><value>0.20221193</value></baselineOtherMortality><baselineOtherMortality><age>94</age><sex>0</sex><value>0.23048545</value></baselineOtherMortality><baselineOtherMortality><age>94</age><sex>1</sex><value>0.22105242</value></baselineOtherMortality><baselineOtherMortality><age>95</age><sex>0</sex><value>0.3416261</value></baselineOtherMortality><baselineOtherMortality><age>95</age><sex>1</sex><value>0.30274215</value></baselineOtherMortality></baselineOtherMortalities>
