# Supplementary material for: Identification of differences in health impact modelling of salt reduction
Source: PLoS One. 2017 Nov 28;12(11):e0186760. doi: 10.1371/journal.pone.0186760 (PMC5705127; doi:10.1371/journal.pone.0186760)
Supplement: S5 Data — (ZIP) [file pone.0186760.s005.zip › No_corr_usual SBP/Reference_Data/Diseases/IHD/Relative_Risks_From_Risk_Factor/RR_IHD_NoRDR-salt.xml]

<?xml version="1.0" ?> <relrisksfromriskfactor_categorical><relativerisk>  <age> 0</age> <sex>0</sex> <cat>1</cat> <value>0.965098993403298</value></relativerisk><relativerisk>  <age> 0</age> <sex>0</sex> <cat>2</cat> <value>1</value></relativerisk><relativerisk>  <age> 0</age> <sex>0</sex> <cat>3</cat> <value>1.04083900527619</value></relativerisk><relativerisk>  <age> 0</age> <sex>0</sex> <cat>4</cat> <value>1.08825038221396</value></relativerisk><relativerisk>  <age> 0</age> <sex>0</sex> <cat>5</cat> <value>1.14224251648807</value></relativerisk><relativerisk>  <age> 0</age> <sex>0</sex> <cat>6</cat> <value>1.2033598037566</value></relativerisk><relativerisk>  <age> 0</age> <sex>0</sex> <cat>7</cat> <value>1.2725388132708</value></relativerisk><relativerisk>  <age> 0</age> <sex>0</sex> <cat>8</cat> <value>1.35103970783846</value></relativerisk><relativerisk>  <age> 0</age> <sex>0</sex> <cat>9</cat> <value>1.5426970214264</value></relativerisk><relativerisk>  <age> 0</age> <sex>1</sex> <cat>1</cat> <value>0.977644044326563</value></relativerisk><relativerisk>  <age> 0</age> <sex>1</sex> <cat>2</cat> <value>1</value></relativerisk><relativerisk>  <age> 0</age> <sex>1</sex> <cat>3</cat> <value>1.02721499418469</value></relativerisk><relativerisk>  <age> 0</age> <sex>1</sex> <cat>4</cat> <value>1.05931300791741</value></relativerisk><relativerisk>  <age> 0</age> <sex>1</sex> <cat>5</cat> <value>1.09642068981925</value></relativerisk><relativerisk>  <age> 0</age> <sex>1</sex> <cat>6</cat> <value>1.13920740093672</value></relativerisk><relativerisk>  <age> 0</age> <sex>1</sex> <cat>7</cat> <value>1.1887259667342</value></relativerisk><relativerisk>  <age> 0</age> <sex>1</sex> <cat>8</cat> <value>1.24640837585604</value></relativerisk><relativerisk>  <age> 0</age> <sex>1</sex> <cat>9</cat> <value>1.37175769355576</value></relativerisk><relativerisk>  <age> 1</age> <sex>0</sex> <cat>1</cat> <value>0.965098993403298</value></relativerisk><relativerisk>  <age> 1</age> <sex>0</sex> <cat>2</cat> <value>1</value></relativerisk><relativerisk>  <age> 1</age> <sex>0</sex> <cat>3</cat> <value>1.04083900527619</value></relativerisk><relativerisk>  <age> 1</age> <sex>0</sex> <cat>4</cat> <value>1.08825038221396</value></relativerisk><relativerisk>  <age> 1</age> <sex>0</sex> <cat>5</cat> <value>1.14224251648807</value></relativerisk><relativerisk>  <age> 1</age> <sex>0</sex> <cat>6</cat> <value>1.2033598037566</value></relativerisk><relativerisk>  <age> 1</age> <sex>0</sex> <cat>7</cat> <value>1.2725388132708</value></relativerisk><relativerisk>  <age> 1</age> <sex>0</sex> <cat>8</cat> <value>1.35103970783846</value></relativerisk><relativerisk>  <age> 1</age> <sex>0</sex> <cat>9</cat> <value>1.5426970214264</value></relativerisk><relativerisk>  <age> 1</age> <sex>1</sex> <cat>1</cat> <value>0.977644044326563</value></relativerisk><relativerisk>  <age> 1</age> <sex>1</sex> <cat>2</cat> <value>1</value></relativerisk><relativerisk>  <age> 1</age> <sex>1</sex> <cat>3</cat> <value>1.02721499418469</value></relativerisk><relativerisk>  <age> 1</age> <sex>1</sex> <cat>4</cat> <value>1.05931300791741</value></relativerisk><relativerisk>  <age> 1</age> <sex>1</sex> <cat>5</cat> <value>1.09642068981925</value></relativerisk><relativerisk>  <age> 1</age> <sex>1</sex> <cat>6</cat> <value>1.13920740093672</value></relativerisk><relativerisk>  <age> 1</age> <sex>1</sex> <cat>7</cat> <value>1.1887259667342</value></relativerisk><relativerisk>  <age> 1</age> <sex>1</sex> <cat>8</cat> <value>1.24640837585604</value></relativerisk><relativerisk>  <age> 1</age> <sex>1</sex> <cat>9</cat> <value>1.37175769355576</value></relativerisk><relativerisk>  <age> 2</age> <sex>0</sex> <cat>1</cat> <value>0.965098993403298</value></relativerisk><relativerisk>  <age> 2</age> <sex>0</sex> <cat>2</cat> <value>1</value></relativerisk><relativerisk>  <age> 2</age> <sex>0</sex> <cat>3</cat> <value>1.04083900527619</value></relativerisk><relativerisk>  <age> 2</age> <sex>0</sex> <cat>4</cat> <value>1.08825038221396</value></relativerisk><relativerisk>  <age> 2</age> <sex>0</sex> <cat>5</cat> <value>1.14224251648807</value></relativerisk><relativerisk>  <age> 2</age> <sex>0</sex> <cat>6</cat> <value>1.2033598037566</value></relativerisk><relativerisk>  <age> 2</age> <sex>0</sex> <cat>7</cat> <value>1.2725388132708</value></relativerisk><relativerisk>  <age> 2</age> <sex>0</sex> <cat>8</cat> <value>1.35103970783846</value></relativerisk><relativerisk>  <age> 2</age> <sex>0</sex> <cat>9</cat> <value>1.5426970214264</value></relativerisk><relativerisk>  <age> 2</age> <sex>1</sex> <cat>1</cat> <value>0.977644044326563</value></relativerisk><relativerisk>  <age> 2</age> <sex>1</sex> <cat>2</cat> <value>1</value></relativerisk><relativerisk>  <age> 2</age> <sex>1</sex> <cat>3</cat> <value>1.02721499418469</value></relativerisk><relativerisk>  <age> 2</age> <sex>1</sex> <cat>4</cat> <value>1.05931300791741</value></relativerisk><relativerisk>  <age> 2</age> <sex>1</sex> <cat>5</cat> <value>1.09642068981925</value></relativerisk><relativerisk>  <age> 2</age> <sex>1</sex> <cat>6</cat> <value>1.13920740093672</value></relativerisk><relativerisk>  <age> 2</age> <sex>1</sex> <cat>7</cat> <value>1.1887259667342</value></relativerisk><relativerisk>  <age> 2</age> <sex>1</sex> <cat>8</cat> <value>1.24640837585604</value></relativerisk><relativerisk>  <age> 2</age> <sex>1</sex> <cat>9</cat> <value>1.37175769355576</value></relativerisk><relativerisk>  <age> 3</age> <sex>0</sex> <cat>1</cat> <value>0.965098993403298</value></relativerisk><relativerisk>  <age> 3</age> <sex>0</sex> <cat>2</cat> <value>1</value></relativerisk><relativerisk>  <age> 3</age> <sex>0</sex> <cat>3</cat> <value>1.04083900527619</value></relativerisk><relativerisk>  <age> 3</age> <sex>0</sex> <cat>4</cat> <value>1.08825038221396</value></relativerisk><relativerisk>  <age> 3</age> <sex>0</sex> <cat>5</cat> <value>1.14224251648807</value></relativerisk><relativerisk>  <age> 3</age> <sex>0</sex> <cat>6</cat> <value>1.2033598037566</value></relativerisk><relativerisk>  <age> 3</age> <sex>0</sex> <cat>7</cat> <value>1.2725388132708</value></relativerisk><relativerisk>  <age> 3</age> <sex>0</sex> <cat>8</cat> <value>1.35103970783846</value></relativerisk><relativerisk>  <age> 3</age> <sex>0</sex> <cat>9</cat> <value>1.5426970214264</value></relativerisk><relativerisk>  <age> 3</age> <sex>1</sex> <cat>1</cat> <value>0.977644044326563</value></relativerisk><relativerisk>  <age> 3</age> <sex>1</sex> <cat>2</cat> <value>1</value></relativerisk><relativerisk>  <age> 3</age> <sex>1</sex> <cat>3</cat> <value>1.02721499418469</value></relativerisk><relativerisk>  <age> 3</age> <sex>1</sex> <cat>4</cat> <value>1.05931300791741</value></relativerisk><relativerisk>  <age> 3</age> <sex>1</sex> <cat>5</cat> <value>1.09642068981925</value></relativerisk><relativerisk>  <age> 3</age> <sex>1</sex> <cat>6</cat> <value>1.13920740093672</value></relativerisk><relativerisk>  <age> 3</age> <sex>1</sex> <cat>7</cat> <value>1.1887259667342</value></relativerisk><relativerisk>  <age> 3</age> <sex>1</sex> <cat>8</cat> <value>1.24640837585604</value></relativerisk><relativerisk>  <age> 3</age> <sex>1</sex> <cat>9</cat> <value>1.37175769355576</value></relativerisk><relativerisk>  <age> 4</age> <sex>0</sex> <cat>1</cat> <value>0.965098993403298</value></relativerisk><relativerisk>  <age> 4</age> <sex>0</sex> <cat>2</cat> <value>1</value></relativerisk><relativerisk>  <age> 4</age> <sex>0</sex> <cat>3</cat> <value>1.04083900527619</value></relativerisk><relativerisk>  <age> 4</age> <sex>0</sex> <cat>4</cat> <value>1.08825038221396</value></relativerisk><relativerisk>  <age> 4</age> <sex>0</sex> <cat>5</cat> <value>1.14224251648807</value></relativerisk><relativerisk>  <age> 4</age> <sex>0</sex> <cat>6</cat> <value>1.2033598037566</value></relativerisk><relativerisk>  <age> 4</age> <sex>0</sex> <cat>7</cat> <value>1.2725388132708</value></relativerisk><relativerisk>  <age> 4</age> <sex>0</sex> <cat>8</cat> <value>1.35103970783846</value></relativerisk><relativerisk>  <age> 4</age> <sex>0</sex> <cat>9</cat> <value>1.5426970214264</value></relativerisk><relativerisk>  <age> 4</age> <sex>1</sex> <cat>1</cat> <value>0.977644044326563</value></relativerisk><relativerisk>  <age> 4</age> <sex>1</sex> <cat>2</cat> <value>1</value></relativerisk><relativerisk>  <age> 4</age> <sex>1</sex> <cat>3</cat> <value>1.02721499418469</value></relativerisk><relativerisk>  <age> 4</age> <sex>1</sex> <cat>4</cat> <value>1.05931300791741</value></relativerisk><relativerisk>  <age> 4</age> <sex>1</sex> <cat>5</cat> <value>1.09642068981925</value></relativerisk><relativerisk>  <age> 4</age> <sex>1</sex> <cat>6</cat> <value>1.13920740093672</value></relativerisk><relativerisk>  <age> 4</age> <sex>1</sex> <cat>7</cat> <value>1.1887259667342</value></relativerisk><relativerisk>  <age> 4</age> <sex>1</sex> <cat>8</cat> <value>1.24640837585604</value></relativerisk><relativerisk>  <age> 4</age> <sex>1</sex> <cat>9</cat> <value>1.37175769355576</value></relativerisk><relativerisk>  <age> 5</age> <sex>0</sex> <cat>1</cat> <value>0.965098993403298</value></relativerisk><relativerisk>  <age> 5</age> <sex>0</sex> <cat>2</cat> <value>1</value></relativerisk><relativerisk>  <age> 5</age> <sex>0</sex> <cat>3</cat> <value>1.04083900527619</value></relativerisk><relativerisk>  <age> 5</age> <sex>0</sex> <cat>4</cat> <value>1.08825038221396</value></relativerisk><relativerisk>  <age> 5</age> <sex>0</sex> <cat>5</cat> <value>1.14224251648807</value></relativerisk><relativerisk>  <age> 5</age> <sex>0</sex> <cat>6</cat> <value>1.2033598037566</value></relativerisk><relativerisk>  <age> 5</age> <sex>0</sex> <cat>7</cat> <value>1.2725388132708</value></relativerisk><relativerisk>  <age> 5</age> <sex>0</sex> <cat>8</cat> <value>1.35103970783846</value></relativerisk><relativerisk>  <age> 5</age> <sex>0</sex> <cat>9</cat> <value>1.5426970214264</value></relativerisk><relativerisk>  <age> 5</age> <sex>1</sex> <cat>1</cat> <value>0.977644044326563</value></relativerisk><relativerisk>  <age> 5</age> <sex>1</sex> <cat>2</cat> <value>1</value></relativerisk><relativerisk>  <age> 5</age> <sex>1</sex> <cat>3</cat> <value>1.02721499418469</value></relativerisk><relativerisk>  <age> 5</age> <sex>1</sex> <cat>4</cat> <value>1.05931300791741</value></relativerisk><relativerisk>  <age> 5</age> <sex>1</sex> <cat>5</cat> <value>1.09642068981925</value></relativerisk><relativerisk>  <age> 5</age> <sex>1</sex> <cat>6</cat> <value>1.13920740093672</value></relativerisk><relativerisk>  <age> 5</age> <sex>1</sex> <cat>7</cat> <value>1.1887259667342</value></relativerisk><relativerisk>  <age> 5</age> <sex>1</sex> <cat>8</cat> <value>1.24640837585604</value></relativerisk><relativerisk>  <age> 5</age> <sex>1</sex> <cat>9</cat> <value>1.37175769355576</value></relativerisk><relativerisk>  <age> 6</age> <sex>0</sex> <cat>1</cat> <value>0.965098993403298</value></relativerisk><relativerisk>  <age> 6</age> <sex>0</sex> <cat>2</cat> <value>1</value></relativerisk><relativerisk>  <age> 6</age> <sex>0</sex> <cat>3</cat> <value>1.04083900527619</value></relativerisk><relativerisk>  <age> 6</age> <sex>0</sex> <cat>4</cat> <value>1.08825038221396</value></relativerisk><relativerisk>  <age> 6</age> <sex>0</sex> <cat>5</cat> <value>1.14224251648807</value></relativerisk><relativerisk>  <age> 6</age> <sex>0</sex> <cat>6</cat> <value>1.2033598037566</value></relativerisk><relativerisk>  <age> 6</age> <sex>0</sex> <cat>7</cat> <value>1.2725388132708</value></relativerisk><relativerisk>  <age> 6</age> <sex>0</sex> <cat>8</cat> <value>1.35103970783846</value></relativerisk><relativerisk>  <age> 6</age> <sex>0</sex> <cat>9</cat> <value>1.5426970214264</value></relativerisk><relativerisk>  <age> 6</age> <sex>1</sex> <cat>1</cat> <value>0.977644044326563</value></relativerisk><relativerisk>  <age> 6</age> <sex>1</sex> <cat>2</cat> <value>1</value></relativerisk><relativerisk>  <age> 6</age> <sex>1</sex> <cat>3</cat> <value>1.02721499418469</value></relativerisk><relativerisk>  <age> 6</age> <sex>1</sex> <cat>4</cat> <value>1.05931300791741</value></relativerisk><relativerisk>  <age> 6</age> <sex>1</sex> <cat>5</cat> <value>1.09642068981925</value></relativerisk><relativerisk>  <age> 6</age> <sex>1</sex> <cat>6</cat> <value>1.13920740093672</value></relativerisk><relativerisk>  <age> 6</age> <sex>1</sex> <cat>7</cat> <value>1.1887259667342</value></relativerisk><relativerisk>  <age> 6</age> <sex>1</sex> <cat>8</cat> <value>1.24640837585604</value></relativerisk><relativerisk>  <age> 6</age> <sex>1</sex> <cat>9</cat> <value>1.37175769355576</value></relativerisk><relativerisk>  <age> 7</age> <sex>0</sex> <cat>1</cat> <value>0.965098993403298</value></relativerisk><relativerisk>  <age> 7</age> <sex>0</sex> <cat>2</cat> <value>1</value></relativerisk><relativerisk>  <age> 7</age> <sex>0</sex> <cat>3</cat> <value>1.04083900527619</value></relativerisk><relativerisk>  <age> 7</age> <sex>0</sex> <cat>4</cat> <value>1.08825038221396</value></relativerisk><relativerisk>  <age> 7</age> <sex>0</sex> <cat>5</cat> <value>1.14224251648807</value></relativerisk><relativerisk>  <age> 7</age> <sex>0</sex> <cat>6</cat> <value>1.2033598037566</value></relativerisk><relativerisk>  <age> 7</age> <sex>0</sex> <cat>7</cat> <value>1.2725388132708</value></relativerisk><relativerisk>  <age> 7</age> <sex>0</sex> <cat>8</cat> <value>1.35103970783846</value></relativerisk><relativerisk>  <age> 7</age> <sex>0</sex> <cat>9</cat> <value>1.5426970214264</value></relativerisk><relativerisk>  <age> 7</age> <sex>1</sex> <cat>1</cat> <value>0.977644044326563</value></relativerisk><relativerisk>  <age> 7</age> <sex>1</sex> <cat>2</cat> <value>1</value></relativerisk><relativerisk>  <age> 7</age> <sex>1</sex> <cat>3</cat> <value>1.02721499418469</value></relativerisk><relativerisk>  <age> 7</age> <sex>1</sex> <cat>4</cat> <value>1.05931300791741</value></relativerisk><relativerisk>  <age> 7</age> <sex>1</sex> <cat>5</cat> <value>1.09642068981925</value></relativerisk><relativerisk>  <age> 7</age> <sex>1</sex> <cat>6</cat> <value>1.13920740093672</value></relativerisk><relativerisk>  <age> 7</age> <sex>1</sex> <cat>7</cat> <value>1.1887259667342</value></relativerisk><relativerisk>  <age> 7</age> <sex>1</sex> <cat>8</cat> <value>1.24640837585604</value></relativerisk><relativerisk>  <age> 7</age> <sex>1</sex> <cat>9</cat> <value>1.37175769355576</value></relativerisk><relativerisk>  <age> 8</age> <sex>0</sex> <cat>1</cat> <value>0.965098993403298</value></relativerisk><relativerisk>  <age> 8</age> <sex>0</sex> <cat>2</cat> <value>1</value></relativerisk><relativerisk>  <age> 8</age> <sex>0</sex> <cat>3</cat> <value>1.04083900527619</value></relativerisk><relativerisk>  <age> 8</age> <sex>0</sex> <cat>4</cat> <value>1.08825038221396</value></relativerisk><relativerisk>  <age> 8</age> <sex>0</sex> <cat>5</cat> <value>1.14224251648807</value></relativerisk><relativerisk>  <age> 8</age> <sex>0</sex> <cat>6</cat> <value>1.2033598037566</value></relativerisk><relativerisk>  <age> 8</age> <sex>0</sex> <cat>7</cat> <value>1.2725388132708</value></relativerisk><relativerisk>  <age> 8</age> <sex>0</sex> <cat>8</cat> <value>1.35103970783846</value></relativerisk><relativerisk>  <age> 8</age> <sex>0</sex> <cat>9</cat> <value>1.5426970214264</value></relativerisk><relativerisk>  <age> 8</age> <sex>1</sex> <cat>1</cat> <value>0.977644044326563</value></relativerisk><relativerisk>  <age> 8</age> <sex>1</sex> <cat>2</cat> <value>1</value></relativerisk><relativerisk>  <age> 8</age> <sex>1</sex> <cat>3</cat> <value>1.02721499418469</value></relativerisk><relativerisk>  <age> 8</age> <sex>1</sex> <cat>4</cat> <value>1.05931300791741</value></relativerisk><relativerisk>  <age> 8</age> <sex>1</sex> <cat>5</cat> <value>1.09642068981925</value></relativerisk><relativerisk>  <age> 8</age> <sex>1</sex> <cat>6</cat> <value>1.13920740093672</value></relativerisk><relativerisk>  <age> 8</age> <sex>1</sex> <cat>7</cat> <value>1.1887259667342</value></relativerisk><relativerisk>  <age> 8</age> <sex>1</sex> <cat>8</cat> <value>1.24640837585604</value></relativerisk><relativerisk>  <age> 8</age> <sex>1</sex> <cat>9</cat> <value>1.37175769355576</value></relativerisk><relativerisk>  <age> 9</age> <sex>0</sex> <cat>1</cat> <value>0.965098993403298</value></relativerisk><relativerisk>  <age> 9</age> <sex>0</sex> <cat>2</cat> <value>1</value></relativerisk><relativerisk>  <age> 9</age> <sex>0</sex> <cat>3</cat> <value>1.04083900527619</value></relativerisk><relativerisk>  <age> 9</age> <sex>0</sex> <cat>4</cat> <value>1.08825038221396</value></relativerisk><relativerisk>  <age> 9</age> <sex>0</sex> <cat>5</cat> <value>1.14224251648807</value></relativerisk><relativerisk>  <age> 9</age> <sex>0</sex> <cat>6</cat> <value>1.2033598037566</value></relativerisk><relativerisk>  <age> 9</age> <sex>0</sex> <cat>7</cat> <value>1.2725388132708</value></relativerisk><relativerisk>  <age> 9</age> <sex>0</sex> <cat>8</cat> <value>1.35103970783846</value></relativerisk><relativerisk>  <age> 9</age> <sex>0</sex> <cat>9</cat> <value>1.5426970214264</value></relativerisk><relativerisk>  <age> 9</age> <sex>1</sex> <cat>1</cat> <value>0.977644044326563</value></relativerisk><relativerisk>  <age> 9</age> <sex>1</sex> <cat>2</cat> <value>1</value></relativerisk><relativerisk>  <age> 9</age> <sex>1</sex> <cat>3</cat> <value>1.02721499418469</value></relativerisk><relativerisk>  <age> 9</age> <sex>1</sex> <cat>4</cat> <value>1.05931300791741</value></relativerisk><relativerisk>  <age> 9</age> <sex>1</sex> <cat>5</cat> <value>1.09642068981925</value></relativerisk><relativerisk>  <age> 9</age> <sex>1</sex> <cat>6</cat> <value>1.13920740093672</value></relativerisk><relativerisk>  <age> 9</age> <sex>1</sex> <cat>7</cat> <value>1.1887259667342</value></relativerisk><relativerisk>  <age> 9</age> <sex>1</sex> <cat>8</cat> <value>1.24640837585604</value></relativerisk><relativerisk>  <age> 9</age> <sex>1</sex> <cat>9</cat> <value>1.37175769355576</value></relativerisk><relativerisk>  <age> 10</age> <sex>0</sex> <cat>1</cat> <value>0.965098993403298</value></relativerisk><relativerisk>  <age> 10</age> <sex>0</sex> <cat>2</cat> <value>1</value></relativerisk><relativerisk>  <age> 10</age> <sex>0</sex> <cat>3</cat> <value>1.04083900527619</value></relativerisk><relativerisk>  <age> 10</age> <sex>0</sex> <cat>4</cat> <value>1.08825038221396</value></relativerisk><relativerisk>  <age> 10</age> <sex>0</sex> <cat>5</cat> <value>1.14224251648807</value></relativerisk><relativerisk>  <age> 10</age> <sex>0</sex> <cat>6</cat> <value>1.2033598037566</value></relativerisk><relativerisk>  <age> 10</age> <sex>0</sex> <cat>7</cat> <value>1.2725388132708</value></relativerisk><relativerisk>  <age> 10</age> <sex>0</sex> <cat>8</cat> <value>1.35103970783846</value></relativerisk><relativerisk>  <age> 10</age> <sex>0</sex> <cat>9</cat> <value>1.5426970214264</value></relativerisk><relativerisk>  <age> 10</age> <sex>1</sex> <cat>1</cat> <value>0.977644044326563</value></relativerisk><relativerisk>  <age> 10</age> <sex>1</sex> <cat>2</cat> <value>1</value></relativerisk><relativerisk>  <age> 10</age> <sex>1</sex> <cat>3</cat> <value>1.02721499418469</value></relativerisk><relativerisk>  <age> 10</age> <sex>1</sex> <cat>4</cat> <value>1.05931300791741</value></relativerisk><relativerisk>  <age> 10</age> <sex>1</sex> <cat>5</cat> <value>1.09642068981925</value></relativerisk><relativerisk>  <age> 10</age> <sex>1</sex> <cat>6</cat> <value>1.13920740093672</value></relativerisk><relativerisk>  <age> 10</age> <sex>1</sex> <cat>7</cat> <value>1.1887259667342</value></relativerisk><relativerisk>  <age> 10</age> <sex>1</sex> <cat>8</cat> <value>1.24640837585604</value></relativerisk><relativerisk>  <age> 10</age> <sex>1</sex> <cat>9</cat> <value>1.37175769355576</value></relativerisk><relativerisk>  <age> 11</age> <sex>0</sex> <cat>1</cat> <value>0.965098993403298</value></relativerisk><relativerisk>  <age> 11</age> <sex>0</sex> <cat>2</cat> <value>1</value></relativerisk><relativerisk>  <age> 11</age> <sex>0</sex> <cat>3</cat> <value>1.04083900527619</value></relativerisk><relativerisk>  <age> 11</age> <sex>0</sex> <cat>4</cat> <value>1.08825038221396</value></relativerisk><relativerisk>  <age> 11</age> <sex>0</sex> <cat>5</cat> <value>1.14224251648807</value></relativerisk><relativerisk>  <age> 11</age> <sex>0</sex> <cat>6</cat> <value>1.2033598037566</value></relativerisk><relativerisk>  <age> 11</age> <sex>0</sex> <cat>7</cat> <value>1.2725388132708</value></relativerisk><relativerisk>  <age> 11</age> <sex>0</sex> <cat>8</cat> <value>1.35103970783846</value></relativerisk><relativerisk>  <age> 11</age> <sex>0</sex> <cat>9</cat> <value>1.5426970214264</value></relativerisk><relativerisk>  <age> 11</age> <sex>1</sex> <cat>1</cat> <value>0.977644044326563</value></relativerisk><relativerisk>  <age> 11</age> <sex>1</sex> <cat>2</cat> <value>1</value></relativerisk><relativerisk>  <age> 11</age> <sex>1</sex> <cat>3</cat> <value>1.02721499418469</value></relativerisk><relativerisk>  <age> 11</age> <sex>1</sex> <cat>4</cat> <value>1.05931300791741</value></relativerisk><relativerisk>  <age> 11</age> <sex>1</sex> <cat>5</cat> <value>1.09642068981925</value></relativerisk><relativerisk>  <age> 11</age> <sex>1</sex> <cat>6</cat> <value>1.13920740093672</value></relativerisk><relativerisk>  <age> 11</age> <sex>1</sex> <cat>7</cat> <value>1.1887259667342</value></relativerisk><relativerisk>  <age> 11</age> <sex>1</sex> <cat>8</cat> <value>1.24640837585604</value></relativerisk><relativerisk>  <age> 11</age> <sex>1</sex> <cat>9</cat> <value>1.37175769355576</value></relativerisk><relativerisk>  <age> 12</age> <sex>0</sex> <cat>1</cat> <value>0.965098993403298</value></relativerisk><relativerisk>  <age> 12</age> <sex>0</sex> <cat>2</cat> <value>1</value></relativerisk><relativerisk>  <age> 12</age> <sex>0</sex> <cat>3</cat> <value>1.04083900527619</value></relativerisk><relativerisk>  <age> 12</age> <sex>0</sex> <cat>4</cat> <value>1.08825038221396</value></relativerisk><relativerisk>  <age> 12</age> <sex>0</sex> <cat>5</cat> <value>1.14224251648807</value></relativerisk><relativerisk>  <age> 12</age> <sex>0</sex> <cat>6</cat> <value>1.2033598037566</value></relativerisk><relativerisk>  <age> 12</age> <sex>0</sex> <cat>7</cat> <value>1.2725388132708</value></relativerisk><relativerisk>  <age> 12</age> <sex>0</sex> <cat>8</cat> <value>1.35103970783846</value></relativerisk><relativerisk>  <age> 12</age> <sex>0</sex> <cat>9</cat> <value>1.5426970214264</value></relativerisk><relativerisk>  <age> 12</age> <sex>1</sex> <cat>1</cat> <value>0.977644044326563</value></relativerisk><relativerisk>  <age> 12</age> <sex>1</sex> <cat>2</cat> <value>1</value></relativerisk><relativerisk>  <age> 12</age> <sex>1</sex> <cat>3</cat> <value>1.02721499418469</value></relativerisk><relativerisk>  <age> 12</age> <sex>1</sex> <cat>4</cat> <value>1.05931300791741</value></relativerisk><relativerisk>  <age> 12</age> <sex>1</sex> <cat>5</cat> <value>1.09642068981925</value></relativerisk><relativerisk>  <age> 12</age> <sex>1</sex> <cat>6</cat> <value>1.13920740093672</value></relativerisk><relativerisk>  <age> 12</age> <sex>1</sex> <cat>7</cat> <value>1.1887259667342</value></relativerisk><relativerisk>  <age> 12</age> <sex>1</sex> <cat>8</cat> <value>1.24640837585604</value></relativerisk><relativerisk>  <age> 12</age> <sex>1</sex> <cat>9</cat> <value>1.37175769355576</value></relativerisk><relativerisk>  <age> 13</age> <sex>0</sex> <cat>1</cat> <value>0.965098993403298</value></relativerisk><relativerisk>  <age> 13</age> <sex>0</sex> <cat>2</cat> <value>1</value></relativerisk><relativerisk>  <age> 13</age> <sex>0</sex> <cat>3</cat> <value>1.04083900527619</value></relativerisk><relativerisk>  <age> 13</age> <sex>0</sex> <cat>4</cat> <value>1.08825038221396</value></relativerisk><relativerisk>  <age> 13</age> <sex>0</sex> <cat>5</cat> <value>1.14224251648807</value></relativerisk><relativerisk>  <age> 13</age> <sex>0</sex> <cat>6</cat> <value>1.2033598037566</value></relativerisk><relativerisk>  <age> 13</age> <sex>0</sex> <cat>7</cat> <value>1.2725388132708</value></relativerisk><relativerisk>  <age> 13</age> <sex>0</sex> <cat>8</cat> <value>1.35103970783846</value></relativerisk><relativerisk>  <age> 13</age> <sex>0</sex> <cat>9</cat> <value>1.5426970214264</value></relativerisk><relativerisk>  <age> 13</age> <sex>1</sex> <cat>1</cat> <value>0.977644044326563</value></relativerisk><relativerisk>  <age> 13</age> <sex>1</sex> <cat>2</cat> <value>1</value></relativerisk><relativerisk>  <age> 13</age> <sex>1</sex> <cat>3</cat> <value>1.02721499418469</value></relativerisk><relativerisk>  <age> 13</age> <sex>1</sex> <cat>4</cat> <value>1.05931300791741</value></relativerisk><relativerisk>  <age> 13</age> <sex>1</sex> <cat>5</cat> <value>1.09642068981925</value></relativerisk><relativerisk>  <age> 13</age> <sex>1</sex> <cat>6</cat> <value>1.13920740093672</value></relativerisk><relativerisk>  <age> 13</age> <sex>1</sex> <cat>7</cat> <value>1.1887259667342</value></relativerisk><relativerisk>  <age> 13</age> <sex>1</sex> <cat>8</cat> <value>1.24640837585604</value></relativerisk><relativerisk>  <age> 13</age> <sex>1</sex> <cat>9</cat> <value>1.37175769355576</value></relativerisk><relativerisk>  <age> 14</age> <sex>0</sex> <cat>1</cat> <value>0.965098993403298</value></relativerisk><relativerisk>  <age> 14</age> <sex>0</sex> <cat>2</cat> <value>1</value></relativerisk><relativerisk>  <age> 14</age> <sex>0</sex> <cat>3</cat> <value>1.04083900527619</value></relativerisk><relativerisk>  <age> 14</age> <sex>0</sex> <cat>4</cat> <value>1.08825038221396</value></relativerisk><relativerisk>  <age> 14</age> <sex>0</sex> <cat>5</cat> <value>1.14224251648807</value></relativerisk><relativerisk>  <age> 14</age> <sex>0</sex> <cat>6</cat> <value>1.2033598037566</value></relativerisk><relativerisk>  <age> 14</age> <sex>0</sex> <cat>7</cat> <value>1.2725388132708</value></relativerisk><relativerisk>  <age> 14</age> <sex>0</sex> <cat>8</cat> <value>1.35103970783846</value></relativerisk><relativerisk>  <age> 14</age> <sex>0</sex> <cat>9</cat> <value>1.5426970214264</value></relativerisk><relativerisk>  <age> 14</age> <sex>1</sex> <cat>1</cat> <value>0.977644044326563</value></relativerisk><relativerisk>  <age> 14</age> <sex>1</sex> <cat>2</cat> <value>1</value></relativerisk><relativerisk>  <age> 14</age> <sex>1</sex> <cat>3</cat> <value>1.02721499418469</value></relativerisk><relativerisk>  <age> 14</age> <sex>1</sex> <cat>4</cat> <value>1.05931300791741</value></relativerisk><relativerisk>  <age> 14</age> <sex>1</sex> <cat>5</cat> <value>1.09642068981925</value></relativerisk><relativerisk>  <age> 14</age> <sex>1</sex> <cat>6</cat> <value>1.13920740093672</value></relativerisk><relativerisk>  <age> 14</age> <sex>1</sex> <cat>7</cat> <value>1.1887259667342</value></relativerisk><relativerisk>  <age> 14</age> <sex>1</sex> <cat>8</cat> <value>1.24640837585604</value></relativerisk><relativerisk>  <age> 14</age> <sex>1</sex> <cat>9</cat> <value>1.37175769355576</value></relativerisk><relativerisk>  <age> 15</age> <sex>0</sex> <cat>1</cat> <value>0.965098993403298</value></relativerisk><relativerisk>  <age> 15</age> <sex>0</sex> <cat>2</cat> <value>1</value></relativerisk><relativerisk>  <age> 15</age> <sex>0</sex> <cat>3</cat> <value>1.04083900527619</value></relativerisk><relativerisk>  <age> 15</age> <sex>0</sex> <cat>4</cat> <value>1.08825038221396</value></relativerisk><relativerisk>  <age> 15</age> <sex>0</sex> <cat>5</cat> <value>1.14224251648807</value></relativerisk><relativerisk>  <age> 15</age> <sex>0</sex> <cat>6</cat> <value>1.2033598037566</value></relativerisk><relativerisk>  <age> 15</age> <sex>0</sex> <cat>7</cat> <value>1.2725388132708</value></relativerisk><relativerisk>  <age> 15</age> <sex>0</sex> <cat>8</cat> <value>1.35103970783846</value></relativerisk><relativerisk>  <age> 15</age> <sex>0</sex> <cat>9</cat> <value>1.5426970214264</value></relativerisk><relativerisk>  <age> 15</age> <sex>1</sex> <cat>1</cat> <value>0.977644044326563</value></relativerisk><relativerisk>  <age> 15</age> <sex>1</sex> <cat>2</cat> <value>1</value></relativerisk><relativerisk>  <age> 15</age> <sex>1</sex> <cat>3</cat> <value>1.02721499418469</value></relativerisk><relativerisk>  <age> 15</age> <sex>1</sex> <cat>4</cat> <value>1.05931300791741</value></relativerisk><relativerisk>  <age> 15</age> <sex>1</sex> <cat>5</cat> <value>1.09642068981925</value></relativerisk><relativerisk>  <age> 15</age> <sex>1</sex> <cat>6</cat> <value>1.13920740093672</value></relativerisk><relativerisk>  <age> 15</age> <sex>1</sex> <cat>7</cat> <value>1.1887259667342</value></relativerisk><relativerisk>  <age> 15</age> <sex>1</sex> <cat>8</cat> <value>1.24640837585604</value></relativerisk><relativerisk>  <age> 15</age> <sex>1</sex> <cat>9</cat> <value>1.37175769355576</value></relativerisk><relativerisk>  <age> 16</age> <sex>0</sex> <cat>1</cat> <value>0.965098993403298</value></relativerisk><relativerisk>  <age> 16</age> <sex>0</sex> <cat>2</cat> <value>1</value></relativerisk><relativerisk>  <age> 16</age> <sex>0</sex> <cat>3</cat> <value>1.04083900527619</value></relativerisk><relativerisk>  <age> 16</age> <sex>0</sex> <cat>4</cat> <value>1.08825038221396</value></relativerisk><relativerisk>  <age> 16</age> <sex>0</sex> <cat>5</cat> <value>1.14224251648807</value></relativerisk><relativerisk>  <age> 16</age> <sex>0</sex> <cat>6</cat> <value>1.2033598037566</value></relativerisk><relativerisk>  <age> 16</age> <sex>0</sex> <cat>7</cat> <value>1.2725388132708</value></relativerisk><relativerisk>  <age> 16</age> <sex>0</sex> <cat>8</cat> <value>1.35103970783846</value></relativerisk><relativerisk>  <age> 16</age> <sex>0</sex> <cat>9</cat> <value>1.5426970214264</value></relativerisk><relativerisk>  <age> 16</age> <sex>1</sex> <cat>1</cat> <value>0.977644044326563</value></relativerisk><relativerisk>  <age> 16</age> <sex>1</sex> <cat>2</cat> <value>1</value></relativerisk><relativerisk>  <age> 16</age> <sex>1</sex> <cat>3</cat> <value>1.02721499418469</value></relativerisk><relativerisk>  <age> 16</age> <sex>1</sex> <cat>4</cat> <value>1.05931300791741</value></relativerisk><relativerisk>  <age> 16</age> <sex>1</sex> <cat>5</cat> <value>1.09642068981925</value></relativerisk><relativerisk>  <age> 16</age> <sex>1</sex> <cat>6</cat> <value>1.13920740093672</value></relativerisk><relativerisk>  <age> 16</age> <sex>1</sex> <cat>7</cat> <value>1.1887259667342</value></relativerisk><relativerisk>  <age> 16</age> <sex>1</sex> <cat>8</cat> <value>1.24640837585604</value></relativerisk><relativerisk>  <age> 16</age> <sex>1</sex> <cat>9</cat> <value>1.37175769355576</value></relativerisk><relativerisk>  <age> 17</age> <sex>0</sex> <cat>1</cat> <value>0.965098993403298</value></relativerisk><relativerisk>  <age> 17</age> <sex>0</sex> <cat>2</cat> <value>1</value></relativerisk><relativerisk>  <age> 17</age> <sex>0</sex> <cat>3</cat> <value>1.04083900527619</value></relativerisk><relativerisk>  <age> 17</age> <sex>0</sex> <cat>4</cat> <value>1.08825038221396</value></relativerisk><relativerisk>  <age> 17</age> <sex>0</sex> <cat>5</cat> <value>1.14224251648807</value></relativerisk><relativerisk>  <age> 17</age> <sex>0</sex> <cat>6</cat> <value>1.2033598037566</value></relativerisk><relativerisk>  <age> 17</age> <sex>0</sex> <cat>7</cat> <value>1.2725388132708</value></relativerisk><relativerisk>  <age> 17</age> <sex>0</sex> <cat>8</cat> <value>1.35103970783846</value></relativerisk><relativerisk>  <age> 17</age> <sex>0</sex> <cat>9</cat> <value>1.5426970214264</value></relativerisk><relativerisk>  <age> 17</age> <sex>1</sex> <cat>1</cat> <value>0.977644044326563</value></relativerisk><relativerisk>  <age> 17</age> <sex>1</sex> <cat>2</cat> <value>1</value></relativerisk><relativerisk>  <age> 17</age> <sex>1</sex> <cat>3</cat> <value>1.02721499418469</value></relativerisk><relativerisk>  <age> 17</age> <sex>1</sex> <cat>4</cat> <value>1.05931300791741</value></relativerisk><relativerisk>  <age> 17</age> <sex>1</sex> <cat>5</cat> <value>1.09642068981925</value></relativerisk><relativerisk>  <age> 17</age> <sex>1</sex> <cat>6</cat> <value>1.13920740093672</value></relativerisk><relativerisk>  <age> 17</age> <sex>1</sex> <cat>7</cat> <value>1.1887259667342</value></relativerisk><relativerisk>  <age> 17</age> <sex>1</sex> <cat>8</cat> <value>1.24640837585604</value></relativerisk><relativerisk>  <age> 17</age> <sex>1</sex> <cat>9</cat> <value>1.37175769355576</value></relativerisk><relativerisk>  <age> 18</age> <sex>0</sex> <cat>1</cat> <value>0.965098993403298</value></relativerisk><relativerisk>  <age> 18</age> <sex>0</sex> <cat>2</cat> <value>1</value></relativerisk><relativerisk>  <age> 18</age> <sex>0</sex> <cat>3</cat> <value>1.04083900527619</value></relativerisk><relativerisk>  <age> 18</age> <sex>0</sex> <cat>4</cat> <value>1.08825038221396</value></relativerisk><relativerisk>  <age> 18</age> <sex>0</sex> <cat>5</cat> <value>1.14224251648807</value></relativerisk><relativerisk>  <age> 18</age> <sex>0</sex> <cat>6</cat> <value>1.2033598037566</value></relativerisk><relativerisk>  <age> 18</age> <sex>0</sex> <cat>7</cat> <value>1.2725388132708</value></relativerisk><relativerisk>  <age> 18</age> <sex>0</sex> <cat>8</cat> <value>1.35103970783846</value></relativerisk><relativerisk>  <age> 18</age> <sex>0</sex> <cat>9</cat> <value>1.5426970214264</value></relativerisk><relativerisk>  <age> 18</age> <sex>1</sex> <cat>1</cat> <value>0.977644044326563</value></relativerisk><relativerisk>  <age> 18</age> <sex>1</sex> <cat>2</cat> <value>1</value></relativerisk><relativerisk>  <age> 18</age> <sex>1</sex> <cat>3</cat> <value>1.02721499418469</value></relativerisk><relativerisk>  <age> 18</age> <sex>1</sex> <cat>4</cat> <value>1.05931300791741</value></relativerisk><relativerisk>  <age> 18</age> <sex>1</sex> <cat>5</cat> <value>1.09642068981925</value></relativerisk><relativerisk>  <age> 18</age> <sex>1</sex> <cat>6</cat> <value>1.13920740093672</value></relativerisk><relativerisk>  <age> 18</age> <sex>1</sex> <cat>7</cat> <value>1.1887259667342</value></relativerisk><relativerisk>  <age> 18</age> <sex>1</sex> <cat>8</cat> <value>1.24640837585604</value></relativerisk><relativerisk>  <age> 18</age> <sex>1</sex> <cat>9</cat> <value>1.37175769355576</value></relativerisk><relativerisk>  <age> 19</age> <sex>0</sex> <cat>1</cat> <value>0.965098993403298</value></relativerisk><relativerisk>  <age> 19</age> <sex>0</sex> <cat>2</cat> <value>1</value></relativerisk><relativerisk>  <age> 19</age> <sex>0</sex> <cat>3</cat> <value>1.04083900527619</value></relativerisk><relativerisk>  <age> 19</age> <sex>0</sex> <cat>4</cat> <value>1.08825038221396</value></relativerisk><relativerisk>  <age> 19</age> <sex>0</sex> <cat>5</cat> <value>1.14224251648807</value></relativerisk><relativerisk>  <age> 19</age> <sex>0</sex> <cat>6</cat> <value>1.2033598037566</value></relativerisk><relativerisk>  <age> 19</age> <sex>0</sex> <cat>7</cat> <value>1.2725388132708</value></relativerisk><relativerisk>  <age> 19</age> <sex>0</sex> <cat>8</cat> <value>1.35103970783846</value></relativerisk><relativerisk>  <age> 19</age> <sex>0</sex> <cat>9</cat> <value>1.5426970214264</value></relativerisk><relativerisk>  <age> 19</age> <sex>1</sex> <cat>1</cat> <value>0.977644044326563</value></relativerisk><relativerisk>  <age> 19</age> <sex>1</sex> <cat>2</cat> <value>1</value></relativerisk><relativerisk>  <age> 19</age> <sex>1</sex> <cat>3</cat> <value>1.02721499418469</value></relativerisk><relativerisk>  <age> 19</age> <sex>1</sex> <cat>4</cat> <value>1.05931300791741</value></relativerisk><relativerisk>  <age> 19</age> <sex>1</sex> <cat>5</cat> <value>1.09642068981925</value></relativerisk><relativerisk>  <age> 19</age> <sex>1</sex> <cat>6</cat> <value>1.13920740093672</value></relativerisk><relativerisk>  <age> 19</age> <sex>1</sex> <cat>7</cat> <value>1.1887259667342</value></relativerisk><relativerisk>  <age> 19</age> <sex>1</sex> <cat>8</cat> <value>1.24640837585604</value></relativerisk><relativerisk>  <age> 19</age> <sex>1</sex> <cat>9</cat> <value>1.37175769355576</value></relativerisk><relativerisk>  <age> 20</age> <sex>0</sex> <cat>1</cat> <value>0.965098993403298</value></relativerisk><relativerisk>  <age> 20</age> <sex>0</sex> <cat>2</cat> <value>1</value></relativerisk><relativerisk>  <age> 20</age> <sex>0</sex> <cat>3</cat> <value>1.04083900527619</value></relativerisk><relativerisk>  <age> 20</age> <sex>0</sex> <cat>4</cat> <value>1.08825038221396</value></relativerisk><relativerisk>  <age> 20</age> <sex>0</sex> <cat>5</cat> <value>1.14224251648807</value></relativerisk><relativerisk>  <age> 20</age> <sex>0</sex> <cat>6</cat> <value>1.2033598037566</value></relativerisk><relativerisk>  <age> 20</age> <sex>0</sex> <cat>7</cat> <value>1.2725388132708</value></relativerisk><relativerisk>  <age> 20</age> <sex>0</sex> <cat>8</cat> <value>1.35103970783846</value></relativerisk><relativerisk>  <age> 20</age> <sex>0</sex> <cat>9</cat> <value>1.5426970214264</value></relativerisk><relativerisk>  <age> 20</age> <sex>1</sex> <cat>1</cat> <value>0.977644044326563</value></relativerisk><relativerisk>  <age> 20</age> <sex>1</sex> <cat>2</cat> <value>1</value></relativerisk><relativerisk>  <age> 20</age> <sex>1</sex> <cat>3</cat> <value>1.02721499418469</value></relativerisk><relativerisk>  <age> 20</age> <sex>1</sex> <cat>4</cat> <value>1.05931300791741</value></relativerisk><relativerisk>  <age> 20</age> <sex>1</sex> <cat>5</cat> <value>1.09642068981925</value></relativerisk><relativerisk>  <age> 20</age> <sex>1</sex> <cat>6</cat> <value>1.13920740093672</value></relativerisk><relativerisk>  <age> 20</age> <sex>1</sex> <cat>7</cat> <value>1.1887259667342</value></relativerisk><relativerisk>  <age> 20</age> <sex>1</sex> <cat>8</cat> <value>1.24640837585604</value></relativerisk><relativerisk>  <age> 20</age> <sex>1</sex> <cat>9</cat> <value>1.37175769355576</value></relativerisk><relativerisk>  <age> 21</age> <sex>0</sex> <cat>1</cat> <value>0.965098993403298</value></relativerisk><relativerisk>  <age> 21</age> <sex>0</sex> <cat>2</cat> <value>1</value></relativerisk><relativerisk>  <age> 21</age> <sex>0</sex> <cat>3</cat> <value>1.04083900527619</value></relativerisk><relativerisk>  <age> 21</age> <sex>0</sex> <cat>4</cat> <value>1.08825038221396</value></relativerisk><relativerisk>  <age> 21</age> <sex>0</sex> <cat>5</cat> <value>1.14224251648807</value></relativerisk><relativerisk>  <age> 21</age> <sex>0</sex> <cat>6</cat> <value>1.2033598037566</value></relativerisk><relativerisk>  <age> 21</age> <sex>0</sex> <cat>7</cat> <value>1.2725388132708</value></relativerisk><relativerisk>  <age> 21</age> <sex>0</sex> <cat>8</cat> <value>1.35103970783846</value></relativerisk><relativerisk>  <age> 21</age> <sex>0</sex> <cat>9</cat> <value>1.5426970214264</value></relativerisk><relativerisk>  <age> 21</age> <sex>1</sex> <cat>1</cat> <value>0.977644044326563</value></relativerisk><relativerisk>  <age> 21</age> <sex>1</sex> <cat>2</cat> <value>1</value></relativerisk><relativerisk>  <age> 21</age> <sex>1</sex> <cat>3</cat> <value>1.02721499418469</value></relativerisk><relativerisk>  <age> 21</age> <sex>1</sex> <cat>4</cat> <value>1.05931300791741</value></relativerisk><relativerisk>  <age> 21</age> <sex>1</sex> <cat>5</cat> <value>1.09642068981925</value></relativerisk><relativerisk>  <age> 21</age> <sex>1</sex> <cat>6</cat> <value>1.13920740093672</value></relativerisk><relativerisk>  <age> 21</age> <sex>1</sex> <cat>7</cat> <value>1.1887259667342</value></relativerisk><relativerisk>  <age> 21</age> <sex>1</sex> <cat>8</cat> <value>1.24640837585604</value></relativerisk><relativerisk>  <age> 21</age> <sex>1</sex> <cat>9</cat> <value>1.37175769355576</value></relativerisk><relativerisk>  <age> 22</age> <sex>0</sex> <cat>1</cat> <value>0.965098993403298</value></relativerisk><relativerisk>  <age> 22</age> <sex>0</sex> <cat>2</cat> <value>1</value></relativerisk><relativerisk>  <age> 22</age> <sex>0</sex> <cat>3</cat> <value>1.04083900527619</value></relativerisk><relativerisk>  <age> 22</age> <sex>0</sex> <cat>4</cat> <value>1.08825038221396</value></relativerisk><relativerisk>  <age> 22</age> <sex>0</sex> <cat>5</cat> <value>1.14224251648807</value></relativerisk><relativerisk>  <age> 22</age> <sex>0</sex> <cat>6</cat> <value>1.2033598037566</value></relativerisk><relativerisk>  <age> 22</age> <sex>0</sex> <cat>7</cat> <value>1.2725388132708</value></relativerisk><relativerisk>  <age> 22</age> <sex>0</sex> <cat>8</cat> <value>1.35103970783846</value></relativerisk><relativerisk>  <age> 22</age> <sex>0</sex> <cat>9</cat> <value>1.5426970214264</value></relativerisk><relativerisk>  <age> 22</age> <sex>1</sex> <cat>1</cat> <value>0.977644044326563</value></relativerisk><relativerisk>  <age> 22</age> <sex>1</sex> <cat>2</cat> <value>1</value></relativerisk><relativerisk>  <age> 22</age> <sex>1</sex> <cat>3</cat> <value>1.02721499418469</value></relativerisk><relativerisk>  <age> 22</age> <sex>1</sex> <cat>4</cat> <value>1.05931300791741</value></relativerisk><relativerisk>  <age> 22</age> <sex>1</sex> <cat>5</cat> <value>1.09642068981925</value></relativerisk><relativerisk>  <age> 22</age> <sex>1</sex> <cat>6</cat> <value>1.13920740093672</value></relativerisk><relativerisk>  <age> 22</age> <sex>1</sex> <cat>7</cat> <value>1.1887259667342</value></relativerisk><relativerisk>  <age> 22</age> <sex>1</sex> <cat>8</cat> <value>1.24640837585604</value></relativerisk><relativerisk>  <age> 22</age> <sex>1</sex> <cat>9</cat> <value>1.37175769355576</value></relativerisk><relativerisk>  <age> 23</age> <sex>0</sex> <cat>1</cat> <value>0.965098993403298</value></relativerisk><relativerisk>  <age> 23</age> <sex>0</sex> <cat>2</cat> <value>1</value></relativerisk><relativerisk>  <age> 23</age> <sex>0</sex> <cat>3</cat> <value>1.04083900527619</value></relativerisk><relativerisk>  <age> 23</age> <sex>0</sex> <cat>4</cat> <value>1.08825038221396</value></relativerisk><relativerisk>  <age> 23</age> <sex>0</sex> <cat>5</cat> <value>1.14224251648807</value></relativerisk><relativerisk>  <age> 23</age> <sex>0</sex> <cat>6</cat> <value>1.2033598037566</value></relativerisk><relativerisk>  <age> 23</age> <sex>0</sex> <cat>7</cat> <value>1.2725388132708</value></relativerisk><relativerisk>  <age> 23</age> <sex>0</sex> <cat>8</cat> <value>1.35103970783846</value></relativerisk><relativerisk>  <age> 23</age> <sex>0</sex> <cat>9</cat> <value>1.5426970214264</value></relativerisk><relativerisk>  <age> 23</age> <sex>1</sex> <cat>1</cat> <value>0.977644044326563</value></relativerisk><relativerisk>  <age> 23</age> <sex>1</sex> <cat>2</cat> <value>1</value></relativerisk><relativerisk>  <age> 23</age> <sex>1</sex> <cat>3</cat> <value>1.02721499418469</value></relativerisk><relativerisk>  <age> 23</age> <sex>1</sex> <cat>4</cat> <value>1.05931300791741</value></relativerisk><relativerisk>  <age> 23</age> <sex>1</sex> <cat>5</cat> <value>1.09642068981925</value></relativerisk><relativerisk>  <age> 23</age> <sex>1</sex> <cat>6</cat> <value>1.13920740093672</value></relativerisk><relativerisk>  <age> 23</age> <sex>1</sex> <cat>7</cat> <value>1.1887259667342</value></relativerisk><relativerisk>  <age> 23</age> <sex>1</sex> <cat>8</cat> <value>1.24640837585604</value></relativerisk><relativerisk>  <age> 23</age> <sex>1</sex> <cat>9</cat> <value>1.37175769355576</value></relativerisk><relativerisk>  <age> 24</age> <sex>0</sex> <cat>1</cat> <value>0.965098993403298</value></relativerisk><relativerisk>  <age> 24</age> <sex>0</sex> <cat>2</cat> <value>1</value></relativerisk><relativerisk>  <age> 24</age> <sex>0</sex> <cat>3</cat> <value>1.04083900527619</value></relativerisk><relativerisk>  <age> 24</age> <sex>0</sex> <cat>4</cat> <value>1.08825038221396</value></relativerisk><relativerisk>  <age> 24</age> <sex>0</sex> <cat>5</cat> <value>1.14224251648807</value></relativerisk><relativerisk>  <age> 24</age> <sex>0</sex> <cat>6</cat> <value>1.2033598037566</value></relativerisk><relativerisk>  <age> 24</age> <sex>0</sex> <cat>7</cat> <value>1.2725388132708</value></relativerisk><relativerisk>  <age> 24</age> <sex>0</sex> <cat>8</cat> <value>1.35103970783846</value></relativerisk><relativerisk>  <age> 24</age> <sex>0</sex> <cat>9</cat> <value>1.5426970214264</value></relativerisk><relativerisk>  <age> 24</age> <sex>1</sex> <cat>1</cat> <value>0.977644044326563</value></relativerisk><relativerisk>  <age> 24</age> <sex>1</sex> <cat>2</cat> <value>1</value></relativerisk><relativerisk>  <age> 24</age> <sex>1</sex> <cat>3</cat> <value>1.02721499418469</value></relativerisk><relativerisk>  <age> 24</age> <sex>1</sex> <cat>4</cat> <value>1.05931300791741</value></relativerisk><relativerisk>  <age> 24</age> <sex>1</sex> <cat>5</cat> <value>1.09642068981925</value></relativerisk><relativerisk>  <age> 24</age> <sex>1</sex> <cat>6</cat> <value>1.13920740093672</value></relativerisk><relativerisk>  <age> 24</age> <sex>1</sex> <cat>7</cat> <value>1.1887259667342</value></relativerisk><relativerisk>  <age> 24</age> <sex>1</sex> <cat>8</cat> <value>1.24640837585604</value></relativerisk><relativerisk>  <age> 24</age> <sex>1</sex> <cat>9</cat> <value>1.37175769355576</value></relativerisk><relativerisk>  <age> 25</age> <sex>0</sex> <cat>1</cat> <value>0.965098993403298</value></relativerisk><relativerisk>  <age> 25</age> <sex>0</sex> <cat>2</cat> <value>1</value></relativerisk><relativerisk>  <age> 25</age> <sex>0</sex> <cat>3</cat> <value>1.04083900527619</value></relativerisk><relativerisk>  <age> 25</age> <sex>0</sex> <cat>4</cat> <value>1.08825038221396</value></relativerisk><relativerisk>  <age> 25</age> <sex>0</sex> <cat>5</cat> <value>1.14224251648807</value></relativerisk><relativerisk>  <age> 25</age> <sex>0</sex> <cat>6</cat> <value>1.2033598037566</value></relativerisk><relativerisk>  <age> 25</age> <sex>0</sex> <cat>7</cat> <value>1.2725388132708</value></relativerisk><relativerisk>  <age> 25</age> <sex>0</sex> <cat>8</cat> <value>1.35103970783846</value></relativerisk><relativerisk>  <age> 25</age> <sex>0</sex> <cat>9</cat> <value>1.5426970214264</value></relativerisk><relativerisk>  <age> 25</age> <sex>1</sex> <cat>1</cat> <value>0.977644044326563</value></relativerisk><relativerisk>  <age> 25</age> <sex>1</sex> <cat>2</cat> <value>1</value></relativerisk><relativerisk>  <age> 25</age> <sex>1</sex> <cat>3</cat> <value>1.02721499418469</value></relativerisk><relativerisk>  <age> 25</age> <sex>1</sex> <cat>4</cat> <value>1.05931300791741</value></relativerisk><relativerisk>  <age> 25</age> <sex>1</sex> <cat>5</cat> <value>1.09642068981925</value></relativerisk><relativerisk>  <age> 25</age> <sex>1</sex> <cat>6</cat> <value>1.13920740093672</value></relativerisk><relativerisk>  <age> 25</age> <sex>1</sex> <cat>7</cat> <value>1.1887259667342</value></relativerisk><relativerisk>  <age> 25</age> <sex>1</sex> <cat>8</cat> <value>1.24640837585604</value></relativerisk><relativerisk>  <age> 25</age> <sex>1</sex> <cat>9</cat> <value>1.37175769355576</value></relativerisk><relativerisk>  <age> 26</age> <sex>0</sex> <cat>1</cat> <value>0.965098993403298</value></relativerisk><relativerisk>  <age> 26</age> <sex>0</sex> <cat>2</cat> <value>1</value></relativerisk><relativerisk>  <age> 26</age> <sex>0</sex> <cat>3</cat> <value>1.04083900527619</value></relativerisk><relativerisk>  <age> 26</age> <sex>0</sex> <cat>4</cat> <value>1.08825038221396</value></relativerisk><relativerisk>  <age> 26</age> <sex>0</sex> <cat>5</cat> <value>1.14224251648807</value></relativerisk><relativerisk>  <age> 26</age> <sex>0</sex> <cat>6</cat> <value>1.2033598037566</value></relativerisk><relativerisk>  <age> 26</age> <sex>0</sex> <cat>7</cat> <value>1.2725388132708</value></relativerisk><relativerisk>  <age> 26</age> <sex>0</sex> <cat>8</cat> <value>1.35103970783846</value></relativerisk><relativerisk>  <age> 26</age> <sex>0</sex> <cat>9</cat> <value>1.5426970214264</value></relativerisk><relativerisk>  <age> 26</age> <sex>1</sex> <cat>1</cat> <value>0.977644044326563</value></relativerisk><relativerisk>  <age> 26</age> <sex>1</sex> <cat>2</cat> <value>1</value></relativerisk><relativerisk>  <age> 26</age> <sex>1</sex> <cat>3</cat> <value>1.02721499418469</value></relativerisk><relativerisk>  <age> 26</age> <sex>1</sex> <cat>4</cat> <value>1.05931300791741</value></relativerisk><relativerisk>  <age> 26</age> <sex>1</sex> <cat>5</cat> <value>1.09642068981925</value></relativerisk><relativerisk>  <age> 26</age> <sex>1</sex> <cat>6</cat> <value>1.13920740093672</value></relativerisk><relativerisk>  <age> 26</age> <sex>1</sex> <cat>7</cat> <value>1.1887259667342</value></relativerisk><relativerisk>  <age> 26</age> <sex>1</sex> <cat>8</cat> <value>1.24640837585604</value></relativerisk><relativerisk>  <age> 26</age> <sex>1</sex> <cat>9</cat> <value>1.37175769355576</value></relativerisk><relativerisk>  <age> 27</age> <sex>0</sex> <cat>1</cat> <value>0.965098993403298</value></relativerisk><relativerisk>  <age> 27</age> <sex>0</sex> <cat>2</cat> <value>1</value></relativerisk><relativerisk>  <age> 27</age> <sex>0</sex> <cat>3</cat> <value>1.04083900527619</value></relativerisk><relativerisk>  <age> 27</age> <sex>0</sex> <cat>4</cat> <value>1.08825038221396</value></relativerisk><relativerisk>  <age> 27</age> <sex>0</sex> <cat>5</cat> <value>1.14224251648807</value></relativerisk><relativerisk>  <age> 27</age> <sex>0</sex> <cat>6</cat> <value>1.2033598037566</value></relativerisk><relativerisk>  <age> 27</age> <sex>0</sex> <cat>7</cat> <value>1.2725388132708</value></relativerisk><relativerisk>  <age> 27</age> <sex>0</sex> <cat>8</cat> <value>1.35103970783846</value></relativerisk><relativerisk>  <age> 27</age> <sex>0</sex> <cat>9</cat> <value>1.5426970214264</value></relativerisk><relativerisk>  <age> 27</age> <sex>1</sex> <cat>1</cat> <value>0.977644044326563</value></relativerisk><relativerisk>  <age> 27</age> <sex>1</sex> <cat>2</cat> <value>1</value></relativerisk><relativerisk>  <age> 27</age> <sex>1</sex> <cat>3</cat> <value>1.02721499418469</value></relativerisk><relativerisk>  <age> 27</age> <sex>1</sex> <cat>4</cat> <value>1.05931300791741</value></relativerisk><relativerisk>  <age> 27</age> <sex>1</sex> <cat>5</cat> <value>1.09642068981925</value></relativerisk><relativerisk>  <age> 27</age> <sex>1</sex> <cat>6</cat> <value>1.13920740093672</value></relativerisk><relativerisk>  <age> 27</age> <sex>1</sex> <cat>7</cat> <value>1.1887259667342</value></relativerisk><relativerisk>  <age> 27</age> <sex>1</sex> <cat>8</cat> <value>1.24640837585604</value></relativerisk><relativerisk>  <age> 27</age> <sex>1</sex> <cat>9</cat> <value>1.37175769355576</value></relativerisk><relativerisk>  <age> 28</age> <sex>0</sex> <cat>1</cat> <value>0.965098993403298</value></relativerisk><relativerisk>  <age> 28</age> <sex>0</sex> <cat>2</cat> <value>1</value></relativerisk><relativerisk>  <age> 28</age> <sex>0</sex> <cat>3</cat> <value>1.04083900527619</value></relativerisk><relativerisk>  <age> 28</age> <sex>0</sex> <cat>4</cat> <value>1.08825038221396</value></relativerisk><relativerisk>  <age> 28</age> <sex>0</sex> <cat>5</cat> <value>1.14224251648807</value></relativerisk><relativerisk>  <age> 28</age> <sex>0</sex> <cat>6</cat> <value>1.2033598037566</value></relativerisk><relativerisk>  <age> 28</age> <sex>0</sex> <cat>7</cat> <value>1.2725388132708</value></relativerisk><relativerisk>  <age> 28</age> <sex>0</sex> <cat>8</cat> <value>1.35103970783846</value></relativerisk><relativerisk>  <age> 28</age> <sex>0</sex> <cat>9</cat> <value>1.5426970214264</value></relativerisk><relativerisk>  <age> 28</age> <sex>1</sex> <cat>1</cat> <value>0.977644044326563</value></relativerisk><relativerisk>  <age> 28</age> <sex>1</sex> <cat>2</cat> <value>1</value></relativerisk><relativerisk>  <age> 28</age> <sex>1</sex> <cat>3</cat> <value>1.02721499418469</value></relativerisk><relativerisk>  <age> 28</age> <sex>1</sex> <cat>4</cat> <value>1.05931300791741</value></relativerisk><relativerisk>  <age> 28</age> <sex>1</sex> <cat>5</cat> <value>1.09642068981925</value></relativerisk><relativerisk>  <age> 28</age> <sex>1</sex> <cat>6</cat> <value>1.13920740093672</value></relativerisk><relativerisk>  <age> 28</age> <sex>1</sex> <cat>7</cat> <value>1.1887259667342</value></relativerisk><relativerisk>  <age> 28</age> <sex>1</sex> <cat>8</cat> <value>1.24640837585604</value></relativerisk><relativerisk>  <age> 28</age> <sex>1</sex> <cat>9</cat> <value>1.37175769355576</value></relativerisk><relativerisk>  <age> 29</age> <sex>0</sex> <cat>1</cat> <value>0.965098993403298</value></relativerisk><relativerisk>  <age> 29</age> <sex>0</sex> <cat>2</cat> <value>1</value></relativerisk><relativerisk>  <age> 29</age> <sex>0</sex> <cat>3</cat> <value>1.04083900527619</value></relativerisk><relativerisk>  <age> 29</age> <sex>0</sex> <cat>4</cat> <value>1.08825038221396</value></relativerisk><relativerisk>  <age> 29</age> <sex>0</sex> <cat>5</cat> <value>1.14224251648807</value></relativerisk><relativerisk>  <age> 29</age> <sex>0</sex> <cat>6</cat> <value>1.2033598037566</value></relativerisk><relativerisk>  <age> 29</age> <sex>0</sex> <cat>7</cat> <value>1.2725388132708</value></relativerisk><relativerisk>  <age> 29</age> <sex>0</sex> <cat>8</cat> <value>1.35103970783846</value></relativerisk><relativerisk>  <age> 29</age> <sex>0</sex> <cat>9</cat> <value>1.5426970214264</value></relativerisk><relativerisk>  <age> 29</age> <sex>1</sex> <cat>1</cat> <value>0.977644044326563</value></relativerisk><relativerisk>  <age> 29</age> <sex>1</sex> <cat>2</cat> <value>1</value></relativerisk><relativerisk>  <age> 29</age> <sex>1</sex> <cat>3</cat> <value>1.02721499418469</value></relativerisk><relativerisk>  <age> 29</age> <sex>1</sex> <cat>4</cat> <value>1.05931300791741</value></relativerisk><relativerisk>  <age> 29</age> <sex>1</sex> <cat>5</cat> <value>1.09642068981925</value></relativerisk><relativerisk>  <age> 29</age> <sex>1</sex> <cat>6</cat> <value>1.13920740093672</value></relativerisk><relativerisk>  <age> 29</age> <sex>1</sex> <cat>7</cat> <value>1.1887259667342</value></relativerisk><relativerisk>  <age> 29</age> <sex>1</sex> <cat>8</cat> <value>1.24640837585604</value></relativerisk><relativerisk>  <age> 29</age> <sex>1</sex> <cat>9</cat> <value>1.37175769355576</value></relativerisk><relativerisk>  <age> 30</age> <sex>0</sex> <cat>1</cat> <value>0.965098993403298</value></relativerisk><relativerisk>  <age> 30</age> <sex>0</sex> <cat>2</cat> <value>1</value></relativerisk><relativerisk>  <age> 30</age> <sex>0</sex> <cat>3</cat> <value>1.04083900527619</value></relativerisk><relativerisk>  <age> 30</age> <sex>0</sex> <cat>4</cat> <value>1.08825038221396</value></relativerisk><relativerisk>  <age> 30</age> <sex>0</sex> <cat>5</cat> <value>1.14224251648807</value></relativerisk><relativerisk>  <age> 30</age> <sex>0</sex> <cat>6</cat> <value>1.2033598037566</value></relativerisk><relativerisk>  <age> 30</age> <sex>0</sex> <cat>7</cat> <value>1.2725388132708</value></relativerisk><relativerisk>  <age> 30</age> <sex>0</sex> <cat>8</cat> <value>1.35103970783846</value></relativerisk><relativerisk>  <age> 30</age> <sex>0</sex> <cat>9</cat> <value>1.5426970214264</value></relativerisk><relativerisk>  <age> 30</age> <sex>1</sex> <cat>1</cat> <value>0.977644044326563</value></relativerisk><relativerisk>  <age> 30</age> <sex>1</sex> <cat>2</cat> <value>1</value></relativerisk><relativerisk>  <age> 30</age> <sex>1</sex> <cat>3</cat> <value>1.02721499418469</value></relativerisk><relativerisk>  <age> 30</age> <sex>1</sex> <cat>4</cat> <value>1.05931300791741</value></relativerisk><relativerisk>  <age> 30</age> <sex>1</sex> <cat>5</cat> <value>1.09642068981925</value></relativerisk><relativerisk>  <age> 30</age> <sex>1</sex> <cat>6</cat> <value>1.13920740093672</value></relativerisk><relativerisk>  <age> 30</age> <sex>1</sex> <cat>7</cat> <value>1.1887259667342</value></relativerisk><relativerisk>  <age> 30</age> <sex>1</sex> <cat>8</cat> <value>1.24640837585604</value></relativerisk><relativerisk>  <age> 30</age> <sex>1</sex> <cat>9</cat> <value>1.37175769355576</value></relativerisk><relativerisk>  <age> 31</age> <sex>0</sex> <cat>1</cat> <value>0.965098993403298</value></relativerisk><relativerisk>  <age> 31</age> <sex>0</sex> <cat>2</cat> <value>1</value></relativerisk><relativerisk>  <age> 31</age> <sex>0</sex> <cat>3</cat> <value>1.04083900527619</value></relativerisk><relativerisk>  <age> 31</age> <sex>0</sex> <cat>4</cat> <value>1.08825038221396</value></relativerisk><relativerisk>  <age> 31</age> <sex>0</sex> <cat>5</cat> <value>1.14224251648807</value></relativerisk><relativerisk>  <age> 31</age> <sex>0</sex> <cat>6</cat> <value>1.2033598037566</value></relativerisk><relativerisk>  <age> 31</age> <sex>0</sex> <cat>7</cat> <value>1.2725388132708</value></relativerisk><relativerisk>  <age> 31</age> <sex>0</sex> <cat>8</cat> <value>1.35103970783846</value></relativerisk><relativerisk>  <age> 31</age> <sex>0</sex> <cat>9</cat> <value>1.5426970214264</value></relativerisk><relativerisk>  <age> 31</age> <sex>1</sex> <cat>1</cat> <value>0.977644044326563</value></relativerisk><relativerisk>  <age> 31</age> <sex>1</sex> <cat>2</cat> <value>1</value></relativerisk><relativerisk>  <age> 31</age> <sex>1</sex> <cat>3</cat> <value>1.02721499418469</value></relativerisk><relativerisk>  <age> 31</age> <sex>1</sex> <cat>4</cat> <value>1.05931300791741</value></relativerisk><relativerisk>  <age> 31</age> <sex>1</sex> <cat>5</cat> <value>1.09642068981925</value></relativerisk><relativerisk>  <age> 31</age> <sex>1</sex> <cat>6</cat> <value>1.13920740093672</value></relativerisk><relativerisk>  <age> 31</age> <sex>1</sex> <cat>7</cat> <value>1.1887259667342</value></relativerisk><relativerisk>  <age> 31</age> <sex>1</sex> <cat>8</cat> <value>1.24640837585604</value></relativerisk><relativerisk>  <age> 31</age> <sex>1</sex> <cat>9</cat> <value>1.37175769355576</value></relativerisk><relativerisk>  <age> 32</age> <sex>0</sex> <cat>1</cat> <value>0.965098993403298</value></relativerisk><relativerisk>  <age> 32</age> <sex>0</sex> <cat>2</cat> <value>1</value></relativerisk><relativerisk>  <age> 32</age> <sex>0</sex> <cat>3</cat> <value>1.04083900527619</value></relativerisk><relativerisk>  <age> 32</age> <sex>0</sex> <cat>4</cat> <value>1.08825038221396</value></relativerisk><relativerisk>  <age> 32</age> <sex>0</sex> <cat>5</cat> <value>1.14224251648807</value></relativerisk><relativerisk>  <age> 32</age> <sex>0</sex> <cat>6</cat> <value>1.2033598037566</value></relativerisk><relativerisk>  <age> 32</age> <sex>0</sex> <cat>7</cat> <value>1.2725388132708</value></relativerisk><relativerisk>  <age> 32</age> <sex>0</sex> <cat>8</cat> <value>1.35103970783846</value></relativerisk><relativerisk>  <age> 32</age> <sex>0</sex> <cat>9</cat> <value>1.5426970214264</value></relativerisk><relativerisk>  <age> 32</age> <sex>1</sex> <cat>1</cat> <value>0.977644044326563</value></relativerisk><relativerisk>  <age> 32</age> <sex>1</sex> <cat>2</cat> <value>1</value></relativerisk><relativerisk>  <age> 32</age> <sex>1</sex> <cat>3</cat> <value>1.02721499418469</value></relativerisk><relativerisk>  <age> 32</age> <sex>1</sex> <cat>4</cat> <value>1.05931300791741</value></relativerisk><relativerisk>  <age> 32</age> <sex>1</sex> <cat>5</cat> <value>1.09642068981925</value></relativerisk><relativerisk>  <age> 32</age> <sex>1</sex> <cat>6</cat> <value>1.13920740093672</value></relativerisk><relativerisk>  <age> 32</age> <sex>1</sex> <cat>7</cat> <value>1.1887259667342</value></relativerisk><relativerisk>  <age> 32</age> <sex>1</sex> <cat>8</cat> <value>1.24640837585604</value></relativerisk><relativerisk>  <age> 32</age> <sex>1</sex> <cat>9</cat> <value>1.37175769355576</value></relativerisk><relativerisk>  <age> 33</age> <sex>0</sex> <cat>1</cat> <value>0.965098993403298</value></relativerisk><relativerisk>  <age> 33</age> <sex>0</sex> <cat>2</cat> <value>1</value></relativerisk><relativerisk>  <age> 33</age> <sex>0</sex> <cat>3</cat> <value>1.04083900527619</value></relativerisk><relativerisk>  <age> 33</age> <sex>0</sex> <cat>4</cat> <value>1.08825038221396</value></relativerisk><relativerisk>  <age> 33</age> <sex>0</sex> <cat>5</cat> <value>1.14224251648807</value></relativerisk><relativerisk>  <age> 33</age> <sex>0</sex> <cat>6</cat> <value>1.2033598037566</value></relativerisk><relativerisk>  <age> 33</age> <sex>0</sex> <cat>7</cat> <value>1.2725388132708</value></relativerisk><relativerisk>  <age> 33</age> <sex>0</sex> <cat>8</cat> <value>1.35103970783846</value></relativerisk><relativerisk>  <age> 33</age> <sex>0</sex> <cat>9</cat> <value>1.5426970214264</value></relativerisk><relativerisk>  <age> 33</age> <sex>1</sex> <cat>1</cat> <value>0.977644044326563</value></relativerisk><relativerisk>  <age> 33</age> <sex>1</sex> <cat>2</cat> <value>1</value></relativerisk><relativerisk>  <age> 33</age> <sex>1</sex> <cat>3</cat> <value>1.02721499418469</value></relativerisk><relativerisk>  <age> 33</age> <sex>1</sex> <cat>4</cat> <value>1.05931300791741</value></relativerisk><relativerisk>  <age> 33</age> <sex>1</sex> <cat>5</cat> <value>1.09642068981925</value></relativerisk><relativerisk>  <age> 33</age> <sex>1</sex> <cat>6</cat> <value>1.13920740093672</value></relativerisk><relativerisk>  <age> 33</age> <sex>1</sex> <cat>7</cat> <value>1.1887259667342</value></relativerisk><relativerisk>  <age> 33</age> <sex>1</sex> <cat>8</cat> <value>1.24640837585604</value></relativerisk><relativerisk>  <age> 33</age> <sex>1</sex> <cat>9</cat> <value>1.37175769355576</value></relativerisk><relativerisk>  <age> 34</age> <sex>0</sex> <cat>1</cat> <value>0.965098993403298</value></relativerisk><relativerisk>  <age> 34</age> <sex>0</sex> <cat>2</cat> <value>1</value></relativerisk><relativerisk>  <age> 34</age> <sex>0</sex> <cat>3</cat> <value>1.04083900527619</value></relativerisk><relativerisk>  <age> 34</age> <sex>0</sex> <cat>4</cat> <value>1.08825038221396</value></relativerisk><relativerisk>  <age> 34</age> <sex>0</sex> <cat>5</cat> <value>1.14224251648807</value></relativerisk><relativerisk>  <age> 34</age> <sex>0</sex> <cat>6</cat> <value>1.2033598037566</value></relativerisk><relativerisk>  <age> 34</age> <sex>0</sex> <cat>7</cat> <value>1.2725388132708</value></relativerisk><relativerisk>  <age> 34</age> <sex>0</sex> <cat>8</cat> <value>1.35103970783846</value></relativerisk><relativerisk>  <age> 34</age> <sex>0</sex> <cat>9</cat> <value>1.5426970214264</value></relativerisk><relativerisk>  <age> 34</age> <sex>1</sex> <cat>1</cat> <value>0.977644044326563</value></relativerisk><relativerisk>  <age> 34</age> <sex>1</sex> <cat>2</cat> <value>1</value></relativerisk><relativerisk>  <age> 34</age> <sex>1</sex> <cat>3</cat> <value>1.02721499418469</value></relativerisk><relativerisk>  <age> 34</age> <sex>1</sex> <cat>4</cat> <value>1.05931300791741</value></relativerisk><relativerisk>  <age> 34</age> <sex>1</sex> <cat>5</cat> <value>1.09642068981925</value></relativerisk><relativerisk>  <age> 34</age> <sex>1</sex> <cat>6</cat> <value>1.13920740093672</value></relativerisk><relativerisk>  <age> 34</age> <sex>1</sex> <cat>7</cat> <value>1.1887259667342</value></relativerisk><relativerisk>  <age> 34</age> <sex>1</sex> <cat>8</cat> <value>1.24640837585604</value></relativerisk><relativerisk>  <age> 34</age> <sex>1</sex> <cat>9</cat> <value>1.37175769355576</value></relativerisk><relativerisk>  <age> 35</age> <sex>0</sex> <cat>1</cat> <value>0.965098993403298</value></relativerisk><relativerisk>  <age> 35</age> <sex>0</sex> <cat>2</cat> <value>1</value></relativerisk><relativerisk>  <age> 35</age> <sex>0</sex> <cat>3</cat> <value>1.04083900527619</value></relativerisk><relativerisk>  <age> 35</age> <sex>0</sex> <cat>4</cat> <value>1.08825038221396</value></relativerisk><relativerisk>  <age> 35</age> <sex>0</sex> <cat>5</cat> <value>1.14224251648807</value></relativerisk><relativerisk>  <age> 35</age> <sex>0</sex> <cat>6</cat> <value>1.2033598037566</value></relativerisk><relativerisk>  <age> 35</age> <sex>0</sex> <cat>7</cat> <value>1.2725388132708</value></relativerisk><relativerisk>  <age> 35</age> <sex>0</sex> <cat>8</cat> <value>1.35103970783846</value></relativerisk><relativerisk>  <age> 35</age> <sex>0</sex> <cat>9</cat> <value>1.5426970214264</value></relativerisk><relativerisk>  <age> 35</age> <sex>1</sex> <cat>1</cat> <value>0.977644044326563</value></relativerisk><relativerisk>  <age> 35</age> <sex>1</sex> <cat>2</cat> <value>1</value></relativerisk><relativerisk>  <age> 35</age> <sex>1</sex> <cat>3</cat> <value>1.02721499418469</value></relativerisk><relativerisk>  <age> 35</age> <sex>1</sex> <cat>4</cat> <value>1.05931300791741</value></relativerisk><relativerisk>  <age> 35</age> <sex>1</sex> <cat>5</cat> <value>1.09642068981925</value></relativerisk><relativerisk>  <age> 35</age> <sex>1</sex> <cat>6</cat> <value>1.13920740093672</value></relativerisk><relativerisk>  <age> 35</age> <sex>1</sex> <cat>7</cat> <value>1.1887259667342</value></relativerisk><relativerisk>  <age> 35</age> <sex>1</sex> <cat>8</cat> <value>1.24640837585604</value></relativerisk><relativerisk>  <age> 35</age> <sex>1</sex> <cat>9</cat> <value>1.37175769355576</value></relativerisk><relativerisk>  <age> 36</age> <sex>0</sex> <cat>1</cat> <value>0.965092832172753</value></relativerisk><relativerisk>  <age> 36</age> <sex>0</sex> <cat>2</cat> <value>1</value></relativerisk><relativerisk>  <age> 36</age> <sex>0</sex> <cat>3</cat> <value>1.04085323766562</value></relativerisk><relativerisk>  <age> 36</age> <sex>0</sex> <cat>4</cat> <value>1.08829077212761</value></relativerisk><relativerisk>  <age> 36</age> <sex>0</sex> <cat>5</cat> <value>1.1423254105831</value></relativerisk><relativerisk>  <age> 36</age> <sex>0</sex> <cat>6</cat> <value>1.20350720322329</value></relativerisk><relativerisk>  <age> 36</age> <sex>0</sex> <cat>7</cat> <value>1.27278022385459</value></relativerisk><relativerisk>  <age> 36</age> <sex>0</sex> <cat>8</cat> <value>1.3514147049445</value></relativerisk><relativerisk>  <age> 36</age> <sex>0</sex> <cat>9</cat> <value>1.54354935267675</value></relativerisk><relativerisk>  <age> 36</age> <sex>1</sex> <cat>1</cat> <value>0.977009604606506</value></relativerisk><relativerisk>  <age> 36</age> <sex>1</sex> <cat>2</cat> <value>1</value></relativerisk><relativerisk>  <age> 36</age> <sex>1</sex> <cat>3</cat> <value>1.02802087189471</value></relativerisk><relativerisk>  <age> 36</age> <sex>1</sex> <cat>4</cat> <value>1.06111625953147</value></relativerisk><relativerisk>  <age> 36</age> <sex>1</sex> <cat>5</cat> <value>1.09943866165939</value></relativerisk><relativerisk>  <age> 36</age> <sex>1</sex> <cat>6</cat> <value>1.14370531049488</value></relativerisk><relativerisk>  <age> 36</age> <sex>1</sex> <cat>7</cat> <value>1.19503831101299</value></relativerisk><relativerisk>  <age> 36</age> <sex>1</sex> <cat>8</cat> <value>1.25496498252095</value></relativerisk><relativerisk>  <age> 36</age> <sex>1</sex> <cat>9</cat> <value>1.38575723759982</value></relativerisk><relativerisk>  <age> 37</age> <sex>0</sex> <cat>1</cat> <value>0.964957004315113</value></relativerisk><relativerisk>  <age> 37</age> <sex>0</sex> <cat>2</cat> <value>1</value></relativerisk><relativerisk>  <age> 37</age> <sex>0</sex> <cat>3</cat> <value>1.04102407277158</value></relativerisk><relativerisk>  <age> 37</age> <sex>0</sex> <cat>4</cat> <value>1.08867591222364</value></relativerisk><relativerisk>  <age> 37</age> <sex>0</sex> <cat>5</cat> <value>1.14297522295317</value></relativerisk><relativerisk>  <age> 37</age> <sex>0</sex> <cat>6</cat> <value>1.20448260727006</value></relativerisk><relativerisk>  <age> 37</age> <sex>0</sex> <cat>7</cat> <value>1.27415672792053</value></relativerisk><relativerisk>  <age> 37</age> <sex>0</sex> <cat>8</cat> <value>1.35328718479228</value></relativerisk><relativerisk>  <age> 37</age> <sex>0</sex> <cat>9</cat> <value>1.54685388754323</value></relativerisk><relativerisk>  <age> 37</age> <sex>1</sex> <cat>1</cat> <value>0.97633031834189</value></relativerisk><relativerisk>  <age> 37</age> <sex>1</sex> <cat>2</cat> <value>1</value></relativerisk><relativerisk>  <age> 37</age> <sex>1</sex> <cat>3</cat> <value>1.0288740422799</value></relativerisk><relativerisk>  <age> 37</age> <sex>1</sex> <cat>4</cat> <value>1.06301228004274</value></relativerisk><relativerisk>  <age> 37</age> <sex>1</sex> <cat>5</cat> <value>1.10258832765024</value></relativerisk><relativerisk>  <age> 37</age> <sex>1</sex> <cat>6</cat> <value>1.148362161432</value></relativerisk><relativerisk>  <age> 37</age> <sex>1</sex> <cat>7</cat> <value>1.20151848934799</value></relativerisk><relativerisk>  <age> 37</age> <sex>1</sex> <cat>8</cat> <value>1.26367072096302</value></relativerisk><relativerisk>  <age> 37</age> <sex>1</sex> <cat>9</cat> <value>1.39974103937707</value></relativerisk><relativerisk>  <age> 38</age> <sex>0</sex> <cat>1</cat> <value>0.964701595957314</value></relativerisk><relativerisk>  <age> 38</age> <sex>0</sex> <cat>2</cat> <value>1</value></relativerisk><relativerisk>  <age> 38</age> <sex>0</sex> <cat>3</cat> <value>1.04133948991797</value></relativerisk><relativerisk>  <age> 38</age> <sex>0</sex> <cat>4</cat> <value>1.08937955918714</value></relativerisk><relativerisk>  <age> 38</age> <sex>0</sex> <cat>5</cat> <value>1.14414920452314</value></relativerisk><relativerisk>  <age> 38</age> <sex>0</sex> <cat>6</cat> <value>1.20622424115987</value></relativerisk><relativerisk>  <age> 38</age> <sex>0</sex> <cat>7</cat> <value>1.27658464896439</value></relativerisk><relativerisk>  <age> 38</age> <sex>0</sex> <cat>8</cat> <value>1.35654823701366</value></relativerisk><relativerisk>  <age> 38</age> <sex>0</sex> <cat>9</cat> <value>1.5524388127509</value></relativerisk><relativerisk>  <age> 38</age> <sex>1</sex> <cat>1</cat> <value>0.9756076582911</value></relativerisk><relativerisk>  <age> 38</age> <sex>1</sex> <cat>2</cat> <value>1</value></relativerisk><relativerisk>  <age> 38</age> <sex>1</sex> <cat>3</cat> <value>1.0297735875119</value></relativerisk><relativerisk>  <age> 38</age> <sex>1</sex> <cat>4</cat> <value>1.06500022294341</value></relativerisk><relativerisk>  <age> 38</age> <sex>1</sex> <cat>5</cat> <value>1.10587033503629</value></relativerisk><relativerisk>  <age> 38</age> <sex>1</sex> <cat>6</cat> <value>1.15318198644145</value></relativerisk><relativerisk>  <age> 38</age> <sex>1</sex> <cat>7</cat> <value>1.2081763719056</value></relativerisk><relativerisk>  <age> 38</age> <sex>1</sex> <cat>8</cat> <value>1.27254443383741</value></relativerisk><relativerisk>  <age> 38</age> <sex>1</sex> <cat>9</cat> <value>1.41375448617849</value></relativerisk><relativerisk>  <age> 39</age> <sex>0</sex> <cat>1</cat> <value>0.964336132755703</value></relativerisk><relativerisk>  <age> 39</age> <sex>0</sex> <cat>2</cat> <value>1</value></relativerisk><relativerisk>  <age> 39</age> <sex>0</sex> <cat>3</cat> <value>1.04178824904548</value></relativerisk><relativerisk>  <age> 39</age> <sex>0</sex> <cat>4</cat> <value>1.09037732304944</value></relativerisk><relativerisk>  <age> 39</age> <sex>0</sex> <cat>5</cat> <value>1.14580789448726</value></relativerisk><relativerisk>  <age> 39</age> <sex>0</sex> <cat>6</cat> <value>1.20867550935591</value></relativerisk><relativerisk>  <age> 39</age> <sex>0</sex> <cat>7</cat> <value>1.27998796112994</value></relativerisk><relativerisk>  <age> 39</age> <sex>0</sex> <cat>8</cat> <value>1.3610998176088</value></relativerisk><relativerisk>  <age> 39</age> <sex>0</sex> <cat>9</cat> <value>1.56015322062051</value></relativerisk><relativerisk>  <age> 39</age> <sex>1</sex> <cat>1</cat> <value>0.974839863231306</value></relativerisk><relativerisk>  <age> 39</age> <sex>1</sex> <cat>2</cat> <value>1</value></relativerisk><relativerisk>  <age> 39</age> <sex>1</sex> <cat>3</cat> <value>1.03072304193022</value></relativerisk><relativerisk>  <age> 39</age> <sex>1</sex> <cat>4</cat> <value>1.06708969176712</value></relativerisk><relativerisk>  <age> 39</age> <sex>1</sex> <cat>5</cat> <value>1.10930373610705</value></relativerisk><relativerisk>  <age> 39</age> <sex>1</sex> <cat>6</cat> <value>1.15819776206607</value></relativerisk><relativerisk>  <age> 39</age> <sex>1</sex> <cat>7</cat> <value>1.21506479291671</value></relativerisk><relativerisk>  <age> 39</age> <sex>1</sex> <cat>8</cat> <value>1.28166670062468</value></relativerisk><relativerisk>  <age> 39</age> <sex>1</sex> <cat>9</cat> <value>1.42795680291284</value></relativerisk><relativerisk>  <age> 40</age> <sex>0</sex> <cat>1</cat> <value>0.963869646930993</value></relativerisk><relativerisk>  <age> 40</age> <sex>0</sex> <cat>2</cat> <value>1</value></relativerisk><relativerisk>  <age> 40</age> <sex>0</sex> <cat>3</cat> <value>1.04235978150765</value></relativerisk><relativerisk>  <age> 40</age> <sex>0</sex> <cat>4</cat> <value>1.09164639083252</value></relativerisk><relativerisk>  <age> 40</age> <sex>0</sex> <cat>5</cat> <value>1.14791460287092</value></relativerisk><relativerisk>  <age> 40</age> <sex>0</sex> <cat>6</cat> <value>1.21178414317798</value></relativerisk><relativerisk>  <age> 40</age> <sex>0</sex> <cat>7</cat> <value>1.28429698274696</value></relativerisk><relativerisk>  <age> 40</age> <sex>0</sex> <cat>8</cat> <value>1.36685283667623</value></relativerisk><relativerisk>  <age> 40</age> <sex>0</sex> <cat>9</cat> <value>1.56986326610786</value></relativerisk><relativerisk>  <age> 40</age> <sex>1</sex> <cat>1</cat> <value>0.974023437344779</value></relativerisk><relativerisk>  <age> 40</age> <sex>1</sex> <cat>2</cat> <value>1</value></relativerisk><relativerisk>  <age> 40</age> <sex>1</sex> <cat>3</cat> <value>1.03172835017674</value></relativerisk><relativerisk>  <age> 40</age> <sex>1</sex> <cat>4</cat> <value>1.0692959822092</value></relativerisk><relativerisk>  <age> 40</age> <sex>1</sex> <cat>5</cat> <value>1.11291767870068</value></relativerisk><relativerisk>  <age> 40</age> <sex>1</sex> <cat>6</cat> <value>1.16345846565516</value></relativerisk><relativerisk>  <age> 40</age> <sex>1</sex> <cat>7</cat> <value>1.22226054379296</value></relativerisk><relativerisk>  <age> 40</age> <sex>1</sex> <cat>8</cat> <value>1.29115285174083</value></relativerisk><relativerisk>  <age> 40</age> <sex>1</sex> <cat>9</cat> <value>1.44257267675478</value></relativerisk><relativerisk>  <age> 41</age> <sex>0</sex> <cat>1</cat> <value>0.963310740154665</value></relativerisk><relativerisk>  <age> 41</age> <sex>0</sex> <cat>2</cat> <value>1</value></relativerisk><relativerisk>  <age> 41</age> <sex>0</sex> <cat>3</cat> <value>1.04304408964422</value></relativerisk><relativerisk>  <age> 41</age> <sex>0</sex> <cat>4</cat> <value>1.09316527440924</value></relativerisk><relativerisk>  <age> 41</age> <sex>0</sex> <cat>5</cat> <value>1.15043494163228</value></relativerisk><relativerisk>  <age> 41</age> <sex>0</sex> <cat>6</cat> <value>1.21550143298134</value></relativerisk><relativerisk>  <age> 41</age> <sex>0</sex> <cat>7</cat> <value>1.2894472056302</value></relativerisk><relativerisk>  <age> 41</age> <sex>0</sex> <cat>8</cat> <value>1.37372545311849</value></relativerisk><relativerisk>  <age> 41</age> <sex>0</sex> <cat>9</cat> <value>1.58144877433832</value></relativerisk><relativerisk>  <age> 41</age> <sex>1</sex> <cat>1</cat> <value>0.973154433420537</value></relativerisk><relativerisk>  <age> 41</age> <sex>1</sex> <cat>2</cat> <value>1</value></relativerisk><relativerisk>  <age> 41</age> <sex>1</sex> <cat>3</cat> <value>1.03279610978171</value></relativerisk><relativerisk>  <age> 41</age> <sex>1</sex> <cat>4</cat> <value>1.0716359722024</value></relativerisk><relativerisk>  <age> 41</age> <sex>1</sex> <cat>5</cat> <value>1.11674419888975</value></relativerisk><relativerisk>  <age> 41</age> <sex>1</sex> <cat>6</cat> <value>1.16901779754366</value></relativerisk><relativerisk>  <age> 41</age> <sex>1</sex> <cat>7</cat> <value>1.22984772678894</value></relativerisk><relativerisk>  <age> 41</age> <sex>1</sex> <cat>8</cat> <value>1.3011291993036</value></relativerisk><relativerisk>  <age> 41</age> <sex>1</sex> <cat>9</cat> <value>1.45784906777256</value></relativerisk><relativerisk>  <age> 42</age> <sex>0</sex> <cat>1</cat> <value>0.962667640184414</value></relativerisk><relativerisk>  <age> 42</age> <sex>0</sex> <cat>2</cat> <value>1</value></relativerisk><relativerisk>  <age> 42</age> <sex>0</sex> <cat>3</cat> <value>1.04383165719882</value></relativerisk><relativerisk>  <age> 42</age> <sex>0</sex> <cat>4</cat> <value>1.09491358643565</value></relativerisk><relativerisk>  <age> 42</age> <sex>0</sex> <cat>5</cat> <value>1.1533364092969</value></relativerisk><relativerisk>  <age> 42</age> <sex>0</sex> <cat>6</cat> <value>1.21978154985951</value></relativerisk><relativerisk>  <age> 42</age> <sex>0</sex> <cat>7</cat> <value>1.29537826337388</value></relativerisk><relativerisk>  <age> 42</age> <sex>0</sex> <cat>8</cat> <value>1.38164157511246</value></relativerisk><relativerisk>  <age> 42</age> <sex>0</sex> <cat>9</cat> <value>1.59480027149582</value></relativerisk><relativerisk>  <age> 42</age> <sex>1</sex> <cat>1</cat> <value>0.972229374963989</value></relativerisk><relativerisk>  <age> 42</age> <sex>1</sex> <cat>2</cat> <value>1</value></relativerisk><relativerisk>  <age> 42</age> <sex>1</sex> <cat>3</cat> <value>1.03393230258726</value></relativerisk><relativerisk>  <age> 42</age> <sex>1</sex> <cat>4</cat> <value>1.07412514735507</value></relativerisk><relativerisk>  <age> 42</age> <sex>1</sex> <cat>5</cat> <value>1.12081298995994</value></relativerisk><relativerisk>  <age> 42</age> <sex>1</sex> <cat>6</cat> <value>1.17492597117387</value></relativerisk><relativerisk>  <age> 42</age> <sex>1</sex> <cat>7</cat> <value>1.2379055984614</value></relativerisk><relativerisk>  <age> 42</age> <sex>1</sex> <cat>8</cat> <value>1.31171561991369</value></relativerisk><relativerisk>  <age> 42</age> <sex>1</sex> <cat>9</cat> <value>1.47402331946774</value></relativerisk><relativerisk>  <age> 43</age> <sex>0</sex> <cat>1</cat> <value>0.961948249985758</value></relativerisk><relativerisk>  <age> 43</age> <sex>0</sex> <cat>2</cat> <value>1</value></relativerisk><relativerisk>  <age> 43</age> <sex>0</sex> <cat>3</cat> <value>1.04471337173145</value></relativerisk><relativerisk>  <age> 43</age> <sex>0</sex> <cat>4</cat> <value>1.09687184634731</value></relativerisk><relativerisk>  <age> 43</age> <sex>0</sex> <cat>5</cat> <value>1.15658803136541</value></relativerisk><relativerisk>  <age> 43</age> <sex>0</sex> <cat>6</cat> <value>1.2245809584047</value></relativerisk><relativerisk>  <age> 43</age> <sex>0</sex> <cat>7</cat> <value>1.30203303802291</value></relativerisk><relativerisk>  <age> 43</age> <sex>0</sex> <cat>8</cat> <value>1.39052956144757</value></relativerisk><relativerisk>  <age> 43</age> <sex>0</sex> <cat>9</cat> <value>1.609816412554</value></relativerisk><relativerisk>  <age> 43</age> <sex>1</sex> <cat>1</cat> <value>0.971245801318456</value></relativerisk><relativerisk>  <age> 43</age> <sex>1</sex> <cat>2</cat> <value>1</value></relativerisk><relativerisk>  <age> 43</age> <sex>1</sex> <cat>3</cat> <value>1.03514154032575</value></relativerisk><relativerisk>  <age> 43</age> <sex>1</sex> <cat>4</cat> <value>1.07677582642269</value></relativerisk><relativerisk>  <age> 43</age> <sex>1</sex> <cat>5</cat> <value>1.12514827214023</value></relativerisk><relativerisk>  <age> 43</age> <sex>1</sex> <cat>6</cat> <value>1.18122478561185</value></relativerisk><relativerisk>  <age> 43</age> <sex>1</sex> <cat>7</cat> <value>1.24650125240761</value></relativerisk><relativerisk>  <age> 43</age> <sex>1</sex> <cat>8</cat> <value>1.32301504157098</value></relativerisk><relativerisk>  <age> 43</age> <sex>1</sex> <cat>9</cat> <value>1.4913038066642</value></relativerisk><relativerisk>  <age> 44</age> <sex>0</sex> <cat>1</cat> <value>0.961160188846336</value></relativerisk><relativerisk>  <age> 44</age> <sex>0</sex> <cat>2</cat> <value>1</value></relativerisk><relativerisk>  <age> 44</age> <sex>0</sex> <cat>3</cat> <value>1.04568045930623</value></relativerisk><relativerisk>  <age> 44</age> <sex>0</sex> <cat>4</cat> <value>1.09902131659546</value></relativerisk><relativerisk>  <age> 44</age> <sex>0</sex> <cat>5</cat> <value>1.16016005595123</value></relativerisk><relativerisk>  <age> 44</age> <sex>0</sex> <cat>6</cat> <value>1.2298579183552</value></relativerisk><relativerisk>  <age> 44</age> <sex>0</sex> <cat>7</cat> <value>1.30935690001691</value></relativerisk><relativerisk>  <age> 44</age> <sex>0</sex> <cat>8</cat> <value>1.40032111384107</value></relativerisk><relativerisk>  <age> 44</age> <sex>0</sex> <cat>9</cat> <value>1.62640177555206</value></relativerisk><relativerisk>  <age> 44</age> <sex>1</sex> <cat>1</cat> <value>0.970202497963629</value></relativerisk><relativerisk>  <age> 44</age> <sex>1</sex> <cat>2</cat> <value>1</value></relativerisk><relativerisk>  <age> 44</age> <sex>1</sex> <cat>3</cat> <value>1.03642674061453</value></relativerisk><relativerisk>  <age> 44</age> <sex>1</sex> <cat>4</cat> <value>1.07959639295804</value></relativerisk><relativerisk>  <age> 44</age> <sex>1</sex> <cat>5</cat> <value>1.12976742694115</value></relativerisk><relativerisk>  <age> 44</age> <sex>1</sex> <cat>6</cat> <value>1.18794546099766</value></relativerisk><relativerisk>  <age> 44</age> <sex>1</sex> <cat>7</cat> <value>1.25568638516055</value></relativerisk><relativerisk>  <age> 44</age> <sex>1</sex> <cat>8</cat> <value>1.33510877187488</value></relativerisk><relativerisk>  <age> 44</age> <sex>1</sex> <cat>9</cat> <value>1.50986126342311</value></relativerisk><relativerisk>  <age> 45</age> <sex>0</sex> <cat>1</cat> <value>0.960310825175633</value></relativerisk><relativerisk>  <age> 45</age> <sex>0</sex> <cat>2</cat> <value>1</value></relativerisk><relativerisk>  <age> 45</age> <sex>0</sex> <cat>3</cat> <value>1.04672443157969</value></relativerisk><relativerisk>  <age> 45</age> <sex>0</sex> <cat>4</cat> <value>1.10134386906363</value></relativerisk><relativerisk>  <age> 45</age> <sex>0</sex> <cat>5</cat> <value>1.16402370393027</value></relativerisk><relativerisk>  <age> 45</age> <sex>0</sex> <cat>6</cat> <value>1.23557207307168</value></relativerisk><relativerisk>  <age> 45</age> <sex>0</sex> <cat>7</cat> <value>1.31729707704677</value></relativerisk><relativerisk>  <age> 45</age> <sex>0</sex> <cat>8</cat> <value>1.41095035222034</value></relativerisk><relativerisk>  <age> 45</age> <sex>0</sex> <cat>9</cat> <value>1.64446499934934</value></relativerisk><relativerisk>  <age> 45</age> <sex>1</sex> <cat>1</cat> <value>0.969099506661591</value></relativerisk><relativerisk>  <age> 45</age> <sex>1</sex> <cat>2</cat> <value>1</value></relativerisk><relativerisk>  <age> 45</age> <sex>1</sex> <cat>3</cat> <value>1.03778910419335</value></relativerisk><relativerisk>  <age> 45</age> <sex>1</sex> <cat>4</cat> <value>1.08259123148706</value></relativerisk><relativerisk>  <age> 45</age> <sex>1</sex> <cat>5</cat> <value>1.13468086763166</value></relativerisk><relativerisk>  <age> 45</age> <sex>1</sex> <cat>6</cat> <value>1.19510841040677</value></relativerisk><relativerisk>  <age> 45</age> <sex>1</sex> <cat>7</cat> <value>1.26549692529782</value></relativerisk><relativerisk>  <age> 45</age> <sex>1</sex> <cat>8</cat> <value>1.34805592480757</value></relativerisk><relativerisk>  <age> 45</age> <sex>1</sex> <cat>9</cat> <value>1.52982761781913</value></relativerisk><relativerisk>  <age> 46</age> <sex>0</sex> <cat>1</cat> <value>0.959407301646902</value></relativerisk><relativerisk>  <age> 46</age> <sex>0</sex> <cat>2</cat> <value>1</value></relativerisk><relativerisk>  <age> 46</age> <sex>0</sex> <cat>3</cat> <value>1.04783704426892</value></relativerisk><relativerisk>  <age> 46</age> <sex>0</sex> <cat>4</cat> <value>1.10382187911775</value></relativerisk><relativerisk>  <age> 46</age> <sex>0</sex> <cat>5</cat> <value>1.16815096887236</value></relativerisk><relativerisk>  <age> 46</age> <sex>0</sex> <cat>6</cat> <value>1.24168411706915</value></relativerisk><relativerisk>  <age> 46</age> <sex>0</sex> <cat>7</cat> <value>1.32580213987455</value></relativerisk><relativerisk>  <age> 46</age> <sex>0</sex> <cat>8</cat> <value>1.42235305534147</value></relativerisk><relativerisk>  <age> 46</age> <sex>0</sex> <cat>9</cat> <value>1.66391722792374</value></relativerisk><relativerisk>  <age> 46</age> <sex>1</sex> <cat>1</cat> <value>0.967938004381102</value></relativerisk><relativerisk>  <age> 46</age> <sex>1</sex> <cat>2</cat> <value>1</value></relativerisk><relativerisk>  <age> 46</age> <sex>1</sex> <cat>3</cat> <value>1.03922827166358</value></relativerisk><relativerisk>  <age> 46</age> <sex>1</sex> <cat>4</cat> <value>1.08576108329947</value></relativerisk><relativerisk>  <age> 46</age> <sex>1</sex> <cat>5</cat> <value>1.13989264547108</value></relativerisk><relativerisk>  <age> 46</age> <sex>1</sex> <cat>6</cat> <value>1.20272416329627</value></relativerisk><relativerisk>  <age> 46</age> <sex>1</sex> <cat>7</cat> <value>1.27595436361113</value></relativerisk><relativerisk>  <age> 46</age> <sex>1</sex> <cat>8</cat> <value>1.36189527984937</value></relativerisk><relativerisk>  <age> 46</age> <sex>1</sex> <cat>9</cat> <value>1.55129927207329</value></relativerisk><relativerisk>  <age> 47</age> <sex>0</sex> <cat>1</cat> <value>0.958456553484447</value></relativerisk><relativerisk>  <age> 47</age> <sex>0</sex> <cat>2</cat> <value>1</value></relativerisk><relativerisk>  <age> 47</age> <sex>0</sex> <cat>3</cat> <value>1.04901026582241</value></relativerisk><relativerisk>  <age> 47</age> <sex>0</sex> <cat>4</cat> <value>1.10643814443424</value></relativerisk><relativerisk>  <age> 47</age> <sex>0</sex> <cat>5</cat> <value>1.17251446159061</value></relativerisk><relativerisk>  <age> 47</age> <sex>0</sex> <cat>6</cat> <value>1.2481555343324</value></relativerisk><relativerisk>  <age> 47</age> <sex>0</sex> <cat>7</cat> <value>1.33482159270492</value></relativerisk><relativerisk>  <age> 47</age> <sex>0</sex> <cat>8</cat> <value>1.43446604884825</value></relativerisk><relativerisk>  <age> 47</age> <sex>0</sex> <cat>9</cat> <value>1.68467082546518</value></relativerisk><relativerisk>  <age> 47</age> <sex>1</sex> <cat>1</cat> <value>0.966720121521856</value></relativerisk><relativerisk>  <age> 47</age> <sex>1</sex> <cat>2</cat> <value>1</value></relativerisk><relativerisk>  <age> 47</age> <sex>1</sex> <cat>3</cat> <value>1.04074256323356</value></relativerisk><relativerisk>  <age> 47</age> <sex>1</sex> <cat>4</cat> <value>1.08910359608519</value></relativerisk><relativerisk>  <age> 47</age> <sex>1</sex> <cat>5</cat> <value>1.14540139528361</value></relativerisk><relativerisk>  <age> 47</age> <sex>1</sex> <cat>6</cat> <value>1.21079481892371</value></relativerisk><relativerisk>  <age> 47</age> <sex>1</sex> <cat>7</cat> <value>1.28706786402953</value></relativerisk><relativerisk>  <age> 47</age> <sex>1</sex> <cat>8</cat> <value>1.37664825405933</value></relativerisk><relativerisk>  <age> 47</age> <sex>1</sex> <cat>9</cat> <value>1.57434240336995</value></relativerisk><relativerisk>  <age> 48</age> <sex>0</sex> <cat>1</cat> <value>0.957465320552962</value></relativerisk><relativerisk>  <age> 48</age> <sex>0</sex> <cat>2</cat> <value>1</value></relativerisk><relativerisk>  <age> 48</age> <sex>0</sex> <cat>3</cat> <value>1.05023625537155</value></relativerisk><relativerisk>  <age> 48</age> <sex>0</sex> <cat>4</cat> <value>1.10917582642302</value></relativerisk><relativerisk>  <age> 48</age> <sex>0</sex> <cat>5</cat> <value>1.17708729546411</value></relativerisk><relativerisk>  <age> 48</age> <sex>0</sex> <cat>6</cat> <value>1.25494840142675</value></relativerisk><relativerisk>  <age> 48</age> <sex>0</sex> <cat>7</cat> <value>1.34430555938576</value></relativerisk><relativerisk>  <age> 48</age> <sex>0</sex> <cat>8</cat> <value>1.44722672857857</value></relativerisk><relativerisk>  <age> 48</age> <sex>0</sex> <cat>9</cat> <value>1.70663833961443</value></relativerisk><relativerisk>  <age> 48</age> <sex>1</sex> <cat>1</cat> <value>0.965448747032632</value></relativerisk><relativerisk>  <age> 48</age> <sex>1</sex> <cat>2</cat> <value>1</value></relativerisk><relativerisk>  <age> 48</age> <sex>1</sex> <cat>3</cat> <value>1.04232923656114</value></relativerisk><relativerisk>  <age> 48</age> <sex>1</sex> <cat>4</cat> <value>1.09261391584568</value></relativerisk><relativerisk>  <age> 48</age> <sex>1</sex> <cat>5</cat> <value>1.15120135478958</value></relativerisk><relativerisk>  <age> 48</age> <sex>1</sex> <cat>6</cat> <value>1.21931561416144</value></relativerisk><relativerisk>  <age> 48</age> <sex>1</sex> <cat>7</cat> <value>1.29883654135944</value></relativerisk><relativerisk>  <age> 48</age> <sex>1</sex> <cat>8</cat> <value>1.39232210888442</value></relativerisk><relativerisk>  <age> 48</age> <sex>1</sex> <cat>9</cat> <value>1.59899867806366</value></relativerisk><relativerisk>  <age> 49</age> <sex>0</sex> <cat>1</cat> <value>0.956440154271536</value></relativerisk><relativerisk>  <age> 49</age> <sex>0</sex> <cat>2</cat> <value>1</value></relativerisk><relativerisk>  <age> 49</age> <sex>0</sex> <cat>3</cat> <value>1.05150734857354</value></relativerisk><relativerisk>  <age> 49</age> <sex>0</sex> <cat>4</cat> <value>1.11201841100586</value></relativerisk><relativerisk>  <age> 49</age> <sex>0</sex> <cat>5</cat> <value>1.18184300690592</value></relativerisk><relativerisk>  <age> 49</age> <sex>0</sex> <cat>6</cat> <value>1.26202524674623</value></relativerisk><relativerisk>  <age> 49</age> <sex>0</sex> <cat>7</cat> <value>1.35420455297207</value></relativerisk><relativerisk>  <age> 49</age> <sex>0</sex> <cat>8</cat> <value>1.46057270188389</value></relativerisk><relativerisk>  <age> 49</age> <sex>0</sex> <cat>9</cat> <value>1.72973168162843</value></relativerisk><relativerisk>  <age> 49</age> <sex>1</sex> <cat>1</cat> <value>0.964127346057505</value></relativerisk><relativerisk>  <age> 49</age> <sex>1</sex> <cat>2</cat> <value>1</value></relativerisk><relativerisk>  <age> 49</age> <sex>1</sex> <cat>3</cat> <value>1.0439847277185</value></relativerisk><relativerisk>  <age> 49</age> <sex>1</sex> <cat>4</cat> <value>1.09628523940555</value></relativerisk><relativerisk>  <age> 49</age> <sex>1</sex> <cat>5</cat> <value>1.15728331459477</value></relativerisk><relativerisk>  <age> 49</age> <sex>1</sex> <cat>6</cat> <value>1.22827638183843</value></relativerisk><relativerisk>  <age> 49</age> <sex>1</sex> <cat>7</cat> <value>1.31125157522496</value></relativerisk><relativerisk>  <age> 49</age> <sex>1</sex> <cat>8</cat> <value>1.40891291894323</value></relativerisk><relativerisk>  <age> 49</age> <sex>1</sex> <cat>9</cat> <value>1.62529051492298</value></relativerisk><relativerisk>  <age> 50</age> <sex>0</sex> <cat>1</cat> <value>0.95676290893831</value></relativerisk><relativerisk>  <age> 50</age> <sex>0</sex> <cat>2</cat> <value>1</value></relativerisk><relativerisk>  <age> 50</age> <sex>0</sex> <cat>3</cat> <value>1.05098734002452</value></relativerisk><relativerisk>  <age> 50</age> <sex>0</sex> <cat>4</cat> <value>1.11088692743138</value></relativerisk><relativerisk>  <age> 50</age> <sex>0</sex> <cat>5</cat> <value>1.17998844167011</value></relativerisk><relativerisk>  <age> 50</age> <sex>0</sex> <cat>6</cat> <value>1.25929456819745</value></relativerisk><relativerisk>  <age> 50</age> <sex>0</sex> <cat>7</cat> <value>1.35039577291854</value></relativerisk><relativerisk>  <age> 50</age> <sex>0</sex> <cat>8</cat> <value>1.45542288091969</value></relativerisk><relativerisk>  <age> 50</age> <sex>0</sex> <cat>9</cat> <value>1.71689878101567</value></relativerisk><relativerisk>  <age> 50</age> <sex>1</sex> <cat>1</cat> <value>0.963826014668597</value></relativerisk><relativerisk>  <age> 50</age> <sex>1</sex> <cat>2</cat> <value>1</value></relativerisk><relativerisk>  <age> 50</age> <sex>1</sex> <cat>3</cat> <value>1.04379326051959</value></relativerisk><relativerisk>  <age> 50</age> <sex>1</sex> <cat>4</cat> <value>1.09687133155725</value></relativerisk><relativerisk>  <age> 50</age> <sex>1</sex> <cat>5</cat> <value>1.15929864918148</value></relativerisk><relativerisk>  <age> 50</age> <sex>1</sex> <cat>6</cat> <value>1.23222865152289</value></relativerisk><relativerisk>  <age> 50</age> <sex>1</sex> <cat>7</cat> <value>1.31764905993883</value></relativerisk><relativerisk>  <age> 50</age> <sex>1</sex> <cat>8</cat> <value>1.41833922310721</value></relativerisk><relativerisk>  <age> 50</age> <sex>1</sex> <cat>9</cat> <value>1.58863202626035</value></relativerisk><relativerisk>  <age> 51</age> <sex>0</sex> <cat>1</cat> <value>0.955722221709095</value></relativerisk><relativerisk>  <age> 51</age> <sex>0</sex> <cat>2</cat> <value>1</value></relativerisk><relativerisk>  <age> 51</age> <sex>0</sex> <cat>3</cat> <value>1.0522774259267</value></relativerisk><relativerisk>  <age> 51</age> <sex>0</sex> <cat>4</cat> <value>1.11377624853603</value></relativerisk><relativerisk>  <age> 51</age> <sex>0</sex> <cat>5</cat> <value>1.18482980641145</value></relativerisk><relativerisk>  <age> 51</age> <sex>0</sex> <cat>6</cat> <value>1.26651012375213</value></relativerisk><relativerisk>  <age> 51</age> <sex>0</sex> <cat>7</cat> <value>1.36050488387063</value></relativerisk><relativerisk>  <age> 51</age> <sex>0</sex> <cat>8</cat> <value>1.46907454855359</value></relativerisk><relativerisk>  <age> 51</age> <sex>0</sex> <cat>9</cat> <value>1.74046356105296</value></relativerisk><relativerisk>  <age> 51</age> <sex>1</sex> <cat>1</cat> <value>0.962450520712989</value></relativerisk><relativerisk>  <age> 51</age> <sex>1</sex> <cat>2</cat> <value>1</value></relativerisk><relativerisk>  <age> 51</age> <sex>1</sex> <cat>3</cat> <value>1.04550534789469</value></relativerisk><relativerisk>  <age> 51</age> <sex>1</sex> <cat>4</cat> <value>1.10072386088262</value></relativerisk><relativerisk>  <age> 51</age> <sex>1</sex> <cat>5</cat> <value>1.16575407689789</value></relativerisk><relativerisk>  <age> 51</age> <sex>1</sex> <cat>6</cat> <value>1.24183236729455</value></relativerisk><relativerisk>  <age> 51</age> <sex>1</sex> <cat>7</cat> <value>1.33107440699664</value></relativerisk><relativerisk>  <age> 51</age> <sex>1</sex> <cat>8</cat> <value>1.43643724470915</value></relativerisk><relativerisk>  <age> 51</age> <sex>1</sex> <cat>9</cat> <value>1.61506369718478</value></relativerisk><relativerisk>  <age> 52</age> <sex>0</sex> <cat>1</cat> <value>0.954666847855349</value></relativerisk><relativerisk>  <age> 52</age> <sex>0</sex> <cat>2</cat> <value>1</value></relativerisk><relativerisk>  <age> 52</age> <sex>0</sex> <cat>3</cat> <value>1.0535893729971</value></relativerisk><relativerisk>  <age> 52</age> <sex>0</sex> <cat>4</cat> <value>1.11671942818488</value></relativerisk><relativerisk>  <age> 52</age> <sex>0</sex> <cat>5</cat> <value>1.18977042017127</value></relativerisk><relativerisk>  <age> 52</age> <sex>0</sex> <cat>6</cat> <value>1.27388815239727</value></relativerisk><relativerisk>  <age> 52</age> <sex>0</sex> <cat>7</cat> <value>1.37086363841849</value></relativerisk><relativerisk>  <age> 52</age> <sex>0</sex> <cat>8</cat> <value>1.48309539965236</value></relativerisk><relativerisk>  <age> 52</age> <sex>0</sex> <cat>9</cat> <value>1.76480583380868</value></relativerisk><relativerisk>  <age> 52</age> <sex>1</sex> <cat>1</cat> <value>0.961038071352339</value></relativerisk><relativerisk>  <age> 52</age> <sex>1</sex> <cat>2</cat> <value>1</value></relativerisk><relativerisk>  <age> 52</age> <sex>1</sex> <cat>3</cat> <value>1.04727046752244</value></relativerisk><relativerisk>  <age> 52</age> <sex>1</sex> <cat>4</cat> <value>1.10470565489311</value></relativerisk><relativerisk>  <age> 52</age> <sex>1</sex> <cat>5</cat> <value>1.17244464192115</value></relativerisk><relativerisk>  <age> 52</age> <sex>1</sex> <cat>6</cat> <value>1.2518161034852</value></relativerisk><relativerisk>  <age> 52</age> <sex>1</sex> <cat>7</cat> <value>1.34507698870304</value></relativerisk><relativerisk>  <age> 52</age> <sex>1</sex> <cat>8</cat> <value>1.45538078715925</value></relativerisk><relativerisk>  <age> 52</age> <sex>1</sex> <cat>9</cat> <value>1.64289167270028</value></relativerisk><relativerisk>  <age> 53</age> <sex>0</sex> <cat>1</cat> <value>0.953602450530119</value></relativerisk><relativerisk>  <age> 53</age> <sex>0</sex> <cat>2</cat> <value>1</value></relativerisk><relativerisk>  <age> 53</age> <sex>0</sex> <cat>3</cat> <value>1.05491638152903</value></relativerisk><relativerisk>  <age> 53</age> <sex>0</sex> <cat>4</cat> <value>1.1197015591089</value></relativerisk><relativerisk>  <age> 53</age> <sex>0</sex> <cat>5</cat> <value>1.19478593306125</value></relativerisk><relativerisk>  <age> 53</age> <sex>0</sex> <cat>6</cat> <value>1.2813934456305</value></relativerisk><relativerisk>  <age> 53</age> <sex>0</sex> <cat>7</cat> <value>1.38142445414582</value></relativerisk><relativerisk>  <age> 53</age> <sex>0</sex> <cat>8</cat> <value>1.49742388660231</value></relativerisk><relativerisk>  <age> 53</age> <sex>0</sex> <cat>9</cat> <value>1.78983282288507</value></relativerisk><relativerisk>  <age> 53</age> <sex>1</sex> <cat>1</cat> <value>0.959593015139306</value></relativerisk><relativerisk>  <age> 53</age> <sex>1</sex> <cat>2</cat> <value>1</value></relativerisk><relativerisk>  <age> 53</age> <sex>1</sex> <cat>3</cat> <value>1.04908367451124</value></relativerisk><relativerisk>  <age> 53</age> <sex>1</sex> <cat>4</cat> <value>1.1088063083719</value></relativerisk><relativerisk>  <age> 53</age> <sex>1</sex> <cat>5</cat> <value>1.179354350063</value></relativerisk><relativerisk>  <age> 53</age> <sex>1</sex> <cat>6</cat> <value>1.26215858259224</value></relativerisk><relativerisk>  <age> 53</age> <sex>1</sex> <cat>7</cat> <value>1.35963117170648</value></relativerisk><relativerisk>  <age> 53</age> <sex>1</sex> <cat>8</cat> <value>1.47514176137979</value></relativerisk><relativerisk>  <age> 53</age> <sex>1</sex> <cat>9</cat> <value>1.67209216561475</value></relativerisk><relativerisk>  <age> 54</age> <sex>0</sex> <cat>1</cat> <value>0.952534493726805</value></relativerisk><relativerisk>  <age> 54</age> <sex>0</sex> <cat>2</cat> <value>1</value></relativerisk><relativerisk>  <age> 54</age> <sex>0</sex> <cat>3</cat> <value>1.05625183591169</value></relativerisk><relativerisk>  <age> 54</age> <sex>0</sex> <cat>4</cat> <value>1.12270806559856</value></relativerisk><relativerisk>  <age> 54</age> <sex>0</sex> <cat>5</cat> <value>1.19985240753118</value></relativerisk><relativerisk>  <age> 54</age> <sex>0</sex> <cat>6</cat> <value>1.28899118762056</value></relativerisk><relativerisk>  <age> 54</age> <sex>0</sex> <cat>7</cat> <value>1.39213997960282</value></relativerisk><relativerisk>  <age> 54</age> <sex>0</sex> <cat>8</cat> <value>1.51199833608852</value></relativerisk><relativerisk>  <age> 54</age> <sex>0</sex> <cat>9</cat> <value>1.81544990699758</value></relativerisk><relativerisk>  <age> 54</age> <sex>1</sex> <cat>1</cat> <value>0.958119760630633</value></relativerisk><relativerisk>  <age> 54</age> <sex>1</sex> <cat>2</cat> <value>1</value></relativerisk><relativerisk>  <age> 54</age> <sex>1</sex> <cat>3</cat> <value>1.05093988254589</value></relativerisk><relativerisk>  <age> 54</age> <sex>1</sex> <cat>4</cat> <value>1.11301501275287</value></relativerisk><relativerisk>  <age> 54</age> <sex>1</sex> <cat>5</cat> <value>1.18646638727503</value></relativerisk><relativerisk>  <age> 54</age> <sex>1</sex> <cat>6</cat> <value>1.27283710081135</value></relativerisk><relativerisk>  <age> 54</age> <sex>1</sex> <cat>7</cat> <value>1.37470906314625</value></relativerisk><relativerisk>  <age> 54</age> <sex>1</sex> <cat>8</cat> <value>1.49568872504469</value></relativerisk><relativerisk>  <age> 54</age> <sex>1</sex> <cat>9</cat> <value>1.70263610357997</value></relativerisk><relativerisk>  <age> 55</age> <sex>0</sex> <cat>1</cat> <value>0.95146823234714</value></relativerisk><relativerisk>  <age> 55</age> <sex>0</sex> <cat>2</cat> <value>1</value></relativerisk><relativerisk>  <age> 55</age> <sex>0</sex> <cat>3</cat> <value>1.05758931876421</value></relativerisk><relativerisk>  <age> 55</age> <sex>0</sex> <cat>4</cat> <value>1.12572473672954</value></relativerisk><relativerisk>  <age> 55</age> <sex>0</sex> <cat>5</cat> <value>1.20494637572936</value></relativerisk><relativerisk>  <age> 55</age> <sex>0</sex> <cat>6</cat> <value>1.29664704141564</value></relativerisk><relativerisk>  <age> 55</age> <sex>0</sex> <cat>7</cat> <value>1.40296321308463</value></relativerisk><relativerisk>  <age> 55</age> <sex>0</sex> <cat>8</cat> <value>1.52675710208236</value></relativerisk><relativerisk>  <age> 55</age> <sex>0</sex> <cat>9</cat> <value>1.84156081497814</value></relativerisk><relativerisk>  <age> 55</age> <sex>1</sex> <cat>1</cat> <value>0.956622735113537</value></relativerisk><relativerisk>  <age> 55</age> <sex>1</sex> <cat>2</cat> <value>1</value></relativerisk><relativerisk>  <age> 55</age> <sex>1</sex> <cat>3</cat> <value>1.05283391525343</value></relativerisk><relativerisk>  <age> 55</age> <sex>1</sex> <cat>4</cat> <value>1.11732067068162</value></relativerisk><relativerisk>  <age> 55</age> <sex>1</sex> <cat>5</cat> <value>1.19376330835486</value></relativerisk><relativerisk>  <age> 55</age> <sex>1</sex> <cat>6</cat> <value>1.28382780140005</value></relativerisk><relativerisk>  <age> 55</age> <sex>1</sex> <cat>7</cat> <value>1.39028087879897</value></relativerisk><relativerisk>  <age> 55</age> <sex>1</sex> <cat>8</cat> <value>1.51698735511949</value></relativerisk><relativerisk>  <age> 55</age> <sex>1</sex> <cat>9</cat> <value>1.73448975747955</value></relativerisk><relativerisk>  <age> 56</age> <sex>0</sex> <cat>1</cat> <value>0.950408700741951</value></relativerisk><relativerisk>  <age> 56</age> <sex>0</sex> <cat>2</cat> <value>1</value></relativerisk><relativerisk>  <age> 56</age> <sex>0</sex> <cat>3</cat> <value>1.0589226279874</value></relativerisk><relativerisk>  <age> 56</age> <sex>0</sex> <cat>4</cat> <value>1.12873776748138</value></relativerisk><relativerisk>  <age> 56</age> <sex>0</sex> <cat>5</cat> <value>1.21004491254789</value></relativerisk><relativerisk>  <age> 56</age> <sex>0</sex> <cat>6</cat> <value>1.30432726241448</value></relativerisk><relativerisk>  <age> 56</age> <sex>0</sex> <cat>7</cat> <value>1.41384766530006</value></relativerisk><relativerisk>  <age> 56</age> <sex>0</sex> <cat>8</cat> <value>1.54163878604245</value></relativerisk><relativerisk>  <age> 56</age> <sex>0</sex> <cat>9</cat> <value>1.86806796720754</value></relativerisk><relativerisk>  <age> 56</age> <sex>1</sex> <cat>1</cat> <value>0.955106353398964</value></relativerisk><relativerisk>  <age> 56</age> <sex>1</sex> <cat>2</cat> <value>1</value></relativerisk><relativerisk>  <age> 56</age> <sex>1</sex> <cat>3</cat> <value>1.05476054472763</value></relativerisk><relativerisk>  <age> 56</age> <sex>1</sex> <cat>4</cat> <value>1.1217119810657</value></relativerisk><relativerisk>  <age> 56</age> <sex>1</sex> <cat>5</cat> <value>1.20122717476679</value></relativerisk><relativerisk>  <age> 56</age> <sex>1</sex> <cat>6</cat> <value>1.2951058694615</value></relativerisk><relativerisk>  <age> 56</age> <sex>1</sex> <cat>7</cat> <value>1.40631519608232</value></relativerisk><relativerisk>  <age> 56</age> <sex>1</sex> <cat>8</cat> <value>1.53900075595941</value></relativerisk><relativerisk>  <age> 56</age> <sex>1</sex> <cat>9</cat> <value>1.76761510188007</value></relativerisk><relativerisk>  <age> 57</age> <sex>0</sex> <cat>1</cat> <value>0.949360699945846</value></relativerisk><relativerisk>  <age> 57</age> <sex>0</sex> <cat>2</cat> <value>1</value></relativerisk><relativerisk>  <age> 57</age> <sex>0</sex> <cat>3</cat> <value>1.06024579641243</value></relativerisk><relativerisk>  <age> 57</age> <sex>0</sex> <cat>4</cat> <value>1.13173380700259</value></relativerisk><relativerisk>  <age> 57</age> <sex>0</sex> <cat>5</cat> <value>1.2151257231008</value></relativerisk><relativerisk>  <age> 57</age> <sex>0</sex> <cat>6</cat> <value>1.31199883731689</value></relativerisk><relativerisk>  <age> 57</age> <sex>0</sex> <cat>7</cat> <value>1.42474756368965</value></relativerisk><relativerisk>  <age> 57</age> <sex>0</sex> <cat>8</cat> <value>1.55658252187675</value></relativerisk><relativerisk>  <age> 57</age> <sex>0</sex> <cat>9</cat> <value>1.89487296345509</value></relativerisk><relativerisk>  <age> 57</age> <sex>1</sex> <cat>1</cat> <value>0.953574994130806</value></relativerisk><relativerisk>  <age> 57</age> <sex>1</sex> <cat>2</cat> <value>1</value></relativerisk><relativerisk>  <age> 57</age> <sex>1</sex> <cat>3</cat> <value>1.05671452059586</value></relativerisk><relativerisk>  <age> 57</age> <sex>1</sex> <cat>4</cat> <value>1.12617750254875</value></relativerisk><relativerisk>  <age> 57</age> <sex>1</sex> <cat>5</cat> <value>1.20883965550292</value></relativerisk><relativerisk>  <age> 57</age> <sex>1</sex> <cat>6</cat> <value>1.306645669936</value></relativerisk><relativerisk>  <age> 57</age> <sex>1</sex> <cat>7</cat> <value>1.42277912404078</value></relativerisk><relativerisk>  <age> 57</age> <sex>1</sex> <cat>8</cat> <value>1.56168964872535</value></relativerisk><relativerisk>  <age> 57</age> <sex>1</sex> <cat>9</cat> <value>1.80196997997974</value></relativerisk><relativerisk>  <age> 58</age> <sex>0</sex> <cat>1</cat> <value>0.948328783713495</value></relativerisk><relativerisk>  <age> 58</age> <sex>0</sex> <cat>2</cat> <value>1</value></relativerisk><relativerisk>  <age> 58</age> <sex>0</sex> <cat>3</cat> <value>1.06155311384562</value></relativerisk><relativerisk>  <age> 58</age> <sex>0</sex> <cat>4</cat> <value>1.13470001351609</value></relativerisk><relativerisk>  <age> 58</age> <sex>0</sex> <cat>5</cat> <value>1.22016724372925</value></relativerisk><relativerisk>  <age> 58</age> <sex>0</sex> <cat>6</cat> <value>1.31962964719263</value></relativerisk><relativerisk>  <age> 58</age> <sex>0</sex> <cat>7</cat> <value>1.4356180966025</value></relativerisk><relativerisk>  <age> 58</age> <sex>0</sex> <cat>8</cat> <value>1.57152832361998</value></relativerisk><relativerisk>  <age> 58</age> <sex>0</sex> <cat>9</cat> <value>1.92187721705836</value></relativerisk><relativerisk>  <age> 58</age> <sex>1</sex> <cat>1</cat> <value>0.952032981508623</value></relativerisk><relativerisk>  <age> 58</age> <sex>1</sex> <cat>2</cat> <value>1</value></relativerisk><relativerisk>  <age> 58</age> <sex>1</sex> <cat>3</cat> <value>1.0586905924997</value></relativerisk><relativerisk>  <age> 58</age> <sex>1</sex> <cat>4</cat> <value>1.13070570226144</value></relativerisk><relativerisk>  <age> 58</age> <sex>1</sex> <cat>5</cat> <value>1.21658210323984</value></relativerisk><relativerisk>  <age> 58</age> <sex>1</sex> <cat>6</cat> <value>1.31842084834702</value></relativerisk><relativerisk>  <age> 58</age> <sex>1</sex> <cat>7</cat> <value>1.43963841970956</value></relativerisk><relativerisk>  <age> 58</age> <sex>1</sex> <cat>8</cat> <value>1.58501248483781</value></relativerisk><relativerisk>  <age> 58</age> <sex>1</sex> <cat>9</cat> <value>1.83750814274993</value></relativerisk><relativerisk>  <age> 59</age> <sex>0</sex> <cat>1</cat> <value>0.947317243483034</value></relativerisk><relativerisk>  <age> 59</age> <sex>0</sex> <cat>2</cat> <value>1</value></relativerisk><relativerisk>  <age> 59</age> <sex>0</sex> <cat>3</cat> <value>1.06283915132133</value></relativerisk><relativerisk>  <age> 59</age> <sex>0</sex> <cat>4</cat> <value>1.1376241154304</value></relativerisk><relativerisk>  <age> 59</age> <sex>0</sex> <cat>5</cat> <value>1.22514875582873</value></relativerisk><relativerisk>  <age> 59</age> <sex>0</sex> <cat>6</cat> <value>1.32718865373831</value></relativerisk><relativerisk>  <age> 59</age> <sex>0</sex> <cat>7</cat> <value>1.44641569634727</value></relativerisk><relativerisk>  <age> 59</age> <sex>0</sex> <cat>8</cat> <value>1.58641749517508</value></relativerisk><relativerisk>  <age> 59</age> <sex>0</sex> <cat>9</cat> <value>1.94898273932651</value></relativerisk><relativerisk>  <age> 59</age> <sex>1</sex> <cat>1</cat> <value>0.950484570469769</value></relativerisk><relativerisk>  <age> 59</age> <sex>1</sex> <cat>2</cat> <value>1</value></relativerisk><relativerisk>  <age> 59</age> <sex>1</sex> <cat>3</cat> <value>1.06068352858372</value></relativerisk><relativerisk>  <age> 59</age> <sex>1</sex> <cat>4</cat> <value>1.13528499594641</value></relativerisk><relativerisk>  <age> 59</age> <sex>1</sex> <cat>5</cat> <value>1.22443561653076</value></relativerisk><relativerisk>  <age> 59</age> <sex>1</sex> <cat>6</cat> <value>1.33040441119296</value></relativerisk><relativerisk>  <age> 59</age> <sex>1</sex> <cat>7</cat> <value>1.45685757593281</value></relativerisk><relativerisk>  <age> 59</age> <sex>1</sex> <cat>8</cat> <value>1.60892551948667</value></relativerisk><relativerisk>  <age> 59</age> <sex>1</sex> <cat>9</cat> <value>1.87417922013707</value></relativerisk><relativerisk>  <age> 60</age> <sex>0</sex> <cat>1</cat> <value>0.953099051560451</value></relativerisk><relativerisk>  <age> 60</age> <sex>0</sex> <cat>2</cat> <value>1</value></relativerisk><relativerisk>  <age> 60</age> <sex>0</sex> <cat>3</cat> <value>1.05552796979248</value></relativerisk><relativerisk>  <age> 60</age> <sex>0</sex> <cat>4</cat> <value>1.12105441738184</value></relativerisk><relativerisk>  <age> 60</age> <sex>0</sex> <cat>5</cat> <value>1.19702150622869</value></relativerisk><relativerisk>  <age> 60</age> <sex>0</sex> <cat>6</cat> <value>1.2846743434498</value></relativerisk><relativerisk>  <age> 60</age> <sex>0</sex> <cat>7</cat> <value>1.38594326186544</value></relativerisk><relativerisk>  <age> 60</age> <sex>0</sex> <cat>8</cat> <value>1.50341207304112</value></relativerisk><relativerisk>  <age> 60</age> <sex>0</sex> <cat>9</cat> <value>1.7996631382309</value></relativerisk><relativerisk>  <age> 60</age> <sex>1</sex> <cat>1</cat> <value>0.956428496598106</value></relativerisk><relativerisk>  <age> 60</age> <sex>1</sex> <cat>2</cat> <value>1</value></relativerisk><relativerisk>  <age> 60</age> <sex>1</sex> <cat>3</cat> <value>1.05289560304406</value></relativerisk><relativerisk>  <age> 60</age> <sex>1</sex> <cat>4</cat> <value>1.11719532659058</value></relativerisk><relativerisk>  <age> 60</age> <sex>1</sex> <cat>5</cat> <value>1.19304559248343</value></relativerisk><relativerisk>  <age> 60</age> <sex>1</sex> <cat>6</cat> <value>1.28190735788049</value></relativerisk><relativerisk>  <age> 60</age> <sex>1</sex> <cat>7</cat> <value>1.38625764511797</value></relativerisk><relativerisk>  <age> 60</age> <sex>1</sex> <cat>8</cat> <value>1.5095418177916</value></relativerisk><relativerisk>  <age> 60</age> <sex>1</sex> <cat>9</cat> <value>1.71855210511069</value></relativerisk><relativerisk>  <age> 61</age> <sex>0</sex> <cat>1</cat> <value>0.952278927343792</value></relativerisk><relativerisk>  <age> 61</age> <sex>0</sex> <cat>2</cat> <value>1</value></relativerisk><relativerisk>  <age> 61</age> <sex>0</sex> <cat>3</cat> <value>1.05656002207558</value></relativerisk><relativerisk>  <age> 61</age> <sex>0</sex> <cat>4</cat> <value>1.12338655680824</value></relativerisk><relativerisk>  <age> 61</age> <sex>0</sex> <cat>5</cat> <value>1.20096748261615</value></relativerisk><relativerisk>  <age> 61</age> <sex>0</sex> <cat>6</cat> <value>1.29061744067398</value></relativerisk><relativerisk>  <age> 61</age> <sex>0</sex> <cat>7</cat> <value>1.3943638359801</value></relativerisk><relativerisk>  <age> 61</age> <sex>0</sex> <cat>8</cat> <value>1.51492117612049</value></relativerisk><relativerisk>  <age> 61</age> <sex>0</sex> <cat>9</cat> <value>1.82013634570788</value></relativerisk><relativerisk>  <age> 61</age> <sex>1</sex> <cat>1</cat> <value>0.955099934931746</value></relativerisk><relativerisk>  <age> 61</age> <sex>1</sex> <cat>2</cat> <value>1</value></relativerisk><relativerisk>  <age> 61</age> <sex>1</sex> <cat>3</cat> <value>1.05458775274079</value></relativerisk><relativerisk>  <age> 61</age> <sex>1</sex> <cat>4</cat> <value>1.12105711910305</value></relativerisk><relativerisk>  <age> 61</age> <sex>1</sex> <cat>5</cat> <value>1.19961717898595</value></relativerisk><relativerisk>  <age> 61</age> <sex>1</sex> <cat>6</cat> <value>1.29184707942978</value></relativerisk><relativerisk>  <age> 61</age> <sex>1</sex> <cat>7</cat> <value>1.40039967294497</value></relativerisk><relativerisk>  <age> 61</age> <sex>1</sex> <cat>8</cat> <value>1.52896509900798</value></relativerisk><relativerisk>  <age> 61</age> <sex>1</sex> <cat>9</cat> <value>1.74776752785969</value></relativerisk><relativerisk>  <age> 62</age> <sex>0</sex> <cat>1</cat> <value>0.951489066796192</value></relativerisk><relativerisk>  <age> 62</age> <sex>0</sex> <cat>2</cat> <value>1</value></relativerisk><relativerisk>  <age> 62</age> <sex>0</sex> <cat>3</cat> <value>1.05755745247617</value></relativerisk><relativerisk>  <age> 62</age> <sex>0</sex> <cat>4</cat> <value>1.12564515045317</value></relativerisk><relativerisk>  <age> 62</age> <sex>0</sex> <cat>5</cat> <value>1.20479773756947</value></relativerisk><relativerisk>  <age> 62</age> <sex>0</sex> <cat>6</cat> <value>1.29640050728002</value></relativerisk><relativerisk>  <age> 62</age> <sex>0</sex> <cat>7</cat> <value>1.40257951085389</value></relativerisk><relativerisk>  <age> 62</age> <sex>0</sex> <cat>8</cat> <value>1.52618244825014</value></relativerisk><relativerisk>  <age> 62</age> <sex>0</sex> <cat>9</cat> <value>1.84031538105123</value></relativerisk><relativerisk>  <age> 62</age> <sex>1</sex> <cat>1</cat> <value>0.953779303939639</value></relativerisk><relativerisk>  <age> 62</age> <sex>1</sex> <cat>2</cat> <value>1</value></relativerisk><relativerisk>  <age> 62</age> <sex>1</sex> <cat>3</cat> <value>1.05627625408318</value></relativerisk><relativerisk>  <age> 62</age> <sex>1</sex> <cat>4</cat> <value>1.12491981362292</value></relativerisk><relativerisk>  <age> 62</age> <sex>1</sex> <cat>5</cat> <value>1.20620777999481</value></relativerisk><relativerisk>  <age> 62</age> <sex>1</sex> <cat>6</cat> <value>1.30184449933513</value></relativerisk><relativerisk>  <age> 62</age> <sex>1</sex> <cat>7</cat> <value>1.41466860078114</value></relativerisk><relativerisk>  <age> 62</age> <sex>1</sex> <cat>8</cat> <value>1.54862950320942</value></relativerisk><relativerisk>  <age> 62</age> <sex>1</sex> <cat>9</cat> <value>1.77751194063897</value></relativerisk><relativerisk>  <age> 63</age> <sex>0</sex> <cat>1</cat> <value>0.95073235432028</value></relativerisk><relativerisk>  <age> 63</age> <sex>0</sex> <cat>2</cat> <value>1</value></relativerisk><relativerisk>  <age> 63</age> <sex>0</sex> <cat>3</cat> <value>1.05851654769577</value></relativerisk><relativerisk>  <age> 63</age> <sex>0</sex> <cat>4</cat> <value>1.12782171731519</value></relativerisk><relativerisk>  <age> 63</age> <sex>0</sex> <cat>5</cat> <value>1.20849778779114</value></relativerisk><relativerisk>  <age> 63</age> <sex>0</sex> <cat>6</cat> <value>1.30200157168799</value></relativerisk><relativerisk>  <age> 63</age> <sex>0</sex> <cat>7</cat> <value>1.41055901288496</value></relativerisk><relativerisk>  <age> 63</age> <sex>0</sex> <cat>8</cat> <value>1.53715309162769</value></relativerisk><relativerisk>  <age> 63</age> <sex>0</sex> <cat>9</cat> <value>1.86012544664771</value></relativerisk><relativerisk>  <age> 63</age> <sex>1</sex> <cat>1</cat> <value>0.952470047949891</value></relativerisk><relativerisk>  <age> 63</age> <sex>1</sex> <cat>2</cat> <value>1</value></relativerisk><relativerisk>  <age> 63</age> <sex>1</sex> <cat>3</cat> <value>1.05795669511855</value></relativerisk><relativerisk>  <age> 63</age> <sex>1</sex> <cat>4</cat> <value>1.1287733669049</value></relativerisk><relativerisk>  <age> 63</age> <sex>1</sex> <cat>5</cat> <value>1.21280044874793</value></relativerisk><relativerisk>  <age> 63</age> <sex>1</sex> <cat>6</cat> <value>1.31187439559419</value></relativerisk><relativerisk>  <age> 63</age> <sex>1</sex> <cat>7</cat> <value>1.42902946747311</value></relativerisk><relativerisk>  <age> 63</age> <sex>1</sex> <cat>8</cat> <value>1.56848885474295</value></relativerisk><relativerisk>  <age> 63</age> <sex>1</sex> <cat>9</cat> <value>1.80772235452321</value></relativerisk><relativerisk>  <age> 64</age> <sex>0</sex> <cat>1</cat> <value>0.950011373372448</value></relativerisk><relativerisk>  <age> 64</age> <sex>0</sex> <cat>2</cat> <value>1</value></relativerisk><relativerisk>  <age> 64</age> <sex>0</sex> <cat>3</cat> <value>1.05943395763544</value></relativerisk><relativerisk>  <age> 64</age> <sex>0</sex> <cat>4</cat> <value>1.12990857502157</value></relativerisk><relativerisk>  <age> 64</age> <sex>0</sex> <cat>5</cat> <value>1.21205445886704</value></relativerisk><relativerisk>  <age> 64</age> <sex>0</sex> <cat>6</cat> <value>1.30740056238246</value></relativerisk><relativerisk>  <age> 64</age> <sex>0</sex> <cat>7</cat> <value>1.41827364901411</value></relativerisk><relativerisk>  <age> 64</age> <sex>0</sex> <cat>8</cat> <value>1.54779366828561</value></relativerisk><relativerisk>  <age> 64</age> <sex>0</sex> <cat>9</cat> <value>1.87949695925455</value></relativerisk><relativerisk>  <age> 64</age> <sex>1</sex> <cat>1</cat> <value>0.951175507834957</value></relativerisk><relativerisk>  <age> 64</age> <sex>1</sex> <cat>2</cat> <value>1</value></relativerisk><relativerisk>  <age> 64</age> <sex>1</sex> <cat>3</cat> <value>1.05962474663106</value></relativerisk><relativerisk>  <age> 64</age> <sex>1</sex> <cat>4</cat> <value>1.13260785457438</value></relativerisk><relativerisk>  <age> 64</age> <sex>1</sex> <cat>5</cat> <value>1.21937830938802</value></relativerisk><relativerisk>  <age> 64</age> <sex>1</sex> <cat>6</cat> <value>1.32191143936751</value></relativerisk><relativerisk>  <age> 64</age> <sex>1</sex> <cat>7</cat> <value>1.44344683662259</value></relativerisk><relativerisk>  <age> 64</age> <sex>1</sex> <cat>8</cat> <value>1.58849586069452</value></relativerisk><relativerisk>  <age> 64</age> <sex>1</sex> <cat>9</cat> <value>1.8383330441856</value></relativerisk><relativerisk>  <age> 65</age> <sex>0</sex> <cat>1</cat> <value>0.949328390014112</value></relativerisk><relativerisk>  <age> 65</age> <sex>0</sex> <cat>2</cat> <value>1</value></relativerisk><relativerisk>  <age> 65</age> <sex>0</sex> <cat>3</cat> <value>1.06030672234711</value></relativerisk><relativerisk>  <age> 65</age> <sex>0</sex> <cat>4</cat> <value>1.13189890889936</value></relativerisk><relativerisk>  <age> 65</age> <sex>0</sex> <cat>5</cat> <value>1.21545601687321</value></relativerisk><relativerisk>  <age> 65</age> <sex>0</sex> <cat>6</cat> <value>1.31257952943022</value></relativerisk><relativerisk>  <age> 65</age> <sex>0</sex> <cat>7</cat> <value>1.42569765494597</value></relativerisk><relativerisk>  <age> 65</age> <sex>0</sex> <cat>8</cat> <value>1.55806862460309</value></relativerisk><relativerisk>  <age> 65</age> <sex>0</sex> <cat>9</cat> <value>1.89836668316693</value></relativerisk><relativerisk>  <age> 65</age> <sex>1</sex> <cat>1</cat> <value>0.949898911437319</value></relativerisk><relativerisk>  <age> 65</age> <sex>1</sex> <cat>2</cat> <value>1</value></relativerisk><relativerisk>  <age> 65</age> <sex>1</sex> <cat>3</cat> <value>1.06127617701573</value></relativerisk><relativerisk>  <age> 65</age> <sex>1</sex> <cat>4</cat> <value>1.13641350784692</value></relativerisk><relativerisk>  <age> 65</age> <sex>1</sex> <cat>5</cat> <value>1.2259246230628</value></relativerisk><relativerisk>  <age> 65</age> <sex>1</sex> <cat>6</cat> <value>1.33193029798932</value></relativerisk><relativerisk>  <age> 65</age> <sex>1</sex> <cat>7</cat> <value>1.45788494296271</value></relativerisk><relativerisk>  <age> 65</age> <sex>1</sex> <cat>8</cat> <value>1.608602303977</value></relativerisk><relativerisk>  <age> 65</age> <sex>1</sex> <cat>9</cat> <value>1.86927578888613</value></relativerisk><relativerisk>  <age> 66</age> <sex>0</sex> <cat>1</cat> <value>0.94868533579965</value></relativerisk><relativerisk>  <age> 66</age> <sex>0</sex> <cat>2</cat> <value>1</value></relativerisk><relativerisk>  <age> 66</age> <sex>0</sex> <cat>3</cat> <value>1.06113229995006</value></relativerisk><relativerisk>  <age> 66</age> <sex>0</sex> <cat>4</cat> <value>1.1337868435161</value></relativerisk><relativerisk>  <age> 66</age> <sex>0</sex> <cat>5</cat> <value>1.21869230485686</value></relativerisk><relativerisk>  <age> 66</age> <sex>0</sex> <cat>6</cat> <value>1.31752287475474</value></relativerisk><relativerisk>  <age> 66</age> <sex>0</sex> <cat>7</cat> <value>1.43280855839163</value></relativerisk><relativerisk>  <age> 66</age> <sex>0</sex> <cat>8</cat> <value>1.56794684089139</value></relativerisk><relativerisk>  <age> 66</age> <sex>0</sex> <cat>9</cat> <value>1.91667893516632</value></relativerisk><relativerisk>  <age> 66</age> <sex>1</sex> <cat>1</cat> <value>0.948643363540228</value></relativerisk><relativerisk>  <age> 66</age> <sex>1</sex> <cat>2</cat> <value>1</value></relativerisk><relativerisk>  <age> 66</age> <sex>1</sex> <cat>3</cat> <value>1.06290686827369</value></relativerisk><relativerisk>  <age> 66</age> <sex>1</sex> <cat>4</cat> <value>1.1401807536477</value></relativerisk><relativerisk>  <age> 66</age> <sex>1</sex> <cat>5</cat> <value>1.23242286147871</value></relativerisk><relativerisk>  <age> 66</age> <sex>1</sex> <cat>6</cat> <value>1.34190575209877</value></relativerisk><relativerisk>  <age> 66</age> <sex>1</sex> <cat>7</cat> <value>1.47230786328942</value></relativerisk><relativerisk>  <age> 66</age> <sex>1</sex> <cat>8</cat> <value>1.6287592767442</value></relativerisk><relativerisk>  <age> 66</age> <sex>1</sex> <cat>9</cat> <value>1.90048018934503</value></relativerisk><relativerisk>  <age> 67</age> <sex>0</sex> <cat>1</cat> <value>0.948083789846808</value></relativerisk><relativerisk>  <age> 67</age> <sex>0</sex> <cat>2</cat> <value>1</value></relativerisk><relativerisk>  <age> 67</age> <sex>0</sex> <cat>3</cat> <value>1.0619085956308</value></relativerisk><relativerisk>  <age> 67</age> <sex>0</sex> <cat>4</cat> <value>1.13556751685748</value></relativerisk><relativerisk>  <age> 67</age> <sex>0</sex> <cat>5</cat> <value>1.22175488429919</value></relativerisk><relativerisk>  <age> 67</age> <sex>0</sex> <cat>6</cat> <value>1.32221759106163</value></relativerisk><relativerisk>  <age> 67</age> <sex>0</sex> <cat>7</cat> <value>1.43958755681389</value></relativerisk><relativerisk>  <age> 67</age> <sex>0</sex> <cat>8</cat> <value>1.57740220487773</value></relativerisk><relativerisk>  <age> 67</age> <sex>0</sex> <cat>9</cat> <value>1.93438685806177</value></relativerisk><relativerisk>  <age> 67</age> <sex>1</sex> <cat>1</cat> <value>0.947411835414089</value></relativerisk><relativerisk>  <age> 67</age> <sex>1</sex> <cat>2</cat> <value>1</value></relativerisk><relativerisk>  <age> 67</age> <sex>1</sex> <cat>3</cat> <value>1.06451283307811</value></relativerisk><relativerisk>  <age> 67</age> <sex>1</sex> <cat>4</cat> <value>1.14390025802078</value></relativerisk><relativerisk>  <age> 67</age> <sex>1</sex> <cat>5</cat> <value>1.2388567877653</value></relativerisk><relativerisk>  <age> 67</age> <sex>1</sex> <cat>6</cat> <value>1.35181282681762</value></relativerisk><relativerisk>  <age> 67</age> <sex>1</sex> <cat>7</cat> <value>1.48667971217908</value></relativerisk><relativerisk>  <age> 67</age> <sex>1</sex> <cat>8</cat> <value>1.64891745514085</value></relativerisk><relativerisk>  <age> 67</age> <sex>1</sex> <cat>9</cat> <value>1.93187406450835</value></relativerisk><relativerisk>  <age> 68</age> <sex>0</sex> <cat>1</cat> <value>0.947524960354286</value></relativerisk><relativerisk>  <age> 68</age> <sex>0</sex> <cat>2</cat> <value>1</value></relativerisk><relativerisk>  <age> 68</age> <sex>0</sex> <cat>3</cat> <value>1.06263399131587</value></relativerisk><relativerisk>  <age> 68</age> <sex>0</sex> <cat>4</cat> <value>1.13723715611296</value></relativerisk><relativerisk>  <age> 68</age> <sex>0</sex> <cat>5</cat> <value>1.22463717963489</value></relativerisk><relativerisk>  <age> 68</age> <sex>0</sex> <cat>6</cat> <value>1.32665350623054</value></relativerisk><relativerisk>  <age> 68</age> <sex>0</sex> <cat>7</cat> <value>1.44601990476027</value></relativerisk><relativerisk>  <age> 68</age> <sex>0</sex> <cat>8</cat> <value>1.58641420184344</value></relativerisk><relativerisk>  <age> 68</age> <sex>0</sex> <cat>9</cat> <value>1.95145374850994</value></relativerisk><relativerisk>  <age> 68</age> <sex>1</sex> <cat>1</cat> <value>0.946207153781345</value></relativerisk><relativerisk>  <age> 68</age> <sex>1</sex> <cat>2</cat> <value>1</value></relativerisk><relativerisk>  <age> 68</age> <sex>1</sex> <cat>3</cat> <value>1.06609023309272</value></relativerisk><relativerisk>  <age> 68</age> <sex>1</sex> <cat>4</cat> <value>1.1475629732375</value></relativerisk><relativerisk>  <age> 68</age> <sex>1</sex> <cat>5</cat> <value>1.24521054537012</value></relativerisk><relativerisk>  <age> 68</age> <sex>1</sex> <cat>6</cat> <value>1.36162693816816</value></relativerisk><relativerisk>  <age> 68</age> <sex>1</sex> <cat>7</cat> <value>1.50096486447311</value></relativerisk><relativerisk>  <age> 68</age> <sex>1</sex> <cat>8</cat> <value>1.6690274187306</value></relativerisk><relativerisk>  <age> 68</age> <sex>1</sex> <cat>9</cat> <value>1.96338393562612</value></relativerisk><relativerisk>  <age> 69</age> <sex>0</sex> <cat>1</cat> <value>0.947009664970587</value></relativerisk><relativerisk>  <age> 69</age> <sex>0</sex> <cat>2</cat> <value>1</value></relativerisk><relativerisk>  <age> 69</age> <sex>0</sex> <cat>3</cat> <value>1.06330737674694</value></relativerisk><relativerisk>  <age> 69</age> <sex>0</sex> <cat>4</cat> <value>1.13879315669058</value></relativerisk><relativerisk>  <age> 69</age> <sex>0</sex> <cat>5</cat> <value>1.22733462852864</value></relativerisk><relativerisk>  <age> 69</age> <sex>0</sex> <cat>6</cat> <value>1.33082353718577</value></relativerisk><relativerisk>  <age> 69</age> <sex>0</sex> <cat>7</cat> <value>1.45209531641927</value></relativerisk><relativerisk>  <age> 69</age> <sex>0</sex> <cat>8</cat> <value>1.59496852911597</value></relativerisk><relativerisk>  <age> 69</age> <sex>0</sex> <cat>9</cat> <value>1.96785445380675</value></relativerisk><relativerisk>  <age> 69</age> <sex>1</sex> <cat>1</cat> <value>0.945031989345483</value></relativerisk><relativerisk>  <age> 69</age> <sex>1</sex> <cat>2</cat> <value>1</value></relativerisk><relativerisk>  <age> 69</age> <sex>1</sex> <cat>3</cat> <value>1.06763539833959</value></relativerisk><relativerisk>  <age> 69</age> <sex>1</sex> <cat>4</cat> <value>1.1511601881318</value></relativerisk><relativerisk>  <age> 69</age> <sex>1</sex> <cat>5</cat> <value>1.25146875419922</value></relativerisk><relativerisk>  <age> 69</age> <sex>1</sex> <cat>6</cat> <value>1.37132405364157</value></relativerisk><relativerisk>  <age> 69</age> <sex>1</sex> <cat>7</cat> <value>1.51512820324997</value></relativerisk><relativerisk>  <age> 69</age> <sex>1</sex> <cat>8</cat> <value>1.68904001345803</value></relativerisk><relativerisk>  <age> 69</age> <sex>1</sex> <cat>9</cat> <value>1.99493559837105</value></relativerisk><relativerisk>  <age> 70</age> <sex>0</sex> <cat>1</cat> <value>0.957027150552587</value></relativerisk><relativerisk>  <age> 70</age> <sex>0</sex> <cat>2</cat> <value>1</value></relativerisk><relativerisk>  <age> 70</age> <sex>0</sex> <cat>3</cat> <value>1.05068198150179</value></relativerisk><relativerisk>  <age> 70</age> <sex>0</sex> <cat>4</cat> <value>1.11023270165916</value></relativerisk><relativerisk>  <age> 70</age> <sex>0</sex> <cat>5</cat> <value>1.17894659581584</value></relativerisk><relativerisk>  <age> 70</age> <sex>0</sex> <cat>6</cat> <value>1.25782939054868</value></relativerisk><relativerisk>  <age> 70</age> <sex>0</sex> <cat>7</cat> <value>1.34847497501546</value></relativerisk><relativerisk>  <age> 70</age> <sex>0</sex> <cat>8</cat> <value>1.45302010029067</value></relativerisk><relativerisk>  <age> 70</age> <sex>0</sex> <cat>9</cat> <value>1.71357594274198</value></relativerisk><relativerisk>  <age> 70</age> <sex>1</sex> <cat>1</cat> <value>0.956020223299614</value></relativerisk><relativerisk>  <age> 70</age> <sex>1</sex> <cat>2</cat> <value>1</value></relativerisk><relativerisk>  <age> 70</age> <sex>1</sex> <cat>3</cat> <value>1.05326430739829</value></relativerisk><relativerisk>  <age> 70</age> <sex>1</sex> <cat>4</cat> <value>1.11782097869836</value></relativerisk><relativerisk>  <age> 70</age> <sex>1</sex> <cat>5</cat> <value>1.19370296365235</value></relativerisk><relativerisk>  <age> 70</age> <sex>1</sex> <cat>6</cat> <value>1.28223087513846</value></relativerisk><relativerisk>  <age> 70</age> <sex>1</sex> <cat>7</cat> <value>1.38568678483634</value></relativerisk><relativerisk>  <age> 70</age> <sex>1</sex> <cat>8</cat> <value>1.50723439375161</value></relativerisk><relativerisk>  <age> 70</age> <sex>1</sex> <cat>9</cat> <value>1.71136644875023</value></relativerisk><relativerisk>  <age> 71</age> <sex>0</sex> <cat>1</cat> <value>0.956738620612714</value></relativerisk><relativerisk>  <age> 71</age> <sex>0</sex> <cat>2</cat> <value>1</value></relativerisk><relativerisk>  <age> 71</age> <sex>0</sex> <cat>3</cat> <value>1.05105456860147</value></relativerisk><relativerisk>  <age> 71</age> <sex>0</sex> <cat>4</cat> <value>1.11108715625601</value></relativerisk><relativerisk>  <age> 71</age> <sex>0</sex> <cat>5</cat> <value>1.1804150901825</value></relativerisk><relativerisk>  <age> 71</age> <sex>0</sex> <cat>6</cat> <value>1.2600774431248</value></relativerisk><relativerisk>  <age> 71</age> <sex>0</sex> <cat>7</cat> <value>1.35171435539533</value></relativerisk><relativerisk>  <age> 71</age> <sex>0</sex> <cat>8</cat> <value>1.45752528437643</value></relativerisk><relativerisk>  <age> 71</age> <sex>0</sex> <cat>9</cat> <value>1.72192104544531</value></relativerisk><relativerisk>  <age> 71</age> <sex>1</sex> <cat>1</cat> <value>0.955181571918607</value></relativerisk><relativerisk>  <age> 71</age> <sex>1</sex> <cat>2</cat> <value>1</value></relativerisk><relativerisk>  <age> 71</age> <sex>1</sex> <cat>3</cat> <value>1.05434034734098</value></relativerisk><relativerisk>  <age> 71</age> <sex>1</sex> <cat>4</cat> <value>1.12028733415154</value></relativerisk><relativerisk>  <age> 71</age> <sex>1</sex> <cat>5</cat> <value>1.19791910234643</value></relativerisk><relativerisk>  <age> 71</age> <sex>1</sex> <cat>6</cat> <value>1.28863780317431</value></relativerisk><relativerisk>  <age> 71</age> <sex>1</sex> <cat>7</cat> <value>1.39484560842684</value></relativerisk><relativerisk>  <age> 71</age> <sex>1</sex> <cat>8</cat> <value>1.51987287698457</value></relativerisk><relativerisk>  <age> 71</age> <sex>1</sex> <cat>9</cat> <value>1.73050338066495</value></relativerisk><relativerisk>  <age> 72</age> <sex>0</sex> <cat>1</cat> <value>0.956490570797785</value></relativerisk><relativerisk>  <age> 72</age> <sex>0</sex> <cat>2</cat> <value>1</value></relativerisk><relativerisk>  <age> 72</age> <sex>0</sex> <cat>3</cat> <value>1.05137885932459</value></relativerisk><relativerisk>  <age> 72</age> <sex>0</sex> <cat>4</cat> <value>1.11183602432287</value></relativerisk><relativerisk>  <age> 72</age> <sex>0</sex> <cat>5</cat> <value>1.18171148433598</value></relativerisk><relativerisk>  <age> 72</age> <sex>0</sex> <cat>6</cat> <value>1.26207692972483</value></relativerisk><relativerisk>  <age> 72</age> <sex>0</sex> <cat>7</cat> <value>1.35461771640231</value></relativerisk><relativerisk>  <age> 72</age> <sex>0</sex> <cat>8</cat> <value>1.46159485098454</value></relativerisk><relativerisk>  <age> 72</age> <sex>0</sex> <cat>9</cat> <value>1.72959697979335</value></relativerisk><relativerisk>  <age> 72</age> <sex>1</sex> <cat>1</cat> <value>0.954376343939866</value></relativerisk><relativerisk>  <age> 72</age> <sex>1</sex> <cat>2</cat> <value>1</value></relativerisk><relativerisk>  <age> 72</age> <sex>1</sex> <cat>3</cat> <value>1.05537715775049</value></relativerisk><relativerisk>  <age> 72</age> <sex>1</sex> <cat>4</cat> <value>1.12266901675737</value></relativerisk><relativerisk>  <age> 72</age> <sex>1</sex> <cat>5</cat> <value>1.20200046469482</value></relativerisk><relativerisk>  <age> 72</age> <sex>1</sex> <cat>6</cat> <value>1.29485648278958</value></relativerisk><relativerisk>  <age> 72</age> <sex>1</sex> <cat>7</cat> <value>1.40376105079526</value></relativerisk><relativerisk>  <age> 72</age> <sex>1</sex> <cat>8</cat> <value>1.53221398842656</value></relativerisk><relativerisk>  <age> 72</age> <sex>1</sex> <cat>9</cat> <value>1.74928626272356</value></relativerisk><relativerisk>  <age> 73</age> <sex>0</sex> <cat>1</cat> <value>0.956282566099103</value></relativerisk><relativerisk>  <age> 73</age> <sex>0</sex> <cat>2</cat> <value>1</value></relativerisk><relativerisk>  <age> 73</age> <sex>0</sex> <cat>3</cat> <value>1.05165539867187</value></relativerisk><relativerisk>  <age> 73</age> <sex>0</sex> <cat>4</cat> <value>1.11248053770714</value></relativerisk><relativerisk>  <age> 73</age> <sex>0</sex> <cat>5</cat> <value>1.18283786894684</value></relativerisk><relativerisk>  <age> 73</age> <sex>0</sex> <cat>6</cat> <value>1.26383102077866</value></relativerisk><relativerisk>  <age> 73</age> <sex>0</sex> <cat>7</cat> <value>1.35718960312826</value></relativerisk><relativerisk>  <age> 73</age> <sex>0</sex> <cat>8</cat> <value>1.46523512416732</value></relativerisk><relativerisk>  <age> 73</age> <sex>0</sex> <cat>9</cat> <value>1.73661588246508</value></relativerisk><relativerisk>  <age> 73</age> <sex>1</sex> <cat>1</cat> <value>0.9536062288926</value></relativerisk><relativerisk>  <age> 73</age> <sex>1</sex> <cat>2</cat> <value>1</value></relativerisk><relativerisk>  <age> 73</age> <sex>1</sex> <cat>3</cat> <value>1.05637240580179</value></relativerisk><relativerisk>  <age> 73</age> <sex>1</sex> <cat>4</cat> <value>1.12496046780013</value></relativerisk><relativerisk>  <age> 73</age> <sex>1</sex> <cat>5</cat> <value>1.20593718454584</value></relativerisk><relativerisk>  <age> 73</age> <sex>1</sex> <cat>6</cat> <value>1.3008713868627</value></relativerisk><relativerisk>  <age> 73</age> <sex>1</sex> <cat>7</cat> <value>1.412410202262</value></relativerisk><relativerisk>  <age> 73</age> <sex>1</sex> <cat>8</cat> <value>1.54422523376071</value></relativerisk><relativerisk>  <age> 73</age> <sex>1</sex> <cat>9</cat> <value>1.76766444485721</value></relativerisk><relativerisk>  <age> 74</age> <sex>0</sex> <cat>1</cat> <value>0.956113796638208</value></relativerisk><relativerisk>  <age> 74</age> <sex>0</sex> <cat>2</cat> <value>1</value></relativerisk><relativerisk>  <age> 74</age> <sex>0</sex> <cat>3</cat> <value>1.05188521984884</value></relativerisk><relativerisk>  <age> 74</age> <sex>0</sex> <cat>4</cat> <value>1.11302305279177</value></relativerisk><relativerisk>  <age> 74</age> <sex>0</sex> <cat>5</cat> <value>1.18379827578967</value></relativerisk><relativerisk>  <age> 74</age> <sex>0</sex> <cat>6</cat> <value>1.26534587101383</value></relativerisk><relativerisk>  <age> 74</age> <sex>0</sex> <cat>7</cat> <value>1.35943887916421</value></relativerisk><relativerisk>  <age> 74</age> <sex>0</sex> <cat>8</cat> <value>1.46845845941648</value></relativerisk><relativerisk>  <age> 74</age> <sex>0</sex> <cat>9</cat> <value>1.74300117867226</value></relativerisk><relativerisk>  <age> 74</age> <sex>1</sex> <cat>1</cat> <value>0.952872746898131</value></relativerisk><relativerisk>  <age> 74</age> <sex>1</sex> <cat>2</cat> <value>1</value></relativerisk><relativerisk>  <age> 74</age> <sex>1</sex> <cat>3</cat> <value>1.05732397004022</value></relativerisk><relativerisk>  <age> 74</age> <sex>1</sex> <cat>4</cat> <value>1.12715660201188</value></relativerisk><relativerisk>  <age> 74</age> <sex>1</sex> <cat>5</cat> <value>1.20972018061786</value></relativerisk><relativerisk>  <age> 74</age> <sex>1</sex> <cat>6</cat> <value>1.30666813439359</value></relativerisk><relativerisk>  <age> 74</age> <sex>1</sex> <cat>7</cat> <value>1.42077171003383</value></relativerisk><relativerisk>  <age> 74</age> <sex>1</sex> <cat>8</cat> <value>1.55587613174422</value></relativerisk><relativerisk>  <age> 74</age> <sex>1</sex> <cat>9</cat> <value>1.7855899407146</value></relativerisk><relativerisk>  <age> 75</age> <sex>0</sex> <cat>1</cat> <value>0.955983059885319</value></relativerisk><relativerisk>  <age> 75</age> <sex>0</sex> <cat>2</cat> <value>1</value></relativerisk><relativerisk>  <age> 75</age> <sex>0</sex> <cat>3</cat> <value>1.05206986905709</value></relativerisk><relativerisk>  <age> 75</age> <sex>0</sex> <cat>4</cat> <value>1.11346711006371</value></relativerisk><relativerisk>  <age> 75</age> <sex>0</sex> <cat>5</cat> <value>1.18459878553462</value></relativerisk><relativerisk>  <age> 75</age> <sex>0</sex> <cat>6</cat> <value>1.26663079398032</value></relativerisk><relativerisk>  <age> 75</age> <sex>0</sex> <cat>7</cat> <value>1.361378993736</value></relativerisk><relativerisk>  <age> 75</age> <sex>0</sex> <cat>8</cat> <value>1.47128363998341</value></relativerisk><relativerisk>  <age> 75</age> <sex>0</sex> <cat>9</cat> <value>1.74878844856815</value></relativerisk><relativerisk>  <age> 75</age> <sex>1</sex> <cat>1</cat> <value>0.952177238426921</value></relativerisk><relativerisk>  <age> 75</age> <sex>1</sex> <cat>2</cat> <value>1</value></relativerisk><relativerisk>  <age> 75</age> <sex>1</sex> <cat>3</cat> <value>1.05822995732061</value></relativerisk><relativerisk>  <age> 75</age> <sex>1</sex> <cat>4</cat> <value>1.12925285171992</value></relativerisk><relativerisk>  <age> 75</age> <sex>1</sex> <cat>5</cat> <value>1.21334124185426</value></relativerisk><relativerisk>  <age> 75</age> <sex>1</sex> <cat>6</cat> <value>1.31223363616354</value></relativerisk><relativerisk>  <age> 75</age> <sex>1</sex> <cat>7</cat> <value>1.42882601032612</value></relativerisk><relativerisk>  <age> 75</age> <sex>1</sex> <cat>8</cat> <value>1.56713856870471</value></relativerisk><relativerisk>  <age> 75</age> <sex>1</sex> <cat>9</cat> <value>1.80301804270718</value></relativerisk><relativerisk>  <age> 76</age> <sex>0</sex> <cat>1</cat> <value>0.955888741042635</value></relativerisk><relativerisk>  <age> 76</age> <sex>0</sex> <cat>2</cat> <value>1</value></relativerisk><relativerisk>  <age> 76</age> <sex>0</sex> <cat>3</cat> <value>1.05221143250145</value></relativerisk><relativerisk>  <age> 76</age> <sex>0</sex> <cat>4</cat> <value>1.11381749864915</value></relativerisk><relativerisk>  <age> 76</age> <sex>0</sex> <cat>5</cat> <value>1.18524764399661</value></relativerisk><relativerisk>  <age> 76</age> <sex>0</sex> <cat>6</cat> <value>1.26769844963956</value></relativerisk><relativerisk>  <age> 76</age> <sex>0</sex> <cat>7</cat> <value>1.36302826825193</value></relativerisk><relativerisk>  <age> 76</age> <sex>0</sex> <cat>8</cat> <value>1.47373630171706</value></relativerisk><relativerisk>  <age> 76</age> <sex>0</sex> <cat>9</cat> <value>1.7540263603836</value></relativerisk><relativerisk>  <age> 76</age> <sex>1</sex> <cat>1</cat> <value>0.95152085400773</value></relativerisk><relativerisk>  <age> 76</age> <sex>1</sex> <cat>2</cat> <value>1</value></relativerisk><relativerisk>  <age> 76</age> <sex>1</sex> <cat>3</cat> <value>1.05908871984333</value></relativerisk><relativerisk>  <age> 76</age> <sex>1</sex> <cat>4</cat> <value>1.13124521134235</value></relativerisk><relativerisk>  <age> 76</age> <sex>1</sex> <cat>5</cat> <value>1.21679311372833</value></relativerisk><relativerisk>  <age> 76</age> <sex>1</sex> <cat>6</cat> <value>1.31755624263715</value></relativerisk><relativerisk>  <age> 76</age> <sex>1</sex> <cat>7</cat> <value>1.43655556527683</value></relativerisk><relativerisk>  <age> 76</age> <sex>1</sex> <cat>8</cat> <value>1.57798716257013</value></relativerisk><relativerisk>  <age> 76</age> <sex>1</sex> <cat>9</cat> <value>1.81990796095436</value></relativerisk><relativerisk>  <age> 77</age> <sex>0</sex> <cat>1</cat> <value>0.955828790829529</value></relativerisk><relativerisk>  <age> 77</age> <sex>0</sex> <cat>2</cat> <value>1</value></relativerisk><relativerisk>  <age> 77</age> <sex>0</sex> <cat>3</cat> <value>1.05231256668321</value></relativerisk><relativerisk>  <age> 77</age> <sex>0</sex> <cat>4</cat> <value>1.11408032839453</value></relativerisk><relativerisk>  <age> 77</age> <sex>0</sex> <cat>5</cat> <value>1.18575539152527</value></relativerisk><relativerisk>  <age> 77</age> <sex>0</sex> <cat>6</cat> <value>1.26856505262792</value></relativerisk><relativerisk>  <age> 77</age> <sex>0</sex> <cat>7</cat> <value>1.3644102139612</value></relativerisk><relativerisk>  <age> 77</age> <sex>0</sex> <cat>8</cat> <value>1.4758494038675</value></relativerisk><relativerisk>  <age> 77</age> <sex>0</sex> <cat>9</cat> <value>1.75877770919385</value></relativerisk><relativerisk>  <age> 77</age> <sex>1</sex> <cat>1</cat> <value>0.950904543720864</value></relativerisk><relativerisk>  <age> 77</age> <sex>1</sex> <cat>2</cat> <value>1</value></relativerisk><relativerisk>  <age> 77</age> <sex>1</sex> <cat>3</cat> <value>1.05989887245971</value></relativerisk><relativerisk>  <age> 77</age> <sex>1</sex> <cat>4</cat> <value>1.13313028256312</value></relativerisk><relativerisk>  <age> 77</age> <sex>1</sex> <cat>5</cat> <value>1.22006958594429</value></relativerisk><relativerisk>  <age> 77</age> <sex>1</sex> <cat>6</cat> <value>1.32262589458692</value></relativerisk><relativerisk>  <age> 77</age> <sex>1</sex> <cat>7</cat> <value>1.44394510504342</value></relativerisk><relativerisk>  <age> 77</age> <sex>1</sex> <cat>8</cat> <value>1.58839963655688</value></relativerisk><relativerisk>  <age> 77</age> <sex>1</sex> <cat>9</cat> <value>1.83622348545824</value></relativerisk><relativerisk>  <age> 78</age> <sex>0</sex> <cat>1</cat> <value>0.955800699948569</value></relativerisk><relativerisk>  <age> 78</age> <sex>0</sex> <cat>2</cat> <value>1</value></relativerisk><relativerisk>  <age> 78</age> <sex>0</sex> <cat>3</cat> <value>1.05237653302255</value></relativerisk><relativerisk>  <age> 78</age> <sex>0</sex> <cat>4</cat> <value>1.11426311205251</value></relativerisk><relativerisk>  <age> 78</age> <sex>0</sex> <cat>5</cat> <value>1.18613501026737</value></relativerisk><relativerisk>  <age> 78</age> <sex>0</sex> <cat>6</cat> <value>1.26925060903098</value></relativerisk><relativerisk>  <age> 78</age> <sex>0</sex> <cat>7</cat> <value>1.36555389300397</value></relativerisk><relativerisk>  <age> 78</age> <sex>0</sex> <cat>8</cat> <value>1.47766376453011</value></relativerisk><relativerisk>  <age> 78</age> <sex>0</sex> <cat>9</cat> <value>1.76312060487152</value></relativerisk><relativerisk>  <age> 78</age> <sex>1</sex> <cat>1</cat> <value>0.950329046363222</value></relativerisk><relativerisk>  <age> 78</age> <sex>1</sex> <cat>2</cat> <value>1</value></relativerisk><relativerisk>  <age> 78</age> <sex>1</sex> <cat>3</cat> <value>1.06065931035594</value></relativerisk><relativerisk>  <age> 78</age> <sex>1</sex> <cat>4</cat> <value>1.13490532038508</value></relativerisk><relativerisk>  <age> 78</age> <sex>1</sex> <cat>5</cat> <value>1.22316558177202</value></relativerisk><relativerisk>  <age> 78</age> <sex>1</sex> <cat>6</cat> <value>1.32743427663297</value></relativerisk><relativerisk>  <age> 78</age> <sex>1</sex> <cat>7</cat> <value>1.45098187510065</value></relativerisk><relativerisk>  <age> 78</age> <sex>1</sex> <cat>8</cat> <value>1.59835720217355</value></relativerisk><relativerisk>  <age> 78</age> <sex>1</sex> <cat>9</cat> <value>1.85193367020779</value></relativerisk><relativerisk>  <age> 79</age> <sex>0</sex> <cat>1</cat> <value>0.955801469473531</value></relativerisk><relativerisk>  <age> 79</age> <sex>0</sex> <cat>2</cat> <value>1</value></relativerisk><relativerisk>  <age> 79</age> <sex>0</sex> <cat>3</cat> <value>1.05240723792268</value></relativerisk><relativerisk>  <age> 79</age> <sex>0</sex> <cat>4</cat> <value>1.11437486032494</value></relativerisk><relativerisk>  <age> 79</age> <sex>0</sex> <cat>5</cat> <value>1.18640209444022</value></relativerisk><relativerisk>  <age> 79</age> <sex>0</sex> <cat>6</cat> <value>1.26977919026689</value></relativerisk><relativerisk>  <age> 79</age> <sex>0</sex> <cat>7</cat> <value>1.36649433647703</value></relativerisk><relativerisk>  <age> 79</age> <sex>0</sex> <cat>8</cat> <value>1.47922868168868</value></relativerisk><relativerisk>  <age> 79</age> <sex>0</sex> <cat>9</cat> <value>1.76714985955823</value></relativerisk><relativerisk>  <age> 79</age> <sex>1</sex> <cat>1</cat> <value>0.949794878705082</value></relativerisk><relativerisk>  <age> 79</age> <sex>1</sex> <cat>2</cat> <value>1</value></relativerisk><relativerisk>  <age> 79</age> <sex>1</sex> <cat>3</cat> <value>1.06136922653482</value></relativerisk><relativerisk>  <age> 79</age> <sex>1</sex> <cat>4</cat> <value>1.13656827866579</value></relativerisk><relativerisk>  <age> 79</age> <sex>1</sex> <cat>5</cat> <value>1.22607724650556</value></relativerisk><relativerisk>  <age> 79</age> <sex>1</sex> <cat>6</cat> <value>1.33197496967141</value></relativerisk><relativerisk>  <age> 79</age> <sex>1</sex> <cat>7</cat> <value>1.45765588265184</value></relativerisk><relativerisk>  <age> 79</age> <sex>1</sex> <cat>8</cat> <value>1.60784494265087</value></relativerisk><relativerisk>  <age> 79</age> <sex>1</sex> <cat>9</cat> <value>1.86701352461638</value></relativerisk><relativerisk>  <age> 80</age> <sex>0</sex> <cat>1</cat> <value>0.967048728788734</value></relativerisk><relativerisk>  <age> 80</age> <sex>0</sex> <cat>2</cat> <value>1</value></relativerisk><relativerisk>  <age> 80</age> <sex>0</sex> <cat>3</cat> <value>1.03848422532771</value></relativerisk><relativerisk>  <age> 80</age> <sex>0</sex> <cat>4</cat> <value>1.08320895927834</value></relativerisk><relativerisk>  <age> 80</age> <sex>0</sex> <cat>5</cat> <value>1.13419691183489</value></relativerisk><relativerisk>  <age> 80</age> <sex>0</sex> <cat>6</cat> <value>1.19197567856682</value></relativerisk><relativerisk>  <age> 80</age> <sex>0</sex> <cat>7</cat> <value>1.25745662789891</value></relativerisk><relativerisk>  <age> 80</age> <sex>0</sex> <cat>8</cat> <value>1.3318732218084</value></relativerisk><relativerisk>  <age> 80</age> <sex>0</sex> <cat>9</cat> <value>1.51178632813685</value></relativerisk><relativerisk>  <age> 80</age> <sex>1</sex> <cat>1</cat> <value>0.962803607196695</value></relativerisk><relativerisk>  <age> 80</age> <sex>1</sex> <cat>2</cat> <value>1</value></relativerisk><relativerisk>  <age> 80</age> <sex>1</sex> <cat>3</cat> <value>1.04463430965168</value></relativerisk><relativerisk>  <age> 80</age> <sex>1</sex> <cat>4</cat> <value>1.09814587799502</value></relativerisk><relativerisk>  <age> 80</age> <sex>1</sex> <cat>5</cat> <value>1.16026959214614</value></relativerisk><relativerisk>  <age> 80</age> <sex>1</sex> <cat>6</cat> <value>1.23175796501932</value></relativerisk><relativerisk>  <age> 80</age> <sex>1</sex> <cat>7</cat> <value>1.31405251938964</value></relativerisk><relativerisk>  <age> 80</age> <sex>1</sex> <cat>8</cat> <value>1.40915950697233</value></relativerisk><relativerisk>  <age> 80</age> <sex>1</sex> <cat>9</cat> <value>1.56480485435978</value></relativerisk><relativerisk>  <age> 81</age> <sex>0</sex> <cat>1</cat> <value>0.967178732440897</value></relativerisk><relativerisk>  <age> 81</age> <sex>0</sex> <cat>2</cat> <value>1</value></relativerisk><relativerisk>  <age> 81</age> <sex>0</sex> <cat>3</cat> <value>1.03834625812009</value></relativerisk><relativerisk>  <age> 81</age> <sex>0</sex> <cat>4</cat> <value>1.08293007562862</value></relativerisk><relativerisk>  <age> 81</age> <sex>0</sex> <cat>5</cat> <value>1.13378360397308</value></relativerisk><relativerisk>  <age> 81</age> <sex>0</sex> <cat>6</cat> <value>1.19144460244911</value></relativerisk><relativerisk>  <age> 81</age> <sex>0</sex> <cat>7</cat> <value>1.25683729308269</value></relativerisk><relativerisk>  <age> 81</age> <sex>0</sex> <cat>8</cat> <value>1.33121269709264</value></relativerisk><relativerisk>  <age> 81</age> <sex>0</sex> <cat>9</cat> <value>1.51136241328396</value></relativerisk><relativerisk>  <age> 81</age> <sex>1</sex> <cat>1</cat> <value>0.962532577789691</value></relativerisk><relativerisk>  <age> 81</age> <sex>1</sex> <cat>2</cat> <value>1</value></relativerisk><relativerisk>  <age> 81</age> <sex>1</sex> <cat>3</cat> <value>1.04498538345873</value></relativerisk><relativerisk>  <age> 81</age> <sex>1</sex> <cat>4</cat> <value>1.09895484879481</value></relativerisk><relativerisk>  <age> 81</age> <sex>1</sex> <cat>5</cat> <value>1.16165989369415</value></relativerisk><relativerisk>  <age> 81</age> <sex>1</sex> <cat>6</cat> <value>1.23388163330517</value></relativerisk><relativerisk>  <age> 81</age> <sex>1</sex> <cat>7</cat> <value>1.31710309417282</value></relativerisk><relativerisk>  <age> 81</age> <sex>1</sex> <cat>8</cat> <value>1.41338758101794</value></relativerisk><relativerisk>  <age> 81</age> <sex>1</sex> <cat>9</cat> <value>1.57123906475385</value></relativerisk><relativerisk>  <age> 82</age> <sex>0</sex> <cat>1</cat> <value>0.96732924987268</value></relativerisk><relativerisk>  <age> 82</age> <sex>0</sex> <cat>2</cat> <value>1</value></relativerisk><relativerisk>  <age> 82</age> <sex>0</sex> <cat>3</cat> <value>1.03818510148539</value></relativerisk><relativerisk>  <age> 82</age> <sex>0</sex> <cat>4</cat> <value>1.08260218553329</value></relativerisk><relativerisk>  <age> 82</age> <sex>0</sex> <cat>5</cat> <value>1.13329346557652</value></relativerisk><relativerisk>  <age> 82</age> <sex>0</sex> <cat>6</cat> <value>1.19080739204109</value></relativerisk><relativerisk>  <age> 82</age> <sex>0</sex> <cat>7</cat> <value>1.25608166778908</value></relativerisk><relativerisk>  <age> 82</age> <sex>0</sex> <cat>8</cat> <value>1.33038579222893</value></relativerisk><relativerisk>  <age> 82</age> <sex>0</sex> <cat>9</cat> <value>1.51072513591815</value></relativerisk><relativerisk>  <age> 82</age> <sex>1</sex> <cat>1</cat> <value>0.962297129966993</value></relativerisk><relativerisk>  <age> 82</age> <sex>1</sex> <cat>2</cat> <value>1</value></relativerisk><relativerisk>  <age> 82</age> <sex>1</sex> <cat>3</cat> <value>1.0452931749579</value></relativerisk><relativerisk>  <age> 82</age> <sex>1</sex> <cat>4</cat> <value>1.09966795425195</value></relativerisk><relativerisk>  <age> 82</age> <sex>1</sex> <cat>5</cat> <value>1.1628925718402</value></relativerisk><relativerisk>  <age> 82</age> <sex>1</sex> <cat>6</cat> <value>1.23577598984775</value></relativerisk><relativerisk>  <age> 82</age> <sex>1</sex> <cat>7</cat> <value>1.31984143773751</value></relativerisk><relativerisk>  <age> 82</age> <sex>1</sex> <cat>8</cat> <value>1.41720761955478</value></relativerisk><relativerisk>  <age> 82</age> <sex>1</sex> <cat>9</cat> <value>1.57711055238445</value></relativerisk><relativerisk>  <age> 83</age> <sex>0</sex> <cat>1</cat> <value>0.967497050302924</value></relativerisk><relativerisk>  <age> 83</age> <sex>0</sex> <cat>2</cat> <value>1</value></relativerisk><relativerisk>  <age> 83</age> <sex>0</sex> <cat>3</cat> <value>1.03800482640913</value></relativerisk><relativerisk>  <age> 83</age> <sex>0</sex> <cat>4</cat> <value>1.08223449537871</value></relativerisk><relativerisk>  <age> 83</age> <sex>0</sex> <cat>5</cat> <value>1.13274208769478</value></relativerisk><relativerisk>  <age> 83</age> <sex>0</sex> <cat>6</cat> <value>1.19008755396523</value></relativerisk><relativerisk>  <age> 83</age> <sex>0</sex> <cat>7</cat> <value>1.25522310046563</value></relativerisk><relativerisk>  <age> 83</age> <sex>0</sex> <cat>8</cat> <value>1.32943816025485</value></relativerisk><relativerisk>  <age> 83</age> <sex>0</sex> <cat>9</cat> <value>1.50995617071011</value></relativerisk><relativerisk>  <age> 83</age> <sex>1</sex> <cat>1</cat> <value>0.962097092556711</value></relativerisk><relativerisk>  <age> 83</age> <sex>1</sex> <cat>2</cat> <value>1</value></relativerisk><relativerisk>  <age> 83</age> <sex>1</sex> <cat>3</cat> <value>1.04555785984186</value></relativerisk><relativerisk>  <age> 83</age> <sex>1</sex> <cat>4</cat> <value>1.10028553727694</value></relativerisk><relativerisk>  <age> 83</age> <sex>1</sex> <cat>5</cat> <value>1.16396810431893</value></relativerisk><relativerisk>  <age> 83</age> <sex>1</sex> <cat>6</cat> <value>1.2374415901089</value></relativerisk><relativerisk>  <age> 83</age> <sex>1</sex> <cat>7</cat> <value>1.32226809579667</value></relativerisk><relativerisk>  <age> 83</age> <sex>1</sex> <cat>8</cat> <value>1.42062003120207</value></relativerisk><relativerisk>  <age> 83</age> <sex>1</sex> <cat>9</cat> <value>1.58241918673444</value></relativerisk><relativerisk>  <age> 84</age> <sex>0</sex> <cat>1</cat> <value>0.967678501538213</value></relativerisk><relativerisk>  <age> 84</age> <sex>0</sex> <cat>2</cat> <value>1</value></relativerisk><relativerisk>  <age> 84</age> <sex>0</sex> <cat>3</cat> <value>1.037810014103</value></relativerisk><relativerisk>  <age> 84</age> <sex>0</sex> <cat>4</cat> <value>1.08183737316485</value></relativerisk><relativerisk>  <age> 84</age> <sex>0</sex> <cat>5</cat> <value>1.13214704542226</value></relativerisk><relativerisk>  <age> 84</age> <sex>0</sex> <cat>6</cat> <value>1.18931161782713</value></relativerisk><relativerisk>  <age> 84</age> <sex>0</sex> <cat>7</cat> <value>1.25429928300594</value></relativerisk><relativerisk>  <age> 84</age> <sex>0</sex> <cat>8</cat> <value>1.32842149042962</value></relativerisk><relativerisk>  <age> 84</age> <sex>0</sex> <cat>9</cat> <value>1.5091484846654</value></relativerisk><relativerisk>  <age> 84</age> <sex>1</sex> <cat>1</cat> <value>0.961932105700124</value></relativerisk><relativerisk>  <age> 84</age> <sex>1</sex> <cat>2</cat> <value>1</value></relativerisk><relativerisk>  <age> 84</age> <sex>1</sex> <cat>3</cat> <value>1.04577986398642</value></relativerisk><relativerisk>  <age> 84</age> <sex>1</sex> <cat>4</cat> <value>1.10080852442735</value></relativerisk><relativerisk>  <age> 84</age> <sex>1</sex> <cat>5</cat> <value>1.16488798395589</value></relativerisk><relativerisk>  <age> 84</age> <sex>1</sex> <cat>6</cat> <value>1.23888055744297</value></relativerisk><relativerisk>  <age> 84</age> <sex>1</sex> <cat>7</cat> <value>1.32438588920089</value></relativerisk><relativerisk>  <age> 84</age> <sex>1</sex> <cat>8</cat> <value>1.42362840628983</value></relativerisk><relativerisk>  <age> 84</age> <sex>1</sex> <cat>9</cat> <value>1.58716972972817</value></relativerisk><relativerisk>  <age> 85</age> <sex>0</sex> <cat>1</cat> <value>0.967869540020375</value></relativerisk><relativerisk>  <age> 85</age> <sex>0</sex> <cat>2</cat> <value>1</value></relativerisk><relativerisk>  <age> 85</age> <sex>0</sex> <cat>3</cat> <value>1.03760579586066</value></relativerisk><relativerisk>  <age> 85</age> <sex>0</sex> <cat>4</cat> <value>1.08142244215549</value></relativerisk><relativerisk>  <age> 85</age> <sex>0</sex> <cat>5</cat> <value>1.13152806395646</value></relativerisk><relativerisk>  <age> 85</age> <sex>0</sex> <cat>6</cat> <value>1.1885094003655</value></relativerisk><relativerisk>  <age> 85</age> <sex>0</sex> <cat>7</cat> <value>1.253352649115</value></relativerisk><relativerisk>  <age> 85</age> <sex>0</sex> <cat>8</cat> <value>1.32739409222762</value></relativerisk><relativerisk>  <age> 85</age> <sex>0</sex> <cat>9</cat> <value>1.50840759336773</value></relativerisk><relativerisk>  <age> 85</age> <sex>1</sex> <cat>1</cat> <value>0.961801614651369</value></relativerisk><relativerisk>  <age> 85</age> <sex>1</sex> <cat>2</cat> <value>1</value></relativerisk><relativerisk>  <age> 85</age> <sex>1</sex> <cat>3</cat> <value>1.04595987227443</value></relativerisk><relativerisk>  <age> 85</age> <sex>1</sex> <cat>4</cat> <value>1.10123844746976</value></relativerisk><relativerisk>  <age> 85</age> <sex>1</sex> <cat>5</cat> <value>1.16565475819981</value></relativerisk><relativerisk>  <age> 85</age> <sex>1</sex> <cat>6</cat> <value>1.24009664783283</value></relativerisk><relativerisk>  <age> 85</age> <sex>1</sex> <cat>7</cat> <value>1.32620001406236</value></relativerisk><relativerisk>  <age> 85</age> <sex>1</sex> <cat>8</cat> <value>1.42623966686169</value></relativerisk><relativerisk>  <age> 85</age> <sex>1</sex> <cat>9</cat> <value>1.59137209418097</value></relativerisk><relativerisk>  <age> 86</age> <sex>0</sex> <cat>1</cat> <value>0.968065635251653</value></relativerisk><relativerisk>  <age> 86</age> <sex>0</sex> <cat>2</cat> <value>1</value></relativerisk><relativerisk>  <age> 86</age> <sex>0</sex> <cat>3</cat> <value>1.03739790094948</value></relativerisk><relativerisk>  <age> 86</age> <sex>0</sex> <cat>4</cat> <value>1.08100269412682</value></relativerisk><relativerisk>  <age> 86</age> <sex>0</sex> <cat>5</cat> <value>1.13090722069675</value></relativerisk><relativerisk>  <age> 86</age> <sex>0</sex> <cat>6</cat> <value>1.18771432896033</value></relativerisk><relativerisk>  <age> 86</age> <sex>0</sex> <cat>7</cat> <value>1.25243086516482</value></relativerisk><relativerisk>  <age> 86</age> <sex>0</sex> <cat>8</cat> <value>1.32642161909679</value></relativerisk><relativerisk>  <age> 86</age> <sex>0</sex> <cat>9</cat> <value>1.50785313668301</value></relativerisk><relativerisk>  <age> 86</age> <sex>1</sex> <cat>1</cat> <value>0.961704863243031</value></relativerisk><relativerisk>  <age> 86</age> <sex>1</sex> <cat>2</cat> <value>1</value></relativerisk><relativerisk>  <age> 86</age> <sex>1</sex> <cat>3</cat> <value>1.04609883770411</value></relativerisk><relativerisk>  <age> 86</age> <sex>1</sex> <cat>4</cat> <value>1.1015774654129</value></relativerisk><relativerisk>  <age> 86</age> <sex>1</sex> <cat>5</cat> <value>1.1662720691567</value></relativerisk><relativerisk>  <age> 86</age> <sex>1</sex> <cat>6</cat> <value>1.241095314958</value></relativerisk><relativerisk>  <age> 86</age> <sex>1</sex> <cat>7</cat> <value>1.32771814181039</value></relativerisk><relativerisk>  <age> 86</age> <sex>1</sex> <cat>8</cat> <value>1.42846421597288</value></relativerisk><relativerisk>  <age> 86</age> <sex>1</sex> <cat>9</cat> <value>1.59504160047966</value></relativerisk><relativerisk>  <age> 87</age> <sex>0</sex> <cat>1</cat> <value>0.968261747312597</value></relativerisk><relativerisk>  <age> 87</age> <sex>0</sex> <cat>2</cat> <value>1</value></relativerisk><relativerisk>  <age> 87</age> <sex>0</sex> <cat>3</cat> <value>1.03719271443509</value></relativerisk><relativerisk>  <age> 87</age> <sex>0</sex> <cat>4</cat> <value>1.08059262691899</value></relativerisk><relativerisk>  <age> 87</age> <sex>0</sex> <cat>5</cat> <value>1.13030919218197</value></relativerisk><relativerisk>  <age> 87</age> <sex>0</sex> <cat>6</cat> <value>1.18696383923519</value></relativerisk><relativerisk>  <age> 87</age> <sex>0</sex> <cat>7</cat> <value>1.25158743689044</value></relativerisk><relativerisk>  <age> 87</age> <sex>0</sex> <cat>8</cat> <value>1.3255779678716</value></relativerisk><relativerisk>  <age> 87</age> <sex>0</sex> <cat>9</cat> <value>1.50762085950538</value></relativerisk><relativerisk>  <age> 87</age> <sex>1</sex> <cat>1</cat> <value>0.961640887122755</value></relativerisk><relativerisk>  <age> 87</age> <sex>1</sex> <cat>2</cat> <value>1</value></relativerisk><relativerisk>  <age> 87</age> <sex>1</sex> <cat>3</cat> <value>1.0461979906738</value></relativerisk><relativerisk>  <age> 87</age> <sex>1</sex> <cat>4</cat> <value>1.1018283868017</value></relativerisk><relativerisk>  <age> 87</age> <sex>1</sex> <cat>5</cat> <value>1.16674469383801</value></relativerisk><relativerisk>  <age> 87</age> <sex>1</sex> <cat>6</cat> <value>1.24188377527663</value></relativerisk><relativerisk>  <age> 87</age> <sex>1</sex> <cat>7</cat> <value>1.32895051890754</value></relativerisk><relativerisk>  <age> 87</age> <sex>1</sex> <cat>8</cat> <value>1.43031608618434</value></relativerisk><relativerisk>  <age> 87</age> <sex>1</sex> <cat>9</cat> <value>1.59819923203023</value></relativerisk><relativerisk>  <age> 88</age> <sex>0</sex> <cat>1</cat> <value>0.968452277329173</value></relativerisk><relativerisk>  <age> 88</age> <sex>0</sex> <cat>2</cat> <value>1</value></relativerisk><relativerisk>  <age> 88</age> <sex>0</sex> <cat>3</cat> <value>1.03699734546466</value></relativerisk><relativerisk>  <age> 88</age> <sex>0</sex> <cat>4</cat> <value>1.08020840799817</value></relativerisk><relativerisk>  <age> 88</age> <sex>0</sex> <cat>5</cat> <value>1.12976154980256</value></relativerisk><relativerisk>  <age> 88</age> <sex>0</sex> <cat>6</cat> <value>1.18629985454594</value></relativerisk><relativerisk>  <age> 88</age> <sex>0</sex> <cat>7</cat> <value>1.25088244609205</value></relativerisk><relativerisk>  <age> 88</age> <sex>0</sex> <cat>8</cat> <value>1.32494637826331</value></relativerisk><relativerisk>  <age> 88</age> <sex>0</sex> <cat>9</cat> <value>1.50786506910889</value></relativerisk><relativerisk>  <age> 88</age> <sex>1</sex> <cat>1</cat> <value>0.961608506488404</value></relativerisk><relativerisk>  <age> 88</age> <sex>1</sex> <cat>2</cat> <value>1</value></relativerisk><relativerisk>  <age> 88</age> <sex>1</sex> <cat>3</cat> <value>1.04625884879707</value></relativerisk><relativerisk>  <age> 88</age> <sex>1</sex> <cat>4</cat> <value>1.10199469309234</value></relativerisk><relativerisk>  <age> 88</age> <sex>1</sex> <cat>5</cat> <value>1.16707858604323</value></relativerisk><relativerisk>  <age> 88</age> <sex>1</sex> <cat>6</cat> <value>1.24247107531481</value></relativerisk><relativerisk>  <age> 88</age> <sex>1</sex> <cat>7</cat> <value>1.32991006942445</value></relativerisk><relativerisk>  <age> 88</age> <sex>1</sex> <cat>8</cat> <value>1.43181309177162</value></relativerisk><relativerisk>  <age> 88</age> <sex>1</sex> <cat>9</cat> <value>1.60087189663124</value></relativerisk><relativerisk>  <age> 89</age> <sex>0</sex> <cat>1</cat> <value>0.968631009717103</value></relativerisk><relativerisk>  <age> 89</age> <sex>0</sex> <cat>2</cat> <value>1</value></relativerisk><relativerisk>  <age> 89</age> <sex>0</sex> <cat>3</cat> <value>1.03681970786669</value></relativerisk><relativerisk>  <age> 89</age> <sex>0</sex> <cat>4</cat> <value>1.07986806881608</value></relativerisk><relativerisk>  <age> 89</age> <sex>0</sex> <cat>5</cat> <value>1.12929511359188</value></relativerisk><relativerisk>  <age> 89</age> <sex>0</sex> <cat>6</cat> <value>1.18576936355147</value></relativerisk><relativerisk>  <age> 89</age> <sex>0</sex> <cat>7</cat> <value>1.25038344400306</value></relativerisk><relativerisk>  <age> 89</age> <sex>0</sex> <cat>8</cat> <value>1.32462077497187</value></relativerisk><relativerisk>  <age> 89</age> <sex>0</sex> <cat>9</cat> <value>1.50876167973759</value></relativerisk><relativerisk>  <age> 89</age> <sex>1</sex> <cat>1</cat> <value>0.961606318068517</value></relativerisk><relativerisk>  <age> 89</age> <sex>1</sex> <cat>2</cat> <value>1</value></relativerisk><relativerisk>  <age> 89</age> <sex>1</sex> <cat>3</cat> <value>1.04628322762853</value></relativerisk><relativerisk>  <age> 89</age> <sex>1</sex> <cat>4</cat> <value>1.10208056405963</value></relativerisk><relativerisk>  <age> 89</age> <sex>1</sex> <cat>5</cat> <value>1.16728092165597</value></relativerisk><relativerisk>  <age> 89</age> <sex>1</sex> <cat>6</cat> <value>1.24286816412225</value></relativerisk><relativerisk>  <age> 89</age> <sex>1</sex> <cat>7</cat> <value>1.33061250510231</value></relativerisk><relativerisk>  <age> 89</age> <sex>1</sex> <cat>8</cat> <value>1.43297699163679</value></relativerisk><relativerisk>  <age> 89</age> <sex>1</sex> <cat>9</cat> <value>1.60309270587276</value></relativerisk><relativerisk>  <age> 90</age> <sex>0</sex> <cat>1</cat> <value>0.968791046631554</value></relativerisk><relativerisk>  <age> 90</age> <sex>0</sex> <cat>2</cat> <value>1</value></relativerisk><relativerisk>  <age> 90</age> <sex>0</sex> <cat>3</cat> <value>1.03666861297895</value></relativerisk><relativerisk>  <age> 90</age> <sex>0</sex> <cat>4</cat> <value>1.07959173046687</value></relativerisk><relativerisk>  <age> 90</age> <sex>0</sex> <cat>5</cat> <value>1.12894436638807</value></relativerisk><relativerisk>  <age> 90</age> <sex>0</sex> <cat>6</cat> <value>1.18542510195852</value></relativerisk><relativerisk>  <age> 90</age> <sex>0</sex> <cat>7</cat> <value>1.25016651449492</value></relativerisk><relativerisk>  <age> 90</age> <sex>0</sex> <cat>8</cat> <value>1.32470737796198</value></relativerisk><relativerisk>  <age> 90</age> <sex>0</sex> <cat>9</cat> <value>1.51051193399947</value></relativerisk><relativerisk>  <age> 90</age> <sex>1</sex> <cat>1</cat> <value>0.961632686385385</value></relativerisk><relativerisk>  <age> 90</age> <sex>1</sex> <cat>2</cat> <value>1</value></relativerisk><relativerisk>  <age> 90</age> <sex>1</sex> <cat>3</cat> <value>1.04627325225751</value></relativerisk><relativerisk>  <age> 90</age> <sex>1</sex> <cat>4</cat> <value>1.10209090515059</value></relativerisk><relativerisk>  <age> 90</age> <sex>1</sex> <cat>5</cat> <value>1.16736014723547</value></relativerisk><relativerisk>  <age> 90</age> <sex>1</sex> <cat>6</cat> <value>1.24308797077583</value></relativerisk><relativerisk>  <age> 90</age> <sex>1</sex> <cat>7</cat> <value>1.33107644284901</value></relativerisk><relativerisk>  <age> 90</age> <sex>1</sex> <cat>8</cat> <value>1.43383366305439</value></relativerisk><relativerisk>  <age> 90</age> <sex>1</sex> <cat>9</cat> <value>1.60490127340509</value></relativerisk><relativerisk>  <age> 91</age> <sex>0</sex> <cat>1</cat> <value>0.968924735099362</value></relativerisk><relativerisk>  <age> 91</age> <sex>0</sex> <cat>2</cat> <value>1</value></relativerisk><relativerisk>  <age> 91</age> <sex>0</sex> <cat>3</cat> <value>1.03655387456312</value></relativerisk><relativerisk>  <age> 91</age> <sex>0</sex> <cat>4</cat> <value>1.07940186106059</value></relativerisk><relativerisk>  <age> 91</age> <sex>0</sex> <cat>5</cat> <value>1.12874793063817</value></relativerisk><relativerisk>  <age> 91</age> <sex>0</sex> <cat>6</cat> <value>1.18532634478439</value></relativerisk><relativerisk>  <age> 91</age> <sex>0</sex> <cat>7</cat> <value>1.25031752124256</value></relativerisk><relativerisk>  <age> 91</age> <sex>0</sex> <cat>8</cat> <value>1.32532660892136</value></relativerisk><relativerisk>  <age> 91</age> <sex>0</sex> <cat>9</cat> <value>1.51334690400389</value></relativerisk><relativerisk>  <age> 91</age> <sex>1</sex> <cat>1</cat> <value>0.961685733746748</value></relativerisk><relativerisk>  <age> 91</age> <sex>1</sex> <cat>2</cat> <value>1</value></relativerisk><relativerisk>  <age> 91</age> <sex>1</sex> <cat>3</cat> <value>1.04623137056071</value></relativerisk><relativerisk>  <age> 91</age> <sex>1</sex> <cat>4</cat> <value>1.10203137871521</value></relativerisk><relativerisk>  <age> 91</age> <sex>1</sex> <cat>5</cat> <value>1.16732603543291</value></relativerisk><relativerisk>  <age> 91</age> <sex>1</sex> <cat>6</cat> <value>1.24314549268004</value></relativerisk><relativerisk>  <age> 91</age> <sex>1</sex> <cat>7</cat> <value>1.33132353849825</value></relativerisk><relativerisk>  <age> 91</age> <sex>1</sex> <cat>8</cat> <value>1.43441329936757</value></relativerisk><relativerisk>  <age> 91</age> <sex>1</sex> <cat>9</cat> <value>1.60634405435011</value></relativerisk><relativerisk>  <age> 92</age> <sex>0</sex> <cat>1</cat> <value>0.969023589202072</value></relativerisk><relativerisk>  <age> 92</age> <sex>0</sex> <cat>2</cat> <value>1</value></relativerisk><relativerisk>  <age> 92</age> <sex>0</sex> <cat>3</cat> <value>1.03648642328327</value></relativerisk><relativerisk>  <age> 92</age> <sex>0</sex> <cat>4</cat> <value>1.07932355987498</value></relativerisk><relativerisk>  <age> 92</age> <sex>0</sex> <cat>5</cat> <value>1.12874910114344</value></relativerisk><relativerisk>  <age> 92</age> <sex>0</sex> <cat>6</cat> <value>1.18553980221442</value></relativerisk><relativerisk>  <age> 92</age> <sex>0</sex> <cat>7</cat> <value>1.25093353474126</value></relativerisk><relativerisk>  <age> 92</age> <sex>0</sex> <cat>8</cat> <value>1.32661529817234</value></relativerisk><relativerisk>  <age> 92</age> <sex>0</sex> <cat>9</cat> <value>1.51753284271543</value></relativerisk><relativerisk>  <age> 92</age> <sex>1</sex> <cat>1</cat> <value>0.961763328943892</value></relativerisk><relativerisk>  <age> 92</age> <sex>1</sex> <cat>2</cat> <value>1</value></relativerisk><relativerisk>  <age> 92</age> <sex>1</sex> <cat>3</cat> <value>1.04616036818614</value></relativerisk><relativerisk>  <age> 92</age> <sex>1</sex> <cat>4</cat> <value>1.10190843934937</value></relativerisk><relativerisk>  <age> 92</age> <sex>1</sex> <cat>5</cat> <value>1.16718974777499</value></relativerisk><relativerisk>  <age> 92</age> <sex>1</sex> <cat>6</cat> <value>1.24305789574212</value></relativerisk><relativerisk>  <age> 92</age> <sex>1</sex> <cat>7</cat> <value>1.3313786387961</value></relativerisk><relativerisk>  <age> 92</age> <sex>1</sex> <cat>8</cat> <value>1.43475063502905</value></relativerisk><relativerisk>  <age> 92</age> <sex>1</sex> <cat>9</cat> <value>1.60747473291011</value></relativerisk><relativerisk>  <age> 93</age> <sex>0</sex> <cat>1</cat> <value>0.969078211357665</value></relativerisk><relativerisk>  <age> 93</age> <sex>0</sex> <cat>2</cat> <value>1</value></relativerisk><relativerisk>  <age> 93</age> <sex>0</sex> <cat>3</cat> <value>1.03647842603268</value></relativerisk><relativerisk>  <age> 93</age> <sex>0</sex> <cat>4</cat> <value>1.07938485831097</value></relativerisk><relativerisk>  <age> 93</age> <sex>0</sex> <cat>5</cat> <value>1.12899641842009</value></relativerisk><relativerisk>  <age> 93</age> <sex>0</sex> <cat>6</cat> <value>1.18614059907745</value></relativerisk><relativerisk>  <age> 93</age> <sex>0</sex> <cat>7</cat> <value>1.25212441667987</value></relativerisk><relativerisk>  <age> 93</age> <sex>0</sex> <cat>8</cat> <value>1.32872917173036</value></relativerisk><relativerisk>  <age> 93</age> <sex>0</sex> <cat>9</cat> <value>1.52337742017063</value></relativerisk><relativerisk>  <age> 93</age> <sex>1</sex> <cat>1</cat> <value>0.961863074169374</value></relativerisk><relativerisk>  <age> 93</age> <sex>1</sex> <cat>2</cat> <value>1</value></relativerisk><relativerisk>  <age> 93</age> <sex>1</sex> <cat>3</cat> <value>1.04606338596954</value></relativerisk><relativerisk>  <age> 93</age> <sex>1</sex> <cat>4</cat> <value>1.10172937507433</value></relativerisk><relativerisk>  <age> 93</age> <sex>1</sex> <cat>5</cat> <value>1.16696390799766</value></relativerisk><relativerisk>  <age> 93</age> <sex>1</sex> <cat>6</cat> <value>1.24284463166865</value></relativerisk><relativerisk>  <age> 93</age> <sex>1</sex> <cat>7</cat> <value>1.33126995978854</value></relativerisk><relativerisk>  <age> 93</age> <sex>1</sex> <cat>8</cat> <value>1.43488521033064</value></relativerisk><relativerisk>  <age> 93</age> <sex>1</sex> <cat>9</cat> <value>1.60835467977507</value></relativerisk><relativerisk>  <age> 94</age> <sex>0</sex> <cat>1</cat> <value>0.969078220633441</value></relativerisk><relativerisk>  <age> 94</age> <sex>0</sex> <cat>2</cat> <value>1</value></relativerisk><relativerisk>  <age> 94</age> <sex>0</sex> <cat>3</cat> <value>1.03654340022763</value></relativerisk><relativerisk>  <age> 94</age> <sex>0</sex> <cat>4</cat> <value>1.0796170156453</value></relativerisk><relativerisk>  <age> 94</age> <sex>0</sex> <cat>5</cat> <value>1.12954424636166</value></relativerisk><relativerisk>  <age> 94</age> <sex>0</sex> <cat>6</cat> <value>1.18721328541092</value></relativerisk><relativerisk>  <age> 94</age> <sex>0</sex> <cat>7</cat> <value>1.25401449180572</value></relativerisk><relativerisk>  <age> 94</age> <sex>0</sex> <cat>8</cat> <value>1.33184553200945</value></relativerisk><relativerisk>  <age> 94</age> <sex>0</sex> <cat>9</cat> <value>1.53123676074894</value></relativerisk><relativerisk>  <age> 94</age> <sex>1</sex> <cat>1</cat> <value>0.961982289777005</value></relativerisk><relativerisk>  <age> 94</age> <sex>1</sex> <cat>2</cat> <value>1</value></relativerisk><relativerisk>  <age> 94</age> <sex>1</sex> <cat>3</cat> <value>1.04594394035268</value></relativerisk><relativerisk>  <age> 94</age> <sex>1</sex> <cat>4</cat> <value>1.10150235579035</value></relativerisk><relativerisk>  <age> 94</age> <sex>1</sex> <cat>5</cat> <value>1.16666268865393</value></relativerisk><relativerisk>  <age> 94</age> <sex>1</sex> <cat>6</cat> <value>1.24252757699578</value></relativerisk><relativerisk>  <age> 94</age> <sex>1</sex> <cat>7</cat> <value>1.33102929898698</value></relativerisk><relativerisk>  <age> 94</age> <sex>1</sex> <cat>8</cat> <value>1.43486168725611</value></relativerisk><relativerisk>  <age> 94</age> <sex>1</sex> <cat>9</cat> <value>1.60905350013263</value></relativerisk><relativerisk>  <age> 95</age> <sex>0</sex> <cat>1</cat> <value>0.969012199611572</value></relativerisk><relativerisk>  <age> 95</age> <sex>0</sex> <cat>2</cat> <value>1</value></relativerisk><relativerisk>  <age> 95</age> <sex>0</sex> <cat>3</cat> <value>1.03669630825815</value></relativerisk><relativerisk>  <age> 95</age> <sex>0</sex> <cat>4</cat> <value>1.08005477586569</value></relativerisk><relativerisk>  <age> 95</age> <sex>0</sex> <cat>5</cat> <value>1.13045329701869</value></relativerisk><relativerisk>  <age> 95</age> <sex>0</sex> <cat>6</cat> <value>1.18885279244737</value></relativerisk><relativerisk>  <age> 95</age> <sex>0</sex> <cat>7</cat> <value>1.25674418794893</value></relativerisk><relativerisk>  <age> 95</age> <sex>0</sex> <cat>8</cat> <value>1.33616597462122</value></relativerisk><relativerisk>  <age> 95</age> <sex>0</sex> <cat>9</cat> <value>1.54152306087516</value></relativerisk><relativerisk>  <age> 95</age> <sex>1</sex> <cat>1</cat> <value>0.962117996595918</value></relativerisk><relativerisk>  <age> 95</age> <sex>1</sex> <cat>2</cat> <value>1</value></relativerisk><relativerisk>  <age> 95</age> <sex>1</sex> <cat>3</cat> <value>1.04580594728412</value></relativerisk><relativerisk>  <age> 95</age> <sex>1</sex> <cat>4</cat> <value>1.1012364902765</value></relativerisk><relativerisk>  <age> 95</age> <sex>1</sex> <cat>5</cat> <value>1.16630191351576</value></relativerisk><relativerisk>  <age> 95</age> <sex>1</sex> <cat>6</cat> <value>1.24213119829253</value></relativerisk><relativerisk>  <age> 95</age> <sex>1</sex> <cat>7</cat> <value>1.33069228866978</value></relativerisk><relativerisk>  <age> 95</age> <sex>1</sex> <cat>8</cat> <value>1.43473022823042</value></relativerisk><relativerisk>  <age> 95</age> <sex>1</sex> <cat>9</cat> <value>1.60964969462174</value></relativerisk></relrisksfromriskfactor_categorical>
