# Supplementary material for: Identification of differences in health impact modelling of salt reduction
Source: PLoS One. 2017 Nov 28;12(11):e0186760. doi: 10.1371/journal.pone.0186760 (PMC5705127; doi:10.1371/journal.pone.0186760)
Supplement: S5 Data — (ZIP) [file pone.0186760.s005.zip › No_corr_usual SBP/Reference_Data/Risk_Factors/salt/Relative_Risks_For_Death/RR_death_NoRDR.xml]

<?xml version="1.0" ?> <relrisksfordeath_categorical><relriskfordeath>  <age> 0</age> <sex>0</sex> <cat>1</cat> <value>0.986983885318164</value></relriskfordeath><relriskfordeath>  <age> 0</age> <sex>0</sex> <cat>2</cat> <value>1</value></relriskfordeath><relriskfordeath>  <age> 0</age> <sex>0</sex> <cat>3</cat> <value>1.01480722190001</value></relriskfordeath><relriskfordeath>  <age> 0</age> <sex>0</sex> <cat>4</cat> <value>1.03145694782434</value></relriskfordeath><relriskfordeath>  <age> 0</age> <sex>0</sex> <cat>5</cat> <value>1.04975840626862</value></relriskfordeath><relriskfordeath>  <age> 0</age> <sex>0</sex> <cat>6</cat> <value>1.0696935395453</value></relriskfordeath><relriskfordeath>  <age> 0</age> <sex>0</sex> <cat>7</cat> <value>1.09134126755063</value></relriskfordeath><relriskfordeath>  <age> 0</age> <sex>0</sex> <cat>8</cat> <value>1.11483344499461</value></relriskfordeath><relriskfordeath>  <age> 0</age> <sex>0</sex> <cat>9</cat> <value>1.16709358206666</value></relriskfordeath><relriskfordeath>  <age> 0</age> <sex>1</sex> <cat>1</cat> <value>0.993466171320549</value></relriskfordeath><relriskfordeath>  <age> 0</age> <sex>1</sex> <cat>2</cat> <value>1</value></relriskfordeath><relriskfordeath>  <age> 0</age> <sex>1</sex> <cat>3</cat> <value>1.00764906857866</value></relriskfordeath><relriskfordeath>  <age> 0</age> <sex>1</sex> <cat>4</cat> <value>1.01626376425269</value></relriskfordeath><relriskfordeath>  <age> 0</age> <sex>1</sex> <cat>5</cat> <value>1.02571595467577</value></relriskfordeath><relriskfordeath>  <age> 0</age> <sex>1</sex> <cat>6</cat> <value>1.03600018259107</value></relriskfordeath><relriskfordeath>  <age> 0</age> <sex>1</sex> <cat>7</cat> <value>1.04716382145478</value></relriskfordeath><relriskfordeath>  <age> 0</age> <sex>1</sex> <cat>8</cat> <value>1.05928183795187</value></relriskfordeath><relriskfordeath>  <age> 0</age> <sex>1</sex> <cat>9</cat> <value>1.08223362997398</value></relriskfordeath><relriskfordeath>  <age> 1</age> <sex>0</sex> <cat>1</cat> <value>0.986983885318164</value></relriskfordeath><relriskfordeath>  <age> 1</age> <sex>0</sex> <cat>2</cat> <value>1</value></relriskfordeath><relriskfordeath>  <age> 1</age> <sex>0</sex> <cat>3</cat> <value>1.01480722190001</value></relriskfordeath><relriskfordeath>  <age> 1</age> <sex>0</sex> <cat>4</cat> <value>1.03145694782434</value></relriskfordeath><relriskfordeath>  <age> 1</age> <sex>0</sex> <cat>5</cat> <value>1.04975840626862</value></relriskfordeath><relriskfordeath>  <age> 1</age> <sex>0</sex> <cat>6</cat> <value>1.0696935395453</value></relriskfordeath><relriskfordeath>  <age> 1</age> <sex>0</sex> <cat>7</cat> <value>1.09134126755063</value></relriskfordeath><relriskfordeath>  <age> 1</age> <sex>0</sex> <cat>8</cat> <value>1.11483344499461</value></relriskfordeath><relriskfordeath>  <age> 1</age> <sex>0</sex> <cat>9</cat> <value>1.16709358206666</value></relriskfordeath><relriskfordeath>  <age> 1</age> <sex>1</sex> <cat>1</cat> <value>0.993466171320549</value></relriskfordeath><relriskfordeath>  <age> 1</age> <sex>1</sex> <cat>2</cat> <value>1</value></relriskfordeath><relriskfordeath>  <age> 1</age> <sex>1</sex> <cat>3</cat> <value>1.00764906857866</value></relriskfordeath><relriskfordeath>  <age> 1</age> <sex>1</sex> <cat>4</cat> <value>1.01626376425269</value></relriskfordeath><relriskfordeath>  <age> 1</age> <sex>1</sex> <cat>5</cat> <value>1.02571595467577</value></relriskfordeath><relriskfordeath>  <age> 1</age> <sex>1</sex> <cat>6</cat> <value>1.03600018259107</value></relriskfordeath><relriskfordeath>  <age> 1</age> <sex>1</sex> <cat>7</cat> <value>1.04716382145478</value></relriskfordeath><relriskfordeath>  <age> 1</age> <sex>1</sex> <cat>8</cat> <value>1.05928183795187</value></relriskfordeath><relriskfordeath>  <age> 1</age> <sex>1</sex> <cat>9</cat> <value>1.08223362997398</value></relriskfordeath><relriskfordeath>  <age> 2</age> <sex>0</sex> <cat>1</cat> <value>0.986983885318164</value></relriskfordeath><relriskfordeath>  <age> 2</age> <sex>0</sex> <cat>2</cat> <value>1</value></relriskfordeath><relriskfordeath>  <age> 2</age> <sex>0</sex> <cat>3</cat> <value>1.01480722190001</value></relriskfordeath><relriskfordeath>  <age> 2</age> <sex>0</sex> <cat>4</cat> <value>1.03145694782434</value></relriskfordeath><relriskfordeath>  <age> 2</age> <sex>0</sex> <cat>5</cat> <value>1.04975840626862</value></relriskfordeath><relriskfordeath>  <age> 2</age> <sex>0</sex> <cat>6</cat> <value>1.0696935395453</value></relriskfordeath><relriskfordeath>  <age> 2</age> <sex>0</sex> <cat>7</cat> <value>1.09134126755063</value></relriskfordeath><relriskfordeath>  <age> 2</age> <sex>0</sex> <cat>8</cat> <value>1.11483344499461</value></relriskfordeath><relriskfordeath>  <age> 2</age> <sex>0</sex> <cat>9</cat> <value>1.16709358206666</value></relriskfordeath><relriskfordeath>  <age> 2</age> <sex>1</sex> <cat>1</cat> <value>0.993466171320549</value></relriskfordeath><relriskfordeath>  <age> 2</age> <sex>1</sex> <cat>2</cat> <value>1</value></relriskfordeath><relriskfordeath>  <age> 2</age> <sex>1</sex> <cat>3</cat> <value>1.00764906857866</value></relriskfordeath><relriskfordeath>  <age> 2</age> <sex>1</sex> <cat>4</cat> <value>1.01626376425269</value></relriskfordeath><relriskfordeath>  <age> 2</age> <sex>1</sex> <cat>5</cat> <value>1.02571595467577</value></relriskfordeath><relriskfordeath>  <age> 2</age> <sex>1</sex> <cat>6</cat> <value>1.03600018259107</value></relriskfordeath><relriskfordeath>  <age> 2</age> <sex>1</sex> <cat>7</cat> <value>1.04716382145478</value></relriskfordeath><relriskfordeath>  <age> 2</age> <sex>1</sex> <cat>8</cat> <value>1.05928183795187</value></relriskfordeath><relriskfordeath>  <age> 2</age> <sex>1</sex> <cat>9</cat> <value>1.08223362997398</value></relriskfordeath><relriskfordeath>  <age> 3</age> <sex>0</sex> <cat>1</cat> <value>0.986983885318164</value></relriskfordeath><relriskfordeath>  <age> 3</age> <sex>0</sex> <cat>2</cat> <value>1</value></relriskfordeath><relriskfordeath>  <age> 3</age> <sex>0</sex> <cat>3</cat> <value>1.01480722190001</value></relriskfordeath><relriskfordeath>  <age> 3</age> <sex>0</sex> <cat>4</cat> <value>1.03145694782434</value></relriskfordeath><relriskfordeath>  <age> 3</age> <sex>0</sex> <cat>5</cat> <value>1.04975840626862</value></relriskfordeath><relriskfordeath>  <age> 3</age> <sex>0</sex> <cat>6</cat> <value>1.0696935395453</value></relriskfordeath><relriskfordeath>  <age> 3</age> <sex>0</sex> <cat>7</cat> <value>1.09134126755063</value></relriskfordeath><relriskfordeath>  <age> 3</age> <sex>0</sex> <cat>8</cat> <value>1.11483344499461</value></relriskfordeath><relriskfordeath>  <age> 3</age> <sex>0</sex> <cat>9</cat> <value>1.16709358206666</value></relriskfordeath><relriskfordeath>  <age> 3</age> <sex>1</sex> <cat>1</cat> <value>0.993466171320549</value></relriskfordeath><relriskfordeath>  <age> 3</age> <sex>1</sex> <cat>2</cat> <value>1</value></relriskfordeath><relriskfordeath>  <age> 3</age> <sex>1</sex> <cat>3</cat> <value>1.00764906857866</value></relriskfordeath><relriskfordeath>  <age> 3</age> <sex>1</sex> <cat>4</cat> <value>1.01626376425269</value></relriskfordeath><relriskfordeath>  <age> 3</age> <sex>1</sex> <cat>5</cat> <value>1.02571595467577</value></relriskfordeath><relriskfordeath>  <age> 3</age> <sex>1</sex> <cat>6</cat> <value>1.03600018259107</value></relriskfordeath><relriskfordeath>  <age> 3</age> <sex>1</sex> <cat>7</cat> <value>1.04716382145478</value></relriskfordeath><relriskfordeath>  <age> 3</age> <sex>1</sex> <cat>8</cat> <value>1.05928183795187</value></relriskfordeath><relriskfordeath>  <age> 3</age> <sex>1</sex> <cat>9</cat> <value>1.08223362997398</value></relriskfordeath><relriskfordeath>  <age> 4</age> <sex>0</sex> <cat>1</cat> <value>0.986983885318164</value></relriskfordeath><relriskfordeath>  <age> 4</age> <sex>0</sex> <cat>2</cat> <value>1</value></relriskfordeath><relriskfordeath>  <age> 4</age> <sex>0</sex> <cat>3</cat> <value>1.01480722190001</value></relriskfordeath><relriskfordeath>  <age> 4</age> <sex>0</sex> <cat>4</cat> <value>1.03145694782434</value></relriskfordeath><relriskfordeath>  <age> 4</age> <sex>0</sex> <cat>5</cat> <value>1.04975840626862</value></relriskfordeath><relriskfordeath>  <age> 4</age> <sex>0</sex> <cat>6</cat> <value>1.0696935395453</value></relriskfordeath><relriskfordeath>  <age> 4</age> <sex>0</sex> <cat>7</cat> <value>1.09134126755063</value></relriskfordeath><relriskfordeath>  <age> 4</age> <sex>0</sex> <cat>8</cat> <value>1.11483344499461</value></relriskfordeath><relriskfordeath>  <age> 4</age> <sex>0</sex> <cat>9</cat> <value>1.16709358206666</value></relriskfordeath><relriskfordeath>  <age> 4</age> <sex>1</sex> <cat>1</cat> <value>0.993466171320549</value></relriskfordeath><relriskfordeath>  <age> 4</age> <sex>1</sex> <cat>2</cat> <value>1</value></relriskfordeath><relriskfordeath>  <age> 4</age> <sex>1</sex> <cat>3</cat> <value>1.00764906857866</value></relriskfordeath><relriskfordeath>  <age> 4</age> <sex>1</sex> <cat>4</cat> <value>1.01626376425269</value></relriskfordeath><relriskfordeath>  <age> 4</age> <sex>1</sex> <cat>5</cat> <value>1.02571595467577</value></relriskfordeath><relriskfordeath>  <age> 4</age> <sex>1</sex> <cat>6</cat> <value>1.03600018259107</value></relriskfordeath><relriskfordeath>  <age> 4</age> <sex>1</sex> <cat>7</cat> <value>1.04716382145478</value></relriskfordeath><relriskfordeath>  <age> 4</age> <sex>1</sex> <cat>8</cat> <value>1.05928183795187</value></relriskfordeath><relriskfordeath>  <age> 4</age> <sex>1</sex> <cat>9</cat> <value>1.08223362997398</value></relriskfordeath><relriskfordeath>  <age> 5</age> <sex>0</sex> <cat>1</cat> <value>0.986983885318164</value></relriskfordeath><relriskfordeath>  <age> 5</age> <sex>0</sex> <cat>2</cat> <value>1</value></relriskfordeath><relriskfordeath>  <age> 5</age> <sex>0</sex> <cat>3</cat> <value>1.01480722190001</value></relriskfordeath><relriskfordeath>  <age> 5</age> <sex>0</sex> <cat>4</cat> <value>1.03145694782434</value></relriskfordeath><relriskfordeath>  <age> 5</age> <sex>0</sex> <cat>5</cat> <value>1.04975840626862</value></relriskfordeath><relriskfordeath>  <age> 5</age> <sex>0</sex> <cat>6</cat> <value>1.0696935395453</value></relriskfordeath><relriskfordeath>  <age> 5</age> <sex>0</sex> <cat>7</cat> <value>1.09134126755063</value></relriskfordeath><relriskfordeath>  <age> 5</age> <sex>0</sex> <cat>8</cat> <value>1.11483344499461</value></relriskfordeath><relriskfordeath>  <age> 5</age> <sex>0</sex> <cat>9</cat> <value>1.16709358206666</value></relriskfordeath><relriskfordeath>  <age> 5</age> <sex>1</sex> <cat>1</cat> <value>0.993466171320549</value></relriskfordeath><relriskfordeath>  <age> 5</age> <sex>1</sex> <cat>2</cat> <value>1</value></relriskfordeath><relriskfordeath>  <age> 5</age> <sex>1</sex> <cat>3</cat> <value>1.00764906857866</value></relriskfordeath><relriskfordeath>  <age> 5</age> <sex>1</sex> <cat>4</cat> <value>1.01626376425269</value></relriskfordeath><relriskfordeath>  <age> 5</age> <sex>1</sex> <cat>5</cat> <value>1.02571595467577</value></relriskfordeath><relriskfordeath>  <age> 5</age> <sex>1</sex> <cat>6</cat> <value>1.03600018259107</value></relriskfordeath><relriskfordeath>  <age> 5</age> <sex>1</sex> <cat>7</cat> <value>1.04716382145478</value></relriskfordeath><relriskfordeath>  <age> 5</age> <sex>1</sex> <cat>8</cat> <value>1.05928183795187</value></relriskfordeath><relriskfordeath>  <age> 5</age> <sex>1</sex> <cat>9</cat> <value>1.08223362997398</value></relriskfordeath><relriskfordeath>  <age> 6</age> <sex>0</sex> <cat>1</cat> <value>0.986983885318164</value></relriskfordeath><relriskfordeath>  <age> 6</age> <sex>0</sex> <cat>2</cat> <value>1</value></relriskfordeath><relriskfordeath>  <age> 6</age> <sex>0</sex> <cat>3</cat> <value>1.01480722190001</value></relriskfordeath><relriskfordeath>  <age> 6</age> <sex>0</sex> <cat>4</cat> <value>1.03145694782434</value></relriskfordeath><relriskfordeath>  <age> 6</age> <sex>0</sex> <cat>5</cat> <value>1.04975840626862</value></relriskfordeath><relriskfordeath>  <age> 6</age> <sex>0</sex> <cat>6</cat> <value>1.0696935395453</value></relriskfordeath><relriskfordeath>  <age> 6</age> <sex>0</sex> <cat>7</cat> <value>1.09134126755063</value></relriskfordeath><relriskfordeath>  <age> 6</age> <sex>0</sex> <cat>8</cat> <value>1.11483344499461</value></relriskfordeath><relriskfordeath>  <age> 6</age> <sex>0</sex> <cat>9</cat> <value>1.16709358206666</value></relriskfordeath><relriskfordeath>  <age> 6</age> <sex>1</sex> <cat>1</cat> <value>0.993466171320549</value></relriskfordeath><relriskfordeath>  <age> 6</age> <sex>1</sex> <cat>2</cat> <value>1</value></relriskfordeath><relriskfordeath>  <age> 6</age> <sex>1</sex> <cat>3</cat> <value>1.00764906857866</value></relriskfordeath><relriskfordeath>  <age> 6</age> <sex>1</sex> <cat>4</cat> <value>1.01626376425269</value></relriskfordeath><relriskfordeath>  <age> 6</age> <sex>1</sex> <cat>5</cat> <value>1.02571595467577</value></relriskfordeath><relriskfordeath>  <age> 6</age> <sex>1</sex> <cat>6</cat> <value>1.03600018259107</value></relriskfordeath><relriskfordeath>  <age> 6</age> <sex>1</sex> <cat>7</cat> <value>1.04716382145478</value></relriskfordeath><relriskfordeath>  <age> 6</age> <sex>1</sex> <cat>8</cat> <value>1.05928183795187</value></relriskfordeath><relriskfordeath>  <age> 6</age> <sex>1</sex> <cat>9</cat> <value>1.08223362997398</value></relriskfordeath><relriskfordeath>  <age> 7</age> <sex>0</sex> <cat>1</cat> <value>0.986983885318164</value></relriskfordeath><relriskfordeath>  <age> 7</age> <sex>0</sex> <cat>2</cat> <value>1</value></relriskfordeath><relriskfordeath>  <age> 7</age> <sex>0</sex> <cat>3</cat> <value>1.01480722190001</value></relriskfordeath><relriskfordeath>  <age> 7</age> <sex>0</sex> <cat>4</cat> <value>1.03145694782434</value></relriskfordeath><relriskfordeath>  <age> 7</age> <sex>0</sex> <cat>5</cat> <value>1.04975840626862</value></relriskfordeath><relriskfordeath>  <age> 7</age> <sex>0</sex> <cat>6</cat> <value>1.0696935395453</value></relriskfordeath><relriskfordeath>  <age> 7</age> <sex>0</sex> <cat>7</cat> <value>1.09134126755063</value></relriskfordeath><relriskfordeath>  <age> 7</age> <sex>0</sex> <cat>8</cat> <value>1.11483344499461</value></relriskfordeath><relriskfordeath>  <age> 7</age> <sex>0</sex> <cat>9</cat> <value>1.16709358206666</value></relriskfordeath><relriskfordeath>  <age> 7</age> <sex>1</sex> <cat>1</cat> <value>0.993466171320549</value></relriskfordeath><relriskfordeath>  <age> 7</age> <sex>1</sex> <cat>2</cat> <value>1</value></relriskfordeath><relriskfordeath>  <age> 7</age> <sex>1</sex> <cat>3</cat> <value>1.00764906857866</value></relriskfordeath><relriskfordeath>  <age> 7</age> <sex>1</sex> <cat>4</cat> <value>1.01626376425269</value></relriskfordeath><relriskfordeath>  <age> 7</age> <sex>1</sex> <cat>5</cat> <value>1.02571595467577</value></relriskfordeath><relriskfordeath>  <age> 7</age> <sex>1</sex> <cat>6</cat> <value>1.03600018259107</value></relriskfordeath><relriskfordeath>  <age> 7</age> <sex>1</sex> <cat>7</cat> <value>1.04716382145478</value></relriskfordeath><relriskfordeath>  <age> 7</age> <sex>1</sex> <cat>8</cat> <value>1.05928183795187</value></relriskfordeath><relriskfordeath>  <age> 7</age> <sex>1</sex> <cat>9</cat> <value>1.08223362997398</value></relriskfordeath><relriskfordeath>  <age> 8</age> <sex>0</sex> <cat>1</cat> <value>0.986983885318164</value></relriskfordeath><relriskfordeath>  <age> 8</age> <sex>0</sex> <cat>2</cat> <value>1</value></relriskfordeath><relriskfordeath>  <age> 8</age> <sex>0</sex> <cat>3</cat> <value>1.01480722190001</value></relriskfordeath><relriskfordeath>  <age> 8</age> <sex>0</sex> <cat>4</cat> <value>1.03145694782434</value></relriskfordeath><relriskfordeath>  <age> 8</age> <sex>0</sex> <cat>5</cat> <value>1.04975840626862</value></relriskfordeath><relriskfordeath>  <age> 8</age> <sex>0</sex> <cat>6</cat> <value>1.0696935395453</value></relriskfordeath><relriskfordeath>  <age> 8</age> <sex>0</sex> <cat>7</cat> <value>1.09134126755063</value></relriskfordeath><relriskfordeath>  <age> 8</age> <sex>0</sex> <cat>8</cat> <value>1.11483344499461</value></relriskfordeath><relriskfordeath>  <age> 8</age> <sex>0</sex> <cat>9</cat> <value>1.16709358206666</value></relriskfordeath><relriskfordeath>  <age> 8</age> <sex>1</sex> <cat>1</cat> <value>0.993466171320549</value></relriskfordeath><relriskfordeath>  <age> 8</age> <sex>1</sex> <cat>2</cat> <value>1</value></relriskfordeath><relriskfordeath>  <age> 8</age> <sex>1</sex> <cat>3</cat> <value>1.00764906857866</value></relriskfordeath><relriskfordeath>  <age> 8</age> <sex>1</sex> <cat>4</cat> <value>1.01626376425269</value></relriskfordeath><relriskfordeath>  <age> 8</age> <sex>1</sex> <cat>5</cat> <value>1.02571595467577</value></relriskfordeath><relriskfordeath>  <age> 8</age> <sex>1</sex> <cat>6</cat> <value>1.03600018259107</value></relriskfordeath><relriskfordeath>  <age> 8</age> <sex>1</sex> <cat>7</cat> <value>1.04716382145478</value></relriskfordeath><relriskfordeath>  <age> 8</age> <sex>1</sex> <cat>8</cat> <value>1.05928183795187</value></relriskfordeath><relriskfordeath>  <age> 8</age> <sex>1</sex> <cat>9</cat> <value>1.08223362997398</value></relriskfordeath><relriskfordeath>  <age> 9</age> <sex>0</sex> <cat>1</cat> <value>0.986983885318164</value></relriskfordeath><relriskfordeath>  <age> 9</age> <sex>0</sex> <cat>2</cat> <value>1</value></relriskfordeath><relriskfordeath>  <age> 9</age> <sex>0</sex> <cat>3</cat> <value>1.01480722190001</value></relriskfordeath><relriskfordeath>  <age> 9</age> <sex>0</sex> <cat>4</cat> <value>1.03145694782434</value></relriskfordeath><relriskfordeath>  <age> 9</age> <sex>0</sex> <cat>5</cat> <value>1.04975840626862</value></relriskfordeath><relriskfordeath>  <age> 9</age> <sex>0</sex> <cat>6</cat> <value>1.0696935395453</value></relriskfordeath><relriskfordeath>  <age> 9</age> <sex>0</sex> <cat>7</cat> <value>1.09134126755063</value></relriskfordeath><relriskfordeath>  <age> 9</age> <sex>0</sex> <cat>8</cat> <value>1.11483344499461</value></relriskfordeath><relriskfordeath>  <age> 9</age> <sex>0</sex> <cat>9</cat> <value>1.16709358206666</value></relriskfordeath><relriskfordeath>  <age> 9</age> <sex>1</sex> <cat>1</cat> <value>0.993466171320549</value></relriskfordeath><relriskfordeath>  <age> 9</age> <sex>1</sex> <cat>2</cat> <value>1</value></relriskfordeath><relriskfordeath>  <age> 9</age> <sex>1</sex> <cat>3</cat> <value>1.00764906857866</value></relriskfordeath><relriskfordeath>  <age> 9</age> <sex>1</sex> <cat>4</cat> <value>1.01626376425269</value></relriskfordeath><relriskfordeath>  <age> 9</age> <sex>1</sex> <cat>5</cat> <value>1.02571595467577</value></relriskfordeath><relriskfordeath>  <age> 9</age> <sex>1</sex> <cat>6</cat> <value>1.03600018259107</value></relriskfordeath><relriskfordeath>  <age> 9</age> <sex>1</sex> <cat>7</cat> <value>1.04716382145478</value></relriskfordeath><relriskfordeath>  <age> 9</age> <sex>1</sex> <cat>8</cat> <value>1.05928183795187</value></relriskfordeath><relriskfordeath>  <age> 9</age> <sex>1</sex> <cat>9</cat> <value>1.08223362997398</value></relriskfordeath><relriskfordeath>  <age> 10</age> <sex>0</sex> <cat>1</cat> <value>0.986983885318164</value></relriskfordeath><relriskfordeath>  <age> 10</age> <sex>0</sex> <cat>2</cat> <value>1</value></relriskfordeath><relriskfordeath>  <age> 10</age> <sex>0</sex> <cat>3</cat> <value>1.01480722190001</value></relriskfordeath><relriskfordeath>  <age> 10</age> <sex>0</sex> <cat>4</cat> <value>1.03145694782434</value></relriskfordeath><relriskfordeath>  <age> 10</age> <sex>0</sex> <cat>5</cat> <value>1.04975840626862</value></relriskfordeath><relriskfordeath>  <age> 10</age> <sex>0</sex> <cat>6</cat> <value>1.0696935395453</value></relriskfordeath><relriskfordeath>  <age> 10</age> <sex>0</sex> <cat>7</cat> <value>1.09134126755063</value></relriskfordeath><relriskfordeath>  <age> 10</age> <sex>0</sex> <cat>8</cat> <value>1.11483344499461</value></relriskfordeath><relriskfordeath>  <age> 10</age> <sex>0</sex> <cat>9</cat> <value>1.16709358206666</value></relriskfordeath><relriskfordeath>  <age> 10</age> <sex>1</sex> <cat>1</cat> <value>0.993466171320549</value></relriskfordeath><relriskfordeath>  <age> 10</age> <sex>1</sex> <cat>2</cat> <value>1</value></relriskfordeath><relriskfordeath>  <age> 10</age> <sex>1</sex> <cat>3</cat> <value>1.00764906857866</value></relriskfordeath><relriskfordeath>  <age> 10</age> <sex>1</sex> <cat>4</cat> <value>1.01626376425269</value></relriskfordeath><relriskfordeath>  <age> 10</age> <sex>1</sex> <cat>5</cat> <value>1.02571595467577</value></relriskfordeath><relriskfordeath>  <age> 10</age> <sex>1</sex> <cat>6</cat> <value>1.03600018259107</value></relriskfordeath><relriskfordeath>  <age> 10</age> <sex>1</sex> <cat>7</cat> <value>1.04716382145478</value></relriskfordeath><relriskfordeath>  <age> 10</age> <sex>1</sex> <cat>8</cat> <value>1.05928183795187</value></relriskfordeath><relriskfordeath>  <age> 10</age> <sex>1</sex> <cat>9</cat> <value>1.08223362997398</value></relriskfordeath><relriskfordeath>  <age> 11</age> <sex>0</sex> <cat>1</cat> <value>0.986983885318164</value></relriskfordeath><relriskfordeath>  <age> 11</age> <sex>0</sex> <cat>2</cat> <value>1</value></relriskfordeath><relriskfordeath>  <age> 11</age> <sex>0</sex> <cat>3</cat> <value>1.01480722190001</value></relriskfordeath><relriskfordeath>  <age> 11</age> <sex>0</sex> <cat>4</cat> <value>1.03145694782434</value></relriskfordeath><relriskfordeath>  <age> 11</age> <sex>0</sex> <cat>5</cat> <value>1.04975840626862</value></relriskfordeath><relriskfordeath>  <age> 11</age> <sex>0</sex> <cat>6</cat> <value>1.0696935395453</value></relriskfordeath><relriskfordeath>  <age> 11</age> <sex>0</sex> <cat>7</cat> <value>1.09134126755063</value></relriskfordeath><relriskfordeath>  <age> 11</age> <sex>0</sex> <cat>8</cat> <value>1.11483344499461</value></relriskfordeath><relriskfordeath>  <age> 11</age> <sex>0</sex> <cat>9</cat> <value>1.16709358206666</value></relriskfordeath><relriskfordeath>  <age> 11</age> <sex>1</sex> <cat>1</cat> <value>0.993466171320549</value></relriskfordeath><relriskfordeath>  <age> 11</age> <sex>1</sex> <cat>2</cat> <value>1</value></relriskfordeath><relriskfordeath>  <age> 11</age> <sex>1</sex> <cat>3</cat> <value>1.00764906857866</value></relriskfordeath><relriskfordeath>  <age> 11</age> <sex>1</sex> <cat>4</cat> <value>1.01626376425269</value></relriskfordeath><relriskfordeath>  <age> 11</age> <sex>1</sex> <cat>5</cat> <value>1.02571595467577</value></relriskfordeath><relriskfordeath>  <age> 11</age> <sex>1</sex> <cat>6</cat> <value>1.03600018259107</value></relriskfordeath><relriskfordeath>  <age> 11</age> <sex>1</sex> <cat>7</cat> <value>1.04716382145478</value></relriskfordeath><relriskfordeath>  <age> 11</age> <sex>1</sex> <cat>8</cat> <value>1.05928183795187</value></relriskfordeath><relriskfordeath>  <age> 11</age> <sex>1</sex> <cat>9</cat> <value>1.08223362997398</value></relriskfordeath><relriskfordeath>  <age> 12</age> <sex>0</sex> <cat>1</cat> <value>0.986983885318164</value></relriskfordeath><relriskfordeath>  <age> 12</age> <sex>0</sex> <cat>2</cat> <value>1</value></relriskfordeath><relriskfordeath>  <age> 12</age> <sex>0</sex> <cat>3</cat> <value>1.01480722190001</value></relriskfordeath><relriskfordeath>  <age> 12</age> <sex>0</sex> <cat>4</cat> <value>1.03145694782434</value></relriskfordeath><relriskfordeath>  <age> 12</age> <sex>0</sex> <cat>5</cat> <value>1.04975840626862</value></relriskfordeath><relriskfordeath>  <age> 12</age> <sex>0</sex> <cat>6</cat> <value>1.0696935395453</value></relriskfordeath><relriskfordeath>  <age> 12</age> <sex>0</sex> <cat>7</cat> <value>1.09134126755063</value></relriskfordeath><relriskfordeath>  <age> 12</age> <sex>0</sex> <cat>8</cat> <value>1.11483344499461</value></relriskfordeath><relriskfordeath>  <age> 12</age> <sex>0</sex> <cat>9</cat> <value>1.16709358206666</value></relriskfordeath><relriskfordeath>  <age> 12</age> <sex>1</sex> <cat>1</cat> <value>0.993466171320549</value></relriskfordeath><relriskfordeath>  <age> 12</age> <sex>1</sex> <cat>2</cat> <value>1</value></relriskfordeath><relriskfordeath>  <age> 12</age> <sex>1</sex> <cat>3</cat> <value>1.00764906857866</value></relriskfordeath><relriskfordeath>  <age> 12</age> <sex>1</sex> <cat>4</cat> <value>1.01626376425269</value></relriskfordeath><relriskfordeath>  <age> 12</age> <sex>1</sex> <cat>5</cat> <value>1.02571595467577</value></relriskfordeath><relriskfordeath>  <age> 12</age> <sex>1</sex> <cat>6</cat> <value>1.03600018259107</value></relriskfordeath><relriskfordeath>  <age> 12</age> <sex>1</sex> <cat>7</cat> <value>1.04716382145478</value></relriskfordeath><relriskfordeath>  <age> 12</age> <sex>1</sex> <cat>8</cat> <value>1.05928183795187</value></relriskfordeath><relriskfordeath>  <age> 12</age> <sex>1</sex> <cat>9</cat> <value>1.08223362997398</value></relriskfordeath><relriskfordeath>  <age> 13</age> <sex>0</sex> <cat>1</cat> <value>0.986983885318164</value></relriskfordeath><relriskfordeath>  <age> 13</age> <sex>0</sex> <cat>2</cat> <value>1</value></relriskfordeath><relriskfordeath>  <age> 13</age> <sex>0</sex> <cat>3</cat> <value>1.01480722190001</value></relriskfordeath><relriskfordeath>  <age> 13</age> <sex>0</sex> <cat>4</cat> <value>1.03145694782434</value></relriskfordeath><relriskfordeath>  <age> 13</age> <sex>0</sex> <cat>5</cat> <value>1.04975840626862</value></relriskfordeath><relriskfordeath>  <age> 13</age> <sex>0</sex> <cat>6</cat> <value>1.0696935395453</value></relriskfordeath><relriskfordeath>  <age> 13</age> <sex>0</sex> <cat>7</cat> <value>1.09134126755063</value></relriskfordeath><relriskfordeath>  <age> 13</age> <sex>0</sex> <cat>8</cat> <value>1.11483344499461</value></relriskfordeath><relriskfordeath>  <age> 13</age> <sex>0</sex> <cat>9</cat> <value>1.16709358206666</value></relriskfordeath><relriskfordeath>  <age> 13</age> <sex>1</sex> <cat>1</cat> <value>0.993466171320549</value></relriskfordeath><relriskfordeath>  <age> 13</age> <sex>1</sex> <cat>2</cat> <value>1</value></relriskfordeath><relriskfordeath>  <age> 13</age> <sex>1</sex> <cat>3</cat> <value>1.00764906857866</value></relriskfordeath><relriskfordeath>  <age> 13</age> <sex>1</sex> <cat>4</cat> <value>1.01626376425269</value></relriskfordeath><relriskfordeath>  <age> 13</age> <sex>1</sex> <cat>5</cat> <value>1.02571595467577</value></relriskfordeath><relriskfordeath>  <age> 13</age> <sex>1</sex> <cat>6</cat> <value>1.03600018259107</value></relriskfordeath><relriskfordeath>  <age> 13</age> <sex>1</sex> <cat>7</cat> <value>1.04716382145478</value></relriskfordeath><relriskfordeath>  <age> 13</age> <sex>1</sex> <cat>8</cat> <value>1.05928183795187</value></relriskfordeath><relriskfordeath>  <age> 13</age> <sex>1</sex> <cat>9</cat> <value>1.08223362997398</value></relriskfordeath><relriskfordeath>  <age> 14</age> <sex>0</sex> <cat>1</cat> <value>0.986983885318164</value></relriskfordeath><relriskfordeath>  <age> 14</age> <sex>0</sex> <cat>2</cat> <value>1</value></relriskfordeath><relriskfordeath>  <age> 14</age> <sex>0</sex> <cat>3</cat> <value>1.01480722190001</value></relriskfordeath><relriskfordeath>  <age> 14</age> <sex>0</sex> <cat>4</cat> <value>1.03145694782434</value></relriskfordeath><relriskfordeath>  <age> 14</age> <sex>0</sex> <cat>5</cat> <value>1.04975840626862</value></relriskfordeath><relriskfordeath>  <age> 14</age> <sex>0</sex> <cat>6</cat> <value>1.0696935395453</value></relriskfordeath><relriskfordeath>  <age> 14</age> <sex>0</sex> <cat>7</cat> <value>1.09134126755063</value></relriskfordeath><relriskfordeath>  <age> 14</age> <sex>0</sex> <cat>8</cat> <value>1.11483344499461</value></relriskfordeath><relriskfordeath>  <age> 14</age> <sex>0</sex> <cat>9</cat> <value>1.16709358206666</value></relriskfordeath><relriskfordeath>  <age> 14</age> <sex>1</sex> <cat>1</cat> <value>0.993466171320549</value></relriskfordeath><relriskfordeath>  <age> 14</age> <sex>1</sex> <cat>2</cat> <value>1</value></relriskfordeath><relriskfordeath>  <age> 14</age> <sex>1</sex> <cat>3</cat> <value>1.00764906857866</value></relriskfordeath><relriskfordeath>  <age> 14</age> <sex>1</sex> <cat>4</cat> <value>1.01626376425269</value></relriskfordeath><relriskfordeath>  <age> 14</age> <sex>1</sex> <cat>5</cat> <value>1.02571595467577</value></relriskfordeath><relriskfordeath>  <age> 14</age> <sex>1</sex> <cat>6</cat> <value>1.03600018259107</value></relriskfordeath><relriskfordeath>  <age> 14</age> <sex>1</sex> <cat>7</cat> <value>1.04716382145478</value></relriskfordeath><relriskfordeath>  <age> 14</age> <sex>1</sex> <cat>8</cat> <value>1.05928183795187</value></relriskfordeath><relriskfordeath>  <age> 14</age> <sex>1</sex> <cat>9</cat> <value>1.08223362997398</value></relriskfordeath><relriskfordeath>  <age> 15</age> <sex>0</sex> <cat>1</cat> <value>0.986983885318164</value></relriskfordeath><relriskfordeath>  <age> 15</age> <sex>0</sex> <cat>2</cat> <value>1</value></relriskfordeath><relriskfordeath>  <age> 15</age> <sex>0</sex> <cat>3</cat> <value>1.01480722190001</value></relriskfordeath><relriskfordeath>  <age> 15</age> <sex>0</sex> <cat>4</cat> <value>1.03145694782434</value></relriskfordeath><relriskfordeath>  <age> 15</age> <sex>0</sex> <cat>5</cat> <value>1.04975840626862</value></relriskfordeath><relriskfordeath>  <age> 15</age> <sex>0</sex> <cat>6</cat> <value>1.0696935395453</value></relriskfordeath><relriskfordeath>  <age> 15</age> <sex>0</sex> <cat>7</cat> <value>1.09134126755063</value></relriskfordeath><relriskfordeath>  <age> 15</age> <sex>0</sex> <cat>8</cat> <value>1.11483344499461</value></relriskfordeath><relriskfordeath>  <age> 15</age> <sex>0</sex> <cat>9</cat> <value>1.16709358206666</value></relriskfordeath><relriskfordeath>  <age> 15</age> <sex>1</sex> <cat>1</cat> <value>0.993466171320549</value></relriskfordeath><relriskfordeath>  <age> 15</age> <sex>1</sex> <cat>2</cat> <value>1</value></relriskfordeath><relriskfordeath>  <age> 15</age> <sex>1</sex> <cat>3</cat> <value>1.00764906857866</value></relriskfordeath><relriskfordeath>  <age> 15</age> <sex>1</sex> <cat>4</cat> <value>1.01626376425269</value></relriskfordeath><relriskfordeath>  <age> 15</age> <sex>1</sex> <cat>5</cat> <value>1.02571595467577</value></relriskfordeath><relriskfordeath>  <age> 15</age> <sex>1</sex> <cat>6</cat> <value>1.03600018259107</value></relriskfordeath><relriskfordeath>  <age> 15</age> <sex>1</sex> <cat>7</cat> <value>1.04716382145478</value></relriskfordeath><relriskfordeath>  <age> 15</age> <sex>1</sex> <cat>8</cat> <value>1.05928183795187</value></relriskfordeath><relriskfordeath>  <age> 15</age> <sex>1</sex> <cat>9</cat> <value>1.08223362997398</value></relriskfordeath><relriskfordeath>  <age> 16</age> <sex>0</sex> <cat>1</cat> <value>0.986983885318164</value></relriskfordeath><relriskfordeath>  <age> 16</age> <sex>0</sex> <cat>2</cat> <value>1</value></relriskfordeath><relriskfordeath>  <age> 16</age> <sex>0</sex> <cat>3</cat> <value>1.01480722190001</value></relriskfordeath><relriskfordeath>  <age> 16</age> <sex>0</sex> <cat>4</cat> <value>1.03145694782434</value></relriskfordeath><relriskfordeath>  <age> 16</age> <sex>0</sex> <cat>5</cat> <value>1.04975840626862</value></relriskfordeath><relriskfordeath>  <age> 16</age> <sex>0</sex> <cat>6</cat> <value>1.0696935395453</value></relriskfordeath><relriskfordeath>  <age> 16</age> <sex>0</sex> <cat>7</cat> <value>1.09134126755063</value></relriskfordeath><relriskfordeath>  <age> 16</age> <sex>0</sex> <cat>8</cat> <value>1.11483344499461</value></relriskfordeath><relriskfordeath>  <age> 16</age> <sex>0</sex> <cat>9</cat> <value>1.16709358206666</value></relriskfordeath><relriskfordeath>  <age> 16</age> <sex>1</sex> <cat>1</cat> <value>0.993466171320549</value></relriskfordeath><relriskfordeath>  <age> 16</age> <sex>1</sex> <cat>2</cat> <value>1</value></relriskfordeath><relriskfordeath>  <age> 16</age> <sex>1</sex> <cat>3</cat> <value>1.00764906857866</value></relriskfordeath><relriskfordeath>  <age> 16</age> <sex>1</sex> <cat>4</cat> <value>1.01626376425269</value></relriskfordeath><relriskfordeath>  <age> 16</age> <sex>1</sex> <cat>5</cat> <value>1.02571595467577</value></relriskfordeath><relriskfordeath>  <age> 16</age> <sex>1</sex> <cat>6</cat> <value>1.03600018259107</value></relriskfordeath><relriskfordeath>  <age> 16</age> <sex>1</sex> <cat>7</cat> <value>1.04716382145478</value></relriskfordeath><relriskfordeath>  <age> 16</age> <sex>1</sex> <cat>8</cat> <value>1.05928183795187</value></relriskfordeath><relriskfordeath>  <age> 16</age> <sex>1</sex> <cat>9</cat> <value>1.08223362997398</value></relriskfordeath><relriskfordeath>  <age> 17</age> <sex>0</sex> <cat>1</cat> <value>0.986983885318164</value></relriskfordeath><relriskfordeath>  <age> 17</age> <sex>0</sex> <cat>2</cat> <value>1</value></relriskfordeath><relriskfordeath>  <age> 17</age> <sex>0</sex> <cat>3</cat> <value>1.01480722190001</value></relriskfordeath><relriskfordeath>  <age> 17</age> <sex>0</sex> <cat>4</cat> <value>1.03145694782434</value></relriskfordeath><relriskfordeath>  <age> 17</age> <sex>0</sex> <cat>5</cat> <value>1.04975840626862</value></relriskfordeath><relriskfordeath>  <age> 17</age> <sex>0</sex> <cat>6</cat> <value>1.0696935395453</value></relriskfordeath><relriskfordeath>  <age> 17</age> <sex>0</sex> <cat>7</cat> <value>1.09134126755063</value></relriskfordeath><relriskfordeath>  <age> 17</age> <sex>0</sex> <cat>8</cat> <value>1.11483344499461</value></relriskfordeath><relriskfordeath>  <age> 17</age> <sex>0</sex> <cat>9</cat> <value>1.16709358206666</value></relriskfordeath><relriskfordeath>  <age> 17</age> <sex>1</sex> <cat>1</cat> <value>0.993466171320549</value></relriskfordeath><relriskfordeath>  <age> 17</age> <sex>1</sex> <cat>2</cat> <value>1</value></relriskfordeath><relriskfordeath>  <age> 17</age> <sex>1</sex> <cat>3</cat> <value>1.00764906857866</value></relriskfordeath><relriskfordeath>  <age> 17</age> <sex>1</sex> <cat>4</cat> <value>1.01626376425269</value></relriskfordeath><relriskfordeath>  <age> 17</age> <sex>1</sex> <cat>5</cat> <value>1.02571595467577</value></relriskfordeath><relriskfordeath>  <age> 17</age> <sex>1</sex> <cat>6</cat> <value>1.03600018259107</value></relriskfordeath><relriskfordeath>  <age> 17</age> <sex>1</sex> <cat>7</cat> <value>1.04716382145478</value></relriskfordeath><relriskfordeath>  <age> 17</age> <sex>1</sex> <cat>8</cat> <value>1.05928183795187</value></relriskfordeath><relriskfordeath>  <age> 17</age> <sex>1</sex> <cat>9</cat> <value>1.08223362997398</value></relriskfordeath><relriskfordeath>  <age> 18</age> <sex>0</sex> <cat>1</cat> <value>0.986983885318164</value></relriskfordeath><relriskfordeath>  <age> 18</age> <sex>0</sex> <cat>2</cat> <value>1</value></relriskfordeath><relriskfordeath>  <age> 18</age> <sex>0</sex> <cat>3</cat> <value>1.01480722190001</value></relriskfordeath><relriskfordeath>  <age> 18</age> <sex>0</sex> <cat>4</cat> <value>1.03145694782434</value></relriskfordeath><relriskfordeath>  <age> 18</age> <sex>0</sex> <cat>5</cat> <value>1.04975840626862</value></relriskfordeath><relriskfordeath>  <age> 18</age> <sex>0</sex> <cat>6</cat> <value>1.0696935395453</value></relriskfordeath><relriskfordeath>  <age> 18</age> <sex>0</sex> <cat>7</cat> <value>1.09134126755063</value></relriskfordeath><relriskfordeath>  <age> 18</age> <sex>0</sex> <cat>8</cat> <value>1.11483344499461</value></relriskfordeath><relriskfordeath>  <age> 18</age> <sex>0</sex> <cat>9</cat> <value>1.16709358206666</value></relriskfordeath><relriskfordeath>  <age> 18</age> <sex>1</sex> <cat>1</cat> <value>0.993466171320549</value></relriskfordeath><relriskfordeath>  <age> 18</age> <sex>1</sex> <cat>2</cat> <value>1</value></relriskfordeath><relriskfordeath>  <age> 18</age> <sex>1</sex> <cat>3</cat> <value>1.00764906857866</value></relriskfordeath><relriskfordeath>  <age> 18</age> <sex>1</sex> <cat>4</cat> <value>1.01626376425269</value></relriskfordeath><relriskfordeath>  <age> 18</age> <sex>1</sex> <cat>5</cat> <value>1.02571595467577</value></relriskfordeath><relriskfordeath>  <age> 18</age> <sex>1</sex> <cat>6</cat> <value>1.03600018259107</value></relriskfordeath><relriskfordeath>  <age> 18</age> <sex>1</sex> <cat>7</cat> <value>1.04716382145478</value></relriskfordeath><relriskfordeath>  <age> 18</age> <sex>1</sex> <cat>8</cat> <value>1.05928183795187</value></relriskfordeath><relriskfordeath>  <age> 18</age> <sex>1</sex> <cat>9</cat> <value>1.08223362997398</value></relriskfordeath><relriskfordeath>  <age> 19</age> <sex>0</sex> <cat>1</cat> <value>0.986983885318164</value></relriskfordeath><relriskfordeath>  <age> 19</age> <sex>0</sex> <cat>2</cat> <value>1</value></relriskfordeath><relriskfordeath>  <age> 19</age> <sex>0</sex> <cat>3</cat> <value>1.01480722190001</value></relriskfordeath><relriskfordeath>  <age> 19</age> <sex>0</sex> <cat>4</cat> <value>1.03145694782434</value></relriskfordeath><relriskfordeath>  <age> 19</age> <sex>0</sex> <cat>5</cat> <value>1.04975840626862</value></relriskfordeath><relriskfordeath>  <age> 19</age> <sex>0</sex> <cat>6</cat> <value>1.0696935395453</value></relriskfordeath><relriskfordeath>  <age> 19</age> <sex>0</sex> <cat>7</cat> <value>1.09134126755063</value></relriskfordeath><relriskfordeath>  <age> 19</age> <sex>0</sex> <cat>8</cat> <value>1.11483344499461</value></relriskfordeath><relriskfordeath>  <age> 19</age> <sex>0</sex> <cat>9</cat> <value>1.16709358206666</value></relriskfordeath><relriskfordeath>  <age> 19</age> <sex>1</sex> <cat>1</cat> <value>0.993466171320549</value></relriskfordeath><relriskfordeath>  <age> 19</age> <sex>1</sex> <cat>2</cat> <value>1</value></relriskfordeath><relriskfordeath>  <age> 19</age> <sex>1</sex> <cat>3</cat> <value>1.00764906857866</value></relriskfordeath><relriskfordeath>  <age> 19</age> <sex>1</sex> <cat>4</cat> <value>1.01626376425269</value></relriskfordeath><relriskfordeath>  <age> 19</age> <sex>1</sex> <cat>5</cat> <value>1.02571595467577</value></relriskfordeath><relriskfordeath>  <age> 19</age> <sex>1</sex> <cat>6</cat> <value>1.03600018259107</value></relriskfordeath><relriskfordeath>  <age> 19</age> <sex>1</sex> <cat>7</cat> <value>1.04716382145478</value></relriskfordeath><relriskfordeath>  <age> 19</age> <sex>1</sex> <cat>8</cat> <value>1.05928183795187</value></relriskfordeath><relriskfordeath>  <age> 19</age> <sex>1</sex> <cat>9</cat> <value>1.08223362997398</value></relriskfordeath><relriskfordeath>  <age> 20</age> <sex>0</sex> <cat>1</cat> <value>0.986983885318164</value></relriskfordeath><relriskfordeath>  <age> 20</age> <sex>0</sex> <cat>2</cat> <value>1</value></relriskfordeath><relriskfordeath>  <age> 20</age> <sex>0</sex> <cat>3</cat> <value>1.01480722190001</value></relriskfordeath><relriskfordeath>  <age> 20</age> <sex>0</sex> <cat>4</cat> <value>1.03145694782434</value></relriskfordeath><relriskfordeath>  <age> 20</age> <sex>0</sex> <cat>5</cat> <value>1.04975840626862</value></relriskfordeath><relriskfordeath>  <age> 20</age> <sex>0</sex> <cat>6</cat> <value>1.0696935395453</value></relriskfordeath><relriskfordeath>  <age> 20</age> <sex>0</sex> <cat>7</cat> <value>1.09134126755063</value></relriskfordeath><relriskfordeath>  <age> 20</age> <sex>0</sex> <cat>8</cat> <value>1.11483344499461</value></relriskfordeath><relriskfordeath>  <age> 20</age> <sex>0</sex> <cat>9</cat> <value>1.16709358206666</value></relriskfordeath><relriskfordeath>  <age> 20</age> <sex>1</sex> <cat>1</cat> <value>0.993466171320549</value></relriskfordeath><relriskfordeath>  <age> 20</age> <sex>1</sex> <cat>2</cat> <value>1</value></relriskfordeath><relriskfordeath>  <age> 20</age> <sex>1</sex> <cat>3</cat> <value>1.00764906857866</value></relriskfordeath><relriskfordeath>  <age> 20</age> <sex>1</sex> <cat>4</cat> <value>1.01626376425269</value></relriskfordeath><relriskfordeath>  <age> 20</age> <sex>1</sex> <cat>5</cat> <value>1.02571595467577</value></relriskfordeath><relriskfordeath>  <age> 20</age> <sex>1</sex> <cat>6</cat> <value>1.03600018259107</value></relriskfordeath><relriskfordeath>  <age> 20</age> <sex>1</sex> <cat>7</cat> <value>1.04716382145478</value></relriskfordeath><relriskfordeath>  <age> 20</age> <sex>1</sex> <cat>8</cat> <value>1.05928183795187</value></relriskfordeath><relriskfordeath>  <age> 20</age> <sex>1</sex> <cat>9</cat> <value>1.08223362997398</value></relriskfordeath><relriskfordeath>  <age> 21</age> <sex>0</sex> <cat>1</cat> <value>0.986983885318164</value></relriskfordeath><relriskfordeath>  <age> 21</age> <sex>0</sex> <cat>2</cat> <value>1</value></relriskfordeath><relriskfordeath>  <age> 21</age> <sex>0</sex> <cat>3</cat> <value>1.01480722190001</value></relriskfordeath><relriskfordeath>  <age> 21</age> <sex>0</sex> <cat>4</cat> <value>1.03145694782434</value></relriskfordeath><relriskfordeath>  <age> 21</age> <sex>0</sex> <cat>5</cat> <value>1.04975840626862</value></relriskfordeath><relriskfordeath>  <age> 21</age> <sex>0</sex> <cat>6</cat> <value>1.0696935395453</value></relriskfordeath><relriskfordeath>  <age> 21</age> <sex>0</sex> <cat>7</cat> <value>1.09134126755063</value></relriskfordeath><relriskfordeath>  <age> 21</age> <sex>0</sex> <cat>8</cat> <value>1.11483344499461</value></relriskfordeath><relriskfordeath>  <age> 21</age> <sex>0</sex> <cat>9</cat> <value>1.16709358206666</value></relriskfordeath><relriskfordeath>  <age> 21</age> <sex>1</sex> <cat>1</cat> <value>0.993466171320549</value></relriskfordeath><relriskfordeath>  <age> 21</age> <sex>1</sex> <cat>2</cat> <value>1</value></relriskfordeath><relriskfordeath>  <age> 21</age> <sex>1</sex> <cat>3</cat> <value>1.00764906857866</value></relriskfordeath><relriskfordeath>  <age> 21</age> <sex>1</sex> <cat>4</cat> <value>1.01626376425269</value></relriskfordeath><relriskfordeath>  <age> 21</age> <sex>1</sex> <cat>5</cat> <value>1.02571595467577</value></relriskfordeath><relriskfordeath>  <age> 21</age> <sex>1</sex> <cat>6</cat> <value>1.03600018259107</value></relriskfordeath><relriskfordeath>  <age> 21</age> <sex>1</sex> <cat>7</cat> <value>1.04716382145478</value></relriskfordeath><relriskfordeath>  <age> 21</age> <sex>1</sex> <cat>8</cat> <value>1.05928183795187</value></relriskfordeath><relriskfordeath>  <age> 21</age> <sex>1</sex> <cat>9</cat> <value>1.08223362997398</value></relriskfordeath><relriskfordeath>  <age> 22</age> <sex>0</sex> <cat>1</cat> <value>0.986983885318164</value></relriskfordeath><relriskfordeath>  <age> 22</age> <sex>0</sex> <cat>2</cat> <value>1</value></relriskfordeath><relriskfordeath>  <age> 22</age> <sex>0</sex> <cat>3</cat> <value>1.01480722190001</value></relriskfordeath><relriskfordeath>  <age> 22</age> <sex>0</sex> <cat>4</cat> <value>1.03145694782434</value></relriskfordeath><relriskfordeath>  <age> 22</age> <sex>0</sex> <cat>5</cat> <value>1.04975840626862</value></relriskfordeath><relriskfordeath>  <age> 22</age> <sex>0</sex> <cat>6</cat> <value>1.0696935395453</value></relriskfordeath><relriskfordeath>  <age> 22</age> <sex>0</sex> <cat>7</cat> <value>1.09134126755063</value></relriskfordeath><relriskfordeath>  <age> 22</age> <sex>0</sex> <cat>8</cat> <value>1.11483344499461</value></relriskfordeath><relriskfordeath>  <age> 22</age> <sex>0</sex> <cat>9</cat> <value>1.16709358206666</value></relriskfordeath><relriskfordeath>  <age> 22</age> <sex>1</sex> <cat>1</cat> <value>0.993466171320549</value></relriskfordeath><relriskfordeath>  <age> 22</age> <sex>1</sex> <cat>2</cat> <value>1</value></relriskfordeath><relriskfordeath>  <age> 22</age> <sex>1</sex> <cat>3</cat> <value>1.00764906857866</value></relriskfordeath><relriskfordeath>  <age> 22</age> <sex>1</sex> <cat>4</cat> <value>1.01626376425269</value></relriskfordeath><relriskfordeath>  <age> 22</age> <sex>1</sex> <cat>5</cat> <value>1.02571595467577</value></relriskfordeath><relriskfordeath>  <age> 22</age> <sex>1</sex> <cat>6</cat> <value>1.03600018259107</value></relriskfordeath><relriskfordeath>  <age> 22</age> <sex>1</sex> <cat>7</cat> <value>1.04716382145478</value></relriskfordeath><relriskfordeath>  <age> 22</age> <sex>1</sex> <cat>8</cat> <value>1.05928183795187</value></relriskfordeath><relriskfordeath>  <age> 22</age> <sex>1</sex> <cat>9</cat> <value>1.08223362997398</value></relriskfordeath><relriskfordeath>  <age> 23</age> <sex>0</sex> <cat>1</cat> <value>0.986983885318164</value></relriskfordeath><relriskfordeath>  <age> 23</age> <sex>0</sex> <cat>2</cat> <value>1</value></relriskfordeath><relriskfordeath>  <age> 23</age> <sex>0</sex> <cat>3</cat> <value>1.01480722190001</value></relriskfordeath><relriskfordeath>  <age> 23</age> <sex>0</sex> <cat>4</cat> <value>1.03145694782434</value></relriskfordeath><relriskfordeath>  <age> 23</age> <sex>0</sex> <cat>5</cat> <value>1.04975840626862</value></relriskfordeath><relriskfordeath>  <age> 23</age> <sex>0</sex> <cat>6</cat> <value>1.0696935395453</value></relriskfordeath><relriskfordeath>  <age> 23</age> <sex>0</sex> <cat>7</cat> <value>1.09134126755063</value></relriskfordeath><relriskfordeath>  <age> 23</age> <sex>0</sex> <cat>8</cat> <value>1.11483344499461</value></relriskfordeath><relriskfordeath>  <age> 23</age> <sex>0</sex> <cat>9</cat> <value>1.16709358206666</value></relriskfordeath><relriskfordeath>  <age> 23</age> <sex>1</sex> <cat>1</cat> <value>0.993466171320549</value></relriskfordeath><relriskfordeath>  <age> 23</age> <sex>1</sex> <cat>2</cat> <value>1</value></relriskfordeath><relriskfordeath>  <age> 23</age> <sex>1</sex> <cat>3</cat> <value>1.00764906857866</value></relriskfordeath><relriskfordeath>  <age> 23</age> <sex>1</sex> <cat>4</cat> <value>1.01626376425269</value></relriskfordeath><relriskfordeath>  <age> 23</age> <sex>1</sex> <cat>5</cat> <value>1.02571595467577</value></relriskfordeath><relriskfordeath>  <age> 23</age> <sex>1</sex> <cat>6</cat> <value>1.03600018259107</value></relriskfordeath><relriskfordeath>  <age> 23</age> <sex>1</sex> <cat>7</cat> <value>1.04716382145478</value></relriskfordeath><relriskfordeath>  <age> 23</age> <sex>1</sex> <cat>8</cat> <value>1.05928183795187</value></relriskfordeath><relriskfordeath>  <age> 23</age> <sex>1</sex> <cat>9</cat> <value>1.08223362997398</value></relriskfordeath><relriskfordeath>  <age> 24</age> <sex>0</sex> <cat>1</cat> <value>0.986983885318164</value></relriskfordeath><relriskfordeath>  <age> 24</age> <sex>0</sex> <cat>2</cat> <value>1</value></relriskfordeath><relriskfordeath>  <age> 24</age> <sex>0</sex> <cat>3</cat> <value>1.01480722190001</value></relriskfordeath><relriskfordeath>  <age> 24</age> <sex>0</sex> <cat>4</cat> <value>1.03145694782434</value></relriskfordeath><relriskfordeath>  <age> 24</age> <sex>0</sex> <cat>5</cat> <value>1.04975840626862</value></relriskfordeath><relriskfordeath>  <age> 24</age> <sex>0</sex> <cat>6</cat> <value>1.0696935395453</value></relriskfordeath><relriskfordeath>  <age> 24</age> <sex>0</sex> <cat>7</cat> <value>1.09134126755063</value></relriskfordeath><relriskfordeath>  <age> 24</age> <sex>0</sex> <cat>8</cat> <value>1.11483344499461</value></relriskfordeath><relriskfordeath>  <age> 24</age> <sex>0</sex> <cat>9</cat> <value>1.16709358206666</value></relriskfordeath><relriskfordeath>  <age> 24</age> <sex>1</sex> <cat>1</cat> <value>0.993466171320549</value></relriskfordeath><relriskfordeath>  <age> 24</age> <sex>1</sex> <cat>2</cat> <value>1</value></relriskfordeath><relriskfordeath>  <age> 24</age> <sex>1</sex> <cat>3</cat> <value>1.00764906857866</value></relriskfordeath><relriskfordeath>  <age> 24</age> <sex>1</sex> <cat>4</cat> <value>1.01626376425269</value></relriskfordeath><relriskfordeath>  <age> 24</age> <sex>1</sex> <cat>5</cat> <value>1.02571595467577</value></relriskfordeath><relriskfordeath>  <age> 24</age> <sex>1</sex> <cat>6</cat> <value>1.03600018259107</value></relriskfordeath><relriskfordeath>  <age> 24</age> <sex>1</sex> <cat>7</cat> <value>1.04716382145478</value></relriskfordeath><relriskfordeath>  <age> 24</age> <sex>1</sex> <cat>8</cat> <value>1.05928183795187</value></relriskfordeath><relriskfordeath>  <age> 24</age> <sex>1</sex> <cat>9</cat> <value>1.08223362997398</value></relriskfordeath><relriskfordeath>  <age> 25</age> <sex>0</sex> <cat>1</cat> <value>0.986983885318164</value></relriskfordeath><relriskfordeath>  <age> 25</age> <sex>0</sex> <cat>2</cat> <value>1</value></relriskfordeath><relriskfordeath>  <age> 25</age> <sex>0</sex> <cat>3</cat> <value>1.01480722190001</value></relriskfordeath><relriskfordeath>  <age> 25</age> <sex>0</sex> <cat>4</cat> <value>1.03145694782434</value></relriskfordeath><relriskfordeath>  <age> 25</age> <sex>0</sex> <cat>5</cat> <value>1.04975840626862</value></relriskfordeath><relriskfordeath>  <age> 25</age> <sex>0</sex> <cat>6</cat> <value>1.0696935395453</value></relriskfordeath><relriskfordeath>  <age> 25</age> <sex>0</sex> <cat>7</cat> <value>1.09134126755063</value></relriskfordeath><relriskfordeath>  <age> 25</age> <sex>0</sex> <cat>8</cat> <value>1.11483344499461</value></relriskfordeath><relriskfordeath>  <age> 25</age> <sex>0</sex> <cat>9</cat> <value>1.16709358206666</value></relriskfordeath><relriskfordeath>  <age> 25</age> <sex>1</sex> <cat>1</cat> <value>0.993466171320549</value></relriskfordeath><relriskfordeath>  <age> 25</age> <sex>1</sex> <cat>2</cat> <value>1</value></relriskfordeath><relriskfordeath>  <age> 25</age> <sex>1</sex> <cat>3</cat> <value>1.00764906857866</value></relriskfordeath><relriskfordeath>  <age> 25</age> <sex>1</sex> <cat>4</cat> <value>1.01626376425269</value></relriskfordeath><relriskfordeath>  <age> 25</age> <sex>1</sex> <cat>5</cat> <value>1.02571595467577</value></relriskfordeath><relriskfordeath>  <age> 25</age> <sex>1</sex> <cat>6</cat> <value>1.03600018259107</value></relriskfordeath><relriskfordeath>  <age> 25</age> <sex>1</sex> <cat>7</cat> <value>1.04716382145478</value></relriskfordeath><relriskfordeath>  <age> 25</age> <sex>1</sex> <cat>8</cat> <value>1.05928183795187</value></relriskfordeath><relriskfordeath>  <age> 25</age> <sex>1</sex> <cat>9</cat> <value>1.08223362997398</value></relriskfordeath><relriskfordeath>  <age> 26</age> <sex>0</sex> <cat>1</cat> <value>0.986983885318164</value></relriskfordeath><relriskfordeath>  <age> 26</age> <sex>0</sex> <cat>2</cat> <value>1</value></relriskfordeath><relriskfordeath>  <age> 26</age> <sex>0</sex> <cat>3</cat> <value>1.01480722190001</value></relriskfordeath><relriskfordeath>  <age> 26</age> <sex>0</sex> <cat>4</cat> <value>1.03145694782434</value></relriskfordeath><relriskfordeath>  <age> 26</age> <sex>0</sex> <cat>5</cat> <value>1.04975840626862</value></relriskfordeath><relriskfordeath>  <age> 26</age> <sex>0</sex> <cat>6</cat> <value>1.0696935395453</value></relriskfordeath><relriskfordeath>  <age> 26</age> <sex>0</sex> <cat>7</cat> <value>1.09134126755063</value></relriskfordeath><relriskfordeath>  <age> 26</age> <sex>0</sex> <cat>8</cat> <value>1.11483344499461</value></relriskfordeath><relriskfordeath>  <age> 26</age> <sex>0</sex> <cat>9</cat> <value>1.16709358206666</value></relriskfordeath><relriskfordeath>  <age> 26</age> <sex>1</sex> <cat>1</cat> <value>0.993466171320549</value></relriskfordeath><relriskfordeath>  <age> 26</age> <sex>1</sex> <cat>2</cat> <value>1</value></relriskfordeath><relriskfordeath>  <age> 26</age> <sex>1</sex> <cat>3</cat> <value>1.00764906857866</value></relriskfordeath><relriskfordeath>  <age> 26</age> <sex>1</sex> <cat>4</cat> <value>1.01626376425269</value></relriskfordeath><relriskfordeath>  <age> 26</age> <sex>1</sex> <cat>5</cat> <value>1.02571595467577</value></relriskfordeath><relriskfordeath>  <age> 26</age> <sex>1</sex> <cat>6</cat> <value>1.03600018259107</value></relriskfordeath><relriskfordeath>  <age> 26</age> <sex>1</sex> <cat>7</cat> <value>1.04716382145478</value></relriskfordeath><relriskfordeath>  <age> 26</age> <sex>1</sex> <cat>8</cat> <value>1.05928183795187</value></relriskfordeath><relriskfordeath>  <age> 26</age> <sex>1</sex> <cat>9</cat> <value>1.08223362997398</value></relriskfordeath><relriskfordeath>  <age> 27</age> <sex>0</sex> <cat>1</cat> <value>0.986983885318164</value></relriskfordeath><relriskfordeath>  <age> 27</age> <sex>0</sex> <cat>2</cat> <value>1</value></relriskfordeath><relriskfordeath>  <age> 27</age> <sex>0</sex> <cat>3</cat> <value>1.01480722190001</value></relriskfordeath><relriskfordeath>  <age> 27</age> <sex>0</sex> <cat>4</cat> <value>1.03145694782434</value></relriskfordeath><relriskfordeath>  <age> 27</age> <sex>0</sex> <cat>5</cat> <value>1.04975840626862</value></relriskfordeath><relriskfordeath>  <age> 27</age> <sex>0</sex> <cat>6</cat> <value>1.0696935395453</value></relriskfordeath><relriskfordeath>  <age> 27</age> <sex>0</sex> <cat>7</cat> <value>1.09134126755063</value></relriskfordeath><relriskfordeath>  <age> 27</age> <sex>0</sex> <cat>8</cat> <value>1.11483344499461</value></relriskfordeath><relriskfordeath>  <age> 27</age> <sex>0</sex> <cat>9</cat> <value>1.16709358206666</value></relriskfordeath><relriskfordeath>  <age> 27</age> <sex>1</sex> <cat>1</cat> <value>0.993466171320549</value></relriskfordeath><relriskfordeath>  <age> 27</age> <sex>1</sex> <cat>2</cat> <value>1</value></relriskfordeath><relriskfordeath>  <age> 27</age> <sex>1</sex> <cat>3</cat> <value>1.00764906857866</value></relriskfordeath><relriskfordeath>  <age> 27</age> <sex>1</sex> <cat>4</cat> <value>1.01626376425269</value></relriskfordeath><relriskfordeath>  <age> 27</age> <sex>1</sex> <cat>5</cat> <value>1.02571595467577</value></relriskfordeath><relriskfordeath>  <age> 27</age> <sex>1</sex> <cat>6</cat> <value>1.03600018259107</value></relriskfordeath><relriskfordeath>  <age> 27</age> <sex>1</sex> <cat>7</cat> <value>1.04716382145478</value></relriskfordeath><relriskfordeath>  <age> 27</age> <sex>1</sex> <cat>8</cat> <value>1.05928183795187</value></relriskfordeath><relriskfordeath>  <age> 27</age> <sex>1</sex> <cat>9</cat> <value>1.08223362997398</value></relriskfordeath><relriskfordeath>  <age> 28</age> <sex>0</sex> <cat>1</cat> <value>0.986983885318164</value></relriskfordeath><relriskfordeath>  <age> 28</age> <sex>0</sex> <cat>2</cat> <value>1</value></relriskfordeath><relriskfordeath>  <age> 28</age> <sex>0</sex> <cat>3</cat> <value>1.01480722190001</value></relriskfordeath><relriskfordeath>  <age> 28</age> <sex>0</sex> <cat>4</cat> <value>1.03145694782434</value></relriskfordeath><relriskfordeath>  <age> 28</age> <sex>0</sex> <cat>5</cat> <value>1.04975840626862</value></relriskfordeath><relriskfordeath>  <age> 28</age> <sex>0</sex> <cat>6</cat> <value>1.0696935395453</value></relriskfordeath><relriskfordeath>  <age> 28</age> <sex>0</sex> <cat>7</cat> <value>1.09134126755063</value></relriskfordeath><relriskfordeath>  <age> 28</age> <sex>0</sex> <cat>8</cat> <value>1.11483344499461</value></relriskfordeath><relriskfordeath>  <age> 28</age> <sex>0</sex> <cat>9</cat> <value>1.16709358206666</value></relriskfordeath><relriskfordeath>  <age> 28</age> <sex>1</sex> <cat>1</cat> <value>0.993466171320549</value></relriskfordeath><relriskfordeath>  <age> 28</age> <sex>1</sex> <cat>2</cat> <value>1</value></relriskfordeath><relriskfordeath>  <age> 28</age> <sex>1</sex> <cat>3</cat> <value>1.00764906857866</value></relriskfordeath><relriskfordeath>  <age> 28</age> <sex>1</sex> <cat>4</cat> <value>1.01626376425269</value></relriskfordeath><relriskfordeath>  <age> 28</age> <sex>1</sex> <cat>5</cat> <value>1.02571595467577</value></relriskfordeath><relriskfordeath>  <age> 28</age> <sex>1</sex> <cat>6</cat> <value>1.03600018259107</value></relriskfordeath><relriskfordeath>  <age> 28</age> <sex>1</sex> <cat>7</cat> <value>1.04716382145478</value></relriskfordeath><relriskfordeath>  <age> 28</age> <sex>1</sex> <cat>8</cat> <value>1.05928183795187</value></relriskfordeath><relriskfordeath>  <age> 28</age> <sex>1</sex> <cat>9</cat> <value>1.08223362997398</value></relriskfordeath><relriskfordeath>  <age> 29</age> <sex>0</sex> <cat>1</cat> <value>0.986983885318164</value></relriskfordeath><relriskfordeath>  <age> 29</age> <sex>0</sex> <cat>2</cat> <value>1</value></relriskfordeath><relriskfordeath>  <age> 29</age> <sex>0</sex> <cat>3</cat> <value>1.01480722190001</value></relriskfordeath><relriskfordeath>  <age> 29</age> <sex>0</sex> <cat>4</cat> <value>1.03145694782434</value></relriskfordeath><relriskfordeath>  <age> 29</age> <sex>0</sex> <cat>5</cat> <value>1.04975840626862</value></relriskfordeath><relriskfordeath>  <age> 29</age> <sex>0</sex> <cat>6</cat> <value>1.0696935395453</value></relriskfordeath><relriskfordeath>  <age> 29</age> <sex>0</sex> <cat>7</cat> <value>1.09134126755063</value></relriskfordeath><relriskfordeath>  <age> 29</age> <sex>0</sex> <cat>8</cat> <value>1.11483344499461</value></relriskfordeath><relriskfordeath>  <age> 29</age> <sex>0</sex> <cat>9</cat> <value>1.16709358206666</value></relriskfordeath><relriskfordeath>  <age> 29</age> <sex>1</sex> <cat>1</cat> <value>0.993466171320549</value></relriskfordeath><relriskfordeath>  <age> 29</age> <sex>1</sex> <cat>2</cat> <value>1</value></relriskfordeath><relriskfordeath>  <age> 29</age> <sex>1</sex> <cat>3</cat> <value>1.00764906857866</value></relriskfordeath><relriskfordeath>  <age> 29</age> <sex>1</sex> <cat>4</cat> <value>1.01626376425269</value></relriskfordeath><relriskfordeath>  <age> 29</age> <sex>1</sex> <cat>5</cat> <value>1.02571595467577</value></relriskfordeath><relriskfordeath>  <age> 29</age> <sex>1</sex> <cat>6</cat> <value>1.03600018259107</value></relriskfordeath><relriskfordeath>  <age> 29</age> <sex>1</sex> <cat>7</cat> <value>1.04716382145478</value></relriskfordeath><relriskfordeath>  <age> 29</age> <sex>1</sex> <cat>8</cat> <value>1.05928183795187</value></relriskfordeath><relriskfordeath>  <age> 29</age> <sex>1</sex> <cat>9</cat> <value>1.08223362997398</value></relriskfordeath><relriskfordeath>  <age> 30</age> <sex>0</sex> <cat>1</cat> <value>0.986983885318164</value></relriskfordeath><relriskfordeath>  <age> 30</age> <sex>0</sex> <cat>2</cat> <value>1</value></relriskfordeath><relriskfordeath>  <age> 30</age> <sex>0</sex> <cat>3</cat> <value>1.01480722190001</value></relriskfordeath><relriskfordeath>  <age> 30</age> <sex>0</sex> <cat>4</cat> <value>1.03145694782434</value></relriskfordeath><relriskfordeath>  <age> 30</age> <sex>0</sex> <cat>5</cat> <value>1.04975840626862</value></relriskfordeath><relriskfordeath>  <age> 30</age> <sex>0</sex> <cat>6</cat> <value>1.0696935395453</value></relriskfordeath><relriskfordeath>  <age> 30</age> <sex>0</sex> <cat>7</cat> <value>1.09134126755063</value></relriskfordeath><relriskfordeath>  <age> 30</age> <sex>0</sex> <cat>8</cat> <value>1.11483344499461</value></relriskfordeath><relriskfordeath>  <age> 30</age> <sex>0</sex> <cat>9</cat> <value>1.16709358206666</value></relriskfordeath><relriskfordeath>  <age> 30</age> <sex>1</sex> <cat>1</cat> <value>0.993466171320549</value></relriskfordeath><relriskfordeath>  <age> 30</age> <sex>1</sex> <cat>2</cat> <value>1</value></relriskfordeath><relriskfordeath>  <age> 30</age> <sex>1</sex> <cat>3</cat> <value>1.00764906857866</value></relriskfordeath><relriskfordeath>  <age> 30</age> <sex>1</sex> <cat>4</cat> <value>1.01626376425269</value></relriskfordeath><relriskfordeath>  <age> 30</age> <sex>1</sex> <cat>5</cat> <value>1.02571595467577</value></relriskfordeath><relriskfordeath>  <age> 30</age> <sex>1</sex> <cat>6</cat> <value>1.03600018259107</value></relriskfordeath><relriskfordeath>  <age> 30</age> <sex>1</sex> <cat>7</cat> <value>1.04716382145478</value></relriskfordeath><relriskfordeath>  <age> 30</age> <sex>1</sex> <cat>8</cat> <value>1.05928183795187</value></relriskfordeath><relriskfordeath>  <age> 30</age> <sex>1</sex> <cat>9</cat> <value>1.08223362997398</value></relriskfordeath><relriskfordeath>  <age> 31</age> <sex>0</sex> <cat>1</cat> <value>0.986983885318164</value></relriskfordeath><relriskfordeath>  <age> 31</age> <sex>0</sex> <cat>2</cat> <value>1</value></relriskfordeath><relriskfordeath>  <age> 31</age> <sex>0</sex> <cat>3</cat> <value>1.01480722190001</value></relriskfordeath><relriskfordeath>  <age> 31</age> <sex>0</sex> <cat>4</cat> <value>1.03145694782434</value></relriskfordeath><relriskfordeath>  <age> 31</age> <sex>0</sex> <cat>5</cat> <value>1.04975840626862</value></relriskfordeath><relriskfordeath>  <age> 31</age> <sex>0</sex> <cat>6</cat> <value>1.0696935395453</value></relriskfordeath><relriskfordeath>  <age> 31</age> <sex>0</sex> <cat>7</cat> <value>1.09134126755063</value></relriskfordeath><relriskfordeath>  <age> 31</age> <sex>0</sex> <cat>8</cat> <value>1.11483344499461</value></relriskfordeath><relriskfordeath>  <age> 31</age> <sex>0</sex> <cat>9</cat> <value>1.16709358206666</value></relriskfordeath><relriskfordeath>  <age> 31</age> <sex>1</sex> <cat>1</cat> <value>0.993466171320549</value></relriskfordeath><relriskfordeath>  <age> 31</age> <sex>1</sex> <cat>2</cat> <value>1</value></relriskfordeath><relriskfordeath>  <age> 31</age> <sex>1</sex> <cat>3</cat> <value>1.00764906857866</value></relriskfordeath><relriskfordeath>  <age> 31</age> <sex>1</sex> <cat>4</cat> <value>1.01626376425269</value></relriskfordeath><relriskfordeath>  <age> 31</age> <sex>1</sex> <cat>5</cat> <value>1.02571595467577</value></relriskfordeath><relriskfordeath>  <age> 31</age> <sex>1</sex> <cat>6</cat> <value>1.03600018259107</value></relriskfordeath><relriskfordeath>  <age> 31</age> <sex>1</sex> <cat>7</cat> <value>1.04716382145478</value></relriskfordeath><relriskfordeath>  <age> 31</age> <sex>1</sex> <cat>8</cat> <value>1.05928183795187</value></relriskfordeath><relriskfordeath>  <age> 31</age> <sex>1</sex> <cat>9</cat> <value>1.08223362997398</value></relriskfordeath><relriskfordeath>  <age> 32</age> <sex>0</sex> <cat>1</cat> <value>0.986983885318164</value></relriskfordeath><relriskfordeath>  <age> 32</age> <sex>0</sex> <cat>2</cat> <value>1</value></relriskfordeath><relriskfordeath>  <age> 32</age> <sex>0</sex> <cat>3</cat> <value>1.01480722190001</value></relriskfordeath><relriskfordeath>  <age> 32</age> <sex>0</sex> <cat>4</cat> <value>1.03145694782434</value></relriskfordeath><relriskfordeath>  <age> 32</age> <sex>0</sex> <cat>5</cat> <value>1.04975840626862</value></relriskfordeath><relriskfordeath>  <age> 32</age> <sex>0</sex> <cat>6</cat> <value>1.0696935395453</value></relriskfordeath><relriskfordeath>  <age> 32</age> <sex>0</sex> <cat>7</cat> <value>1.09134126755063</value></relriskfordeath><relriskfordeath>  <age> 32</age> <sex>0</sex> <cat>8</cat> <value>1.11483344499461</value></relriskfordeath><relriskfordeath>  <age> 32</age> <sex>0</sex> <cat>9</cat> <value>1.16709358206666</value></relriskfordeath><relriskfordeath>  <age> 32</age> <sex>1</sex> <cat>1</cat> <value>0.993466171320549</value></relriskfordeath><relriskfordeath>  <age> 32</age> <sex>1</sex> <cat>2</cat> <value>1</value></relriskfordeath><relriskfordeath>  <age> 32</age> <sex>1</sex> <cat>3</cat> <value>1.00764906857866</value></relriskfordeath><relriskfordeath>  <age> 32</age> <sex>1</sex> <cat>4</cat> <value>1.01626376425269</value></relriskfordeath><relriskfordeath>  <age> 32</age> <sex>1</sex> <cat>5</cat> <value>1.02571595467577</value></relriskfordeath><relriskfordeath>  <age> 32</age> <sex>1</sex> <cat>6</cat> <value>1.03600018259107</value></relriskfordeath><relriskfordeath>  <age> 32</age> <sex>1</sex> <cat>7</cat> <value>1.04716382145478</value></relriskfordeath><relriskfordeath>  <age> 32</age> <sex>1</sex> <cat>8</cat> <value>1.05928183795187</value></relriskfordeath><relriskfordeath>  <age> 32</age> <sex>1</sex> <cat>9</cat> <value>1.08223362997398</value></relriskfordeath><relriskfordeath>  <age> 33</age> <sex>0</sex> <cat>1</cat> <value>0.986983885318164</value></relriskfordeath><relriskfordeath>  <age> 33</age> <sex>0</sex> <cat>2</cat> <value>1</value></relriskfordeath><relriskfordeath>  <age> 33</age> <sex>0</sex> <cat>3</cat> <value>1.01480722190001</value></relriskfordeath><relriskfordeath>  <age> 33</age> <sex>0</sex> <cat>4</cat> <value>1.03145694782434</value></relriskfordeath><relriskfordeath>  <age> 33</age> <sex>0</sex> <cat>5</cat> <value>1.04975840626862</value></relriskfordeath><relriskfordeath>  <age> 33</age> <sex>0</sex> <cat>6</cat> <value>1.0696935395453</value></relriskfordeath><relriskfordeath>  <age> 33</age> <sex>0</sex> <cat>7</cat> <value>1.09134126755063</value></relriskfordeath><relriskfordeath>  <age> 33</age> <sex>0</sex> <cat>8</cat> <value>1.11483344499461</value></relriskfordeath><relriskfordeath>  <age> 33</age> <sex>0</sex> <cat>9</cat> <value>1.16709358206666</value></relriskfordeath><relriskfordeath>  <age> 33</age> <sex>1</sex> <cat>1</cat> <value>0.993466171320549</value></relriskfordeath><relriskfordeath>  <age> 33</age> <sex>1</sex> <cat>2</cat> <value>1</value></relriskfordeath><relriskfordeath>  <age> 33</age> <sex>1</sex> <cat>3</cat> <value>1.00764906857866</value></relriskfordeath><relriskfordeath>  <age> 33</age> <sex>1</sex> <cat>4</cat> <value>1.01626376425269</value></relriskfordeath><relriskfordeath>  <age> 33</age> <sex>1</sex> <cat>5</cat> <value>1.02571595467577</value></relriskfordeath><relriskfordeath>  <age> 33</age> <sex>1</sex> <cat>6</cat> <value>1.03600018259107</value></relriskfordeath><relriskfordeath>  <age> 33</age> <sex>1</sex> <cat>7</cat> <value>1.04716382145478</value></relriskfordeath><relriskfordeath>  <age> 33</age> <sex>1</sex> <cat>8</cat> <value>1.05928183795187</value></relriskfordeath><relriskfordeath>  <age> 33</age> <sex>1</sex> <cat>9</cat> <value>1.08223362997398</value></relriskfordeath><relriskfordeath>  <age> 34</age> <sex>0</sex> <cat>1</cat> <value>0.986983885318164</value></relriskfordeath><relriskfordeath>  <age> 34</age> <sex>0</sex> <cat>2</cat> <value>1</value></relriskfordeath><relriskfordeath>  <age> 34</age> <sex>0</sex> <cat>3</cat> <value>1.01480722190001</value></relriskfordeath><relriskfordeath>  <age> 34</age> <sex>0</sex> <cat>4</cat> <value>1.03145694782434</value></relriskfordeath><relriskfordeath>  <age> 34</age> <sex>0</sex> <cat>5</cat> <value>1.04975840626862</value></relriskfordeath><relriskfordeath>  <age> 34</age> <sex>0</sex> <cat>6</cat> <value>1.0696935395453</value></relriskfordeath><relriskfordeath>  <age> 34</age> <sex>0</sex> <cat>7</cat> <value>1.09134126755063</value></relriskfordeath><relriskfordeath>  <age> 34</age> <sex>0</sex> <cat>8</cat> <value>1.11483344499461</value></relriskfordeath><relriskfordeath>  <age> 34</age> <sex>0</sex> <cat>9</cat> <value>1.16709358206666</value></relriskfordeath><relriskfordeath>  <age> 34</age> <sex>1</sex> <cat>1</cat> <value>0.993466171320549</value></relriskfordeath><relriskfordeath>  <age> 34</age> <sex>1</sex> <cat>2</cat> <value>1</value></relriskfordeath><relriskfordeath>  <age> 34</age> <sex>1</sex> <cat>3</cat> <value>1.00764906857866</value></relriskfordeath><relriskfordeath>  <age> 34</age> <sex>1</sex> <cat>4</cat> <value>1.01626376425269</value></relriskfordeath><relriskfordeath>  <age> 34</age> <sex>1</sex> <cat>5</cat> <value>1.02571595467577</value></relriskfordeath><relriskfordeath>  <age> 34</age> <sex>1</sex> <cat>6</cat> <value>1.03600018259107</value></relriskfordeath><relriskfordeath>  <age> 34</age> <sex>1</sex> <cat>7</cat> <value>1.04716382145478</value></relriskfordeath><relriskfordeath>  <age> 34</age> <sex>1</sex> <cat>8</cat> <value>1.05928183795187</value></relriskfordeath><relriskfordeath>  <age> 34</age> <sex>1</sex> <cat>9</cat> <value>1.08223362997398</value></relriskfordeath><relriskfordeath>  <age> 35</age> <sex>0</sex> <cat>1</cat> <value>0.988447228325342</value></relriskfordeath><relriskfordeath>  <age> 35</age> <sex>0</sex> <cat>2</cat> <value>1</value></relriskfordeath><relriskfordeath>  <age> 35</age> <sex>0</sex> <cat>3</cat> <value>1.01311826363287</value></relriskfordeath><relriskfordeath>  <age> 35</age> <sex>0</sex> <cat>4</cat> <value>1.02783818707616</value></relriskfordeath><relriskfordeath>  <age> 35</age> <sex>0</sex> <cat>5</cat> <value>1.04398133183128</value></relriskfordeath><relriskfordeath>  <age> 35</age> <sex>0</sex> <cat>6</cat> <value>1.06152200470762</value></relriskfordeath><relriskfordeath>  <age> 35</age> <sex>0</sex> <cat>7</cat> <value>1.08051910414364</value></relriskfordeath><relriskfordeath>  <age> 35</age> <sex>0</sex> <cat>8</cat> <value>1.10107647055608</value></relriskfordeath><relriskfordeath>  <age> 35</age> <sex>0</sex> <cat>9</cat> <value>1.14654633809094</value></relriskfordeath><relriskfordeath>  <age> 35</age> <sex>1</sex> <cat>1</cat> <value>0.994281924329852</value></relriskfordeath><relriskfordeath>  <age> 35</age> <sex>1</sex> <cat>2</cat> <value>1</value></relriskfordeath><relriskfordeath>  <age> 35</age> <sex>1</sex> <cat>3</cat> <value>1.00668046137686</value></relriskfordeath><relriskfordeath>  <age> 35</age> <sex>1</sex> <cat>4</cat> <value>1.01418642610876</value></relriskfordeath><relriskfordeath>  <age> 35</age> <sex>1</sex> <cat>5</cat> <value>1.02240027337632</value></relriskfordeath><relriskfordeath>  <age> 35</age> <sex>1</sex> <cat>6</cat> <value>1.03131120574205</value></relriskfordeath><relriskfordeath>  <age> 35</age> <sex>1</sex> <cat>7</cat> <value>1.04095353010611</value></relriskfordeath><relriskfordeath>  <age> 35</age> <sex>1</sex> <cat>8</cat> <value>1.05138418110654</value></relriskfordeath><relriskfordeath>  <age> 35</age> <sex>1</sex> <cat>9</cat> <value>1.07101333955103</value></relriskfordeath><relriskfordeath>  <age> 36</age> <sex>0</sex> <cat>1</cat> <value>0.988466740460142</value></relriskfordeath><relriskfordeath>  <age> 36</age> <sex>0</sex> <cat>2</cat> <value>1</value></relriskfordeath><relriskfordeath>  <age> 36</age> <sex>0</sex> <cat>3</cat> <value>1.01309642767687</value></relriskfordeath><relriskfordeath>  <age> 36</age> <sex>0</sex> <cat>4</cat> <value>1.02779226630707</value></relriskfordeath><relriskfordeath>  <age> 36</age> <sex>0</sex> <cat>5</cat> <value>1.04390951769773</value></relriskfordeath><relriskfordeath>  <age> 36</age> <sex>0</sex> <cat>6</cat> <value>1.06142268640463</value></relriskfordeath><relriskfordeath>  <age> 36</age> <sex>0</sex> <cat>7</cat> <value>1.08039075551083</value></relriskfordeath><relriskfordeath>  <age> 36</age> <sex>0</sex> <cat>8</cat> <value>1.1009176143461</value></relriskfordeath><relriskfordeath>  <age> 36</age> <sex>0</sex> <cat>9</cat> <value>1.14632432054065</value></relriskfordeath><relriskfordeath>  <age> 36</age> <sex>1</sex> <cat>1</cat> <value>0.994149235415896</value></relriskfordeath><relriskfordeath>  <age> 36</age> <sex>1</sex> <cat>2</cat> <value>1</value></relriskfordeath><relriskfordeath>  <age> 36</age> <sex>1</sex> <cat>3</cat> <value>1.00683716948594</value></relriskfordeath><relriskfordeath>  <age> 36</age> <sex>1</sex> <cat>4</cat> <value>1.01452141059714</value></relriskfordeath><relriskfordeath>  <age> 36</age> <sex>1</sex> <cat>5</cat> <value>1.02293303322216</value></relriskfordeath><relriskfordeath>  <age> 36</age> <sex>1</sex> <cat>6</cat> <value>1.0320617068607</value></relriskfordeath><relriskfordeath>  <age> 36</age> <sex>1</sex> <cat>7</cat> <value>1.0419433803932</value></relriskfordeath><relriskfordeath>  <age> 36</age> <sex>1</sex> <cat>8</cat> <value>1.05263732831045</value></relriskfordeath><relriskfordeath>  <age> 36</age> <sex>1</sex> <cat>9</cat> <value>1.07277726244794</value></relriskfordeath><relriskfordeath>  <age> 37</age> <sex>0</sex> <cat>1</cat> <value>0.988439885485203</value></relriskfordeath><relriskfordeath>  <age> 37</age> <sex>0</sex> <cat>2</cat> <value>1</value></relriskfordeath><relriskfordeath>  <age> 37</age> <sex>0</sex> <cat>3</cat> <value>1.01312780240972</value></relriskfordeath><relriskfordeath>  <age> 37</age> <sex>0</sex> <cat>4</cat> <value>1.0278599688449</value></relriskfordeath><relriskfordeath>  <age> 37</age> <sex>0</sex> <cat>5</cat> <value>1.04401842725378</value></relriskfordeath><relriskfordeath>  <age> 37</age> <sex>0</sex> <cat>6</cat> <value>1.06157798773474</value></relriskfordeath><relriskfordeath>  <age> 37</age> <sex>0</sex> <cat>7</cat> <value>1.08059819481396</value></relriskfordeath><relriskfordeath>  <age> 37</age> <sex>0</sex> <cat>8</cat> <value>1.10118368487051</value></relriskfordeath><relriskfordeath>  <age> 37</age> <sex>0</sex> <cat>9</cat> <value>1.14673014160433</value></relriskfordeath><relriskfordeath>  <age> 37</age> <sex>1</sex> <cat>1</cat> <value>0.99398318860359</value></relriskfordeath><relriskfordeath>  <age> 37</age> <sex>1</sex> <cat>2</cat> <value>1</value></relriskfordeath><relriskfordeath>  <age> 37</age> <sex>1</sex> <cat>3</cat> <value>1.00703264286536</value></relriskfordeath><relriskfordeath>  <age> 37</age> <sex>1</sex> <cat>4</cat> <value>1.01493843742659</value></relriskfordeath><relriskfordeath>  <age> 37</age> <sex>1</sex> <cat>5</cat> <value>1.0235948438045</value></relriskfordeath><relriskfordeath>  <age> 37</age> <sex>1</sex> <cat>6</cat> <value>1.03299182837691</value></relriskfordeath><relriskfordeath>  <age> 37</age> <sex>1</sex> <cat>7</cat> <value>1.04316705209631</value></relriskfordeath><relriskfordeath>  <age> 37</age> <sex>1</sex> <cat>8</cat> <value>1.05418230079339</value></relriskfordeath><relriskfordeath>  <age> 37</age> <sex>1</sex> <cat>9</cat> <value>1.07493986023875</value></relriskfordeath><relriskfordeath>  <age> 38</age> <sex>0</sex> <cat>1</cat> <value>0.988370372550149</value></relriskfordeath><relriskfordeath>  <age> 38</age> <sex>0</sex> <cat>2</cat> <value>1</value></relriskfordeath><relriskfordeath>  <age> 38</age> <sex>0</sex> <cat>3</cat> <value>1.0132081433069</value></relriskfordeath><relriskfordeath>  <age> 38</age> <sex>0</sex> <cat>4</cat> <value>1.02803224665728</value></relriskfordeath><relriskfordeath>  <age> 38</age> <sex>0</sex> <cat>5</cat> <value>1.04429369622838</value></relriskfordeath><relriskfordeath>  <age> 38</age> <sex>0</sex> <cat>6</cat> <value>1.06196771249056</value></relriskfordeath><relriskfordeath>  <age> 38</age> <sex>0</sex> <cat>7</cat> <value>1.08111484679301</value></relriskfordeath><relriskfordeath>  <age> 38</age> <sex>0</sex> <cat>8</cat> <value>1.10184113302114</value></relriskfordeath><relriskfordeath>  <age> 38</age> <sex>0</sex> <cat>9</cat> <value>1.14771452523291</value></relriskfordeath><relriskfordeath>  <age> 38</age> <sex>1</sex> <cat>1</cat> <value>0.993785788298079</value></relriskfordeath><relriskfordeath>  <age> 38</age> <sex>1</sex> <cat>2</cat> <value>1</value></relriskfordeath><relriskfordeath>  <age> 38</age> <sex>1</sex> <cat>3</cat> <value>1.00726460690963</value></relriskfordeath><relriskfordeath>  <age> 38</age> <sex>1</sex> <cat>4</cat> <value>1.01543276341092</value></relriskfordeath><relriskfordeath>  <age> 38</age> <sex>1</sex> <cat>5</cat> <value>1.02437836577826</value></relriskfordeath><relriskfordeath>  <age> 38</age> <sex>1</sex> <cat>6</cat> <value>1.03409153787859</value></relriskfordeath><relriskfordeath>  <age> 38</age> <sex>1</sex> <cat>7</cat> <value>1.04461174203933</value></relriskfordeath><relriskfordeath>  <age> 38</age> <sex>1</sex> <cat>8</cat> <value>1.05600346403212</value></relriskfordeath><relriskfordeath>  <age> 38</age> <sex>1</sex> <cat>9</cat> <value>1.07748073593704</value></relriskfordeath><relriskfordeath>  <age> 39</age> <sex>0</sex> <cat>1</cat> <value>0.988261728758222</value></relriskfordeath><relriskfordeath>  <age> 39</age> <sex>0</sex> <cat>2</cat> <value>1</value></relriskfordeath><relriskfordeath>  <age> 39</age> <sex>0</sex> <cat>3</cat> <value>1.01333342682523</value></relriskfordeath><relriskfordeath>  <age> 39</age> <sex>0</sex> <cat>4</cat> <value>1.02830053876337</value></relriskfordeath><relriskfordeath>  <age> 39</age> <sex>0</sex> <cat>5</cat> <value>1.04472176114894</value></relriskfordeath><relriskfordeath>  <age> 39</age> <sex>0</sex> <cat>6</cat> <value>1.06257283201888</value></relriskfordeath><relriskfordeath>  <age> 39</age> <sex>0</sex> <cat>7</cat> <value>1.08191573105933</value></relriskfordeath><relriskfordeath>  <age> 39</age> <sex>0</sex> <cat>8</cat> <value>1.10285850191934</value></relriskfordeath><relriskfordeath>  <age> 39</age> <sex>0</sex> <cat>9</cat> <value>1.1492315450804</value></relriskfordeath><relriskfordeath>  <age> 39</age> <sex>1</sex> <cat>1</cat> <value>0.99355886076192</value></relriskfordeath><relriskfordeath>  <age> 39</age> <sex>1</sex> <cat>2</cat> <value>1</value></relriskfordeath><relriskfordeath>  <age> 39</age> <sex>1</sex> <cat>3</cat> <value>1.00753101039163</value></relriskfordeath><relriskfordeath>  <age> 39</age> <sex>1</sex> <cat>4</cat> <value>1.01600014001254</value></relriskfordeath><relriskfordeath>  <age> 39</age> <sex>1</sex> <cat>5</cat> <value>1.02527707652718</value></relriskfordeath><relriskfordeath>  <age> 39</age> <sex>1</sex> <cat>6</cat> <value>1.03535199962571</value></relriskfordeath><relriskfordeath>  <age> 39</age> <sex>1</sex> <cat>7</cat> <value>1.04626629152005</value></relriskfordeath><relriskfordeath>  <age> 39</age> <sex>1</sex> <cat>8</cat> <value>1.05808735640615</value></relriskfordeath><relriskfordeath>  <age> 39</age> <sex>1</sex> <cat>9</cat> <value>1.08038281983242</value></relriskfordeath><relriskfordeath>  <age> 40</age> <sex>0</sex> <cat>1</cat> <value>0.989612557320034</value></relriskfordeath><relriskfordeath>  <age> 40</age> <sex>0</sex> <cat>2</cat> <value>1</value></relriskfordeath><relriskfordeath>  <age> 40</age> <sex>0</sex> <cat>3</cat> <value>1.01177874121845</value></relriskfordeath><relriskfordeath>  <age> 40</age> <sex>0</sex> <cat>4</cat> <value>1.02497505415454</value></relriskfordeath><relriskfordeath>  <age> 40</age> <sex>0</sex> <cat>5</cat> <value>1.03942254385686</value></relriskfordeath><relriskfordeath>  <age> 40</age> <sex>0</sex> <cat>6</cat> <value>1.05509185634253</value></relriskfordeath><relriskfordeath>  <age> 40</age> <sex>0</sex> <cat>7</cat> <value>1.0720287925626</value></relriskfordeath><relriskfordeath>  <age> 40</age> <sex>0</sex> <cat>8</cat> <value>1.09031831126401</value></relriskfordeath><relriskfordeath>  <age> 40</age> <sex>0</sex> <cat>9</cat> <value>1.13060121135115</value></relriskfordeath><relriskfordeath>  <age> 40</age> <sex>1</sex> <cat>1</cat> <value>0.994221571152303</value></relriskfordeath><relriskfordeath>  <age> 40</age> <sex>1</sex> <cat>2</cat> <value>1</value></relriskfordeath><relriskfordeath>  <age> 40</age> <sex>1</sex> <cat>3</cat> <value>1.00674313426246</value></relriskfordeath><relriskfordeath>  <age> 40</age> <sex>1</sex> <cat>4</cat> <value>1.01430919671851</value></relriskfordeath><relriskfordeath>  <age> 40</age> <sex>1</sex> <cat>5</cat> <value>1.02257612740513</value></relriskfordeath><relriskfordeath>  <age> 40</age> <sex>1</sex> <cat>6</cat> <value>1.03152949616422</value></relriskfordeath><relriskfordeath>  <age> 40</age> <sex>1</sex> <cat>7</cat> <value>1.04119978877717</value></relriskfordeath><relriskfordeath>  <age> 40</age> <sex>1</sex> <cat>8</cat> <value>1.05163946727286</value></relriskfordeath><relriskfordeath>  <age> 40</age> <sex>1</sex> <cat>9</cat> <value>1.07121049494807</value></relriskfordeath><relriskfordeath>  <age> 41</age> <sex>0</sex> <cat>1</cat> <value>0.989458232185988</value></relriskfordeath><relriskfordeath>  <age> 41</age> <sex>0</sex> <cat>2</cat> <value>1</value></relriskfordeath><relriskfordeath>  <age> 41</age> <sex>0</sex> <cat>3</cat> <value>1.01195587399495</value></relriskfordeath><relriskfordeath>  <age> 41</age> <sex>0</sex> <cat>4</cat> <value>1.02535333294081</value></relriskfordeath><relriskfordeath>  <age> 41</age> <sex>0</sex> <cat>5</cat> <value>1.04002428380648</value></relriskfordeath><relriskfordeath>  <age> 41</age> <sex>0</sex> <cat>6</cat> <value>1.05593974612644</value></relriskfordeath><relriskfordeath>  <age> 41</age> <sex>0</sex> <cat>7</cat> <value>1.0731471253692</value></relriskfordeath><relriskfordeath>  <age> 41</age> <sex>0</sex> <cat>8</cat> <value>1.09173372528239</value></relriskfordeath><relriskfordeath>  <age> 41</age> <sex>0</sex> <cat>9</cat> <value>1.1326932726142</value></relriskfordeath><relriskfordeath>  <age> 41</age> <sex>1</sex> <cat>1</cat> <value>0.993976664032698</value></relriskfordeath><relriskfordeath>  <age> 41</age> <sex>1</sex> <cat>2</cat> <value>1</value></relriskfordeath><relriskfordeath>  <age> 41</age> <sex>1</sex> <cat>3</cat> <value>1.0070298212942</value></relriskfordeath><relriskfordeath>  <age> 41</age> <sex>1</sex> <cat>4</cat> <value>1.01491869219912</value></relriskfordeath><relriskfordeath>  <age> 41</age> <sex>1</sex> <cat>5</cat> <value>1.02353967301398</value></relriskfordeath><relriskfordeath>  <age> 41</age> <sex>1</sex> <cat>6</cat> <value>1.03287802143562</value></relriskfordeath><relriskfordeath>  <age> 41</age> <sex>1</sex> <cat>7</cat> <value>1.04296585164156</value></relriskfordeath><relriskfordeath>  <age> 41</age> <sex>1</sex> <cat>8</cat> <value>1.05385823615627</value></relriskfordeath><relriskfordeath>  <age> 41</age> <sex>1</sex> <cat>9</cat> <value>1.07428426282099</value></relriskfordeath><relriskfordeath>  <age> 42</age> <sex>0</sex> <cat>1</cat> <value>0.989278085760458</value></relriskfordeath><relriskfordeath>  <age> 42</age> <sex>0</sex> <cat>2</cat> <value>1</value></relriskfordeath><relriskfordeath>  <age> 42</age> <sex>0</sex> <cat>3</cat> <value>1.01216265896565</value></relriskfordeath><relriskfordeath>  <age> 42</age> <sex>0</sex> <cat>4</cat> <value>1.02579495448468</value></relriskfordeath><relriskfordeath>  <age> 42</age> <sex>0</sex> <cat>5</cat> <value>1.04072681686555</value></relriskfordeath><relriskfordeath>  <age> 42</age> <sex>0</sex> <cat>6</cat> <value>1.05692970752195</value></relriskfordeath><relriskfordeath>  <age> 42</age> <sex>0</sex> <cat>7</cat> <value>1.07445291166477</value></relriskfordeath><relriskfordeath>  <age> 42</age> <sex>0</sex> <cat>8</cat> <value>1.09338647839713</value></relriskfordeath><relriskfordeath>  <age> 42</age> <sex>0</sex> <cat>9</cat> <value>1.13513644421819</value></relriskfordeath><relriskfordeath>  <age> 42</age> <sex>1</sex> <cat>1</cat> <value>0.993710048251979</value></relriskfordeath><relriskfordeath>  <age> 42</age> <sex>1</sex> <cat>2</cat> <value>1</value></relriskfordeath><relriskfordeath>  <age> 42</age> <sex>1</sex> <cat>3</cat> <value>1.00734199505113</value></relriskfordeath><relriskfordeath>  <age> 42</age> <sex>1</sex> <cat>4</cat> <value>1.01558246611733</value></relriskfordeath><relriskfordeath>  <age> 42</age> <sex>1</sex> <cat>5</cat> <value>1.02458918436766</value></relriskfordeath><relriskfordeath>  <age> 42</age> <sex>1</sex> <cat>6</cat> <value>1.03434709065814</value></relriskfordeath><relriskfordeath>  <age> 42</age> <sex>1</sex> <cat>7</cat> <value>1.04489009707892</value></relriskfordeath><relriskfordeath>  <age> 42</age> <sex>1</sex> <cat>8</cat> <value>1.0562761462711</value></relriskfordeath><relriskfordeath>  <age> 42</age> <sex>1</sex> <cat>9</cat> <value>1.07763499457895</value></relriskfordeath><relriskfordeath>  <age> 43</age> <sex>0</sex> <cat>1</cat> <value>0.989074754476711</value></relriskfordeath><relriskfordeath>  <age> 43</age> <sex>0</sex> <cat>2</cat> <value>1</value></relriskfordeath><relriskfordeath>  <age> 43</age> <sex>0</sex> <cat>3</cat> <value>1.01239611238001</value></relriskfordeath><relriskfordeath>  <age> 43</age> <sex>0</sex> <cat>4</cat> <value>1.02629360019787</value></relriskfordeath><relriskfordeath>  <age> 43</age> <sex>0</sex> <cat>5</cat> <value>1.04152018397986</value></relriskfordeath><relriskfordeath>  <age> 43</age> <sex>0</sex> <cat>6</cat> <value>1.05804784663996</value></relriskfordeath><relriskfordeath>  <age> 43</age> <sex>0</sex> <cat>7</cat> <value>1.07592802145567</value></relriskfordeath><relriskfordeath>  <age> 43</age> <sex>0</sex> <cat>8</cat> <value>1.09525388761244</value></relriskfordeath><relriskfordeath>  <age> 43</age> <sex>0</sex> <cat>9</cat> <value>1.13789812449422</value></relriskfordeath><relriskfordeath>  <age> 43</age> <sex>1</sex> <cat>1</cat> <value>0.993423162651028</value></relriskfordeath><relriskfordeath>  <age> 43</age> <sex>1</sex> <cat>2</cat> <value>1</value></relriskfordeath><relriskfordeath>  <age> 43</age> <sex>1</sex> <cat>3</cat> <value>1.00767804147742</value></relriskfordeath><relriskfordeath>  <age> 43</age> <sex>1</sex> <cat>4</cat> <value>1.01629717812764</value></relriskfordeath><relriskfordeath>  <age> 43</age> <sex>1</sex> <cat>5</cat> <value>1.02571953793664</value></relriskfordeath><relriskfordeath>  <age> 43</age> <sex>1</sex> <cat>6</cat> <value>1.03592977071213</value></relriskfordeath><relriskfordeath>  <age> 43</age> <sex>1</sex> <cat>7</cat> <value>1.04696377986775</value></relriskfordeath><relriskfordeath>  <age> 43</age> <sex>1</sex> <cat>8</cat> <value>1.05888266236605</value></relriskfordeath><relriskfordeath>  <age> 43</age> <sex>1</sex> <cat>9</cat> <value>1.08124937427678</value></relriskfordeath><relriskfordeath>  <age> 44</age> <sex>0</sex> <cat>1</cat> <value>0.988850788885373</value></relriskfordeath><relriskfordeath>  <age> 44</age> <sex>0</sex> <cat>2</cat> <value>1</value></relriskfordeath><relriskfordeath>  <age> 44</age> <sex>0</sex> <cat>3</cat> <value>1.01265334802593</value></relriskfordeath><relriskfordeath>  <age> 44</age> <sex>0</sex> <cat>4</cat> <value>1.02684315854816</value></relriskfordeath><relriskfordeath>  <age> 44</age> <sex>0</sex> <cat>5</cat> <value>1.04239475340775</value></relriskfordeath><relriskfordeath>  <age> 44</age> <sex>0</sex> <cat>6</cat> <value>1.05928072783111</value></relriskfordeath><relriskfordeath>  <age> 44</age> <sex>0</sex> <cat>7</cat> <value>1.0775549251938</value></relriskfordeath><relriskfordeath>  <age> 44</age> <sex>0</sex> <cat>8</cat> <value>1.09731402486683</value></relriskfordeath><relriskfordeath>  <age> 44</age> <sex>0</sex> <cat>9</cat> <value>1.1409468122412</value></relriskfordeath><relriskfordeath>  <age> 44</age> <sex>1</sex> <cat>1</cat> <value>0.993117438609898</value></relriskfordeath><relriskfordeath>  <age> 44</age> <sex>1</sex> <cat>2</cat> <value>1</value></relriskfordeath><relriskfordeath>  <age> 44</age> <sex>1</sex> <cat>3</cat> <value>1.00803635053813</value></relriskfordeath><relriskfordeath>  <age> 44</age> <sex>1</sex> <cat>4</cat> <value>1.01705949039237</value></relriskfordeath><relriskfordeath>  <age> 44</age> <sex>1</sex> <cat>5</cat> <value>1.0269256038346</value></relriskfordeath><relriskfordeath>  <age> 44</age> <sex>1</sex> <cat>6</cat> <value>1.03761910414387</value></relriskfordeath><relriskfordeath>  <age> 44</age> <sex>1</sex> <cat>7</cat> <value>1.04917810140021</value></relriskfordeath><relriskfordeath>  <age> 44</age> <sex>1</sex> <cat>8</cat> <value>1.06166715339161</value></relriskfordeath><relriskfordeath>  <age> 44</age> <sex>1</sex> <cat>9</cat> <value>1.08511387358677</value></relriskfordeath><relriskfordeath>  <age> 45</age> <sex>0</sex> <cat>1</cat> <value>0.990230849780313</value></relriskfordeath><relriskfordeath>  <age> 45</age> <sex>0</sex> <cat>2</cat> <value>1</value></relriskfordeath><relriskfordeath>  <age> 45</age> <sex>0</sex> <cat>3</cat> <value>1.01106753378408</value></relriskfordeath><relriskfordeath>  <age> 45</age> <sex>0</sex> <cat>4</cat> <value>1.02345428574235</value></relriskfordeath><relriskfordeath>  <age> 45</age> <sex>0</sex> <cat>5</cat> <value>1.03700007146885</value></relriskfordeath><relriskfordeath>  <age> 45</age> <sex>0</sex> <cat>6</cat> <value>1.05167340704027</value></relriskfordeath><relriskfordeath>  <age> 45</age> <sex>0</sex> <cat>7</cat> <value>1.06751293051431</value></relriskfordeath><relriskfordeath>  <age> 45</age> <sex>0</sex> <cat>8</cat> <value>1.08459333287968</value></relriskfordeath><relriskfordeath>  <age> 45</age> <sex>0</sex> <cat>9</cat> <value>1.12210612604067</value></relriskfordeath><relriskfordeath>  <age> 45</age> <sex>1</sex> <cat>1</cat> <value>0.993883285961239</value></relriskfordeath><relriskfordeath>  <age> 45</age> <sex>1</sex> <cat>2</cat> <value>1</value></relriskfordeath><relriskfordeath>  <age> 45</age> <sex>1</sex> <cat>3</cat> <value>1.0071287517038</value></relriskfordeath><relriskfordeath>  <age> 45</age> <sex>1</sex> <cat>4</cat> <value>1.01511545292216</value></relriskfordeath><relriskfordeath>  <age> 45</age> <sex>1</sex> <cat>5</cat> <value>1.02382719398316</value></relriskfordeath><relriskfordeath>  <age> 45</age> <sex>1</sex> <cat>6</cat> <value>1.03324463759143</value></relriskfordeath><relriskfordeath>  <age> 45</age> <sex>1</sex> <cat>7</cat> <value>1.04339523965067</value></relriskfordeath><relriskfordeath>  <age> 45</age> <sex>1</sex> <cat>8</cat> <value>1.05432871302316</value></relriskfordeath><relriskfordeath>  <age> 45</age> <sex>1</sex> <cat>9</cat> <value>1.07473818830802</value></relriskfordeath><relriskfordeath>  <age> 46</age> <sex>0</sex> <cat>1</cat> <value>0.990009757086782</value></relriskfordeath><relriskfordeath>  <age> 46</age> <sex>0</sex> <cat>2</cat> <value>1</value></relriskfordeath><relriskfordeath>  <age> 46</age> <sex>0</sex> <cat>3</cat> <value>1.01132073818268</value></relriskfordeath><relriskfordeath>  <age> 46</age> <sex>0</sex> <cat>4</cat> <value>1.02399430736439</value></relriskfordeath><relriskfordeath>  <age> 46</age> <sex>0</sex> <cat>5</cat> <value>1.03785786801266</value></relriskfordeath><relriskfordeath>  <age> 46</age> <sex>0</sex> <cat>6</cat> <value>1.05288023158232</value></relriskfordeath><relriskfordeath>  <age> 46</age> <sex>0</sex> <cat>7</cat> <value>1.06910205499133</value></relriskfordeath><relriskfordeath>  <age> 46</age> <sex>0</sex> <cat>8</cat> <value>1.08660105424096</value></relriskfordeath><relriskfordeath>  <age> 46</age> <sex>0</sex> <cat>9</cat> <value>1.1250611078323</value></relriskfordeath><relriskfordeath>  <age> 46</age> <sex>1</sex> <cat>1</cat> <value>0.993592781387745</value></relriskfordeath><relriskfordeath>  <age> 46</age> <sex>1</sex> <cat>2</cat> <value>1</value></relriskfordeath><relriskfordeath>  <age> 46</age> <sex>1</sex> <cat>3</cat> <value>1.00746876727812</value></relriskfordeath><relriskfordeath>  <age> 46</age> <sex>1</sex> <cat>4</cat> <value>1.01583825018281</value></relriskfordeath><relriskfordeath>  <age> 46</age> <sex>1</sex> <cat>5</cat> <value>1.02496971148823</value></relriskfordeath><relriskfordeath>  <age> 46</age> <sex>1</sex> <cat>6</cat> <value>1.03484339370218</value></relriskfordeath><relriskfordeath>  <age> 46</age> <sex>1</sex> <cat>7</cat> <value>1.04548861928592</value></relriskfordeath><relriskfordeath>  <age> 46</age> <sex>1</sex> <cat>8</cat> <value>1.05695811271852</value></relriskfordeath><relriskfordeath>  <age> 46</age> <sex>1</sex> <cat>9</cat> <value>1.07837883289275</value></relriskfordeath><relriskfordeath>  <age> 47</age> <sex>0</sex> <cat>1</cat> <value>0.98977716156414</value></relriskfordeath><relriskfordeath>  <age> 47</age> <sex>0</sex> <cat>2</cat> <value>1</value></relriskfordeath><relriskfordeath>  <age> 47</age> <sex>0</sex> <cat>3</cat> <value>1.01158724772437</value></relriskfordeath><relriskfordeath>  <age> 47</age> <sex>0</sex> <cat>4</cat> <value>1.02456287135751</value></relriskfordeath><relriskfordeath>  <age> 47</age> <sex>0</sex> <cat>5</cat> <value>1.03876128816256</value></relriskfordeath><relriskfordeath>  <age> 47</age> <sex>0</sex> <cat>6</cat> <value>1.05415167360677</value></relriskfordeath><relriskfordeath>  <age> 47</age> <sex>0</sex> <cat>7</cat> <value>1.07077687006811</value></relriskfordeath><relriskfordeath>  <age> 47</age> <sex>0</sex> <cat>8</cat> <value>1.08871784888528</value></relriskfordeath><relriskfordeath>  <age> 47</age> <sex>0</sex> <cat>9</cat> <value>1.1281794559935</value></relriskfordeath><relriskfordeath>  <age> 47</age> <sex>1</sex> <cat>1</cat> <value>0.993289857097293</value></relriskfordeath><relriskfordeath>  <age> 47</age> <sex>1</sex> <cat>2</cat> <value>1</value></relriskfordeath><relriskfordeath>  <age> 47</age> <sex>1</sex> <cat>3</cat> <value>1.00782355815671</value></relriskfordeath><relriskfordeath>  <age> 47</age> <sex>1</sex> <cat>4</cat> <value>1.01659276354178</value></relriskfordeath><relriskfordeath>  <age> 47</age> <sex>1</sex> <cat>5</cat> <value>1.02616288813687</value></relriskfordeath><relriskfordeath>  <age> 47</age> <sex>1</sex> <cat>6</cat> <value>1.03651382680763</value></relriskfordeath><relriskfordeath>  <age> 47</age> <sex>1</sex> <cat>7</cat> <value>1.04767695251699</value></relriskfordeath><relriskfordeath>  <age> 47</age> <sex>1</sex> <cat>8</cat> <value>1.05970825264236</value></relriskfordeath><relriskfordeath>  <age> 47</age> <sex>1</sex> <cat>9</cat> <value>1.08219075299272</value></relriskfordeath><relriskfordeath>  <age> 48</age> <sex>0</sex> <cat>1</cat> <value>0.989535031664567</value></relriskfordeath><relriskfordeath>  <age> 48</age> <sex>0</sex> <cat>2</cat> <value>1</value></relriskfordeath><relriskfordeath>  <age> 48</age> <sex>0</sex> <cat>3</cat> <value>1.01186483095086</value></relriskfordeath><relriskfordeath>  <age> 48</age> <sex>0</sex> <cat>4</cat> <value>1.02515524760318</value></relriskfordeath><relriskfordeath>  <age> 48</age> <sex>0</sex> <cat>5</cat> <value>1.03970286858562</value></relriskfordeath><relriskfordeath>  <age> 48</age> <sex>0</sex> <cat>6</cat> <value>1.05547730908161</value></relriskfordeath><relriskfordeath>  <age> 48</age> <sex>0</sex> <cat>7</cat> <value>1.07252375686442</value></relriskfordeath><relriskfordeath>  <age> 48</age> <sex>0</sex> <cat>8</cat> <value>1.09092665550936</value></relriskfordeath><relriskfordeath>  <age> 48</age> <sex>0</sex> <cat>9</cat> <value>1.13143657218818</value></relriskfordeath><relriskfordeath>  <age> 48</age> <sex>1</sex> <cat>1</cat> <value>0.992975770783379</value></relriskfordeath><relriskfordeath>  <age> 48</age> <sex>1</sex> <cat>2</cat> <value>1</value></relriskfordeath><relriskfordeath>  <age> 48</age> <sex>1</sex> <cat>3</cat> <value>1.00819168612659</value></relriskfordeath><relriskfordeath>  <age> 48</age> <sex>1</sex> <cat>4</cat> <value>1.01737597959951</value></relriskfordeath><relriskfordeath>  <age> 48</age> <sex>1</sex> <cat>5</cat> <value>1.0274020364727</value></relriskfordeath><relriskfordeath>  <age> 48</age> <sex>1</sex> <cat>6</cat> <value>1.03824949217088</value></relriskfordeath><relriskfordeath>  <age> 48</age> <sex>1</sex> <cat>7</cat> <value>1.04995196215501</value></relriskfordeath><relriskfordeath>  <age> 48</age> <sex>1</sex> <cat>8</cat> <value>1.06256895416786</value></relriskfordeath><relriskfordeath>  <age> 48</age> <sex>1</sex> <cat>9</cat> <value>1.08616047249673</value></relriskfordeath><relriskfordeath>  <age> 49</age> <sex>0</sex> <cat>1</cat> <value>0.989285285440624</value></relriskfordeath><relriskfordeath>  <age> 49</age> <sex>0</sex> <cat>2</cat> <value>1</value></relriskfordeath><relriskfordeath>  <age> 49</age> <sex>0</sex> <cat>3</cat> <value>1.01215131023941</value></relriskfordeath><relriskfordeath>  <age> 49</age> <sex>0</sex> <cat>4</cat> <value>1.02576681596391</value></relriskfordeath><relriskfordeath>  <age> 49</age> <sex>0</sex> <cat>5</cat> <value>1.04067531239674</value></relriskfordeath><relriskfordeath>  <age> 49</age> <sex>0</sex> <cat>6</cat> <value>1.05684693584284</value></relriskfordeath><relriskfordeath>  <age> 49</age> <sex>0</sex> <cat>7</cat> <value>1.07432937157507</value></relriskfordeath><relriskfordeath>  <age> 49</age> <sex>0</sex> <cat>8</cat> <value>1.09321073767623</value></relriskfordeath><relriskfordeath>  <age> 49</age> <sex>0</sex> <cat>9</cat> <value>1.13480825906635</value></relriskfordeath><relriskfordeath>  <age> 49</age> <sex>1</sex> <cat>1</cat> <value>0.992651778123676</value></relriskfordeath><relriskfordeath>  <age> 49</age> <sex>1</sex> <cat>2</cat> <value>1</value></relriskfordeath><relriskfordeath>  <age> 49</age> <sex>1</sex> <cat>3</cat> <value>1.00857171108611</value></relriskfordeath><relriskfordeath>  <age> 49</age> <sex>1</sex> <cat>4</cat> <value>1.01818487555307</value></relriskfordeath><relriskfordeath>  <age> 49</age> <sex>1</sex> <cat>5</cat> <value>1.02868244504785</value></relriskfordeath><relriskfordeath>  <age> 49</age> <sex>1</sex> <cat>6</cat> <value>1.04004389796243</value></relriskfordeath><relriskfordeath>  <age> 49</age> <sex>1</sex> <cat>7</cat> <value>1.05230529070402</value></relriskfordeath><relriskfordeath>  <age> 49</age> <sex>1</sex> <cat>8</cat> <value>1.06552991320041</value></relriskfordeath><relriskfordeath>  <age> 49</age> <sex>1</sex> <cat>9</cat> <value>1.09027427499561</value></relriskfordeath><relriskfordeath>  <age> 50</age> <sex>0</sex> <cat>1</cat> <value>0.990823755479732</value></relriskfordeath><relriskfordeath>  <age> 50</age> <sex>0</sex> <cat>2</cat> <value>1</value></relriskfordeath><relriskfordeath>  <age> 50</age> <sex>0</sex> <cat>3</cat> <value>1.01036458718288</value></relriskfordeath><relriskfordeath>  <age> 50</age> <sex>0</sex> <cat>4</cat> <value>1.0219612940253</value></relriskfordeath><relriskfordeath>  <age> 50</age> <sex>0</sex> <cat>5</cat> <value>1.0346357287882</value></relriskfordeath><relriskfordeath>  <age> 50</age> <sex>0</sex> <cat>6</cat> <value>1.04835232199591</value></relriskfordeath><relriskfordeath>  <age> 50</age> <sex>0</sex> <cat>7</cat> <value>1.06314200171809</value></relriskfordeath><relriskfordeath>  <age> 50</age> <sex>0</sex> <cat>8</cat> <value>1.07906953839508</value></relriskfordeath><relriskfordeath>  <age> 50</age> <sex>0</sex> <cat>9</cat> <value>1.11350814060826</value></relriskfordeath><relriskfordeath>  <age> 50</age> <sex>1</sex> <cat>1</cat> <value>0.993635729038341</value></relriskfordeath><relriskfordeath>  <age> 50</age> <sex>1</sex> <cat>2</cat> <value>1</value></relriskfordeath><relriskfordeath>  <age> 50</age> <sex>1</sex> <cat>3</cat> <value>1.00732574586862</value></relriskfordeath><relriskfordeath>  <age> 50</age> <sex>1</sex> <cat>4</cat> <value>1.01569165176874</value></relriskfordeath><relriskfordeath>  <age> 50</age> <sex>1</sex> <cat>5</cat> <value>1.02488443621825</value></relriskfordeath><relriskfordeath>  <age> 50</age> <sex>1</sex> <cat>6</cat> <value>1.03484393130495</value></relriskfordeath><relriskfordeath>  <age> 50</age> <sex>1</sex> <cat>7</cat> <value>1.04558192119669</value></relriskfordeath><relriskfordeath>  <age> 50</age> <sex>1</sex> <cat>8</cat> <value>1.05714165204116</value></relriskfordeath><relriskfordeath>  <age> 50</age> <sex>1</sex> <cat>9</cat> <value>1.07412141274617</value></relriskfordeath><relriskfordeath>  <age> 51</age> <sex>0</sex> <cat>1</cat> <value>0.990606939942331</value></relriskfordeath><relriskfordeath>  <age> 51</age> <sex>0</sex> <cat>2</cat> <value>1</value></relriskfordeath><relriskfordeath>  <age> 51</age> <sex>0</sex> <cat>3</cat> <value>1.0106120205696</value></relriskfordeath><relriskfordeath>  <age> 51</age> <sex>0</sex> <cat>4</cat> <value>1.02248876673292</value></relriskfordeath><relriskfordeath>  <age> 51</age> <sex>0</sex> <cat>5</cat> <value>1.0354730983385</value></relriskfordeath><relriskfordeath>  <age> 51</age> <sex>0</sex> <cat>6</cat> <value>1.04952953312278</value></relriskfordeath><relriskfordeath>  <age> 51</age> <sex>0</sex> <cat>7</cat> <value>1.06469077828138</value></relriskfordeath><relriskfordeath>  <age> 51</age> <sex>0</sex> <cat>8</cat> <value>1.08102435295802</value></relriskfordeath><relriskfordeath>  <age> 51</age> <sex>0</sex> <cat>9</cat> <value>1.11636613746597</value></relriskfordeath><relriskfordeath>  <age> 51</age> <sex>1</sex> <cat>1</cat> <value>0.993352284948563</value></relriskfordeath><relriskfordeath>  <age> 51</age> <sex>1</sex> <cat>2</cat> <value>1</value></relriskfordeath><relriskfordeath>  <age> 51</age> <sex>1</sex> <cat>3</cat> <value>1.00765386069851</value></relriskfordeath><relriskfordeath>  <age> 51</age> <sex>1</sex> <cat>4</cat> <value>1.01639690553197</value></relriskfordeath><relriskfordeath>  <age> 51</age> <sex>1</sex> <cat>5</cat> <value>1.02600708271091</value></relriskfordeath><relriskfordeath>  <age> 51</age> <sex>1</sex> <cat>6</cat> <value>1.03642225751311</value></relriskfordeath><relriskfordeath>  <age> 51</age> <sex>1</sex> <cat>7</cat> <value>1.04765553760819</value></relriskfordeath><relriskfordeath>  <age> 51</age> <sex>1</sex> <cat>8</cat> <value>1.05975302099194</value></relriskfordeath><relriskfordeath>  <age> 51</age> <sex>1</sex> <cat>9</cat> <value>1.07753242316606</value></relriskfordeath><relriskfordeath>  <age> 52</age> <sex>0</sex> <cat>1</cat> <value>0.990388389229182</value></relriskfordeath><relriskfordeath>  <age> 52</age> <sex>0</sex> <cat>2</cat> <value>1</value></relriskfordeath><relriskfordeath>  <age> 52</age> <sex>0</sex> <cat>3</cat> <value>1.01086157101939</value></relriskfordeath><relriskfordeath>  <age> 52</age> <sex>0</sex> <cat>4</cat> <value>1.02302092479819</value></relriskfordeath><relriskfordeath>  <age> 52</age> <sex>0</sex> <cat>5</cat> <value>1.03631820259387</value></relriskfordeath><relriskfordeath>  <age> 52</age> <sex>0</sex> <cat>6</cat> <value>1.05071806480587</value></relriskfordeath><relriskfordeath>  <age> 52</age> <sex>0</sex> <cat>7</cat> <value>1.06625507500046</value></relriskfordeath><relriskfordeath>  <age> 52</age> <sex>0</sex> <cat>8</cat> <value>1.082999597426</value></relriskfordeath><relriskfordeath>  <age> 52</age> <sex>0</sex> <cat>9</cat> <value>1.11925688204977</value></relriskfordeath><relriskfordeath>  <age> 52</age> <sex>1</sex> <cat>1</cat> <value>0.993063756716712</value></relriskfordeath><relriskfordeath>  <age> 52</age> <sex>1</sex> <cat>2</cat> <value>1</value></relriskfordeath><relriskfordeath>  <age> 52</age> <sex>1</sex> <cat>3</cat> <value>1.00798808890352</value></relriskfordeath><relriskfordeath>  <age> 52</age> <sex>1</sex> <cat>4</cat> <value>1.01711560063169</value></relriskfordeath><relriskfordeath>  <age> 52</age> <sex>1</sex> <cat>5</cat> <value>1.02715165012591</value></relriskfordeath><relriskfordeath>  <age> 52</age> <sex>1</sex> <cat>6</cat> <value>1.03803219494599</value></relriskfordeath><relriskfordeath>  <age> 52</age> <sex>1</sex> <cat>7</cat> <value>1.04977179732039</value></relriskfordeath><relriskfordeath>  <age> 52</age> <sex>1</sex> <cat>8</cat> <value>1.06241958427041</value></relriskfordeath><relriskfordeath>  <age> 52</age> <sex>1</sex> <cat>9</cat> <value>1.08101852981439</value></relriskfordeath><relriskfordeath>  <age> 53</age> <sex>0</sex> <cat>1</cat> <value>0.990169555545368</value></relriskfordeath><relriskfordeath>  <age> 53</age> <sex>0</sex> <cat>2</cat> <value>1</value></relriskfordeath><relriskfordeath>  <age> 53</age> <sex>0</sex> <cat>3</cat> <value>1.01111158620624</value></relriskfordeath><relriskfordeath>  <age> 53</age> <sex>0</sex> <cat>4</cat> <value>1.02355425225372</value></relriskfordeath><relriskfordeath>  <age> 53</age> <sex>0</sex> <cat>5</cat> <value>1.03716547122458</value></relriskfordeath><relriskfordeath>  <age> 53</age> <sex>0</sex> <cat>6</cat> <value>1.05191010347694</value></relriskfordeath><relriskfordeath>  <age> 53</age> <sex>0</sex> <cat>7</cat> <value>1.06782463717463</value></relriskfordeath><relriskfordeath>  <age> 53</age> <sex>0</sex> <cat>8</cat> <value>1.08498236319445</value></relriskfordeath><relriskfordeath>  <age> 53</age> <sex>0</sex> <cat>9</cat> <value>1.12216162611401</value></relriskfordeath><relriskfordeath>  <age> 53</age> <sex>1</sex> <cat>1</cat> <value>0.992771182651466</value></relriskfordeath><relriskfordeath>  <age> 53</age> <sex>1</sex> <cat>2</cat> <value>1</value></relriskfordeath><relriskfordeath>  <age> 53</age> <sex>1</sex> <cat>3</cat> <value>1.00832724032735</value></relriskfordeath><relriskfordeath>  <age> 53</age> <sex>1</sex> <cat>4</cat> <value>1.01784519486335</value></relriskfordeath><relriskfordeath>  <age> 53</age> <sex>1</sex> <cat>5</cat> <value>1.02831411994551</value></relriskfordeath><relriskfordeath>  <age> 53</age> <sex>1</sex> <cat>6</cat> <value>1.03966813748627</value></relriskfordeath><relriskfordeath>  <age> 53</age> <sex>1</sex> <cat>7</cat> <value>1.0519233972605</value></relriskfordeath><relriskfordeath>  <age> 53</age> <sex>1</sex> <cat>8</cat> <value>1.06513223022603</value></relriskfordeath><relriskfordeath>  <age> 53</age> <sex>1</sex> <cat>9</cat> <value>1.08456800796637</value></relriskfordeath><relriskfordeath>  <age> 54</age> <sex>0</sex> <cat>1</cat> <value>0.989951847606906</value></relriskfordeath><relriskfordeath>  <age> 54</age> <sex>0</sex> <cat>2</cat> <value>1</value></relriskfordeath><relriskfordeath>  <age> 54</age> <sex>0</sex> <cat>3</cat> <value>1.01136046033515</value></relriskfordeath><relriskfordeath>  <age> 54</age> <sex>0</sex> <cat>4</cat> <value>1.02408532844057</value></relriskfordeath><relriskfordeath>  <age> 54</age> <sex>0</sex> <cat>5</cat> <value>1.03800947853489</value></relriskfordeath><relriskfordeath>  <age> 54</age> <sex>0</sex> <cat>6</cat> <value>1.05309802889181</value></relriskfordeath><relriskfordeath>  <age> 54</age> <sex>0</sex> <cat>7</cat> <value>1.06938945046654</value></relriskfordeath><relriskfordeath>  <age> 54</age> <sex>0</sex> <cat>8</cat> <value>1.08696002635246</value></relriskfordeath><relriskfordeath>  <age> 54</age> <sex>0</sex> <cat>9</cat> <value>1.12506197426968</value></relriskfordeath><relriskfordeath>  <age> 54</age> <sex>1</sex> <cat>1</cat> <value>0.992475594400565</value></relriskfordeath><relriskfordeath>  <age> 54</age> <sex>1</sex> <cat>2</cat> <value>1</value></relriskfordeath><relriskfordeath>  <age> 54</age> <sex>1</sex> <cat>3</cat> <value>1.00867012947672</value></relriskfordeath><relriskfordeath>  <age> 54</age> <sex>1</sex> <cat>4</cat> <value>1.01858315205794</value></relriskfordeath><relriskfordeath>  <age> 54</age> <sex>1</sex> <cat>5</cat> <value>1.02949047637094</value></relriskfordeath><relriskfordeath>  <age> 54</age> <sex>1</sex> <cat>6</cat> <value>1.0413244725229</value></relriskfordeath><relriskfordeath>  <age> 54</age> <sex>1</sex> <cat>7</cat> <value>1.05410301149078</value></relriskfordeath><relriskfordeath>  <age> 54</age> <sex>1</sex> <cat>8</cat> <value>1.06788179938959</value></relriskfordeath><relriskfordeath>  <age> 54</age> <sex>1</sex> <cat>9</cat> <value>1.08816903284443</value></relriskfordeath><relriskfordeath>  <age> 55</age> <sex>0</sex> <cat>1</cat> <value>0.991735533867342</value></relriskfordeath><relriskfordeath>  <age> 55</age> <sex>0</sex> <cat>2</cat> <value>1</value></relriskfordeath><relriskfordeath>  <age> 55</age> <sex>0</sex> <cat>3</cat> <value>1.00932338465447</value></relriskfordeath><relriskfordeath>  <age> 55</age> <sex>0</sex> <cat>4</cat> <value>1.01974084778215</value></relriskfordeath><relriskfordeath>  <age> 55</age> <sex>0</sex> <cat>5</cat> <value>1.03110930941126</value></relriskfordeath><relriskfordeath>  <age> 55</age> <sex>0</sex> <cat>6</cat> <value>1.04339257563414</value></relriskfordeath><relriskfordeath>  <age> 55</age> <sex>0</sex> <cat>7</cat> <value>1.05661379841866</value></relriskfordeath><relriskfordeath>  <age> 55</age> <sex>0</sex> <cat>8</cat> <value>1.07082584389909</value></relriskfordeath><relriskfordeath>  <age> 55</age> <sex>0</sex> <cat>9</cat> <value>1.10144201190756</value></relriskfordeath><relriskfordeath>  <age> 55</age> <sex>1</sex> <cat>1</cat> <value>0.993746637376932</value></relriskfordeath><relriskfordeath>  <age> 55</age> <sex>1</sex> <cat>2</cat> <value>1</value></relriskfordeath><relriskfordeath>  <age> 55</age> <sex>1</sex> <cat>3</cat> <value>1.00719072437218</value></relriskfordeath><relriskfordeath>  <age> 55</age> <sex>1</sex> <cat>4</cat> <value>1.01539261400392</value></relriskfordeath><relriskfordeath>  <age> 55</age> <sex>1</sex> <cat>5</cat> <value>1.02439297480745</value></relriskfordeath><relriskfordeath>  <age> 55</age> <sex>1</sex> <cat>6</cat> <value>1.03412952056295</value></relriskfordeath><relriskfordeath>  <age> 55</age> <sex>1</sex> <cat>7</cat> <value>1.04461020031931</value></relriskfordeath><relriskfordeath>  <age> 55</age> <sex>1</sex> <cat>8</cat> <value>1.05587321500745</value></relriskfordeath><relriskfordeath>  <age> 55</age> <sex>1</sex> <cat>9</cat> <value>1.07237378952384</value></relriskfordeath><relriskfordeath>  <age> 56</age> <sex>0</sex> <cat>1</cat> <value>0.991565798061252</value></relriskfordeath><relriskfordeath>  <age> 56</age> <sex>0</sex> <cat>2</cat> <value>1</value></relriskfordeath><relriskfordeath>  <age> 56</age> <sex>0</sex> <cat>3</cat> <value>1.00951672535917</value></relriskfordeath><relriskfordeath>  <age> 56</age> <sex>0</sex> <cat>4</cat> <value>1.02015254773936</value></relriskfordeath><relriskfordeath>  <age> 56</age> <sex>0</sex> <cat>5</cat> <value>1.03176209685385</value></relriskfordeath><relriskfordeath>  <age> 56</age> <sex>0</sex> <cat>6</cat> <value>1.04430910025821</value></relriskfordeath><relriskfordeath>  <age> 56</age> <sex>0</sex> <cat>7</cat> <value>1.05781793356421</value></relriskfordeath><relriskfordeath>  <age> 56</age> <sex>0</sex> <cat>8</cat> <value>1.07234341476441</value></relriskfordeath><relriskfordeath>  <age> 56</age> <sex>0</sex> <cat>9</cat> <value>1.10365303422239</value></relriskfordeath><relriskfordeath>  <age> 56</age> <sex>1</sex> <cat>1</cat> <value>0.993507142777269</value></relriskfordeath><relriskfordeath>  <age> 56</age> <sex>1</sex> <cat>2</cat> <value>1</value></relriskfordeath><relriskfordeath>  <age> 56</age> <sex>1</sex> <cat>3</cat> <value>1.00746786114981</value></relriskfordeath><relriskfordeath>  <age> 56</age> <sex>1</sex> <cat>4</cat> <value>1.0159881543413</value></relriskfordeath><relriskfordeath>  <age> 56</age> <sex>1</sex> <cat>5</cat> <value>1.02534072282488</value></relriskfordeath><relriskfordeath>  <age> 56</age> <sex>1</sex> <cat>6</cat> <value>1.03546156184278</value></relriskfordeath><relriskfordeath>  <age> 56</age> <sex>1</sex> <cat>7</cat> <value>1.04635967073919</value></relriskfordeath><relriskfordeath>  <age> 56</age> <sex>1</sex> <cat>8</cat> <value>1.05807557658393</value></relriskfordeath><relriskfordeath>  <age> 56</age> <sex>1</sex> <cat>9</cat> <value>1.07524884908567</value></relriskfordeath><relriskfordeath>  <age> 57</age> <sex>0</sex> <cat>1</cat> <value>0.991400247974572</value></relriskfordeath><relriskfordeath>  <age> 57</age> <sex>0</sex> <cat>2</cat> <value>1</value></relriskfordeath><relriskfordeath>  <age> 57</age> <sex>0</sex> <cat>3</cat> <value>1.00970539335083</value></relriskfordeath><relriskfordeath>  <age> 57</age> <sex>0</sex> <cat>4</cat> <value>1.02055441720087</value></relriskfordeath><relriskfordeath>  <age> 57</age> <sex>0</sex> <cat>5</cat> <value>1.03239950285903</value></relriskfordeath><relriskfordeath>  <age> 57</age> <sex>0</sex> <cat>6</cat> <value>1.04520433849423</value></relriskfordeath><relriskfordeath>  <age> 57</age> <sex>0</sex> <cat>7</cat> <value>1.05899453581274</value></relriskfordeath><relriskfordeath>  <age> 57</age> <sex>0</sex> <cat>8</cat> <value>1.07382686665802</value></relriskfordeath><relriskfordeath>  <age> 57</age> <sex>0</sex> <cat>9</cat> <value>1.10581632603535</value></relriskfordeath><relriskfordeath>  <age> 57</age> <sex>1</sex> <cat>1</cat> <value>0.993267763003049</value></relriskfordeath><relriskfordeath>  <age> 57</age> <sex>1</sex> <cat>2</cat> <value>1</value></relriskfordeath><relriskfordeath>  <age> 57</age> <sex>1</sex> <cat>3</cat> <value>1.00774502815048</value></relriskfordeath><relriskfordeath>  <age> 57</age> <sex>1</sex> <cat>4</cat> <value>1.01658397487322</value></relriskfordeath><relriskfordeath>  <age> 57</age> <sex>1</sex> <cat>5</cat> <value>1.02628929129497</value></relriskfordeath><relriskfordeath>  <age> 57</age> <sex>1</sex> <cat>6</cat> <value>1.03679532166067</value></relriskfordeath><relriskfordeath>  <age> 57</age> <sex>1</sex> <cat>7</cat> <value>1.04811219075801</value></relriskfordeath><relriskfordeath>  <age> 57</age> <sex>1</sex> <cat>8</cat> <value>1.06028283928087</value></relriskfordeath><relriskfordeath>  <age> 57</age> <sex>1</sex> <cat>9</cat> <value>1.07813243786676</value></relriskfordeath><relriskfordeath>  <age> 58</age> <sex>0</sex> <cat>1</cat> <value>0.991239868603111</value></relriskfordeath><relriskfordeath>  <age> 58</age> <sex>0</sex> <cat>2</cat> <value>1</value></relriskfordeath><relriskfordeath>  <age> 58</age> <sex>0</sex> <cat>3</cat> <value>1.00988826338802</value></relriskfordeath><relriskfordeath>  <age> 58</age> <sex>0</sex> <cat>4</cat> <value>1.02094405608923</value></relriskfordeath><relriskfordeath>  <age> 58</age> <sex>0</sex> <cat>5</cat> <value>1.03301771518651</value></relriskfordeath><relriskfordeath>  <age> 58</age> <sex>0</sex> <cat>6</cat> <value>1.04607292806766</value></relriskfordeath><relriskfordeath>  <age> 58</age> <sex>0</sex> <cat>7</cat> <value>1.06013654680132</value></relriskfordeath><relriskfordeath>  <age> 58</age> <sex>0</sex> <cat>8</cat> <value>1.07526728654307</value></relriskfordeath><relriskfordeath>  <age> 58</age> <sex>0</sex> <cat>9</cat> <value>1.10791884612599</value></relriskfordeath><relriskfordeath>  <age> 58</age> <sex>1</sex> <cat>1</cat> <value>0.993029301145595</value></relriskfordeath><relriskfordeath>  <age> 58</age> <sex>1</sex> <cat>2</cat> <value>1</value></relriskfordeath><relriskfordeath>  <age> 58</age> <sex>1</sex> <cat>3</cat> <value>1.00802129623498</value></relriskfordeath><relriskfordeath>  <age> 58</age> <sex>1</sex> <cat>4</cat> <value>1.01717807943166</value></relriskfordeath><relriskfordeath>  <age> 58</age> <sex>1</sex> <cat>5</cat> <value>1.02723550462827</value></relriskfordeath><relriskfordeath>  <age> 58</age> <sex>1</sex> <cat>6</cat> <value>1.03812633902285</value></relriskfordeath><relriskfordeath>  <age> 58</age> <sex>1</sex> <cat>7</cat> <value>1.04986190534373</value></relriskfordeath><relriskfordeath>  <age> 58</age> <sex>1</sex> <cat>8</cat> <value>1.06248763875459</value></relriskfordeath><relriskfordeath>  <age> 58</age> <sex>1</sex> <cat>9</cat> <value>1.08101495848317</value></relriskfordeath><relriskfordeath>  <age> 59</age> <sex>0</sex> <cat>1</cat> <value>0.991085599260816</value></relriskfordeath><relriskfordeath>  <age> 59</age> <sex>0</sex> <cat>2</cat> <value>1</value></relriskfordeath><relriskfordeath>  <age> 59</age> <sex>0</sex> <cat>3</cat> <value>1.01006426084181</value></relriskfordeath><relriskfordeath>  <age> 59</age> <sex>0</sex> <cat>4</cat> <value>1.02131917030886</value></relriskfordeath><relriskfordeath>  <age> 59</age> <sex>0</sex> <cat>5</cat> <value>1.03361308655144</value></relriskfordeath><relriskfordeath>  <age> 59</age> <sex>0</sex> <cat>6</cat> <value>1.04690973365059</value></relriskfordeath><relriskfordeath>  <age> 59</age> <sex>0</sex> <cat>7</cat> <value>1.06123719980238</value></relriskfordeath><relriskfordeath>  <age> 59</age> <sex>0</sex> <cat>8</cat> <value>1.07665612016467</value></relriskfordeath><relriskfordeath>  <age> 59</age> <sex>0</sex> <cat>9</cat> <value>1.10994804602386</value></relriskfordeath><relriskfordeath>  <age> 59</age> <sex>1</sex> <cat>1</cat> <value>0.992792549366971</value></relriskfordeath><relriskfordeath>  <age> 59</age> <sex>1</sex> <cat>2</cat> <value>1</value></relriskfordeath><relriskfordeath>  <age> 59</age> <sex>1</sex> <cat>3</cat> <value>1.00829574697721</value></relriskfordeath><relriskfordeath>  <age> 59</age> <sex>1</sex> <cat>4</cat> <value>1.01776849232165</value></relriskfordeath><relriskfordeath>  <age> 59</age> <sex>1</sex> <cat>5</cat> <value>1.02817621538785</value></relriskfordeath><relriskfordeath>  <age> 59</age> <sex>1</sex> <cat>6</cat> <value>1.03945018582901</value></relriskfordeath><relriskfordeath>  <age> 59</age> <sex>1</sex> <cat>7</cat> <value>1.05160299332779</value></relriskfordeath><relriskfordeath>  <age> 59</age> <sex>1</sex> <cat>8</cat> <value>1.06468264080406</value></relriskfordeath><relriskfordeath>  <age> 59</age> <sex>1</sex> <cat>9</cat> <value>1.08388682793659</value></relriskfordeath><relriskfordeath>  <age> 60</age> <sex>0</sex> <cat>1</cat> <value>0.993109653420342</value></relriskfordeath><relriskfordeath>  <age> 60</age> <sex>0</sex> <cat>2</cat> <value>1</value></relriskfordeath><relriskfordeath>  <age> 60</age> <sex>0</sex> <cat>3</cat> <value>1.00776007259651</value></relriskfordeath><relriskfordeath>  <age> 60</age> <sex>0</sex> <cat>4</cat> <value>1.01641432111495</value></relriskfordeath><relriskfordeath>  <age> 60</age> <sex>0</sex> <cat>5</cat> <value>1.0258389130126</value></relriskfordeath><relriskfordeath>  <age> 60</age> <sex>0</sex> <cat>6</cat> <value>1.03599903025438</value></relriskfordeath><relriskfordeath>  <age> 60</age> <sex>0</sex> <cat>7</cat> <value>1.04690876523178</value></relriskfordeath><relriskfordeath>  <age> 60</age> <sex>0</sex> <cat>8</cat> <value>1.05860617695656</value></relriskfordeath><relriskfordeath>  <age> 60</age> <sex>0</sex> <cat>9</cat> <value>1.08367798907654</value></relriskfordeath><relriskfordeath>  <age> 60</age> <sex>1</sex> <cat>1</cat> <value>0.994376438627785</value></relriskfordeath><relriskfordeath>  <age> 60</age> <sex>1</sex> <cat>2</cat> <value>1</value></relriskfordeath><relriskfordeath>  <age> 60</age> <sex>1</sex> <cat>3</cat> <value>1.00645771661149</value></relriskfordeath><relriskfordeath>  <age> 60</age> <sex>1</sex> <cat>4</cat> <value>1.01381186977375</value></relriskfordeath><relriskfordeath>  <age> 60</age> <sex>1</sex> <cat>5</cat> <value>1.02186763499394</value></relriskfordeath><relriskfordeath>  <age> 60</age> <sex>1</sex> <cat>6</cat> <value>1.03056548701994</value></relriskfordeath><relriskfordeath>  <age> 60</age> <sex>1</sex> <cat>7</cat> <value>1.0399086121371</value></relriskfordeath><relriskfordeath>  <age> 60</age> <sex>1</sex> <cat>8</cat> <value>1.04992674413453</value></relriskfordeath><relriskfordeath>  <age> 60</age> <sex>1</sex> <cat>9</cat> <value>1.06455510400288</value></relriskfordeath><relriskfordeath>  <age> 61</age> <sex>0</sex> <cat>1</cat> <value>0.993004415839625</value></relriskfordeath><relriskfordeath>  <age> 61</age> <sex>0</sex> <cat>2</cat> <value>1</value></relriskfordeath><relriskfordeath>  <age> 61</age> <sex>0</sex> <cat>3</cat> <value>1.00787962380926</value></relriskfordeath><relriskfordeath>  <age> 61</age> <sex>0</sex> <cat>4</cat> <value>1.01666848996253</value></relriskfordeath><relriskfordeath>  <age> 61</age> <sex>0</sex> <cat>5</cat> <value>1.02624122725</value></relriskfordeath><relriskfordeath>  <age> 61</age> <sex>0</sex> <cat>6</cat> <value>1.03656284476094</value></relriskfordeath><relriskfordeath>  <age> 61</age> <sex>0</sex> <cat>7</cat> <value>1.04764805168918</value></relriskfordeath><relriskfordeath>  <age> 61</age> <sex>0</sex> <cat>8</cat> <value>1.0595359507825</value></relriskfordeath><relriskfordeath>  <age> 61</age> <sex>0</sex> <cat>9</cat> <value>1.08502600394452</value></relriskfordeath><relriskfordeath>  <age> 61</age> <sex>1</sex> <cat>1</cat> <value>0.9942017429016</value></relriskfordeath><relriskfordeath>  <age> 61</age> <sex>1</sex> <cat>2</cat> <value>1</value></relriskfordeath><relriskfordeath>  <age> 61</age> <sex>1</sex> <cat>3</cat> <value>1.00665955387105</value></relriskfordeath><relriskfordeath>  <age> 61</age> <sex>1</sex> <cat>4</cat> <value>1.01424517901728</value></relriskfordeath><relriskfordeath>  <age> 61</age> <sex>1</sex> <cat>5</cat> <value>1.02255647311238</value></relriskfordeath><relriskfordeath>  <age> 61</age> <sex>1</sex> <cat>6</cat> <value>1.03153252150884</value></relriskfordeath><relriskfordeath>  <age> 61</age> <sex>1</sex> <cat>7</cat> <value>1.04117712102217</value></relriskfordeath><relriskfordeath>  <age> 61</age> <sex>1</sex> <cat>8</cat> <value>1.05152151837643</value></relriskfordeath><relriskfordeath>  <age> 61</age> <sex>1</sex> <cat>9</cat> <value>1.06663270294781</value></relriskfordeath><relriskfordeath>  <age> 62</age> <sex>0</sex> <cat>1</cat> <value>0.992905847683087</value></relriskfordeath><relriskfordeath>  <age> 62</age> <sex>0</sex> <cat>2</cat> <value>1</value></relriskfordeath><relriskfordeath>  <age> 62</age> <sex>0</sex> <cat>3</cat> <value>1.00799165131759</value></relriskfordeath><relriskfordeath>  <age> 62</age> <sex>0</sex> <cat>4</cat> <value>1.01690672954041</value></relriskfordeath><relriskfordeath>  <age> 62</age> <sex>0</sex> <cat>5</cat> <value>1.02661844147781</value></relriskfordeath><relriskfordeath>  <age> 62</age> <sex>0</sex> <cat>6</cat> <value>1.03709165424042</value></relriskfordeath><relriskfordeath>  <age> 62</age> <sex>0</sex> <cat>7</cat> <value>1.04834167740685</value></relriskfordeath><relriskfordeath>  <age> 62</age> <sex>0</sex> <cat>8</cat> <value>1.06040861779747</value></relriskfordeath><relriskfordeath>  <age> 62</age> <sex>0</sex> <cat>9</cat> <value>1.08629230290556</value></relriskfordeath><relriskfordeath>  <age> 62</age> <sex>1</sex> <cat>1</cat> <value>0.994030170292306</value></relriskfordeath><relriskfordeath>  <age> 62</age> <sex>1</sex> <cat>2</cat> <value>1</value></relriskfordeath><relriskfordeath>  <age> 62</age> <sex>1</sex> <cat>3</cat> <value>1.00685787263605</value></relriskfordeath><relriskfordeath>  <age> 62</age> <sex>1</sex> <cat>4</cat> <value>1.01467105306095</value></relriskfordeath><relriskfordeath>  <age> 62</age> <sex>1</sex> <cat>5</cat> <value>1.0232336970739</value></relriskfordeath><relriskfordeath>  <age> 62</age> <sex>1</sex> <cat>6</cat> <value>1.03248356129037</value></relriskfordeath><relriskfordeath>  <age> 62</age> <sex>1</sex> <cat>7</cat> <value>1.04242508252708</value></relriskfordeath><relriskfordeath>  <age> 62</age> <sex>1</sex> <cat>8</cat> <value>1.05309104045209</value></relriskfordeath><relriskfordeath>  <age> 62</age> <sex>1</sex> <cat>9</cat> <value>1.06867856425572</value></relriskfordeath><relriskfordeath>  <age> 63</age> <sex>0</sex> <cat>1</cat> <value>0.992814508767357</value></relriskfordeath><relriskfordeath>  <age> 63</age> <sex>0</sex> <cat>2</cat> <value>1</value></relriskfordeath><relriskfordeath>  <age> 63</age> <sex>0</sex> <cat>3</cat> <value>1.00809551571075</value></relriskfordeath><relriskfordeath>  <age> 63</age> <sex>0</sex> <cat>4</cat> <value>1.01712767615999</value></relriskfordeath><relriskfordeath>  <age> 63</age> <sex>0</sex> <cat>5</cat> <value>1.02696838987092</value></relriskfordeath><relriskfordeath>  <age> 63</age> <sex>0</sex> <cat>6</cat> <value>1.0375824125979</value></relriskfordeath><relriskfordeath>  <age> 63</age> <sex>0</sex> <cat>7</cat> <value>1.04898563327279</value></relriskfordeath><relriskfordeath>  <age> 63</age> <sex>0</sex> <cat>8</cat> <value>1.06121911604226</value></relriskfordeath><relriskfordeath>  <age> 63</age> <sex>0</sex> <cat>9</cat> <value>1.08746948134417</value></relriskfordeath><relriskfordeath>  <age> 63</age> <sex>1</sex> <cat>1</cat> <value>0.99386227989028</value></relriskfordeath><relriskfordeath>  <age> 63</age> <sex>1</sex> <cat>2</cat> <value>1</value></relriskfordeath><relriskfordeath>  <age> 63</age> <sex>1</sex> <cat>3</cat> <value>1.0070520232726</value></relriskfordeath><relriskfordeath>  <age> 63</age> <sex>1</sex> <cat>4</cat> <value>1.01508809250752</value></relriskfordeath><relriskfordeath>  <age> 63</age> <sex>1</sex> <cat>5</cat> <value>1.02389707413338</value></relriskfordeath><relriskfordeath>  <age> 63</age> <sex>1</sex> <cat>6</cat> <value>1.03341545992148</value></relriskfordeath><relriskfordeath>  <age> 63</age> <sex>1</sex> <cat>7</cat> <value>1.043648352901</value></relriskfordeath><relriskfordeath>  <age> 63</age> <sex>1</sex> <cat>8</cat> <value>1.05463007939159</value></relriskfordeath><relriskfordeath>  <age> 63</age> <sex>1</sex> <cat>9</cat> <value>1.0706858319635</value></relriskfordeath><relriskfordeath>  <age> 64</age> <sex>0</sex> <cat>1</cat> <value>0.992730913314837</value></relriskfordeath><relriskfordeath>  <age> 64</age> <sex>0</sex> <cat>2</cat> <value>1</value></relriskfordeath><relriskfordeath>  <age> 64</age> <sex>0</sex> <cat>3</cat> <value>1.00819062913906</value></relriskfordeath><relriskfordeath>  <age> 64</age> <sex>0</sex> <cat>4</cat> <value>1.0173300754524</value></relriskfordeath><relriskfordeath>  <age> 64</age> <sex>0</sex> <cat>5</cat> <value>1.02728907911873</value></relriskfordeath><relriskfordeath>  <age> 64</age> <sex>0</sex> <cat>6</cat> <value>1.03803231470657</value></relriskfordeath><relriskfordeath>  <age> 64</age> <sex>0</sex> <cat>7</cat> <value>1.04957622500336</value></relriskfordeath><relriskfordeath>  <age> 64</age> <sex>0</sex> <cat>8</cat> <value>1.06196277796247</value></relriskfordeath><relriskfordeath>  <age> 64</age> <sex>0</sex> <cat>9</cat> <value>1.08855070105926</value></relriskfordeath><relriskfordeath>  <age> 64</age> <sex>1</sex> <cat>1</cat> <value>0.993698615935042</value></relriskfordeath><relriskfordeath>  <age> 64</age> <sex>1</sex> <cat>2</cat> <value>1</value></relriskfordeath><relriskfordeath>  <age> 64</age> <sex>1</sex> <cat>3</cat> <value>1.0072413724358</value></relriskfordeath><relriskfordeath>  <age> 64</age> <sex>1</sex> <cat>4</cat> <value>1.01549493177841</value></relriskfordeath><relriskfordeath>  <age> 64</age> <sex>1</sex> <cat>5</cat> <value>1.02454442330067</value></relriskfordeath><relriskfordeath>  <age> 64</age> <sex>1</sex> <cat>6</cat> <value>1.03432514057937</value></relriskfordeath><relriskfordeath>  <age> 64</age> <sex>1</sex> <cat>7</cat> <value>1.04484287545142</value></relriskfordeath><relriskfordeath>  <age> 64</age> <sex>1</sex> <cat>8</cat> <value>1.05613350794473</value></relriskfordeath><relriskfordeath>  <age> 64</age> <sex>1</sex> <cat>9</cat> <value>1.07264777370155</value></relriskfordeath><relriskfordeath>  <age> 65</age> <sex>0</sex> <cat>1</cat> <value>0.994946930748092</value></relriskfordeath><relriskfordeath>  <age> 65</age> <sex>0</sex> <cat>2</cat> <value>1</value></relriskfordeath><relriskfordeath>  <age> 65</age> <sex>0</sex> <cat>3</cat> <value>1.00567845275766</value></relriskfordeath><relriskfordeath>  <age> 65</age> <sex>0</sex> <cat>4</cat> <value>1.01199568869448</value></relriskfordeath><relriskfordeath>  <age> 65</age> <sex>0</sex> <cat>5</cat> <value>1.01885671619223</value></relriskfordeath><relriskfordeath>  <age> 65</age> <sex>0</sex> <cat>6</cat> <value>1.0262317793227</value></relriskfordeath><relriskfordeath>  <age> 65</age> <sex>0</sex> <cat>7</cat> <value>1.03412651461671</value></relriskfordeath><relriskfordeath>  <age> 65</age> <sex>0</sex> <cat>8</cat> <value>1.04256344853989</value></relriskfordeath><relriskfordeath>  <age> 65</age> <sex>0</sex> <cat>9</cat> <value>1.06052984833437</value></relriskfordeath><relriskfordeath>  <age> 65</age> <sex>1</sex> <cat>1</cat> <value>0.995579199674598</value></relriskfordeath><relriskfordeath>  <age> 65</age> <sex>1</sex> <cat>2</cat> <value>1</value></relriskfordeath><relriskfordeath>  <age> 65</age> <sex>1</sex> <cat>3</cat> <value>1.00506708745138</value></relriskfordeath><relriskfordeath>  <age> 65</age> <sex>1</sex> <cat>4</cat> <value>1.0108251162647</value></relriskfordeath><relriskfordeath>  <age> 65</age> <sex>1</sex> <cat>5</cat> <value>1.01711726705401</value></relriskfordeath><relriskfordeath>  <age> 65</age> <sex>1</sex> <cat>6</cat> <value>1.02389319038873</value></relriskfordeath><relriskfordeath>  <age> 65</age> <sex>1</sex> <cat>7</cat> <value>1.03115143190467</value></relriskfordeath><relriskfordeath>  <age> 65</age> <sex>1</sex> <cat>8</cat> <value>1.03891080228393</value></relriskfordeath><relriskfordeath>  <age> 65</age> <sex>1</sex> <cat>9</cat> <value>1.05019134310709</value></relriskfordeath><relriskfordeath>  <age> 66</age> <sex>0</sex> <cat>1</cat> <value>0.994901896226181</value></relriskfordeath><relriskfordeath>  <age> 66</age> <sex>0</sex> <cat>2</cat> <value>1</value></relriskfordeath><relriskfordeath>  <age> 66</age> <sex>0</sex> <cat>3</cat> <value>1.00572944718207</value></relriskfordeath><relriskfordeath>  <age> 66</age> <sex>0</sex> <cat>4</cat> <value>1.01210389708498</value></relriskfordeath><relriskfordeath>  <age> 66</age> <sex>0</sex> <cat>5</cat> <value>1.01902764043087</value></relriskfordeath><relriskfordeath>  <age> 66</age> <sex>0</sex> <cat>6</cat> <value>1.026470786026</value></relriskfordeath><relriskfordeath>  <age> 66</age> <sex>0</sex> <cat>7</cat> <value>1.03443916492413</value></relriskfordeath><relriskfordeath>  <age> 66</age> <sex>0</sex> <cat>8</cat> <value>1.0429556694064</value></relriskfordeath><relriskfordeath>  <age> 66</age> <sex>0</sex> <cat>9</cat> <value>1.06109517483827</value></relriskfordeath><relriskfordeath>  <age> 66</age> <sex>1</sex> <cat>1</cat> <value>0.995474317233633</value></relriskfordeath><relriskfordeath>  <age> 66</age> <sex>1</sex> <cat>2</cat> <value>1</value></relriskfordeath><relriskfordeath>  <age> 66</age> <sex>1</sex> <cat>3</cat> <value>1.00518791706177</value></relriskfordeath><relriskfordeath>  <age> 66</age> <sex>1</sex> <cat>4</cat> <value>1.01108405790092</value></relriskfordeath><relriskfordeath>  <age> 66</age> <sex>1</sex> <cat>5</cat> <value>1.01752811405152</value></relriskfordeath><relriskfordeath>  <age> 66</age> <sex>1</sex> <cat>6</cat> <value>1.02446876326971</value></relriskfordeath><relriskfordeath>  <age> 66</age> <sex>1</sex> <cat>7</cat> <value>1.03190476141641</value></relriskfordeath><relriskfordeath>  <age> 66</age> <sex>1</sex> <cat>8</cat> <value>1.0398556453774</value></relriskfordeath><relriskfordeath>  <age> 66</age> <sex>1</sex> <cat>9</cat> <value>1.05141775212802</value></relriskfordeath><relriskfordeath>  <age> 67</age> <sex>0</sex> <cat>1</cat> <value>0.994863141391118</value></relriskfordeath><relriskfordeath>  <age> 67</age> <sex>0</sex> <cat>2</cat> <value>1</value></relriskfordeath><relriskfordeath>  <age> 67</age> <sex>0</sex> <cat>3</cat> <value>1.00577336134498</value></relriskfordeath><relriskfordeath>  <age> 67</age> <sex>0</sex> <cat>4</cat> <value>1.01219711949101</value></relriskfordeath><relriskfordeath>  <age> 67</age> <sex>0</sex> <cat>5</cat> <value>1.01917495815437</value></relriskfordeath><relriskfordeath>  <age> 67</age> <sex>0</sex> <cat>6</cat> <value>1.02667688056177</value></relriskfordeath><relriskfordeath>  <age> 67</age> <sex>0</sex> <cat>7</cat> <value>1.03470889731941</value></relriskfordeath><relriskfordeath>  <age> 67</age> <sex>0</sex> <cat>8</cat> <value>1.04329422955356</value></relriskfordeath><relriskfordeath>  <age> 67</age> <sex>0</sex> <cat>9</cat> <value>1.06158375864223</value></relriskfordeath><relriskfordeath>  <age> 67</age> <sex>1</sex> <cat>1</cat> <value>0.995373451934276</value></relriskfordeath><relriskfordeath>  <age> 67</age> <sex>1</sex> <cat>2</cat> <value>1</value></relriskfordeath><relriskfordeath>  <age> 67</age> <sex>1</sex> <cat>3</cat> <value>1.00530415487628</value></relriskfordeath><relriskfordeath>  <age> 67</age> <sex>1</sex> <cat>4</cat> <value>1.01133320668994</value></relriskfordeath><relriskfordeath>  <age> 67</age> <sex>1</sex> <cat>5</cat> <value>1.01792350567663</value></relriskfordeath><relriskfordeath>  <age> 67</age> <sex>1</sex> <cat>6</cat> <value>1.02502280782779</value></relriskfordeath><relriskfordeath>  <age> 67</age> <sex>1</sex> <cat>7</cat> <value>1.03263008657587</value></relriskfordeath><relriskfordeath>  <age> 67</age> <sex>1</sex> <cat>8</cat> <value>1.04076559498681</value></relriskfordeath><relriskfordeath>  <age> 67</age> <sex>1</sex> <cat>9</cat> <value>1.05259932688788</value></relriskfordeath><relriskfordeath>  <age> 68</age> <sex>0</sex> <cat>1</cat> <value>0.994830883641376</value></relriskfordeath><relriskfordeath>  <age> 68</age> <sex>0</sex> <cat>2</cat> <value>1</value></relriskfordeath><relriskfordeath>  <age> 68</age> <sex>0</sex> <cat>3</cat> <value>1.0058099480363</value></relriskfordeath><relriskfordeath>  <age> 68</age> <sex>0</sex> <cat>4</cat> <value>1.0122748300471</value></relriskfordeath><relriskfordeath>  <age> 68</age> <sex>0</sex> <cat>5</cat> <value>1.01929783650981</value></relriskfordeath><relriskfordeath>  <age> 68</age> <sex>0</sex> <cat>6</cat> <value>1.02684889505515</value></relriskfordeath><relriskfordeath>  <age> 68</age> <sex>0</sex> <cat>7</cat> <value>1.03493417953677</value></relriskfordeath><relriskfordeath>  <age> 68</age> <sex>0</sex> <cat>8</cat> <value>1.0435772007364</value></relriskfordeath><relriskfordeath>  <age> 68</age> <sex>0</sex> <cat>9</cat> <value>1.06199280059383</value></relriskfordeath><relriskfordeath>  <age> 68</age> <sex>1</sex> <cat>1</cat> <value>0.995276927597712</value></relriskfordeath><relriskfordeath>  <age> 68</age> <sex>1</sex> <cat>2</cat> <value>1</value></relriskfordeath><relriskfordeath>  <age> 68</age> <sex>1</sex> <cat>3</cat> <value>1.00541542502816</value></relriskfordeath><relriskfordeath>  <age> 68</age> <sex>1</sex> <cat>4</cat> <value>1.01157175347475</value></relriskfordeath><relriskfordeath>  <age> 68</age> <sex>1</sex> <cat>5</cat> <value>1.01830215178353</value></relriskfordeath><relriskfordeath>  <age> 68</age> <sex>1</sex> <cat>6</cat> <value>1.02555350723525</value></relriskfordeath><relriskfordeath>  <age> 68</age> <sex>1</sex> <cat>7</cat> <value>1.03332501643416</value></relriskfordeath><relriskfordeath>  <age> 68</age> <sex>1</sex> <cat>8</cat> <value>1.04163763511064</value></relriskfordeath><relriskfordeath>  <age> 68</age> <sex>1</sex> <cat>9</cat> <value>1.05373211882624</value></relriskfordeath><relriskfordeath>  <age> 69</age> <sex>0</sex> <cat>1</cat> <value>0.994805302650723</value></relriskfordeath><relriskfordeath>  <age> 69</age> <sex>0</sex> <cat>2</cat> <value>1</value></relriskfordeath><relriskfordeath>  <age> 69</age> <sex>0</sex> <cat>3</cat> <value>1.00583900287283</value></relriskfordeath><relriskfordeath>  <age> 69</age> <sex>0</sex> <cat>4</cat> <value>1.01233659389937</value></relriskfordeath><relriskfordeath>  <age> 69</age> <sex>0</sex> <cat>5</cat> <value>1.01939558663075</value></relriskfordeath><relriskfordeath>  <age> 69</age> <sex>0</sex> <cat>6</cat> <value>1.02698586330256</value></relriskfordeath><relriskfordeath>  <age> 69</age> <sex>0</sex> <cat>7</cat> <value>1.0351137435747</value></relriskfordeath><relriskfordeath>  <age> 69</age> <sex>0</sex> <cat>8</cat> <value>1.04380298682141</value></relriskfordeath><relriskfordeath>  <age> 69</age> <sex>0</sex> <cat>9</cat> <value>1.06231998212048</value></relriskfordeath><relriskfordeath>  <age> 69</age> <sex>1</sex> <cat>1</cat> <value>0.995185052351506</value></relriskfordeath><relriskfordeath>  <age> 69</age> <sex>1</sex> <cat>2</cat> <value>1</value></relriskfordeath><relriskfordeath>  <age> 69</age> <sex>1</sex> <cat>3</cat> <value>1.00552136953032</value></relriskfordeath><relriskfordeath>  <age> 69</age> <sex>1</sex> <cat>4</cat> <value>1.01179892714871</value></relriskfordeath><relriskfordeath>  <age> 69</age> <sex>1</sex> <cat>5</cat> <value>1.01866282213262</value></relriskfordeath><relriskfordeath>  <age> 69</age> <sex>1</sex> <cat>6</cat> <value>1.02605912788197</value></relriskfordeath><relriskfordeath>  <age> 69</age> <sex>1</sex> <cat>7</cat> <value>1.03398726796266</value></relriskfordeath><relriskfordeath>  <age> 69</age> <sex>1</sex> <cat>8</cat> <value>1.042468883758</value></relriskfordeath><relriskfordeath>  <age> 69</age> <sex>1</sex> <cat>9</cat> <value>1.05481235060955</value></relriskfordeath><relriskfordeath>  <age> 70</age> <sex>0</sex> <cat>1</cat> <value>0.997121788032497</value></relriskfordeath><relriskfordeath>  <age> 70</age> <sex>0</sex> <cat>2</cat> <value>1</value></relriskfordeath><relriskfordeath>  <age> 70</age> <sex>0</sex> <cat>3</cat> <value>1.0032260860668</value></relriskfordeath><relriskfordeath>  <age> 70</age> <sex>0</sex> <cat>4</cat> <value>1.00680469752024</value></relriskfordeath><relriskfordeath>  <age> 70</age> <sex>0</sex> <cat>5</cat> <value>1.01067901853635</value></relriskfordeath><relriskfordeath>  <age> 70</age> <sex>0</sex> <cat>6</cat> <value>1.01482939991525</value></relriskfordeath><relriskfordeath>  <age> 70</age> <sex>0</sex> <cat>7</cat> <value>1.01925607768275</value></relriskfordeath><relriskfordeath>  <age> 70</age> <sex>0</sex> <cat>8</cat> <value>1.02396850476836</value></relriskfordeath><relriskfordeath>  <age> 70</age> <sex>0</sex> <cat>9</cat> <value>1.03392753339579</value></relriskfordeath><relriskfordeath>  <age> 70</age> <sex>1</sex> <cat>1</cat> <value>0.997306295631219</value></relriskfordeath><relriskfordeath>  <age> 70</age> <sex>1</sex> <cat>2</cat> <value>1</value></relriskfordeath><relriskfordeath>  <age> 70</age> <sex>1</sex> <cat>3</cat> <value>1.00308015143027</value></relriskfordeath><relriskfordeath>  <age> 70</age> <sex>1</sex> <cat>4</cat> <value>1.00657067584455</value></relriskfordeath><relriskfordeath>  <age> 70</age> <sex>1</sex> <cat>5</cat> <value>1.01037328127694</value></relriskfordeath><relriskfordeath>  <age> 70</age> <sex>1</sex> <cat>6</cat> <value>1.01445467995329</value></relriskfordeath><relriskfordeath>  <age> 70</age> <sex>1</sex> <cat>7</cat> <value>1.01881111724746</value></relriskfordeath><relriskfordeath>  <age> 70</age> <sex>1</sex> <cat>8</cat> <value>1.02345078491451</value></relriskfordeath><relriskfordeath>  <age> 70</age> <sex>1</sex> <cat>9</cat> <value>1.03015888944857</value></relriskfordeath><relriskfordeath>  <age> 71</age> <sex>0</sex> <cat>1</cat> <value>0.997115981289191</value></relriskfordeath><relriskfordeath>  <age> 71</age> <sex>0</sex> <cat>2</cat> <value>1</value></relriskfordeath><relriskfordeath>  <age> 71</age> <sex>0</sex> <cat>3</cat> <value>1.00323266414509</value></relriskfordeath><relriskfordeath>  <age> 71</age> <sex>0</sex> <cat>4</cat> <value>1.00681865920416</value></relriskfordeath><relriskfordeath>  <age> 71</age> <sex>0</sex> <cat>5</cat> <value>1.01070107724989</value></relriskfordeath><relriskfordeath>  <age> 71</age> <sex>0</sex> <cat>6</cat> <value>1.01486025186992</value></relriskfordeath><relriskfordeath>  <age> 71</age> <sex>0</sex> <cat>7</cat> <value>1.01929644425467</value></relriskfordeath><relriskfordeath>  <age> 71</age> <sex>0</sex> <cat>8</cat> <value>1.02401915442268</value></relriskfordeath><relriskfordeath>  <age> 71</age> <sex>0</sex> <cat>9</cat> <value>1.03400055899033</value></relriskfordeath><relriskfordeath>  <age> 71</age> <sex>1</sex> <cat>1</cat> <value>0.997261724211136</value></relriskfordeath><relriskfordeath>  <age> 71</age> <sex>1</sex> <cat>2</cat> <value>1</value></relriskfordeath><relriskfordeath>  <age> 71</age> <sex>1</sex> <cat>3</cat> <value>1.00313128851412</value></relriskfordeath><relriskfordeath>  <age> 71</age> <sex>1</sex> <cat>4</cat> <value>1.00667998725711</value></relriskfordeath><relriskfordeath>  <age> 71</age> <sex>1</sex> <cat>5</cat> <value>1.01054624029481</value></relriskfordeath><relriskfordeath>  <age> 71</age> <sex>1</sex> <cat>6</cat> <value>1.01469626790874</value></relriskfordeath><relriskfordeath>  <age> 71</age> <sex>1</sex> <cat>7</cat> <value>1.01912631759983</value></relriskfordeath><relriskfordeath>  <age> 71</age> <sex>1</sex> <cat>8</cat> <value>1.02384478946166</value></relriskfordeath><relriskfordeath>  <age> 71</age> <sex>1</sex> <cat>9</cat> <value>1.0306676834652</value></relriskfordeath><relriskfordeath>  <age> 72</age> <sex>0</sex> <cat>1</cat> <value>0.997114085681866</value></relriskfordeath><relriskfordeath>  <age> 72</age> <sex>0</sex> <cat>2</cat> <value>1</value></relriskfordeath><relriskfordeath>  <age> 72</age> <sex>0</sex> <cat>3</cat> <value>1.00323484865314</value></relriskfordeath><relriskfordeath>  <age> 72</age> <sex>0</sex> <cat>4</cat> <value>1.00682334159036</value></relriskfordeath><relriskfordeath>  <age> 72</age> <sex>0</sex> <cat>5</cat> <value>1.0107085529432</value></relriskfordeath><relriskfordeath>  <age> 72</age> <sex>0</sex> <cat>6</cat> <value>1.0148708227976</value></relriskfordeath><relriskfordeath>  <age> 72</age> <sex>0</sex> <cat>7</cat> <value>1.01931043393017</value></relriskfordeath><relriskfordeath>  <age> 72</age> <sex>0</sex> <cat>8</cat> <value>1.02403691693954</value></relriskfordeath><relriskfordeath>  <age> 72</age> <sex>0</sex> <cat>9</cat> <value>1.03402685304934</value></relriskfordeath><relriskfordeath>  <age> 72</age> <sex>1</sex> <cat>1</cat> <value>0.997220205745923</value></relriskfordeath><relriskfordeath>  <age> 72</age> <sex>1</sex> <cat>2</cat> <value>1</value></relriskfordeath><relriskfordeath>  <age> 72</age> <sex>1</sex> <cat>3</cat> <value>1.00317893192592</value></relriskfordeath><relriskfordeath>  <age> 72</age> <sex>1</sex> <cat>4</cat> <value>1.00678184233562</value></relriskfordeath><relriskfordeath>  <age> 72</age> <sex>1</sex> <cat>5</cat> <value>1.01070742181844</value></relriskfordeath><relriskfordeath>  <age> 72</age> <sex>1</sex> <cat>6</cat> <value>1.01492143562065</value></relriskfordeath><relriskfordeath>  <age> 72</age> <sex>1</sex> <cat>7</cat> <value>1.01942013676122</value></relriskfordeath><relriskfordeath>  <age> 72</age> <sex>1</sex> <cat>8</cat> <value>1.024212123437</value></relriskfordeath><relriskfordeath>  <age> 72</age> <sex>1</sex> <cat>9</cat> <value>1.03114214744358</value></relriskfordeath><relriskfordeath>  <age> 73</age> <sex>0</sex> <cat>1</cat> <value>0.99711611356789</value></relriskfordeath><relriskfordeath>  <age> 73</age> <sex>0</sex> <cat>2</cat> <value>1</value></relriskfordeath><relriskfordeath>  <age> 73</age> <sex>0</sex> <cat>3</cat> <value>1.00323262564924</value></relriskfordeath><relriskfordeath>  <age> 73</age> <sex>0</sex> <cat>4</cat> <value>1.00681871515771</value></relriskfordeath><relriskfordeath>  <age> 73</age> <sex>0</sex> <cat>5</cat> <value>1.01070139909075</value></relriskfordeath><relriskfordeath>  <age> 73</age> <sex>0</sex> <cat>6</cat> <value>1.01486104779619</value></relriskfordeath><relriskfordeath>  <age> 73</age> <sex>0</sex> <cat>7</cat> <value>1.01929796202198</value></relriskfordeath><relriskfordeath>  <age> 73</age> <sex>0</sex> <cat>8</cat> <value>1.02402168635667</value></relriskfordeath><relriskfordeath>  <age> 73</age> <sex>0</sex> <cat>9</cat> <value>1.03400626374199</value></relriskfordeath><relriskfordeath>  <age> 73</age> <sex>1</sex> <cat>1</cat> <value>0.997181869904248</value></relriskfordeath><relriskfordeath>  <age> 73</age> <sex>1</sex> <cat>2</cat> <value>1</value></relriskfordeath><relriskfordeath>  <age> 73</age> <sex>1</sex> <cat>3</cat> <value>1.00322293203</value></relriskfordeath><relriskfordeath>  <age> 73</age> <sex>1</sex> <cat>4</cat> <value>1.00687592008641</value></relriskfordeath><relriskfordeath>  <age> 73</age> <sex>1</sex> <cat>5</cat> <value>1.01085631600687</value></relriskfordeath><relriskfordeath>  <age> 73</age> <sex>1</sex> <cat>6</cat> <value>1.01512946804335</value></relriskfordeath><relriskfordeath>  <age> 73</age> <sex>1</sex> <cat>7</cat> <value>1.01969163779037</value></relriskfordeath><relriskfordeath>  <age> 73</age> <sex>1</sex> <cat>8</cat> <value>1.02455161033574</value></relriskfordeath><relriskfordeath>  <age> 73</age> <sex>1</sex> <cat>9</cat> <value>1.03158075169605</value></relriskfordeath><relriskfordeath>  <age> 74</age> <sex>0</sex> <cat>1</cat> <value>0.997122054939769</value></relriskfordeath><relriskfordeath>  <age> 74</age> <sex>0</sex> <cat>2</cat> <value>1</value></relriskfordeath><relriskfordeath>  <age> 74</age> <sex>0</sex> <cat>3</cat> <value>1.00322600643796</value></relriskfordeath><relriskfordeath>  <age> 74</age> <sex>0</sex> <cat>4</cat> <value>1.00680480385817</value></relriskfordeath><relriskfordeath>  <age> 74</age> <sex>0</sex> <cat>5</cat> <value>1.01067965346309</value></relriskfordeath><relriskfordeath>  <age> 74</age> <sex>0</sex> <cat>6</cat> <value>1.01483097958238</value></relriskfordeath><relriskfordeath>  <age> 74</age> <sex>0</sex> <cat>7</cat> <value>1.01925909734778</value></relriskfordeath><relriskfordeath>  <age> 74</age> <sex>0</sex> <cat>8</cat> <value>1.02397354880962</value></relriskfordeath><relriskfordeath>  <age> 74</age> <sex>0</sex> <cat>9</cat> <value>1.03393891451543</value></relriskfordeath><relriskfordeath>  <age> 74</age> <sex>1</sex> <cat>1</cat> <value>0.99714683480666</value></relriskfordeath><relriskfordeath>  <age> 74</age> <sex>1</sex> <cat>2</cat> <value>1</value></relriskfordeath><relriskfordeath>  <age> 74</age> <sex>1</sex> <cat>3</cat> <value>1.0032631524511</value></relriskfordeath><relriskfordeath>  <age> 74</age> <sex>1</sex> <cat>4</cat> <value>1.00696192787543</value></relriskfordeath><relriskfordeath>  <age> 74</age> <sex>1</sex> <cat>5</cat> <value>1.01099245791467</value></relriskfordeath><relriskfordeath>  <age> 74</age> <sex>1</sex> <cat>6</cat> <value>1.01531971287421</value></relriskfordeath><relriskfordeath>  <age> 74</age> <sex>1</sex> <cat>7</cat> <value>1.01993996565127</value></relriskfordeath><relriskfordeath>  <age> 74</age> <sex>1</sex> <cat>8</cat> <value>1.02486217609131</value></relriskfordeath><relriskfordeath>  <age> 74</age> <sex>1</sex> <cat>9</cat> <value>1.03198209891832</value></relriskfordeath><relriskfordeath>  <age> 75</age> <sex>0</sex> <cat>1</cat> <value>0.999428060173105</value></relriskfordeath><relriskfordeath>  <age> 75</age> <sex>0</sex> <cat>2</cat> <value>1</value></relriskfordeath><relriskfordeath>  <age> 75</age> <sex>0</sex> <cat>3</cat> <value>1.00063927376042</value></relriskfordeath><relriskfordeath>  <age> 75</age> <sex>0</sex> <cat>4</cat> <value>1.00134617899728</value></relriskfordeath><relriskfordeath>  <age> 75</age> <sex>0</sex> <cat>5</cat> <value>1.00210886585863</value></relriskfordeath><relriskfordeath>  <age> 75</age> <sex>0</sex> <cat>6</cat> <value>1.00292288059231</value></relriskfordeath><relriskfordeath>  <age> 75</age> <sex>0</sex> <cat>7</cat> <value>1.00378767230014</value></relriskfordeath><relriskfordeath>  <age> 75</age> <sex>0</sex> <cat>8</cat> <value>1.00470444765418</value></relriskfordeath><relriskfordeath>  <age> 75</age> <sex>0</sex> <cat>9</cat> <value>1.00662612600548</value></relriskfordeath><relriskfordeath>  <age> 75</age> <sex>1</sex> <cat>1</cat> <value>0.999426896167642</value></relriskfordeath><relriskfordeath>  <age> 75</age> <sex>1</sex> <cat>2</cat> <value>1</value></relriskfordeath><relriskfordeath>  <age> 75</age> <sex>1</sex> <cat>3</cat> <value>1.00065348420876</value></relriskfordeath><relriskfordeath>  <age> 75</age> <sex>1</sex> <cat>4</cat> <value>1.00139163499448</value></relriskfordeath><relriskfordeath>  <age> 75</age> <sex>1</sex> <cat>5</cat> <value>1.00219288400709</value></relriskfordeath><relriskfordeath>  <age> 75</age> <sex>1</sex> <cat>6</cat> <value>1.00304953674171</value></relriskfordeath><relriskfordeath>  <age> 75</age> <sex>1</sex> <cat>7</cat> <value>1.00396013046035</value></relriskfordeath><relriskfordeath>  <age> 75</age> <sex>1</sex> <cat>8</cat> <value>1.0049256602988</value></relriskfordeath><relriskfordeath>  <age> 75</age> <sex>1</sex> <cat>9</cat> <value>1.00631273883584</value></relriskfordeath><relriskfordeath>  <age> 76</age> <sex>0</sex> <cat>1</cat> <value>0.999430981897769</value></relriskfordeath><relriskfordeath>  <age> 76</age> <sex>0</sex> <cat>2</cat> <value>1</value></relriskfordeath><relriskfordeath>  <age> 76</age> <sex>0</sex> <cat>3</cat> <value>1.00063600877158</value></relriskfordeath><relriskfordeath>  <age> 76</age> <sex>0</sex> <cat>4</cat> <value>1.00133930448277</value></relriskfordeath><relriskfordeath>  <age> 76</age> <sex>0</sex> <cat>5</cat> <value>1.00209809803683</value></relriskfordeath><relriskfordeath>  <age> 76</age> <sex>0</sex> <cat>6</cat> <value>1.00290795865001</value></relriskfordeath><relriskfordeath>  <age> 76</age> <sex>0</sex> <cat>7</cat> <value>1.00376833847418</value></relriskfordeath><relriskfordeath>  <age> 76</age> <sex>0</sex> <cat>8</cat> <value>1.00468043828207</value></relriskfordeath><relriskfordeath>  <age> 76</age> <sex>0</sex> <cat>9</cat> <value>1.0065923224535</value></relriskfordeath><relriskfordeath>  <age> 76</age> <sex>1</sex> <cat>1</cat> <value>0.999421414160432</value></relriskfordeath><relriskfordeath>  <age> 76</age> <sex>1</sex> <cat>2</cat> <value>1</value></relriskfordeath><relriskfordeath>  <age> 76</age> <sex>1</sex> <cat>3</cat> <value>1.00065974033067</value></relriskfordeath><relriskfordeath>  <age> 76</age> <sex>1</sex> <cat>4</cat> <value>1.00140496461893</value></relriskfordeath><relriskfordeath>  <age> 76</age> <sex>1</sex> <cat>5</cat> <value>1.00221390003088</value></relriskfordeath><relriskfordeath>  <age> 76</age> <sex>1</sex> <cat>6</cat> <value>1.00307878014695</value></relriskfordeath><relriskfordeath>  <age> 76</age> <sex>1</sex> <cat>7</cat> <value>1.00399813005276</value></relriskfordeath><relriskfordeath>  <age> 76</age> <sex>1</sex> <cat>8</cat> <value>1.00497295643436</value></relriskfordeath><relriskfordeath>  <age> 76</age> <sex>1</sex> <cat>9</cat> <value>1.00637341552663</value></relriskfordeath><relriskfordeath>  <age> 77</age> <sex>0</sex> <cat>1</cat> <value>0.99943466305258</value></relriskfordeath><relriskfordeath>  <age> 77</age> <sex>0</sex> <cat>2</cat> <value>1</value></relriskfordeath><relriskfordeath>  <age> 77</age> <sex>0</sex> <cat>3</cat> <value>1.00063189461265</value></relriskfordeath><relriskfordeath>  <age> 77</age> <sex>0</sex> <cat>4</cat> <value>1.00133064137831</value></relriskfordeath><relriskfordeath>  <age> 77</age> <sex>0</sex> <cat>5</cat> <value>1.00208452758857</value></relriskfordeath><relriskfordeath>  <age> 77</age> <sex>0</sex> <cat>6</cat> <value>1.00288915124349</value></relriskfordeath><relriskfordeath>  <age> 77</age> <sex>0</sex> <cat>7</cat> <value>1.00374396817022</value></relriskfordeath><relriskfordeath>  <age> 77</age> <sex>0</sex> <cat>8</cat> <value>1.00465017152139</value></relriskfordeath><relriskfordeath>  <age> 77</age> <sex>0</sex> <cat>9</cat> <value>1.00654969943368</value></relriskfordeath><relriskfordeath>  <age> 77</age> <sex>1</sex> <cat>1</cat> <value>0.999416653368328</value></relriskfordeath><relriskfordeath>  <age> 77</age> <sex>1</sex> <cat>2</cat> <value>1</value></relriskfordeath><relriskfordeath>  <age> 77</age> <sex>1</sex> <cat>3</cat> <value>1.00066517376144</value></relriskfordeath><relriskfordeath>  <age> 77</age> <sex>1</sex> <cat>4</cat> <value>1.00141654185211</value></relriskfordeath><relriskfordeath>  <age> 77</age> <sex>1</sex> <cat>5</cat> <value>1.00223215398493</value></relriskfordeath><relriskfordeath>  <age> 77</age> <sex>1</sex> <cat>6</cat> <value>1.00310418140587</value></relriskfordeath><relriskfordeath>  <age> 77</age> <sex>1</sex> <cat>7</cat> <value>1.00403113875451</value></relriskfordeath><relriskfordeath>  <age> 77</age> <sex>1</sex> <cat>8</cat> <value>1.00501404289146</value></relriskfordeath><relriskfordeath>  <age> 77</age> <sex>1</sex> <cat>9</cat> <value>1.00642613009524</value></relriskfordeath><relriskfordeath>  <age> 78</age> <sex>0</sex> <cat>1</cat> <value>0.999439083949635</value></relriskfordeath><relriskfordeath>  <age> 78</age> <sex>0</sex> <cat>2</cat> <value>1</value></relriskfordeath><relriskfordeath>  <age> 78</age> <sex>0</sex> <cat>3</cat> <value>1.00062695332</value></relriskfordeath><relriskfordeath>  <age> 78</age> <sex>0</sex> <cat>4</cat> <value>1.00132023612599</value></relriskfordeath><relriskfordeath>  <age> 78</age> <sex>0</sex> <cat>5</cat> <value>1.00206822733238</value></relriskfordeath><relriskfordeath>  <age> 78</age> <sex>0</sex> <cat>6</cat> <value>1.00286655939425</value></relriskfordeath><relriskfordeath>  <age> 78</age> <sex>0</sex> <cat>7</cat> <value>1.00371469243011</value></relriskfordeath><relriskfordeath>  <age> 78</age> <sex>0</sex> <cat>8</cat> <value>1.00461381030419</value></relriskfordeath><relriskfordeath>  <age> 78</age> <sex>0</sex> <cat>9</cat> <value>1.0064984869914</value></relriskfordeath><relriskfordeath>  <age> 78</age> <sex>1</sex> <cat>1</cat> <value>0.999412627173376</value></relriskfordeath><relriskfordeath>  <age> 78</age> <sex>1</sex> <cat>2</cat> <value>1</value></relriskfordeath><relriskfordeath>  <age> 78</age> <sex>1</sex> <cat>3</cat> <value>1.00066976920647</value></relriskfordeath><relriskfordeath>  <age> 78</age> <sex>1</sex> <cat>4</cat> <value>1.00142633407674</value></relriskfordeath><relriskfordeath>  <age> 78</age> <sex>1</sex> <cat>5</cat> <value>1.00224759439237</value></relriskfordeath><relriskfordeath>  <age> 78</age> <sex>1</sex> <cat>6</cat> <value>1.00312566881325</value></relriskfordeath><relriskfordeath>  <age> 78</age> <sex>1</sex> <cat>7</cat> <value>1.00405906328499</value></relriskfordeath><relriskfordeath>  <age> 78</age> <sex>1</sex> <cat>8</cat> <value>1.00504880343006</value></relriskfordeath><relriskfordeath>  <age> 78</age> <sex>1</sex> <cat>9</cat> <value>1.00647073314654</value></relriskfordeath><relriskfordeath>  <age> 79</age> <sex>0</sex> <cat>1</cat> <value>0.99944422067319</value></relriskfordeath><relriskfordeath>  <age> 79</age> <sex>0</sex> <cat>2</cat> <value>1</value></relriskfordeath><relriskfordeath>  <age> 79</age> <sex>0</sex> <cat>3</cat> <value>1.0006212116614</value></relriskfordeath><relriskfordeath>  <age> 79</age> <sex>0</sex> <cat>4</cat> <value>1.00130814513835</value></relriskfordeath><relriskfordeath>  <age> 79</age> <sex>0</sex> <cat>5</cat> <value>1.00204928571825</value></relriskfordeath><relriskfordeath>  <age> 79</age> <sex>0</sex> <cat>6</cat> <value>1.00284030580689</value></relriskfordeath><relriskfordeath>  <age> 79</age> <sex>0</sex> <cat>7</cat> <value>1.00368067041893</value></relriskfordeath><relriskfordeath>  <age> 79</age> <sex>0</sex> <cat>8</cat> <value>1.00457155252544</value></relriskfordeath><relriskfordeath>  <age> 79</age> <sex>0</sex> <cat>9</cat> <value>1.00643896452225</value></relriskfordeath><relriskfordeath>  <age> 79</age> <sex>1</sex> <cat>1</cat> <value>0.999409346249386</value></relriskfordeath><relriskfordeath>  <age> 79</age> <sex>1</sex> <cat>2</cat> <value>1</value></relriskfordeath><relriskfordeath>  <age> 79</age> <sex>1</sex> <cat>3</cat> <value>1.00067351446423</value></relriskfordeath><relriskfordeath>  <age> 79</age> <sex>1</sex> <cat>4</cat> <value>1.00143431526892</value></relriskfordeath><relriskfordeath>  <age> 79</age> <sex>1</sex> <cat>5</cat> <value>1.00226018017705</value></relriskfordeath><relriskfordeath>  <age> 79</age> <sex>1</sex> <cat>6</cat> <value>1.00314318514423</value></relriskfordeath><relriskfordeath>  <age> 79</age> <sex>1</sex> <cat>7</cat> <value>1.00408182919078</value></relriskfordeath><relriskfordeath>  <age> 79</age> <sex>1</sex> <cat>8</cat> <value>1.00507714525775</value></relriskfordeath><relriskfordeath>  <age> 79</age> <sex>1</sex> <cat>9</cat> <value>1.00650710539468</value></relriskfordeath><relriskfordeath>  <age> 80</age> <sex>0</sex> <cat>1</cat> <value>1</value></relriskfordeath><relriskfordeath>  <age> 80</age> <sex>0</sex> <cat>2</cat> <value>1</value></relriskfordeath><relriskfordeath>  <age> 80</age> <sex>0</sex> <cat>3</cat> <value>1</value></relriskfordeath><relriskfordeath>  <age> 80</age> <sex>0</sex> <cat>4</cat> <value>1</value></relriskfordeath><relriskfordeath>  <age> 80</age> <sex>0</sex> <cat>5</cat> <value>1</value></relriskfordeath><relriskfordeath>  <age> 80</age> <sex>0</sex> <cat>6</cat> <value>1</value></relriskfordeath><relriskfordeath>  <age> 80</age> <sex>0</sex> <cat>7</cat> <value>1</value></relriskfordeath><relriskfordeath>  <age> 80</age> <sex>0</sex> <cat>8</cat> <value>1</value></relriskfordeath><relriskfordeath>  <age> 80</age> <sex>0</sex> <cat>9</cat> <value>1</value></relriskfordeath><relriskfordeath>  <age> 80</age> <sex>1</sex> <cat>1</cat> <value>1</value></relriskfordeath><relriskfordeath>  <age> 80</age> <sex>1</sex> <cat>2</cat> <value>1</value></relriskfordeath><relriskfordeath>  <age> 80</age> <sex>1</sex> <cat>3</cat> <value>1</value></relriskfordeath><relriskfordeath>  <age> 80</age> <sex>1</sex> <cat>4</cat> <value>1</value></relriskfordeath><relriskfordeath>  <age> 80</age> <sex>1</sex> <cat>5</cat> <value>1</value></relriskfordeath><relriskfordeath>  <age> 80</age> <sex>1</sex> <cat>6</cat> <value>1</value></relriskfordeath><relriskfordeath>  <age> 80</age> <sex>1</sex> <cat>7</cat> <value>1</value></relriskfordeath><relriskfordeath>  <age> 80</age> <sex>1</sex> <cat>8</cat> <value>1</value></relriskfordeath><relriskfordeath>  <age> 80</age> <sex>1</sex> <cat>9</cat> <value>1</value></relriskfordeath><relriskfordeath>  <age> 81</age> <sex>0</sex> <cat>1</cat> <value>1</value></relriskfordeath><relriskfordeath>  <age> 81</age> <sex>0</sex> <cat>2</cat> <value>1</value></relriskfordeath><relriskfordeath>  <age> 81</age> <sex>0</sex> <cat>3</cat> <value>1</value></relriskfordeath><relriskfordeath>  <age> 81</age> <sex>0</sex> <cat>4</cat> <value>1</value></relriskfordeath><relriskfordeath>  <age> 81</age> <sex>0</sex> <cat>5</cat> <value>1</value></relriskfordeath><relriskfordeath>  <age> 81</age> <sex>0</sex> <cat>6</cat> <value>1</value></relriskfordeath><relriskfordeath>  <age> 81</age> <sex>0</sex> <cat>7</cat> <value>1</value></relriskfordeath><relriskfordeath>  <age> 81</age> <sex>0</sex> <cat>8</cat> <value>1</value></relriskfordeath><relriskfordeath>  <age> 81</age> <sex>0</sex> <cat>9</cat> <value>1</value></relriskfordeath><relriskfordeath>  <age> 81</age> <sex>1</sex> <cat>1</cat> <value>1</value></relriskfordeath><relriskfordeath>  <age> 81</age> <sex>1</sex> <cat>2</cat> <value>1</value></relriskfordeath><relriskfordeath>  <age> 81</age> <sex>1</sex> <cat>3</cat> <value>1</value></relriskfordeath><relriskfordeath>  <age> 81</age> <sex>1</sex> <cat>4</cat> <value>1</value></relriskfordeath><relriskfordeath>  <age> 81</age> <sex>1</sex> <cat>5</cat> <value>1</value></relriskfordeath><relriskfordeath>  <age> 81</age> <sex>1</sex> <cat>6</cat> <value>1</value></relriskfordeath><relriskfordeath>  <age> 81</age> <sex>1</sex> <cat>7</cat> <value>1</value></relriskfordeath><relriskfordeath>  <age> 81</age> <sex>1</sex> <cat>8</cat> <value>1</value></relriskfordeath><relriskfordeath>  <age> 81</age> <sex>1</sex> <cat>9</cat> <value>1</value></relriskfordeath><relriskfordeath>  <age> 82</age> <sex>0</sex> <cat>1</cat> <value>1</value></relriskfordeath><relriskfordeath>  <age> 82</age> <sex>0</sex> <cat>2</cat> <value>1</value></relriskfordeath><relriskfordeath>  <age> 82</age> <sex>0</sex> <cat>3</cat> <value>1</value></relriskfordeath><relriskfordeath>  <age> 82</age> <sex>0</sex> <cat>4</cat> <value>1</value></relriskfordeath><relriskfordeath>  <age> 82</age> <sex>0</sex> <cat>5</cat> <value>1</value></relriskfordeath><relriskfordeath>  <age> 82</age> <sex>0</sex> <cat>6</cat> <value>1</value></relriskfordeath><relriskfordeath>  <age> 82</age> <sex>0</sex> <cat>7</cat> <value>1</value></relriskfordeath><relriskfordeath>  <age> 82</age> <sex>0</sex> <cat>8</cat> <value>1</value></relriskfordeath><relriskfordeath>  <age> 82</age> <sex>0</sex> <cat>9</cat> <value>1</value></relriskfordeath><relriskfordeath>  <age> 82</age> <sex>1</sex> <cat>1</cat> <value>1</value></relriskfordeath><relriskfordeath>  <age> 82</age> <sex>1</sex> <cat>2</cat> <value>1</value></relriskfordeath><relriskfordeath>  <age> 82</age> <sex>1</sex> <cat>3</cat> <value>1</value></relriskfordeath><relriskfordeath>  <age> 82</age> <sex>1</sex> <cat>4</cat> <value>1</value></relriskfordeath><relriskfordeath>  <age> 82</age> <sex>1</sex> <cat>5</cat> <value>1</value></relriskfordeath><relriskfordeath>  <age> 82</age> <sex>1</sex> <cat>6</cat> <value>1</value></relriskfordeath><relriskfordeath>  <age> 82</age> <sex>1</sex> <cat>7</cat> <value>1</value></relriskfordeath><relriskfordeath>  <age> 82</age> <sex>1</sex> <cat>8</cat> <value>1</value></relriskfordeath><relriskfordeath>  <age> 82</age> <sex>1</sex> <cat>9</cat> <value>1</value></relriskfordeath><relriskfordeath>  <age> 83</age> <sex>0</sex> <cat>1</cat> <value>1</value></relriskfordeath><relriskfordeath>  <age> 83</age> <sex>0</sex> <cat>2</cat> <value>1</value></relriskfordeath><relriskfordeath>  <age> 83</age> <sex>0</sex> <cat>3</cat> <value>1</value></relriskfordeath><relriskfordeath>  <age> 83</age> <sex>0</sex> <cat>4</cat> <value>1</value></relriskfordeath><relriskfordeath>  <age> 83</age> <sex>0</sex> <cat>5</cat> <value>1</value></relriskfordeath><relriskfordeath>  <age> 83</age> <sex>0</sex> <cat>6</cat> <value>1</value></relriskfordeath><relriskfordeath>  <age> 83</age> <sex>0</sex> <cat>7</cat> <value>1</value></relriskfordeath><relriskfordeath>  <age> 83</age> <sex>0</sex> <cat>8</cat> <value>1</value></relriskfordeath><relriskfordeath>  <age> 83</age> <sex>0</sex> <cat>9</cat> <value>1</value></relriskfordeath><relriskfordeath>  <age> 83</age> <sex>1</sex> <cat>1</cat> <value>1</value></relriskfordeath><relriskfordeath>  <age> 83</age> <sex>1</sex> <cat>2</cat> <value>1</value></relriskfordeath><relriskfordeath>  <age> 83</age> <sex>1</sex> <cat>3</cat> <value>1</value></relriskfordeath><relriskfordeath>  <age> 83</age> <sex>1</sex> <cat>4</cat> <value>1</value></relriskfordeath><relriskfordeath>  <age> 83</age> <sex>1</sex> <cat>5</cat> <value>1</value></relriskfordeath><relriskfordeath>  <age> 83</age> <sex>1</sex> <cat>6</cat> <value>1</value></relriskfordeath><relriskfordeath>  <age> 83</age> <sex>1</sex> <cat>7</cat> <value>1</value></relriskfordeath><relriskfordeath>  <age> 83</age> <sex>1</sex> <cat>8</cat> <value>1</value></relriskfordeath><relriskfordeath>  <age> 83</age> <sex>1</sex> <cat>9</cat> <value>1</value></relriskfordeath><relriskfordeath>  <age> 84</age> <sex>0</sex> <cat>1</cat> <value>1</value></relriskfordeath><relriskfordeath>  <age> 84</age> <sex>0</sex> <cat>2</cat> <value>1</value></relriskfordeath><relriskfordeath>  <age> 84</age> <sex>0</sex> <cat>3</cat> <value>1</value></relriskfordeath><relriskfordeath>  <age> 84</age> <sex>0</sex> <cat>4</cat> <value>1</value></relriskfordeath><relriskfordeath>  <age> 84</age> <sex>0</sex> <cat>5</cat> <value>1</value></relriskfordeath><relriskfordeath>  <age> 84</age> <sex>0</sex> <cat>6</cat> <value>1</value></relriskfordeath><relriskfordeath>  <age> 84</age> <sex>0</sex> <cat>7</cat> <value>1</value></relriskfordeath><relriskfordeath>  <age> 84</age> <sex>0</sex> <cat>8</cat> <value>1</value></relriskfordeath><relriskfordeath>  <age> 84</age> <sex>0</sex> <cat>9</cat> <value>1</value></relriskfordeath><relriskfordeath>  <age> 84</age> <sex>1</sex> <cat>1</cat> <value>1</value></relriskfordeath><relriskfordeath>  <age> 84</age> <sex>1</sex> <cat>2</cat> <value>1</value></relriskfordeath><relriskfordeath>  <age> 84</age> <sex>1</sex> <cat>3</cat> <value>1</value></relriskfordeath><relriskfordeath>  <age> 84</age> <sex>1</sex> <cat>4</cat> <value>1</value></relriskfordeath><relriskfordeath>  <age> 84</age> <sex>1</sex> <cat>5</cat> <value>1</value></relriskfordeath><relriskfordeath>  <age> 84</age> <sex>1</sex> <cat>6</cat> <value>1</value></relriskfordeath><relriskfordeath>  <age> 84</age> <sex>1</sex> <cat>7</cat> <value>1</value></relriskfordeath><relriskfordeath>  <age> 84</age> <sex>1</sex> <cat>8</cat> <value>1</value></relriskfordeath><relriskfordeath>  <age> 84</age> <sex>1</sex> <cat>9</cat> <value>1</value></relriskfordeath><relriskfordeath>  <age> 85</age> <sex>0</sex> <cat>1</cat> <value>1</value></relriskfordeath><relriskfordeath>  <age> 85</age> <sex>0</sex> <cat>2</cat> <value>1</value></relriskfordeath><relriskfordeath>  <age> 85</age> <sex>0</sex> <cat>3</cat> <value>1</value></relriskfordeath><relriskfordeath>  <age> 85</age> <sex>0</sex> <cat>4</cat> <value>1</value></relriskfordeath><relriskfordeath>  <age> 85</age> <sex>0</sex> <cat>5</cat> <value>1</value></relriskfordeath><relriskfordeath>  <age> 85</age> <sex>0</sex> <cat>6</cat> <value>1</value></relriskfordeath><relriskfordeath>  <age> 85</age> <sex>0</sex> <cat>7</cat> <value>1</value></relriskfordeath><relriskfordeath>  <age> 85</age> <sex>0</sex> <cat>8</cat> <value>1</value></relriskfordeath><relriskfordeath>  <age> 85</age> <sex>0</sex> <cat>9</cat> <value>1</value></relriskfordeath><relriskfordeath>  <age> 85</age> <sex>1</sex> <cat>1</cat> <value>1</value></relriskfordeath><relriskfordeath>  <age> 85</age> <sex>1</sex> <cat>2</cat> <value>1</value></relriskfordeath><relriskfordeath>  <age> 85</age> <sex>1</sex> <cat>3</cat> <value>1</value></relriskfordeath><relriskfordeath>  <age> 85</age> <sex>1</sex> <cat>4</cat> <value>1</value></relriskfordeath><relriskfordeath>  <age> 85</age> <sex>1</sex> <cat>5</cat> <value>1</value></relriskfordeath><relriskfordeath>  <age> 85</age> <sex>1</sex> <cat>6</cat> <value>1</value></relriskfordeath><relriskfordeath>  <age> 85</age> <sex>1</sex> <cat>7</cat> <value>1</value></relriskfordeath><relriskfordeath>  <age> 85</age> <sex>1</sex> <cat>8</cat> <value>1</value></relriskfordeath><relriskfordeath>  <age> 85</age> <sex>1</sex> <cat>9</cat> <value>1</value></relriskfordeath><relriskfordeath>  <age> 86</age> <sex>0</sex> <cat>1</cat> <value>1</value></relriskfordeath><relriskfordeath>  <age> 86</age> <sex>0</sex> <cat>2</cat> <value>1</value></relriskfordeath><relriskfordeath>  <age> 86</age> <sex>0</sex> <cat>3</cat> <value>1</value></relriskfordeath><relriskfordeath>  <age> 86</age> <sex>0</sex> <cat>4</cat> <value>1</value></relriskfordeath><relriskfordeath>  <age> 86</age> <sex>0</sex> <cat>5</cat> <value>1</value></relriskfordeath><relriskfordeath>  <age> 86</age> <sex>0</sex> <cat>6</cat> <value>1</value></relriskfordeath><relriskfordeath>  <age> 86</age> <sex>0</sex> <cat>7</cat> <value>1</value></relriskfordeath><relriskfordeath>  <age> 86</age> <sex>0</sex> <cat>8</cat> <value>1</value></relriskfordeath><relriskfordeath>  <age> 86</age> <sex>0</sex> <cat>9</cat> <value>1</value></relriskfordeath><relriskfordeath>  <age> 86</age> <sex>1</sex> <cat>1</cat> <value>1</value></relriskfordeath><relriskfordeath>  <age> 86</age> <sex>1</sex> <cat>2</cat> <value>1</value></relriskfordeath><relriskfordeath>  <age> 86</age> <sex>1</sex> <cat>3</cat> <value>1</value></relriskfordeath><relriskfordeath>  <age> 86</age> <sex>1</sex> <cat>4</cat> <value>1</value></relriskfordeath><relriskfordeath>  <age> 86</age> <sex>1</sex> <cat>5</cat> <value>1</value></relriskfordeath><relriskfordeath>  <age> 86</age> <sex>1</sex> <cat>6</cat> <value>1</value></relriskfordeath><relriskfordeath>  <age> 86</age> <sex>1</sex> <cat>7</cat> <value>1</value></relriskfordeath><relriskfordeath>  <age> 86</age> <sex>1</sex> <cat>8</cat> <value>1</value></relriskfordeath><relriskfordeath>  <age> 86</age> <sex>1</sex> <cat>9</cat> <value>1</value></relriskfordeath><relriskfordeath>  <age> 87</age> <sex>0</sex> <cat>1</cat> <value>1</value></relriskfordeath><relriskfordeath>  <age> 87</age> <sex>0</sex> <cat>2</cat> <value>1</value></relriskfordeath><relriskfordeath>  <age> 87</age> <sex>0</sex> <cat>3</cat> <value>1</value></relriskfordeath><relriskfordeath>  <age> 87</age> <sex>0</sex> <cat>4</cat> <value>1</value></relriskfordeath><relriskfordeath>  <age> 87</age> <sex>0</sex> <cat>5</cat> <value>1</value></relriskfordeath><relriskfordeath>  <age> 87</age> <sex>0</sex> <cat>6</cat> <value>1</value></relriskfordeath><relriskfordeath>  <age> 87</age> <sex>0</sex> <cat>7</cat> <value>1</value></relriskfordeath><relriskfordeath>  <age> 87</age> <sex>0</sex> <cat>8</cat> <value>1</value></relriskfordeath><relriskfordeath>  <age> 87</age> <sex>0</sex> <cat>9</cat> <value>1</value></relriskfordeath><relriskfordeath>  <age> 87</age> <sex>1</sex> <cat>1</cat> <value>1</value></relriskfordeath><relriskfordeath>  <age> 87</age> <sex>1</sex> <cat>2</cat> <value>1</value></relriskfordeath><relriskfordeath>  <age> 87</age> <sex>1</sex> <cat>3</cat> <value>1</value></relriskfordeath><relriskfordeath>  <age> 87</age> <sex>1</sex> <cat>4</cat> <value>1</value></relriskfordeath><relriskfordeath>  <age> 87</age> <sex>1</sex> <cat>5</cat> <value>1</value></relriskfordeath><relriskfordeath>  <age> 87</age> <sex>1</sex> <cat>6</cat> <value>1</value></relriskfordeath><relriskfordeath>  <age> 87</age> <sex>1</sex> <cat>7</cat> <value>1</value></relriskfordeath><relriskfordeath>  <age> 87</age> <sex>1</sex> <cat>8</cat> <value>1</value></relriskfordeath><relriskfordeath>  <age> 87</age> <sex>1</sex> <cat>9</cat> <value>1</value></relriskfordeath><relriskfordeath>  <age> 88</age> <sex>0</sex> <cat>1</cat> <value>1</value></relriskfordeath><relriskfordeath>  <age> 88</age> <sex>0</sex> <cat>2</cat> <value>1</value></relriskfordeath><relriskfordeath>  <age> 88</age> <sex>0</sex> <cat>3</cat> <value>1</value></relriskfordeath><relriskfordeath>  <age> 88</age> <sex>0</sex> <cat>4</cat> <value>1</value></relriskfordeath><relriskfordeath>  <age> 88</age> <sex>0</sex> <cat>5</cat> <value>1</value></relriskfordeath><relriskfordeath>  <age> 88</age> <sex>0</sex> <cat>6</cat> <value>1</value></relriskfordeath><relriskfordeath>  <age> 88</age> <sex>0</sex> <cat>7</cat> <value>1</value></relriskfordeath><relriskfordeath>  <age> 88</age> <sex>0</sex> <cat>8</cat> <value>1</value></relriskfordeath><relriskfordeath>  <age> 88</age> <sex>0</sex> <cat>9</cat> <value>1</value></relriskfordeath><relriskfordeath>  <age> 88</age> <sex>1</sex> <cat>1</cat> <value>1</value></relriskfordeath><relriskfordeath>  <age> 88</age> <sex>1</sex> <cat>2</cat> <value>1</value></relriskfordeath><relriskfordeath>  <age> 88</age> <sex>1</sex> <cat>3</cat> <value>1</value></relriskfordeath><relriskfordeath>  <age> 88</age> <sex>1</sex> <cat>4</cat> <value>1</value></relriskfordeath><relriskfordeath>  <age> 88</age> <sex>1</sex> <cat>5</cat> <value>1</value></relriskfordeath><relriskfordeath>  <age> 88</age> <sex>1</sex> <cat>6</cat> <value>1</value></relriskfordeath><relriskfordeath>  <age> 88</age> <sex>1</sex> <cat>7</cat> <value>1</value></relriskfordeath><relriskfordeath>  <age> 88</age> <sex>1</sex> <cat>8</cat> <value>1</value></relriskfordeath><relriskfordeath>  <age> 88</age> <sex>1</sex> <cat>9</cat> <value>1</value></relriskfordeath><relriskfordeath>  <age> 89</age> <sex>0</sex> <cat>1</cat> <value>1</value></relriskfordeath><relriskfordeath>  <age> 89</age> <sex>0</sex> <cat>2</cat> <value>1</value></relriskfordeath><relriskfordeath>  <age> 89</age> <sex>0</sex> <cat>3</cat> <value>1</value></relriskfordeath><relriskfordeath>  <age> 89</age> <sex>0</sex> <cat>4</cat> <value>1</value></relriskfordeath><relriskfordeath>  <age> 89</age> <sex>0</sex> <cat>5</cat> <value>1</value></relriskfordeath><relriskfordeath>  <age> 89</age> <sex>0</sex> <cat>6</cat> <value>1</value></relriskfordeath><relriskfordeath>  <age> 89</age> <sex>0</sex> <cat>7</cat> <value>1</value></relriskfordeath><relriskfordeath>  <age> 89</age> <sex>0</sex> <cat>8</cat> <value>1</value></relriskfordeath><relriskfordeath>  <age> 89</age> <sex>0</sex> <cat>9</cat> <value>1</value></relriskfordeath><relriskfordeath>  <age> 89</age> <sex>1</sex> <cat>1</cat> <value>1</value></relriskfordeath><relriskfordeath>  <age> 89</age> <sex>1</sex> <cat>2</cat> <value>1</value></relriskfordeath><relriskfordeath>  <age> 89</age> <sex>1</sex> <cat>3</cat> <value>1</value></relriskfordeath><relriskfordeath>  <age> 89</age> <sex>1</sex> <cat>4</cat> <value>1</value></relriskfordeath><relriskfordeath>  <age> 89</age> <sex>1</sex> <cat>5</cat> <value>1</value></relriskfordeath><relriskfordeath>  <age> 89</age> <sex>1</sex> <cat>6</cat> <value>1</value></relriskfordeath><relriskfordeath>  <age> 89</age> <sex>1</sex> <cat>7</cat> <value>1</value></relriskfordeath><relriskfordeath>  <age> 89</age> <sex>1</sex> <cat>8</cat> <value>1</value></relriskfordeath><relriskfordeath>  <age> 89</age> <sex>1</sex> <cat>9</cat> <value>1</value></relriskfordeath><relriskfordeath>  <age> 90</age> <sex>0</sex> <cat>1</cat> <value>1</value></relriskfordeath><relriskfordeath>  <age> 90</age> <sex>0</sex> <cat>2</cat> <value>1</value></relriskfordeath><relriskfordeath>  <age> 90</age> <sex>0</sex> <cat>3</cat> <value>1</value></relriskfordeath><relriskfordeath>  <age> 90</age> <sex>0</sex> <cat>4</cat> <value>1</value></relriskfordeath><relriskfordeath>  <age> 90</age> <sex>0</sex> <cat>5</cat> <value>1</value></relriskfordeath><relriskfordeath>  <age> 90</age> <sex>0</sex> <cat>6</cat> <value>1</value></relriskfordeath><relriskfordeath>  <age> 90</age> <sex>0</sex> <cat>7</cat> <value>1</value></relriskfordeath><relriskfordeath>  <age> 90</age> <sex>0</sex> <cat>8</cat> <value>1</value></relriskfordeath><relriskfordeath>  <age> 90</age> <sex>0</sex> <cat>9</cat> <value>1</value></relriskfordeath><relriskfordeath>  <age> 90</age> <sex>1</sex> <cat>1</cat> <value>1</value></relriskfordeath><relriskfordeath>  <age> 90</age> <sex>1</sex> <cat>2</cat> <value>1</value></relriskfordeath><relriskfordeath>  <age> 90</age> <sex>1</sex> <cat>3</cat> <value>1</value></relriskfordeath><relriskfordeath>  <age> 90</age> <sex>1</sex> <cat>4</cat> <value>1</value></relriskfordeath><relriskfordeath>  <age> 90</age> <sex>1</sex> <cat>5</cat> <value>1</value></relriskfordeath><relriskfordeath>  <age> 90</age> <sex>1</sex> <cat>6</cat> <value>1</value></relriskfordeath><relriskfordeath>  <age> 90</age> <sex>1</sex> <cat>7</cat> <value>1</value></relriskfordeath><relriskfordeath>  <age> 90</age> <sex>1</sex> <cat>8</cat> <value>1</value></relriskfordeath><relriskfordeath>  <age> 90</age> <sex>1</sex> <cat>9</cat> <value>1</value></relriskfordeath><relriskfordeath>  <age> 91</age> <sex>0</sex> <cat>1</cat> <value>1</value></relriskfordeath><relriskfordeath>  <age> 91</age> <sex>0</sex> <cat>2</cat> <value>1</value></relriskfordeath><relriskfordeath>  <age> 91</age> <sex>0</sex> <cat>3</cat> <value>1</value></relriskfordeath><relriskfordeath>  <age> 91</age> <sex>0</sex> <cat>4</cat> <value>1</value></relriskfordeath><relriskfordeath>  <age> 91</age> <sex>0</sex> <cat>5</cat> <value>1</value></relriskfordeath><relriskfordeath>  <age> 91</age> <sex>0</sex> <cat>6</cat> <value>1</value></relriskfordeath><relriskfordeath>  <age> 91</age> <sex>0</sex> <cat>7</cat> <value>1</value></relriskfordeath><relriskfordeath>  <age> 91</age> <sex>0</sex> <cat>8</cat> <value>1</value></relriskfordeath><relriskfordeath>  <age> 91</age> <sex>0</sex> <cat>9</cat> <value>1</value></relriskfordeath><relriskfordeath>  <age> 91</age> <sex>1</sex> <cat>1</cat> <value>1</value></relriskfordeath><relriskfordeath>  <age> 91</age> <sex>1</sex> <cat>2</cat> <value>1</value></relriskfordeath><relriskfordeath>  <age> 91</age> <sex>1</sex> <cat>3</cat> <value>1</value></relriskfordeath><relriskfordeath>  <age> 91</age> <sex>1</sex> <cat>4</cat> <value>1</value></relriskfordeath><relriskfordeath>  <age> 91</age> <sex>1</sex> <cat>5</cat> <value>1</value></relriskfordeath><relriskfordeath>  <age> 91</age> <sex>1</sex> <cat>6</cat> <value>1</value></relriskfordeath><relriskfordeath>  <age> 91</age> <sex>1</sex> <cat>7</cat> <value>1</value></relriskfordeath><relriskfordeath>  <age> 91</age> <sex>1</sex> <cat>8</cat> <value>1</value></relriskfordeath><relriskfordeath>  <age> 91</age> <sex>1</sex> <cat>9</cat> <value>1</value></relriskfordeath><relriskfordeath>  <age> 92</age> <sex>0</sex> <cat>1</cat> <value>1</value></relriskfordeath><relriskfordeath>  <age> 92</age> <sex>0</sex> <cat>2</cat> <value>1</value></relriskfordeath><relriskfordeath>  <age> 92</age> <sex>0</sex> <cat>3</cat> <value>1</value></relriskfordeath><relriskfordeath>  <age> 92</age> <sex>0</sex> <cat>4</cat> <value>1</value></relriskfordeath><relriskfordeath>  <age> 92</age> <sex>0</sex> <cat>5</cat> <value>1</value></relriskfordeath><relriskfordeath>  <age> 92</age> <sex>0</sex> <cat>6</cat> <value>1</value></relriskfordeath><relriskfordeath>  <age> 92</age> <sex>0</sex> <cat>7</cat> <value>1</value></relriskfordeath><relriskfordeath>  <age> 92</age> <sex>0</sex> <cat>8</cat> <value>1</value></relriskfordeath><relriskfordeath>  <age> 92</age> <sex>0</sex> <cat>9</cat> <value>1</value></relriskfordeath><relriskfordeath>  <age> 92</age> <sex>1</sex> <cat>1</cat> <value>1</value></relriskfordeath><relriskfordeath>  <age> 92</age> <sex>1</sex> <cat>2</cat> <value>1</value></relriskfordeath><relriskfordeath>  <age> 92</age> <sex>1</sex> <cat>3</cat> <value>1</value></relriskfordeath><relriskfordeath>  <age> 92</age> <sex>1</sex> <cat>4</cat> <value>1</value></relriskfordeath><relriskfordeath>  <age> 92</age> <sex>1</sex> <cat>5</cat> <value>1</value></relriskfordeath><relriskfordeath>  <age> 92</age> <sex>1</sex> <cat>6</cat> <value>1</value></relriskfordeath><relriskfordeath>  <age> 92</age> <sex>1</sex> <cat>7</cat> <value>1</value></relriskfordeath><relriskfordeath>  <age> 92</age> <sex>1</sex> <cat>8</cat> <value>1</value></relriskfordeath><relriskfordeath>  <age> 92</age> <sex>1</sex> <cat>9</cat> <value>1</value></relriskfordeath><relriskfordeath>  <age> 93</age> <sex>0</sex> <cat>1</cat> <value>1</value></relriskfordeath><relriskfordeath>  <age> 93</age> <sex>0</sex> <cat>2</cat> <value>1</value></relriskfordeath><relriskfordeath>  <age> 93</age> <sex>0</sex> <cat>3</cat> <value>1</value></relriskfordeath><relriskfordeath>  <age> 93</age> <sex>0</sex> <cat>4</cat> <value>1</value></relriskfordeath><relriskfordeath>  <age> 93</age> <sex>0</sex> <cat>5</cat> <value>1</value></relriskfordeath><relriskfordeath>  <age> 93</age> <sex>0</sex> <cat>6</cat> <value>1</value></relriskfordeath><relriskfordeath>  <age> 93</age> <sex>0</sex> <cat>7</cat> <value>1</value></relriskfordeath><relriskfordeath>  <age> 93</age> <sex>0</sex> <cat>8</cat> <value>1</value></relriskfordeath><relriskfordeath>  <age> 93</age> <sex>0</sex> <cat>9</cat> <value>1</value></relriskfordeath><relriskfordeath>  <age> 93</age> <sex>1</sex> <cat>1</cat> <value>1</value></relriskfordeath><relriskfordeath>  <age> 93</age> <sex>1</sex> <cat>2</cat> <value>1</value></relriskfordeath><relriskfordeath>  <age> 93</age> <sex>1</sex> <cat>3</cat> <value>1</value></relriskfordeath><relriskfordeath>  <age> 93</age> <sex>1</sex> <cat>4</cat> <value>1</value></relriskfordeath><relriskfordeath>  <age> 93</age> <sex>1</sex> <cat>5</cat> <value>1</value></relriskfordeath><relriskfordeath>  <age> 93</age> <sex>1</sex> <cat>6</cat> <value>1</value></relriskfordeath><relriskfordeath>  <age> 93</age> <sex>1</sex> <cat>7</cat> <value>1</value></relriskfordeath><relriskfordeath>  <age> 93</age> <sex>1</sex> <cat>8</cat> <value>1</value></relriskfordeath><relriskfordeath>  <age> 93</age> <sex>1</sex> <cat>9</cat> <value>1</value></relriskfordeath><relriskfordeath>  <age> 94</age> <sex>0</sex> <cat>1</cat> <value>1</value></relriskfordeath><relriskfordeath>  <age> 94</age> <sex>0</sex> <cat>2</cat> <value>1</value></relriskfordeath><relriskfordeath>  <age> 94</age> <sex>0</sex> <cat>3</cat> <value>1</value></relriskfordeath><relriskfordeath>  <age> 94</age> <sex>0</sex> <cat>4</cat> <value>1</value></relriskfordeath><relriskfordeath>  <age> 94</age> <sex>0</sex> <cat>5</cat> <value>1</value></relriskfordeath><relriskfordeath>  <age> 94</age> <sex>0</sex> <cat>6</cat> <value>1</value></relriskfordeath><relriskfordeath>  <age> 94</age> <sex>0</sex> <cat>7</cat> <value>1</value></relriskfordeath><relriskfordeath>  <age> 94</age> <sex>0</sex> <cat>8</cat> <value>1</value></relriskfordeath><relriskfordeath>  <age> 94</age> <sex>0</sex> <cat>9</cat> <value>1</value></relriskfordeath><relriskfordeath>  <age> 94</age> <sex>1</sex> <cat>1</cat> <value>1</value></relriskfordeath><relriskfordeath>  <age> 94</age> <sex>1</sex> <cat>2</cat> <value>1</value></relriskfordeath><relriskfordeath>  <age> 94</age> <sex>1</sex> <cat>3</cat> <value>1</value></relriskfordeath><relriskfordeath>  <age> 94</age> <sex>1</sex> <cat>4</cat> <value>1</value></relriskfordeath><relriskfordeath>  <age> 94</age> <sex>1</sex> <cat>5</cat> <value>1</value></relriskfordeath><relriskfordeath>  <age> 94</age> <sex>1</sex> <cat>6</cat> <value>1</value></relriskfordeath><relriskfordeath>  <age> 94</age> <sex>1</sex> <cat>7</cat> <value>1</value></relriskfordeath><relriskfordeath>  <age> 94</age> <sex>1</sex> <cat>8</cat> <value>1</value></relriskfordeath><relriskfordeath>  <age> 94</age> <sex>1</sex> <cat>9</cat> <value>1</value></relriskfordeath><relriskfordeath>  <age> 95</age> <sex>0</sex> <cat>1</cat> <value>1</value></relriskfordeath><relriskfordeath>  <age> 95</age> <sex>0</sex> <cat>2</cat> <value>1</value></relriskfordeath><relriskfordeath>  <age> 95</age> <sex>0</sex> <cat>3</cat> <value>1</value></relriskfordeath><relriskfordeath>  <age> 95</age> <sex>0</sex> <cat>4</cat> <value>1</value></relriskfordeath><relriskfordeath>  <age> 95</age> <sex>0</sex> <cat>5</cat> <value>1</value></relriskfordeath><relriskfordeath>  <age> 95</age> <sex>0</sex> <cat>6</cat> <value>1</value></relriskfordeath><relriskfordeath>  <age> 95</age> <sex>0</sex> <cat>7</cat> <value>1</value></relriskfordeath><relriskfordeath>  <age> 95</age> <sex>0</sex> <cat>8</cat> <value>1</value></relriskfordeath><relriskfordeath>  <age> 95</age> <sex>0</sex> <cat>9</cat> <value>1</value></relriskfordeath><relriskfordeath>  <age> 95</age> <sex>1</sex> <cat>1</cat> <value>1</value></relriskfordeath><relriskfordeath>  <age> 95</age> <sex>1</sex> <cat>2</cat> <value>1</value></relriskfordeath><relriskfordeath>  <age> 95</age> <sex>1</sex> <cat>3</cat> <value>1</value></relriskfordeath><relriskfordeath>  <age> 95</age> <sex>1</sex> <cat>4</cat> <value>1</value></relriskfordeath><relriskfordeath>  <age> 95</age> <sex>1</sex> <cat>5</cat> <value>1</value></relriskfordeath><relriskfordeath>  <age> 95</age> <sex>1</sex> <cat>6</cat> <value>1</value></relriskfordeath><relriskfordeath>  <age> 95</age> <sex>1</sex> <cat>7</cat> <value>1</value></relriskfordeath><relriskfordeath>  <age> 95</age> <sex>1</sex> <cat>8</cat> <value>1</value></relriskfordeath><relriskfordeath>  <age> 95</age> <sex>1</sex> <cat>9</cat> <value>1</value></relriskfordeath></relrisksfordeath_categorical>
