# Supplementary material for: Identification of differences in health impact modelling of salt reduction
Source: PLoS One. 2017 Nov 28;12(11):e0186760. doi: 10.1371/journal.pone.0186760 (PMC5705127; doi:10.1371/journal.pone.0186760)
Supplement: S5 Data — (ZIP) [file pone.0186760.s005.zip › No_corr_usual SBP/Reference_Data/Risk_Factors/SBP8/Prevalences/SBP8_prevalence_NoRDR.xml]

<?xml version="1.0"?> <riskfactorprevalences_categorical><prevalence>  <age> 0</age> <sex> 0</sex> <cat> 1</cat> <percent> 23.5246158194027</percent></prevalence><prevalence>  <age> 0</age> <sex> 0</sex> <cat> 2</cat> <percent> 66.281394584547</percent></prevalence><prevalence>  <age> 0</age> <sex> 0</sex> <cat> 3</cat> <percent> 9.17533261062636</percent></prevalence><prevalence>  <age> 0</age> <sex> 0</sex> <cat> 4</cat> <percent> 1.01865698542391</percent></prevalence><prevalence>  <age> 0</age> <sex> 0</sex> <cat> 5</cat> <percent> 0</percent></prevalence><prevalence>  <age> 0</age> <sex> 0</sex> <cat> 6</cat> <percent> 0</percent></prevalence><prevalence>  <age> 0</age> <sex> 0</sex> <cat> 7</cat> <percent> 0</percent></prevalence><prevalence>  <age> 0</age> <sex> 0</sex> <cat> 8</cat> <percent> 0</percent></prevalence><prevalence>  <age> 0</age> <sex> 1</sex> <cat> 1</cat> <percent> 82.6086238312138</percent></prevalence><prevalence>  <age> 0</age> <sex> 1</sex> <cat> 2</cat> <percent> 14.1043319436471</percent></prevalence><prevalence>  <age> 0</age> <sex> 1</sex> <cat> 3</cat> <percent> 2.24142178305775</percent></prevalence><prevalence>  <age> 0</age> <sex> 1</sex> <cat> 4</cat> <percent> 1.04562244208133</percent></prevalence><prevalence>  <age> 0</age> <sex> 1</sex> <cat> 5</cat> <percent> 0</percent></prevalence><prevalence>  <age> 0</age> <sex> 1</sex> <cat> 6</cat> <percent> 0</percent></prevalence><prevalence>  <age> 0</age> <sex> 1</sex> <cat> 7</cat> <percent> 0</percent></prevalence><prevalence>  <age> 0</age> <sex> 1</sex> <cat> 8</cat> <percent> 0</percent></prevalence><prevalence>  <age> 1</age> <sex> 0</sex> <cat> 1</cat> <percent> 23.5246158194027</percent></prevalence><prevalence>  <age> 1</age> <sex> 0</sex> <cat> 2</cat> <percent> 66.281394584547</percent></prevalence><prevalence>  <age> 1</age> <sex> 0</sex> <cat> 3</cat> <percent> 9.17533261062636</percent></prevalence><prevalence>  <age> 1</age> <sex> 0</sex> <cat> 4</cat> <percent> 1.01865698542391</percent></prevalence><prevalence>  <age> 1</age> <sex> 0</sex> <cat> 5</cat> <percent> 0</percent></prevalence><prevalence>  <age> 1</age> <sex> 0</sex> <cat> 6</cat> <percent> 0</percent></prevalence><prevalence>  <age> 1</age> <sex> 0</sex> <cat> 7</cat> <percent> 0</percent></prevalence><prevalence>  <age> 1</age> <sex> 0</sex> <cat> 8</cat> <percent> 0</percent></prevalence><prevalence>  <age> 1</age> <sex> 1</sex> <cat> 1</cat> <percent> 82.6086238312138</percent></prevalence><prevalence>  <age> 1</age> <sex> 1</sex> <cat> 2</cat> <percent> 14.1043319436471</percent></prevalence><prevalence>  <age> 1</age> <sex> 1</sex> <cat> 3</cat> <percent> 2.24142178305775</percent></prevalence><prevalence>  <age> 1</age> <sex> 1</sex> <cat> 4</cat> <percent> 1.04562244208133</percent></prevalence><prevalence>  <age> 1</age> <sex> 1</sex> <cat> 5</cat> <percent> 0</percent></prevalence><prevalence>  <age> 1</age> <sex> 1</sex> <cat> 6</cat> <percent> 0</percent></prevalence><prevalence>  <age> 1</age> <sex> 1</sex> <cat> 7</cat> <percent> 0</percent></prevalence><prevalence>  <age> 1</age> <sex> 1</sex> <cat> 8</cat> <percent> 0</percent></prevalence><prevalence>  <age> 2</age> <sex> 0</sex> <cat> 1</cat> <percent> 23.5246158194027</percent></prevalence><prevalence>  <age> 2</age> <sex> 0</sex> <cat> 2</cat> <percent> 66.281394584547</percent></prevalence><prevalence>  <age> 2</age> <sex> 0</sex> <cat> 3</cat> <percent> 9.17533261062636</percent></prevalence><prevalence>  <age> 2</age> <sex> 0</sex> <cat> 4</cat> <percent> 1.01865698542391</percent></prevalence><prevalence>  <age> 2</age> <sex> 0</sex> <cat> 5</cat> <percent> 0</percent></prevalence><prevalence>  <age> 2</age> <sex> 0</sex> <cat> 6</cat> <percent> 0</percent></prevalence><prevalence>  <age> 2</age> <sex> 0</sex> <cat> 7</cat> <percent> 0</percent></prevalence><prevalence>  <age> 2</age> <sex> 0</sex> <cat> 8</cat> <percent> 0</percent></prevalence><prevalence>  <age> 2</age> <sex> 1</sex> <cat> 1</cat> <percent> 82.6086238312138</percent></prevalence><prevalence>  <age> 2</age> <sex> 1</sex> <cat> 2</cat> <percent> 14.1043319436471</percent></prevalence><prevalence>  <age> 2</age> <sex> 1</sex> <cat> 3</cat> <percent> 2.24142178305775</percent></prevalence><prevalence>  <age> 2</age> <sex> 1</sex> <cat> 4</cat> <percent> 1.04562244208133</percent></prevalence><prevalence>  <age> 2</age> <sex> 1</sex> <cat> 5</cat> <percent> 0</percent></prevalence><prevalence>  <age> 2</age> <sex> 1</sex> <cat> 6</cat> <percent> 0</percent></prevalence><prevalence>  <age> 2</age> <sex> 1</sex> <cat> 7</cat> <percent> 0</percent></prevalence><prevalence>  <age> 2</age> <sex> 1</sex> <cat> 8</cat> <percent> 0</percent></prevalence><prevalence>  <age> 3</age> <sex> 0</sex> <cat> 1</cat> <percent> 23.5246158194027</percent></prevalence><prevalence>  <age> 3</age> <sex> 0</sex> <cat> 2</cat> <percent> 66.281394584547</percent></prevalence><prevalence>  <age> 3</age> <sex> 0</sex> <cat> 3</cat> <percent> 9.17533261062636</percent></prevalence><prevalence>  <age> 3</age> <sex> 0</sex> <cat> 4</cat> <percent> 1.01865698542391</percent></prevalence><prevalence>  <age> 3</age> <sex> 0</sex> <cat> 5</cat> <percent> 0</percent></prevalence><prevalence>  <age> 3</age> <sex> 0</sex> <cat> 6</cat> <percent> 0</percent></prevalence><prevalence>  <age> 3</age> <sex> 0</sex> <cat> 7</cat> <percent> 0</percent></prevalence><prevalence>  <age> 3</age> <sex> 0</sex> <cat> 8</cat> <percent> 0</percent></prevalence><prevalence>  <age> 3</age> <sex> 1</sex> <cat> 1</cat> <percent> 82.6086238312138</percent></prevalence><prevalence>  <age> 3</age> <sex> 1</sex> <cat> 2</cat> <percent> 14.1043319436471</percent></prevalence><prevalence>  <age> 3</age> <sex> 1</sex> <cat> 3</cat> <percent> 2.24142178305775</percent></prevalence><prevalence>  <age> 3</age> <sex> 1</sex> <cat> 4</cat> <percent> 1.04562244208133</percent></prevalence><prevalence>  <age> 3</age> <sex> 1</sex> <cat> 5</cat> <percent> 0</percent></prevalence><prevalence>  <age> 3</age> <sex> 1</sex> <cat> 6</cat> <percent> 0</percent></prevalence><prevalence>  <age> 3</age> <sex> 1</sex> <cat> 7</cat> <percent> 0</percent></prevalence><prevalence>  <age> 3</age> <sex> 1</sex> <cat> 8</cat> <percent> 0</percent></prevalence><prevalence>  <age> 4</age> <sex> 0</sex> <cat> 1</cat> <percent> 23.5246158194027</percent></prevalence><prevalence>  <age> 4</age> <sex> 0</sex> <cat> 2</cat> <percent> 66.281394584547</percent></prevalence><prevalence>  <age> 4</age> <sex> 0</sex> <cat> 3</cat> <percent> 9.17533261062636</percent></prevalence><prevalence>  <age> 4</age> <sex> 0</sex> <cat> 4</cat> <percent> 1.01865698542391</percent></prevalence><prevalence>  <age> 4</age> <sex> 0</sex> <cat> 5</cat> <percent> 0</percent></prevalence><prevalence>  <age> 4</age> <sex> 0</sex> <cat> 6</cat> <percent> 0</percent></prevalence><prevalence>  <age> 4</age> <sex> 0</sex> <cat> 7</cat> <percent> 0</percent></prevalence><prevalence>  <age> 4</age> <sex> 0</sex> <cat> 8</cat> <percent> 0</percent></prevalence><prevalence>  <age> 4</age> <sex> 1</sex> <cat> 1</cat> <percent> 82.6086238312138</percent></prevalence><prevalence>  <age> 4</age> <sex> 1</sex> <cat> 2</cat> <percent> 14.1043319436471</percent></prevalence><prevalence>  <age> 4</age> <sex> 1</sex> <cat> 3</cat> <percent> 2.24142178305775</percent></prevalence><prevalence>  <age> 4</age> <sex> 1</sex> <cat> 4</cat> <percent> 1.04562244208133</percent></prevalence><prevalence>  <age> 4</age> <sex> 1</sex> <cat> 5</cat> <percent> 0</percent></prevalence><prevalence>  <age> 4</age> <sex> 1</sex> <cat> 6</cat> <percent> 0</percent></prevalence><prevalence>  <age> 4</age> <sex> 1</sex> <cat> 7</cat> <percent> 0</percent></prevalence><prevalence>  <age> 4</age> <sex> 1</sex> <cat> 8</cat> <percent> 0</percent></prevalence><prevalence>  <age> 5</age> <sex> 0</sex> <cat> 1</cat> <percent> 23.5246158194027</percent></prevalence><prevalence>  <age> 5</age> <sex> 0</sex> <cat> 2</cat> <percent> 66.281394584547</percent></prevalence><prevalence>  <age> 5</age> <sex> 0</sex> <cat> 3</cat> <percent> 9.17533261062636</percent></prevalence><prevalence>  <age> 5</age> <sex> 0</sex> <cat> 4</cat> <percent> 1.01865698542391</percent></prevalence><prevalence>  <age> 5</age> <sex> 0</sex> <cat> 5</cat> <percent> 0</percent></prevalence><prevalence>  <age> 5</age> <sex> 0</sex> <cat> 6</cat> <percent> 0</percent></prevalence><prevalence>  <age> 5</age> <sex> 0</sex> <cat> 7</cat> <percent> 0</percent></prevalence><prevalence>  <age> 5</age> <sex> 0</sex> <cat> 8</cat> <percent> 0</percent></prevalence><prevalence>  <age> 5</age> <sex> 1</sex> <cat> 1</cat> <percent> 82.6086238312138</percent></prevalence><prevalence>  <age> 5</age> <sex> 1</sex> <cat> 2</cat> <percent> 14.1043319436471</percent></prevalence><prevalence>  <age> 5</age> <sex> 1</sex> <cat> 3</cat> <percent> 2.24142178305775</percent></prevalence><prevalence>  <age> 5</age> <sex> 1</sex> <cat> 4</cat> <percent> 1.04562244208133</percent></prevalence><prevalence>  <age> 5</age> <sex> 1</sex> <cat> 5</cat> <percent> 0</percent></prevalence><prevalence>  <age> 5</age> <sex> 1</sex> <cat> 6</cat> <percent> 0</percent></prevalence><prevalence>  <age> 5</age> <sex> 1</sex> <cat> 7</cat> <percent> 0</percent></prevalence><prevalence>  <age> 5</age> <sex> 1</sex> <cat> 8</cat> <percent> 0</percent></prevalence><prevalence>  <age> 6</age> <sex> 0</sex> <cat> 1</cat> <percent> 23.5246158194027</percent></prevalence><prevalence>  <age> 6</age> <sex> 0</sex> <cat> 2</cat> <percent> 66.281394584547</percent></prevalence><prevalence>  <age> 6</age> <sex> 0</sex> <cat> 3</cat> <percent> 9.17533261062636</percent></prevalence><prevalence>  <age> 6</age> <sex> 0</sex> <cat> 4</cat> <percent> 1.01865698542391</percent></prevalence><prevalence>  <age> 6</age> <sex> 0</sex> <cat> 5</cat> <percent> 0</percent></prevalence><prevalence>  <age> 6</age> <sex> 0</sex> <cat> 6</cat> <percent> 0</percent></prevalence><prevalence>  <age> 6</age> <sex> 0</sex> <cat> 7</cat> <percent> 0</percent></prevalence><prevalence>  <age> 6</age> <sex> 0</sex> <cat> 8</cat> <percent> 0</percent></prevalence><prevalence>  <age> 6</age> <sex> 1</sex> <cat> 1</cat> <percent> 82.6086238312138</percent></prevalence><prevalence>  <age> 6</age> <sex> 1</sex> <cat> 2</cat> <percent> 14.1043319436471</percent></prevalence><prevalence>  <age> 6</age> <sex> 1</sex> <cat> 3</cat> <percent> 2.24142178305775</percent></prevalence><prevalence>  <age> 6</age> <sex> 1</sex> <cat> 4</cat> <percent> 1.04562244208133</percent></prevalence><prevalence>  <age> 6</age> <sex> 1</sex> <cat> 5</cat> <percent> 0</percent></prevalence><prevalence>  <age> 6</age> <sex> 1</sex> <cat> 6</cat> <percent> 0</percent></prevalence><prevalence>  <age> 6</age> <sex> 1</sex> <cat> 7</cat> <percent> 0</percent></prevalence><prevalence>  <age> 6</age> <sex> 1</sex> <cat> 8</cat> <percent> 0</percent></prevalence><prevalence>  <age> 7</age> <sex> 0</sex> <cat> 1</cat> <percent> 23.5246158194027</percent></prevalence><prevalence>  <age> 7</age> <sex> 0</sex> <cat> 2</cat> <percent> 66.281394584547</percent></prevalence><prevalence>  <age> 7</age> <sex> 0</sex> <cat> 3</cat> <percent> 9.17533261062636</percent></prevalence><prevalence>  <age> 7</age> <sex> 0</sex> <cat> 4</cat> <percent> 1.01865698542391</percent></prevalence><prevalence>  <age> 7</age> <sex> 0</sex> <cat> 5</cat> <percent> 0</percent></prevalence><prevalence>  <age> 7</age> <sex> 0</sex> <cat> 6</cat> <percent> 0</percent></prevalence><prevalence>  <age> 7</age> <sex> 0</sex> <cat> 7</cat> <percent> 0</percent></prevalence><prevalence>  <age> 7</age> <sex> 0</sex> <cat> 8</cat> <percent> 0</percent></prevalence><prevalence>  <age> 7</age> <sex> 1</sex> <cat> 1</cat> <percent> 82.6086238312138</percent></prevalence><prevalence>  <age> 7</age> <sex> 1</sex> <cat> 2</cat> <percent> 14.1043319436471</percent></prevalence><prevalence>  <age> 7</age> <sex> 1</sex> <cat> 3</cat> <percent> 2.24142178305775</percent></prevalence><prevalence>  <age> 7</age> <sex> 1</sex> <cat> 4</cat> <percent> 1.04562244208133</percent></prevalence><prevalence>  <age> 7</age> <sex> 1</sex> <cat> 5</cat> <percent> 0</percent></prevalence><prevalence>  <age> 7</age> <sex> 1</sex> <cat> 6</cat> <percent> 0</percent></prevalence><prevalence>  <age> 7</age> <sex> 1</sex> <cat> 7</cat> <percent> 0</percent></prevalence><prevalence>  <age> 7</age> <sex> 1</sex> <cat> 8</cat> <percent> 0</percent></prevalence><prevalence>  <age> 8</age> <sex> 0</sex> <cat> 1</cat> <percent> 23.5246158194027</percent></prevalence><prevalence>  <age> 8</age> <sex> 0</sex> <cat> 2</cat> <percent> 66.281394584547</percent></prevalence><prevalence>  <age> 8</age> <sex> 0</sex> <cat> 3</cat> <percent> 9.17533261062636</percent></prevalence><prevalence>  <age> 8</age> <sex> 0</sex> <cat> 4</cat> <percent> 1.01865698542391</percent></prevalence><prevalence>  <age> 8</age> <sex> 0</sex> <cat> 5</cat> <percent> 0</percent></prevalence><prevalence>  <age> 8</age> <sex> 0</sex> <cat> 6</cat> <percent> 0</percent></prevalence><prevalence>  <age> 8</age> <sex> 0</sex> <cat> 7</cat> <percent> 0</percent></prevalence><prevalence>  <age> 8</age> <sex> 0</sex> <cat> 8</cat> <percent> 0</percent></prevalence><prevalence>  <age> 8</age> <sex> 1</sex> <cat> 1</cat> <percent> 82.6086238312138</percent></prevalence><prevalence>  <age> 8</age> <sex> 1</sex> <cat> 2</cat> <percent> 14.1043319436471</percent></prevalence><prevalence>  <age> 8</age> <sex> 1</sex> <cat> 3</cat> <percent> 2.24142178305775</percent></prevalence><prevalence>  <age> 8</age> <sex> 1</sex> <cat> 4</cat> <percent> 1.04562244208133</percent></prevalence><prevalence>  <age> 8</age> <sex> 1</sex> <cat> 5</cat> <percent> 0</percent></prevalence><prevalence>  <age> 8</age> <sex> 1</sex> <cat> 6</cat> <percent> 0</percent></prevalence><prevalence>  <age> 8</age> <sex> 1</sex> <cat> 7</cat> <percent> 0</percent></prevalence><prevalence>  <age> 8</age> <sex> 1</sex> <cat> 8</cat> <percent> 0</percent></prevalence><prevalence>  <age> 9</age> <sex> 0</sex> <cat> 1</cat> <percent> 23.5246158194027</percent></prevalence><prevalence>  <age> 9</age> <sex> 0</sex> <cat> 2</cat> <percent> 66.281394584547</percent></prevalence><prevalence>  <age> 9</age> <sex> 0</sex> <cat> 3</cat> <percent> 9.17533261062636</percent></prevalence><prevalence>  <age> 9</age> <sex> 0</sex> <cat> 4</cat> <percent> 1.01865698542391</percent></prevalence><prevalence>  <age> 9</age> <sex> 0</sex> <cat> 5</cat> <percent> 0</percent></prevalence><prevalence>  <age> 9</age> <sex> 0</sex> <cat> 6</cat> <percent> 0</percent></prevalence><prevalence>  <age> 9</age> <sex> 0</sex> <cat> 7</cat> <percent> 0</percent></prevalence><prevalence>  <age> 9</age> <sex> 0</sex> <cat> 8</cat> <percent> 0</percent></prevalence><prevalence>  <age> 9</age> <sex> 1</sex> <cat> 1</cat> <percent> 82.6086238312138</percent></prevalence><prevalence>  <age> 9</age> <sex> 1</sex> <cat> 2</cat> <percent> 14.1043319436471</percent></prevalence><prevalence>  <age> 9</age> <sex> 1</sex> <cat> 3</cat> <percent> 2.24142178305775</percent></prevalence><prevalence>  <age> 9</age> <sex> 1</sex> <cat> 4</cat> <percent> 1.04562244208133</percent></prevalence><prevalence>  <age> 9</age> <sex> 1</sex> <cat> 5</cat> <percent> 0</percent></prevalence><prevalence>  <age> 9</age> <sex> 1</sex> <cat> 6</cat> <percent> 0</percent></prevalence><prevalence>  <age> 9</age> <sex> 1</sex> <cat> 7</cat> <percent> 0</percent></prevalence><prevalence>  <age> 9</age> <sex> 1</sex> <cat> 8</cat> <percent> 0</percent></prevalence><prevalence>  <age> 10</age> <sex> 0</sex> <cat> 1</cat> <percent> 23.5246158194027</percent></prevalence><prevalence>  <age> 10</age> <sex> 0</sex> <cat> 2</cat> <percent> 66.281394584547</percent></prevalence><prevalence>  <age> 10</age> <sex> 0</sex> <cat> 3</cat> <percent> 9.17533261062636</percent></prevalence><prevalence>  <age> 10</age> <sex> 0</sex> <cat> 4</cat> <percent> 1.01865698542391</percent></prevalence><prevalence>  <age> 10</age> <sex> 0</sex> <cat> 5</cat> <percent> 0</percent></prevalence><prevalence>  <age> 10</age> <sex> 0</sex> <cat> 6</cat> <percent> 0</percent></prevalence><prevalence>  <age> 10</age> <sex> 0</sex> <cat> 7</cat> <percent> 0</percent></prevalence><prevalence>  <age> 10</age> <sex> 0</sex> <cat> 8</cat> <percent> 0</percent></prevalence><prevalence>  <age> 10</age> <sex> 1</sex> <cat> 1</cat> <percent> 82.6086238312138</percent></prevalence><prevalence>  <age> 10</age> <sex> 1</sex> <cat> 2</cat> <percent> 14.1043319436471</percent></prevalence><prevalence>  <age> 10</age> <sex> 1</sex> <cat> 3</cat> <percent> 2.24142178305775</percent></prevalence><prevalence>  <age> 10</age> <sex> 1</sex> <cat> 4</cat> <percent> 1.04562244208133</percent></prevalence><prevalence>  <age> 10</age> <sex> 1</sex> <cat> 5</cat> <percent> 0</percent></prevalence><prevalence>  <age> 10</age> <sex> 1</sex> <cat> 6</cat> <percent> 0</percent></prevalence><prevalence>  <age> 10</age> <sex> 1</sex> <cat> 7</cat> <percent> 0</percent></prevalence><prevalence>  <age> 10</age> <sex> 1</sex> <cat> 8</cat> <percent> 0</percent></prevalence><prevalence>  <age> 11</age> <sex> 0</sex> <cat> 1</cat> <percent> 23.5246158194027</percent></prevalence><prevalence>  <age> 11</age> <sex> 0</sex> <cat> 2</cat> <percent> 66.281394584547</percent></prevalence><prevalence>  <age> 11</age> <sex> 0</sex> <cat> 3</cat> <percent> 9.17533261062636</percent></prevalence><prevalence>  <age> 11</age> <sex> 0</sex> <cat> 4</cat> <percent> 1.01865698542391</percent></prevalence><prevalence>  <age> 11</age> <sex> 0</sex> <cat> 5</cat> <percent> 0</percent></prevalence><prevalence>  <age> 11</age> <sex> 0</sex> <cat> 6</cat> <percent> 0</percent></prevalence><prevalence>  <age> 11</age> <sex> 0</sex> <cat> 7</cat> <percent> 0</percent></prevalence><prevalence>  <age> 11</age> <sex> 0</sex> <cat> 8</cat> <percent> 0</percent></prevalence><prevalence>  <age> 11</age> <sex> 1</sex> <cat> 1</cat> <percent> 82.6086238312138</percent></prevalence><prevalence>  <age> 11</age> <sex> 1</sex> <cat> 2</cat> <percent> 14.1043319436471</percent></prevalence><prevalence>  <age> 11</age> <sex> 1</sex> <cat> 3</cat> <percent> 2.24142178305775</percent></prevalence><prevalence>  <age> 11</age> <sex> 1</sex> <cat> 4</cat> <percent> 1.04562244208133</percent></prevalence><prevalence>  <age> 11</age> <sex> 1</sex> <cat> 5</cat> <percent> 0</percent></prevalence><prevalence>  <age> 11</age> <sex> 1</sex> <cat> 6</cat> <percent> 0</percent></prevalence><prevalence>  <age> 11</age> <sex> 1</sex> <cat> 7</cat> <percent> 0</percent></prevalence><prevalence>  <age> 11</age> <sex> 1</sex> <cat> 8</cat> <percent> 0</percent></prevalence><prevalence>  <age> 12</age> <sex> 0</sex> <cat> 1</cat> <percent> 23.5246158194027</percent></prevalence><prevalence>  <age> 12</age> <sex> 0</sex> <cat> 2</cat> <percent> 66.281394584547</percent></prevalence><prevalence>  <age> 12</age> <sex> 0</sex> <cat> 3</cat> <percent> 9.17533261062636</percent></prevalence><prevalence>  <age> 12</age> <sex> 0</sex> <cat> 4</cat> <percent> 1.01865698542391</percent></prevalence><prevalence>  <age> 12</age> <sex> 0</sex> <cat> 5</cat> <percent> 0</percent></prevalence><prevalence>  <age> 12</age> <sex> 0</sex> <cat> 6</cat> <percent> 0</percent></prevalence><prevalence>  <age> 12</age> <sex> 0</sex> <cat> 7</cat> <percent> 0</percent></prevalence><prevalence>  <age> 12</age> <sex> 0</sex> <cat> 8</cat> <percent> 0</percent></prevalence><prevalence>  <age> 12</age> <sex> 1</sex> <cat> 1</cat> <percent> 82.6086238312138</percent></prevalence><prevalence>  <age> 12</age> <sex> 1</sex> <cat> 2</cat> <percent> 14.1043319436471</percent></prevalence><prevalence>  <age> 12</age> <sex> 1</sex> <cat> 3</cat> <percent> 2.24142178305775</percent></prevalence><prevalence>  <age> 12</age> <sex> 1</sex> <cat> 4</cat> <percent> 1.04562244208133</percent></prevalence><prevalence>  <age> 12</age> <sex> 1</sex> <cat> 5</cat> <percent> 0</percent></prevalence><prevalence>  <age> 12</age> <sex> 1</sex> <cat> 6</cat> <percent> 0</percent></prevalence><prevalence>  <age> 12</age> <sex> 1</sex> <cat> 7</cat> <percent> 0</percent></prevalence><prevalence>  <age> 12</age> <sex> 1</sex> <cat> 8</cat> <percent> 0</percent></prevalence><prevalence>  <age> 13</age> <sex> 0</sex> <cat> 1</cat> <percent> 23.5246158194027</percent></prevalence><prevalence>  <age> 13</age> <sex> 0</sex> <cat> 2</cat> <percent> 66.281394584547</percent></prevalence><prevalence>  <age> 13</age> <sex> 0</sex> <cat> 3</cat> <percent> 9.17533261062636</percent></prevalence><prevalence>  <age> 13</age> <sex> 0</sex> <cat> 4</cat> <percent> 1.01865698542391</percent></prevalence><prevalence>  <age> 13</age> <sex> 0</sex> <cat> 5</cat> <percent> 0</percent></prevalence><prevalence>  <age> 13</age> <sex> 0</sex> <cat> 6</cat> <percent> 0</percent></prevalence><prevalence>  <age> 13</age> <sex> 0</sex> <cat> 7</cat> <percent> 0</percent></prevalence><prevalence>  <age> 13</age> <sex> 0</sex> <cat> 8</cat> <percent> 0</percent></prevalence><prevalence>  <age> 13</age> <sex> 1</sex> <cat> 1</cat> <percent> 82.6086238312138</percent></prevalence><prevalence>  <age> 13</age> <sex> 1</sex> <cat> 2</cat> <percent> 14.1043319436471</percent></prevalence><prevalence>  <age> 13</age> <sex> 1</sex> <cat> 3</cat> <percent> 2.24142178305775</percent></prevalence><prevalence>  <age> 13</age> <sex> 1</sex> <cat> 4</cat> <percent> 1.04562244208133</percent></prevalence><prevalence>  <age> 13</age> <sex> 1</sex> <cat> 5</cat> <percent> 0</percent></prevalence><prevalence>  <age> 13</age> <sex> 1</sex> <cat> 6</cat> <percent> 0</percent></prevalence><prevalence>  <age> 13</age> <sex> 1</sex> <cat> 7</cat> <percent> 0</percent></prevalence><prevalence>  <age> 13</age> <sex> 1</sex> <cat> 8</cat> <percent> 0</percent></prevalence><prevalence>  <age> 14</age> <sex> 0</sex> <cat> 1</cat> <percent> 23.5246158194027</percent></prevalence><prevalence>  <age> 14</age> <sex> 0</sex> <cat> 2</cat> <percent> 66.281394584547</percent></prevalence><prevalence>  <age> 14</age> <sex> 0</sex> <cat> 3</cat> <percent> 9.17533261062636</percent></prevalence><prevalence>  <age> 14</age> <sex> 0</sex> <cat> 4</cat> <percent> 1.01865698542391</percent></prevalence><prevalence>  <age> 14</age> <sex> 0</sex> <cat> 5</cat> <percent> 0</percent></prevalence><prevalence>  <age> 14</age> <sex> 0</sex> <cat> 6</cat> <percent> 0</percent></prevalence><prevalence>  <age> 14</age> <sex> 0</sex> <cat> 7</cat> <percent> 0</percent></prevalence><prevalence>  <age> 14</age> <sex> 0</sex> <cat> 8</cat> <percent> 0</percent></prevalence><prevalence>  <age> 14</age> <sex> 1</sex> <cat> 1</cat> <percent> 82.6086238312138</percent></prevalence><prevalence>  <age> 14</age> <sex> 1</sex> <cat> 2</cat> <percent> 14.1043319436471</percent></prevalence><prevalence>  <age> 14</age> <sex> 1</sex> <cat> 3</cat> <percent> 2.24142178305775</percent></prevalence><prevalence>  <age> 14</age> <sex> 1</sex> <cat> 4</cat> <percent> 1.04562244208133</percent></prevalence><prevalence>  <age> 14</age> <sex> 1</sex> <cat> 5</cat> <percent> 0</percent></prevalence><prevalence>  <age> 14</age> <sex> 1</sex> <cat> 6</cat> <percent> 0</percent></prevalence><prevalence>  <age> 14</age> <sex> 1</sex> <cat> 7</cat> <percent> 0</percent></prevalence><prevalence>  <age> 14</age> <sex> 1</sex> <cat> 8</cat> <percent> 0</percent></prevalence><prevalence>  <age> 15</age> <sex> 0</sex> <cat> 1</cat> <percent> 23.5246158194027</percent></prevalence><prevalence>  <age> 15</age> <sex> 0</sex> <cat> 2</cat> <percent> 66.281394584547</percent></prevalence><prevalence>  <age> 15</age> <sex> 0</sex> <cat> 3</cat> <percent> 9.17533261062636</percent></prevalence><prevalence>  <age> 15</age> <sex> 0</sex> <cat> 4</cat> <percent> 1.01865698542391</percent></prevalence><prevalence>  <age> 15</age> <sex> 0</sex> <cat> 5</cat> <percent> 0</percent></prevalence><prevalence>  <age> 15</age> <sex> 0</sex> <cat> 6</cat> <percent> 0</percent></prevalence><prevalence>  <age> 15</age> <sex> 0</sex> <cat> 7</cat> <percent> 0</percent></prevalence><prevalence>  <age> 15</age> <sex> 0</sex> <cat> 8</cat> <percent> 0</percent></prevalence><prevalence>  <age> 15</age> <sex> 1</sex> <cat> 1</cat> <percent> 82.6086238312138</percent></prevalence><prevalence>  <age> 15</age> <sex> 1</sex> <cat> 2</cat> <percent> 14.1043319436471</percent></prevalence><prevalence>  <age> 15</age> <sex> 1</sex> <cat> 3</cat> <percent> 2.24142178305775</percent></prevalence><prevalence>  <age> 15</age> <sex> 1</sex> <cat> 4</cat> <percent> 1.04562244208133</percent></prevalence><prevalence>  <age> 15</age> <sex> 1</sex> <cat> 5</cat> <percent> 0</percent></prevalence><prevalence>  <age> 15</age> <sex> 1</sex> <cat> 6</cat> <percent> 0</percent></prevalence><prevalence>  <age> 15</age> <sex> 1</sex> <cat> 7</cat> <percent> 0</percent></prevalence><prevalence>  <age> 15</age> <sex> 1</sex> <cat> 8</cat> <percent> 0</percent></prevalence><prevalence>  <age> 16</age> <sex> 0</sex> <cat> 1</cat> <percent> 23.5246158194027</percent></prevalence><prevalence>  <age> 16</age> <sex> 0</sex> <cat> 2</cat> <percent> 66.281394584547</percent></prevalence><prevalence>  <age> 16</age> <sex> 0</sex> <cat> 3</cat> <percent> 9.17533261062636</percent></prevalence><prevalence>  <age> 16</age> <sex> 0</sex> <cat> 4</cat> <percent> 1.01865698542391</percent></prevalence><prevalence>  <age> 16</age> <sex> 0</sex> <cat> 5</cat> <percent> 0</percent></prevalence><prevalence>  <age> 16</age> <sex> 0</sex> <cat> 6</cat> <percent> 0</percent></prevalence><prevalence>  <age> 16</age> <sex> 0</sex> <cat> 7</cat> <percent> 0</percent></prevalence><prevalence>  <age> 16</age> <sex> 0</sex> <cat> 8</cat> <percent> 0</percent></prevalence><prevalence>  <age> 16</age> <sex> 1</sex> <cat> 1</cat> <percent> 82.6086238312138</percent></prevalence><prevalence>  <age> 16</age> <sex> 1</sex> <cat> 2</cat> <percent> 14.1043319436471</percent></prevalence><prevalence>  <age> 16</age> <sex> 1</sex> <cat> 3</cat> <percent> 2.24142178305775</percent></prevalence><prevalence>  <age> 16</age> <sex> 1</sex> <cat> 4</cat> <percent> 1.04562244208133</percent></prevalence><prevalence>  <age> 16</age> <sex> 1</sex> <cat> 5</cat> <percent> 0</percent></prevalence><prevalence>  <age> 16</age> <sex> 1</sex> <cat> 6</cat> <percent> 0</percent></prevalence><prevalence>  <age> 16</age> <sex> 1</sex> <cat> 7</cat> <percent> 0</percent></prevalence><prevalence>  <age> 16</age> <sex> 1</sex> <cat> 8</cat> <percent> 0</percent></prevalence><prevalence>  <age> 17</age> <sex> 0</sex> <cat> 1</cat> <percent> 23.5246158194027</percent></prevalence><prevalence>  <age> 17</age> <sex> 0</sex> <cat> 2</cat> <percent> 66.281394584547</percent></prevalence><prevalence>  <age> 17</age> <sex> 0</sex> <cat> 3</cat> <percent> 9.17533261062636</percent></prevalence><prevalence>  <age> 17</age> <sex> 0</sex> <cat> 4</cat> <percent> 1.01865698542391</percent></prevalence><prevalence>  <age> 17</age> <sex> 0</sex> <cat> 5</cat> <percent> 0</percent></prevalence><prevalence>  <age> 17</age> <sex> 0</sex> <cat> 6</cat> <percent> 0</percent></prevalence><prevalence>  <age> 17</age> <sex> 0</sex> <cat> 7</cat> <percent> 0</percent></prevalence><prevalence>  <age> 17</age> <sex> 0</sex> <cat> 8</cat> <percent> 0</percent></prevalence><prevalence>  <age> 17</age> <sex> 1</sex> <cat> 1</cat> <percent> 82.6086238312138</percent></prevalence><prevalence>  <age> 17</age> <sex> 1</sex> <cat> 2</cat> <percent> 14.1043319436471</percent></prevalence><prevalence>  <age> 17</age> <sex> 1</sex> <cat> 3</cat> <percent> 2.24142178305775</percent></prevalence><prevalence>  <age> 17</age> <sex> 1</sex> <cat> 4</cat> <percent> 1.04562244208133</percent></prevalence><prevalence>  <age> 17</age> <sex> 1</sex> <cat> 5</cat> <percent> 0</percent></prevalence><prevalence>  <age> 17</age> <sex> 1</sex> <cat> 6</cat> <percent> 0</percent></prevalence><prevalence>  <age> 17</age> <sex> 1</sex> <cat> 7</cat> <percent> 0</percent></prevalence><prevalence>  <age> 17</age> <sex> 1</sex> <cat> 8</cat> <percent> 0</percent></prevalence><prevalence>  <age> 18</age> <sex> 0</sex> <cat> 1</cat> <percent> 23.5246158194027</percent></prevalence><prevalence>  <age> 18</age> <sex> 0</sex> <cat> 2</cat> <percent> 66.281394584547</percent></prevalence><prevalence>  <age> 18</age> <sex> 0</sex> <cat> 3</cat> <percent> 9.17533261062636</percent></prevalence><prevalence>  <age> 18</age> <sex> 0</sex> <cat> 4</cat> <percent> 1.01865698542391</percent></prevalence><prevalence>  <age> 18</age> <sex> 0</sex> <cat> 5</cat> <percent> 0</percent></prevalence><prevalence>  <age> 18</age> <sex> 0</sex> <cat> 6</cat> <percent> 0</percent></prevalence><prevalence>  <age> 18</age> <sex> 0</sex> <cat> 7</cat> <percent> 0</percent></prevalence><prevalence>  <age> 18</age> <sex> 0</sex> <cat> 8</cat> <percent> 0</percent></prevalence><prevalence>  <age> 18</age> <sex> 1</sex> <cat> 1</cat> <percent> 82.6086238312138</percent></prevalence><prevalence>  <age> 18</age> <sex> 1</sex> <cat> 2</cat> <percent> 14.1043319436471</percent></prevalence><prevalence>  <age> 18</age> <sex> 1</sex> <cat> 3</cat> <percent> 2.24142178305775</percent></prevalence><prevalence>  <age> 18</age> <sex> 1</sex> <cat> 4</cat> <percent> 1.04562244208133</percent></prevalence><prevalence>  <age> 18</age> <sex> 1</sex> <cat> 5</cat> <percent> 0</percent></prevalence><prevalence>  <age> 18</age> <sex> 1</sex> <cat> 6</cat> <percent> 0</percent></prevalence><prevalence>  <age> 18</age> <sex> 1</sex> <cat> 7</cat> <percent> 0</percent></prevalence><prevalence>  <age> 18</age> <sex> 1</sex> <cat> 8</cat> <percent> 0</percent></prevalence><prevalence>  <age> 19</age> <sex> 0</sex> <cat> 1</cat> <percent> 23.5246158194027</percent></prevalence><prevalence>  <age> 19</age> <sex> 0</sex> <cat> 2</cat> <percent> 66.281394584547</percent></prevalence><prevalence>  <age> 19</age> <sex> 0</sex> <cat> 3</cat> <percent> 9.17533261062636</percent></prevalence><prevalence>  <age> 19</age> <sex> 0</sex> <cat> 4</cat> <percent> 1.01865698542391</percent></prevalence><prevalence>  <age> 19</age> <sex> 0</sex> <cat> 5</cat> <percent> 0</percent></prevalence><prevalence>  <age> 19</age> <sex> 0</sex> <cat> 6</cat> <percent> 0</percent></prevalence><prevalence>  <age> 19</age> <sex> 0</sex> <cat> 7</cat> <percent> 0</percent></prevalence><prevalence>  <age> 19</age> <sex> 0</sex> <cat> 8</cat> <percent> 0</percent></prevalence><prevalence>  <age> 19</age> <sex> 1</sex> <cat> 1</cat> <percent> 82.6086238312138</percent></prevalence><prevalence>  <age> 19</age> <sex> 1</sex> <cat> 2</cat> <percent> 14.1043319436471</percent></prevalence><prevalence>  <age> 19</age> <sex> 1</sex> <cat> 3</cat> <percent> 2.24142178305775</percent></prevalence><prevalence>  <age> 19</age> <sex> 1</sex> <cat> 4</cat> <percent> 1.04562244208133</percent></prevalence><prevalence>  <age> 19</age> <sex> 1</sex> <cat> 5</cat> <percent> 0</percent></prevalence><prevalence>  <age> 19</age> <sex> 1</sex> <cat> 6</cat> <percent> 0</percent></prevalence><prevalence>  <age> 19</age> <sex> 1</sex> <cat> 7</cat> <percent> 0</percent></prevalence><prevalence>  <age> 19</age> <sex> 1</sex> <cat> 8</cat> <percent> 0</percent></prevalence><prevalence>  <age> 20</age> <sex> 0</sex> <cat> 1</cat> <percent> 23.5246158194027</percent></prevalence><prevalence>  <age> 20</age> <sex> 0</sex> <cat> 2</cat> <percent> 66.281394584547</percent></prevalence><prevalence>  <age> 20</age> <sex> 0</sex> <cat> 3</cat> <percent> 9.17533261062636</percent></prevalence><prevalence>  <age> 20</age> <sex> 0</sex> <cat> 4</cat> <percent> 1.01865698542391</percent></prevalence><prevalence>  <age> 20</age> <sex> 0</sex> <cat> 5</cat> <percent> 0</percent></prevalence><prevalence>  <age> 20</age> <sex> 0</sex> <cat> 6</cat> <percent> 0</percent></prevalence><prevalence>  <age> 20</age> <sex> 0</sex> <cat> 7</cat> <percent> 0</percent></prevalence><prevalence>  <age> 20</age> <sex> 0</sex> <cat> 8</cat> <percent> 0</percent></prevalence><prevalence>  <age> 20</age> <sex> 1</sex> <cat> 1</cat> <percent> 82.6086238312138</percent></prevalence><prevalence>  <age> 20</age> <sex> 1</sex> <cat> 2</cat> <percent> 14.1043319436471</percent></prevalence><prevalence>  <age> 20</age> <sex> 1</sex> <cat> 3</cat> <percent> 2.24142178305775</percent></prevalence><prevalence>  <age> 20</age> <sex> 1</sex> <cat> 4</cat> <percent> 1.04562244208133</percent></prevalence><prevalence>  <age> 20</age> <sex> 1</sex> <cat> 5</cat> <percent> 0</percent></prevalence><prevalence>  <age> 20</age> <sex> 1</sex> <cat> 6</cat> <percent> 0</percent></prevalence><prevalence>  <age> 20</age> <sex> 1</sex> <cat> 7</cat> <percent> 0</percent></prevalence><prevalence>  <age> 20</age> <sex> 1</sex> <cat> 8</cat> <percent> 0</percent></prevalence><prevalence>  <age> 21</age> <sex> 0</sex> <cat> 1</cat> <percent> 23.5246158194027</percent></prevalence><prevalence>  <age> 21</age> <sex> 0</sex> <cat> 2</cat> <percent> 66.281394584547</percent></prevalence><prevalence>  <age> 21</age> <sex> 0</sex> <cat> 3</cat> <percent> 9.17533261062636</percent></prevalence><prevalence>  <age> 21</age> <sex> 0</sex> <cat> 4</cat> <percent> 1.01865698542391</percent></prevalence><prevalence>  <age> 21</age> <sex> 0</sex> <cat> 5</cat> <percent> 0</percent></prevalence><prevalence>  <age> 21</age> <sex> 0</sex> <cat> 6</cat> <percent> 0</percent></prevalence><prevalence>  <age> 21</age> <sex> 0</sex> <cat> 7</cat> <percent> 0</percent></prevalence><prevalence>  <age> 21</age> <sex> 0</sex> <cat> 8</cat> <percent> 0</percent></prevalence><prevalence>  <age> 21</age> <sex> 1</sex> <cat> 1</cat> <percent> 82.6086238312138</percent></prevalence><prevalence>  <age> 21</age> <sex> 1</sex> <cat> 2</cat> <percent> 14.1043319436471</percent></prevalence><prevalence>  <age> 21</age> <sex> 1</sex> <cat> 3</cat> <percent> 2.24142178305775</percent></prevalence><prevalence>  <age> 21</age> <sex> 1</sex> <cat> 4</cat> <percent> 1.04562244208133</percent></prevalence><prevalence>  <age> 21</age> <sex> 1</sex> <cat> 5</cat> <percent> 0</percent></prevalence><prevalence>  <age> 21</age> <sex> 1</sex> <cat> 6</cat> <percent> 0</percent></prevalence><prevalence>  <age> 21</age> <sex> 1</sex> <cat> 7</cat> <percent> 0</percent></prevalence><prevalence>  <age> 21</age> <sex> 1</sex> <cat> 8</cat> <percent> 0</percent></prevalence><prevalence>  <age> 22</age> <sex> 0</sex> <cat> 1</cat> <percent> 23.5246158194027</percent></prevalence><prevalence>  <age> 22</age> <sex> 0</sex> <cat> 2</cat> <percent> 66.281394584547</percent></prevalence><prevalence>  <age> 22</age> <sex> 0</sex> <cat> 3</cat> <percent> 9.17533261062636</percent></prevalence><prevalence>  <age> 22</age> <sex> 0</sex> <cat> 4</cat> <percent> 1.01865698542391</percent></prevalence><prevalence>  <age> 22</age> <sex> 0</sex> <cat> 5</cat> <percent> 0</percent></prevalence><prevalence>  <age> 22</age> <sex> 0</sex> <cat> 6</cat> <percent> 0</percent></prevalence><prevalence>  <age> 22</age> <sex> 0</sex> <cat> 7</cat> <percent> 0</percent></prevalence><prevalence>  <age> 22</age> <sex> 0</sex> <cat> 8</cat> <percent> 0</percent></prevalence><prevalence>  <age> 22</age> <sex> 1</sex> <cat> 1</cat> <percent> 82.6086238312138</percent></prevalence><prevalence>  <age> 22</age> <sex> 1</sex> <cat> 2</cat> <percent> 14.1043319436471</percent></prevalence><prevalence>  <age> 22</age> <sex> 1</sex> <cat> 3</cat> <percent> 2.24142178305775</percent></prevalence><prevalence>  <age> 22</age> <sex> 1</sex> <cat> 4</cat> <percent> 1.04562244208133</percent></prevalence><prevalence>  <age> 22</age> <sex> 1</sex> <cat> 5</cat> <percent> 0</percent></prevalence><prevalence>  <age> 22</age> <sex> 1</sex> <cat> 6</cat> <percent> 0</percent></prevalence><prevalence>  <age> 22</age> <sex> 1</sex> <cat> 7</cat> <percent> 0</percent></prevalence><prevalence>  <age> 22</age> <sex> 1</sex> <cat> 8</cat> <percent> 0</percent></prevalence><prevalence>  <age> 23</age> <sex> 0</sex> <cat> 1</cat> <percent> 23.5246158194027</percent></prevalence><prevalence>  <age> 23</age> <sex> 0</sex> <cat> 2</cat> <percent> 66.281394584547</percent></prevalence><prevalence>  <age> 23</age> <sex> 0</sex> <cat> 3</cat> <percent> 9.17533261062636</percent></prevalence><prevalence>  <age> 23</age> <sex> 0</sex> <cat> 4</cat> <percent> 1.01865698542391</percent></prevalence><prevalence>  <age> 23</age> <sex> 0</sex> <cat> 5</cat> <percent> 0</percent></prevalence><prevalence>  <age> 23</age> <sex> 0</sex> <cat> 6</cat> <percent> 0</percent></prevalence><prevalence>  <age> 23</age> <sex> 0</sex> <cat> 7</cat> <percent> 0</percent></prevalence><prevalence>  <age> 23</age> <sex> 0</sex> <cat> 8</cat> <percent> 0</percent></prevalence><prevalence>  <age> 23</age> <sex> 1</sex> <cat> 1</cat> <percent> 82.6086238312138</percent></prevalence><prevalence>  <age> 23</age> <sex> 1</sex> <cat> 2</cat> <percent> 14.1043319436471</percent></prevalence><prevalence>  <age> 23</age> <sex> 1</sex> <cat> 3</cat> <percent> 2.24142178305775</percent></prevalence><prevalence>  <age> 23</age> <sex> 1</sex> <cat> 4</cat> <percent> 1.04562244208133</percent></prevalence><prevalence>  <age> 23</age> <sex> 1</sex> <cat> 5</cat> <percent> 0</percent></prevalence><prevalence>  <age> 23</age> <sex> 1</sex> <cat> 6</cat> <percent> 0</percent></prevalence><prevalence>  <age> 23</age> <sex> 1</sex> <cat> 7</cat> <percent> 0</percent></prevalence><prevalence>  <age> 23</age> <sex> 1</sex> <cat> 8</cat> <percent> 0</percent></prevalence><prevalence>  <age> 24</age> <sex> 0</sex> <cat> 1</cat> <percent> 23.5246158194027</percent></prevalence><prevalence>  <age> 24</age> <sex> 0</sex> <cat> 2</cat> <percent> 66.281394584547</percent></prevalence><prevalence>  <age> 24</age> <sex> 0</sex> <cat> 3</cat> <percent> 9.17533261062636</percent></prevalence><prevalence>  <age> 24</age> <sex> 0</sex> <cat> 4</cat> <percent> 1.01865698542391</percent></prevalence><prevalence>  <age> 24</age> <sex> 0</sex> <cat> 5</cat> <percent> 0</percent></prevalence><prevalence>  <age> 24</age> <sex> 0</sex> <cat> 6</cat> <percent> 0</percent></prevalence><prevalence>  <age> 24</age> <sex> 0</sex> <cat> 7</cat> <percent> 0</percent></prevalence><prevalence>  <age> 24</age> <sex> 0</sex> <cat> 8</cat> <percent> 0</percent></prevalence><prevalence>  <age> 24</age> <sex> 1</sex> <cat> 1</cat> <percent> 82.6086238312138</percent></prevalence><prevalence>  <age> 24</age> <sex> 1</sex> <cat> 2</cat> <percent> 14.1043319436471</percent></prevalence><prevalence>  <age> 24</age> <sex> 1</sex> <cat> 3</cat> <percent> 2.24142178305775</percent></prevalence><prevalence>  <age> 24</age> <sex> 1</sex> <cat> 4</cat> <percent> 1.04562244208133</percent></prevalence><prevalence>  <age> 24</age> <sex> 1</sex> <cat> 5</cat> <percent> 0</percent></prevalence><prevalence>  <age> 24</age> <sex> 1</sex> <cat> 6</cat> <percent> 0</percent></prevalence><prevalence>  <age> 24</age> <sex> 1</sex> <cat> 7</cat> <percent> 0</percent></prevalence><prevalence>  <age> 24</age> <sex> 1</sex> <cat> 8</cat> <percent> 0</percent></prevalence><prevalence>  <age> 25</age> <sex> 0</sex> <cat> 1</cat> <percent> 23.5246158194027</percent></prevalence><prevalence>  <age> 25</age> <sex> 0</sex> <cat> 2</cat> <percent> 66.281394584547</percent></prevalence><prevalence>  <age> 25</age> <sex> 0</sex> <cat> 3</cat> <percent> 9.17533261062636</percent></prevalence><prevalence>  <age> 25</age> <sex> 0</sex> <cat> 4</cat> <percent> 1.01865698542391</percent></prevalence><prevalence>  <age> 25</age> <sex> 0</sex> <cat> 5</cat> <percent> 0</percent></prevalence><prevalence>  <age> 25</age> <sex> 0</sex> <cat> 6</cat> <percent> 0</percent></prevalence><prevalence>  <age> 25</age> <sex> 0</sex> <cat> 7</cat> <percent> 0</percent></prevalence><prevalence>  <age> 25</age> <sex> 0</sex> <cat> 8</cat> <percent> 0</percent></prevalence><prevalence>  <age> 25</age> <sex> 1</sex> <cat> 1</cat> <percent> 82.6086238312138</percent></prevalence><prevalence>  <age> 25</age> <sex> 1</sex> <cat> 2</cat> <percent> 14.1043319436471</percent></prevalence><prevalence>  <age> 25</age> <sex> 1</sex> <cat> 3</cat> <percent> 2.24142178305775</percent></prevalence><prevalence>  <age> 25</age> <sex> 1</sex> <cat> 4</cat> <percent> 1.04562244208133</percent></prevalence><prevalence>  <age> 25</age> <sex> 1</sex> <cat> 5</cat> <percent> 0</percent></prevalence><prevalence>  <age> 25</age> <sex> 1</sex> <cat> 6</cat> <percent> 0</percent></prevalence><prevalence>  <age> 25</age> <sex> 1</sex> <cat> 7</cat> <percent> 0</percent></prevalence><prevalence>  <age> 25</age> <sex> 1</sex> <cat> 8</cat> <percent> 0</percent></prevalence><prevalence>  <age> 26</age> <sex> 0</sex> <cat> 1</cat> <percent> 23.5246158194027</percent></prevalence><prevalence>  <age> 26</age> <sex> 0</sex> <cat> 2</cat> <percent> 66.281394584547</percent></prevalence><prevalence>  <age> 26</age> <sex> 0</sex> <cat> 3</cat> <percent> 9.17533261062636</percent></prevalence><prevalence>  <age> 26</age> <sex> 0</sex> <cat> 4</cat> <percent> 1.01865698542391</percent></prevalence><prevalence>  <age> 26</age> <sex> 0</sex> <cat> 5</cat> <percent> 0</percent></prevalence><prevalence>  <age> 26</age> <sex> 0</sex> <cat> 6</cat> <percent> 0</percent></prevalence><prevalence>  <age> 26</age> <sex> 0</sex> <cat> 7</cat> <percent> 0</percent></prevalence><prevalence>  <age> 26</age> <sex> 0</sex> <cat> 8</cat> <percent> 0</percent></prevalence><prevalence>  <age> 26</age> <sex> 1</sex> <cat> 1</cat> <percent> 82.6086238312138</percent></prevalence><prevalence>  <age> 26</age> <sex> 1</sex> <cat> 2</cat> <percent> 14.1043319436471</percent></prevalence><prevalence>  <age> 26</age> <sex> 1</sex> <cat> 3</cat> <percent> 2.24142178305775</percent></prevalence><prevalence>  <age> 26</age> <sex> 1</sex> <cat> 4</cat> <percent> 1.04562244208133</percent></prevalence><prevalence>  <age> 26</age> <sex> 1</sex> <cat> 5</cat> <percent> 0</percent></prevalence><prevalence>  <age> 26</age> <sex> 1</sex> <cat> 6</cat> <percent> 0</percent></prevalence><prevalence>  <age> 26</age> <sex> 1</sex> <cat> 7</cat> <percent> 0</percent></prevalence><prevalence>  <age> 26</age> <sex> 1</sex> <cat> 8</cat> <percent> 0</percent></prevalence><prevalence>  <age> 27</age> <sex> 0</sex> <cat> 1</cat> <percent> 23.5246158194027</percent></prevalence><prevalence>  <age> 27</age> <sex> 0</sex> <cat> 2</cat> <percent> 66.281394584547</percent></prevalence><prevalence>  <age> 27</age> <sex> 0</sex> <cat> 3</cat> <percent> 9.17533261062636</percent></prevalence><prevalence>  <age> 27</age> <sex> 0</sex> <cat> 4</cat> <percent> 1.01865698542391</percent></prevalence><prevalence>  <age> 27</age> <sex> 0</sex> <cat> 5</cat> <percent> 0</percent></prevalence><prevalence>  <age> 27</age> <sex> 0</sex> <cat> 6</cat> <percent> 0</percent></prevalence><prevalence>  <age> 27</age> <sex> 0</sex> <cat> 7</cat> <percent> 0</percent></prevalence><prevalence>  <age> 27</age> <sex> 0</sex> <cat> 8</cat> <percent> 0</percent></prevalence><prevalence>  <age> 27</age> <sex> 1</sex> <cat> 1</cat> <percent> 82.6086238312138</percent></prevalence><prevalence>  <age> 27</age> <sex> 1</sex> <cat> 2</cat> <percent> 14.1043319436471</percent></prevalence><prevalence>  <age> 27</age> <sex> 1</sex> <cat> 3</cat> <percent> 2.24142178305775</percent></prevalence><prevalence>  <age> 27</age> <sex> 1</sex> <cat> 4</cat> <percent> 1.04562244208133</percent></prevalence><prevalence>  <age> 27</age> <sex> 1</sex> <cat> 5</cat> <percent> 0</percent></prevalence><prevalence>  <age> 27</age> <sex> 1</sex> <cat> 6</cat> <percent> 0</percent></prevalence><prevalence>  <age> 27</age> <sex> 1</sex> <cat> 7</cat> <percent> 0</percent></prevalence><prevalence>  <age> 27</age> <sex> 1</sex> <cat> 8</cat> <percent> 0</percent></prevalence><prevalence>  <age> 28</age> <sex> 0</sex> <cat> 1</cat> <percent> 23.5246158194027</percent></prevalence><prevalence>  <age> 28</age> <sex> 0</sex> <cat> 2</cat> <percent> 66.281394584547</percent></prevalence><prevalence>  <age> 28</age> <sex> 0</sex> <cat> 3</cat> <percent> 9.17533261062636</percent></prevalence><prevalence>  <age> 28</age> <sex> 0</sex> <cat> 4</cat> <percent> 1.01865698542391</percent></prevalence><prevalence>  <age> 28</age> <sex> 0</sex> <cat> 5</cat> <percent> 0</percent></prevalence><prevalence>  <age> 28</age> <sex> 0</sex> <cat> 6</cat> <percent> 0</percent></prevalence><prevalence>  <age> 28</age> <sex> 0</sex> <cat> 7</cat> <percent> 0</percent></prevalence><prevalence>  <age> 28</age> <sex> 0</sex> <cat> 8</cat> <percent> 0</percent></prevalence><prevalence>  <age> 28</age> <sex> 1</sex> <cat> 1</cat> <percent> 82.6086238312138</percent></prevalence><prevalence>  <age> 28</age> <sex> 1</sex> <cat> 2</cat> <percent> 14.1043319436471</percent></prevalence><prevalence>  <age> 28</age> <sex> 1</sex> <cat> 3</cat> <percent> 2.24142178305775</percent></prevalence><prevalence>  <age> 28</age> <sex> 1</sex> <cat> 4</cat> <percent> 1.04562244208133</percent></prevalence><prevalence>  <age> 28</age> <sex> 1</sex> <cat> 5</cat> <percent> 0</percent></prevalence><prevalence>  <age> 28</age> <sex> 1</sex> <cat> 6</cat> <percent> 0</percent></prevalence><prevalence>  <age> 28</age> <sex> 1</sex> <cat> 7</cat> <percent> 0</percent></prevalence><prevalence>  <age> 28</age> <sex> 1</sex> <cat> 8</cat> <percent> 0</percent></prevalence><prevalence>  <age> 29</age> <sex> 0</sex> <cat> 1</cat> <percent> 23.5246158194027</percent></prevalence><prevalence>  <age> 29</age> <sex> 0</sex> <cat> 2</cat> <percent> 66.281394584547</percent></prevalence><prevalence>  <age> 29</age> <sex> 0</sex> <cat> 3</cat> <percent> 9.17533261062636</percent></prevalence><prevalence>  <age> 29</age> <sex> 0</sex> <cat> 4</cat> <percent> 1.01865698542391</percent></prevalence><prevalence>  <age> 29</age> <sex> 0</sex> <cat> 5</cat> <percent> 0</percent></prevalence><prevalence>  <age> 29</age> <sex> 0</sex> <cat> 6</cat> <percent> 0</percent></prevalence><prevalence>  <age> 29</age> <sex> 0</sex> <cat> 7</cat> <percent> 0</percent></prevalence><prevalence>  <age> 29</age> <sex> 0</sex> <cat> 8</cat> <percent> 0</percent></prevalence><prevalence>  <age> 29</age> <sex> 1</sex> <cat> 1</cat> <percent> 82.6086238312138</percent></prevalence><prevalence>  <age> 29</age> <sex> 1</sex> <cat> 2</cat> <percent> 14.1043319436471</percent></prevalence><prevalence>  <age> 29</age> <sex> 1</sex> <cat> 3</cat> <percent> 2.24142178305775</percent></prevalence><prevalence>  <age> 29</age> <sex> 1</sex> <cat> 4</cat> <percent> 1.04562244208133</percent></prevalence><prevalence>  <age> 29</age> <sex> 1</sex> <cat> 5</cat> <percent> 0</percent></prevalence><prevalence>  <age> 29</age> <sex> 1</sex> <cat> 6</cat> <percent> 0</percent></prevalence><prevalence>  <age> 29</age> <sex> 1</sex> <cat> 7</cat> <percent> 0</percent></prevalence><prevalence>  <age> 29</age> <sex> 1</sex> <cat> 8</cat> <percent> 0</percent></prevalence><prevalence>  <age> 30</age> <sex> 0</sex> <cat> 1</cat> <percent> 23.5246158194027</percent></prevalence><prevalence>  <age> 30</age> <sex> 0</sex> <cat> 2</cat> <percent> 66.281394584547</percent></prevalence><prevalence>  <age> 30</age> <sex> 0</sex> <cat> 3</cat> <percent> 9.17533261062636</percent></prevalence><prevalence>  <age> 30</age> <sex> 0</sex> <cat> 4</cat> <percent> 1.01865698542391</percent></prevalence><prevalence>  <age> 30</age> <sex> 0</sex> <cat> 5</cat> <percent> 0</percent></prevalence><prevalence>  <age> 30</age> <sex> 0</sex> <cat> 6</cat> <percent> 0</percent></prevalence><prevalence>  <age> 30</age> <sex> 0</sex> <cat> 7</cat> <percent> 0</percent></prevalence><prevalence>  <age> 30</age> <sex> 0</sex> <cat> 8</cat> <percent> 0</percent></prevalence><prevalence>  <age> 30</age> <sex> 1</sex> <cat> 1</cat> <percent> 82.6086238312138</percent></prevalence><prevalence>  <age> 30</age> <sex> 1</sex> <cat> 2</cat> <percent> 14.1043319436471</percent></prevalence><prevalence>  <age> 30</age> <sex> 1</sex> <cat> 3</cat> <percent> 2.24142178305775</percent></prevalence><prevalence>  <age> 30</age> <sex> 1</sex> <cat> 4</cat> <percent> 1.04562244208133</percent></prevalence><prevalence>  <age> 30</age> <sex> 1</sex> <cat> 5</cat> <percent> 0</percent></prevalence><prevalence>  <age> 30</age> <sex> 1</sex> <cat> 6</cat> <percent> 0</percent></prevalence><prevalence>  <age> 30</age> <sex> 1</sex> <cat> 7</cat> <percent> 0</percent></prevalence><prevalence>  <age> 30</age> <sex> 1</sex> <cat> 8</cat> <percent> 0</percent></prevalence><prevalence>  <age> 31</age> <sex> 0</sex> <cat> 1</cat> <percent> 23.5246158194027</percent></prevalence><prevalence>  <age> 31</age> <sex> 0</sex> <cat> 2</cat> <percent> 66.281394584547</percent></prevalence><prevalence>  <age> 31</age> <sex> 0</sex> <cat> 3</cat> <percent> 9.17533261062636</percent></prevalence><prevalence>  <age> 31</age> <sex> 0</sex> <cat> 4</cat> <percent> 1.01865698542391</percent></prevalence><prevalence>  <age> 31</age> <sex> 0</sex> <cat> 5</cat> <percent> 0</percent></prevalence><prevalence>  <age> 31</age> <sex> 0</sex> <cat> 6</cat> <percent> 0</percent></prevalence><prevalence>  <age> 31</age> <sex> 0</sex> <cat> 7</cat> <percent> 0</percent></prevalence><prevalence>  <age> 31</age> <sex> 0</sex> <cat> 8</cat> <percent> 0</percent></prevalence><prevalence>  <age> 31</age> <sex> 1</sex> <cat> 1</cat> <percent> 82.6086238312138</percent></prevalence><prevalence>  <age> 31</age> <sex> 1</sex> <cat> 2</cat> <percent> 14.1043319436471</percent></prevalence><prevalence>  <age> 31</age> <sex> 1</sex> <cat> 3</cat> <percent> 2.24142178305775</percent></prevalence><prevalence>  <age> 31</age> <sex> 1</sex> <cat> 4</cat> <percent> 1.04562244208133</percent></prevalence><prevalence>  <age> 31</age> <sex> 1</sex> <cat> 5</cat> <percent> 0</percent></prevalence><prevalence>  <age> 31</age> <sex> 1</sex> <cat> 6</cat> <percent> 0</percent></prevalence><prevalence>  <age> 31</age> <sex> 1</sex> <cat> 7</cat> <percent> 0</percent></prevalence><prevalence>  <age> 31</age> <sex> 1</sex> <cat> 8</cat> <percent> 0</percent></prevalence><prevalence>  <age> 32</age> <sex> 0</sex> <cat> 1</cat> <percent> 23.5246158194027</percent></prevalence><prevalence>  <age> 32</age> <sex> 0</sex> <cat> 2</cat> <percent> 66.281394584547</percent></prevalence><prevalence>  <age> 32</age> <sex> 0</sex> <cat> 3</cat> <percent> 9.17533261062636</percent></prevalence><prevalence>  <age> 32</age> <sex> 0</sex> <cat> 4</cat> <percent> 1.01865698542391</percent></prevalence><prevalence>  <age> 32</age> <sex> 0</sex> <cat> 5</cat> <percent> 0</percent></prevalence><prevalence>  <age> 32</age> <sex> 0</sex> <cat> 6</cat> <percent> 0</percent></prevalence><prevalence>  <age> 32</age> <sex> 0</sex> <cat> 7</cat> <percent> 0</percent></prevalence><prevalence>  <age> 32</age> <sex> 0</sex> <cat> 8</cat> <percent> 0</percent></prevalence><prevalence>  <age> 32</age> <sex> 1</sex> <cat> 1</cat> <percent> 82.6086238312138</percent></prevalence><prevalence>  <age> 32</age> <sex> 1</sex> <cat> 2</cat> <percent> 14.1043319436471</percent></prevalence><prevalence>  <age> 32</age> <sex> 1</sex> <cat> 3</cat> <percent> 2.24142178305775</percent></prevalence><prevalence>  <age> 32</age> <sex> 1</sex> <cat> 4</cat> <percent> 1.04562244208133</percent></prevalence><prevalence>  <age> 32</age> <sex> 1</sex> <cat> 5</cat> <percent> 0</percent></prevalence><prevalence>  <age> 32</age> <sex> 1</sex> <cat> 6</cat> <percent> 0</percent></prevalence><prevalence>  <age> 32</age> <sex> 1</sex> <cat> 7</cat> <percent> 0</percent></prevalence><prevalence>  <age> 32</age> <sex> 1</sex> <cat> 8</cat> <percent> 0</percent></prevalence><prevalence>  <age> 33</age> <sex> 0</sex> <cat> 1</cat> <percent> 23.5246158194027</percent></prevalence><prevalence>  <age> 33</age> <sex> 0</sex> <cat> 2</cat> <percent> 66.281394584547</percent></prevalence><prevalence>  <age> 33</age> <sex> 0</sex> <cat> 3</cat> <percent> 9.17533261062636</percent></prevalence><prevalence>  <age> 33</age> <sex> 0</sex> <cat> 4</cat> <percent> 1.01865698542391</percent></prevalence><prevalence>  <age> 33</age> <sex> 0</sex> <cat> 5</cat> <percent> 0</percent></prevalence><prevalence>  <age> 33</age> <sex> 0</sex> <cat> 6</cat> <percent> 0</percent></prevalence><prevalence>  <age> 33</age> <sex> 0</sex> <cat> 7</cat> <percent> 0</percent></prevalence><prevalence>  <age> 33</age> <sex> 0</sex> <cat> 8</cat> <percent> 0</percent></prevalence><prevalence>  <age> 33</age> <sex> 1</sex> <cat> 1</cat> <percent> 82.6086238312138</percent></prevalence><prevalence>  <age> 33</age> <sex> 1</sex> <cat> 2</cat> <percent> 14.1043319436471</percent></prevalence><prevalence>  <age> 33</age> <sex> 1</sex> <cat> 3</cat> <percent> 2.24142178305775</percent></prevalence><prevalence>  <age> 33</age> <sex> 1</sex> <cat> 4</cat> <percent> 1.04562244208133</percent></prevalence><prevalence>  <age> 33</age> <sex> 1</sex> <cat> 5</cat> <percent> 0</percent></prevalence><prevalence>  <age> 33</age> <sex> 1</sex> <cat> 6</cat> <percent> 0</percent></prevalence><prevalence>  <age> 33</age> <sex> 1</sex> <cat> 7</cat> <percent> 0</percent></prevalence><prevalence>  <age> 33</age> <sex> 1</sex> <cat> 8</cat> <percent> 0</percent></prevalence><prevalence>  <age> 34</age> <sex> 0</sex> <cat> 1</cat> <percent> 23.5246158194027</percent></prevalence><prevalence>  <age> 34</age> <sex> 0</sex> <cat> 2</cat> <percent> 66.281394584547</percent></prevalence><prevalence>  <age> 34</age> <sex> 0</sex> <cat> 3</cat> <percent> 9.17533261062636</percent></prevalence><prevalence>  <age> 34</age> <sex> 0</sex> <cat> 4</cat> <percent> 1.01865698542391</percent></prevalence><prevalence>  <age> 34</age> <sex> 0</sex> <cat> 5</cat> <percent> 0</percent></prevalence><prevalence>  <age> 34</age> <sex> 0</sex> <cat> 6</cat> <percent> 0</percent></prevalence><prevalence>  <age> 34</age> <sex> 0</sex> <cat> 7</cat> <percent> 0</percent></prevalence><prevalence>  <age> 34</age> <sex> 0</sex> <cat> 8</cat> <percent> 0</percent></prevalence><prevalence>  <age> 34</age> <sex> 1</sex> <cat> 1</cat> <percent> 82.6086238312138</percent></prevalence><prevalence>  <age> 34</age> <sex> 1</sex> <cat> 2</cat> <percent> 14.1043319436471</percent></prevalence><prevalence>  <age> 34</age> <sex> 1</sex> <cat> 3</cat> <percent> 2.24142178305775</percent></prevalence><prevalence>  <age> 34</age> <sex> 1</sex> <cat> 4</cat> <percent> 1.04562244208133</percent></prevalence><prevalence>  <age> 34</age> <sex> 1</sex> <cat> 5</cat> <percent> 0</percent></prevalence><prevalence>  <age> 34</age> <sex> 1</sex> <cat> 6</cat> <percent> 0</percent></prevalence><prevalence>  <age> 34</age> <sex> 1</sex> <cat> 7</cat> <percent> 0</percent></prevalence><prevalence>  <age> 34</age> <sex> 1</sex> <cat> 8</cat> <percent> 0</percent></prevalence><prevalence>  <age> 35</age> <sex> 0</sex> <cat> 1</cat> <percent> 23.5246158194027</percent></prevalence><prevalence>  <age> 35</age> <sex> 0</sex> <cat> 2</cat> <percent> 66.281394584547</percent></prevalence><prevalence>  <age> 35</age> <sex> 0</sex> <cat> 3</cat> <percent> 9.17533261062636</percent></prevalence><prevalence>  <age> 35</age> <sex> 0</sex> <cat> 4</cat> <percent> 1.01865698542391</percent></prevalence><prevalence>  <age> 35</age> <sex> 0</sex> <cat> 5</cat> <percent> 0</percent></prevalence><prevalence>  <age> 35</age> <sex> 0</sex> <cat> 6</cat> <percent> 0</percent></prevalence><prevalence>  <age> 35</age> <sex> 0</sex> <cat> 7</cat> <percent> 0</percent></prevalence><prevalence>  <age> 35</age> <sex> 0</sex> <cat> 8</cat> <percent> 0</percent></prevalence><prevalence>  <age> 35</age> <sex> 1</sex> <cat> 1</cat> <percent> 82.6086238312138</percent></prevalence><prevalence>  <age> 35</age> <sex> 1</sex> <cat> 2</cat> <percent> 14.1043319436471</percent></prevalence><prevalence>  <age> 35</age> <sex> 1</sex> <cat> 3</cat> <percent> 2.24142178305775</percent></prevalence><prevalence>  <age> 35</age> <sex> 1</sex> <cat> 4</cat> <percent> 1.04562244208133</percent></prevalence><prevalence>  <age> 35</age> <sex> 1</sex> <cat> 5</cat> <percent> 0</percent></prevalence><prevalence>  <age> 35</age> <sex> 1</sex> <cat> 6</cat> <percent> 0</percent></prevalence><prevalence>  <age> 35</age> <sex> 1</sex> <cat> 7</cat> <percent> 0</percent></prevalence><prevalence>  <age> 35</age> <sex> 1</sex> <cat> 8</cat> <percent> 0</percent></prevalence><prevalence>  <age> 36</age> <sex> 0</sex> <cat> 1</cat> <percent> 23.8425323182853</percent></prevalence><prevalence>  <age> 36</age> <sex> 0</sex> <cat> 2</cat> <percent> 65.8481954014499</percent></prevalence><prevalence>  <age> 36</age> <sex> 0</sex> <cat> 3</cat> <percent> 9.26612996978858</percent></prevalence><prevalence>  <age> 36</age> <sex> 0</sex> <cat> 4</cat> <percent> 1.0431423104762</percent></prevalence><prevalence>  <age> 36</age> <sex> 0</sex> <cat> 5</cat> <percent> 0</percent></prevalence><prevalence>  <age> 36</age> <sex> 0</sex> <cat> 6</cat> <percent> 0</percent></prevalence><prevalence>  <age> 36</age> <sex> 0</sex> <cat> 7</cat> <percent> 0</percent></prevalence><prevalence>  <age> 36</age> <sex> 0</sex> <cat> 8</cat> <percent> 0</percent></prevalence><prevalence>  <age> 36</age> <sex> 1</sex> <cat> 1</cat> <percent> 82.0400365469062</percent></prevalence><prevalence>  <age> 36</age> <sex> 1</sex> <cat> 2</cat> <percent> 14.5659824735352</percent></prevalence><prevalence>  <age> 36</age> <sex> 1</sex> <cat> 3</cat> <percent> 2.33729311778473</percent></prevalence><prevalence>  <age> 36</age> <sex> 1</sex> <cat> 4</cat> <percent> 1.05668786177394</percent></prevalence><prevalence>  <age> 36</age> <sex> 1</sex> <cat> 5</cat> <percent> 0</percent></prevalence><prevalence>  <age> 36</age> <sex> 1</sex> <cat> 6</cat> <percent> 0</percent></prevalence><prevalence>  <age> 36</age> <sex> 1</sex> <cat> 7</cat> <percent> 0</percent></prevalence><prevalence>  <age> 36</age> <sex> 1</sex> <cat> 8</cat> <percent> 0</percent></prevalence><prevalence>  <age> 37</age> <sex> 0</sex> <cat> 1</cat> <percent> 23.8984346599915</percent></prevalence><prevalence>  <age> 37</age> <sex> 0</sex> <cat> 2</cat> <percent> 65.6584362584181</percent></prevalence><prevalence>  <age> 37</age> <sex> 0</sex> <cat> 3</cat> <percent> 9.32985900920625</percent></prevalence><prevalence>  <age> 37</age> <sex> 0</sex> <cat> 4</cat> <percent> 1.11327007238409</percent></prevalence><prevalence>  <age> 37</age> <sex> 0</sex> <cat> 5</cat> <percent> 0</percent></prevalence><prevalence>  <age> 37</age> <sex> 0</sex> <cat> 6</cat> <percent> 0</percent></prevalence><prevalence>  <age> 37</age> <sex> 0</sex> <cat> 7</cat> <percent> 0</percent></prevalence><prevalence>  <age> 37</age> <sex> 0</sex> <cat> 8</cat> <percent> 0</percent></prevalence><prevalence>  <age> 37</age> <sex> 1</sex> <cat> 1</cat> <percent> 81.1905227867422</percent></prevalence><prevalence>  <age> 37</age> <sex> 1</sex> <cat> 2</cat> <percent> 15.2944529418601</percent></prevalence><prevalence>  <age> 37</age> <sex> 1</sex> <cat> 3</cat> <percent> 2.44470301882668</percent></prevalence><prevalence>  <age> 37</age> <sex> 1</sex> <cat> 4</cat> <percent> 1.07032125257102</percent></prevalence><prevalence>  <age> 37</age> <sex> 1</sex> <cat> 5</cat> <percent> 0</percent></prevalence><prevalence>  <age> 37</age> <sex> 1</sex> <cat> 6</cat> <percent> 0</percent></prevalence><prevalence>  <age> 37</age> <sex> 1</sex> <cat> 7</cat> <percent> 0</percent></prevalence><prevalence>  <age> 37</age> <sex> 1</sex> <cat> 8</cat> <percent> 0</percent></prevalence><prevalence>  <age> 38</age> <sex> 0</sex> <cat> 1</cat> <percent> 23.6963069218942</percent></prevalence><prevalence>  <age> 38</age> <sex> 0</sex> <cat> 2</cat> <percent> 65.6507895892723</percent></prevalence><prevalence>  <age> 38</age> <sex> 0</sex> <cat> 3</cat> <percent> 9.50498438493839</percent></prevalence><prevalence>  <age> 38</age> <sex> 0</sex> <cat> 4</cat> <percent> 1.1479191038951</percent></prevalence><prevalence>  <age> 38</age> <sex> 0</sex> <cat> 5</cat> <percent> 0</percent></prevalence><prevalence>  <age> 38</age> <sex> 0</sex> <cat> 6</cat> <percent> 0</percent></prevalence><prevalence>  <age> 38</age> <sex> 0</sex> <cat> 7</cat> <percent> 0</percent></prevalence><prevalence>  <age> 38</age> <sex> 0</sex> <cat> 8</cat> <percent> 0</percent></prevalence><prevalence>  <age> 38</age> <sex> 1</sex> <cat> 1</cat> <percent> 80.2419803332944</percent></prevalence><prevalence>  <age> 38</age> <sex> 1</sex> <cat> 2</cat> <percent> 16.0483703186753</percent></prevalence><prevalence>  <age> 38</age> <sex> 1</sex> <cat> 3</cat> <percent> 2.60159863289972</percent></prevalence><prevalence>  <age> 38</age> <sex> 1</sex> <cat> 4</cat> <percent> 1.1080507151306</percent></prevalence><prevalence>  <age> 38</age> <sex> 1</sex> <cat> 5</cat> <percent> 0</percent></prevalence><prevalence>  <age> 38</age> <sex> 1</sex> <cat> 6</cat> <percent> 0</percent></prevalence><prevalence>  <age> 38</age> <sex> 1</sex> <cat> 7</cat> <percent> 0</percent></prevalence><prevalence>  <age> 38</age> <sex> 1</sex> <cat> 8</cat> <percent> 0</percent></prevalence><prevalence>  <age> 39</age> <sex> 0</sex> <cat> 1</cat> <percent> 23.0428785523189</percent></prevalence><prevalence>  <age> 39</age> <sex> 0</sex> <cat> 2</cat> <percent> 65.9198773659941</percent></prevalence><prevalence>  <age> 39</age> <sex> 0</sex> <cat> 3</cat> <percent> 9.81534529161008</percent></prevalence><prevalence>  <age> 39</age> <sex> 0</sex> <cat> 4</cat> <percent> 1.22189879007694</percent></prevalence><prevalence>  <age> 39</age> <sex> 0</sex> <cat> 5</cat> <percent> 0</percent></prevalence><prevalence>  <age> 39</age> <sex> 0</sex> <cat> 6</cat> <percent> 0</percent></prevalence><prevalence>  <age> 39</age> <sex> 0</sex> <cat> 7</cat> <percent> 0</percent></prevalence><prevalence>  <age> 39</age> <sex> 0</sex> <cat> 8</cat> <percent> 0</percent></prevalence><prevalence>  <age> 39</age> <sex> 1</sex> <cat> 1</cat> <percent> 79.0364122713636</percent></prevalence><prevalence>  <age> 39</age> <sex> 1</sex> <cat> 2</cat> <percent> 17.0860598600411</percent></prevalence><prevalence>  <age> 39</age> <sex> 1</sex> <cat> 3</cat> <percent> 2.74450804575774</percent></prevalence><prevalence>  <age> 39</age> <sex> 1</sex> <cat> 4</cat> <percent> 1.13301982283747</percent></prevalence><prevalence>  <age> 39</age> <sex> 1</sex> <cat> 5</cat> <percent> 0</percent></prevalence><prevalence>  <age> 39</age> <sex> 1</sex> <cat> 6</cat> <percent> 0</percent></prevalence><prevalence>  <age> 39</age> <sex> 1</sex> <cat> 7</cat> <percent> 0</percent></prevalence><prevalence>  <age> 39</age> <sex> 1</sex> <cat> 8</cat> <percent> 0</percent></prevalence><prevalence>  <age> 40</age> <sex> 0</sex> <cat> 1</cat> <percent> 22.2428516031186</percent></prevalence><prevalence>  <age> 40</age> <sex> 0</sex> <cat> 2</cat> <percent> 66.1373670233825</percent></prevalence><prevalence>  <age> 40</age> <sex> 0</sex> <cat> 3</cat> <percent> 10.292927149755</percent></prevalence><prevalence>  <age> 40</age> <sex> 0</sex> <cat> 4</cat> <percent> 1.32685422374384</percent></prevalence><prevalence>  <age> 40</age> <sex> 0</sex> <cat> 5</cat> <percent> 0</percent></prevalence><prevalence>  <age> 40</age> <sex> 0</sex> <cat> 6</cat> <percent> 0</percent></prevalence><prevalence>  <age> 40</age> <sex> 0</sex> <cat> 7</cat> <percent> 0</percent></prevalence><prevalence>  <age> 40</age> <sex> 0</sex> <cat> 8</cat> <percent> 0</percent></prevalence><prevalence>  <age> 40</age> <sex> 1</sex> <cat> 1</cat> <percent> 77.6810883827696</percent></prevalence><prevalence>  <age> 40</age> <sex> 1</sex> <cat> 2</cat> <percent> 18.1572260019733</percent></prevalence><prevalence>  <age> 40</age> <sex> 1</sex> <cat> 3</cat> <percent> 2.99832014769155</percent></prevalence><prevalence>  <age> 40</age> <sex> 1</sex> <cat> 4</cat> <percent> 1.16336546756553</percent></prevalence><prevalence>  <age> 40</age> <sex> 1</sex> <cat> 5</cat> <percent> 0</percent></prevalence><prevalence>  <age> 40</age> <sex> 1</sex> <cat> 6</cat> <percent> 0</percent></prevalence><prevalence>  <age> 40</age> <sex> 1</sex> <cat> 7</cat> <percent> 0</percent></prevalence><prevalence>  <age> 40</age> <sex> 1</sex> <cat> 8</cat> <percent> 0</percent></prevalence><prevalence>  <age> 41</age> <sex> 0</sex> <cat> 1</cat> <percent> 21.0274653529543</percent></prevalence><prevalence>  <age> 41</age> <sex> 0</sex> <cat> 2</cat> <percent> 66.7196088572523</percent></prevalence><prevalence>  <age> 41</age> <sex> 0</sex> <cat> 3</cat> <percent> 10.81390185742</percent></prevalence><prevalence>  <age> 41</age> <sex> 0</sex> <cat> 4</cat> <percent> 1.43902393237338</percent></prevalence><prevalence>  <age> 41</age> <sex> 0</sex> <cat> 5</cat> <percent> 0</percent></prevalence><prevalence>  <age> 41</age> <sex> 0</sex> <cat> 6</cat> <percent> 0</percent></prevalence><prevalence>  <age> 41</age> <sex> 0</sex> <cat> 7</cat> <percent> 0</percent></prevalence><prevalence>  <age> 41</age> <sex> 0</sex> <cat> 8</cat> <percent> 0</percent></prevalence><prevalence>  <age> 41</age> <sex> 1</sex> <cat> 1</cat> <percent> 76.0372021861713</percent></prevalence><prevalence>  <age> 41</age> <sex> 1</sex> <cat> 2</cat> <percent> 19.4895279433041</percent></prevalence><prevalence>  <age> 41</age> <sex> 1</sex> <cat> 3</cat> <percent> 3.27112426871416</percent></prevalence><prevalence>  <age> 41</age> <sex> 1</sex> <cat> 4</cat> <percent> 1.20214560181043</percent></prevalence><prevalence>  <age> 41</age> <sex> 1</sex> <cat> 5</cat> <percent> 0</percent></prevalence><prevalence>  <age> 41</age> <sex> 1</sex> <cat> 6</cat> <percent> 0</percent></prevalence><prevalence>  <age> 41</age> <sex> 1</sex> <cat> 7</cat> <percent> 0</percent></prevalence><prevalence>  <age> 41</age> <sex> 1</sex> <cat> 8</cat> <percent> 0</percent></prevalence><prevalence>  <age> 42</age> <sex> 0</sex> <cat> 1</cat> <percent> 19.8635089091567</percent></prevalence><prevalence>  <age> 42</age> <sex> 0</sex> <cat> 2</cat> <percent> 67.2019674052752</percent></prevalence><prevalence>  <age> 42</age> <sex> 0</sex> <cat> 3</cat> <percent> 11.4149783988947</percent></prevalence><prevalence>  <age> 42</age> <sex> 0</sex> <cat> 4</cat> <percent> 1.51954528667339</percent></prevalence><prevalence>  <age> 42</age> <sex> 0</sex> <cat> 5</cat> <percent> 0</percent></prevalence><prevalence>  <age> 42</age> <sex> 0</sex> <cat> 6</cat> <percent> 0</percent></prevalence><prevalence>  <age> 42</age> <sex> 0</sex> <cat> 7</cat> <percent> 0</percent></prevalence><prevalence>  <age> 42</age> <sex> 0</sex> <cat> 8</cat> <percent> 0</percent></prevalence><prevalence>  <age> 42</age> <sex> 1</sex> <cat> 1</cat> <percent> 74.1483211983532</percent></prevalence><prevalence>  <age> 42</age> <sex> 1</sex> <cat> 2</cat> <percent> 21.1553473540305</percent></prevalence><prevalence>  <age> 42</age> <sex> 1</sex> <cat> 3</cat> <percent> 3.45016921254402</percent></prevalence><prevalence>  <age> 42</age> <sex> 1</sex> <cat> 4</cat> <percent> 1.24616223507225</percent></prevalence><prevalence>  <age> 42</age> <sex> 1</sex> <cat> 5</cat> <percent> 0</percent></prevalence><prevalence>  <age> 42</age> <sex> 1</sex> <cat> 6</cat> <percent> 0</percent></prevalence><prevalence>  <age> 42</age> <sex> 1</sex> <cat> 7</cat> <percent> 0</percent></prevalence><prevalence>  <age> 42</age> <sex> 1</sex> <cat> 8</cat> <percent> 0</percent></prevalence><prevalence>  <age> 43</age> <sex> 0</sex> <cat> 1</cat> <percent> 18.32231977715</percent></prevalence><prevalence>  <age> 43</age> <sex> 0</sex> <cat> 2</cat> <percent> 67.9449055710904</percent></prevalence><prevalence>  <age> 43</age> <sex> 0</sex> <cat> 3</cat> <percent> 12.0878546819253</percent></prevalence><prevalence>  <age> 43</age> <sex> 0</sex> <cat> 4</cat> <percent> 1.64491996983427</percent></prevalence><prevalence>  <age> 43</age> <sex> 0</sex> <cat> 5</cat> <percent> 0</percent></prevalence><prevalence>  <age> 43</age> <sex> 0</sex> <cat> 6</cat> <percent> 0</percent></prevalence><prevalence>  <age> 43</age> <sex> 0</sex> <cat> 7</cat> <percent> 0</percent></prevalence><prevalence>  <age> 43</age> <sex> 0</sex> <cat> 8</cat> <percent> 0</percent></prevalence><prevalence>  <age> 43</age> <sex> 1</sex> <cat> 1</cat> <percent> 72.0723098393239</percent></prevalence><prevalence>  <age> 43</age> <sex> 1</sex> <cat> 2</cat> <percent> 22.8844997596558</percent></prevalence><prevalence>  <age> 43</age> <sex> 1</sex> <cat> 3</cat> <percent> 3.74051159985339</percent></prevalence><prevalence>  <age> 43</age> <sex> 1</sex> <cat> 4</cat> <percent> 1.30267880116692</percent></prevalence><prevalence>  <age> 43</age> <sex> 1</sex> <cat> 5</cat> <percent> 0</percent></prevalence><prevalence>  <age> 43</age> <sex> 1</sex> <cat> 6</cat> <percent> 0</percent></prevalence><prevalence>  <age> 43</age> <sex> 1</sex> <cat> 7</cat> <percent> 0</percent></prevalence><prevalence>  <age> 43</age> <sex> 1</sex> <cat> 8</cat> <percent> 0</percent></prevalence><prevalence>  <age> 44</age> <sex> 0</sex> <cat> 1</cat> <percent> 16.993438897213</percent></prevalence><prevalence>  <age> 44</age> <sex> 0</sex> <cat> 2</cat> <percent> 68.2750481553509</percent></prevalence><prevalence>  <age> 44</age> <sex> 0</sex> <cat> 3</cat> <percent> 12.9567187506899</percent></prevalence><prevalence>  <age> 44</age> <sex> 0</sex> <cat> 4</cat> <percent> 1.7747941967463</percent></prevalence><prevalence>  <age> 44</age> <sex> 0</sex> <cat> 5</cat> <percent> 0</percent></prevalence><prevalence>  <age> 44</age> <sex> 0</sex> <cat> 6</cat> <percent> 0</percent></prevalence><prevalence>  <age> 44</age> <sex> 0</sex> <cat> 7</cat> <percent> 0</percent></prevalence><prevalence>  <age> 44</age> <sex> 0</sex> <cat> 8</cat> <percent> 0</percent></prevalence><prevalence>  <age> 44</age> <sex> 1</sex> <cat> 1</cat> <percent> 69.7709698128673</percent></prevalence><prevalence>  <age> 44</age> <sex> 1</sex> <cat> 2</cat> <percent> 24.7962295856147</percent></prevalence><prevalence>  <age> 44</age> <sex> 1</sex> <cat> 3</cat> <percent> 4.06816621240497</percent></prevalence><prevalence>  <age> 44</age> <sex> 1</sex> <cat> 4</cat> <percent> 1.36463438911303</percent></prevalence><prevalence>  <age> 44</age> <sex> 1</sex> <cat> 5</cat> <percent> 0</percent></prevalence><prevalence>  <age> 44</age> <sex> 1</sex> <cat> 6</cat> <percent> 0</percent></prevalence><prevalence>  <age> 44</age> <sex> 1</sex> <cat> 7</cat> <percent> 0</percent></prevalence><prevalence>  <age> 44</age> <sex> 1</sex> <cat> 8</cat> <percent> 0</percent></prevalence><prevalence>  <age> 45</age> <sex> 0</sex> <cat> 1</cat> <percent> 15.5023286886999</percent></prevalence><prevalence>  <age> 45</age> <sex> 0</sex> <cat> 2</cat> <percent> 68.6694970837404</percent></prevalence><prevalence>  <age> 45</age> <sex> 0</sex> <cat> 3</cat> <percent> 13.8965775184847</percent></prevalence><prevalence>  <age> 45</age> <sex> 0</sex> <cat> 4</cat> <percent> 1.93159670907497</percent></prevalence><prevalence>  <age> 45</age> <sex> 0</sex> <cat> 5</cat> <percent> 0</percent></prevalence><prevalence>  <age> 45</age> <sex> 0</sex> <cat> 6</cat> <percent> 0</percent></prevalence><prevalence>  <age> 45</age> <sex> 0</sex> <cat> 7</cat> <percent> 0</percent></prevalence><prevalence>  <age> 45</age> <sex> 0</sex> <cat> 8</cat> <percent> 0</percent></prevalence><prevalence>  <age> 45</age> <sex> 1</sex> <cat> 1</cat> <percent> 67.2670407617311</percent></prevalence><prevalence>  <age> 45</age> <sex> 1</sex> <cat> 2</cat> <percent> 26.8807806172398</percent></prevalence><prevalence>  <age> 45</age> <sex> 1</sex> <cat> 3</cat> <percent> 4.40672935562496</percent></prevalence><prevalence>  <age> 45</age> <sex> 1</sex> <cat> 4</cat> <percent> 1.44544926540407</percent></prevalence><prevalence>  <age> 45</age> <sex> 1</sex> <cat> 5</cat> <percent> 0</percent></prevalence><prevalence>  <age> 45</age> <sex> 1</sex> <cat> 6</cat> <percent> 0</percent></prevalence><prevalence>  <age> 45</age> <sex> 1</sex> <cat> 7</cat> <percent> 0</percent></prevalence><prevalence>  <age> 45</age> <sex> 1</sex> <cat> 8</cat> <percent> 0</percent></prevalence><prevalence>  <age> 46</age> <sex> 0</sex> <cat> 1</cat> <percent> 13.95579357249</percent></prevalence><prevalence>  <age> 46</age> <sex> 0</sex> <cat> 2</cat> <percent> 68.9294061999781</percent></prevalence><prevalence>  <age> 46</age> <sex> 0</sex> <cat> 3</cat> <percent> 15.0262074921725</percent></prevalence><prevalence>  <age> 46</age> <sex> 0</sex> <cat> 4</cat> <percent> 2.08859273535943</percent></prevalence><prevalence>  <age> 46</age> <sex> 0</sex> <cat> 5</cat> <percent> 0</percent></prevalence><prevalence>  <age> 46</age> <sex> 0</sex> <cat> 6</cat> <percent> 0</percent></prevalence><prevalence>  <age> 46</age> <sex> 0</sex> <cat> 7</cat> <percent> 0</percent></prevalence><prevalence>  <age> 46</age> <sex> 0</sex> <cat> 8</cat> <percent> 0</percent></prevalence><prevalence>  <age> 46</age> <sex> 1</sex> <cat> 1</cat> <percent> 64.5683391491417</percent></prevalence><prevalence>  <age> 46</age> <sex> 1</sex> <cat> 2</cat> <percent> 29.0129388267642</percent></prevalence><prevalence>  <age> 46</age> <sex> 1</sex> <cat> 3</cat> <percent> 4.81731267754334</percent></prevalence><prevalence>  <age> 46</age> <sex> 1</sex> <cat> 4</cat> <percent> 1.60140934655085</percent></prevalence><prevalence>  <age> 46</age> <sex> 1</sex> <cat> 5</cat> <percent> 0</percent></prevalence><prevalence>  <age> 46</age> <sex> 1</sex> <cat> 6</cat> <percent> 0</percent></prevalence><prevalence>  <age> 46</age> <sex> 1</sex> <cat> 7</cat> <percent> 0</percent></prevalence><prevalence>  <age> 46</age> <sex> 1</sex> <cat> 8</cat> <percent> 0</percent></prevalence><prevalence>  <age> 47</age> <sex> 0</sex> <cat> 1</cat> <percent> 12.5096470518693</percent></prevalence><prevalence>  <age> 47</age> <sex> 0</sex> <cat> 2</cat> <percent> 69.1461036597741</percent></prevalence><prevalence>  <age> 47</age> <sex> 0</sex> <cat> 3</cat> <percent> 15.9751801714235</percent></prevalence><prevalence>  <age> 47</age> <sex> 0</sex> <cat> 4</cat> <percent> 2.36906911693314</percent></prevalence><prevalence>  <age> 47</age> <sex> 0</sex> <cat> 5</cat> <percent> 0</percent></prevalence><prevalence>  <age> 47</age> <sex> 0</sex> <cat> 6</cat> <percent> 0</percent></prevalence><prevalence>  <age> 47</age> <sex> 0</sex> <cat> 7</cat> <percent> 0</percent></prevalence><prevalence>  <age> 47</age> <sex> 0</sex> <cat> 8</cat> <percent> 0</percent></prevalence><prevalence>  <age> 47</age> <sex> 1</sex> <cat> 1</cat> <percent> 61.6503262799005</percent></prevalence><prevalence>  <age> 47</age> <sex> 1</sex> <cat> 2</cat> <percent> 31.3981898785252</percent></prevalence><prevalence>  <age> 47</age> <sex> 1</sex> <cat> 3</cat> <percent> 5.23575484262507</percent></prevalence><prevalence>  <age> 47</age> <sex> 1</sex> <cat> 4</cat> <percent> 1.71572899894928</percent></prevalence><prevalence>  <age> 47</age> <sex> 1</sex> <cat> 5</cat> <percent> 0</percent></prevalence><prevalence>  <age> 47</age> <sex> 1</sex> <cat> 6</cat> <percent> 0</percent></prevalence><prevalence>  <age> 47</age> <sex> 1</sex> <cat> 7</cat> <percent> 0</percent></prevalence><prevalence>  <age> 47</age> <sex> 1</sex> <cat> 8</cat> <percent> 0</percent></prevalence><prevalence>  <age> 48</age> <sex> 0</sex> <cat> 1</cat> <percent> 11.1156960543003</percent></prevalence><prevalence>  <age> 48</age> <sex> 0</sex> <cat> 2</cat> <percent> 69.1098377707595</percent></prevalence><prevalence>  <age> 48</age> <sex> 0</sex> <cat> 3</cat> <percent> 17.1689270767729</percent></prevalence><prevalence>  <age> 48</age> <sex> 0</sex> <cat> 4</cat> <percent> 2.60553909816737</percent></prevalence><prevalence>  <age> 48</age> <sex> 0</sex> <cat> 5</cat> <percent> 0</percent></prevalence><prevalence>  <age> 48</age> <sex> 0</sex> <cat> 6</cat> <percent> 0</percent></prevalence><prevalence>  <age> 48</age> <sex> 0</sex> <cat> 7</cat> <percent> 0</percent></prevalence><prevalence>  <age> 48</age> <sex> 0</sex> <cat> 8</cat> <percent> 0</percent></prevalence><prevalence>  <age> 48</age> <sex> 1</sex> <cat> 1</cat> <percent> 58.5797617737115</percent></prevalence><prevalence>  <age> 48</age> <sex> 1</sex> <cat> 2</cat> <percent> 33.8846761769317</percent></prevalence><prevalence>  <age> 48</age> <sex> 1</sex> <cat> 3</cat> <percent> 5.68679419273624</percent></prevalence><prevalence>  <age> 48</age> <sex> 1</sex> <cat> 4</cat> <percent> 1.84876785662055</percent></prevalence><prevalence>  <age> 48</age> <sex> 1</sex> <cat> 5</cat> <percent> 0</percent></prevalence><prevalence>  <age> 48</age> <sex> 1</sex> <cat> 6</cat> <percent> 0</percent></prevalence><prevalence>  <age> 48</age> <sex> 1</sex> <cat> 7</cat> <percent> 0</percent></prevalence><prevalence>  <age> 48</age> <sex> 1</sex> <cat> 8</cat> <percent> 0</percent></prevalence><prevalence>  <age> 49</age> <sex> 0</sex> <cat> 1</cat> <percent> 9.72306189523811</percent></prevalence><prevalence>  <age> 49</age> <sex> 0</sex> <cat> 2</cat> <percent> 68.87015535809</percent></prevalence><prevalence>  <age> 49</age> <sex> 0</sex> <cat> 3</cat> <percent> 18.5498599538646</percent></prevalence><prevalence>  <age> 49</age> <sex> 0</sex> <cat> 4</cat> <percent> 2.85692279280729</percent></prevalence><prevalence>  <age> 49</age> <sex> 0</sex> <cat> 5</cat> <percent> 0</percent></prevalence><prevalence>  <age> 49</age> <sex> 0</sex> <cat> 6</cat> <percent> 0</percent></prevalence><prevalence>  <age> 49</age> <sex> 0</sex> <cat> 7</cat> <percent> 0</percent></prevalence><prevalence>  <age> 49</age> <sex> 0</sex> <cat> 8</cat> <percent> 0</percent></prevalence><prevalence>  <age> 49</age> <sex> 1</sex> <cat> 1</cat> <percent> 55.2671818993331</percent></prevalence><prevalence>  <age> 49</age> <sex> 1</sex> <cat> 2</cat> <percent> 36.4678275208244</percent></prevalence><prevalence>  <age> 49</age> <sex> 1</sex> <cat> 3</cat> <percent> 6.22431970094655</percent></prevalence><prevalence>  <age> 49</age> <sex> 1</sex> <cat> 4</cat> <percent> 2.04067087889595</percent></prevalence><prevalence>  <age> 49</age> <sex> 1</sex> <cat> 5</cat> <percent> 0</percent></prevalence><prevalence>  <age> 49</age> <sex> 1</sex> <cat> 6</cat> <percent> 0</percent></prevalence><prevalence>  <age> 49</age> <sex> 1</sex> <cat> 7</cat> <percent> 0</percent></prevalence><prevalence>  <age> 49</age> <sex> 1</sex> <cat> 8</cat> <percent> 0</percent></prevalence><prevalence>  <age> 50</age> <sex> 0</sex> <cat> 1</cat> <percent> 8.58701701066615</percent></prevalence><prevalence>  <age> 50</age> <sex> 0</sex> <cat> 2</cat> <percent> 68.5372800120875</percent></prevalence><prevalence>  <age> 50</age> <sex> 0</sex> <cat> 3</cat> <percent> 19.6761669446986</percent></prevalence><prevalence>  <age> 50</age> <sex> 0</sex> <cat> 4</cat> <percent> 3.19953603254765</percent></prevalence><prevalence>  <age> 50</age> <sex> 0</sex> <cat> 5</cat> <percent> 0</percent></prevalence><prevalence>  <age> 50</age> <sex> 0</sex> <cat> 6</cat> <percent> 0</percent></prevalence><prevalence>  <age> 50</age> <sex> 0</sex> <cat> 7</cat> <percent> 0</percent></prevalence><prevalence>  <age> 50</age> <sex> 0</sex> <cat> 8</cat> <percent> 0</percent></prevalence><prevalence>  <age> 50</age> <sex> 1</sex> <cat> 1</cat> <percent> 52.0463906833761</percent></prevalence><prevalence>  <age> 50</age> <sex> 1</sex> <cat> 2</cat> <percent> 38.8326945526055</percent></prevalence><prevalence>  <age> 50</age> <sex> 1</sex> <cat> 3</cat> <percent> 6.91434173106125</percent></prevalence><prevalence>  <age> 50</age> <sex> 1</sex> <cat> 4</cat> <percent> 2.20657303295707</percent></prevalence><prevalence>  <age> 50</age> <sex> 1</sex> <cat> 5</cat> <percent> 0</percent></prevalence><prevalence>  <age> 50</age> <sex> 1</sex> <cat> 6</cat> <percent> 0</percent></prevalence><prevalence>  <age> 50</age> <sex> 1</sex> <cat> 7</cat> <percent> 0</percent></prevalence><prevalence>  <age> 50</age> <sex> 1</sex> <cat> 8</cat> <percent> 0</percent></prevalence><prevalence>  <age> 51</age> <sex> 0</sex> <cat> 1</cat> <percent> 7.50209776496881</percent></prevalence><prevalence>  <age> 51</age> <sex> 0</sex> <cat> 2</cat> <percent> 67.8477104706081</percent></prevalence><prevalence>  <age> 51</age> <sex> 0</sex> <cat> 3</cat> <percent> 21.1184704157896</percent></prevalence><prevalence>  <age> 51</age> <sex> 0</sex> <cat> 4</cat> <percent> 3.53172134863355</percent></prevalence><prevalence>  <age> 51</age> <sex> 0</sex> <cat> 5</cat> <percent> 0</percent></prevalence><prevalence>  <age> 51</age> <sex> 0</sex> <cat> 6</cat> <percent> 0</percent></prevalence><prevalence>  <age> 51</age> <sex> 0</sex> <cat> 7</cat> <percent> 0</percent></prevalence><prevalence>  <age> 51</age> <sex> 0</sex> <cat> 8</cat> <percent> 0</percent></prevalence><prevalence>  <age> 51</age> <sex> 1</sex> <cat> 1</cat> <percent> 48.6731433194784</percent></prevalence><prevalence>  <age> 51</age> <sex> 1</sex> <cat> 2</cat> <percent> 41.4479940013059</percent></prevalence><prevalence>  <age> 51</age> <sex> 1</sex> <cat> 3</cat> <percent> 7.58290489195276</percent></prevalence><prevalence>  <age> 51</age> <sex> 1</sex> <cat> 4</cat> <percent> 2.29595778726294</percent></prevalence><prevalence>  <age> 51</age> <sex> 1</sex> <cat> 5</cat> <percent> 0</percent></prevalence><prevalence>  <age> 51</age> <sex> 1</sex> <cat> 6</cat> <percent> 0</percent></prevalence><prevalence>  <age> 51</age> <sex> 1</sex> <cat> 7</cat> <percent> 0</percent></prevalence><prevalence>  <age> 51</age> <sex> 1</sex> <cat> 8</cat> <percent> 0</percent></prevalence><prevalence>  <age> 52</age> <sex> 0</sex> <cat> 1</cat> <percent> 6.50665271461637</percent></prevalence><prevalence>  <age> 52</age> <sex> 0</sex> <cat> 2</cat> <percent> 66.8382596060395</percent></prevalence><prevalence>  <age> 52</age> <sex> 0</sex> <cat> 3</cat> <percent> 22.7594822341165</percent></prevalence><prevalence>  <age> 52</age> <sex> 0</sex> <cat> 4</cat> <percent> 3.8956054452277</percent></prevalence><prevalence>  <age> 52</age> <sex> 0</sex> <cat> 5</cat> <percent> 0</percent></prevalence><prevalence>  <age> 52</age> <sex> 0</sex> <cat> 6</cat> <percent> 0</percent></prevalence><prevalence>  <age> 52</age> <sex> 0</sex> <cat> 7</cat> <percent> 0</percent></prevalence><prevalence>  <age> 52</age> <sex> 0</sex> <cat> 8</cat> <percent> 0</percent></prevalence><prevalence>  <age> 52</age> <sex> 1</sex> <cat> 1</cat> <percent> 45.2351755698479</percent></prevalence><prevalence>  <age> 52</age> <sex> 1</sex> <cat> 2</cat> <percent> 43.8917687131434</percent></prevalence><prevalence>  <age> 52</age> <sex> 1</sex> <cat> 3</cat> <percent> 8.37299380614122</percent></prevalence><prevalence>  <age> 52</age> <sex> 1</sex> <cat> 4</cat> <percent> 2.50006191086746</percent></prevalence><prevalence>  <age> 52</age> <sex> 1</sex> <cat> 5</cat> <percent> 0</percent></prevalence><prevalence>  <age> 52</age> <sex> 1</sex> <cat> 6</cat> <percent> 0</percent></prevalence><prevalence>  <age> 52</age> <sex> 1</sex> <cat> 7</cat> <percent> 0</percent></prevalence><prevalence>  <age> 52</age> <sex> 1</sex> <cat> 8</cat> <percent> 0</percent></prevalence><prevalence>  <age> 53</age> <sex> 0</sex> <cat> 1</cat> <percent> 5.65313015673066</percent></prevalence><prevalence>  <age> 53</age> <sex> 0</sex> <cat> 2</cat> <percent> 66.1433133489492</percent></prevalence><prevalence>  <age> 53</age> <sex> 0</sex> <cat> 3</cat> <percent> 23.8102694175246</percent></prevalence><prevalence>  <age> 53</age> <sex> 0</sex> <cat> 4</cat> <percent> 4.39328707679552</percent></prevalence><prevalence>  <age> 53</age> <sex> 0</sex> <cat> 5</cat> <percent> 0</percent></prevalence><prevalence>  <age> 53</age> <sex> 0</sex> <cat> 6</cat> <percent> 0</percent></prevalence><prevalence>  <age> 53</age> <sex> 0</sex> <cat> 7</cat> <percent> 0</percent></prevalence><prevalence>  <age> 53</age> <sex> 0</sex> <cat> 8</cat> <percent> 0</percent></prevalence><prevalence>  <age> 53</age> <sex> 1</sex> <cat> 1</cat> <percent> 41.8531450845998</percent></prevalence><prevalence>  <age> 53</age> <sex> 1</sex> <cat> 2</cat> <percent> 46.1755151091245</percent></prevalence><prevalence>  <age> 53</age> <sex> 1</sex> <cat> 3</cat> <percent> 9.2048521826307</percent></prevalence><prevalence>  <age> 53</age> <sex> 1</sex> <cat> 4</cat> <percent> 2.766487623645</percent></prevalence><prevalence>  <age> 53</age> <sex> 1</sex> <cat> 5</cat> <percent> 0</percent></prevalence><prevalence>  <age> 53</age> <sex> 1</sex> <cat> 6</cat> <percent> 0</percent></prevalence><prevalence>  <age> 53</age> <sex> 1</sex> <cat> 7</cat> <percent> 0</percent></prevalence><prevalence>  <age> 53</age> <sex> 1</sex> <cat> 8</cat> <percent> 0</percent></prevalence><prevalence>  <age> 54</age> <sex> 0</sex> <cat> 1</cat> <percent> 5.02238782939622</percent></prevalence><prevalence>  <age> 54</age> <sex> 0</sex> <cat> 2</cat> <percent> 64.7635039898486</percent></prevalence><prevalence>  <age> 54</age> <sex> 0</sex> <cat> 3</cat> <percent> 25.3556438481589</percent></prevalence><prevalence>  <age> 54</age> <sex> 0</sex> <cat> 4</cat> <percent> 4.85846433259622</percent></prevalence><prevalence>  <age> 54</age> <sex> 0</sex> <cat> 5</cat> <percent> 0</percent></prevalence><prevalence>  <age> 54</age> <sex> 0</sex> <cat> 6</cat> <percent> 0</percent></prevalence><prevalence>  <age> 54</age> <sex> 0</sex> <cat> 7</cat> <percent> 0</percent></prevalence><prevalence>  <age> 54</age> <sex> 0</sex> <cat> 8</cat> <percent> 0</percent></prevalence><prevalence>  <age> 54</age> <sex> 1</sex> <cat> 1</cat> <percent> 38.4848428165763</percent></prevalence><prevalence>  <age> 54</age> <sex> 1</sex> <cat> 2</cat> <percent> 48.520502089966</percent></prevalence><prevalence>  <age> 54</age> <sex> 1</sex> <cat> 3</cat> <percent> 10.0091145180927</percent></prevalence><prevalence>  <age> 54</age> <sex> 1</sex> <cat> 4</cat> <percent> 2.98554057536498</percent></prevalence><prevalence>  <age> 54</age> <sex> 1</sex> <cat> 5</cat> <percent> 0</percent></prevalence><prevalence>  <age> 54</age> <sex> 1</sex> <cat> 6</cat> <percent> 0</percent></prevalence><prevalence>  <age> 54</age> <sex> 1</sex> <cat> 7</cat> <percent> 0</percent></prevalence><prevalence>  <age> 54</age> <sex> 1</sex> <cat> 8</cat> <percent> 0</percent></prevalence><prevalence>  <age> 55</age> <sex> 0</sex> <cat> 1</cat> <percent> 4.37855452274095</percent></prevalence><prevalence>  <age> 55</age> <sex> 0</sex> <cat> 2</cat> <percent> 63.6194475386412</percent></prevalence><prevalence>  <age> 55</age> <sex> 0</sex> <cat> 3</cat> <percent> 26.7614575840272</percent></prevalence><prevalence>  <age> 55</age> <sex> 0</sex> <cat> 4</cat> <percent> 5.24054035459063</percent></prevalence><prevalence>  <age> 55</age> <sex> 0</sex> <cat> 5</cat> <percent> 0</percent></prevalence><prevalence>  <age> 55</age> <sex> 0</sex> <cat> 6</cat> <percent> 0</percent></prevalence><prevalence>  <age> 55</age> <sex> 0</sex> <cat> 7</cat> <percent> 0</percent></prevalence><prevalence>  <age> 55</age> <sex> 0</sex> <cat> 8</cat> <percent> 0</percent></prevalence><prevalence>  <age> 55</age> <sex> 1</sex> <cat> 1</cat> <percent> 35.2499685753101</percent></prevalence><prevalence>  <age> 55</age> <sex> 1</sex> <cat> 2</cat> <percent> 50.4050505185892</percent></prevalence><prevalence>  <age> 55</age> <sex> 1</sex> <cat> 3</cat> <percent> 11.0005380788389</percent></prevalence><prevalence>  <age> 55</age> <sex> 1</sex> <cat> 4</cat> <percent> 3.34444282726181</percent></prevalence><prevalence>  <age> 55</age> <sex> 1</sex> <cat> 5</cat> <percent> 0</percent></prevalence><prevalence>  <age> 55</age> <sex> 1</sex> <cat> 6</cat> <percent> 0</percent></prevalence><prevalence>  <age> 55</age> <sex> 1</sex> <cat> 7</cat> <percent> 0</percent></prevalence><prevalence>  <age> 55</age> <sex> 1</sex> <cat> 8</cat> <percent> 0</percent></prevalence><prevalence>  <age> 56</age> <sex> 0</sex> <cat> 1</cat> <percent> 3.88862541825746</percent></prevalence><prevalence>  <age> 56</age> <sex> 0</sex> <cat> 2</cat> <percent> 62.2427106798508</percent></prevalence><prevalence>  <age> 56</age> <sex> 0</sex> <cat> 3</cat> <percent> 28.0525165956928</percent></prevalence><prevalence>  <age> 56</age> <sex> 0</sex> <cat> 4</cat> <percent> 5.81614730619897</percent></prevalence><prevalence>  <age> 56</age> <sex> 0</sex> <cat> 5</cat> <percent> 0</percent></prevalence><prevalence>  <age> 56</age> <sex> 0</sex> <cat> 6</cat> <percent> 0</percent></prevalence><prevalence>  <age> 56</age> <sex> 0</sex> <cat> 7</cat> <percent> 0</percent></prevalence><prevalence>  <age> 56</age> <sex> 0</sex> <cat> 8</cat> <percent> 0</percent></prevalence><prevalence>  <age> 56</age> <sex> 1</sex> <cat> 1</cat> <percent> 32.1667939026227</percent></prevalence><prevalence>  <age> 56</age> <sex> 1</sex> <cat> 2</cat> <percent> 52.2457214969931</percent></prevalence><prevalence>  <age> 56</age> <sex> 1</sex> <cat> 3</cat> <percent> 11.983200943595</percent></prevalence><prevalence>  <age> 56</age> <sex> 1</sex> <cat> 4</cat> <percent> 3.60428365678908</percent></prevalence><prevalence>  <age> 56</age> <sex> 1</sex> <cat> 5</cat> <percent> 0</percent></prevalence><prevalence>  <age> 56</age> <sex> 1</sex> <cat> 6</cat> <percent> 0</percent></prevalence><prevalence>  <age> 56</age> <sex> 1</sex> <cat> 7</cat> <percent> 0</percent></prevalence><prevalence>  <age> 56</age> <sex> 1</sex> <cat> 8</cat> <percent> 0</percent></prevalence><prevalence>  <age> 57</age> <sex> 0</sex> <cat> 1</cat> <percent> 3.36923534144643</percent></prevalence><prevalence>  <age> 57</age> <sex> 0</sex> <cat> 2</cat> <percent> 61.0259369379257</percent></prevalence><prevalence>  <age> 57</age> <sex> 0</sex> <cat> 3</cat> <percent> 29.1558494619839</percent></prevalence><prevalence>  <age> 57</age> <sex> 0</sex> <cat> 4</cat> <percent> 6.448978258644</percent></prevalence><prevalence>  <age> 57</age> <sex> 0</sex> <cat> 5</cat> <percent> 0</percent></prevalence><prevalence>  <age> 57</age> <sex> 0</sex> <cat> 6</cat> <percent> 0</percent></prevalence><prevalence>  <age> 57</age> <sex> 0</sex> <cat> 7</cat> <percent> 0</percent></prevalence><prevalence>  <age> 57</age> <sex> 0</sex> <cat> 8</cat> <percent> 0</percent></prevalence><prevalence>  <age> 57</age> <sex> 1</sex> <cat> 1</cat> <percent> 29.2860966673227</percent></prevalence><prevalence>  <age> 57</age> <sex> 1</sex> <cat> 2</cat> <percent> 53.7730707783122</percent></prevalence><prevalence>  <age> 57</age> <sex> 1</sex> <cat> 3</cat> <percent> 13.026081430361</percent></prevalence><prevalence>  <age> 57</age> <sex> 1</sex> <cat> 4</cat> <percent> 3.91475112400402</percent></prevalence><prevalence>  <age> 57</age> <sex> 1</sex> <cat> 5</cat> <percent> 0</percent></prevalence><prevalence>  <age> 57</age> <sex> 1</sex> <cat> 6</cat> <percent> 0</percent></prevalence><prevalence>  <age> 57</age> <sex> 1</sex> <cat> 7</cat> <percent> 0</percent></prevalence><prevalence>  <age> 57</age> <sex> 1</sex> <cat> 8</cat> <percent> 0</percent></prevalence><prevalence>  <age> 58</age> <sex> 0</sex> <cat> 1</cat> <percent> 3.06964825179679</percent></prevalence><prevalence>  <age> 58</age> <sex> 0</sex> <cat> 2</cat> <percent> 59.4781892686508</percent></prevalence><prevalence>  <age> 58</age> <sex> 0</sex> <cat> 3</cat> <percent> 30.5396089169107</percent></prevalence><prevalence>  <age> 58</age> <sex> 0</sex> <cat> 4</cat> <percent> 6.91255356264169</percent></prevalence><prevalence>  <age> 58</age> <sex> 0</sex> <cat> 5</cat> <percent> 0</percent></prevalence><prevalence>  <age> 58</age> <sex> 0</sex> <cat> 6</cat> <percent> 0</percent></prevalence><prevalence>  <age> 58</age> <sex> 0</sex> <cat> 7</cat> <percent> 0</percent></prevalence><prevalence>  <age> 58</age> <sex> 0</sex> <cat> 8</cat> <percent> 0</percent></prevalence><prevalence>  <age> 58</age> <sex> 1</sex> <cat> 1</cat> <percent> 26.4775985086568</percent></prevalence><prevalence>  <age> 58</age> <sex> 1</sex> <cat> 2</cat> <percent> 55.1456614354094</percent></prevalence><prevalence>  <age> 58</age> <sex> 1</sex> <cat> 3</cat> <percent> 14.0388435799192</percent></prevalence><prevalence>  <age> 58</age> <sex> 1</sex> <cat> 4</cat> <percent> 4.33789647601462</percent></prevalence><prevalence>  <age> 58</age> <sex> 1</sex> <cat> 5</cat> <percent> 0</percent></prevalence><prevalence>  <age> 58</age> <sex> 1</sex> <cat> 6</cat> <percent> 0</percent></prevalence><prevalence>  <age> 58</age> <sex> 1</sex> <cat> 7</cat> <percent> 0</percent></prevalence><prevalence>  <age> 58</age> <sex> 1</sex> <cat> 8</cat> <percent> 0</percent></prevalence><prevalence>  <age> 59</age> <sex> 0</sex> <cat> 1</cat> <percent> 2.74784899688822</percent></prevalence><prevalence>  <age> 59</age> <sex> 0</sex> <cat> 2</cat> <percent> 58.1114620253593</percent></prevalence><prevalence>  <age> 59</age> <sex> 0</sex> <cat> 3</cat> <percent> 31.6703935265824</percent></prevalence><prevalence>  <age> 59</age> <sex> 0</sex> <cat> 4</cat> <percent> 7.47029545117008</percent></prevalence><prevalence>  <age> 59</age> <sex> 0</sex> <cat> 5</cat> <percent> 0</percent></prevalence><prevalence>  <age> 59</age> <sex> 0</sex> <cat> 6</cat> <percent> 0</percent></prevalence><prevalence>  <age> 59</age> <sex> 0</sex> <cat> 7</cat> <percent> 0</percent></prevalence><prevalence>  <age> 59</age> <sex> 0</sex> <cat> 8</cat> <percent> 0</percent></prevalence><prevalence>  <age> 59</age> <sex> 1</sex> <cat> 1</cat> <percent> 23.8948691799201</percent></prevalence><prevalence>  <age> 59</age> <sex> 1</sex> <cat> 2</cat> <percent> 56.1107029362241</percent></prevalence><prevalence>  <age> 59</age> <sex> 1</sex> <cat> 3</cat> <percent> 15.2456303868336</percent></prevalence><prevalence>  <age> 59</age> <sex> 1</sex> <cat> 4</cat> <percent> 4.74879749702216</percent></prevalence><prevalence>  <age> 59</age> <sex> 1</sex> <cat> 5</cat> <percent> 0</percent></prevalence><prevalence>  <age> 59</age> <sex> 1</sex> <cat> 6</cat> <percent> 0</percent></prevalence><prevalence>  <age> 59</age> <sex> 1</sex> <cat> 7</cat> <percent> 0</percent></prevalence><prevalence>  <age> 59</age> <sex> 1</sex> <cat> 8</cat> <percent> 0</percent></prevalence><prevalence>  <age> 60</age> <sex> 0</sex> <cat> 1</cat> <percent> 2.47028459368332</percent></prevalence><prevalence>  <age> 60</age> <sex> 0</sex> <cat> 2</cat> <percent> 56.9009374700477</percent></prevalence><prevalence>  <age> 60</age> <sex> 0</sex> <cat> 3</cat> <percent> 32.5336994906049</percent></prevalence><prevalence>  <age> 60</age> <sex> 0</sex> <cat> 4</cat> <percent> 8.09507844566406</percent></prevalence><prevalence>  <age> 60</age> <sex> 0</sex> <cat> 5</cat> <percent> 0</percent></prevalence><prevalence>  <age> 60</age> <sex> 0</sex> <cat> 6</cat> <percent> 0</percent></prevalence><prevalence>  <age> 60</age> <sex> 0</sex> <cat> 7</cat> <percent> 0</percent></prevalence><prevalence>  <age> 60</age> <sex> 0</sex> <cat> 8</cat> <percent> 0</percent></prevalence><prevalence>  <age> 60</age> <sex> 1</sex> <cat> 1</cat> <percent> 21.5488227512223</percent></prevalence><prevalence>  <age> 60</age> <sex> 1</sex> <cat> 2</cat> <percent> 56.9853793488196</percent></prevalence><prevalence>  <age> 60</age> <sex> 1</sex> <cat> 3</cat> <percent> 16.3307785108707</percent></prevalence><prevalence>  <age> 60</age> <sex> 1</sex> <cat> 4</cat> <percent> 5.13501938908738</percent></prevalence><prevalence>  <age> 60</age> <sex> 1</sex> <cat> 5</cat> <percent> 0</percent></prevalence><prevalence>  <age> 60</age> <sex> 1</sex> <cat> 6</cat> <percent> 0</percent></prevalence><prevalence>  <age> 60</age> <sex> 1</sex> <cat> 7</cat> <percent> 0</percent></prevalence><prevalence>  <age> 60</age> <sex> 1</sex> <cat> 8</cat> <percent> 0</percent></prevalence><prevalence>  <age> 61</age> <sex> 0</sex> <cat> 1</cat> <percent> 2.27245188652081</percent></prevalence><prevalence>  <age> 61</age> <sex> 0</sex> <cat> 2</cat> <percent> 55.5696285078393</percent></prevalence><prevalence>  <age> 61</age> <sex> 0</sex> <cat> 3</cat> <percent> 33.4220660051653</percent></prevalence><prevalence>  <age> 61</age> <sex> 0</sex> <cat> 4</cat> <percent> 8.73585360047457</percent></prevalence><prevalence>  <age> 61</age> <sex> 0</sex> <cat> 5</cat> <percent> 0</percent></prevalence><prevalence>  <age> 61</age> <sex> 0</sex> <cat> 6</cat> <percent> 0</percent></prevalence><prevalence>  <age> 61</age> <sex> 0</sex> <cat> 7</cat> <percent> 0</percent></prevalence><prevalence>  <age> 61</age> <sex> 0</sex> <cat> 8</cat> <percent> 0</percent></prevalence><prevalence>  <age> 61</age> <sex> 1</sex> <cat> 1</cat> <percent> 19.3345609473321</percent></prevalence><prevalence>  <age> 61</age> <sex> 1</sex> <cat> 2</cat> <percent> 57.4849976026911</percent></prevalence><prevalence>  <age> 61</age> <sex> 1</sex> <cat> 3</cat> <percent> 17.5794851309826</percent></prevalence><prevalence>  <age> 61</age> <sex> 1</sex> <cat> 4</cat> <percent> 5.6009563189942</percent></prevalence><prevalence>  <age> 61</age> <sex> 1</sex> <cat> 5</cat> <percent> 0</percent></prevalence><prevalence>  <age> 61</age> <sex> 1</sex> <cat> 6</cat> <percent> 0</percent></prevalence><prevalence>  <age> 61</age> <sex> 1</sex> <cat> 7</cat> <percent> 0</percent></prevalence><prevalence>  <age> 61</age> <sex> 1</sex> <cat> 8</cat> <percent> 0</percent></prevalence><prevalence>  <age> 62</age> <sex> 0</sex> <cat> 1</cat> <percent> 2.18659579970561</percent></prevalence><prevalence>  <age> 62</age> <sex> 0</sex> <cat> 2</cat> <percent> 54.2711226367869</percent></prevalence><prevalence>  <age> 62</age> <sex> 0</sex> <cat> 3</cat> <percent> 34.0819126674869</percent></prevalence><prevalence>  <age> 62</age> <sex> 0</sex> <cat> 4</cat> <percent> 9.46036889602063</percent></prevalence><prevalence>  <age> 62</age> <sex> 0</sex> <cat> 5</cat> <percent> 0</percent></prevalence><prevalence>  <age> 62</age> <sex> 0</sex> <cat> 6</cat> <percent> 0</percent></prevalence><prevalence>  <age> 62</age> <sex> 0</sex> <cat> 7</cat> <percent> 0</percent></prevalence><prevalence>  <age> 62</age> <sex> 0</sex> <cat> 8</cat> <percent> 0</percent></prevalence><prevalence>  <age> 62</age> <sex> 1</sex> <cat> 1</cat> <percent> 17.5532758087521</percent></prevalence><prevalence>  <age> 62</age> <sex> 1</sex> <cat> 2</cat> <percent> 57.6379245726094</percent></prevalence><prevalence>  <age> 62</age> <sex> 1</sex> <cat> 3</cat> <percent> 18.6248755613242</percent></prevalence><prevalence>  <age> 62</age> <sex> 1</sex> <cat> 4</cat> <percent> 6.18392405731432</percent></prevalence><prevalence>  <age> 62</age> <sex> 1</sex> <cat> 5</cat> <percent> 0</percent></prevalence><prevalence>  <age> 62</age> <sex> 1</sex> <cat> 6</cat> <percent> 0</percent></prevalence><prevalence>  <age> 62</age> <sex> 1</sex> <cat> 7</cat> <percent> 0</percent></prevalence><prevalence>  <age> 62</age> <sex> 1</sex> <cat> 8</cat> <percent> 0</percent></prevalence><prevalence>  <age> 63</age> <sex> 0</sex> <cat> 1</cat> <percent> 2.02554409357528</percent></prevalence><prevalence>  <age> 63</age> <sex> 0</sex> <cat> 2</cat> <percent> 53.2511171820269</percent></prevalence><prevalence>  <age> 63</age> <sex> 0</sex> <cat> 3</cat> <percent> 34.6694044044452</percent></prevalence><prevalence>  <age> 63</age> <sex> 0</sex> <cat> 4</cat> <percent> 10.0539343199527</percent></prevalence><prevalence>  <age> 63</age> <sex> 0</sex> <cat> 5</cat> <percent> 0</percent></prevalence><prevalence>  <age> 63</age> <sex> 0</sex> <cat> 6</cat> <percent> 0</percent></prevalence><prevalence>  <age> 63</age> <sex> 0</sex> <cat> 7</cat> <percent> 0</percent></prevalence><prevalence>  <age> 63</age> <sex> 0</sex> <cat> 8</cat> <percent> 0</percent></prevalence><prevalence>  <age> 63</age> <sex> 1</sex> <cat> 1</cat> <percent> 15.7168052711985</percent></prevalence><prevalence>  <age> 63</age> <sex> 1</sex> <cat> 2</cat> <percent> 57.8321578059387</percent></prevalence><prevalence>  <age> 63</age> <sex> 1</sex> <cat> 3</cat> <percent> 19.897671578086</percent></prevalence><prevalence>  <age> 63</age> <sex> 1</sex> <cat> 4</cat> <percent> 6.55336534477676</percent></prevalence><prevalence>  <age> 63</age> <sex> 1</sex> <cat> 5</cat> <percent> 0</percent></prevalence><prevalence>  <age> 63</age> <sex> 1</sex> <cat> 6</cat> <percent> 0</percent></prevalence><prevalence>  <age> 63</age> <sex> 1</sex> <cat> 7</cat> <percent> 0</percent></prevalence><prevalence>  <age> 63</age> <sex> 1</sex> <cat> 8</cat> <percent> 0</percent></prevalence><prevalence>  <age> 64</age> <sex> 0</sex> <cat> 1</cat> <percent> 1.92922752296231</percent></prevalence><prevalence>  <age> 64</age> <sex> 0</sex> <cat> 2</cat> <percent> 52.2030127878422</percent></prevalence><prevalence>  <age> 64</age> <sex> 0</sex> <cat> 3</cat> <percent> 35.3576892097545</percent></prevalence><prevalence>  <age> 64</age> <sex> 0</sex> <cat> 4</cat> <percent> 10.5100704794409</percent></prevalence><prevalence>  <age> 64</age> <sex> 0</sex> <cat> 5</cat> <percent> 0</percent></prevalence><prevalence>  <age> 64</age> <sex> 0</sex> <cat> 6</cat> <percent> 0</percent></prevalence><prevalence>  <age> 64</age> <sex> 0</sex> <cat> 7</cat> <percent> 0</percent></prevalence><prevalence>  <age> 64</age> <sex> 0</sex> <cat> 8</cat> <percent> 0</percent></prevalence><prevalence>  <age> 64</age> <sex> 1</sex> <cat> 1</cat> <percent> 14.1145030774989</percent></prevalence><prevalence>  <age> 64</age> <sex> 1</sex> <cat> 2</cat> <percent> 57.8097889416684</percent></prevalence><prevalence>  <age> 64</age> <sex> 1</sex> <cat> 3</cat> <percent> 20.8463959855926</percent></prevalence><prevalence>  <age> 64</age> <sex> 1</sex> <cat> 4</cat> <percent> 7.22931199524008</percent></prevalence><prevalence>  <age> 64</age> <sex> 1</sex> <cat> 5</cat> <percent> 0</percent></prevalence><prevalence>  <age> 64</age> <sex> 1</sex> <cat> 6</cat> <percent> 0</percent></prevalence><prevalence>  <age> 64</age> <sex> 1</sex> <cat> 7</cat> <percent> 0</percent></prevalence><prevalence>  <age> 64</age> <sex> 1</sex> <cat> 8</cat> <percent> 0</percent></prevalence><prevalence>  <age> 65</age> <sex> 0</sex> <cat> 1</cat> <percent> 1.8576949793542</percent></prevalence><prevalence>  <age> 65</age> <sex> 0</sex> <cat> 2</cat> <percent> 51.385692777907</percent></prevalence><prevalence>  <age> 65</age> <sex> 0</sex> <cat> 3</cat> <percent> 35.7153854491918</percent></prevalence><prevalence>  <age> 65</age> <sex> 0</sex> <cat> 4</cat> <percent> 11.041226793547</percent></prevalence><prevalence>  <age> 65</age> <sex> 0</sex> <cat> 5</cat> <percent> 0</percent></prevalence><prevalence>  <age> 65</age> <sex> 0</sex> <cat> 6</cat> <percent> 0</percent></prevalence><prevalence>  <age> 65</age> <sex> 0</sex> <cat> 7</cat> <percent> 0</percent></prevalence><prevalence>  <age> 65</age> <sex> 0</sex> <cat> 8</cat> <percent> 0</percent></prevalence><prevalence>  <age> 65</age> <sex> 1</sex> <cat> 1</cat> <percent> 12.8332568226547</percent></prevalence><prevalence>  <age> 65</age> <sex> 1</sex> <cat> 2</cat> <percent> 57.5014527040392</percent></prevalence><prevalence>  <age> 65</age> <sex> 1</sex> <cat> 3</cat> <percent> 21.8826839309362</percent></prevalence><prevalence>  <age> 65</age> <sex> 1</sex> <cat> 4</cat> <percent> 7.78260654236996</percent></prevalence><prevalence>  <age> 65</age> <sex> 1</sex> <cat> 5</cat> <percent> 0</percent></prevalence><prevalence>  <age> 65</age> <sex> 1</sex> <cat> 6</cat> <percent> 0</percent></prevalence><prevalence>  <age> 65</age> <sex> 1</sex> <cat> 7</cat> <percent> 0</percent></prevalence><prevalence>  <age> 65</age> <sex> 1</sex> <cat> 8</cat> <percent> 0</percent></prevalence><prevalence>  <age> 66</age> <sex> 0</sex> <cat> 1</cat> <percent> 1.85769497933387</percent></prevalence><prevalence>  <age> 66</age> <sex> 0</sex> <cat> 2</cat> <percent> 50.6517650049827</percent></prevalence><prevalence>  <age> 66</age> <sex> 0</sex> <cat> 3</cat> <percent> 35.9051508210354</percent></prevalence><prevalence>  <age> 66</age> <sex> 0</sex> <cat> 4</cat> <percent> 11.585389194648</percent></prevalence><prevalence>  <age> 66</age> <sex> 0</sex> <cat> 5</cat> <percent> 0</percent></prevalence><prevalence>  <age> 66</age> <sex> 0</sex> <cat> 6</cat> <percent> 0</percent></prevalence><prevalence>  <age> 66</age> <sex> 0</sex> <cat> 7</cat> <percent> 0</percent></prevalence><prevalence>  <age> 66</age> <sex> 0</sex> <cat> 8</cat> <percent> 0</percent></prevalence><prevalence>  <age> 66</age> <sex> 1</sex> <cat> 1</cat> <percent> 11.6488309063212</percent></prevalence><prevalence>  <age> 66</age> <sex> 1</sex> <cat> 2</cat> <percent> 57.0453241621537</percent></prevalence><prevalence>  <age> 66</age> <sex> 1</sex> <cat> 3</cat> <percent> 22.9160037822835</percent></prevalence><prevalence>  <age> 66</age> <sex> 1</sex> <cat> 4</cat> <percent> 8.38984114924165</percent></prevalence><prevalence>  <age> 66</age> <sex> 1</sex> <cat> 5</cat> <percent> 0</percent></prevalence><prevalence>  <age> 66</age> <sex> 1</sex> <cat> 6</cat> <percent> 0</percent></prevalence><prevalence>  <age> 66</age> <sex> 1</sex> <cat> 7</cat> <percent> 0</percent></prevalence><prevalence>  <age> 66</age> <sex> 1</sex> <cat> 8</cat> <percent> 0</percent></prevalence><prevalence>  <age> 67</age> <sex> 0</sex> <cat> 1</cat> <percent> 1.86949685349384</percent></prevalence><prevalence>  <age> 67</age> <sex> 0</sex> <cat> 2</cat> <percent> 49.9811069763745</percent></prevalence><prevalence>  <age> 67</age> <sex> 0</sex> <cat> 3</cat> <percent> 36.097707258563</percent></prevalence><prevalence>  <age> 67</age> <sex> 0</sex> <cat> 4</cat> <percent> 12.0516889115687</percent></prevalence><prevalence>  <age> 67</age> <sex> 0</sex> <cat> 5</cat> <percent> 0</percent></prevalence><prevalence>  <age> 67</age> <sex> 0</sex> <cat> 6</cat> <percent> 0</percent></prevalence><prevalence>  <age> 67</age> <sex> 0</sex> <cat> 7</cat> <percent> 0</percent></prevalence><prevalence>  <age> 67</age> <sex> 0</sex> <cat> 8</cat> <percent> 0</percent></prevalence><prevalence>  <age> 67</age> <sex> 1</sex> <cat> 1</cat> <percent> 10.6545576004331</percent></prevalence><prevalence>  <age> 67</age> <sex> 1</sex> <cat> 2</cat> <percent> 56.0624945736635</percent></prevalence><prevalence>  <age> 67</age> <sex> 1</sex> <cat> 3</cat> <percent> 24.3044261832371</percent></prevalence><prevalence>  <age> 67</age> <sex> 1</sex> <cat> 4</cat> <percent> 8.97852164266624</percent></prevalence><prevalence>  <age> 67</age> <sex> 1</sex> <cat> 5</cat> <percent> 0</percent></prevalence><prevalence>  <age> 67</age> <sex> 1</sex> <cat> 6</cat> <percent> 0</percent></prevalence><prevalence>  <age> 67</age> <sex> 1</sex> <cat> 7</cat> <percent> 0</percent></prevalence><prevalence>  <age> 67</age> <sex> 1</sex> <cat> 8</cat> <percent> 0</percent></prevalence><prevalence>  <age> 68</age> <sex> 0</sex> <cat> 1</cat> <percent> 1.86949874646458</percent></prevalence><prevalence>  <age> 68</age> <sex> 0</sex> <cat> 2</cat> <percent> 49.5131067553589</percent></prevalence><prevalence>  <age> 68</age> <sex> 0</sex> <cat> 3</cat> <percent> 36.1725128590662</percent></prevalence><prevalence>  <age> 68</age> <sex> 0</sex> <cat> 4</cat> <percent> 12.4448816391103</percent></prevalence><prevalence>  <age> 68</age> <sex> 0</sex> <cat> 5</cat> <percent> 0</percent></prevalence><prevalence>  <age> 68</age> <sex> 0</sex> <cat> 6</cat> <percent> 0</percent></prevalence><prevalence>  <age> 68</age> <sex> 0</sex> <cat> 7</cat> <percent> 0</percent></prevalence><prevalence>  <age> 68</age> <sex> 0</sex> <cat> 8</cat> <percent> 0</percent></prevalence><prevalence>  <age> 68</age> <sex> 1</sex> <cat> 1</cat> <percent> 9.73268241381115</percent></prevalence><prevalence>  <age> 68</age> <sex> 1</sex> <cat> 2</cat> <percent> 55.9416316225639</percent></prevalence><prevalence>  <age> 68</age> <sex> 1</sex> <cat> 3</cat> <percent> 24.7895033308074</percent></prevalence><prevalence>  <age> 68</age> <sex> 1</sex> <cat> 4</cat> <percent> 9.53618263281757</percent></prevalence><prevalence>  <age> 68</age> <sex> 1</sex> <cat> 5</cat> <percent> 0</percent></prevalence><prevalence>  <age> 68</age> <sex> 1</sex> <cat> 6</cat> <percent> 0</percent></prevalence><prevalence>  <age> 68</age> <sex> 1</sex> <cat> 7</cat> <percent> 0</percent></prevalence><prevalence>  <age> 68</age> <sex> 1</sex> <cat> 8</cat> <percent> 0</percent></prevalence><prevalence>  <age> 69</age> <sex> 0</sex> <cat> 1</cat> <percent> 1.98651792884331</percent></prevalence><prevalence>  <age> 69</age> <sex> 0</sex> <cat> 2</cat> <percent> 49.1471939228124</percent></prevalence><prevalence>  <age> 69</age> <sex> 0</sex> <cat> 3</cat> <percent> 35.995720806994</percent></prevalence><prevalence>  <age> 69</age> <sex> 0</sex> <cat> 4</cat> <percent> 12.8705673413502</percent></prevalence><prevalence>  <age> 69</age> <sex> 0</sex> <cat> 5</cat> <percent> 0</percent></prevalence><prevalence>  <age> 69</age> <sex> 0</sex> <cat> 6</cat> <percent> 0</percent></prevalence><prevalence>  <age> 69</age> <sex> 0</sex> <cat> 7</cat> <percent> 0</percent></prevalence><prevalence>  <age> 69</age> <sex> 0</sex> <cat> 8</cat> <percent> 0</percent></prevalence><prevalence>  <age> 69</age> <sex> 1</sex> <cat> 1</cat> <percent> 8.8263703261641</percent></prevalence><prevalence>  <age> 69</age> <sex> 1</sex> <cat> 2</cat> <percent> 55.404421441691</percent></prevalence><prevalence>  <age> 69</age> <sex> 1</sex> <cat> 3</cat> <percent> 25.7232732075964</percent></prevalence><prevalence>  <age> 69</age> <sex> 1</sex> <cat> 4</cat> <percent> 10.0459350245486</percent></prevalence><prevalence>  <age> 69</age> <sex> 1</sex> <cat> 5</cat> <percent> 0</percent></prevalence><prevalence>  <age> 69</age> <sex> 1</sex> <cat> 6</cat> <percent> 0</percent></prevalence><prevalence>  <age> 69</age> <sex> 1</sex> <cat> 7</cat> <percent> 0</percent></prevalence><prevalence>  <age> 69</age> <sex> 1</sex> <cat> 8</cat> <percent> 0</percent></prevalence><prevalence>  <age> 70</age> <sex> 0</sex> <cat> 1</cat> <percent> 2.0356171235208</percent></prevalence><prevalence>  <age> 70</age> <sex> 0</sex> <cat> 2</cat> <percent> 48.941871232643</percent></prevalence><prevalence>  <age> 70</age> <sex> 0</sex> <cat> 3</cat> <percent> 35.84369875614</percent></prevalence><prevalence>  <age> 70</age> <sex> 0</sex> <cat> 4</cat> <percent> 13.1788128876962</percent></prevalence><prevalence>  <age> 70</age> <sex> 0</sex> <cat> 5</cat> <percent> 0</percent></prevalence><prevalence>  <age> 70</age> <sex> 0</sex> <cat> 6</cat> <percent> 0</percent></prevalence><prevalence>  <age> 70</age> <sex> 0</sex> <cat> 7</cat> <percent> 0</percent></prevalence><prevalence>  <age> 70</age> <sex> 0</sex> <cat> 8</cat> <percent> 0</percent></prevalence><prevalence>  <age> 70</age> <sex> 1</sex> <cat> 1</cat> <percent> 8.31009507084732</percent></prevalence><prevalence>  <age> 70</age> <sex> 1</sex> <cat> 2</cat> <percent> 54.3632883636588</percent></prevalence><prevalence>  <age> 70</age> <sex> 1</sex> <cat> 3</cat> <percent> 26.6588259327792</percent></prevalence><prevalence>  <age> 70</age> <sex> 1</sex> <cat> 4</cat> <percent> 10.6677906327146</percent></prevalence><prevalence>  <age> 70</age> <sex> 1</sex> <cat> 5</cat> <percent> 0</percent></prevalence><prevalence>  <age> 70</age> <sex> 1</sex> <cat> 6</cat> <percent> 0</percent></prevalence><prevalence>  <age> 70</age> <sex> 1</sex> <cat> 7</cat> <percent> 0</percent></prevalence><prevalence>  <age> 70</age> <sex> 1</sex> <cat> 8</cat> <percent> 0</percent></prevalence><prevalence>  <age> 71</age> <sex> 0</sex> <cat> 1</cat> <percent> 2.19232373678877</percent></prevalence><prevalence>  <age> 71</age> <sex> 0</sex> <cat> 2</cat> <percent> 48.760139008034</percent></prevalence><prevalence>  <age> 71</age> <sex> 0</sex> <cat> 3</cat> <percent> 35.616810100851</percent></prevalence><prevalence>  <age> 71</age> <sex> 0</sex> <cat> 4</cat> <percent> 13.4307271543263</percent></prevalence><prevalence>  <age> 71</age> <sex> 0</sex> <cat> 5</cat> <percent> 0</percent></prevalence><prevalence>  <age> 71</age> <sex> 0</sex> <cat> 6</cat> <percent> 0</percent></prevalence><prevalence>  <age> 71</age> <sex> 0</sex> <cat> 7</cat> <percent> 0</percent></prevalence><prevalence>  <age> 71</age> <sex> 0</sex> <cat> 8</cat> <percent> 0</percent></prevalence><prevalence>  <age> 71</age> <sex> 1</sex> <cat> 1</cat> <percent> 7.6580377817009</percent></prevalence><prevalence>  <age> 71</age> <sex> 1</sex> <cat> 2</cat> <percent> 53.9014186784963</percent></prevalence><prevalence>  <age> 71</age> <sex> 1</sex> <cat> 3</cat> <percent> 27.0843737759642</percent></prevalence><prevalence>  <age> 71</age> <sex> 1</sex> <cat> 4</cat> <percent> 11.3561697638385</percent></prevalence><prevalence>  <age> 71</age> <sex> 1</sex> <cat> 5</cat> <percent> 0</percent></prevalence><prevalence>  <age> 71</age> <sex> 1</sex> <cat> 6</cat> <percent> 0</percent></prevalence><prevalence>  <age> 71</age> <sex> 1</sex> <cat> 7</cat> <percent> 0</percent></prevalence><prevalence>  <age> 71</age> <sex> 1</sex> <cat> 8</cat> <percent> 0</percent></prevalence><prevalence>  <age> 72</age> <sex> 0</sex> <cat> 1</cat> <percent> 2.37854317149338</percent></prevalence><prevalence>  <age> 72</age> <sex> 0</sex> <cat> 2</cat> <percent> 48.8300545442163</percent></prevalence><prevalence>  <age> 72</age> <sex> 0</sex> <cat> 3</cat> <percent> 35.1810989636866</percent></prevalence><prevalence>  <age> 72</age> <sex> 0</sex> <cat> 4</cat> <percent> 13.6103033206037</percent></prevalence><prevalence>  <age> 72</age> <sex> 0</sex> <cat> 5</cat> <percent> 0</percent></prevalence><prevalence>  <age> 72</age> <sex> 0</sex> <cat> 6</cat> <percent> 0</percent></prevalence><prevalence>  <age> 72</age> <sex> 0</sex> <cat> 7</cat> <percent> 0</percent></prevalence><prevalence>  <age> 72</age> <sex> 0</sex> <cat> 8</cat> <percent> 0</percent></prevalence><prevalence>  <age> 72</age> <sex> 1</sex> <cat> 1</cat> <percent> 7.17783586656109</percent></prevalence><prevalence>  <age> 72</age> <sex> 1</sex> <cat> 2</cat> <percent> 53.2627698602807</percent></prevalence><prevalence>  <age> 72</age> <sex> 1</sex> <cat> 3</cat> <percent> 27.5188535948972</percent></prevalence><prevalence>  <age> 72</age> <sex> 1</sex> <cat> 4</cat> <percent> 12.040540678261</percent></prevalence><prevalence>  <age> 72</age> <sex> 1</sex> <cat> 5</cat> <percent> 0</percent></prevalence><prevalence>  <age> 72</age> <sex> 1</sex> <cat> 6</cat> <percent> 0</percent></prevalence><prevalence>  <age> 72</age> <sex> 1</sex> <cat> 7</cat> <percent> 0</percent></prevalence><prevalence>  <age> 72</age> <sex> 1</sex> <cat> 8</cat> <percent> 0</percent></prevalence><prevalence>  <age> 73</age> <sex> 0</sex> <cat> 1</cat> <percent> 2.59992725368472</percent></prevalence><prevalence>  <age> 73</age> <sex> 0</sex> <cat> 2</cat> <percent> 48.8887320952744</percent></prevalence><prevalence>  <age> 73</age> <sex> 0</sex> <cat> 3</cat> <percent> 34.689579576168</percent></prevalence><prevalence>  <age> 73</age> <sex> 0</sex> <cat> 4</cat> <percent> 13.8217610748729</percent></prevalence><prevalence>  <age> 73</age> <sex> 0</sex> <cat> 5</cat> <percent> 0</percent></prevalence><prevalence>  <age> 73</age> <sex> 0</sex> <cat> 6</cat> <percent> 0</percent></prevalence><prevalence>  <age> 73</age> <sex> 0</sex> <cat> 7</cat> <percent> 0</percent></prevalence><prevalence>  <age> 73</age> <sex> 0</sex> <cat> 8</cat> <percent> 0</percent></prevalence><prevalence>  <age> 73</age> <sex> 1</sex> <cat> 1</cat> <percent> 6.80388821120746</percent></prevalence><prevalence>  <age> 73</age> <sex> 1</sex> <cat> 2</cat> <percent> 52.5559989992197</percent></prevalence><prevalence>  <age> 73</age> <sex> 1</sex> <cat> 3</cat> <percent> 28.1642054190108</percent></prevalence><prevalence>  <age> 73</age> <sex> 1</sex> <cat> 4</cat> <percent> 12.4759073705619</percent></prevalence><prevalence>  <age> 73</age> <sex> 1</sex> <cat> 5</cat> <percent> 0</percent></prevalence><prevalence>  <age> 73</age> <sex> 1</sex> <cat> 6</cat> <percent> 0</percent></prevalence><prevalence>  <age> 73</age> <sex> 1</sex> <cat> 7</cat> <percent> 0</percent></prevalence><prevalence>  <age> 73</age> <sex> 1</sex> <cat> 8</cat> <percent> 0</percent></prevalence><prevalence>  <age> 74</age> <sex> 0</sex> <cat> 1</cat> <percent> 2.8535471694502</percent></prevalence><prevalence>  <age> 74</age> <sex> 0</sex> <cat> 2</cat> <percent> 49.0930322631155</percent></prevalence><prevalence>  <age> 74</age> <sex> 0</sex> <cat> 3</cat> <percent> 34.075671751703</percent></prevalence><prevalence>  <age> 74</age> <sex> 0</sex> <cat> 4</cat> <percent> 13.9777488157312</percent></prevalence><prevalence>  <age> 74</age> <sex> 0</sex> <cat> 5</cat> <percent> 0</percent></prevalence><prevalence>  <age> 74</age> <sex> 0</sex> <cat> 6</cat> <percent> 0</percent></prevalence><prevalence>  <age> 74</age> <sex> 0</sex> <cat> 7</cat> <percent> 0</percent></prevalence><prevalence>  <age> 74</age> <sex> 0</sex> <cat> 8</cat> <percent> 0</percent></prevalence><prevalence>  <age> 74</age> <sex> 1</sex> <cat> 1</cat> <percent> 6.44370179571046</percent></prevalence><prevalence>  <age> 74</age> <sex> 1</sex> <cat> 2</cat> <percent> 51.9165065763306</percent></prevalence><prevalence>  <age> 74</age> <sex> 1</sex> <cat> 3</cat> <percent> 28.7839246106099</percent></prevalence><prevalence>  <age> 74</age> <sex> 1</sex> <cat> 4</cat> <percent> 12.8558670173491</percent></prevalence><prevalence>  <age> 74</age> <sex> 1</sex> <cat> 5</cat> <percent> 0</percent></prevalence><prevalence>  <age> 74</age> <sex> 1</sex> <cat> 6</cat> <percent> 0</percent></prevalence><prevalence>  <age> 74</age> <sex> 1</sex> <cat> 7</cat> <percent> 0</percent></prevalence><prevalence>  <age> 74</age> <sex> 1</sex> <cat> 8</cat> <percent> 0</percent></prevalence><prevalence>  <age> 75</age> <sex> 0</sex> <cat> 1</cat> <percent> 3.22250899437974</percent></prevalence><prevalence>  <age> 75</age> <sex> 0</sex> <cat> 2</cat> <percent> 49.3207128762181</percent></prevalence><prevalence>  <age> 75</age> <sex> 0</sex> <cat> 3</cat> <percent> 33.5042280605931</percent></prevalence><prevalence>  <age> 75</age> <sex> 0</sex> <cat> 4</cat> <percent> 13.952550068809</percent></prevalence><prevalence>  <age> 75</age> <sex> 0</sex> <cat> 5</cat> <percent> 0</percent></prevalence><prevalence>  <age> 75</age> <sex> 0</sex> <cat> 6</cat> <percent> 0</percent></prevalence><prevalence>  <age> 75</age> <sex> 0</sex> <cat> 7</cat> <percent> 0</percent></prevalence><prevalence>  <age> 75</age> <sex> 0</sex> <cat> 8</cat> <percent> 0</percent></prevalence><prevalence>  <age> 75</age> <sex> 1</sex> <cat> 1</cat> <percent> 6.30705699490263</percent></prevalence><prevalence>  <age> 75</age> <sex> 1</sex> <cat> 2</cat> <percent> 51.1385149143753</percent></prevalence><prevalence>  <age> 75</age> <sex> 1</sex> <cat> 3</cat> <percent> 29.1111825518088</percent></prevalence><prevalence>  <age> 75</age> <sex> 1</sex> <cat> 4</cat> <percent> 13.4432455389132</percent></prevalence><prevalence>  <age> 75</age> <sex> 1</sex> <cat> 5</cat> <percent> 0</percent></prevalence><prevalence>  <age> 75</age> <sex> 1</sex> <cat> 6</cat> <percent> 0</percent></prevalence><prevalence>  <age> 75</age> <sex> 1</sex> <cat> 7</cat> <percent> 0</percent></prevalence><prevalence>  <age> 75</age> <sex> 1</sex> <cat> 8</cat> <percent> 0</percent></prevalence><prevalence>  <age> 76</age> <sex> 0</sex> <cat> 1</cat> <percent> 3.52931762810459</percent></prevalence><prevalence>  <age> 76</age> <sex> 0</sex> <cat> 2</cat> <percent> 49.7209723294682</percent></prevalence><prevalence>  <age> 76</age> <sex> 0</sex> <cat> 3</cat> <percent> 32.8225127613535</percent></prevalence><prevalence>  <age> 76</age> <sex> 0</sex> <cat> 4</cat> <percent> 13.9271972810738</percent></prevalence><prevalence>  <age> 76</age> <sex> 0</sex> <cat> 5</cat> <percent> 0</percent></prevalence><prevalence>  <age> 76</age> <sex> 0</sex> <cat> 6</cat> <percent> 0</percent></prevalence><prevalence>  <age> 76</age> <sex> 0</sex> <cat> 7</cat> <percent> 0</percent></prevalence><prevalence>  <age> 76</age> <sex> 0</sex> <cat> 8</cat> <percent> 0</percent></prevalence><prevalence>  <age> 76</age> <sex> 1</sex> <cat> 1</cat> <percent> 6.02068803081387</percent></prevalence><prevalence>  <age> 76</age> <sex> 1</sex> <cat> 2</cat> <percent> 50.6032276945266</percent></prevalence><prevalence>  <age> 76</age> <sex> 1</sex> <cat> 3</cat> <percent> 29.4828259146328</percent></prevalence><prevalence>  <age> 76</age> <sex> 1</sex> <cat> 4</cat> <percent> 13.8932583600268</percent></prevalence><prevalence>  <age> 76</age> <sex> 1</sex> <cat> 5</cat> <percent> 0</percent></prevalence><prevalence>  <age> 76</age> <sex> 1</sex> <cat> 6</cat> <percent> 0</percent></prevalence><prevalence>  <age> 76</age> <sex> 1</sex> <cat> 7</cat> <percent> 0</percent></prevalence><prevalence>  <age> 76</age> <sex> 1</sex> <cat> 8</cat> <percent> 0</percent></prevalence><prevalence>  <age> 77</age> <sex> 0</sex> <cat> 1</cat> <percent> 3.99642875281439</percent></prevalence><prevalence>  <age> 77</age> <sex> 0</sex> <cat> 2</cat> <percent> 50.1157870374745</percent></prevalence><prevalence>  <age> 77</age> <sex> 0</sex> <cat> 3</cat> <percent> 32.0342390971392</percent></prevalence><prevalence>  <age> 77</age> <sex> 0</sex> <cat> 4</cat> <percent> 13.8535451125718</percent></prevalence><prevalence>  <age> 77</age> <sex> 0</sex> <cat> 5</cat> <percent> 0</percent></prevalence><prevalence>  <age> 77</age> <sex> 0</sex> <cat> 6</cat> <percent> 0</percent></prevalence><prevalence>  <age> 77</age> <sex> 0</sex> <cat> 7</cat> <percent> 0</percent></prevalence><prevalence>  <age> 77</age> <sex> 0</sex> <cat> 8</cat> <percent> 0</percent></prevalence><prevalence>  <age> 77</age> <sex> 1</sex> <cat> 1</cat> <percent> 5.96840459053492</percent></prevalence><prevalence>  <age> 77</age> <sex> 1</sex> <cat> 2</cat> <percent> 50.1998738622706</percent></prevalence><prevalence>  <age> 77</age> <sex> 1</sex> <cat> 3</cat> <percent> 29.4873063273864</percent></prevalence><prevalence>  <age> 77</age> <sex> 1</sex> <cat> 4</cat> <percent> 14.3444152198081</percent></prevalence><prevalence>  <age> 77</age> <sex> 1</sex> <cat> 5</cat> <percent> 0</percent></prevalence><prevalence>  <age> 77</age> <sex> 1</sex> <cat> 6</cat> <percent> 0</percent></prevalence><prevalence>  <age> 77</age> <sex> 1</sex> <cat> 7</cat> <percent> 0</percent></prevalence><prevalence>  <age> 77</age> <sex> 1</sex> <cat> 8</cat> <percent> 0</percent></prevalence><prevalence>  <age> 78</age> <sex> 0</sex> <cat> 1</cat> <percent> 4.54634090663057</percent></prevalence><prevalence>  <age> 78</age> <sex> 0</sex> <cat> 2</cat> <percent> 50.4689620995733</percent></prevalence><prevalence>  <age> 78</age> <sex> 0</sex> <cat> 3</cat> <percent> 31.2195263834428</percent></prevalence><prevalence>  <age> 78</age> <sex> 0</sex> <cat> 4</cat> <percent> 13.7651706103533</percent></prevalence><prevalence>  <age> 78</age> <sex> 0</sex> <cat> 5</cat> <percent> 0</percent></prevalence><prevalence>  <age> 78</age> <sex> 0</sex> <cat> 6</cat> <percent> 0</percent></prevalence><prevalence>  <age> 78</age> <sex> 0</sex> <cat> 7</cat> <percent> 0</percent></prevalence><prevalence>  <age> 78</age> <sex> 0</sex> <cat> 8</cat> <percent> 0</percent></prevalence><prevalence>  <age> 78</age> <sex> 1</sex> <cat> 1</cat> <percent> 5.95313218116637</percent></prevalence><prevalence>  <age> 78</age> <sex> 1</sex> <cat> 2</cat> <percent> 49.6106993180342</percent></prevalence><prevalence>  <age> 78</age> <sex> 1</sex> <cat> 3</cat> <percent> 29.7488561094197</percent></prevalence><prevalence>  <age> 78</age> <sex> 1</sex> <cat> 4</cat> <percent> 14.6873123913798</percent></prevalence><prevalence>  <age> 78</age> <sex> 1</sex> <cat> 5</cat> <percent> 0</percent></prevalence><prevalence>  <age> 78</age> <sex> 1</sex> <cat> 6</cat> <percent> 0</percent></prevalence><prevalence>  <age> 78</age> <sex> 1</sex> <cat> 7</cat> <percent> 0</percent></prevalence><prevalence>  <age> 78</age> <sex> 1</sex> <cat> 8</cat> <percent> 0</percent></prevalence><prevalence>  <age> 79</age> <sex> 0</sex> <cat> 1</cat> <percent> 5.24741498492575</percent></prevalence><prevalence>  <age> 79</age> <sex> 0</sex> <cat> 2</cat> <percent> 50.8522607298552</percent></prevalence><prevalence>  <age> 79</age> <sex> 0</sex> <cat> 3</cat> <percent> 30.2592864206742</percent></prevalence><prevalence>  <age> 79</age> <sex> 0</sex> <cat> 4</cat> <percent> 13.6410378645449</percent></prevalence><prevalence>  <age> 79</age> <sex> 0</sex> <cat> 5</cat> <percent> 0</percent></prevalence><prevalence>  <age> 79</age> <sex> 0</sex> <cat> 6</cat> <percent> 0</percent></prevalence><prevalence>  <age> 79</age> <sex> 0</sex> <cat> 7</cat> <percent> 0</percent></prevalence><prevalence>  <age> 79</age> <sex> 0</sex> <cat> 8</cat> <percent> 0</percent></prevalence><prevalence>  <age> 79</age> <sex> 1</sex> <cat> 1</cat> <percent> 5.85176917209735</percent></prevalence><prevalence>  <age> 79</age> <sex> 1</sex> <cat> 2</cat> <percent> 49.428703456404</percent></prevalence><prevalence>  <age> 79</age> <sex> 1</sex> <cat> 3</cat> <percent> 29.7516320082811</percent></prevalence><prevalence>  <age> 79</age> <sex> 1</sex> <cat> 4</cat> <percent> 14.9678953632176</percent></prevalence><prevalence>  <age> 79</age> <sex> 1</sex> <cat> 5</cat> <percent> 0</percent></prevalence><prevalence>  <age> 79</age> <sex> 1</sex> <cat> 6</cat> <percent> 0</percent></prevalence><prevalence>  <age> 79</age> <sex> 1</sex> <cat> 7</cat> <percent> 0</percent></prevalence><prevalence>  <age> 79</age> <sex> 1</sex> <cat> 8</cat> <percent> 0</percent></prevalence><prevalence>  <age> 80</age> <sex> 0</sex> <cat> 1</cat> <percent> 6.03581358925959</percent></prevalence><prevalence>  <age> 80</age> <sex> 0</sex> <cat> 2</cat> <percent> 51.201924703083</percent></prevalence><prevalence>  <age> 80</age> <sex> 0</sex> <cat> 3</cat> <percent> 29.3151449332838</percent></prevalence><prevalence>  <age> 80</age> <sex> 0</sex> <cat> 4</cat> <percent> 13.4471167743736</percent></prevalence><prevalence>  <age> 80</age> <sex> 0</sex> <cat> 5</cat> <percent> 0</percent></prevalence><prevalence>  <age> 80</age> <sex> 0</sex> <cat> 6</cat> <percent> 0</percent></prevalence><prevalence>  <age> 80</age> <sex> 0</sex> <cat> 7</cat> <percent> 0</percent></prevalence><prevalence>  <age> 80</age> <sex> 0</sex> <cat> 8</cat> <percent> 0</percent></prevalence><prevalence>  <age> 80</age> <sex> 1</sex> <cat> 1</cat> <percent> 5.95328468180795</percent></prevalence><prevalence>  <age> 80</age> <sex> 1</sex> <cat> 2</cat> <percent> 49.0114173982425</percent></prevalence><prevalence>  <age> 80</age> <sex> 1</sex> <cat> 3</cat> <percent> 29.7852880900452</percent></prevalence><prevalence>  <age> 80</age> <sex> 1</sex> <cat> 4</cat> <percent> 15.2500098299043</percent></prevalence><prevalence>  <age> 80</age> <sex> 1</sex> <cat> 5</cat> <percent> 0</percent></prevalence><prevalence>  <age> 80</age> <sex> 1</sex> <cat> 6</cat> <percent> 0</percent></prevalence><prevalence>  <age> 80</age> <sex> 1</sex> <cat> 7</cat> <percent> 0</percent></prevalence><prevalence>  <age> 80</age> <sex> 1</sex> <cat> 8</cat> <percent> 0</percent></prevalence><prevalence>  <age> 81</age> <sex> 0</sex> <cat> 1</cat> <percent> 6.86110667829727</percent></prevalence><prevalence>  <age> 81</age> <sex> 0</sex> <cat> 2</cat> <percent> 51.614010616656</percent></prevalence><prevalence>  <age> 81</age> <sex> 0</sex> <cat> 3</cat> <percent> 28.2461762559545</percent></prevalence><prevalence>  <age> 81</age> <sex> 0</sex> <cat> 4</cat> <percent> 13.2787064490923</percent></prevalence><prevalence>  <age> 81</age> <sex> 0</sex> <cat> 5</cat> <percent> 0</percent></prevalence><prevalence>  <age> 81</age> <sex> 0</sex> <cat> 6</cat> <percent> 0</percent></prevalence><prevalence>  <age> 81</age> <sex> 0</sex> <cat> 7</cat> <percent> 0</percent></prevalence><prevalence>  <age> 81</age> <sex> 0</sex> <cat> 8</cat> <percent> 0</percent></prevalence><prevalence>  <age> 81</age> <sex> 1</sex> <cat> 1</cat> <percent> 6.01959921847895</percent></prevalence><prevalence>  <age> 81</age> <sex> 1</sex> <cat> 2</cat> <percent> 48.7100461750646</percent></prevalence><prevalence>  <age> 81</age> <sex> 1</sex> <cat> 3</cat> <percent> 29.8526945838053</percent></prevalence><prevalence>  <age> 81</age> <sex> 1</sex> <cat> 4</cat> <percent> 15.4176600226512</percent></prevalence><prevalence>  <age> 81</age> <sex> 1</sex> <cat> 5</cat> <percent> 0</percent></prevalence><prevalence>  <age> 81</age> <sex> 1</sex> <cat> 6</cat> <percent> 0</percent></prevalence><prevalence>  <age> 81</age> <sex> 1</sex> <cat> 7</cat> <percent> 0</percent></prevalence><prevalence>  <age> 81</age> <sex> 1</sex> <cat> 8</cat> <percent> 0</percent></prevalence><prevalence>  <age> 82</age> <sex> 0</sex> <cat> 1</cat> <percent> 7.95593513877503</percent></prevalence><prevalence>  <age> 82</age> <sex> 0</sex> <cat> 2</cat> <percent> 51.8619485498073</percent></prevalence><prevalence>  <age> 82</age> <sex> 0</sex> <cat> 3</cat> <percent> 27.1809620675653</percent></prevalence><prevalence>  <age> 82</age> <sex> 0</sex> <cat> 4</cat> <percent> 13.0011542438524</percent></prevalence><prevalence>  <age> 82</age> <sex> 0</sex> <cat> 5</cat> <percent> 0</percent></prevalence><prevalence>  <age> 82</age> <sex> 0</sex> <cat> 6</cat> <percent> 0</percent></prevalence><prevalence>  <age> 82</age> <sex> 0</sex> <cat> 7</cat> <percent> 0</percent></prevalence><prevalence>  <age> 82</age> <sex> 0</sex> <cat> 8</cat> <percent> 0</percent></prevalence><prevalence>  <age> 82</age> <sex> 1</sex> <cat> 1</cat> <percent> 6.09840940495786</percent></prevalence><prevalence>  <age> 82</age> <sex> 1</sex> <cat> 2</cat> <percent> 48.5834952374021</percent></prevalence><prevalence>  <age> 82</age> <sex> 1</sex> <cat> 3</cat> <percent> 29.7136082854445</percent></prevalence><prevalence>  <age> 82</age> <sex> 1</sex> <cat> 4</cat> <percent> 15.6044870721955</percent></prevalence><prevalence>  <age> 82</age> <sex> 1</sex> <cat> 5</cat> <percent> 0</percent></prevalence><prevalence>  <age> 82</age> <sex> 1</sex> <cat> 6</cat> <percent> 0</percent></prevalence><prevalence>  <age> 82</age> <sex> 1</sex> <cat> 7</cat> <percent> 0</percent></prevalence><prevalence>  <age> 82</age> <sex> 1</sex> <cat> 8</cat> <percent> 0</percent></prevalence><prevalence>  <age> 83</age> <sex> 0</sex> <cat> 1</cat> <percent> 9.0031326883362</percent></prevalence><prevalence>  <age> 83</age> <sex> 0</sex> <cat> 2</cat> <percent> 52.0381592895597</percent></prevalence><prevalence>  <age> 83</age> <sex> 0</sex> <cat> 3</cat> <percent> 26.232141786145</percent></prevalence><prevalence>  <age> 83</age> <sex> 0</sex> <cat> 4</cat> <percent> 12.7265662359591</percent></prevalence><prevalence>  <age> 83</age> <sex> 0</sex> <cat> 5</cat> <percent> 0</percent></prevalence><prevalence>  <age> 83</age> <sex> 0</sex> <cat> 6</cat> <percent> 0</percent></prevalence><prevalence>  <age> 83</age> <sex> 0</sex> <cat> 7</cat> <percent> 0</percent></prevalence><prevalence>  <age> 83</age> <sex> 0</sex> <cat> 8</cat> <percent> 0</percent></prevalence><prevalence>  <age> 83</age> <sex> 1</sex> <cat> 1</cat> <percent> 6.3471907294543</percent></prevalence><prevalence>  <age> 83</age> <sex> 1</sex> <cat> 2</cat> <percent> 48.4153925241037</percent></prevalence><prevalence>  <age> 83</age> <sex> 1</sex> <cat> 3</cat> <percent> 29.5107436788754</percent></prevalence><prevalence>  <age> 83</age> <sex> 1</sex> <cat> 4</cat> <percent> 15.7266730675667</percent></prevalence><prevalence>  <age> 83</age> <sex> 1</sex> <cat> 5</cat> <percent> 0</percent></prevalence><prevalence>  <age> 83</age> <sex> 1</sex> <cat> 6</cat> <percent> 0</percent></prevalence><prevalence>  <age> 83</age> <sex> 1</sex> <cat> 7</cat> <percent> 0</percent></prevalence><prevalence>  <age> 83</age> <sex> 1</sex> <cat> 8</cat> <percent> 0</percent></prevalence><prevalence>  <age> 84</age> <sex> 0</sex> <cat> 1</cat> <percent> 10.3079293310162</percent></prevalence><prevalence>  <age> 84</age> <sex> 0</sex> <cat> 2</cat> <percent> 51.8000776162479</percent></prevalence><prevalence>  <age> 84</age> <sex> 0</sex> <cat> 3</cat> <percent> 25.3999368727193</percent></prevalence><prevalence>  <age> 84</age> <sex> 0</sex> <cat> 4</cat> <percent> 12.4920561800167</percent></prevalence><prevalence>  <age> 84</age> <sex> 0</sex> <cat> 5</cat> <percent> 0</percent></prevalence><prevalence>  <age> 84</age> <sex> 0</sex> <cat> 6</cat> <percent> 0</percent></prevalence><prevalence>  <age> 84</age> <sex> 0</sex> <cat> 7</cat> <percent> 0</percent></prevalence><prevalence>  <age> 84</age> <sex> 0</sex> <cat> 8</cat> <percent> 0</percent></prevalence><prevalence>  <age> 84</age> <sex> 1</sex> <cat> 1</cat> <percent> 6.6093439607942</percent></prevalence><prevalence>  <age> 84</age> <sex> 1</sex> <cat> 2</cat> <percent> 48.5910958150208</percent></prevalence><prevalence>  <age> 84</age> <sex> 1</sex> <cat> 3</cat> <percent> 29.0191967574058</percent></prevalence><prevalence>  <age> 84</age> <sex> 1</sex> <cat> 4</cat> <percent> 15.7803634667791</percent></prevalence><prevalence>  <age> 84</age> <sex> 1</sex> <cat> 5</cat> <percent> 0</percent></prevalence><prevalence>  <age> 84</age> <sex> 1</sex> <cat> 6</cat> <percent> 0</percent></prevalence><prevalence>  <age> 84</age> <sex> 1</sex> <cat> 7</cat> <percent> 0</percent></prevalence><prevalence>  <age> 84</age> <sex> 1</sex> <cat> 8</cat> <percent> 0</percent></prevalence><prevalence>  <age> 85</age> <sex> 0</sex> <cat> 1</cat> <percent> 11.8260273077926</percent></prevalence><prevalence>  <age> 85</age> <sex> 0</sex> <cat> 2</cat> <percent> 51.9071755608871</percent></prevalence><prevalence>  <age> 85</age> <sex> 0</sex> <cat> 3</cat> <percent> 24.0980843953866</percent></prevalence><prevalence>  <age> 85</age> <sex> 0</sex> <cat> 4</cat> <percent> 12.1687127359337</percent></prevalence><prevalence>  <age> 85</age> <sex> 0</sex> <cat> 5</cat> <percent> 0</percent></prevalence><prevalence>  <age> 85</age> <sex> 0</sex> <cat> 6</cat> <percent> 0</percent></prevalence><prevalence>  <age> 85</age> <sex> 0</sex> <cat> 7</cat> <percent> 0</percent></prevalence><prevalence>  <age> 85</age> <sex> 0</sex> <cat> 8</cat> <percent> 0</percent></prevalence><prevalence>  <age> 85</age> <sex> 1</sex> <cat> 1</cat> <percent> 6.94581257213172</percent></prevalence><prevalence>  <age> 85</age> <sex> 1</sex> <cat> 2</cat> <percent> 48.6905033474878</percent></prevalence><prevalence>  <age> 85</age> <sex> 1</sex> <cat> 3</cat> <percent> 28.5678322716006</percent></prevalence><prevalence>  <age> 85</age> <sex> 1</sex> <cat> 4</cat> <percent> 15.7958518087798</percent></prevalence><prevalence>  <age> 85</age> <sex> 1</sex> <cat> 5</cat> <percent> 0</percent></prevalence><prevalence>  <age> 85</age> <sex> 1</sex> <cat> 6</cat> <percent> 0</percent></prevalence><prevalence>  <age> 85</age> <sex> 1</sex> <cat> 7</cat> <percent> 0</percent></prevalence><prevalence>  <age> 85</age> <sex> 1</sex> <cat> 8</cat> <percent> 0</percent></prevalence><prevalence>  <age> 86</age> <sex> 0</sex> <cat> 1</cat> <percent> 13.5792430046329</percent></prevalence><prevalence>  <age> 86</age> <sex> 0</sex> <cat> 2</cat> <percent> 51.5460934487625</percent></prevalence><prevalence>  <age> 86</age> <sex> 0</sex> <cat> 3</cat> <percent> 22.9234871316563</percent></prevalence><prevalence>  <age> 86</age> <sex> 0</sex> <cat> 4</cat> <percent> 11.9511764149483</percent></prevalence><prevalence>  <age> 86</age> <sex> 0</sex> <cat> 5</cat> <percent> 0</percent></prevalence><prevalence>  <age> 86</age> <sex> 0</sex> <cat> 6</cat> <percent> 0</percent></prevalence><prevalence>  <age> 86</age> <sex> 0</sex> <cat> 7</cat> <percent> 0</percent></prevalence><prevalence>  <age> 86</age> <sex> 0</sex> <cat> 8</cat> <percent> 0</percent></prevalence><prevalence>  <age> 86</age> <sex> 1</sex> <cat> 1</cat> <percent> 7.30742389926258</percent></prevalence><prevalence>  <age> 86</age> <sex> 1</sex> <cat> 2</cat> <percent> 48.4126461243695</percent></prevalence><prevalence>  <age> 86</age> <sex> 1</sex> <cat> 3</cat> <percent> 28.5241042777709</percent></prevalence><prevalence>  <age> 86</age> <sex> 1</sex> <cat> 4</cat> <percent> 15.755825698597</percent></prevalence><prevalence>  <age> 86</age> <sex> 1</sex> <cat> 5</cat> <percent> 0</percent></prevalence><prevalence>  <age> 86</age> <sex> 1</sex> <cat> 6</cat> <percent> 0</percent></prevalence><prevalence>  <age> 86</age> <sex> 1</sex> <cat> 7</cat> <percent> 0</percent></prevalence><prevalence>  <age> 86</age> <sex> 1</sex> <cat> 8</cat> <percent> 0</percent></prevalence><prevalence>  <age> 87</age> <sex> 0</sex> <cat> 1</cat> <percent> 15.302432420038</percent></prevalence><prevalence>  <age> 87</age> <sex> 0</sex> <cat> 2</cat> <percent> 51.1728412567141</percent></prevalence><prevalence>  <age> 87</age> <sex> 0</sex> <cat> 3</cat> <percent> 21.9492604232013</percent></prevalence><prevalence>  <age> 87</age> <sex> 0</sex> <cat> 4</cat> <percent> 11.5754659000466</percent></prevalence><prevalence>  <age> 87</age> <sex> 0</sex> <cat> 5</cat> <percent> 0</percent></prevalence><prevalence>  <age> 87</age> <sex> 0</sex> <cat> 6</cat> <percent> 0</percent></prevalence><prevalence>  <age> 87</age> <sex> 0</sex> <cat> 7</cat> <percent> 0</percent></prevalence><prevalence>  <age> 87</age> <sex> 0</sex> <cat> 8</cat> <percent> 0</percent></prevalence><prevalence>  <age> 87</age> <sex> 1</sex> <cat> 1</cat> <percent> 7.67161678087672</percent></prevalence><prevalence>  <age> 87</age> <sex> 1</sex> <cat> 2</cat> <percent> 49.0172091867178</percent></prevalence><prevalence>  <age> 87</age> <sex> 1</sex> <cat> 3</cat> <percent> 27.5600270580536</percent></prevalence><prevalence>  <age> 87</age> <sex> 1</sex> <cat> 4</cat> <percent> 15.7511469743519</percent></prevalence><prevalence>  <age> 87</age> <sex> 1</sex> <cat> 5</cat> <percent> 0</percent></prevalence><prevalence>  <age> 87</age> <sex> 1</sex> <cat> 6</cat> <percent> 0</percent></prevalence><prevalence>  <age> 87</age> <sex> 1</sex> <cat> 7</cat> <percent> 0</percent></prevalence><prevalence>  <age> 87</age> <sex> 1</sex> <cat> 8</cat> <percent> 0</percent></prevalence><prevalence>  <age> 88</age> <sex> 0</sex> <cat> 1</cat> <percent> 17.3260017608754</percent></prevalence><prevalence>  <age> 88</age> <sex> 0</sex> <cat> 2</cat> <percent> 50.5897415995214</percent></prevalence><prevalence>  <age> 88</age> <sex> 0</sex> <cat> 3</cat> <percent> 20.813796790009</percent></prevalence><prevalence>  <age> 88</age> <sex> 0</sex> <cat> 4</cat> <percent> 11.2704598495942</percent></prevalence><prevalence>  <age> 88</age> <sex> 0</sex> <cat> 5</cat> <percent> 0</percent></prevalence><prevalence>  <age> 88</age> <sex> 0</sex> <cat> 6</cat> <percent> 0</percent></prevalence><prevalence>  <age> 88</age> <sex> 0</sex> <cat> 7</cat> <percent> 0</percent></prevalence><prevalence>  <age> 88</age> <sex> 0</sex> <cat> 8</cat> <percent> 0</percent></prevalence><prevalence>  <age> 88</age> <sex> 1</sex> <cat> 1</cat> <percent> 8.17670572000181</percent></prevalence><prevalence>  <age> 88</age> <sex> 1</sex> <cat> 2</cat> <percent> 48.5436962726219</percent></prevalence><prevalence>  <age> 88</age> <sex> 1</sex> <cat> 3</cat> <percent> 27.6540562948358</percent></prevalence><prevalence>  <age> 88</age> <sex> 1</sex> <cat> 4</cat> <percent> 15.6255417125404</percent></prevalence><prevalence>  <age> 88</age> <sex> 1</sex> <cat> 5</cat> <percent> 0</percent></prevalence><prevalence>  <age> 88</age> <sex> 1</sex> <cat> 6</cat> <percent> 0</percent></prevalence><prevalence>  <age> 88</age> <sex> 1</sex> <cat> 7</cat> <percent> 0</percent></prevalence><prevalence>  <age> 88</age> <sex> 1</sex> <cat> 8</cat> <percent> 0</percent></prevalence><prevalence>  <age> 89</age> <sex> 0</sex> <cat> 1</cat> <percent> 19.508284670273</percent></prevalence><prevalence>  <age> 89</age> <sex> 0</sex> <cat> 2</cat> <percent> 49.7372650789033</percent></prevalence><prevalence>  <age> 89</age> <sex> 0</sex> <cat> 3</cat> <percent> 19.7898982168719</percent></prevalence><prevalence>  <age> 89</age> <sex> 0</sex> <cat> 4</cat> <percent> 10.9645520339518</percent></prevalence><prevalence>  <age> 89</age> <sex> 0</sex> <cat> 5</cat> <percent> 0</percent></prevalence><prevalence>  <age> 89</age> <sex> 0</sex> <cat> 6</cat> <percent> 0</percent></prevalence><prevalence>  <age> 89</age> <sex> 0</sex> <cat> 7</cat> <percent> 0</percent></prevalence><prevalence>  <age> 89</age> <sex> 0</sex> <cat> 8</cat> <percent> 0</percent></prevalence><prevalence>  <age> 89</age> <sex> 1</sex> <cat> 1</cat> <percent> 8.83486164758681</percent></prevalence><prevalence>  <age> 89</age> <sex> 1</sex> <cat> 2</cat> <percent> 48.8853101055608</percent></prevalence><prevalence>  <age> 89</age> <sex> 1</sex> <cat> 3</cat> <percent> 26.8524621971281</percent></prevalence><prevalence>  <age> 89</age> <sex> 1</sex> <cat> 4</cat> <percent> 15.4273660497244</percent></prevalence><prevalence>  <age> 89</age> <sex> 1</sex> <cat> 5</cat> <percent> 0</percent></prevalence><prevalence>  <age> 89</age> <sex> 1</sex> <cat> 6</cat> <percent> 0</percent></prevalence><prevalence>  <age> 89</age> <sex> 1</sex> <cat> 7</cat> <percent> 0</percent></prevalence><prevalence>  <age> 89</age> <sex> 1</sex> <cat> 8</cat> <percent> 0</percent></prevalence><prevalence>  <age> 90</age> <sex> 0</sex> <cat> 1</cat> <percent> 21.7703280889036</percent></prevalence><prevalence>  <age> 90</age> <sex> 0</sex> <cat> 2</cat> <percent> 48.8023077082562</percent></prevalence><prevalence>  <age> 90</age> <sex> 0</sex> <cat> 3</cat> <percent> 18.7807511394791</percent></prevalence><prevalence>  <age> 90</age> <sex> 0</sex> <cat> 4</cat> <percent> 10.6466130633611</percent></prevalence><prevalence>  <age> 90</age> <sex> 0</sex> <cat> 5</cat> <percent> 0</percent></prevalence><prevalence>  <age> 90</age> <sex> 0</sex> <cat> 6</cat> <percent> 0</percent></prevalence><prevalence>  <age> 90</age> <sex> 0</sex> <cat> 7</cat> <percent> 0</percent></prevalence><prevalence>  <age> 90</age> <sex> 0</sex> <cat> 8</cat> <percent> 0</percent></prevalence><prevalence>  <age> 90</age> <sex> 1</sex> <cat> 1</cat> <percent> 9.54261756359853</percent></prevalence><prevalence>  <age> 90</age> <sex> 1</sex> <cat> 2</cat> <percent> 49.1236674182735</percent></prevalence><prevalence>  <age> 90</age> <sex> 1</sex> <cat> 3</cat> <percent> 26.094750702282</percent></prevalence><prevalence>  <age> 90</age> <sex> 1</sex> <cat> 4</cat> <percent> 15.238964315846</percent></prevalence><prevalence>  <age> 90</age> <sex> 1</sex> <cat> 5</cat> <percent> 0</percent></prevalence><prevalence>  <age> 90</age> <sex> 1</sex> <cat> 6</cat> <percent> 0</percent></prevalence><prevalence>  <age> 90</age> <sex> 1</sex> <cat> 7</cat> <percent> 0</percent></prevalence><prevalence>  <age> 90</age> <sex> 1</sex> <cat> 8</cat> <percent> 0</percent></prevalence><prevalence>  <age> 91</age> <sex> 0</sex> <cat> 1</cat> <percent> 24.1586979120865</percent></prevalence><prevalence>  <age> 91</age> <sex> 0</sex> <cat> 2</cat> <percent> 47.6991119220044</percent></prevalence><prevalence>  <age> 91</age> <sex> 0</sex> <cat> 3</cat> <percent> 17.797086908419</percent></prevalence><prevalence>  <age> 91</age> <sex> 0</sex> <cat> 4</cat> <percent> 10.3451032574902</percent></prevalence><prevalence>  <age> 91</age> <sex> 0</sex> <cat> 5</cat> <percent> 0</percent></prevalence><prevalence>  <age> 91</age> <sex> 0</sex> <cat> 6</cat> <percent> 0</percent></prevalence><prevalence>  <age> 91</age> <sex> 0</sex> <cat> 7</cat> <percent> 0</percent></prevalence><prevalence>  <age> 91</age> <sex> 0</sex> <cat> 8</cat> <percent> 0</percent></prevalence><prevalence>  <age> 91</age> <sex> 1</sex> <cat> 1</cat> <percent> 10.3042332138657</percent></prevalence><prevalence>  <age> 91</age> <sex> 1</sex> <cat> 2</cat> <percent> 49.1397522705239</percent></prevalence><prevalence>  <age> 91</age> <sex> 1</sex> <cat> 3</cat> <percent> 25.5183440135193</percent></prevalence><prevalence>  <age> 91</age> <sex> 1</sex> <cat> 4</cat> <percent> 15.0376705020911</percent></prevalence><prevalence>  <age> 91</age> <sex> 1</sex> <cat> 5</cat> <percent> 0</percent></prevalence><prevalence>  <age> 91</age> <sex> 1</sex> <cat> 6</cat> <percent> 0</percent></prevalence><prevalence>  <age> 91</age> <sex> 1</sex> <cat> 7</cat> <percent> 0</percent></prevalence><prevalence>  <age> 91</age> <sex> 1</sex> <cat> 8</cat> <percent> 0</percent></prevalence><prevalence>  <age> 92</age> <sex> 0</sex> <cat> 1</cat> <percent> 26.6755407007914</percent></prevalence><prevalence>  <age> 92</age> <sex> 0</sex> <cat> 2</cat> <percent> 46.4546533127901</percent></prevalence><prevalence>  <age> 92</age> <sex> 0</sex> <cat> 3</cat> <percent> 16.7161830426761</percent></prevalence><prevalence>  <age> 92</age> <sex> 0</sex> <cat> 4</cat> <percent> 10.1536229437424</percent></prevalence><prevalence>  <age> 92</age> <sex> 0</sex> <cat> 5</cat> <percent> 0</percent></prevalence><prevalence>  <age> 92</age> <sex> 0</sex> <cat> 6</cat> <percent> 0</percent></prevalence><prevalence>  <age> 92</age> <sex> 0</sex> <cat> 7</cat> <percent> 0</percent></prevalence><prevalence>  <age> 92</age> <sex> 0</sex> <cat> 8</cat> <percent> 0</percent></prevalence><prevalence>  <age> 92</age> <sex> 1</sex> <cat> 1</cat> <percent> 11.2174049443364</percent></prevalence><prevalence>  <age> 92</age> <sex> 1</sex> <cat> 2</cat> <percent> 49.0251118013539</percent></prevalence><prevalence>  <age> 92</age> <sex> 1</sex> <cat> 3</cat> <percent> 25.0939468858479</percent></prevalence><prevalence>  <age> 92</age> <sex> 1</sex> <cat> 4</cat> <percent> 14.6635363684618</percent></prevalence><prevalence>  <age> 92</age> <sex> 1</sex> <cat> 5</cat> <percent> 0</percent></prevalence><prevalence>  <age> 92</age> <sex> 1</sex> <cat> 6</cat> <percent> 0</percent></prevalence><prevalence>  <age> 92</age> <sex> 1</sex> <cat> 7</cat> <percent> 0</percent></prevalence><prevalence>  <age> 92</age> <sex> 1</sex> <cat> 8</cat> <percent> 0</percent></prevalence><prevalence>  <age> 93</age> <sex> 0</sex> <cat> 1</cat> <percent> 29.2981474129649</percent></prevalence><prevalence>  <age> 93</age> <sex> 0</sex> <cat> 2</cat> <percent> 45.0120296449884</percent></prevalence><prevalence>  <age> 93</age> <sex> 0</sex> <cat> 3</cat> <percent> 15.8852085834053</percent></prevalence><prevalence>  <age> 93</age> <sex> 0</sex> <cat> 4</cat> <percent> 9.80461435864145</percent></prevalence><prevalence>  <age> 93</age> <sex> 0</sex> <cat> 5</cat> <percent> 0</percent></prevalence><prevalence>  <age> 93</age> <sex> 0</sex> <cat> 6</cat> <percent> 0</percent></prevalence><prevalence>  <age> 93</age> <sex> 0</sex> <cat> 7</cat> <percent> 0</percent></prevalence><prevalence>  <age> 93</age> <sex> 0</sex> <cat> 8</cat> <percent> 0</percent></prevalence><prevalence>  <age> 93</age> <sex> 1</sex> <cat> 1</cat> <percent> 12.1976628605305</percent></prevalence><prevalence>  <age> 93</age> <sex> 1</sex> <cat> 2</cat> <percent> 49.0526520670935</percent></prevalence><prevalence>  <age> 93</age> <sex> 1</sex> <cat> 3</cat> <percent> 24.2696347468861</percent></prevalence><prevalence>  <age> 93</age> <sex> 1</sex> <cat> 4</cat> <percent> 14.4800503254899</percent></prevalence><prevalence>  <age> 93</age> <sex> 1</sex> <cat> 5</cat> <percent> 0</percent></prevalence><prevalence>  <age> 93</age> <sex> 1</sex> <cat> 6</cat> <percent> 0</percent></prevalence><prevalence>  <age> 93</age> <sex> 1</sex> <cat> 7</cat> <percent> 0</percent></prevalence><prevalence>  <age> 93</age> <sex> 1</sex> <cat> 8</cat> <percent> 0</percent></prevalence><prevalence>  <age> 94</age> <sex> 0</sex> <cat> 1</cat> <percent> 31.9613905307403</percent></prevalence><prevalence>  <age> 94</age> <sex> 0</sex> <cat> 2</cat> <percent> 43.532201717869</percent></prevalence><prevalence>  <age> 94</age> <sex> 0</sex> <cat> 3</cat> <percent> 14.9757695438486</percent></prevalence><prevalence>  <age> 94</age> <sex> 0</sex> <cat> 4</cat> <percent> 9.53063820754203</percent></prevalence><prevalence>  <age> 94</age> <sex> 0</sex> <cat> 5</cat> <percent> 0</percent></prevalence><prevalence>  <age> 94</age> <sex> 0</sex> <cat> 6</cat> <percent> 0</percent></prevalence><prevalence>  <age> 94</age> <sex> 0</sex> <cat> 7</cat> <percent> 0</percent></prevalence><prevalence>  <age> 94</age> <sex> 0</sex> <cat> 8</cat> <percent> 0</percent></prevalence><prevalence>  <age> 94</age> <sex> 1</sex> <cat> 1</cat> <percent> 13.2019721956459</percent></prevalence><prevalence>  <age> 94</age> <sex> 1</sex> <cat> 2</cat> <percent> 49.0766121274829</percent></prevalence><prevalence>  <age> 94</age> <sex> 1</sex> <cat> 3</cat> <percent> 23.6979971977713</percent></prevalence><prevalence>  <age> 94</age> <sex> 1</sex> <cat> 4</cat> <percent> 14.0234184791</percent></prevalence><prevalence>  <age> 94</age> <sex> 1</sex> <cat> 5</cat> <percent> 0</percent></prevalence><prevalence>  <age> 94</age> <sex> 1</sex> <cat> 6</cat> <percent> 0</percent></prevalence><prevalence>  <age> 94</age> <sex> 1</sex> <cat> 7</cat> <percent> 0</percent></prevalence><prevalence>  <age> 94</age> <sex> 1</sex> <cat> 8</cat> <percent> 0</percent></prevalence><prevalence>  <age> 95</age> <sex> 0</sex> <cat> 1</cat> <percent> 34.568827156464</percent></prevalence><prevalence>  <age> 95</age> <sex> 0</sex> <cat> 2</cat> <percent> 41.9589313338672</percent></prevalence><prevalence>  <age> 95</age> <sex> 0</sex> <cat> 3</cat> <percent> 14.1679108649659</percent></prevalence><prevalence>  <age> 95</age> <sex> 0</sex> <cat> 4</cat> <percent> 9.30433064470286</percent></prevalence><prevalence>  <age> 95</age> <sex> 0</sex> <cat> 5</cat> <percent> 0</percent></prevalence><prevalence>  <age> 95</age> <sex> 0</sex> <cat> 6</cat> <percent> 0</percent></prevalence><prevalence>  <age> 95</age> <sex> 0</sex> <cat> 7</cat> <percent> 0</percent></prevalence><prevalence>  <age> 95</age> <sex> 0</sex> <cat> 8</cat> <percent> 0</percent></prevalence><prevalence>  <age> 95</age> <sex> 1</sex> <cat> 1</cat> <percent> 14.5548594271437</percent></prevalence><prevalence>  <age> 95</age> <sex> 1</sex> <cat> 2</cat> <percent> 48.8523225817084</percent></prevalence><prevalence>  <age> 95</age> <sex> 1</sex> <cat> 3</cat> <percent> 22.680261764472</percent></prevalence><prevalence>  <age> 95</age> <sex> 1</sex> <cat> 4</cat> <percent> 13.9125562266759</percent></prevalence><prevalence>  <age> 95</age> <sex> 1</sex> <cat> 5</cat> <percent> 0</percent></prevalence><prevalence>  <age> 95</age> <sex> 1</sex> <cat> 6</cat> <percent> 0</percent></prevalence><prevalence>  <age> 95</age> <sex> 1</sex> <cat> 7</cat> <percent> 0</percent></prevalence><prevalence>  <age> 95</age> <sex> 1</sex> <cat> 8</cat> <percent> 0</percent></prevalence></riskfactorprevalences_categorical>
