# Supplementary material for: Identification of differences in health impact modelling of salt reduction
Source: PLoS One. 2017 Nov 28;12(11):e0186760. doi: 10.1371/journal.pone.0186760 (PMC5705127; doi:10.1371/journal.pone.0186760)
Supplement: S5 Data — (ZIP) [file pone.0186760.s005.zip › No_corr_usual SBP/Reference_Data/Risk_Factors/SBP8/Relative_Risks_For_Death/RR_death_NoRDR_+_NoRDR_alt.xml]

<?xml version="1.0" ?> <relrisksfordeath_categorical><relriskfordeath>  <age> 0</age> <sex>0</sex> <cat>1</cat> <value>0.957629282513601</value></relriskfordeath><relriskfordeath>  <age> 0</age> <sex>0</sex> <cat>2</cat> <value>1.11724063720619</value></relriskfordeath><relriskfordeath>  <age> 0</age> <sex>0</sex> <cat>3</cat> <value>1.45927691159704</value></relriskfordeath><relriskfordeath>  <age> 0</age> <sex>0</sex> <cat>4</cat> <value>1.93110809171718</value></relriskfordeath><relriskfordeath>  <age> 0</age> <sex>0</sex> <cat>5</cat> <value>0.946213318083214</value></relriskfordeath><relriskfordeath>  <age> 0</age> <sex>0</sex> <cat>6</cat> <value>1.08877122664958</value></relriskfordeath><relriskfordeath>  <age> 0</age> <sex>0</sex> <cat>7</cat> <value>1.38314766160206</value></relriskfordeath><relriskfordeath>  <age> 0</age> <sex>0</sex> <cat>8</cat> <value>1.76418804154316</value></relriskfordeath><relriskfordeath>  <age> 0</age> <sex>1</sex> <cat>1</cat> <value>0.877533194973565</value></relriskfordeath><relriskfordeath>  <age> 0</age> <sex>1</sex> <cat>2</cat> <value>1.09888890914232</value></relriskfordeath><relriskfordeath>  <age> 0</age> <sex>1</sex> <cat>3</cat> <value>1.47117609208606</value></relriskfordeath><relriskfordeath>  <age> 0</age> <sex>1</sex> <cat>4</cat> <value>2.14343537517862</value></relriskfordeath><relriskfordeath>  <age> 0</age> <sex>1</sex> <cat>5</cat> <value>0.871780637850832</value></relriskfordeath><relriskfordeath>  <age> 0</age> <sex>1</sex> <cat>6</cat> <value>1.07162100176399</value></relriskfordeath><relriskfordeath>  <age> 0</age> <sex>1</sex> <cat>7</cat> <value>1.39806746460639</value></relriskfordeath><relriskfordeath>  <age> 0</age> <sex>1</sex> <cat>8</cat> <value>1.9764458878635</value></relriskfordeath><relriskfordeath>  <age> 1</age> <sex>0</sex> <cat>1</cat> <value>0.957629282513601</value></relriskfordeath><relriskfordeath>  <age> 1</age> <sex>0</sex> <cat>2</cat> <value>1.11724063720619</value></relriskfordeath><relriskfordeath>  <age> 1</age> <sex>0</sex> <cat>3</cat> <value>1.45927691159704</value></relriskfordeath><relriskfordeath>  <age> 1</age> <sex>0</sex> <cat>4</cat> <value>1.93110809171718</value></relriskfordeath><relriskfordeath>  <age> 1</age> <sex>0</sex> <cat>5</cat> <value>0.946213318083214</value></relriskfordeath><relriskfordeath>  <age> 1</age> <sex>0</sex> <cat>6</cat> <value>1.08877122664958</value></relriskfordeath><relriskfordeath>  <age> 1</age> <sex>0</sex> <cat>7</cat> <value>1.38314766160206</value></relriskfordeath><relriskfordeath>  <age> 1</age> <sex>0</sex> <cat>8</cat> <value>1.76418804154316</value></relriskfordeath><relriskfordeath>  <age> 1</age> <sex>1</sex> <cat>1</cat> <value>0.877533194973565</value></relriskfordeath><relriskfordeath>  <age> 1</age> <sex>1</sex> <cat>2</cat> <value>1.09888890914232</value></relriskfordeath><relriskfordeath>  <age> 1</age> <sex>1</sex> <cat>3</cat> <value>1.47117609208606</value></relriskfordeath><relriskfordeath>  <age> 1</age> <sex>1</sex> <cat>4</cat> <value>2.14343537517862</value></relriskfordeath><relriskfordeath>  <age> 1</age> <sex>1</sex> <cat>5</cat> <value>0.871780637850832</value></relriskfordeath><relriskfordeath>  <age> 1</age> <sex>1</sex> <cat>6</cat> <value>1.07162100176399</value></relriskfordeath><relriskfordeath>  <age> 1</age> <sex>1</sex> <cat>7</cat> <value>1.39806746460639</value></relriskfordeath><relriskfordeath>  <age> 1</age> <sex>1</sex> <cat>8</cat> <value>1.9764458878635</value></relriskfordeath><relriskfordeath>  <age> 2</age> <sex>0</sex> <cat>1</cat> <value>0.957629282513601</value></relriskfordeath><relriskfordeath>  <age> 2</age> <sex>0</sex> <cat>2</cat> <value>1.11724063720619</value></relriskfordeath><relriskfordeath>  <age> 2</age> <sex>0</sex> <cat>3</cat> <value>1.45927691159704</value></relriskfordeath><relriskfordeath>  <age> 2</age> <sex>0</sex> <cat>4</cat> <value>1.93110809171718</value></relriskfordeath><relriskfordeath>  <age> 2</age> <sex>0</sex> <cat>5</cat> <value>0.946213318083214</value></relriskfordeath><relriskfordeath>  <age> 2</age> <sex>0</sex> <cat>6</cat> <value>1.08877122664958</value></relriskfordeath><relriskfordeath>  <age> 2</age> <sex>0</sex> <cat>7</cat> <value>1.38314766160206</value></relriskfordeath><relriskfordeath>  <age> 2</age> <sex>0</sex> <cat>8</cat> <value>1.76418804154316</value></relriskfordeath><relriskfordeath>  <age> 2</age> <sex>1</sex> <cat>1</cat> <value>0.877533194973565</value></relriskfordeath><relriskfordeath>  <age> 2</age> <sex>1</sex> <cat>2</cat> <value>1.09888890914232</value></relriskfordeath><relriskfordeath>  <age> 2</age> <sex>1</sex> <cat>3</cat> <value>1.47117609208606</value></relriskfordeath><relriskfordeath>  <age> 2</age> <sex>1</sex> <cat>4</cat> <value>2.14343537517862</value></relriskfordeath><relriskfordeath>  <age> 2</age> <sex>1</sex> <cat>5</cat> <value>0.871780637850832</value></relriskfordeath><relriskfordeath>  <age> 2</age> <sex>1</sex> <cat>6</cat> <value>1.07162100176399</value></relriskfordeath><relriskfordeath>  <age> 2</age> <sex>1</sex> <cat>7</cat> <value>1.39806746460639</value></relriskfordeath><relriskfordeath>  <age> 2</age> <sex>1</sex> <cat>8</cat> <value>1.9764458878635</value></relriskfordeath><relriskfordeath>  <age> 3</age> <sex>0</sex> <cat>1</cat> <value>0.957629282513601</value></relriskfordeath><relriskfordeath>  <age> 3</age> <sex>0</sex> <cat>2</cat> <value>1.11724063720619</value></relriskfordeath><relriskfordeath>  <age> 3</age> <sex>0</sex> <cat>3</cat> <value>1.45927691159704</value></relriskfordeath><relriskfordeath>  <age> 3</age> <sex>0</sex> <cat>4</cat> <value>1.93110809171718</value></relriskfordeath><relriskfordeath>  <age> 3</age> <sex>0</sex> <cat>5</cat> <value>0.946213318083214</value></relriskfordeath><relriskfordeath>  <age> 3</age> <sex>0</sex> <cat>6</cat> <value>1.08877122664958</value></relriskfordeath><relriskfordeath>  <age> 3</age> <sex>0</sex> <cat>7</cat> <value>1.38314766160206</value></relriskfordeath><relriskfordeath>  <age> 3</age> <sex>0</sex> <cat>8</cat> <value>1.76418804154316</value></relriskfordeath><relriskfordeath>  <age> 3</age> <sex>1</sex> <cat>1</cat> <value>0.877533194973565</value></relriskfordeath><relriskfordeath>  <age> 3</age> <sex>1</sex> <cat>2</cat> <value>1.09888890914232</value></relriskfordeath><relriskfordeath>  <age> 3</age> <sex>1</sex> <cat>3</cat> <value>1.47117609208606</value></relriskfordeath><relriskfordeath>  <age> 3</age> <sex>1</sex> <cat>4</cat> <value>2.14343537517862</value></relriskfordeath><relriskfordeath>  <age> 3</age> <sex>1</sex> <cat>5</cat> <value>0.871780637850832</value></relriskfordeath><relriskfordeath>  <age> 3</age> <sex>1</sex> <cat>6</cat> <value>1.07162100176399</value></relriskfordeath><relriskfordeath>  <age> 3</age> <sex>1</sex> <cat>7</cat> <value>1.39806746460639</value></relriskfordeath><relriskfordeath>  <age> 3</age> <sex>1</sex> <cat>8</cat> <value>1.9764458878635</value></relriskfordeath><relriskfordeath>  <age> 4</age> <sex>0</sex> <cat>1</cat> <value>0.957629282513601</value></relriskfordeath><relriskfordeath>  <age> 4</age> <sex>0</sex> <cat>2</cat> <value>1.11724063720619</value></relriskfordeath><relriskfordeath>  <age> 4</age> <sex>0</sex> <cat>3</cat> <value>1.45927691159704</value></relriskfordeath><relriskfordeath>  <age> 4</age> <sex>0</sex> <cat>4</cat> <value>1.93110809171718</value></relriskfordeath><relriskfordeath>  <age> 4</age> <sex>0</sex> <cat>5</cat> <value>0.946213318083214</value></relriskfordeath><relriskfordeath>  <age> 4</age> <sex>0</sex> <cat>6</cat> <value>1.08877122664958</value></relriskfordeath><relriskfordeath>  <age> 4</age> <sex>0</sex> <cat>7</cat> <value>1.38314766160206</value></relriskfordeath><relriskfordeath>  <age> 4</age> <sex>0</sex> <cat>8</cat> <value>1.76418804154316</value></relriskfordeath><relriskfordeath>  <age> 4</age> <sex>1</sex> <cat>1</cat> <value>0.877533194973565</value></relriskfordeath><relriskfordeath>  <age> 4</age> <sex>1</sex> <cat>2</cat> <value>1.09888890914232</value></relriskfordeath><relriskfordeath>  <age> 4</age> <sex>1</sex> <cat>3</cat> <value>1.47117609208606</value></relriskfordeath><relriskfordeath>  <age> 4</age> <sex>1</sex> <cat>4</cat> <value>2.14343537517862</value></relriskfordeath><relriskfordeath>  <age> 4</age> <sex>1</sex> <cat>5</cat> <value>0.871780637850832</value></relriskfordeath><relriskfordeath>  <age> 4</age> <sex>1</sex> <cat>6</cat> <value>1.07162100176399</value></relriskfordeath><relriskfordeath>  <age> 4</age> <sex>1</sex> <cat>7</cat> <value>1.39806746460639</value></relriskfordeath><relriskfordeath>  <age> 4</age> <sex>1</sex> <cat>8</cat> <value>1.9764458878635</value></relriskfordeath><relriskfordeath>  <age> 5</age> <sex>0</sex> <cat>1</cat> <value>0.957629282513601</value></relriskfordeath><relriskfordeath>  <age> 5</age> <sex>0</sex> <cat>2</cat> <value>1.11724063720619</value></relriskfordeath><relriskfordeath>  <age> 5</age> <sex>0</sex> <cat>3</cat> <value>1.45927691159704</value></relriskfordeath><relriskfordeath>  <age> 5</age> <sex>0</sex> <cat>4</cat> <value>1.93110809171718</value></relriskfordeath><relriskfordeath>  <age> 5</age> <sex>0</sex> <cat>5</cat> <value>0.946213318083214</value></relriskfordeath><relriskfordeath>  <age> 5</age> <sex>0</sex> <cat>6</cat> <value>1.08877122664958</value></relriskfordeath><relriskfordeath>  <age> 5</age> <sex>0</sex> <cat>7</cat> <value>1.38314766160206</value></relriskfordeath><relriskfordeath>  <age> 5</age> <sex>0</sex> <cat>8</cat> <value>1.76418804154316</value></relriskfordeath><relriskfordeath>  <age> 5</age> <sex>1</sex> <cat>1</cat> <value>0.877533194973565</value></relriskfordeath><relriskfordeath>  <age> 5</age> <sex>1</sex> <cat>2</cat> <value>1.09888890914232</value></relriskfordeath><relriskfordeath>  <age> 5</age> <sex>1</sex> <cat>3</cat> <value>1.47117609208606</value></relriskfordeath><relriskfordeath>  <age> 5</age> <sex>1</sex> <cat>4</cat> <value>2.14343537517862</value></relriskfordeath><relriskfordeath>  <age> 5</age> <sex>1</sex> <cat>5</cat> <value>0.871780637850832</value></relriskfordeath><relriskfordeath>  <age> 5</age> <sex>1</sex> <cat>6</cat> <value>1.07162100176399</value></relriskfordeath><relriskfordeath>  <age> 5</age> <sex>1</sex> <cat>7</cat> <value>1.39806746460639</value></relriskfordeath><relriskfordeath>  <age> 5</age> <sex>1</sex> <cat>8</cat> <value>1.9764458878635</value></relriskfordeath><relriskfordeath>  <age> 6</age> <sex>0</sex> <cat>1</cat> <value>0.957629282513601</value></relriskfordeath><relriskfordeath>  <age> 6</age> <sex>0</sex> <cat>2</cat> <value>1.11724063720619</value></relriskfordeath><relriskfordeath>  <age> 6</age> <sex>0</sex> <cat>3</cat> <value>1.45927691159704</value></relriskfordeath><relriskfordeath>  <age> 6</age> <sex>0</sex> <cat>4</cat> <value>1.93110809171718</value></relriskfordeath><relriskfordeath>  <age> 6</age> <sex>0</sex> <cat>5</cat> <value>0.946213318083214</value></relriskfordeath><relriskfordeath>  <age> 6</age> <sex>0</sex> <cat>6</cat> <value>1.08877122664958</value></relriskfordeath><relriskfordeath>  <age> 6</age> <sex>0</sex> <cat>7</cat> <value>1.38314766160206</value></relriskfordeath><relriskfordeath>  <age> 6</age> <sex>0</sex> <cat>8</cat> <value>1.76418804154316</value></relriskfordeath><relriskfordeath>  <age> 6</age> <sex>1</sex> <cat>1</cat> <value>0.877533194973565</value></relriskfordeath><relriskfordeath>  <age> 6</age> <sex>1</sex> <cat>2</cat> <value>1.09888890914232</value></relriskfordeath><relriskfordeath>  <age> 6</age> <sex>1</sex> <cat>3</cat> <value>1.47117609208606</value></relriskfordeath><relriskfordeath>  <age> 6</age> <sex>1</sex> <cat>4</cat> <value>2.14343537517862</value></relriskfordeath><relriskfordeath>  <age> 6</age> <sex>1</sex> <cat>5</cat> <value>0.871780637850832</value></relriskfordeath><relriskfordeath>  <age> 6</age> <sex>1</sex> <cat>6</cat> <value>1.07162100176399</value></relriskfordeath><relriskfordeath>  <age> 6</age> <sex>1</sex> <cat>7</cat> <value>1.39806746460639</value></relriskfordeath><relriskfordeath>  <age> 6</age> <sex>1</sex> <cat>8</cat> <value>1.9764458878635</value></relriskfordeath><relriskfordeath>  <age> 7</age> <sex>0</sex> <cat>1</cat> <value>0.957629282513601</value></relriskfordeath><relriskfordeath>  <age> 7</age> <sex>0</sex> <cat>2</cat> <value>1.11724063720619</value></relriskfordeath><relriskfordeath>  <age> 7</age> <sex>0</sex> <cat>3</cat> <value>1.45927691159704</value></relriskfordeath><relriskfordeath>  <age> 7</age> <sex>0</sex> <cat>4</cat> <value>1.93110809171718</value></relriskfordeath><relriskfordeath>  <age> 7</age> <sex>0</sex> <cat>5</cat> <value>0.946213318083214</value></relriskfordeath><relriskfordeath>  <age> 7</age> <sex>0</sex> <cat>6</cat> <value>1.08877122664958</value></relriskfordeath><relriskfordeath>  <age> 7</age> <sex>0</sex> <cat>7</cat> <value>1.38314766160206</value></relriskfordeath><relriskfordeath>  <age> 7</age> <sex>0</sex> <cat>8</cat> <value>1.76418804154316</value></relriskfordeath><relriskfordeath>  <age> 7</age> <sex>1</sex> <cat>1</cat> <value>0.877533194973565</value></relriskfordeath><relriskfordeath>  <age> 7</age> <sex>1</sex> <cat>2</cat> <value>1.09888890914232</value></relriskfordeath><relriskfordeath>  <age> 7</age> <sex>1</sex> <cat>3</cat> <value>1.47117609208606</value></relriskfordeath><relriskfordeath>  <age> 7</age> <sex>1</sex> <cat>4</cat> <value>2.14343537517862</value></relriskfordeath><relriskfordeath>  <age> 7</age> <sex>1</sex> <cat>5</cat> <value>0.871780637850832</value></relriskfordeath><relriskfordeath>  <age> 7</age> <sex>1</sex> <cat>6</cat> <value>1.07162100176399</value></relriskfordeath><relriskfordeath>  <age> 7</age> <sex>1</sex> <cat>7</cat> <value>1.39806746460639</value></relriskfordeath><relriskfordeath>  <age> 7</age> <sex>1</sex> <cat>8</cat> <value>1.9764458878635</value></relriskfordeath><relriskfordeath>  <age> 8</age> <sex>0</sex> <cat>1</cat> <value>0.957629282513601</value></relriskfordeath><relriskfordeath>  <age> 8</age> <sex>0</sex> <cat>2</cat> <value>1.11724063720619</value></relriskfordeath><relriskfordeath>  <age> 8</age> <sex>0</sex> <cat>3</cat> <value>1.45927691159704</value></relriskfordeath><relriskfordeath>  <age> 8</age> <sex>0</sex> <cat>4</cat> <value>1.93110809171718</value></relriskfordeath><relriskfordeath>  <age> 8</age> <sex>0</sex> <cat>5</cat> <value>0.946213318083214</value></relriskfordeath><relriskfordeath>  <age> 8</age> <sex>0</sex> <cat>6</cat> <value>1.08877122664958</value></relriskfordeath><relriskfordeath>  <age> 8</age> <sex>0</sex> <cat>7</cat> <value>1.38314766160206</value></relriskfordeath><relriskfordeath>  <age> 8</age> <sex>0</sex> <cat>8</cat> <value>1.76418804154316</value></relriskfordeath><relriskfordeath>  <age> 8</age> <sex>1</sex> <cat>1</cat> <value>0.877533194973565</value></relriskfordeath><relriskfordeath>  <age> 8</age> <sex>1</sex> <cat>2</cat> <value>1.09888890914232</value></relriskfordeath><relriskfordeath>  <age> 8</age> <sex>1</sex> <cat>3</cat> <value>1.47117609208606</value></relriskfordeath><relriskfordeath>  <age> 8</age> <sex>1</sex> <cat>4</cat> <value>2.14343537517862</value></relriskfordeath><relriskfordeath>  <age> 8</age> <sex>1</sex> <cat>5</cat> <value>0.871780637850832</value></relriskfordeath><relriskfordeath>  <age> 8</age> <sex>1</sex> <cat>6</cat> <value>1.07162100176399</value></relriskfordeath><relriskfordeath>  <age> 8</age> <sex>1</sex> <cat>7</cat> <value>1.39806746460639</value></relriskfordeath><relriskfordeath>  <age> 8</age> <sex>1</sex> <cat>8</cat> <value>1.9764458878635</value></relriskfordeath><relriskfordeath>  <age> 9</age> <sex>0</sex> <cat>1</cat> <value>0.957629282513601</value></relriskfordeath><relriskfordeath>  <age> 9</age> <sex>0</sex> <cat>2</cat> <value>1.11724063720619</value></relriskfordeath><relriskfordeath>  <age> 9</age> <sex>0</sex> <cat>3</cat> <value>1.45927691159704</value></relriskfordeath><relriskfordeath>  <age> 9</age> <sex>0</sex> <cat>4</cat> <value>1.93110809171718</value></relriskfordeath><relriskfordeath>  <age> 9</age> <sex>0</sex> <cat>5</cat> <value>0.946213318083214</value></relriskfordeath><relriskfordeath>  <age> 9</age> <sex>0</sex> <cat>6</cat> <value>1.08877122664958</value></relriskfordeath><relriskfordeath>  <age> 9</age> <sex>0</sex> <cat>7</cat> <value>1.38314766160206</value></relriskfordeath><relriskfordeath>  <age> 9</age> <sex>0</sex> <cat>8</cat> <value>1.76418804154316</value></relriskfordeath><relriskfordeath>  <age> 9</age> <sex>1</sex> <cat>1</cat> <value>0.877533194973565</value></relriskfordeath><relriskfordeath>  <age> 9</age> <sex>1</sex> <cat>2</cat> <value>1.09888890914232</value></relriskfordeath><relriskfordeath>  <age> 9</age> <sex>1</sex> <cat>3</cat> <value>1.47117609208606</value></relriskfordeath><relriskfordeath>  <age> 9</age> <sex>1</sex> <cat>4</cat> <value>2.14343537517862</value></relriskfordeath><relriskfordeath>  <age> 9</age> <sex>1</sex> <cat>5</cat> <value>0.871780637850832</value></relriskfordeath><relriskfordeath>  <age> 9</age> <sex>1</sex> <cat>6</cat> <value>1.07162100176399</value></relriskfordeath><relriskfordeath>  <age> 9</age> <sex>1</sex> <cat>7</cat> <value>1.39806746460639</value></relriskfordeath><relriskfordeath>  <age> 9</age> <sex>1</sex> <cat>8</cat> <value>1.9764458878635</value></relriskfordeath><relriskfordeath>  <age> 10</age> <sex>0</sex> <cat>1</cat> <value>0.957629282513601</value></relriskfordeath><relriskfordeath>  <age> 10</age> <sex>0</sex> <cat>2</cat> <value>1.11724063720619</value></relriskfordeath><relriskfordeath>  <age> 10</age> <sex>0</sex> <cat>3</cat> <value>1.45927691159704</value></relriskfordeath><relriskfordeath>  <age> 10</age> <sex>0</sex> <cat>4</cat> <value>1.93110809171718</value></relriskfordeath><relriskfordeath>  <age> 10</age> <sex>0</sex> <cat>5</cat> <value>0.946213318083214</value></relriskfordeath><relriskfordeath>  <age> 10</age> <sex>0</sex> <cat>6</cat> <value>1.08877122664958</value></relriskfordeath><relriskfordeath>  <age> 10</age> <sex>0</sex> <cat>7</cat> <value>1.38314766160206</value></relriskfordeath><relriskfordeath>  <age> 10</age> <sex>0</sex> <cat>8</cat> <value>1.76418804154316</value></relriskfordeath><relriskfordeath>  <age> 10</age> <sex>1</sex> <cat>1</cat> <value>0.877533194973565</value></relriskfordeath><relriskfordeath>  <age> 10</age> <sex>1</sex> <cat>2</cat> <value>1.09888890914232</value></relriskfordeath><relriskfordeath>  <age> 10</age> <sex>1</sex> <cat>3</cat> <value>1.47117609208606</value></relriskfordeath><relriskfordeath>  <age> 10</age> <sex>1</sex> <cat>4</cat> <value>2.14343537517862</value></relriskfordeath><relriskfordeath>  <age> 10</age> <sex>1</sex> <cat>5</cat> <value>0.871780637850832</value></relriskfordeath><relriskfordeath>  <age> 10</age> <sex>1</sex> <cat>6</cat> <value>1.07162100176399</value></relriskfordeath><relriskfordeath>  <age> 10</age> <sex>1</sex> <cat>7</cat> <value>1.39806746460639</value></relriskfordeath><relriskfordeath>  <age> 10</age> <sex>1</sex> <cat>8</cat> <value>1.9764458878635</value></relriskfordeath><relriskfordeath>  <age> 11</age> <sex>0</sex> <cat>1</cat> <value>0.957629282513601</value></relriskfordeath><relriskfordeath>  <age> 11</age> <sex>0</sex> <cat>2</cat> <value>1.11724063720619</value></relriskfordeath><relriskfordeath>  <age> 11</age> <sex>0</sex> <cat>3</cat> <value>1.45927691159704</value></relriskfordeath><relriskfordeath>  <age> 11</age> <sex>0</sex> <cat>4</cat> <value>1.93110809171718</value></relriskfordeath><relriskfordeath>  <age> 11</age> <sex>0</sex> <cat>5</cat> <value>0.946213318083214</value></relriskfordeath><relriskfordeath>  <age> 11</age> <sex>0</sex> <cat>6</cat> <value>1.08877122664958</value></relriskfordeath><relriskfordeath>  <age> 11</age> <sex>0</sex> <cat>7</cat> <value>1.38314766160206</value></relriskfordeath><relriskfordeath>  <age> 11</age> <sex>0</sex> <cat>8</cat> <value>1.76418804154316</value></relriskfordeath><relriskfordeath>  <age> 11</age> <sex>1</sex> <cat>1</cat> <value>0.877533194973565</value></relriskfordeath><relriskfordeath>  <age> 11</age> <sex>1</sex> <cat>2</cat> <value>1.09888890914232</value></relriskfordeath><relriskfordeath>  <age> 11</age> <sex>1</sex> <cat>3</cat> <value>1.47117609208606</value></relriskfordeath><relriskfordeath>  <age> 11</age> <sex>1</sex> <cat>4</cat> <value>2.14343537517862</value></relriskfordeath><relriskfordeath>  <age> 11</age> <sex>1</sex> <cat>5</cat> <value>0.871780637850832</value></relriskfordeath><relriskfordeath>  <age> 11</age> <sex>1</sex> <cat>6</cat> <value>1.07162100176399</value></relriskfordeath><relriskfordeath>  <age> 11</age> <sex>1</sex> <cat>7</cat> <value>1.39806746460639</value></relriskfordeath><relriskfordeath>  <age> 11</age> <sex>1</sex> <cat>8</cat> <value>1.9764458878635</value></relriskfordeath><relriskfordeath>  <age> 12</age> <sex>0</sex> <cat>1</cat> <value>0.957629282513601</value></relriskfordeath><relriskfordeath>  <age> 12</age> <sex>0</sex> <cat>2</cat> <value>1.11724063720619</value></relriskfordeath><relriskfordeath>  <age> 12</age> <sex>0</sex> <cat>3</cat> <value>1.45927691159704</value></relriskfordeath><relriskfordeath>  <age> 12</age> <sex>0</sex> <cat>4</cat> <value>1.93110809171718</value></relriskfordeath><relriskfordeath>  <age> 12</age> <sex>0</sex> <cat>5</cat> <value>0.946213318083214</value></relriskfordeath><relriskfordeath>  <age> 12</age> <sex>0</sex> <cat>6</cat> <value>1.08877122664958</value></relriskfordeath><relriskfordeath>  <age> 12</age> <sex>0</sex> <cat>7</cat> <value>1.38314766160206</value></relriskfordeath><relriskfordeath>  <age> 12</age> <sex>0</sex> <cat>8</cat> <value>1.76418804154316</value></relriskfordeath><relriskfordeath>  <age> 12</age> <sex>1</sex> <cat>1</cat> <value>0.877533194973565</value></relriskfordeath><relriskfordeath>  <age> 12</age> <sex>1</sex> <cat>2</cat> <value>1.09888890914232</value></relriskfordeath><relriskfordeath>  <age> 12</age> <sex>1</sex> <cat>3</cat> <value>1.47117609208606</value></relriskfordeath><relriskfordeath>  <age> 12</age> <sex>1</sex> <cat>4</cat> <value>2.14343537517862</value></relriskfordeath><relriskfordeath>  <age> 12</age> <sex>1</sex> <cat>5</cat> <value>0.871780637850832</value></relriskfordeath><relriskfordeath>  <age> 12</age> <sex>1</sex> <cat>6</cat> <value>1.07162100176399</value></relriskfordeath><relriskfordeath>  <age> 12</age> <sex>1</sex> <cat>7</cat> <value>1.39806746460639</value></relriskfordeath><relriskfordeath>  <age> 12</age> <sex>1</sex> <cat>8</cat> <value>1.9764458878635</value></relriskfordeath><relriskfordeath>  <age> 13</age> <sex>0</sex> <cat>1</cat> <value>0.957629282513601</value></relriskfordeath><relriskfordeath>  <age> 13</age> <sex>0</sex> <cat>2</cat> <value>1.11724063720619</value></relriskfordeath><relriskfordeath>  <age> 13</age> <sex>0</sex> <cat>3</cat> <value>1.45927691159704</value></relriskfordeath><relriskfordeath>  <age> 13</age> <sex>0</sex> <cat>4</cat> <value>1.93110809171718</value></relriskfordeath><relriskfordeath>  <age> 13</age> <sex>0</sex> <cat>5</cat> <value>0.946213318083214</value></relriskfordeath><relriskfordeath>  <age> 13</age> <sex>0</sex> <cat>6</cat> <value>1.08877122664958</value></relriskfordeath><relriskfordeath>  <age> 13</age> <sex>0</sex> <cat>7</cat> <value>1.38314766160206</value></relriskfordeath><relriskfordeath>  <age> 13</age> <sex>0</sex> <cat>8</cat> <value>1.76418804154316</value></relriskfordeath><relriskfordeath>  <age> 13</age> <sex>1</sex> <cat>1</cat> <value>0.877533194973565</value></relriskfordeath><relriskfordeath>  <age> 13</age> <sex>1</sex> <cat>2</cat> <value>1.09888890914232</value></relriskfordeath><relriskfordeath>  <age> 13</age> <sex>1</sex> <cat>3</cat> <value>1.47117609208606</value></relriskfordeath><relriskfordeath>  <age> 13</age> <sex>1</sex> <cat>4</cat> <value>2.14343537517862</value></relriskfordeath><relriskfordeath>  <age> 13</age> <sex>1</sex> <cat>5</cat> <value>0.871780637850832</value></relriskfordeath><relriskfordeath>  <age> 13</age> <sex>1</sex> <cat>6</cat> <value>1.07162100176399</value></relriskfordeath><relriskfordeath>  <age> 13</age> <sex>1</sex> <cat>7</cat> <value>1.39806746460639</value></relriskfordeath><relriskfordeath>  <age> 13</age> <sex>1</sex> <cat>8</cat> <value>1.9764458878635</value></relriskfordeath><relriskfordeath>  <age> 14</age> <sex>0</sex> <cat>1</cat> <value>0.957629282513601</value></relriskfordeath><relriskfordeath>  <age> 14</age> <sex>0</sex> <cat>2</cat> <value>1.11724063720619</value></relriskfordeath><relriskfordeath>  <age> 14</age> <sex>0</sex> <cat>3</cat> <value>1.45927691159704</value></relriskfordeath><relriskfordeath>  <age> 14</age> <sex>0</sex> <cat>4</cat> <value>1.93110809171718</value></relriskfordeath><relriskfordeath>  <age> 14</age> <sex>0</sex> <cat>5</cat> <value>0.946213318083214</value></relriskfordeath><relriskfordeath>  <age> 14</age> <sex>0</sex> <cat>6</cat> <value>1.08877122664958</value></relriskfordeath><relriskfordeath>  <age> 14</age> <sex>0</sex> <cat>7</cat> <value>1.38314766160206</value></relriskfordeath><relriskfordeath>  <age> 14</age> <sex>0</sex> <cat>8</cat> <value>1.76418804154316</value></relriskfordeath><relriskfordeath>  <age> 14</age> <sex>1</sex> <cat>1</cat> <value>0.877533194973565</value></relriskfordeath><relriskfordeath>  <age> 14</age> <sex>1</sex> <cat>2</cat> <value>1.09888890914232</value></relriskfordeath><relriskfordeath>  <age> 14</age> <sex>1</sex> <cat>3</cat> <value>1.47117609208606</value></relriskfordeath><relriskfordeath>  <age> 14</age> <sex>1</sex> <cat>4</cat> <value>2.14343537517862</value></relriskfordeath><relriskfordeath>  <age> 14</age> <sex>1</sex> <cat>5</cat> <value>0.871780637850832</value></relriskfordeath><relriskfordeath>  <age> 14</age> <sex>1</sex> <cat>6</cat> <value>1.07162100176399</value></relriskfordeath><relriskfordeath>  <age> 14</age> <sex>1</sex> <cat>7</cat> <value>1.39806746460639</value></relriskfordeath><relriskfordeath>  <age> 14</age> <sex>1</sex> <cat>8</cat> <value>1.9764458878635</value></relriskfordeath><relriskfordeath>  <age> 15</age> <sex>0</sex> <cat>1</cat> <value>0.957629282513601</value></relriskfordeath><relriskfordeath>  <age> 15</age> <sex>0</sex> <cat>2</cat> <value>1.11724063720619</value></relriskfordeath><relriskfordeath>  <age> 15</age> <sex>0</sex> <cat>3</cat> <value>1.45927691159704</value></relriskfordeath><relriskfordeath>  <age> 15</age> <sex>0</sex> <cat>4</cat> <value>1.93110809171718</value></relriskfordeath><relriskfordeath>  <age> 15</age> <sex>0</sex> <cat>5</cat> <value>0.946213318083214</value></relriskfordeath><relriskfordeath>  <age> 15</age> <sex>0</sex> <cat>6</cat> <value>1.08877122664958</value></relriskfordeath><relriskfordeath>  <age> 15</age> <sex>0</sex> <cat>7</cat> <value>1.38314766160206</value></relriskfordeath><relriskfordeath>  <age> 15</age> <sex>0</sex> <cat>8</cat> <value>1.76418804154316</value></relriskfordeath><relriskfordeath>  <age> 15</age> <sex>1</sex> <cat>1</cat> <value>0.877533194973565</value></relriskfordeath><relriskfordeath>  <age> 15</age> <sex>1</sex> <cat>2</cat> <value>1.09888890914232</value></relriskfordeath><relriskfordeath>  <age> 15</age> <sex>1</sex> <cat>3</cat> <value>1.47117609208606</value></relriskfordeath><relriskfordeath>  <age> 15</age> <sex>1</sex> <cat>4</cat> <value>2.14343537517862</value></relriskfordeath><relriskfordeath>  <age> 15</age> <sex>1</sex> <cat>5</cat> <value>0.871780637850832</value></relriskfordeath><relriskfordeath>  <age> 15</age> <sex>1</sex> <cat>6</cat> <value>1.07162100176399</value></relriskfordeath><relriskfordeath>  <age> 15</age> <sex>1</sex> <cat>7</cat> <value>1.39806746460639</value></relriskfordeath><relriskfordeath>  <age> 15</age> <sex>1</sex> <cat>8</cat> <value>1.9764458878635</value></relriskfordeath><relriskfordeath>  <age> 16</age> <sex>0</sex> <cat>1</cat> <value>0.957629282513601</value></relriskfordeath><relriskfordeath>  <age> 16</age> <sex>0</sex> <cat>2</cat> <value>1.11724063720619</value></relriskfordeath><relriskfordeath>  <age> 16</age> <sex>0</sex> <cat>3</cat> <value>1.45927691159704</value></relriskfordeath><relriskfordeath>  <age> 16</age> <sex>0</sex> <cat>4</cat> <value>1.93110809171718</value></relriskfordeath><relriskfordeath>  <age> 16</age> <sex>0</sex> <cat>5</cat> <value>0.946213318083214</value></relriskfordeath><relriskfordeath>  <age> 16</age> <sex>0</sex> <cat>6</cat> <value>1.08877122664958</value></relriskfordeath><relriskfordeath>  <age> 16</age> <sex>0</sex> <cat>7</cat> <value>1.38314766160206</value></relriskfordeath><relriskfordeath>  <age> 16</age> <sex>0</sex> <cat>8</cat> <value>1.76418804154316</value></relriskfordeath><relriskfordeath>  <age> 16</age> <sex>1</sex> <cat>1</cat> <value>0.877533194973565</value></relriskfordeath><relriskfordeath>  <age> 16</age> <sex>1</sex> <cat>2</cat> <value>1.09888890914232</value></relriskfordeath><relriskfordeath>  <age> 16</age> <sex>1</sex> <cat>3</cat> <value>1.47117609208606</value></relriskfordeath><relriskfordeath>  <age> 16</age> <sex>1</sex> <cat>4</cat> <value>2.14343537517862</value></relriskfordeath><relriskfordeath>  <age> 16</age> <sex>1</sex> <cat>5</cat> <value>0.871780637850832</value></relriskfordeath><relriskfordeath>  <age> 16</age> <sex>1</sex> <cat>6</cat> <value>1.07162100176399</value></relriskfordeath><relriskfordeath>  <age> 16</age> <sex>1</sex> <cat>7</cat> <value>1.39806746460639</value></relriskfordeath><relriskfordeath>  <age> 16</age> <sex>1</sex> <cat>8</cat> <value>1.9764458878635</value></relriskfordeath><relriskfordeath>  <age> 17</age> <sex>0</sex> <cat>1</cat> <value>0.957629282513601</value></relriskfordeath><relriskfordeath>  <age> 17</age> <sex>0</sex> <cat>2</cat> <value>1.11724063720619</value></relriskfordeath><relriskfordeath>  <age> 17</age> <sex>0</sex> <cat>3</cat> <value>1.45927691159704</value></relriskfordeath><relriskfordeath>  <age> 17</age> <sex>0</sex> <cat>4</cat> <value>1.93110809171718</value></relriskfordeath><relriskfordeath>  <age> 17</age> <sex>0</sex> <cat>5</cat> <value>0.946213318083214</value></relriskfordeath><relriskfordeath>  <age> 17</age> <sex>0</sex> <cat>6</cat> <value>1.08877122664958</value></relriskfordeath><relriskfordeath>  <age> 17</age> <sex>0</sex> <cat>7</cat> <value>1.38314766160206</value></relriskfordeath><relriskfordeath>  <age> 17</age> <sex>0</sex> <cat>8</cat> <value>1.76418804154316</value></relriskfordeath><relriskfordeath>  <age> 17</age> <sex>1</sex> <cat>1</cat> <value>0.877533194973565</value></relriskfordeath><relriskfordeath>  <age> 17</age> <sex>1</sex> <cat>2</cat> <value>1.09888890914232</value></relriskfordeath><relriskfordeath>  <age> 17</age> <sex>1</sex> <cat>3</cat> <value>1.47117609208606</value></relriskfordeath><relriskfordeath>  <age> 17</age> <sex>1</sex> <cat>4</cat> <value>2.14343537517862</value></relriskfordeath><relriskfordeath>  <age> 17</age> <sex>1</sex> <cat>5</cat> <value>0.871780637850832</value></relriskfordeath><relriskfordeath>  <age> 17</age> <sex>1</sex> <cat>6</cat> <value>1.07162100176399</value></relriskfordeath><relriskfordeath>  <age> 17</age> <sex>1</sex> <cat>7</cat> <value>1.39806746460639</value></relriskfordeath><relriskfordeath>  <age> 17</age> <sex>1</sex> <cat>8</cat> <value>1.9764458878635</value></relriskfordeath><relriskfordeath>  <age> 18</age> <sex>0</sex> <cat>1</cat> <value>0.957629282513601</value></relriskfordeath><relriskfordeath>  <age> 18</age> <sex>0</sex> <cat>2</cat> <value>1.11724063720619</value></relriskfordeath><relriskfordeath>  <age> 18</age> <sex>0</sex> <cat>3</cat> <value>1.45927691159704</value></relriskfordeath><relriskfordeath>  <age> 18</age> <sex>0</sex> <cat>4</cat> <value>1.93110809171718</value></relriskfordeath><relriskfordeath>  <age> 18</age> <sex>0</sex> <cat>5</cat> <value>0.946213318083214</value></relriskfordeath><relriskfordeath>  <age> 18</age> <sex>0</sex> <cat>6</cat> <value>1.08877122664958</value></relriskfordeath><relriskfordeath>  <age> 18</age> <sex>0</sex> <cat>7</cat> <value>1.38314766160206</value></relriskfordeath><relriskfordeath>  <age> 18</age> <sex>0</sex> <cat>8</cat> <value>1.76418804154316</value></relriskfordeath><relriskfordeath>  <age> 18</age> <sex>1</sex> <cat>1</cat> <value>0.877533194973565</value></relriskfordeath><relriskfordeath>  <age> 18</age> <sex>1</sex> <cat>2</cat> <value>1.09888890914232</value></relriskfordeath><relriskfordeath>  <age> 18</age> <sex>1</sex> <cat>3</cat> <value>1.47117609208606</value></relriskfordeath><relriskfordeath>  <age> 18</age> <sex>1</sex> <cat>4</cat> <value>2.14343537517862</value></relriskfordeath><relriskfordeath>  <age> 18</age> <sex>1</sex> <cat>5</cat> <value>0.871780637850832</value></relriskfordeath><relriskfordeath>  <age> 18</age> <sex>1</sex> <cat>6</cat> <value>1.07162100176399</value></relriskfordeath><relriskfordeath>  <age> 18</age> <sex>1</sex> <cat>7</cat> <value>1.39806746460639</value></relriskfordeath><relriskfordeath>  <age> 18</age> <sex>1</sex> <cat>8</cat> <value>1.9764458878635</value></relriskfordeath><relriskfordeath>  <age> 19</age> <sex>0</sex> <cat>1</cat> <value>0.957629282513601</value></relriskfordeath><relriskfordeath>  <age> 19</age> <sex>0</sex> <cat>2</cat> <value>1.11724063720619</value></relriskfordeath><relriskfordeath>  <age> 19</age> <sex>0</sex> <cat>3</cat> <value>1.45927691159704</value></relriskfordeath><relriskfordeath>  <age> 19</age> <sex>0</sex> <cat>4</cat> <value>1.93110809171718</value></relriskfordeath><relriskfordeath>  <age> 19</age> <sex>0</sex> <cat>5</cat> <value>0.946213318083214</value></relriskfordeath><relriskfordeath>  <age> 19</age> <sex>0</sex> <cat>6</cat> <value>1.08877122664958</value></relriskfordeath><relriskfordeath>  <age> 19</age> <sex>0</sex> <cat>7</cat> <value>1.38314766160206</value></relriskfordeath><relriskfordeath>  <age> 19</age> <sex>0</sex> <cat>8</cat> <value>1.76418804154316</value></relriskfordeath><relriskfordeath>  <age> 19</age> <sex>1</sex> <cat>1</cat> <value>0.877533194973565</value></relriskfordeath><relriskfordeath>  <age> 19</age> <sex>1</sex> <cat>2</cat> <value>1.09888890914232</value></relriskfordeath><relriskfordeath>  <age> 19</age> <sex>1</sex> <cat>3</cat> <value>1.47117609208606</value></relriskfordeath><relriskfordeath>  <age> 19</age> <sex>1</sex> <cat>4</cat> <value>2.14343537517862</value></relriskfordeath><relriskfordeath>  <age> 19</age> <sex>1</sex> <cat>5</cat> <value>0.871780637850832</value></relriskfordeath><relriskfordeath>  <age> 19</age> <sex>1</sex> <cat>6</cat> <value>1.07162100176399</value></relriskfordeath><relriskfordeath>  <age> 19</age> <sex>1</sex> <cat>7</cat> <value>1.39806746460639</value></relriskfordeath><relriskfordeath>  <age> 19</age> <sex>1</sex> <cat>8</cat> <value>1.9764458878635</value></relriskfordeath><relriskfordeath>  <age> 20</age> <sex>0</sex> <cat>1</cat> <value>0.957629282513601</value></relriskfordeath><relriskfordeath>  <age> 20</age> <sex>0</sex> <cat>2</cat> <value>1.11724063720619</value></relriskfordeath><relriskfordeath>  <age> 20</age> <sex>0</sex> <cat>3</cat> <value>1.45927691159704</value></relriskfordeath><relriskfordeath>  <age> 20</age> <sex>0</sex> <cat>4</cat> <value>1.93110809171718</value></relriskfordeath><relriskfordeath>  <age> 20</age> <sex>0</sex> <cat>5</cat> <value>0.946213318083214</value></relriskfordeath><relriskfordeath>  <age> 20</age> <sex>0</sex> <cat>6</cat> <value>1.08877122664958</value></relriskfordeath><relriskfordeath>  <age> 20</age> <sex>0</sex> <cat>7</cat> <value>1.38314766160206</value></relriskfordeath><relriskfordeath>  <age> 20</age> <sex>0</sex> <cat>8</cat> <value>1.76418804154316</value></relriskfordeath><relriskfordeath>  <age> 20</age> <sex>1</sex> <cat>1</cat> <value>0.877533194973565</value></relriskfordeath><relriskfordeath>  <age> 20</age> <sex>1</sex> <cat>2</cat> <value>1.09888890914232</value></relriskfordeath><relriskfordeath>  <age> 20</age> <sex>1</sex> <cat>3</cat> <value>1.47117609208606</value></relriskfordeath><relriskfordeath>  <age> 20</age> <sex>1</sex> <cat>4</cat> <value>2.14343537517862</value></relriskfordeath><relriskfordeath>  <age> 20</age> <sex>1</sex> <cat>5</cat> <value>0.871780637850832</value></relriskfordeath><relriskfordeath>  <age> 20</age> <sex>1</sex> <cat>6</cat> <value>1.07162100176399</value></relriskfordeath><relriskfordeath>  <age> 20</age> <sex>1</sex> <cat>7</cat> <value>1.39806746460639</value></relriskfordeath><relriskfordeath>  <age> 20</age> <sex>1</sex> <cat>8</cat> <value>1.9764458878635</value></relriskfordeath><relriskfordeath>  <age> 21</age> <sex>0</sex> <cat>1</cat> <value>0.957629282513601</value></relriskfordeath><relriskfordeath>  <age> 21</age> <sex>0</sex> <cat>2</cat> <value>1.11724063720619</value></relriskfordeath><relriskfordeath>  <age> 21</age> <sex>0</sex> <cat>3</cat> <value>1.45927691159704</value></relriskfordeath><relriskfordeath>  <age> 21</age> <sex>0</sex> <cat>4</cat> <value>1.93110809171718</value></relriskfordeath><relriskfordeath>  <age> 21</age> <sex>0</sex> <cat>5</cat> <value>0.946213318083214</value></relriskfordeath><relriskfordeath>  <age> 21</age> <sex>0</sex> <cat>6</cat> <value>1.08877122664958</value></relriskfordeath><relriskfordeath>  <age> 21</age> <sex>0</sex> <cat>7</cat> <value>1.38314766160206</value></relriskfordeath><relriskfordeath>  <age> 21</age> <sex>0</sex> <cat>8</cat> <value>1.76418804154316</value></relriskfordeath><relriskfordeath>  <age> 21</age> <sex>1</sex> <cat>1</cat> <value>0.877533194973565</value></relriskfordeath><relriskfordeath>  <age> 21</age> <sex>1</sex> <cat>2</cat> <value>1.09888890914232</value></relriskfordeath><relriskfordeath>  <age> 21</age> <sex>1</sex> <cat>3</cat> <value>1.47117609208606</value></relriskfordeath><relriskfordeath>  <age> 21</age> <sex>1</sex> <cat>4</cat> <value>2.14343537517862</value></relriskfordeath><relriskfordeath>  <age> 21</age> <sex>1</sex> <cat>5</cat> <value>0.871780637850832</value></relriskfordeath><relriskfordeath>  <age> 21</age> <sex>1</sex> <cat>6</cat> <value>1.07162100176399</value></relriskfordeath><relriskfordeath>  <age> 21</age> <sex>1</sex> <cat>7</cat> <value>1.39806746460639</value></relriskfordeath><relriskfordeath>  <age> 21</age> <sex>1</sex> <cat>8</cat> <value>1.9764458878635</value></relriskfordeath><relriskfordeath>  <age> 22</age> <sex>0</sex> <cat>1</cat> <value>0.957629282513601</value></relriskfordeath><relriskfordeath>  <age> 22</age> <sex>0</sex> <cat>2</cat> <value>1.11724063720619</value></relriskfordeath><relriskfordeath>  <age> 22</age> <sex>0</sex> <cat>3</cat> <value>1.45927691159704</value></relriskfordeath><relriskfordeath>  <age> 22</age> <sex>0</sex> <cat>4</cat> <value>1.93110809171718</value></relriskfordeath><relriskfordeath>  <age> 22</age> <sex>0</sex> <cat>5</cat> <value>0.946213318083214</value></relriskfordeath><relriskfordeath>  <age> 22</age> <sex>0</sex> <cat>6</cat> <value>1.08877122664958</value></relriskfordeath><relriskfordeath>  <age> 22</age> <sex>0</sex> <cat>7</cat> <value>1.38314766160206</value></relriskfordeath><relriskfordeath>  <age> 22</age> <sex>0</sex> <cat>8</cat> <value>1.76418804154316</value></relriskfordeath><relriskfordeath>  <age> 22</age> <sex>1</sex> <cat>1</cat> <value>0.877533194973565</value></relriskfordeath><relriskfordeath>  <age> 22</age> <sex>1</sex> <cat>2</cat> <value>1.09888890914232</value></relriskfordeath><relriskfordeath>  <age> 22</age> <sex>1</sex> <cat>3</cat> <value>1.47117609208606</value></relriskfordeath><relriskfordeath>  <age> 22</age> <sex>1</sex> <cat>4</cat> <value>2.14343537517862</value></relriskfordeath><relriskfordeath>  <age> 22</age> <sex>1</sex> <cat>5</cat> <value>0.871780637850832</value></relriskfordeath><relriskfordeath>  <age> 22</age> <sex>1</sex> <cat>6</cat> <value>1.07162100176399</value></relriskfordeath><relriskfordeath>  <age> 22</age> <sex>1</sex> <cat>7</cat> <value>1.39806746460639</value></relriskfordeath><relriskfordeath>  <age> 22</age> <sex>1</sex> <cat>8</cat> <value>1.9764458878635</value></relriskfordeath><relriskfordeath>  <age> 23</age> <sex>0</sex> <cat>1</cat> <value>0.957629282513601</value></relriskfordeath><relriskfordeath>  <age> 23</age> <sex>0</sex> <cat>2</cat> <value>1.11724063720619</value></relriskfordeath><relriskfordeath>  <age> 23</age> <sex>0</sex> <cat>3</cat> <value>1.45927691159704</value></relriskfordeath><relriskfordeath>  <age> 23</age> <sex>0</sex> <cat>4</cat> <value>1.93110809171718</value></relriskfordeath><relriskfordeath>  <age> 23</age> <sex>0</sex> <cat>5</cat> <value>0.946213318083214</value></relriskfordeath><relriskfordeath>  <age> 23</age> <sex>0</sex> <cat>6</cat> <value>1.08877122664958</value></relriskfordeath><relriskfordeath>  <age> 23</age> <sex>0</sex> <cat>7</cat> <value>1.38314766160206</value></relriskfordeath><relriskfordeath>  <age> 23</age> <sex>0</sex> <cat>8</cat> <value>1.76418804154316</value></relriskfordeath><relriskfordeath>  <age> 23</age> <sex>1</sex> <cat>1</cat> <value>0.877533194973565</value></relriskfordeath><relriskfordeath>  <age> 23</age> <sex>1</sex> <cat>2</cat> <value>1.09888890914232</value></relriskfordeath><relriskfordeath>  <age> 23</age> <sex>1</sex> <cat>3</cat> <value>1.47117609208606</value></relriskfordeath><relriskfordeath>  <age> 23</age> <sex>1</sex> <cat>4</cat> <value>2.14343537517862</value></relriskfordeath><relriskfordeath>  <age> 23</age> <sex>1</sex> <cat>5</cat> <value>0.871780637850832</value></relriskfordeath><relriskfordeath>  <age> 23</age> <sex>1</sex> <cat>6</cat> <value>1.07162100176399</value></relriskfordeath><relriskfordeath>  <age> 23</age> <sex>1</sex> <cat>7</cat> <value>1.39806746460639</value></relriskfordeath><relriskfordeath>  <age> 23</age> <sex>1</sex> <cat>8</cat> <value>1.9764458878635</value></relriskfordeath><relriskfordeath>  <age> 24</age> <sex>0</sex> <cat>1</cat> <value>0.957629282513601</value></relriskfordeath><relriskfordeath>  <age> 24</age> <sex>0</sex> <cat>2</cat> <value>1.11724063720619</value></relriskfordeath><relriskfordeath>  <age> 24</age> <sex>0</sex> <cat>3</cat> <value>1.45927691159704</value></relriskfordeath><relriskfordeath>  <age> 24</age> <sex>0</sex> <cat>4</cat> <value>1.93110809171718</value></relriskfordeath><relriskfordeath>  <age> 24</age> <sex>0</sex> <cat>5</cat> <value>0.946213318083214</value></relriskfordeath><relriskfordeath>  <age> 24</age> <sex>0</sex> <cat>6</cat> <value>1.08877122664958</value></relriskfordeath><relriskfordeath>  <age> 24</age> <sex>0</sex> <cat>7</cat> <value>1.38314766160206</value></relriskfordeath><relriskfordeath>  <age> 24</age> <sex>0</sex> <cat>8</cat> <value>1.76418804154316</value></relriskfordeath><relriskfordeath>  <age> 24</age> <sex>1</sex> <cat>1</cat> <value>0.877533194973565</value></relriskfordeath><relriskfordeath>  <age> 24</age> <sex>1</sex> <cat>2</cat> <value>1.09888890914232</value></relriskfordeath><relriskfordeath>  <age> 24</age> <sex>1</sex> <cat>3</cat> <value>1.47117609208606</value></relriskfordeath><relriskfordeath>  <age> 24</age> <sex>1</sex> <cat>4</cat> <value>2.14343537517862</value></relriskfordeath><relriskfordeath>  <age> 24</age> <sex>1</sex> <cat>5</cat> <value>0.871780637850832</value></relriskfordeath><relriskfordeath>  <age> 24</age> <sex>1</sex> <cat>6</cat> <value>1.07162100176399</value></relriskfordeath><relriskfordeath>  <age> 24</age> <sex>1</sex> <cat>7</cat> <value>1.39806746460639</value></relriskfordeath><relriskfordeath>  <age> 24</age> <sex>1</sex> <cat>8</cat> <value>1.9764458878635</value></relriskfordeath><relriskfordeath>  <age> 25</age> <sex>0</sex> <cat>1</cat> <value>0.957629282513601</value></relriskfordeath><relriskfordeath>  <age> 25</age> <sex>0</sex> <cat>2</cat> <value>1.11724063720619</value></relriskfordeath><relriskfordeath>  <age> 25</age> <sex>0</sex> <cat>3</cat> <value>1.45927691159704</value></relriskfordeath><relriskfordeath>  <age> 25</age> <sex>0</sex> <cat>4</cat> <value>1.93110809171718</value></relriskfordeath><relriskfordeath>  <age> 25</age> <sex>0</sex> <cat>5</cat> <value>0.946213318083214</value></relriskfordeath><relriskfordeath>  <age> 25</age> <sex>0</sex> <cat>6</cat> <value>1.08877122664958</value></relriskfordeath><relriskfordeath>  <age> 25</age> <sex>0</sex> <cat>7</cat> <value>1.38314766160206</value></relriskfordeath><relriskfordeath>  <age> 25</age> <sex>0</sex> <cat>8</cat> <value>1.76418804154316</value></relriskfordeath><relriskfordeath>  <age> 25</age> <sex>1</sex> <cat>1</cat> <value>0.877533194973565</value></relriskfordeath><relriskfordeath>  <age> 25</age> <sex>1</sex> <cat>2</cat> <value>1.09888890914232</value></relriskfordeath><relriskfordeath>  <age> 25</age> <sex>1</sex> <cat>3</cat> <value>1.47117609208606</value></relriskfordeath><relriskfordeath>  <age> 25</age> <sex>1</sex> <cat>4</cat> <value>2.14343537517862</value></relriskfordeath><relriskfordeath>  <age> 25</age> <sex>1</sex> <cat>5</cat> <value>0.871780637850832</value></relriskfordeath><relriskfordeath>  <age> 25</age> <sex>1</sex> <cat>6</cat> <value>1.07162100176399</value></relriskfordeath><relriskfordeath>  <age> 25</age> <sex>1</sex> <cat>7</cat> <value>1.39806746460639</value></relriskfordeath><relriskfordeath>  <age> 25</age> <sex>1</sex> <cat>8</cat> <value>1.9764458878635</value></relriskfordeath><relriskfordeath>  <age> 26</age> <sex>0</sex> <cat>1</cat> <value>0.957629282513601</value></relriskfordeath><relriskfordeath>  <age> 26</age> <sex>0</sex> <cat>2</cat> <value>1.11724063720619</value></relriskfordeath><relriskfordeath>  <age> 26</age> <sex>0</sex> <cat>3</cat> <value>1.45927691159704</value></relriskfordeath><relriskfordeath>  <age> 26</age> <sex>0</sex> <cat>4</cat> <value>1.93110809171718</value></relriskfordeath><relriskfordeath>  <age> 26</age> <sex>0</sex> <cat>5</cat> <value>0.946213318083214</value></relriskfordeath><relriskfordeath>  <age> 26</age> <sex>0</sex> <cat>6</cat> <value>1.08877122664958</value></relriskfordeath><relriskfordeath>  <age> 26</age> <sex>0</sex> <cat>7</cat> <value>1.38314766160206</value></relriskfordeath><relriskfordeath>  <age> 26</age> <sex>0</sex> <cat>8</cat> <value>1.76418804154316</value></relriskfordeath><relriskfordeath>  <age> 26</age> <sex>1</sex> <cat>1</cat> <value>0.877533194973565</value></relriskfordeath><relriskfordeath>  <age> 26</age> <sex>1</sex> <cat>2</cat> <value>1.09888890914232</value></relriskfordeath><relriskfordeath>  <age> 26</age> <sex>1</sex> <cat>3</cat> <value>1.47117609208606</value></relriskfordeath><relriskfordeath>  <age> 26</age> <sex>1</sex> <cat>4</cat> <value>2.14343537517862</value></relriskfordeath><relriskfordeath>  <age> 26</age> <sex>1</sex> <cat>5</cat> <value>0.871780637850832</value></relriskfordeath><relriskfordeath>  <age> 26</age> <sex>1</sex> <cat>6</cat> <value>1.07162100176399</value></relriskfordeath><relriskfordeath>  <age> 26</age> <sex>1</sex> <cat>7</cat> <value>1.39806746460639</value></relriskfordeath><relriskfordeath>  <age> 26</age> <sex>1</sex> <cat>8</cat> <value>1.9764458878635</value></relriskfordeath><relriskfordeath>  <age> 27</age> <sex>0</sex> <cat>1</cat> <value>0.957629282513601</value></relriskfordeath><relriskfordeath>  <age> 27</age> <sex>0</sex> <cat>2</cat> <value>1.11724063720619</value></relriskfordeath><relriskfordeath>  <age> 27</age> <sex>0</sex> <cat>3</cat> <value>1.45927691159704</value></relriskfordeath><relriskfordeath>  <age> 27</age> <sex>0</sex> <cat>4</cat> <value>1.93110809171718</value></relriskfordeath><relriskfordeath>  <age> 27</age> <sex>0</sex> <cat>5</cat> <value>0.946213318083214</value></relriskfordeath><relriskfordeath>  <age> 27</age> <sex>0</sex> <cat>6</cat> <value>1.08877122664958</value></relriskfordeath><relriskfordeath>  <age> 27</age> <sex>0</sex> <cat>7</cat> <value>1.38314766160206</value></relriskfordeath><relriskfordeath>  <age> 27</age> <sex>0</sex> <cat>8</cat> <value>1.76418804154316</value></relriskfordeath><relriskfordeath>  <age> 27</age> <sex>1</sex> <cat>1</cat> <value>0.877533194973565</value></relriskfordeath><relriskfordeath>  <age> 27</age> <sex>1</sex> <cat>2</cat> <value>1.09888890914232</value></relriskfordeath><relriskfordeath>  <age> 27</age> <sex>1</sex> <cat>3</cat> <value>1.47117609208606</value></relriskfordeath><relriskfordeath>  <age> 27</age> <sex>1</sex> <cat>4</cat> <value>2.14343537517862</value></relriskfordeath><relriskfordeath>  <age> 27</age> <sex>1</sex> <cat>5</cat> <value>0.871780637850832</value></relriskfordeath><relriskfordeath>  <age> 27</age> <sex>1</sex> <cat>6</cat> <value>1.07162100176399</value></relriskfordeath><relriskfordeath>  <age> 27</age> <sex>1</sex> <cat>7</cat> <value>1.39806746460639</value></relriskfordeath><relriskfordeath>  <age> 27</age> <sex>1</sex> <cat>8</cat> <value>1.9764458878635</value></relriskfordeath><relriskfordeath>  <age> 28</age> <sex>0</sex> <cat>1</cat> <value>0.957629282513601</value></relriskfordeath><relriskfordeath>  <age> 28</age> <sex>0</sex> <cat>2</cat> <value>1.11724063720619</value></relriskfordeath><relriskfordeath>  <age> 28</age> <sex>0</sex> <cat>3</cat> <value>1.45927691159704</value></relriskfordeath><relriskfordeath>  <age> 28</age> <sex>0</sex> <cat>4</cat> <value>1.93110809171718</value></relriskfordeath><relriskfordeath>  <age> 28</age> <sex>0</sex> <cat>5</cat> <value>0.946213318083214</value></relriskfordeath><relriskfordeath>  <age> 28</age> <sex>0</sex> <cat>6</cat> <value>1.08877122664958</value></relriskfordeath><relriskfordeath>  <age> 28</age> <sex>0</sex> <cat>7</cat> <value>1.38314766160206</value></relriskfordeath><relriskfordeath>  <age> 28</age> <sex>0</sex> <cat>8</cat> <value>1.76418804154316</value></relriskfordeath><relriskfordeath>  <age> 28</age> <sex>1</sex> <cat>1</cat> <value>0.877533194973565</value></relriskfordeath><relriskfordeath>  <age> 28</age> <sex>1</sex> <cat>2</cat> <value>1.09888890914232</value></relriskfordeath><relriskfordeath>  <age> 28</age> <sex>1</sex> <cat>3</cat> <value>1.47117609208606</value></relriskfordeath><relriskfordeath>  <age> 28</age> <sex>1</sex> <cat>4</cat> <value>2.14343537517862</value></relriskfordeath><relriskfordeath>  <age> 28</age> <sex>1</sex> <cat>5</cat> <value>0.871780637850832</value></relriskfordeath><relriskfordeath>  <age> 28</age> <sex>1</sex> <cat>6</cat> <value>1.07162100176399</value></relriskfordeath><relriskfordeath>  <age> 28</age> <sex>1</sex> <cat>7</cat> <value>1.39806746460639</value></relriskfordeath><relriskfordeath>  <age> 28</age> <sex>1</sex> <cat>8</cat> <value>1.9764458878635</value></relriskfordeath><relriskfordeath>  <age> 29</age> <sex>0</sex> <cat>1</cat> <value>0.957629282513601</value></relriskfordeath><relriskfordeath>  <age> 29</age> <sex>0</sex> <cat>2</cat> <value>1.11724063720619</value></relriskfordeath><relriskfordeath>  <age> 29</age> <sex>0</sex> <cat>3</cat> <value>1.45927691159704</value></relriskfordeath><relriskfordeath>  <age> 29</age> <sex>0</sex> <cat>4</cat> <value>1.93110809171718</value></relriskfordeath><relriskfordeath>  <age> 29</age> <sex>0</sex> <cat>5</cat> <value>0.946213318083214</value></relriskfordeath><relriskfordeath>  <age> 29</age> <sex>0</sex> <cat>6</cat> <value>1.08877122664958</value></relriskfordeath><relriskfordeath>  <age> 29</age> <sex>0</sex> <cat>7</cat> <value>1.38314766160206</value></relriskfordeath><relriskfordeath>  <age> 29</age> <sex>0</sex> <cat>8</cat> <value>1.76418804154316</value></relriskfordeath><relriskfordeath>  <age> 29</age> <sex>1</sex> <cat>1</cat> <value>0.877533194973565</value></relriskfordeath><relriskfordeath>  <age> 29</age> <sex>1</sex> <cat>2</cat> <value>1.09888890914232</value></relriskfordeath><relriskfordeath>  <age> 29</age> <sex>1</sex> <cat>3</cat> <value>1.47117609208606</value></relriskfordeath><relriskfordeath>  <age> 29</age> <sex>1</sex> <cat>4</cat> <value>2.14343537517862</value></relriskfordeath><relriskfordeath>  <age> 29</age> <sex>1</sex> <cat>5</cat> <value>0.871780637850832</value></relriskfordeath><relriskfordeath>  <age> 29</age> <sex>1</sex> <cat>6</cat> <value>1.07162100176399</value></relriskfordeath><relriskfordeath>  <age> 29</age> <sex>1</sex> <cat>7</cat> <value>1.39806746460639</value></relriskfordeath><relriskfordeath>  <age> 29</age> <sex>1</sex> <cat>8</cat> <value>1.9764458878635</value></relriskfordeath><relriskfordeath>  <age> 30</age> <sex>0</sex> <cat>1</cat> <value>0.957629282513601</value></relriskfordeath><relriskfordeath>  <age> 30</age> <sex>0</sex> <cat>2</cat> <value>1.11724063720619</value></relriskfordeath><relriskfordeath>  <age> 30</age> <sex>0</sex> <cat>3</cat> <value>1.45927691159704</value></relriskfordeath><relriskfordeath>  <age> 30</age> <sex>0</sex> <cat>4</cat> <value>1.93110809171718</value></relriskfordeath><relriskfordeath>  <age> 30</age> <sex>0</sex> <cat>5</cat> <value>0.946213318083214</value></relriskfordeath><relriskfordeath>  <age> 30</age> <sex>0</sex> <cat>6</cat> <value>1.08877122664958</value></relriskfordeath><relriskfordeath>  <age> 30</age> <sex>0</sex> <cat>7</cat> <value>1.38314766160206</value></relriskfordeath><relriskfordeath>  <age> 30</age> <sex>0</sex> <cat>8</cat> <value>1.76418804154316</value></relriskfordeath><relriskfordeath>  <age> 30</age> <sex>1</sex> <cat>1</cat> <value>0.877533194973565</value></relriskfordeath><relriskfordeath>  <age> 30</age> <sex>1</sex> <cat>2</cat> <value>1.09888890914232</value></relriskfordeath><relriskfordeath>  <age> 30</age> <sex>1</sex> <cat>3</cat> <value>1.47117609208606</value></relriskfordeath><relriskfordeath>  <age> 30</age> <sex>1</sex> <cat>4</cat> <value>2.14343537517862</value></relriskfordeath><relriskfordeath>  <age> 30</age> <sex>1</sex> <cat>5</cat> <value>0.871780637850832</value></relriskfordeath><relriskfordeath>  <age> 30</age> <sex>1</sex> <cat>6</cat> <value>1.07162100176399</value></relriskfordeath><relriskfordeath>  <age> 30</age> <sex>1</sex> <cat>7</cat> <value>1.39806746460639</value></relriskfordeath><relriskfordeath>  <age> 30</age> <sex>1</sex> <cat>8</cat> <value>1.9764458878635</value></relriskfordeath><relriskfordeath>  <age> 31</age> <sex>0</sex> <cat>1</cat> <value>0.957629282513601</value></relriskfordeath><relriskfordeath>  <age> 31</age> <sex>0</sex> <cat>2</cat> <value>1.11724063720619</value></relriskfordeath><relriskfordeath>  <age> 31</age> <sex>0</sex> <cat>3</cat> <value>1.45927691159704</value></relriskfordeath><relriskfordeath>  <age> 31</age> <sex>0</sex> <cat>4</cat> <value>1.93110809171718</value></relriskfordeath><relriskfordeath>  <age> 31</age> <sex>0</sex> <cat>5</cat> <value>0.946213318083214</value></relriskfordeath><relriskfordeath>  <age> 31</age> <sex>0</sex> <cat>6</cat> <value>1.08877122664958</value></relriskfordeath><relriskfordeath>  <age> 31</age> <sex>0</sex> <cat>7</cat> <value>1.38314766160206</value></relriskfordeath><relriskfordeath>  <age> 31</age> <sex>0</sex> <cat>8</cat> <value>1.76418804154316</value></relriskfordeath><relriskfordeath>  <age> 31</age> <sex>1</sex> <cat>1</cat> <value>0.877533194973565</value></relriskfordeath><relriskfordeath>  <age> 31</age> <sex>1</sex> <cat>2</cat> <value>1.09888890914232</value></relriskfordeath><relriskfordeath>  <age> 31</age> <sex>1</sex> <cat>3</cat> <value>1.47117609208606</value></relriskfordeath><relriskfordeath>  <age> 31</age> <sex>1</sex> <cat>4</cat> <value>2.14343537517862</value></relriskfordeath><relriskfordeath>  <age> 31</age> <sex>1</sex> <cat>5</cat> <value>0.871780637850832</value></relriskfordeath><relriskfordeath>  <age> 31</age> <sex>1</sex> <cat>6</cat> <value>1.07162100176399</value></relriskfordeath><relriskfordeath>  <age> 31</age> <sex>1</sex> <cat>7</cat> <value>1.39806746460639</value></relriskfordeath><relriskfordeath>  <age> 31</age> <sex>1</sex> <cat>8</cat> <value>1.9764458878635</value></relriskfordeath><relriskfordeath>  <age> 32</age> <sex>0</sex> <cat>1</cat> <value>0.957629282513601</value></relriskfordeath><relriskfordeath>  <age> 32</age> <sex>0</sex> <cat>2</cat> <value>1.11724063720619</value></relriskfordeath><relriskfordeath>  <age> 32</age> <sex>0</sex> <cat>3</cat> <value>1.45927691159704</value></relriskfordeath><relriskfordeath>  <age> 32</age> <sex>0</sex> <cat>4</cat> <value>1.93110809171718</value></relriskfordeath><relriskfordeath>  <age> 32</age> <sex>0</sex> <cat>5</cat> <value>0.946213318083214</value></relriskfordeath><relriskfordeath>  <age> 32</age> <sex>0</sex> <cat>6</cat> <value>1.08877122664958</value></relriskfordeath><relriskfordeath>  <age> 32</age> <sex>0</sex> <cat>7</cat> <value>1.38314766160206</value></relriskfordeath><relriskfordeath>  <age> 32</age> <sex>0</sex> <cat>8</cat> <value>1.76418804154316</value></relriskfordeath><relriskfordeath>  <age> 32</age> <sex>1</sex> <cat>1</cat> <value>0.877533194973565</value></relriskfordeath><relriskfordeath>  <age> 32</age> <sex>1</sex> <cat>2</cat> <value>1.09888890914232</value></relriskfordeath><relriskfordeath>  <age> 32</age> <sex>1</sex> <cat>3</cat> <value>1.47117609208606</value></relriskfordeath><relriskfordeath>  <age> 32</age> <sex>1</sex> <cat>4</cat> <value>2.14343537517862</value></relriskfordeath><relriskfordeath>  <age> 32</age> <sex>1</sex> <cat>5</cat> <value>0.871780637850832</value></relriskfordeath><relriskfordeath>  <age> 32</age> <sex>1</sex> <cat>6</cat> <value>1.07162100176399</value></relriskfordeath><relriskfordeath>  <age> 32</age> <sex>1</sex> <cat>7</cat> <value>1.39806746460639</value></relriskfordeath><relriskfordeath>  <age> 32</age> <sex>1</sex> <cat>8</cat> <value>1.9764458878635</value></relriskfordeath><relriskfordeath>  <age> 33</age> <sex>0</sex> <cat>1</cat> <value>0.957629282513601</value></relriskfordeath><relriskfordeath>  <age> 33</age> <sex>0</sex> <cat>2</cat> <value>1.11724063720619</value></relriskfordeath><relriskfordeath>  <age> 33</age> <sex>0</sex> <cat>3</cat> <value>1.45927691159704</value></relriskfordeath><relriskfordeath>  <age> 33</age> <sex>0</sex> <cat>4</cat> <value>1.93110809171718</value></relriskfordeath><relriskfordeath>  <age> 33</age> <sex>0</sex> <cat>5</cat> <value>0.946213318083214</value></relriskfordeath><relriskfordeath>  <age> 33</age> <sex>0</sex> <cat>6</cat> <value>1.08877122664958</value></relriskfordeath><relriskfordeath>  <age> 33</age> <sex>0</sex> <cat>7</cat> <value>1.38314766160206</value></relriskfordeath><relriskfordeath>  <age> 33</age> <sex>0</sex> <cat>8</cat> <value>1.76418804154316</value></relriskfordeath><relriskfordeath>  <age> 33</age> <sex>1</sex> <cat>1</cat> <value>0.877533194973565</value></relriskfordeath><relriskfordeath>  <age> 33</age> <sex>1</sex> <cat>2</cat> <value>1.09888890914232</value></relriskfordeath><relriskfordeath>  <age> 33</age> <sex>1</sex> <cat>3</cat> <value>1.47117609208606</value></relriskfordeath><relriskfordeath>  <age> 33</age> <sex>1</sex> <cat>4</cat> <value>2.14343537517862</value></relriskfordeath><relriskfordeath>  <age> 33</age> <sex>1</sex> <cat>5</cat> <value>0.871780637850832</value></relriskfordeath><relriskfordeath>  <age> 33</age> <sex>1</sex> <cat>6</cat> <value>1.07162100176399</value></relriskfordeath><relriskfordeath>  <age> 33</age> <sex>1</sex> <cat>7</cat> <value>1.39806746460639</value></relriskfordeath><relriskfordeath>  <age> 33</age> <sex>1</sex> <cat>8</cat> <value>1.9764458878635</value></relriskfordeath><relriskfordeath>  <age> 34</age> <sex>0</sex> <cat>1</cat> <value>0.957629282513601</value></relriskfordeath><relriskfordeath>  <age> 34</age> <sex>0</sex> <cat>2</cat> <value>1.11724063720619</value></relriskfordeath><relriskfordeath>  <age> 34</age> <sex>0</sex> <cat>3</cat> <value>1.45927691159704</value></relriskfordeath><relriskfordeath>  <age> 34</age> <sex>0</sex> <cat>4</cat> <value>1.93110809171718</value></relriskfordeath><relriskfordeath>  <age> 34</age> <sex>0</sex> <cat>5</cat> <value>0.946213318083214</value></relriskfordeath><relriskfordeath>  <age> 34</age> <sex>0</sex> <cat>6</cat> <value>1.08877122664958</value></relriskfordeath><relriskfordeath>  <age> 34</age> <sex>0</sex> <cat>7</cat> <value>1.38314766160206</value></relriskfordeath><relriskfordeath>  <age> 34</age> <sex>0</sex> <cat>8</cat> <value>1.76418804154316</value></relriskfordeath><relriskfordeath>  <age> 34</age> <sex>1</sex> <cat>1</cat> <value>0.877533194973565</value></relriskfordeath><relriskfordeath>  <age> 34</age> <sex>1</sex> <cat>2</cat> <value>1.09888890914232</value></relriskfordeath><relriskfordeath>  <age> 34</age> <sex>1</sex> <cat>3</cat> <value>1.47117609208606</value></relriskfordeath><relriskfordeath>  <age> 34</age> <sex>1</sex> <cat>4</cat> <value>2.14343537517862</value></relriskfordeath><relriskfordeath>  <age> 34</age> <sex>1</sex> <cat>5</cat> <value>0.871780637850832</value></relriskfordeath><relriskfordeath>  <age> 34</age> <sex>1</sex> <cat>6</cat> <value>1.07162100176399</value></relriskfordeath><relriskfordeath>  <age> 34</age> <sex>1</sex> <cat>7</cat> <value>1.39806746460639</value></relriskfordeath><relriskfordeath>  <age> 34</age> <sex>1</sex> <cat>8</cat> <value>1.9764458878635</value></relriskfordeath><relriskfordeath>  <age> 35</age> <sex>0</sex> <cat>1</cat> <value>0.962120305446098</value></relriskfordeath><relriskfordeath>  <age> 35</age> <sex>0</sex> <cat>2</cat> <value>1.10393522082846</value></relriskfordeath><relriskfordeath>  <age> 35</age> <sex>0</sex> <cat>3</cat> <value>1.4008757877231</value></relriskfordeath><relriskfordeath>  <age> 35</age> <sex>0</sex> <cat>4</cat> <value>1.79853939247223</value></relriskfordeath><relriskfordeath>  <age> 35</age> <sex>0</sex> <cat>5</cat> <value>0.951883673927121</value></relriskfordeath><relriskfordeath>  <age> 35</age> <sex>0</sex> <cat>6</cat> <value>1.07880998150519</value></relriskfordeath><relriskfordeath>  <age> 35</age> <sex>0</sex> <cat>7</cat> <value>1.3355037863108</value></relriskfordeath><relriskfordeath>  <age> 35</age> <sex>0</sex> <cat>8</cat> <value>1.65920936592168</value></relriskfordeath><relriskfordeath>  <age> 35</age> <sex>1</sex> <cat>1</cat> <value>0.890010160372086</value></relriskfordeath><relriskfordeath>  <age> 35</age> <sex>1</sex> <cat>2</cat> <value>1.0877472250075</value></relriskfordeath><relriskfordeath>  <age> 35</age> <sex>1</sex> <cat>3</cat> <value>1.41105981968897</value></relriskfordeath><relriskfordeath>  <age> 35</age> <sex>1</sex> <cat>4</cat> <value>1.97391232778496</value></relriskfordeath><relriskfordeath>  <age> 35</age> <sex>1</sex> <cat>5</cat> <value>0.884804472391778</value></relriskfordeath><relriskfordeath>  <age> 35</age> <sex>1</sex> <cat>6</cat> <value>1.06364012757667</value></relriskfordeath><relriskfordeath>  <age> 35</age> <sex>1</sex> <cat>7</cat> <value>1.34834538420081</value></relriskfordeath><relriskfordeath>  <age> 35</age> <sex>1</sex> <cat>8</cat> <value>1.83615419727206</value></relriskfordeath><relriskfordeath>  <age> 36</age> <sex>0</sex> <cat>1</cat> <value>0.961308670540814</value></relriskfordeath><relriskfordeath>  <age> 36</age> <sex>0</sex> <cat>2</cat> <value>1.10321839003207</value></relriskfordeath><relriskfordeath>  <age> 36</age> <sex>0</sex> <cat>3</cat> <value>1.40054576298914</value></relriskfordeath><relriskfordeath>  <age> 36</age> <sex>0</sex> <cat>4</cat> <value>1.80314507079242</value></relriskfordeath><relriskfordeath>  <age> 36</age> <sex>0</sex> <cat>5</cat> <value>0.951134306006868</value></relriskfordeath><relriskfordeath>  <age> 36</age> <sex>0</sex> <cat>6</cat> <value>1.07815293996324</value></relriskfordeath><relriskfordeath>  <age> 36</age> <sex>0</sex> <cat>7</cat> <value>1.33545559819261</value></relriskfordeath><relriskfordeath>  <age> 36</age> <sex>0</sex> <cat>8</cat> <value>1.66305767963748</value></relriskfordeath><relriskfordeath>  <age> 36</age> <sex>1</sex> <cat>1</cat> <value>0.890913527651883</value></relriskfordeath><relriskfordeath>  <age> 36</age> <sex>1</sex> <cat>2</cat> <value>1.08858369713491</value></relriskfordeath><relriskfordeath>  <age> 36</age> <sex>1</sex> <cat>3</cat> <value>1.41676580733934</value></relriskfordeath><relriskfordeath>  <age> 36</age> <sex>1</sex> <cat>4</cat> <value>1.99633214464137</value></relriskfordeath><relriskfordeath>  <age> 36</age> <sex>1</sex> <cat>5</cat> <value>0.885636330839067</value></relriskfordeath><relriskfordeath>  <age> 36</age> <sex>1</sex> <cat>6</cat> <value>1.06439327472648</value></relriskfordeath><relriskfordeath>  <age> 36</age> <sex>1</sex> <cat>7</cat> <value>1.35353443821559</value></relriskfordeath><relriskfordeath>  <age> 36</age> <sex>1</sex> <cat>8</cat> <value>1.85461774168383</value></relriskfordeath><relriskfordeath>  <age> 37</age> <sex>0</sex> <cat>1</cat> <value>0.961009280674812</value></relriskfordeath><relriskfordeath>  <age> 37</age> <sex>0</sex> <cat>2</cat> <value>1.10338849495658</value></relriskfordeath><relriskfordeath>  <age> 37</age> <sex>0</sex> <cat>3</cat> <value>1.40066735433846</value></relriskfordeath><relriskfordeath>  <age> 37</age> <sex>0</sex> <cat>4</cat> <value>1.80362302126188</value></relriskfordeath><relriskfordeath>  <age> 37</age> <sex>0</sex> <cat>5</cat> <value>0.950844377819364</value></relriskfordeath><relriskfordeath>  <age> 37</age> <sex>0</sex> <cat>6</cat> <value>1.07831393081658</value></relriskfordeath><relriskfordeath>  <age> 37</age> <sex>0</sex> <cat>7</cat> <value>1.33555996277958</value></relriskfordeath><relriskfordeath>  <age> 37</age> <sex>0</sex> <cat>8</cat> <value>1.66572176235631</value></relriskfordeath><relriskfordeath>  <age> 37</age> <sex>1</sex> <cat>1</cat> <value>0.892223571445651</value></relriskfordeath><relriskfordeath>  <age> 37</age> <sex>1</sex> <cat>2</cat> <value>1.0889041725273</value></relriskfordeath><relriskfordeath>  <age> 37</age> <sex>1</sex> <cat>3</cat> <value>1.42188740876632</value></relriskfordeath><relriskfordeath>  <age> 37</age> <sex>1</sex> <cat>4</cat> <value>2.01349796323229</value></relriskfordeath><relriskfordeath>  <age> 37</age> <sex>1</sex> <cat>5</cat> <value>0.886840793207428</value></relriskfordeath><relriskfordeath>  <age> 37</age> <sex>1</sex> <cat>6</cat> <value>1.06470851884517</value></relriskfordeath><relriskfordeath>  <age> 37</age> <sex>1</sex> <cat>7</cat> <value>1.35805540431917</value></relriskfordeath><relriskfordeath>  <age> 37</age> <sex>1</sex> <cat>8</cat> <value>1.86849716047253</value></relriskfordeath><relriskfordeath>  <age> 38</age> <sex>0</sex> <cat>1</cat> <value>0.961139454564485</value></relriskfordeath><relriskfordeath>  <age> 38</age> <sex>0</sex> <cat>2</cat> <value>1.10418858840734</value></relriskfordeath><relriskfordeath>  <age> 38</age> <sex>0</sex> <cat>3</cat> <value>1.40247961535856</value></relriskfordeath><relriskfordeath>  <age> 38</age> <sex>0</sex> <cat>4</cat> <value>1.81086115040121</value></relriskfordeath><relriskfordeath>  <age> 38</age> <sex>0</sex> <cat>5</cat> <value>0.950971416303189</value></relriskfordeath><relriskfordeath>  <age> 38</age> <sex>0</sex> <cat>6</cat> <value>1.07905837516207</value></relriskfordeath><relriskfordeath>  <age> 38</age> <sex>0</sex> <cat>7</cat> <value>1.33718150951913</value></relriskfordeath><relriskfordeath>  <age> 38</age> <sex>0</sex> <cat>8</cat> <value>1.67150304285815</value></relriskfordeath><relriskfordeath>  <age> 38</age> <sex>1</sex> <cat>1</cat> <value>0.89411197597607</value></relriskfordeath><relriskfordeath>  <age> 38</age> <sex>1</sex> <cat>2</cat> <value>1.0891887121455</value></relriskfordeath><relriskfordeath>  <age> 38</age> <sex>1</sex> <cat>3</cat> <value>1.42162497015529</value></relriskfordeath><relriskfordeath>  <age> 38</age> <sex>1</sex> <cat>4</cat> <value>2.01850022855497</value></relriskfordeath><relriskfordeath>  <age> 38</age> <sex>1</sex> <cat>5</cat> <value>0.888575434684502</value></relriskfordeath><relriskfordeath>  <age> 38</age> <sex>1</sex> <cat>6</cat> <value>1.0649741285898</value></relriskfordeath><relriskfordeath>  <age> 38</age> <sex>1</sex> <cat>7</cat> <value>1.35829138851207</value></relriskfordeath><relriskfordeath>  <age> 38</age> <sex>1</sex> <cat>8</cat> <value>1.87106926265251</value></relriskfordeath><relriskfordeath>  <age> 39</age> <sex>0</sex> <cat>1</cat> <value>0.961298964839004</value></relriskfordeath><relriskfordeath>  <age> 39</age> <sex>0</sex> <cat>2</cat> <value>1.1049119257122</value></relriskfordeath><relriskfordeath>  <age> 39</age> <sex>0</sex> <cat>3</cat> <value>1.40286972993071</value></relriskfordeath><relriskfordeath>  <age> 39</age> <sex>0</sex> <cat>4</cat> <value>1.81490708619537</value></relriskfordeath><relriskfordeath>  <age> 39</age> <sex>0</sex> <cat>5</cat> <value>0.951125485544532</value></relriskfordeath><relriskfordeath>  <age> 39</age> <sex>0</sex> <cat>6</cat> <value>1.07973928773801</value></relriskfordeath><relriskfordeath>  <age> 39</age> <sex>0</sex> <cat>7</cat> <value>1.33759957721287</value></relriskfordeath><relriskfordeath>  <age> 39</age> <sex>0</sex> <cat>8</cat> <value>1.67633989015292</value></relriskfordeath><relriskfordeath>  <age> 39</age> <sex>1</sex> <cat>1</cat> <value>0.896327178332235</value></relriskfordeath><relriskfordeath>  <age> 39</age> <sex>1</sex> <cat>2</cat> <value>1.0897533841328</value></relriskfordeath><relriskfordeath>  <age> 39</age> <sex>1</sex> <cat>3</cat> <value>1.42498497272289</value></relriskfordeath><relriskfordeath>  <age> 39</age> <sex>1</sex> <cat>4</cat> <value>2.02546985682592</value></relriskfordeath><relriskfordeath>  <age> 39</age> <sex>1</sex> <cat>5</cat> <value>0.890610226078687</value></relriskfordeath><relriskfordeath>  <age> 39</age> <sex>1</sex> <cat>6</cat> <value>1.06552767221483</value></relriskfordeath><relriskfordeath>  <age> 39</age> <sex>1</sex> <cat>7</cat> <value>1.36110488654226</value></relriskfordeath><relriskfordeath>  <age> 39</age> <sex>1</sex> <cat>8</cat> <value>1.87610027352128</value></relriskfordeath><relriskfordeath>  <age> 40</age> <sex>0</sex> <cat>1</cat> <value>0.96641223132926</value></relriskfordeath><relriskfordeath>  <age> 40</age> <sex>0</sex> <cat>2</cat> <value>1.09249473468992</value></relriskfordeath><relriskfordeath>  <age> 40</age> <sex>0</sex> <cat>3</cat> <value>1.34561296331603</value></relriskfordeath><relriskfordeath>  <age> 40</age> <sex>0</sex> <cat>4</cat> <value>1.690205751007</value></relriskfordeath><relriskfordeath>  <age> 40</age> <sex>0</sex> <cat>5</cat> <value>0.957405798296005</value></relriskfordeath><relriskfordeath>  <age> 40</age> <sex>0</sex> <cat>6</cat> <value>1.07055606277506</value></relriskfordeath><relriskfordeath>  <age> 40</age> <sex>0</sex> <cat>7</cat> <value>1.29063381714213</value></relriskfordeath><relriskfordeath>  <age> 40</age> <sex>0</sex> <cat>8</cat> <value>1.57718327850034</value></relriskfordeath><relriskfordeath>  <age> 40</age> <sex>1</sex> <cat>1</cat> <value>0.910636014347246</value></relriskfordeath><relriskfordeath>  <age> 40</age> <sex>1</sex> <cat>2</cat> <value>1.07841762320314</value></relriskfordeath><relriskfordeath>  <age> 40</age> <sex>1</sex> <cat>3</cat> <value>1.36387286092919</value></relriskfordeath><relriskfordeath>  <age> 40</age> <sex>1</sex> <cat>4</cat> <value>1.86228516422483</value></relriskfordeath><relriskfordeath>  <age> 40</age> <sex>1</sex> <cat>5</cat> <value>0.905354368338925</value></relriskfordeath><relriskfordeath>  <age> 40</age> <sex>1</sex> <cat>6</cat> <value>1.05732245028369</value></relriskfordeath><relriskfordeath>  <age> 40</age> <sex>1</sex> <cat>7</cat> <value>1.31033472954285</value></relriskfordeath><relriskfordeath>  <age> 40</age> <sex>1</sex> <cat>8</cat> <value>1.74007355733552</value></relriskfordeath><relriskfordeath>  <age> 41</age> <sex>0</sex> <cat>1</cat> <value>0.966773726109657</value></relriskfordeath><relriskfordeath>  <age> 41</age> <sex>0</sex> <cat>2</cat> <value>1.09345220870695</value></relriskfordeath><relriskfordeath>  <age> 41</age> <sex>0</sex> <cat>3</cat> <value>1.34561290070173</value></relriskfordeath><relriskfordeath>  <age> 41</age> <sex>0</sex> <cat>4</cat> <value>1.69303037853959</value></relriskfordeath><relriskfordeath>  <age> 41</age> <sex>0</sex> <cat>5</cat> <value>0.957753044763316</value></relriskfordeath><relriskfordeath>  <age> 41</age> <sex>0</sex> <cat>6</cat> <value>1.0714734135293</value></relriskfordeath><relriskfordeath>  <age> 41</age> <sex>0</sex> <cat>7</cat> <value>1.29074691163515</value></relriskfordeath><relriskfordeath>  <age> 41</age> <sex>0</sex> <cat>8</cat> <value>1.58006279300473</value></relriskfordeath><relriskfordeath>  <age> 41</age> <sex>1</sex> <cat>1</cat> <value>0.913136234063198</value></relriskfordeath><relriskfordeath>  <age> 41</age> <sex>1</sex> <cat>2</cat> <value>1.07817811298477</value></relriskfordeath><relriskfordeath>  <age> 41</age> <sex>1</sex> <cat>3</cat> <value>1.3627122469961</value></relriskfordeath><relriskfordeath>  <age> 41</age> <sex>1</sex> <cat>4</cat> <value>1.86258865446527</value></relriskfordeath><relriskfordeath>  <age> 41</age> <sex>1</sex> <cat>5</cat> <value>0.907651289029577</value></relriskfordeath><relriskfordeath>  <age> 41</age> <sex>1</sex> <cat>6</cat> <value>1.05710498697248</value></relriskfordeath><relriskfordeath>  <age> 41</age> <sex>1</sex> <cat>7</cat> <value>1.30963220955712</value></relriskfordeath><relriskfordeath>  <age> 41</age> <sex>1</sex> <cat>8</cat> <value>1.73947394981816</value></relriskfordeath><relriskfordeath>  <age> 42</age> <sex>0</sex> <cat>1</cat> <value>0.967604004132494</value></relriskfordeath><relriskfordeath>  <age> 42</age> <sex>0</sex> <cat>2</cat> <value>1.0950956549549</value></relriskfordeath><relriskfordeath>  <age> 42</age> <sex>0</sex> <cat>3</cat> <value>1.34711566018706</value></relriskfordeath><relriskfordeath>  <age> 42</age> <sex>0</sex> <cat>4</cat> <value>1.70037116438997</value></relriskfordeath><relriskfordeath>  <age> 42</age> <sex>0</sex> <cat>5</cat> <value>0.958552140696495</value></relriskfordeath><relriskfordeath>  <age> 42</age> <sex>0</sex> <cat>6</cat> <value>1.07300431320311</value></relriskfordeath><relriskfordeath>  <age> 42</age> <sex>0</sex> <cat>7</cat> <value>1.29224293480557</value></relriskfordeath><relriskfordeath>  <age> 42</age> <sex>0</sex> <cat>8</cat> <value>1.5857456291166</value></relriskfordeath><relriskfordeath>  <age> 42</age> <sex>1</sex> <cat>1</cat> <value>0.915802247485909</value></relriskfordeath><relriskfordeath>  <age> 42</age> <sex>1</sex> <cat>2</cat> <value>1.07891956440197</value></relriskfordeath><relriskfordeath>  <age> 42</age> <sex>1</sex> <cat>3</cat> <value>1.36590855693276</value></relriskfordeath><relriskfordeath>  <age> 42</age> <sex>1</sex> <cat>4</cat> <value>1.86200635098016</value></relriskfordeath><relriskfordeath>  <age> 42</age> <sex>1</sex> <cat>5</cat> <value>0.910103934392465</value></relriskfordeath><relriskfordeath>  <age> 42</age> <sex>1</sex> <cat>6</cat> <value>1.0578044919101</value></relriskfordeath><relriskfordeath>  <age> 42</age> <sex>1</sex> <cat>7</cat> <value>1.31233287616428</value></relriskfordeath><relriskfordeath>  <age> 42</age> <sex>1</sex> <cat>8</cat> <value>1.73829466193558</value></relriskfordeath><relriskfordeath>  <age> 43</age> <sex>0</sex> <cat>1</cat> <value>0.968119900599638</value></relriskfordeath><relriskfordeath>  <age> 43</age> <sex>0</sex> <cat>2</cat> <value>1.09655498160491</value></relriskfordeath><relriskfordeath>  <age> 43</age> <sex>0</sex> <cat>3</cat> <value>1.34810170389263</value></relriskfordeath><relriskfordeath>  <age> 43</age> <sex>0</sex> <cat>4</cat> <value>1.70511172545003</value></relriskfordeath><relriskfordeath>  <age> 43</age> <sex>0</sex> <cat>5</cat> <value>0.959053296884683</value></relriskfordeath><relriskfordeath>  <age> 43</age> <sex>0</sex> <cat>6</cat> <value>1.07439730194844</value></relriskfordeath><relriskfordeath>  <age> 43</age> <sex>0</sex> <cat>7</cat> <value>1.29315607456741</value></relriskfordeath><relriskfordeath>  <age> 43</age> <sex>0</sex> <cat>8</cat> <value>1.59010084220478</value></relriskfordeath><relriskfordeath>  <age> 43</age> <sex>1</sex> <cat>1</cat> <value>0.918654067840266</value></relriskfordeath><relriskfordeath>  <age> 43</age> <sex>1</sex> <cat>2</cat> <value>1.07920476466727</value></relriskfordeath><relriskfordeath>  <age> 43</age> <sex>1</sex> <cat>3</cat> <value>1.36572611251607</value></relriskfordeath><relriskfordeath>  <age> 43</age> <sex>1</sex> <cat>4</cat> <value>1.85947387046423</value></relriskfordeath><relriskfordeath>  <age> 43</age> <sex>1</sex> <cat>5</cat> <value>0.91272830525461</value></relriskfordeath><relriskfordeath>  <age> 43</age> <sex>1</sex> <cat>6</cat> <value>1.05805963027351</value></relriskfordeath><relriskfordeath>  <age> 43</age> <sex>1</sex> <cat>7</cat> <value>1.31237179043241</value></relriskfordeath><relriskfordeath>  <age> 43</age> <sex>1</sex> <cat>8</cat> <value>1.73534194804969</value></relriskfordeath><relriskfordeath>  <age> 44</age> <sex>0</sex> <cat>1</cat> <value>0.969195293999908</value></relriskfordeath><relriskfordeath>  <age> 44</age> <sex>0</sex> <cat>2</cat> <value>1.09844651725139</value></relriskfordeath><relriskfordeath>  <age> 44</age> <sex>0</sex> <cat>3</cat> <value>1.34870298341302</value></relriskfordeath><relriskfordeath>  <age> 44</age> <sex>0</sex> <cat>4</cat> <value>1.71100300672539</value></relriskfordeath><relriskfordeath>  <age> 44</age> <sex>0</sex> <cat>5</cat> <value>0.960097099970483</value></relriskfordeath><relriskfordeath>  <age> 44</age> <sex>0</sex> <cat>6</cat> <value>1.07616896020498</value></relriskfordeath><relriskfordeath>  <age> 44</age> <sex>0</sex> <cat>7</cat> <value>1.29382932913338</value></relriskfordeath><relriskfordeath>  <age> 44</age> <sex>0</sex> <cat>8</cat> <value>1.59522563544672</value></relriskfordeath><relriskfordeath>  <age> 44</age> <sex>1</sex> <cat>1</cat> <value>0.921602068792877</value></relriskfordeath><relriskfordeath>  <age> 44</age> <sex>1</sex> <cat>2</cat> <value>1.07959784530908</value></relriskfordeath><relriskfordeath>  <age> 44</age> <sex>1</sex> <cat>3</cat> <value>1.36573021987409</value></relriskfordeath><relriskfordeath>  <age> 44</age> <sex>1</sex> <cat>4</cat> <value>1.85749066048081</value></relriskfordeath><relriskfordeath>  <age> 44</age> <sex>1</sex> <cat>5</cat> <value>0.915443567794646</value></relriskfordeath><relriskfordeath>  <age> 44</age> <sex>1</sex> <cat>6</cat> <value>1.05842870489764</value></relriskfordeath><relriskfordeath>  <age> 44</age> <sex>1</sex> <cat>7</cat> <value>1.31235048513304</value></relriskfordeath><relriskfordeath>  <age> 44</age> <sex>1</sex> <cat>8</cat> <value>1.73317382711554</value></relriskfordeath><relriskfordeath>  <age> 45</age> <sex>0</sex> <cat>1</cat> <value>0.974163235768795</value></relriskfordeath><relriskfordeath>  <age> 45</age> <sex>0</sex> <cat>2</cat> <value>1.08594278179775</value></relriskfordeath><relriskfordeath>  <age> 45</age> <sex>0</sex> <cat>3</cat> <value>1.29482179496197</value></relriskfordeath><relriskfordeath>  <age> 45</age> <sex>0</sex> <cat>4</cat> <value>1.59304212589116</value></relriskfordeath><relriskfordeath>  <age> 45</age> <sex>0</sex> <cat>5</cat> <value>0.966275643537451</value></relriskfordeath><relriskfordeath>  <age> 45</age> <sex>0</sex> <cat>6</cat> <value>1.06684097514337</value></relriskfordeath><relriskfordeath>  <age> 45</age> <sex>0</sex> <cat>7</cat> <value>1.24951828164343</value></relriskfordeath><relriskfordeath>  <age> 45</age> <sex>0</sex> <cat>8</cat> <value>1.49917064859255</value></relriskfordeath><relriskfordeath>  <age> 45</age> <sex>1</sex> <cat>1</cat> <value>0.934667685459421</value></relriskfordeath><relriskfordeath>  <age> 45</age> <sex>1</sex> <cat>2</cat> <value>1.06882819450847</value></relriskfordeath><relriskfordeath>  <age> 45</age> <sex>1</sex> <cat>3</cat> <value>1.30841048737389</value></relriskfordeath><relriskfordeath>  <age> 45</age> <sex>1</sex> <cat>4</cat> <value>1.70241459803543</value></relriskfordeath><relriskfordeath>  <age> 45</age> <sex>1</sex> <cat>5</cat> <value>0.929086452354023</value></relriskfordeath><relriskfordeath>  <age> 45</age> <sex>1</sex> <cat>6</cat> <value>1.05070600998917</value></relriskfordeath><relriskfordeath>  <age> 45</age> <sex>1</sex> <cat>7</cat> <value>1.26430912944186</value></relriskfordeath><relriskfordeath>  <age> 45</age> <sex>1</sex> <cat>8</cat> <value>1.60345153510698</value></relriskfordeath><relriskfordeath>  <age> 46</age> <sex>0</sex> <cat>1</cat> <value>0.974855740317715</value></relriskfordeath><relriskfordeath>  <age> 46</age> <sex>0</sex> <cat>2</cat> <value>1.08748154361375</value></relriskfordeath><relriskfordeath>  <age> 46</age> <sex>0</sex> <cat>3</cat> <value>1.29535023418315</value></relriskfordeath><relriskfordeath>  <age> 46</age> <sex>0</sex> <cat>4</cat> <value>1.59845888463804</value></relriskfordeath><relriskfordeath>  <age> 46</age> <sex>0</sex> <cat>5</cat> <value>0.96694624214043</value></relriskfordeath><relriskfordeath>  <age> 46</age> <sex>0</sex> <cat>6</cat> <value>1.06831862226897</value></relriskfordeath><relriskfordeath>  <age> 46</age> <sex>0</sex> <cat>7</cat> <value>1.25010189246733</value></relriskfordeath><relriskfordeath>  <age> 46</age> <sex>0</sex> <cat>8</cat> <value>1.50364902167416</value></relriskfordeath><relriskfordeath>  <age> 46</age> <sex>1</sex> <cat>1</cat> <value>0.937328173323997</value></relriskfordeath><relriskfordeath>  <age> 46</age> <sex>1</sex> <cat>2</cat> <value>1.06907916536332</value></relriskfordeath><relriskfordeath>  <age> 46</age> <sex>1</sex> <cat>3</cat> <value>1.30457538530191</value></relriskfordeath><relriskfordeath>  <age> 46</age> <sex>1</sex> <cat>4</cat> <value>1.69011417638083</value></relriskfordeath><relriskfordeath>  <age> 46</age> <sex>1</sex> <cat>5</cat> <value>0.931543587094818</value></relriskfordeath><relriskfordeath>  <age> 46</age> <sex>1</sex> <cat>6</cat> <value>1.05095691190051</value></relriskfordeath><relriskfordeath>  <age> 46</age> <sex>1</sex> <cat>7</cat> <value>1.26067208915807</value></relriskfordeath><relriskfordeath>  <age> 46</age> <sex>1</sex> <cat>8</cat> <value>1.59336565837996</value></relriskfordeath><relriskfordeath>  <age> 47</age> <sex>0</sex> <cat>1</cat> <value>0.975654226094837</value></relriskfordeath><relriskfordeath>  <age> 47</age> <sex>0</sex> <cat>2</cat> <value>1.08950065958381</value></relriskfordeath><relriskfordeath>  <age> 47</age> <sex>0</sex> <cat>3</cat> <value>1.29585351979756</value></relriskfordeath><relriskfordeath>  <age> 47</age> <sex>0</sex> <cat>4</cat> <value>1.59793978275172</value></relriskfordeath><relriskfordeath>  <age> 47</age> <sex>0</sex> <cat>5</cat> <value>0.96771378670704</value></relriskfordeath><relriskfordeath>  <age> 47</age> <sex>0</sex> <cat>6</cat> <value>1.07022348218377</value></relriskfordeath><relriskfordeath>  <age> 47</age> <sex>0</sex> <cat>7</cat> <value>1.25064736295602</value></relriskfordeath><relriskfordeath>  <age> 47</age> <sex>0</sex> <cat>8</cat> <value>1.50385183599985</value></relriskfordeath><relriskfordeath>  <age> 47</age> <sex>1</sex> <cat>1</cat> <value>0.939947047864561</value></relriskfordeath><relriskfordeath>  <age> 47</age> <sex>1</sex> <cat>2</cat> <value>1.06981933954382</value></relriskfordeath><relriskfordeath>  <age> 47</age> <sex>1</sex> <cat>3</cat> <value>1.30473013789244</value></relriskfordeath><relriskfordeath>  <age> 47</age> <sex>1</sex> <cat>4</cat> <value>1.68751964650162</value></relriskfordeath><relriskfordeath>  <age> 47</age> <sex>1</sex> <cat>5</cat> <value>0.933960883643737</value></relriskfordeath><relriskfordeath>  <age> 47</age> <sex>1</sex> <cat>6</cat> <value>1.05164542668707</value></relriskfordeath><relriskfordeath>  <age> 47</age> <sex>1</sex> <cat>7</cat> <value>1.26080678210131</value></relriskfordeath><relriskfordeath>  <age> 47</age> <sex>1</sex> <cat>8</cat> <value>1.59100880605545</value></relriskfordeath><relriskfordeath>  <age> 48</age> <sex>0</sex> <cat>1</cat> <value>0.976411892495563</value></relriskfordeath><relriskfordeath>  <age> 48</age> <sex>0</sex> <cat>2</cat> <value>1.09142330908081</value></relriskfordeath><relriskfordeath>  <age> 48</age> <sex>0</sex> <cat>3</cat> <value>1.29670842311832</value></relriskfordeath><relriskfordeath>  <age> 48</age> <sex>0</sex> <cat>4</cat> <value>1.60170722216385</value></relriskfordeath><relriskfordeath>  <age> 48</age> <sex>0</sex> <cat>5</cat> <value>0.968443996174996</value></relriskfordeath><relriskfordeath>  <age> 48</age> <sex>0</sex> <cat>6</cat> <value>1.07203439256837</value></relriskfordeath><relriskfordeath>  <age> 48</age> <sex>0</sex> <cat>7</cat> <value>1.25166453758049</value></relriskfordeath><relriskfordeath>  <age> 48</age> <sex>0</sex> <cat>8</cat> <value>1.50677590298866</value></relriskfordeath><relriskfordeath>  <age> 48</age> <sex>1</sex> <cat>1</cat> <value>0.942539760153741</value></relriskfordeath><relriskfordeath>  <age> 48</age> <sex>1</sex> <cat>2</cat> <value>1.07074556119708</value></relriskfordeath><relriskfordeath>  <age> 48</age> <sex>1</sex> <cat>3</cat> <value>1.30504061667263</value></relriskfordeath><relriskfordeath>  <age> 48</age> <sex>1</sex> <cat>4</cat> <value>1.68507313319949</value></relriskfordeath><relriskfordeath>  <age> 48</age> <sex>1</sex> <cat>5</cat> <value>0.936356357124234</value></relriskfordeath><relriskfordeath>  <age> 48</age> <sex>1</sex> <cat>6</cat> <value>1.05251039687949</value></relriskfordeath><relriskfordeath>  <age> 48</age> <sex>1</sex> <cat>7</cat> <value>1.2610262870638</value></relriskfordeath><relriskfordeath>  <age> 48</age> <sex>1</sex> <cat>8</cat> <value>1.58885609922422</value></relriskfordeath><relriskfordeath>  <age> 49</age> <sex>0</sex> <cat>1</cat> <value>0.97693937278519</value></relriskfordeath><relriskfordeath>  <age> 49</age> <sex>0</sex> <cat>2</cat> <value>1.09312071024353</value></relriskfordeath><relriskfordeath>  <age> 49</age> <sex>0</sex> <cat>3</cat> <value>1.29727771005045</value></relriskfordeath><relriskfordeath>  <age> 49</age> <sex>0</sex> <cat>4</cat> <value>1.60610408452649</value></relriskfordeath><relriskfordeath>  <age> 49</age> <sex>0</sex> <cat>5</cat> <value>0.968997283139569</value></relriskfordeath><relriskfordeath>  <age> 49</age> <sex>0</sex> <cat>6</cat> <value>1.07365804950279</value></relriskfordeath><relriskfordeath>  <age> 49</age> <sex>0</sex> <cat>7</cat> <value>1.25234637534803</value></relriskfordeath><relriskfordeath>  <age> 49</age> <sex>0</sex> <cat>8</cat> <value>1.51045403174705</value></relriskfordeath><relriskfordeath>  <age> 49</age> <sex>1</sex> <cat>1</cat> <value>0.944970313884327</value></relriskfordeath><relriskfordeath>  <age> 49</age> <sex>1</sex> <cat>2</cat> <value>1.0712789207242</value></relriskfordeath><relriskfordeath>  <age> 49</age> <sex>1</sex> <cat>3</cat> <value>1.30313740393757</value></relriskfordeath><relriskfordeath>  <age> 49</age> <sex>1</sex> <cat>4</cat> <value>1.67869473070741</value></relriskfordeath><relriskfordeath>  <age> 49</age> <sex>1</sex> <cat>5</cat> <value>0.938602290362294</value></relriskfordeath><relriskfordeath>  <age> 49</age> <sex>1</sex> <cat>6</cat> <value>1.05302518444009</value></relriskfordeath><relriskfordeath>  <age> 49</age> <sex>1</sex> <cat>7</cat> <value>1.25907575420472</value></relriskfordeath><relriskfordeath>  <age> 49</age> <sex>1</sex> <cat>8</cat> <value>1.58444573035318</value></relriskfordeath><relriskfordeath>  <age> 50</age> <sex>0</sex> <cat>1</cat> <value>0.981263686676389</value></relriskfordeath><relriskfordeath>  <age> 50</age> <sex>0</sex> <cat>2</cat> <value>1.07960931113096</value></relriskfordeath><relriskfordeath>  <age> 50</age> <sex>0</sex> <cat>3</cat> <value>1.24539934914363</value></relriskfordeath><relriskfordeath>  <age> 50</age> <sex>0</sex> <cat>4</cat> <value>1.48989303386081</value></relriskfordeath><relriskfordeath>  <age> 50</age> <sex>0</sex> <cat>5</cat> <value>0.974454447739297</value></relriskfordeath><relriskfordeath>  <age> 50</age> <sex>0</sex> <cat>6</cat> <value>1.06326237571201</value></relriskfordeath><relriskfordeath>  <age> 50</age> <sex>0</sex> <cat>7</cat> <value>1.20910510030133</value></relriskfordeath><relriskfordeath>  <age> 50</age> <sex>0</sex> <cat>8</cat> <value>1.41622303760018</value></relriskfordeath><relriskfordeath>  <age> 50</age> <sex>1</sex> <cat>1</cat> <value>0.955610960040716</value></relriskfordeath><relriskfordeath>  <age> 50</age> <sex>1</sex> <cat>2</cat> <value>1.06001582837704</value></relriskfordeath><relriskfordeath>  <age> 50</age> <sex>1</sex> <cat>3</cat> <value>1.24737351660324</value></relriskfordeath><relriskfordeath>  <age> 50</age> <sex>1</sex> <cat>4</cat> <value>1.54285087678874</value></relriskfordeath><relriskfordeath>  <age> 50</age> <sex>1</sex> <cat>5</cat> <value>0.949997534937863</value></relriskfordeath><relriskfordeath>  <age> 50</age> <sex>1</sex> <cat>6</cat> <value>1.04493021209402</value></relriskfordeath><relriskfordeath>  <age> 50</age> <sex>1</sex> <cat>7</cat> <value>1.21284929354307</value></relriskfordeath><relriskfordeath>  <age> 50</age> <sex>1</sex> <cat>8</cat> <value>1.473203053996</value></relriskfordeath><relriskfordeath>  <age> 51</age> <sex>0</sex> <cat>1</cat> <value>0.981814301353588</value></relriskfordeath><relriskfordeath>  <age> 51</age> <sex>0</sex> <cat>2</cat> <value>1.08120595869097</value></relriskfordeath><relriskfordeath>  <age> 51</age> <sex>0</sex> <cat>3</cat> <value>1.24596773827797</value></relriskfordeath><relriskfordeath>  <age> 51</age> <sex>0</sex> <cat>4</cat> <value>1.49275417910636</value></relriskfordeath><relriskfordeath>  <age> 51</age> <sex>0</sex> <cat>5</cat> <value>0.97498215142348</value></relriskfordeath><relriskfordeath>  <age> 51</age> <sex>0</sex> <cat>6</cat> <value>1.06477621029892</value></relriskfordeath><relriskfordeath>  <age> 51</age> <sex>0</sex> <cat>7</cat> <value>1.20978733617369</value></relriskfordeath><relriskfordeath>  <age> 51</age> <sex>0</sex> <cat>8</cat> <value>1.41875409421282</value></relriskfordeath><relriskfordeath>  <age> 51</age> <sex>1</sex> <cat>1</cat> <value>0.957607739245483</value></relriskfordeath><relriskfordeath>  <age> 51</age> <sex>1</sex> <cat>2</cat> <value>1.06120072707101</value></relriskfordeath><relriskfordeath>  <age> 51</age> <sex>1</sex> <cat>3</cat> <value>1.25013985437327</value></relriskfordeath><relriskfordeath>  <age> 51</age> <sex>1</sex> <cat>4</cat> <value>1.54977847077309</value></relriskfordeath><relriskfordeath>  <age> 51</age> <sex>1</sex> <cat>5</cat> <value>0.951840139551055</value></relriskfordeath><relriskfordeath>  <age> 51</age> <sex>1</sex> <cat>6</cat> <value>1.0460260565932</value></relriskfordeath><relriskfordeath>  <age> 51</age> <sex>1</sex> <cat>7</cat> <value>1.21533138724515</value></relriskfordeath><relriskfordeath>  <age> 51</age> <sex>1</sex> <cat>8</cat> <value>1.47906581314909</value></relriskfordeath><relriskfordeath>  <age> 52</age> <sex>0</sex> <cat>1</cat> <value>0.982255223571623</value></relriskfordeath><relriskfordeath>  <age> 52</age> <sex>0</sex> <cat>2</cat> <value>1.08254357026096</value></relriskfordeath><relriskfordeath>  <age> 52</age> <sex>0</sex> <cat>3</cat> <value>1.246064471687</value></relriskfordeath><relriskfordeath>  <age> 52</age> <sex>0</sex> <cat>4</cat> <value>1.49566062562401</value></relriskfordeath><relriskfordeath>  <age> 52</age> <sex>0</sex> <cat>5</cat> <value>0.975434891949288</value></relriskfordeath><relriskfordeath>  <age> 52</age> <sex>0</sex> <cat>6</cat> <value>1.06604377778981</value></relriskfordeath><relriskfordeath>  <age> 52</age> <sex>0</sex> <cat>7</cat> <value>1.2101124412774</value></relriskfordeath><relriskfordeath>  <age> 52</age> <sex>0</sex> <cat>8</cat> <value>1.42127430725702</value></relriskfordeath><relriskfordeath>  <age> 52</age> <sex>1</sex> <cat>1</cat> <value>0.959479351533866</value></relriskfordeath><relriskfordeath>  <age> 52</age> <sex>1</sex> <cat>2</cat> <value>1.0620035985867</value></relriskfordeath><relriskfordeath>  <age> 52</age> <sex>1</sex> <cat>3</cat> <value>1.24974361362219</value></relriskfordeath><relriskfordeath>  <age> 52</age> <sex>1</sex> <cat>4</cat> <value>1.54948100708171</value></relriskfordeath><relriskfordeath>  <age> 52</age> <sex>1</sex> <cat>5</cat> <value>0.953570558389234</value></relriskfordeath><relriskfordeath>  <age> 52</age> <sex>1</sex> <cat>6</cat> <value>1.0467679656678</value></relriskfordeath><relriskfordeath>  <age> 52</age> <sex>1</sex> <cat>7</cat> <value>1.21511900499346</value></relriskfordeath><relriskfordeath>  <age> 52</age> <sex>1</sex> <cat>8</cat> <value>1.47837619810542</value></relriskfordeath><relriskfordeath>  <age> 53</age> <sex>0</sex> <cat>1</cat> <value>0.982716529701071</value></relriskfordeath><relriskfordeath>  <age> 53</age> <sex>0</sex> <cat>2</cat> <value>1.08455995120871</value></relriskfordeath><relriskfordeath>  <age> 53</age> <sex>0</sex> <cat>3</cat> <value>1.24725972242294</value></relriskfordeath><relriskfordeath>  <age> 53</age> <sex>0</sex> <cat>4</cat> <value>1.49581963464788</value></relriskfordeath><relriskfordeath>  <age> 53</age> <sex>0</sex> <cat>5</cat> <value>0.975900511279868</value></relriskfordeath><relriskfordeath>  <age> 53</age> <sex>0</sex> <cat>6</cat> <value>1.06795388878312</value></relriskfordeath><relriskfordeath>  <age> 53</age> <sex>0</sex> <cat>7</cat> <value>1.21118686833571</value></relriskfordeath><relriskfordeath>  <age> 53</age> <sex>0</sex> <cat>8</cat> <value>1.42210664770081</value></relriskfordeath><relriskfordeath>  <age> 53</age> <sex>1</sex> <cat>1</cat> <value>0.961287261917736</value></relriskfordeath><relriskfordeath>  <age> 53</age> <sex>1</sex> <cat>2</cat> <value>1.06291822505874</value></relriskfordeath><relriskfordeath>  <age> 53</age> <sex>1</sex> <cat>3</cat> <value>1.24886160958695</value></relriskfordeath><relriskfordeath>  <age> 53</age> <sex>1</sex> <cat>4</cat> <value>1.54693745029674</value></relriskfordeath><relriskfordeath>  <age> 53</age> <sex>1</sex> <cat>5</cat> <value>0.955244744447375</value></relriskfordeath><relriskfordeath>  <age> 53</age> <sex>1</sex> <cat>6</cat> <value>1.04763173315282</value></relriskfordeath><relriskfordeath>  <age> 53</age> <sex>1</sex> <cat>7</cat> <value>1.21428217605734</value></relriskfordeath><relriskfordeath>  <age> 53</age> <sex>1</sex> <cat>8</cat> <value>1.47604712505956</value></relriskfordeath><relriskfordeath>  <age> 54</age> <sex>0</sex> <cat>1</cat> <value>0.983507199723485</value></relriskfordeath><relriskfordeath>  <age> 54</age> <sex>0</sex> <cat>2</cat> <value>1.08610787885466</value></relriskfordeath><relriskfordeath>  <age> 54</age> <sex>0</sex> <cat>3</cat> <value>1.24751986692277</value></relriskfordeath><relriskfordeath>  <age> 54</age> <sex>0</sex> <cat>4</cat> <value>1.49806850358563</value></relriskfordeath><relriskfordeath>  <age> 54</age> <sex>0</sex> <cat>5</cat> <value>0.976646675002384</value></relriskfordeath><relriskfordeath>  <age> 54</age> <sex>0</sex> <cat>6</cat> <value>1.06940660481822</value></relriskfordeath><relriskfordeath>  <age> 54</age> <sex>0</sex> <cat>7</cat> <value>1.21167585568138</value></relriskfordeath><relriskfordeath>  <age> 54</age> <sex>0</sex> <cat>8</cat> <value>1.42404778022194</value></relriskfordeath><relriskfordeath>  <age> 54</age> <sex>1</sex> <cat>1</cat> <value>0.962952427496793</value></relriskfordeath><relriskfordeath>  <age> 54</age> <sex>1</sex> <cat>2</cat> <value>1.06421978965735</value></relriskfordeath><relriskfordeath>  <age> 54</age> <sex>1</sex> <cat>3</cat> <value>1.25035742777888</value></relriskfordeath><relriskfordeath>  <age> 54</age> <sex>1</sex> <cat>4</cat> <value>1.54935200810304</value></relriskfordeath><relriskfordeath>  <age> 54</age> <sex>1</sex> <cat>5</cat> <value>0.956781902970412</value></relriskfordeath><relriskfordeath>  <age> 54</age> <sex>1</sex> <cat>6</cat> <value>1.04882735639641</value></relriskfordeath><relriskfordeath>  <age> 54</age> <sex>1</sex> <cat>7</cat> <value>1.21574804960703</value></relriskfordeath><relriskfordeath>  <age> 54</age> <sex>1</sex> <cat>8</cat> <value>1.47789650513313</value></relriskfordeath><relriskfordeath>  <age> 55</age> <sex>0</sex> <cat>1</cat> <value>0.986952049725407</value></relriskfordeath><relriskfordeath>  <age> 55</age> <sex>0</sex> <cat>2</cat> <value>1.07046545312116</value></relriskfordeath><relriskfordeath>  <age> 55</age> <sex>0</sex> <cat>3</cat> <value>1.19726704764938</value></relriskfordeath><relriskfordeath>  <age> 55</age> <sex>0</sex> <cat>4</cat> <value>1.39087273893989</value></relriskfordeath><relriskfordeath>  <age> 55</age> <sex>0</sex> <cat>5</cat> <value>0.981368590560342</value></relriskfordeath><relriskfordeath>  <age> 55</age> <sex>0</sex> <cat>6</cat> <value>1.05707951343393</value></relriskfordeath><relriskfordeath>  <age> 55</age> <sex>0</sex> <cat>7</cat> <value>1.16931998597444</value></relriskfordeath><relriskfordeath>  <age> 55</age> <sex>0</sex> <cat>8</cat> <value>1.33471313370312</value></relriskfordeath><relriskfordeath>  <age> 55</age> <sex>1</sex> <cat>1</cat> <value>0.971198023664424</value></relriskfordeath><relriskfordeath>  <age> 55</age> <sex>1</sex> <cat>2</cat> <value>1.05240100836662</value></relriskfordeath><relriskfordeath>  <age> 55</age> <sex>1</sex> <cat>3</cat> <value>1.19700478165048</value></relriskfordeath><relriskfordeath>  <age> 55</age> <sex>1</sex> <cat>4</cat> <value>1.4227844943587</value></relriskfordeath><relriskfordeath>  <age> 55</age> <sex>1</sex> <cat>5</cat> <value>0.966073030318709</value></relriskfordeath><relriskfordeath>  <age> 55</age> <sex>1</sex> <cat>6</cat> <value>1.04001952397739</value></relriskfordeath><relriskfordeath>  <age> 55</age> <sex>1</sex> <cat>7</cat> <value>1.17018805240487</value></relriskfordeath><relriskfordeath>  <age> 55</age> <sex>1</sex> <cat>8</cat> <value>1.369836102044</value></relriskfordeath><relriskfordeath>  <age> 56</age> <sex>0</sex> <cat>1</cat> <value>0.98742934577043</value></relriskfordeath><relriskfordeath>  <age> 56</age> <sex>0</sex> <cat>2</cat> <value>1.07167851185723</value></relriskfordeath><relriskfordeath>  <age> 56</age> <sex>0</sex> <cat>3</cat> <value>1.19763567860267</value></relriskfordeath><relriskfordeath>  <age> 56</age> <sex>0</sex> <cat>4</cat> <value>1.39173060081745</value></relriskfordeath><relriskfordeath>  <age> 56</age> <sex>0</sex> <cat>5</cat> <value>0.981858563183652</value></relriskfordeath><relriskfordeath>  <age> 56</age> <sex>0</sex> <cat>6</cat> <value>1.05822647197816</value></relriskfordeath><relriskfordeath>  <age> 56</age> <sex>0</sex> <cat>7</cat> <value>1.16974723393705</value></relriskfordeath><relriskfordeath>  <age> 56</age> <sex>0</sex> <cat>8</cat> <value>1.33587525307162</value></relriskfordeath><relriskfordeath>  <age> 56</age> <sex>1</sex> <cat>1</cat> <value>0.972430507692137</value></relriskfordeath><relriskfordeath>  <age> 56</age> <sex>1</sex> <cat>2</cat> <value>1.05351039882896</value></relriskfordeath><relriskfordeath>  <age> 56</age> <sex>1</sex> <cat>3</cat> <value>1.19801756886609</value></relriskfordeath><relriskfordeath>  <age> 56</age> <sex>1</sex> <cat>4</cat> <value>1.42533899829771</value></relriskfordeath><relriskfordeath>  <age> 56</age> <sex>1</sex> <cat>5</cat> <value>0.967221054050497</value></relriskfordeath><relriskfordeath>  <age> 56</age> <sex>1</sex> <cat>6</cat> <value>1.04104684906583</value></relriskfordeath><relriskfordeath>  <age> 56</age> <sex>1</sex> <cat>7</cat> <value>1.17107801324978</value></relriskfordeath><relriskfordeath>  <age> 56</age> <sex>1</sex> <cat>8</cat> <value>1.37217978130323</value></relriskfordeath><relriskfordeath>  <age> 57</age> <sex>0</sex> <cat>1</cat> <value>0.987509344591659</value></relriskfordeath><relriskfordeath>  <age> 57</age> <sex>0</sex> <cat>2</cat> <value>1.07278130384638</value></relriskfordeath><relriskfordeath>  <age> 57</age> <sex>0</sex> <cat>3</cat> <value>1.19811408617434</value></relriskfordeath><relriskfordeath>  <age> 57</age> <sex>0</sex> <cat>4</cat> <value>1.3923656267991</value></relriskfordeath><relriskfordeath>  <age> 57</age> <sex>0</sex> <cat>5</cat> <value>0.981973588483713</value></relriskfordeath><relriskfordeath>  <age> 57</age> <sex>0</sex> <cat>6</cat> <value>1.05928086230304</value></relriskfordeath><relriskfordeath>  <age> 57</age> <sex>0</sex> <cat>7</cat> <value>1.17029627417254</value></relriskfordeath><relriskfordeath>  <age> 57</age> <sex>0</sex> <cat>8</cat> <value>1.33657027122322</value></relriskfordeath><relriskfordeath>  <age> 57</age> <sex>1</sex> <cat>1</cat> <value>0.973619048141289</value></relriskfordeath><relriskfordeath>  <age> 57</age> <sex>1</sex> <cat>2</cat> <value>1.05464744426506</value></relriskfordeath><relriskfordeath>  <age> 57</age> <sex>1</sex> <cat>3</cat> <value>1.19863158775805</value></relriskfordeath><relriskfordeath>  <age> 57</age> <sex>1</sex> <cat>4</cat> <value>1.42707450211672</value></relriskfordeath><relriskfordeath>  <age> 57</age> <sex>1</sex> <cat>5</cat> <value>0.968323352213708</value></relriskfordeath><relriskfordeath>  <age> 57</age> <sex>1</sex> <cat>6</cat> <value>1.04211154054059</value></relriskfordeath><relriskfordeath>  <age> 57</age> <sex>1</sex> <cat>7</cat> <value>1.17161654963253</value></relriskfordeath><relriskfordeath>  <age> 57</age> <sex>1</sex> <cat>8</cat> <value>1.37366572942215</value></relriskfordeath><relriskfordeath>  <age> 58</age> <sex>0</sex> <cat>1</cat> <value>0.988076127812759</value></relriskfordeath><relriskfordeath>  <age> 58</age> <sex>0</sex> <cat>2</cat> <value>1.07379979445192</value></relriskfordeath><relriskfordeath>  <age> 58</age> <sex>0</sex> <cat>3</cat> <value>1.19889081122656</value></relriskfordeath><relriskfordeath>  <age> 58</age> <sex>0</sex> <cat>4</cat> <value>1.39589178106422</value></relriskfordeath><relriskfordeath>  <age> 58</age> <sex>0</sex> <cat>5</cat> <value>0.982491075119918</value></relriskfordeath><relriskfordeath>  <age> 58</age> <sex>0</sex> <cat>6</cat> <value>1.06024642845524</value></relriskfordeath><relriskfordeath>  <age> 58</age> <sex>0</sex> <cat>7</cat> <value>1.17111374486224</value></relriskfordeath><relriskfordeath>  <age> 58</age> <sex>0</sex> <cat>8</cat> <value>1.33979054465263</value></relriskfordeath><relriskfordeath>  <age> 58</age> <sex>1</sex> <cat>1</cat> <value>0.974628831842702</value></relriskfordeath><relriskfordeath>  <age> 58</age> <sex>1</sex> <cat>2</cat> <value>1.05568084167618</value></relriskfordeath><relriskfordeath>  <age> 58</age> <sex>1</sex> <cat>3</cat> <value>1.19862181080097</value></relriskfordeath><relriskfordeath>  <age> 58</age> <sex>1</sex> <cat>4</cat> <value>1.42620671653072</value></relriskfordeath><relriskfordeath>  <age> 58</age> <sex>1</sex> <cat>5</cat> <value>0.969266062694505</value></relriskfordeath><relriskfordeath>  <age> 58</age> <sex>1</sex> <cat>6</cat> <value>1.04306806822487</value></relriskfordeath><relriskfordeath>  <age> 58</age> <sex>1</sex> <cat>7</cat> <value>1.17164951518931</value></relriskfordeath><relriskfordeath>  <age> 58</age> <sex>1</sex> <cat>8</cat> <value>1.37291288351113</value></relriskfordeath><relriskfordeath>  <age> 59</age> <sex>0</sex> <cat>1</cat> <value>0.988300774808593</value></relriskfordeath><relriskfordeath>  <age> 59</age> <sex>0</sex> <cat>2</cat> <value>1.07470354753693</value></relriskfordeath><relriskfordeath>  <age> 59</age> <sex>0</sex> <cat>3</cat> <value>1.19956168599849</value></relriskfordeath><relriskfordeath>  <age> 59</age> <sex>0</sex> <cat>4</cat> <value>1.39825706458653</value></relriskfordeath><relriskfordeath>  <age> 59</age> <sex>0</sex> <cat>5</cat> <value>0.982712826250058</value></relriskfordeath><relriskfordeath>  <age> 59</age> <sex>0</sex> <cat>6</cat> <value>1.06111115204482</value></relriskfordeath><relriskfordeath>  <age> 59</age> <sex>0</sex> <cat>7</cat> <value>1.17183739829315</value></relriskfordeath><relriskfordeath>  <age> 59</age> <sex>0</sex> <cat>8</cat> <value>1.34193798620707</value></relriskfordeath><relriskfordeath>  <age> 59</age> <sex>1</sex> <cat>1</cat> <value>0.975582321722444</value></relriskfordeath><relriskfordeath>  <age> 59</age> <sex>1</sex> <cat>2</cat> <value>1.05659252148911</value></relriskfordeath><relriskfordeath>  <age> 59</age> <sex>1</sex> <cat>3</cat> <value>1.19850185213011</value></relriskfordeath><relriskfordeath>  <age> 59</age> <sex>1</sex> <cat>4</cat> <value>1.4269246578525</value></relriskfordeath><relriskfordeath>  <age> 59</age> <sex>1</sex> <cat>5</cat> <value>0.970152486801659</value></relriskfordeath><relriskfordeath>  <age> 59</age> <sex>1</sex> <cat>6</cat> <value>1.04391647479326</value></relriskfordeath><relriskfordeath>  <age> 59</age> <sex>1</sex> <cat>7</cat> <value>1.17162201918515</value></relriskfordeath><relriskfordeath>  <age> 59</age> <sex>1</sex> <cat>8</cat> <value>1.37342427025235</value></relriskfordeath><relriskfordeath>  <age> 60</age> <sex>0</sex> <cat>1</cat> <value>0.991131018276679</value></relriskfordeath><relriskfordeath>  <age> 60</age> <sex>0</sex> <cat>2</cat> <value>1.05732322743644</value></relriskfordeath><relriskfordeath>  <age> 60</age> <sex>0</sex> <cat>3</cat> <value>1.14980288325654</value></relriskfordeath><relriskfordeath>  <age> 60</age> <sex>0</sex> <cat>4</cat> <value>1.29341251052006</value></relriskfordeath><relriskfordeath>  <age> 60</age> <sex>0</sex> <cat>5</cat> <value>0.986851083262723</value></relriskfordeath><relriskfordeath>  <age> 60</age> <sex>0</sex> <cat>6</cat> <value>1.04705709672025</value></relriskfordeath><relriskfordeath>  <age> 60</age> <sex>0</sex> <cat>7</cat> <value>1.12943494856276</value></relriskfordeath><relriskfordeath>  <age> 60</age> <sex>0</sex> <cat>8</cat> <value>1.25350817478507</value></relriskfordeath><relriskfordeath>  <age> 60</age> <sex>1</sex> <cat>1</cat> <value>0.981969182180869</value></relriskfordeath><relriskfordeath>  <age> 60</age> <sex>1</sex> <cat>2</cat> <value>1.0439355654917</value></relriskfordeath><relriskfordeath>  <age> 60</age> <sex>1</sex> <cat>3</cat> <value>1.14927646509703</value></relriskfordeath><relriskfordeath>  <age> 60</age> <sex>1</sex> <cat>4</cat> <value>1.31406023896623</value></relriskfordeath><relriskfordeath>  <age> 60</age> <sex>1</sex> <cat>5</cat> <value>0.977747691354819</value></relriskfordeath><relriskfordeath>  <age> 60</age> <sex>1</sex> <cat>6</cat> <value>1.03428593948615</value></relriskfordeath><relriskfordeath>  <age> 60</age> <sex>1</sex> <cat>7</cat> <value>1.12944297557551</value></relriskfordeath><relriskfordeath>  <age> 60</age> <sex>1</sex> <cat>8</cat> <value>1.27615539820512</value></relriskfordeath><relriskfordeath>  <age> 61</age> <sex>0</sex> <cat>1</cat> <value>0.991293322578929</value></relriskfordeath><relriskfordeath>  <age> 61</age> <sex>0</sex> <cat>2</cat> <value>1.05782718099867</value></relriskfordeath><relriskfordeath>  <age> 61</age> <sex>0</sex> <cat>3</cat> <value>1.15005512208163</value></relriskfordeath><relriskfordeath>  <age> 61</age> <sex>0</sex> <cat>4</cat> <value>1.29455562163748</value></relriskfordeath><relriskfordeath>  <age> 61</age> <sex>0</sex> <cat>5</cat> <value>0.987013026202039</value></relriskfordeath><relriskfordeath>  <age> 61</age> <sex>0</sex> <cat>6</cat> <value>1.0475385470836</value></relriskfordeath><relriskfordeath>  <age> 61</age> <sex>0</sex> <cat>7</cat> <value>1.12976228618</value></relriskfordeath><relriskfordeath>  <age> 61</age> <sex>0</sex> <cat>8</cat> <value>1.25458537110515</value></relriskfordeath><relriskfordeath>  <age> 61</age> <sex>1</sex> <cat>1</cat> <value>0.982542025862367</value></relriskfordeath><relriskfordeath>  <age> 61</age> <sex>1</sex> <cat>2</cat> <value>1.04459699967865</value></relriskfordeath><relriskfordeath>  <age> 61</age> <sex>1</sex> <cat>3</cat> <value>1.1492561565105</value></relriskfordeath><relriskfordeath>  <age> 61</age> <sex>1</sex> <cat>4</cat> <value>1.3147798066424</value></relriskfordeath><relriskfordeath>  <age> 61</age> <sex>1</sex> <cat>5</cat> <value>0.978283187441184</value></relriskfordeath><relriskfordeath>  <age> 61</age> <sex>1</sex> <cat>6</cat> <value>1.03490227088736</value></relriskfordeath><relriskfordeath>  <age> 61</age> <sex>1</sex> <cat>7</cat> <value>1.12946326061669</value></relriskfordeath><relriskfordeath>  <age> 61</age> <sex>1</sex> <cat>8</cat> <value>1.27680987064501</value></relriskfordeath><relriskfordeath>  <age> 62</age> <sex>0</sex> <cat>1</cat> <value>0.991692212745635</value></relriskfordeath><relriskfordeath>  <age> 62</age> <sex>0</sex> <cat>2</cat> <value>1.05834106623149</value></relriskfordeath><relriskfordeath>  <age> 62</age> <sex>0</sex> <cat>3</cat> <value>1.15014310510823</value></relriskfordeath><relriskfordeath>  <age> 62</age> <sex>0</sex> <cat>4</cat> <value>1.29507846588551</value></relriskfordeath><relriskfordeath>  <age> 62</age> <sex>0</sex> <cat>5</cat> <value>0.987367048892737</value></relriskfordeath><relriskfordeath>  <age> 62</age> <sex>0</sex> <cat>6</cat> <value>1.04802909967473</value></relriskfordeath><relriskfordeath>  <age> 62</age> <sex>0</sex> <cat>7</cat> <value>1.12988325361433</value></relriskfordeath><relriskfordeath>  <age> 62</age> <sex>0</sex> <cat>8</cat> <value>1.2553480370342</value></relriskfordeath><relriskfordeath>  <age> 62</age> <sex>1</sex> <cat>1</cat> <value>0.983267346226283</value></relriskfordeath><relriskfordeath>  <age> 62</age> <sex>1</sex> <cat>2</cat> <value>1.04555117431868</value></relriskfordeath><relriskfordeath>  <age> 62</age> <sex>1</sex> <cat>3</cat> <value>1.14921896623282</value></relriskfordeath><relriskfordeath>  <age> 62</age> <sex>1</sex> <cat>4</cat> <value>1.3141784333949</value></relriskfordeath><relriskfordeath>  <age> 62</age> <sex>1</sex> <cat>5</cat> <value>0.978958068364026</value></relriskfordeath><relriskfordeath>  <age> 62</age> <sex>1</sex> <cat>6</cat> <value>1.03578935889166</value></relriskfordeath><relriskfordeath>  <age> 62</age> <sex>1</sex> <cat>7</cat> <value>1.12943924935092</value></relriskfordeath><relriskfordeath>  <age> 62</age> <sex>1</sex> <cat>8</cat> <value>1.27634065182502</value></relriskfordeath><relriskfordeath>  <age> 63</age> <sex>0</sex> <cat>1</cat> <value>0.99161620839255</value></relriskfordeath><relriskfordeath>  <age> 63</age> <sex>0</sex> <cat>2</cat> <value>1.05870386589974</value></relriskfordeath><relriskfordeath>  <age> 63</age> <sex>0</sex> <cat>3</cat> <value>1.15055260979925</value></relriskfordeath><relriskfordeath>  <age> 63</age> <sex>0</sex> <cat>4</cat> <value>1.29663284648173</value></relriskfordeath><relriskfordeath>  <age> 63</age> <sex>0</sex> <cat>5</cat> <value>0.987323076814289</value></relriskfordeath><relriskfordeath>  <age> 63</age> <sex>0</sex> <cat>6</cat> <value>1.04838486978974</value></relriskfordeath><relriskfordeath>  <age> 63</age> <sex>0</sex> <cat>7</cat> <value>1.13030513566626</value></relriskfordeath><relriskfordeath>  <age> 63</age> <sex>0</sex> <cat>8</cat> <value>1.25683186992004</value></relriskfordeath><relriskfordeath>  <age> 63</age> <sex>1</sex> <cat>1</cat> <value>0.983700851113072</value></relriskfordeath><relriskfordeath>  <age> 63</age> <sex>1</sex> <cat>2</cat> <value>1.04628458829699</value></relriskfordeath><relriskfordeath>  <age> 63</age> <sex>1</sex> <cat>3</cat> <value>1.15008644309462</value></relriskfordeath><relriskfordeath>  <age> 63</age> <sex>1</sex> <cat>4</cat> <value>1.31732282444843</value></relriskfordeath><relriskfordeath>  <age> 63</age> <sex>1</sex> <cat>5</cat> <value>0.97936572270184</value></relriskfordeath><relriskfordeath>  <age> 63</age> <sex>1</sex> <cat>6</cat> <value>1.0364747088904</value></relriskfordeath><relriskfordeath>  <age> 63</age> <sex>1</sex> <cat>7</cat> <value>1.1302623166013</value></relriskfordeath><relriskfordeath>  <age> 63</age> <sex>1</sex> <cat>8</cat> <value>1.27907046975302</value></relriskfordeath><relriskfordeath>  <age> 64</age> <sex>0</sex> <cat>1</cat> <value>0.991625862378476</value></relriskfordeath><relriskfordeath>  <age> 64</age> <sex>0</sex> <cat>2</cat> <value>1.05891916359031</value></relriskfordeath><relriskfordeath>  <age> 64</age> <sex>0</sex> <cat>3</cat> <value>1.15102985053232</value></relriskfordeath><relriskfordeath>  <age> 64</age> <sex>0</sex> <cat>4</cat> <value>1.29909643453886</value></relriskfordeath><relriskfordeath>  <age> 64</age> <sex>0</sex> <cat>5</cat> <value>0.98732648747317</value></relriskfordeath><relriskfordeath>  <age> 64</age> <sex>0</sex> <cat>6</cat> <value>1.04859242227726</value></relriskfordeath><relriskfordeath>  <age> 64</age> <sex>0</sex> <cat>7</cat> <value>1.13078971434183</value></relriskfordeath><relriskfordeath>  <age> 64</age> <sex>0</sex> <cat>8</cat> <value>1.25913225925357</value></relriskfordeath><relriskfordeath>  <age> 64</age> <sex>1</sex> <cat>1</cat> <value>0.984117339376401</value></relriskfordeath><relriskfordeath>  <age> 64</age> <sex>1</sex> <cat>2</cat> <value>1.04704612633859</value></relriskfordeath><relriskfordeath>  <age> 64</age> <sex>1</sex> <cat>3</cat> <value>1.14997055600269</value></relriskfordeath><relriskfordeath>  <age> 64</age> <sex>1</sex> <cat>4</cat> <value>1.31637891468328</value></relriskfordeath><relriskfordeath>  <age> 64</age> <sex>1</sex> <cat>5</cat> <value>0.979765391468085</value></relriskfordeath><relriskfordeath>  <age> 64</age> <sex>1</sex> <cat>6</cat> <value>1.03718061054831</value></relriskfordeath><relriskfordeath>  <age> 64</age> <sex>1</sex> <cat>7</cat> <value>1.13017126596091</value></relriskfordeath><relriskfordeath>  <age> 64</age> <sex>1</sex> <cat>8</cat> <value>1.27832532477828</value></relriskfordeath><relriskfordeath>  <age> 65</age> <sex>0</sex> <cat>1</cat> <value>0.994139490457718</value></relriskfordeath><relriskfordeath>  <age> 65</age> <sex>0</sex> <cat>2</cat> <value>1.0405794754195</value></relriskfordeath><relriskfordeath>  <age> 65</age> <sex>0</sex> <cat>3</cat> <value>1.10254600818532</value></relriskfordeath><relriskfordeath>  <age> 65</age> <sex>0</sex> <cat>4</cat> <value>1.19973193816802</value></relriskfordeath><relriskfordeath>  <age> 65</age> <sex>0</sex> <cat>5</cat> <value>0.991167860225738</value></relriskfordeath><relriskfordeath>  <age> 65</age> <sex>0</sex> <cat>6</cat> <value>1.03353655638667</value></relriskfordeath><relriskfordeath>  <age> 65</age> <sex>0</sex> <cat>7</cat> <value>1.08910419157828</value></relriskfordeath><relriskfordeath>  <age> 65</age> <sex>0</sex> <cat>8</cat> <value>1.17402237006531</value></relriskfordeath><relriskfordeath>  <age> 65</age> <sex>1</sex> <cat>1</cat> <value>0.989343300663926</value></relriskfordeath><relriskfordeath>  <age> 65</age> <sex>1</sex> <cat>2</cat> <value>1.03293883433557</value></relriskfordeath><relriskfordeath>  <age> 65</age> <sex>1</sex> <cat>3</cat> <value>1.10187630002413</value></relriskfordeath><relriskfordeath>  <age> 65</age> <sex>1</sex> <cat>4</cat> <value>1.21039017372642</value></relriskfordeath><relriskfordeath>  <age> 65</age> <sex>1</sex> <cat>5</cat> <value>0.986290472685933</value></relriskfordeath><relriskfordeath>  <age> 65</age> <sex>1</sex> <cat>6</cat> <value>1.02615086176316</value></relriskfordeath><relriskfordeath>  <age> 65</age> <sex>1</sex> <cat>7</cat> <value>1.08872047809278</value></relriskfordeath><relriskfordeath>  <age> 65</age> <sex>1</sex> <cat>8</cat> <value>1.18595601312758</value></relriskfordeath><relriskfordeath>  <age> 66</age> <sex>0</sex> <cat>1</cat> <value>0.994188255155095</value></relriskfordeath><relriskfordeath>  <age> 66</age> <sex>0</sex> <cat>2</cat> <value>1.04069772355664</value></relriskfordeath><relriskfordeath>  <age> 66</age> <sex>0</sex> <cat>3</cat> <value>1.10272070757236</value></relriskfordeath><relriskfordeath>  <age> 66</age> <sex>0</sex> <cat>4</cat> <value>1.20064151369929</value></relriskfordeath><relriskfordeath>  <age> 66</age> <sex>0</sex> <cat>5</cat> <value>0.991213700284828</value></relriskfordeath><relriskfordeath>  <age> 66</age> <sex>0</sex> <cat>6</cat> <value>1.03365353216572</value></relriskfordeath><relriskfordeath>  <age> 66</age> <sex>0</sex> <cat>7</cat> <value>1.08929285061227</value></relriskfordeath><relriskfordeath>  <age> 66</age> <sex>0</sex> <cat>8</cat> <value>1.17489515415765</value></relriskfordeath><relriskfordeath>  <age> 66</age> <sex>1</sex> <cat>1</cat> <value>0.989629009710043</value></relriskfordeath><relriskfordeath>  <age> 66</age> <sex>1</sex> <cat>2</cat> <value>1.03341621745572</value></relriskfordeath><relriskfordeath>  <age> 66</age> <sex>1</sex> <cat>3</cat> <value>1.10197147226232</value></relriskfordeath><relriskfordeath>  <age> 66</age> <sex>1</sex> <cat>4</cat> <value>1.21086905326769</value></relriskfordeath><relriskfordeath>  <age> 66</age> <sex>1</sex> <cat>5</cat> <value>0.986553665654681</value></relriskfordeath><relriskfordeath>  <age> 66</age> <sex>1</sex> <cat>6</cat> <value>1.02660808118912</value></relriskfordeath><relriskfordeath>  <age> 66</age> <sex>1</sex> <cat>7</cat> <value>1.08877323043421</value></relriskfordeath><relriskfordeath>  <age> 66</age> <sex>1</sex> <cat>8</cat> <value>1.1864766139831</value></relriskfordeath><relriskfordeath>  <age> 67</age> <sex>0</sex> <cat>1</cat> <value>0.994153867766493</value></relriskfordeath><relriskfordeath>  <age> 67</age> <sex>0</sex> <cat>2</cat> <value>1.04069254786927</value></relriskfordeath><relriskfordeath>  <age> 67</age> <sex>0</sex> <cat>3</cat> <value>1.10285302797084</value></relriskfordeath><relriskfordeath>  <age> 67</age> <sex>0</sex> <cat>4</cat> <value>1.20174842488231</value></relriskfordeath><relriskfordeath>  <age> 67</age> <sex>0</sex> <cat>5</cat> <value>0.991163935924623</value></relriskfordeath><relriskfordeath>  <age> 67</age> <sex>0</sex> <cat>6</cat> <value>1.03365225165644</value></relriskfordeath><relriskfordeath>  <age> 67</age> <sex>0</sex> <cat>7</cat> <value>1.08943916516496</value></relriskfordeath><relriskfordeath>  <age> 67</age> <sex>0</sex> <cat>8</cat> <value>1.17595839788243</value></relriskfordeath><relriskfordeath>  <age> 67</age> <sex>1</sex> <cat>1</cat> <value>0.989922636713911</value></relriskfordeath><relriskfordeath>  <age> 67</age> <sex>1</sex> <cat>2</cat> <value>1.0336396132495</value></relriskfordeath><relriskfordeath>  <age> 67</age> <sex>1</sex> <cat>3</cat> <value>1.10164624103767</value></relriskfordeath><relriskfordeath>  <age> 67</age> <sex>1</sex> <cat>4</cat> <value>1.21161305743788</value></relriskfordeath><relriskfordeath>  <age> 67</age> <sex>1</sex> <cat>5</cat> <value>0.986834193297474</value></relriskfordeath><relriskfordeath>  <age> 67</age> <sex>1</sex> <cat>6</cat> <value>1.02681756795856</value></relriskfordeath><relriskfordeath>  <age> 67</age> <sex>1</sex> <cat>7</cat> <value>1.08852981058498</value></relriskfordeath><relriskfordeath>  <age> 67</age> <sex>1</sex> <cat>8</cat> <value>1.18709323353015</value></relriskfordeath><relriskfordeath>  <age> 68</age> <sex>0</sex> <cat>1</cat> <value>0.993961049119643</value></relriskfordeath><relriskfordeath>  <age> 68</age> <sex>0</sex> <cat>2</cat> <value>1.04061422267018</value></relriskfordeath><relriskfordeath>  <age> 68</age> <sex>0</sex> <cat>3</cat> <value>1.10302752288365</value></relriskfordeath><relriskfordeath>  <age> 68</age> <sex>0</sex> <cat>4</cat> <value>1.20299909524477</value></relriskfordeath><relriskfordeath>  <age> 68</age> <sex>0</sex> <cat>5</cat> <value>0.990984696002579</value></relriskfordeath><relriskfordeath>  <age> 68</age> <sex>0</sex> <cat>6</cat> <value>1.03357789753651</value></relriskfordeath><relriskfordeath>  <age> 68</age> <sex>0</sex> <cat>7</cat> <value>1.08960934256854</value></relriskfordeath><relriskfordeath>  <age> 68</age> <sex>0</sex> <cat>8</cat> <value>1.17718624558211</value></relriskfordeath><relriskfordeath>  <age> 68</age> <sex>1</sex> <cat>1</cat> <value>0.990127490640451</value></relriskfordeath><relriskfordeath>  <age> 68</age> <sex>1</sex> <cat>2</cat> <value>1.03437619377434</value></relriskfordeath><relriskfordeath>  <age> 68</age> <sex>1</sex> <cat>3</cat> <value>1.10249496436398</value></relriskfordeath><relriskfordeath>  <age> 68</age> <sex>1</sex> <cat>4</cat> <value>1.21263815021825</value></relriskfordeath><relriskfordeath>  <age> 68</age> <sex>1</sex> <cat>5</cat> <value>0.987028058824703</value></relriskfordeath><relriskfordeath>  <age> 68</age> <sex>1</sex> <cat>6</cat> <value>1.02750089768218</value></relriskfordeath><relriskfordeath>  <age> 68</age> <sex>1</sex> <cat>7</cat> <value>1.08929275190673</value></relriskfordeath><relriskfordeath>  <age> 68</age> <sex>1</sex> <cat>8</cat> <value>1.18807360122416</value></relriskfordeath><relriskfordeath>  <age> 69</age> <sex>0</sex> <cat>1</cat> <value>0.994009116520893</value></relriskfordeath><relriskfordeath>  <age> 69</age> <sex>0</sex> <cat>2</cat> <value>1.04058962840573</value></relriskfordeath><relriskfordeath>  <age> 69</age> <sex>0</sex> <cat>3</cat> <value>1.10313201904778</value></relriskfordeath><relriskfordeath>  <age> 69</age> <sex>0</sex> <cat>4</cat> <value>1.2039086172583</value></relriskfordeath><relriskfordeath>  <age> 69</age> <sex>0</sex> <cat>5</cat> <value>0.99099871642924</value></relriskfordeath><relriskfordeath>  <age> 69</age> <sex>0</sex> <cat>6</cat> <value>1.03355332407082</value></relriskfordeath><relriskfordeath>  <age> 69</age> <sex>0</sex> <cat>7</cat> <value>1.08973695098259</value></relriskfordeath><relriskfordeath>  <age> 69</age> <sex>0</sex> <cat>8</cat> <value>1.17803073647541</value></relriskfordeath><relriskfordeath>  <age> 69</age> <sex>1</sex> <cat>1</cat> <value>0.990184322410201</value></relriskfordeath><relriskfordeath>  <age> 69</age> <sex>1</sex> <cat>2</cat> <value>1.03470093798542</value></relriskfordeath><relriskfordeath>  <age> 69</age> <sex>1</sex> <cat>3</cat> <value>1.10282107922875</value></relriskfordeath><relriskfordeath>  <age> 69</age> <sex>1</sex> <cat>4</cat> <value>1.2139797358406</value></relriskfordeath><relriskfordeath>  <age> 69</age> <sex>1</sex> <cat>5</cat> <value>0.987087351279559</value></relriskfordeath><relriskfordeath>  <age> 69</age> <sex>1</sex> <cat>6</cat> <value>1.0278136644114</value></relriskfordeath><relriskfordeath>  <age> 69</age> <sex>1</sex> <cat>7</cat> <value>1.089593035128</value></relriskfordeath><relriskfordeath>  <age> 69</age> <sex>1</sex> <cat>8</cat> <value>1.18927152473415</value></relriskfordeath><relriskfordeath>  <age> 70</age> <sex>0</sex> <cat>1</cat> <value>0.996502893756216</value></relriskfordeath><relriskfordeath>  <age> 70</age> <sex>0</sex> <cat>2</cat> <value>1.02226142446173</value></relriskfordeath><relriskfordeath>  <age> 70</age> <sex>0</sex> <cat>3</cat> <value>1.05615902741613</value></relriskfordeath><relriskfordeath>  <age> 70</age> <sex>0</sex> <cat>4</cat> <value>1.10933853370264</value></relriskfordeath><relriskfordeath>  <age> 70</age> <sex>0</sex> <cat>5</cat> <value>0.994849634120123</value></relriskfordeath><relriskfordeath>  <age> 70</age> <sex>0</sex> <cat>6</cat> <value>1.01841674098065</value></relriskfordeath><relriskfordeath>  <age> 70</age> <sex>0</sex> <cat>7</cat> <value>1.04900435188535</value></relriskfordeath><relriskfordeath>  <age> 70</age> <sex>0</sex> <cat>8</cat> <value>1.09601305421989</value></relriskfordeath><relriskfordeath>  <age> 70</age> <sex>1</sex> <cat>1</cat> <value>0.994716595702413</value></relriskfordeath><relriskfordeath>  <age> 70</age> <sex>1</sex> <cat>2</cat> <value>1.01933491003</value></relriskfordeath><relriskfordeath>  <age> 70</age> <sex>1</sex> <cat>3</cat> <value>1.05587900417585</value></relriskfordeath><relriskfordeath>  <age> 70</age> <sex>1</sex> <cat>4</cat> <value>1.11416026689312</value></relriskfordeath><relriskfordeath>  <age> 70</age> <sex>1</sex> <cat>5</cat> <value>0.99297761529877</value></relriskfordeath><relriskfordeath>  <age> 70</age> <sex>1</sex> <cat>6</cat> <value>1.01553725424737</value></relriskfordeath><relriskfordeath>  <age> 70</age> <sex>1</sex> <cat>7</cat> <value>1.04884493006022</value></relriskfordeath><relriskfordeath>  <age> 70</age> <sex>1</sex> <cat>8</cat> <value>1.10148371610898</value></relriskfordeath><relriskfordeath>  <age> 71</age> <sex>0</sex> <cat>1</cat> <value>0.99644847034961</value></relriskfordeath><relriskfordeath>  <age> 71</age> <sex>0</sex> <cat>2</cat> <value>1.02214544569474</value></relriskfordeath><relriskfordeath>  <age> 71</age> <sex>0</sex> <cat>3</cat> <value>1.05619592148232</value></relriskfordeath><relriskfordeath>  <age> 71</age> <sex>0</sex> <cat>4</cat> <value>1.10997365458683</value></relriskfordeath><relriskfordeath>  <age> 71</age> <sex>0</sex> <cat>5</cat> <value>0.994789057779432</value></relriskfordeath><relriskfordeath>  <age> 71</age> <sex>0</sex> <cat>6</cat> <value>1.01830479805407</value></relriskfordeath><relriskfordeath>  <age> 71</age> <sex>0</sex> <cat>7</cat> <value>1.04904852635031</value></relriskfordeath><relriskfordeath>  <age> 71</age> <sex>0</sex> <cat>8</cat> <value>1.09661229110189</value></relriskfordeath><relriskfordeath>  <age> 71</age> <sex>1</sex> <cat>1</cat> <value>0.994739718095312</value></relriskfordeath><relriskfordeath>  <age> 71</age> <sex>1</sex> <cat>2</cat> <value>1.01954455935431</value></relriskfordeath><relriskfordeath>  <age> 71</age> <sex>1</sex> <cat>3</cat> <value>1.05596972579607</value></relriskfordeath><relriskfordeath>  <age> 71</age> <sex>1</sex> <cat>4</cat> <value>1.1142460858293</value></relriskfordeath><relriskfordeath>  <age> 71</age> <sex>1</sex> <cat>5</cat> <value>0.992988647285072</value></relriskfordeath><relriskfordeath>  <age> 71</age> <sex>1</sex> <cat>6</cat> <value>1.01573865304493</value></relriskfordeath><relriskfordeath>  <age> 71</age> <sex>1</sex> <cat>7</cat> <value>1.04892231874667</value></relriskfordeath><relriskfordeath>  <age> 71</age> <sex>1</sex> <cat>8</cat> <value>1.10158651613108</value></relriskfordeath><relriskfordeath>  <age> 72</age> <sex>0</sex> <cat>1</cat> <value>0.996362184391341</value></relriskfordeath><relriskfordeath>  <age> 72</age> <sex>0</sex> <cat>2</cat> <value>1.02204294338638</value></relriskfordeath><relriskfordeath>  <age> 72</age> <sex>0</sex> <cat>3</cat> <value>1.05629468731277</value></relriskfordeath><relriskfordeath>  <age> 72</age> <sex>0</sex> <cat>4</cat> <value>1.11065992723648</value></relriskfordeath><relriskfordeath>  <age> 72</age> <sex>0</sex> <cat>5</cat> <value>0.994699099337706</value></relriskfordeath><relriskfordeath>  <age> 72</age> <sex>0</sex> <cat>6</cat> <value>1.0182073576058</value></relriskfordeath><relriskfordeath>  <age> 72</age> <sex>0</sex> <cat>7</cat> <value>1.04913572236786</value></relriskfordeath><relriskfordeath>  <age> 72</age> <sex>0</sex> <cat>8</cat> <value>1.0972699402582</value></relriskfordeath><relriskfordeath>  <age> 72</age> <sex>1</sex> <cat>1</cat> <value>0.994800021258354</value></relriskfordeath><relriskfordeath>  <age> 72</age> <sex>1</sex> <cat>2</cat> <value>1.01972567383323</value></relriskfordeath><relriskfordeath>  <age> 72</age> <sex>1</sex> <cat>3</cat> <value>1.0559834837866</value></relriskfordeath><relriskfordeath>  <age> 72</age> <sex>1</sex> <cat>4</cat> <value>1.11433855206779</value></relriskfordeath><relriskfordeath>  <age> 72</age> <sex>1</sex> <cat>5</cat> <value>0.993054129029932</value></relriskfordeath><relriskfordeath>  <age> 72</age> <sex>1</sex> <cat>6</cat> <value>1.01590905404198</value></relriskfordeath><relriskfordeath>  <age> 72</age> <sex>1</sex> <cat>7</cat> <value>1.0489379120304</value></relriskfordeath><relriskfordeath>  <age> 72</age> <sex>1</sex> <cat>8</cat> <value>1.10168164723701</value></relriskfordeath><relriskfordeath>  <age> 73</age> <sex>0</sex> <cat>1</cat> <value>0.996246425233235</value></relriskfordeath><relriskfordeath>  <age> 73</age> <sex>0</sex> <cat>2</cat> <value>1.02186676096631</value></relriskfordeath><relriskfordeath>  <age> 73</age> <sex>0</sex> <cat>3</cat> <value>1.05626556975522</value></relriskfordeath><relriskfordeath>  <age> 73</age> <sex>0</sex> <cat>4</cat> <value>1.11115836157335</value></relriskfordeath><relriskfordeath>  <age> 73</age> <sex>0</sex> <cat>5</cat> <value>0.994577185858118</value></relriskfordeath><relriskfordeath>  <age> 73</age> <sex>0</sex> <cat>6</cat> <value>1.01803769235498</value></relriskfordeath><relriskfordeath>  <age> 73</age> <sex>0</sex> <cat>7</cat> <value>1.04911860612245</value></relriskfordeath><relriskfordeath>  <age> 73</age> <sex>0</sex> <cat>8</cat> <value>1.09774520987571</value></relriskfordeath><relriskfordeath>  <age> 73</age> <sex>1</sex> <cat>1</cat> <value>0.994865557298041</value></relriskfordeath><relriskfordeath>  <age> 73</age> <sex>1</sex> <cat>2</cat> <value>1.01987051693031</value></relriskfordeath><relriskfordeath>  <age> 73</age> <sex>1</sex> <cat>3</cat> <value>1.05615182464174</value></relriskfordeath><relriskfordeath>  <age> 73</age> <sex>1</sex> <cat>4</cat> <value>1.11509495518073</value></relriskfordeath><relriskfordeath>  <age> 73</age> <sex>1</sex> <cat>5</cat> <value>0.993116279020217</value></relriskfordeath><relriskfordeath>  <age> 73</age> <sex>1</sex> <cat>6</cat> <value>1.01604558220616</value></relriskfordeath><relriskfordeath>  <age> 73</age> <sex>1</sex> <cat>7</cat> <value>1.04910001824776</value></relriskfordeath><relriskfordeath>  <age> 73</age> <sex>1</sex> <cat>8</cat> <value>1.10236575714205</value></relriskfordeath><relriskfordeath>  <age> 74</age> <sex>0</sex> <cat>1</cat> <value>0.996092757251662</value></relriskfordeath><relriskfordeath>  <age> 74</age> <sex>0</sex> <cat>2</cat> <value>1.02167079782104</value></relriskfordeath><relriskfordeath>  <age> 74</age> <sex>0</sex> <cat>3</cat> <value>1.05624344417534</value></relriskfordeath><relriskfordeath>  <age> 74</age> <sex>0</sex> <cat>4</cat> <value>1.11166999019936</value></relriskfordeath><relriskfordeath>  <age> 74</age> <sex>0</sex> <cat>5</cat> <value>0.994422194709893</value></relriskfordeath><relriskfordeath>  <age> 74</age> <sex>0</sex> <cat>6</cat> <value>1.01785064101506</value></relriskfordeath><relriskfordeath>  <age> 74</age> <sex>0</sex> <cat>7</cat> <value>1.04909285337395</value></relriskfordeath><relriskfordeath>  <age> 74</age> <sex>0</sex> <cat>8</cat> <value>1.0982581042828</value></relriskfordeath><relriskfordeath>  <age> 74</age> <sex>1</sex> <cat>1</cat> <value>0.994871869633386</value></relriskfordeath><relriskfordeath>  <age> 74</age> <sex>1</sex> <cat>2</cat> <value>1.01995983433066</value></relriskfordeath><relriskfordeath>  <age> 74</age> <sex>1</sex> <cat>3</cat> <value>1.05631684165102</value></relriskfordeath><relriskfordeath>  <age> 74</age> <sex>1</sex> <cat>4</cat> <value>1.11592678223253</value></relriskfordeath><relriskfordeath>  <age> 74</age> <sex>1</sex> <cat>5</cat> <value>0.993123609686346</value></relriskfordeath><relriskfordeath>  <age> 74</age> <sex>1</sex> <cat>6</cat> <value>1.01612967939679</value></relriskfordeath><relriskfordeath>  <age> 74</age> <sex>1</sex> <cat>7</cat> <value>1.0492648689207</value></relriskfordeath><relriskfordeath>  <age> 74</age> <sex>1</sex> <cat>8</cat> <value>1.10310836899335</value></relriskfordeath><relriskfordeath>  <age> 75</age> <sex>0</sex> <cat>1</cat> <value>0.999194404430789</value></relriskfordeath><relriskfordeath>  <age> 75</age> <sex>0</sex> <cat>2</cat> <value>1.00428377193646</value></relriskfordeath><relriskfordeath>  <age> 75</age> <sex>0</sex> <cat>3</cat> <value>1.01107885883829</value></relriskfordeath><relriskfordeath>  <age> 75</age> <sex>0</sex> <cat>4</cat> <value>1.02167296838838</value></relriskfordeath><relriskfordeath>  <age> 75</age> <sex>0</sex> <cat>5</cat> <value>0.998858277278087</value></relriskfordeath><relriskfordeath>  <age> 75</age> <sex>0</sex> <cat>6</cat> <value>1.00352853041368</value></relriskfordeath><relriskfordeath>  <age> 75</age> <sex>0</sex> <cat>7</cat> <value>1.00969777887838</value></relriskfordeath><relriskfordeath>  <age> 75</age> <sex>0</sex> <cat>8</cat> <value>1.01917158222786</value></relriskfordeath><relriskfordeath>  <age> 75</age> <sex>1</sex> <cat>1</cat> <value>0.998989999251079</value></relriskfordeath><relriskfordeath>  <age> 75</age> <sex>1</sex> <cat>2</cat> <value>1.0040064452091</value></relriskfordeath><relriskfordeath>  <age> 75</age> <sex>1</sex> <cat>3</cat> <value>1.011070118353</value></relriskfordeath><relriskfordeath>  <age> 75</age> <sex>1</sex> <cat>4</cat> <value>1.02233938040017</value></relriskfordeath><relriskfordeath>  <age> 75</age> <sex>1</sex> <cat>5</cat> <value>0.998635077669421</value></relriskfordeath><relriskfordeath>  <age> 75</age> <sex>1</sex> <cat>6</cat> <value>1.00324513410969</value></relriskfordeath><relriskfordeath>  <age> 75</age> <sex>1</sex> <cat>7</cat> <value>1.00971092493599</value></relriskfordeath><relriskfordeath>  <age> 75</age> <sex>1</sex> <cat>8</cat> <value>1.01996723878698</value></relriskfordeath><relriskfordeath>  <age> 76</age> <sex>0</sex> <cat>1</cat> <value>0.999141515059079</value></relriskfordeath><relriskfordeath>  <age> 76</age> <sex>0</sex> <cat>2</cat> <value>1.0042295043071</value></relriskfordeath><relriskfordeath>  <age> 76</age> <sex>0</sex> <cat>3</cat> <value>1.01108088695713</value></relriskfordeath><relriskfordeath>  <age> 76</age> <sex>0</sex> <cat>4</cat> <value>1.02180593518</value></relriskfordeath><relriskfordeath>  <age> 76</age> <sex>0</sex> <cat>5</cat> <value>0.998806328314694</value></relriskfordeath><relriskfordeath>  <age> 76</age> <sex>0</sex> <cat>6</cat> <value>1.00347694875276</value></relriskfordeath><relriskfordeath>  <age> 76</age> <sex>0</sex> <cat>7</cat> <value>1.00969983202438</value></relriskfordeath><relriskfordeath>  <age> 76</age> <sex>0</sex> <cat>8</cat> <value>1.01929610605301</value></relriskfordeath><relriskfordeath>  <age> 76</age> <sex>1</sex> <cat>1</cat> <value>0.998976666098161</value></relriskfordeath><relriskfordeath>  <age> 76</age> <sex>1</sex> <cat>2</cat> <value>1.00400702784017</value></relriskfordeath><relriskfordeath>  <age> 76</age> <sex>1</sex> <cat>3</cat> <value>1.01107149145445</value></relriskfordeath><relriskfordeath>  <age> 76</age> <sex>1</sex> <cat>4</cat> <value>1.02242409815319</value></relriskfordeath><relriskfordeath>  <age> 76</age> <sex>1</sex> <cat>5</cat> <value>0.998621510139849</value></relriskfordeath><relriskfordeath>  <age> 76</age> <sex>1</sex> <cat>6</cat> <value>1.00324556613109</value></relriskfordeath><relriskfordeath>  <age> 76</age> <sex>1</sex> <cat>7</cat> <value>1.00971420027433</value></relriskfordeath><relriskfordeath>  <age> 76</age> <sex>1</sex> <cat>8</cat> <value>1.02004663266117</value></relriskfordeath><relriskfordeath>  <age> 77</age> <sex>0</sex> <cat>1</cat> <value>0.999107616857663</value></relriskfordeath><relriskfordeath>  <age> 77</age> <sex>0</sex> <cat>2</cat> <value>1.00418156738456</value></relriskfordeath><relriskfordeath>  <age> 77</age> <sex>0</sex> <cat>3</cat> <value>1.01108549929359</value></relriskfordeath><relriskfordeath>  <age> 77</age> <sex>0</sex> <cat>4</cat> <value>1.02194309863913</value></relriskfordeath><relriskfordeath>  <age> 77</age> <sex>0</sex> <cat>5</cat> <value>0.998773322953185</value></relriskfordeath><relriskfordeath>  <age> 77</age> <sex>0</sex> <cat>6</cat> <value>1.00343056079659</value></relriskfordeath><relriskfordeath>  <age> 77</age> <sex>0</sex> <cat>7</cat> <value>1.0097046222536</value></relriskfordeath><relriskfordeath>  <age> 77</age> <sex>0</sex> <cat>8</cat> <value>1.01942414913089</value></relriskfordeath><relriskfordeath>  <age> 77</age> <sex>1</sex> <cat>1</cat> <value>0.998990097196496</value></relriskfordeath><relriskfordeath>  <age> 77</age> <sex>1</sex> <cat>2</cat> <value>1.00403578993626</value></relriskfordeath><relriskfordeath>  <age> 77</age> <sex>1</sex> <cat>3</cat> <value>1.01109265534768</value></relriskfordeath><relriskfordeath>  <age> 77</age> <sex>1</sex> <cat>4</cat> <value>1.0224900965773</value></relriskfordeath><relriskfordeath>  <age> 77</age> <sex>1</sex> <cat>5</cat> <value>0.998635617185285</value></relriskfordeath><relriskfordeath>  <age> 77</age> <sex>1</sex> <cat>6</cat> <value>1.00327329181838</value></relriskfordeath><relriskfordeath>  <age> 77</age> <sex>1</sex> <cat>7</cat> <value>1.0097313626268</value></relriskfordeath><relriskfordeath>  <age> 77</age> <sex>1</sex> <cat>8</cat> <value>1.02011065291882</value></relriskfordeath><relriskfordeath>  <age> 78</age> <sex>0</sex> <cat>1</cat> <value>0.999070558246116</value></relriskfordeath><relriskfordeath>  <age> 78</age> <sex>0</sex> <cat>2</cat> <value>1.00412519311911</value></relriskfordeath><relriskfordeath>  <age> 78</age> <sex>0</sex> <cat>3</cat> <value>1.0110779077118</value></relriskfordeath><relriskfordeath>  <age> 78</age> <sex>0</sex> <cat>4</cat> <value>1.0220711832189</value></relriskfordeath><relriskfordeath>  <age> 78</age> <sex>0</sex> <cat>5</cat> <value>0.998737572586155</value></relriskfordeath><relriskfordeath>  <age> 78</age> <sex>0</sex> <cat>6</cat> <value>1.00337623805005</value></relriskfordeath><relriskfordeath>  <age> 78</age> <sex>0</sex> <cat>7</cat> <value>1.00969683807686</value></relriskfordeath><relriskfordeath>  <age> 78</age> <sex>0</sex> <cat>8</cat> <value>1.01954754105267</value></relriskfordeath><relriskfordeath>  <age> 78</age> <sex>1</sex> <cat>1</cat> <value>0.998998264044664</value></relriskfordeath><relriskfordeath>  <age> 78</age> <sex>1</sex> <cat>2</cat> <value>1.00403862605251</value></relriskfordeath><relriskfordeath>  <age> 78</age> <sex>1</sex> <cat>3</cat> <value>1.01109296764856</value></relriskfordeath><relriskfordeath>  <age> 78</age> <sex>1</sex> <cat>4</cat> <value>1.02258789088472</value></relriskfordeath><relriskfordeath>  <age> 78</age> <sex>1</sex> <cat>5</cat> <value>0.998642698500793</value></relriskfordeath><relriskfordeath>  <age> 78</age> <sex>1</sex> <cat>6</cat> <value>1.00327503111032</value></relriskfordeath><relriskfordeath>  <age> 78</age> <sex>1</sex> <cat>7</cat> <value>1.0097345883604</value></relriskfordeath><relriskfordeath>  <age> 78</age> <sex>1</sex> <cat>8</cat> <value>1.02020100676028</value></relriskfordeath><relriskfordeath>  <age> 79</age> <sex>0</sex> <cat>1</cat> <value>0.999040651331012</value></relriskfordeath><relriskfordeath>  <age> 79</age> <sex>0</sex> <cat>2</cat> <value>1.00407642795263</value></relriskfordeath><relriskfordeath>  <age> 79</age> <sex>0</sex> <cat>3</cat> <value>1.01107733048021</value></relriskfordeath><relriskfordeath>  <age> 79</age> <sex>0</sex> <cat>4</cat> <value>1.02220183969624</value></relriskfordeath><relriskfordeath>  <age> 79</age> <sex>0</sex> <cat>5</cat> <value>0.998706279421199</value></relriskfordeath><relriskfordeath>  <age> 79</age> <sex>0</sex> <cat>6</cat> <value>1.00332936800361</value></relriskfordeath><relriskfordeath>  <age> 79</age> <sex>0</sex> <cat>7</cat> <value>1.00969546909149</value></relriskfordeath><relriskfordeath>  <age> 79</age> <sex>0</sex> <cat>8</cat> <value>1.01967118788902</value></relriskfordeath><relriskfordeath>  <age> 79</age> <sex>1</sex> <cat>1</cat> <value>0.998980026001903</value></relriskfordeath><relriskfordeath>  <age> 79</age> <sex>1</sex> <cat>2</cat> <value>1.00404123823335</value></relriskfordeath><relriskfordeath>  <age> 79</age> <sex>1</sex> <cat>3</cat> <value>1.01111637229909</value></relriskfordeath><relriskfordeath>  <age> 79</age> <sex>1</sex> <cat>4</cat> <value>1.02269411846719</value></relriskfordeath><relriskfordeath>  <age> 79</age> <sex>1</sex> <cat>5</cat> <value>0.998625122279931</value></relriskfordeath><relriskfordeath>  <age> 79</age> <sex>1</sex> <cat>6</cat> <value>1.00327871602727</value></relriskfordeath><relriskfordeath>  <age> 79</age> <sex>1</sex> <cat>7</cat> <value>1.00975498637864</value></relriskfordeath><relriskfordeath>  <age> 79</age> <sex>1</sex> <cat>8</cat> <value>1.02029909845825</value></relriskfordeath><relriskfordeath>  <age> 80</age> <sex>0</sex> <cat>1</cat> <value>1</value></relriskfordeath><relriskfordeath>  <age> 80</age> <sex>0</sex> <cat>2</cat> <value>1</value></relriskfordeath><relriskfordeath>  <age> 80</age> <sex>0</sex> <cat>3</cat> <value>1</value></relriskfordeath><relriskfordeath>  <age> 80</age> <sex>0</sex> <cat>4</cat> <value>1</value></relriskfordeath><relriskfordeath>  <age> 80</age> <sex>0</sex> <cat>5</cat> <value>1</value></relriskfordeath><relriskfordeath>  <age> 80</age> <sex>0</sex> <cat>6</cat> <value>1</value></relriskfordeath><relriskfordeath>  <age> 80</age> <sex>0</sex> <cat>7</cat> <value>1</value></relriskfordeath><relriskfordeath>  <age> 80</age> <sex>0</sex> <cat>8</cat> <value>1</value></relriskfordeath><relriskfordeath>  <age> 80</age> <sex>1</sex> <cat>1</cat> <value>1</value></relriskfordeath><relriskfordeath>  <age> 80</age> <sex>1</sex> <cat>2</cat> <value>1</value></relriskfordeath><relriskfordeath>  <age> 80</age> <sex>1</sex> <cat>3</cat> <value>1</value></relriskfordeath><relriskfordeath>  <age> 80</age> <sex>1</sex> <cat>4</cat> <value>1</value></relriskfordeath><relriskfordeath>  <age> 80</age> <sex>1</sex> <cat>5</cat> <value>1</value></relriskfordeath><relriskfordeath>  <age> 80</age> <sex>1</sex> <cat>6</cat> <value>1</value></relriskfordeath><relriskfordeath>  <age> 80</age> <sex>1</sex> <cat>7</cat> <value>1</value></relriskfordeath><relriskfordeath>  <age> 80</age> <sex>1</sex> <cat>8</cat> <value>1</value></relriskfordeath><relriskfordeath>  <age> 81</age> <sex>0</sex> <cat>1</cat> <value>1</value></relriskfordeath><relriskfordeath>  <age> 81</age> <sex>0</sex> <cat>2</cat> <value>1</value></relriskfordeath><relriskfordeath>  <age> 81</age> <sex>0</sex> <cat>3</cat> <value>1</value></relriskfordeath><relriskfordeath>  <age> 81</age> <sex>0</sex> <cat>4</cat> <value>1</value></relriskfordeath><relriskfordeath>  <age> 81</age> <sex>0</sex> <cat>5</cat> <value>1</value></relriskfordeath><relriskfordeath>  <age> 81</age> <sex>0</sex> <cat>6</cat> <value>1</value></relriskfordeath><relriskfordeath>  <age> 81</age> <sex>0</sex> <cat>7</cat> <value>1</value></relriskfordeath><relriskfordeath>  <age> 81</age> <sex>0</sex> <cat>8</cat> <value>1</value></relriskfordeath><relriskfordeath>  <age> 81</age> <sex>1</sex> <cat>1</cat> <value>1</value></relriskfordeath><relriskfordeath>  <age> 81</age> <sex>1</sex> <cat>2</cat> <value>1</value></relriskfordeath><relriskfordeath>  <age> 81</age> <sex>1</sex> <cat>3</cat> <value>1</value></relriskfordeath><relriskfordeath>  <age> 81</age> <sex>1</sex> <cat>4</cat> <value>1</value></relriskfordeath><relriskfordeath>  <age> 81</age> <sex>1</sex> <cat>5</cat> <value>1</value></relriskfordeath><relriskfordeath>  <age> 81</age> <sex>1</sex> <cat>6</cat> <value>1</value></relriskfordeath><relriskfordeath>  <age> 81</age> <sex>1</sex> <cat>7</cat> <value>1</value></relriskfordeath><relriskfordeath>  <age> 81</age> <sex>1</sex> <cat>8</cat> <value>1</value></relriskfordeath><relriskfordeath>  <age> 82</age> <sex>0</sex> <cat>1</cat> <value>1</value></relriskfordeath><relriskfordeath>  <age> 82</age> <sex>0</sex> <cat>2</cat> <value>1</value></relriskfordeath><relriskfordeath>  <age> 82</age> <sex>0</sex> <cat>3</cat> <value>1</value></relriskfordeath><relriskfordeath>  <age> 82</age> <sex>0</sex> <cat>4</cat> <value>1</value></relriskfordeath><relriskfordeath>  <age> 82</age> <sex>0</sex> <cat>5</cat> <value>1</value></relriskfordeath><relriskfordeath>  <age> 82</age> <sex>0</sex> <cat>6</cat> <value>1</value></relriskfordeath><relriskfordeath>  <age> 82</age> <sex>0</sex> <cat>7</cat> <value>1</value></relriskfordeath><relriskfordeath>  <age> 82</age> <sex>0</sex> <cat>8</cat> <value>1</value></relriskfordeath><relriskfordeath>  <age> 82</age> <sex>1</sex> <cat>1</cat> <value>1</value></relriskfordeath><relriskfordeath>  <age> 82</age> <sex>1</sex> <cat>2</cat> <value>1</value></relriskfordeath><relriskfordeath>  <age> 82</age> <sex>1</sex> <cat>3</cat> <value>1</value></relriskfordeath><relriskfordeath>  <age> 82</age> <sex>1</sex> <cat>4</cat> <value>1</value></relriskfordeath><relriskfordeath>  <age> 82</age> <sex>1</sex> <cat>5</cat> <value>1</value></relriskfordeath><relriskfordeath>  <age> 82</age> <sex>1</sex> <cat>6</cat> <value>1</value></relriskfordeath><relriskfordeath>  <age> 82</age> <sex>1</sex> <cat>7</cat> <value>1</value></relriskfordeath><relriskfordeath>  <age> 82</age> <sex>1</sex> <cat>8</cat> <value>1</value></relriskfordeath><relriskfordeath>  <age> 83</age> <sex>0</sex> <cat>1</cat> <value>1</value></relriskfordeath><relriskfordeath>  <age> 83</age> <sex>0</sex> <cat>2</cat> <value>1</value></relriskfordeath><relriskfordeath>  <age> 83</age> <sex>0</sex> <cat>3</cat> <value>1</value></relriskfordeath><relriskfordeath>  <age> 83</age> <sex>0</sex> <cat>4</cat> <value>1</value></relriskfordeath><relriskfordeath>  <age> 83</age> <sex>0</sex> <cat>5</cat> <value>1</value></relriskfordeath><relriskfordeath>  <age> 83</age> <sex>0</sex> <cat>6</cat> <value>1</value></relriskfordeath><relriskfordeath>  <age> 83</age> <sex>0</sex> <cat>7</cat> <value>1</value></relriskfordeath><relriskfordeath>  <age> 83</age> <sex>0</sex> <cat>8</cat> <value>1</value></relriskfordeath><relriskfordeath>  <age> 83</age> <sex>1</sex> <cat>1</cat> <value>1</value></relriskfordeath><relriskfordeath>  <age> 83</age> <sex>1</sex> <cat>2</cat> <value>1</value></relriskfordeath><relriskfordeath>  <age> 83</age> <sex>1</sex> <cat>3</cat> <value>1</value></relriskfordeath><relriskfordeath>  <age> 83</age> <sex>1</sex> <cat>4</cat> <value>1</value></relriskfordeath><relriskfordeath>  <age> 83</age> <sex>1</sex> <cat>5</cat> <value>1</value></relriskfordeath><relriskfordeath>  <age> 83</age> <sex>1</sex> <cat>6</cat> <value>1</value></relriskfordeath><relriskfordeath>  <age> 83</age> <sex>1</sex> <cat>7</cat> <value>1</value></relriskfordeath><relriskfordeath>  <age> 83</age> <sex>1</sex> <cat>8</cat> <value>1</value></relriskfordeath><relriskfordeath>  <age> 84</age> <sex>0</sex> <cat>1</cat> <value>1</value></relriskfordeath><relriskfordeath>  <age> 84</age> <sex>0</sex> <cat>2</cat> <value>1</value></relriskfordeath><relriskfordeath>  <age> 84</age> <sex>0</sex> <cat>3</cat> <value>1</value></relriskfordeath><relriskfordeath>  <age> 84</age> <sex>0</sex> <cat>4</cat> <value>1</value></relriskfordeath><relriskfordeath>  <age> 84</age> <sex>0</sex> <cat>5</cat> <value>1</value></relriskfordeath><relriskfordeath>  <age> 84</age> <sex>0</sex> <cat>6</cat> <value>1</value></relriskfordeath><relriskfordeath>  <age> 84</age> <sex>0</sex> <cat>7</cat> <value>1</value></relriskfordeath><relriskfordeath>  <age> 84</age> <sex>0</sex> <cat>8</cat> <value>1</value></relriskfordeath><relriskfordeath>  <age> 84</age> <sex>1</sex> <cat>1</cat> <value>1</value></relriskfordeath><relriskfordeath>  <age> 84</age> <sex>1</sex> <cat>2</cat> <value>1</value></relriskfordeath><relriskfordeath>  <age> 84</age> <sex>1</sex> <cat>3</cat> <value>1</value></relriskfordeath><relriskfordeath>  <age> 84</age> <sex>1</sex> <cat>4</cat> <value>1</value></relriskfordeath><relriskfordeath>  <age> 84</age> <sex>1</sex> <cat>5</cat> <value>1</value></relriskfordeath><relriskfordeath>  <age> 84</age> <sex>1</sex> <cat>6</cat> <value>1</value></relriskfordeath><relriskfordeath>  <age> 84</age> <sex>1</sex> <cat>7</cat> <value>1</value></relriskfordeath><relriskfordeath>  <age> 84</age> <sex>1</sex> <cat>8</cat> <value>1</value></relriskfordeath><relriskfordeath>  <age> 85</age> <sex>0</sex> <cat>1</cat> <value>1</value></relriskfordeath><relriskfordeath>  <age> 85</age> <sex>0</sex> <cat>2</cat> <value>1</value></relriskfordeath><relriskfordeath>  <age> 85</age> <sex>0</sex> <cat>3</cat> <value>1</value></relriskfordeath><relriskfordeath>  <age> 85</age> <sex>0</sex> <cat>4</cat> <value>1</value></relriskfordeath><relriskfordeath>  <age> 85</age> <sex>0</sex> <cat>5</cat> <value>1</value></relriskfordeath><relriskfordeath>  <age> 85</age> <sex>0</sex> <cat>6</cat> <value>1</value></relriskfordeath><relriskfordeath>  <age> 85</age> <sex>0</sex> <cat>7</cat> <value>1</value></relriskfordeath><relriskfordeath>  <age> 85</age> <sex>0</sex> <cat>8</cat> <value>1</value></relriskfordeath><relriskfordeath>  <age> 85</age> <sex>1</sex> <cat>1</cat> <value>1</value></relriskfordeath><relriskfordeath>  <age> 85</age> <sex>1</sex> <cat>2</cat> <value>1</value></relriskfordeath><relriskfordeath>  <age> 85</age> <sex>1</sex> <cat>3</cat> <value>1</value></relriskfordeath><relriskfordeath>  <age> 85</age> <sex>1</sex> <cat>4</cat> <value>1</value></relriskfordeath><relriskfordeath>  <age> 85</age> <sex>1</sex> <cat>5</cat> <value>1</value></relriskfordeath><relriskfordeath>  <age> 85</age> <sex>1</sex> <cat>6</cat> <value>1</value></relriskfordeath><relriskfordeath>  <age> 85</age> <sex>1</sex> <cat>7</cat> <value>1</value></relriskfordeath><relriskfordeath>  <age> 85</age> <sex>1</sex> <cat>8</cat> <value>1</value></relriskfordeath><relriskfordeath>  <age> 86</age> <sex>0</sex> <cat>1</cat> <value>1</value></relriskfordeath><relriskfordeath>  <age> 86</age> <sex>0</sex> <cat>2</cat> <value>1</value></relriskfordeath><relriskfordeath>  <age> 86</age> <sex>0</sex> <cat>3</cat> <value>1</value></relriskfordeath><relriskfordeath>  <age> 86</age> <sex>0</sex> <cat>4</cat> <value>1</value></relriskfordeath><relriskfordeath>  <age> 86</age> <sex>0</sex> <cat>5</cat> <value>1</value></relriskfordeath><relriskfordeath>  <age> 86</age> <sex>0</sex> <cat>6</cat> <value>1</value></relriskfordeath><relriskfordeath>  <age> 86</age> <sex>0</sex> <cat>7</cat> <value>1</value></relriskfordeath><relriskfordeath>  <age> 86</age> <sex>0</sex> <cat>8</cat> <value>1</value></relriskfordeath><relriskfordeath>  <age> 86</age> <sex>1</sex> <cat>1</cat> <value>1</value></relriskfordeath><relriskfordeath>  <age> 86</age> <sex>1</sex> <cat>2</cat> <value>1</value></relriskfordeath><relriskfordeath>  <age> 86</age> <sex>1</sex> <cat>3</cat> <value>1</value></relriskfordeath><relriskfordeath>  <age> 86</age> <sex>1</sex> <cat>4</cat> <value>1</value></relriskfordeath><relriskfordeath>  <age> 86</age> <sex>1</sex> <cat>5</cat> <value>1</value></relriskfordeath><relriskfordeath>  <age> 86</age> <sex>1</sex> <cat>6</cat> <value>1</value></relriskfordeath><relriskfordeath>  <age> 86</age> <sex>1</sex> <cat>7</cat> <value>1</value></relriskfordeath><relriskfordeath>  <age> 86</age> <sex>1</sex> <cat>8</cat> <value>1</value></relriskfordeath><relriskfordeath>  <age> 87</age> <sex>0</sex> <cat>1</cat> <value>1</value></relriskfordeath><relriskfordeath>  <age> 87</age> <sex>0</sex> <cat>2</cat> <value>1</value></relriskfordeath><relriskfordeath>  <age> 87</age> <sex>0</sex> <cat>3</cat> <value>1</value></relriskfordeath><relriskfordeath>  <age> 87</age> <sex>0</sex> <cat>4</cat> <value>1</value></relriskfordeath><relriskfordeath>  <age> 87</age> <sex>0</sex> <cat>5</cat> <value>1</value></relriskfordeath><relriskfordeath>  <age> 87</age> <sex>0</sex> <cat>6</cat> <value>1</value></relriskfordeath><relriskfordeath>  <age> 87</age> <sex>0</sex> <cat>7</cat> <value>1</value></relriskfordeath><relriskfordeath>  <age> 87</age> <sex>0</sex> <cat>8</cat> <value>1</value></relriskfordeath><relriskfordeath>  <age> 87</age> <sex>1</sex> <cat>1</cat> <value>1</value></relriskfordeath><relriskfordeath>  <age> 87</age> <sex>1</sex> <cat>2</cat> <value>1</value></relriskfordeath><relriskfordeath>  <age> 87</age> <sex>1</sex> <cat>3</cat> <value>1</value></relriskfordeath><relriskfordeath>  <age> 87</age> <sex>1</sex> <cat>4</cat> <value>1</value></relriskfordeath><relriskfordeath>  <age> 87</age> <sex>1</sex> <cat>5</cat> <value>1</value></relriskfordeath><relriskfordeath>  <age> 87</age> <sex>1</sex> <cat>6</cat> <value>1</value></relriskfordeath><relriskfordeath>  <age> 87</age> <sex>1</sex> <cat>7</cat> <value>1</value></relriskfordeath><relriskfordeath>  <age> 87</age> <sex>1</sex> <cat>8</cat> <value>1</value></relriskfordeath><relriskfordeath>  <age> 88</age> <sex>0</sex> <cat>1</cat> <value>1</value></relriskfordeath><relriskfordeath>  <age> 88</age> <sex>0</sex> <cat>2</cat> <value>1</value></relriskfordeath><relriskfordeath>  <age> 88</age> <sex>0</sex> <cat>3</cat> <value>1</value></relriskfordeath><relriskfordeath>  <age> 88</age> <sex>0</sex> <cat>4</cat> <value>1</value></relriskfordeath><relriskfordeath>  <age> 88</age> <sex>0</sex> <cat>5</cat> <value>1</value></relriskfordeath><relriskfordeath>  <age> 88</age> <sex>0</sex> <cat>6</cat> <value>1</value></relriskfordeath><relriskfordeath>  <age> 88</age> <sex>0</sex> <cat>7</cat> <value>1</value></relriskfordeath><relriskfordeath>  <age> 88</age> <sex>0</sex> <cat>8</cat> <value>1</value></relriskfordeath><relriskfordeath>  <age> 88</age> <sex>1</sex> <cat>1</cat> <value>1</value></relriskfordeath><relriskfordeath>  <age> 88</age> <sex>1</sex> <cat>2</cat> <value>1</value></relriskfordeath><relriskfordeath>  <age> 88</age> <sex>1</sex> <cat>3</cat> <value>1</value></relriskfordeath><relriskfordeath>  <age> 88</age> <sex>1</sex> <cat>4</cat> <value>1</value></relriskfordeath><relriskfordeath>  <age> 88</age> <sex>1</sex> <cat>5</cat> <value>1</value></relriskfordeath><relriskfordeath>  <age> 88</age> <sex>1</sex> <cat>6</cat> <value>1</value></relriskfordeath><relriskfordeath>  <age> 88</age> <sex>1</sex> <cat>7</cat> <value>1</value></relriskfordeath><relriskfordeath>  <age> 88</age> <sex>1</sex> <cat>8</cat> <value>1</value></relriskfordeath><relriskfordeath>  <age> 89</age> <sex>0</sex> <cat>1</cat> <value>1</value></relriskfordeath><relriskfordeath>  <age> 89</age> <sex>0</sex> <cat>2</cat> <value>1</value></relriskfordeath><relriskfordeath>  <age> 89</age> <sex>0</sex> <cat>3</cat> <value>1</value></relriskfordeath><relriskfordeath>  <age> 89</age> <sex>0</sex> <cat>4</cat> <value>1</value></relriskfordeath><relriskfordeath>  <age> 89</age> <sex>0</sex> <cat>5</cat> <value>1</value></relriskfordeath><relriskfordeath>  <age> 89</age> <sex>0</sex> <cat>6</cat> <value>1</value></relriskfordeath><relriskfordeath>  <age> 89</age> <sex>0</sex> <cat>7</cat> <value>1</value></relriskfordeath><relriskfordeath>  <age> 89</age> <sex>0</sex> <cat>8</cat> <value>1</value></relriskfordeath><relriskfordeath>  <age> 89</age> <sex>1</sex> <cat>1</cat> <value>1</value></relriskfordeath><relriskfordeath>  <age> 89</age> <sex>1</sex> <cat>2</cat> <value>1</value></relriskfordeath><relriskfordeath>  <age> 89</age> <sex>1</sex> <cat>3</cat> <value>1</value></relriskfordeath><relriskfordeath>  <age> 89</age> <sex>1</sex> <cat>4</cat> <value>1</value></relriskfordeath><relriskfordeath>  <age> 89</age> <sex>1</sex> <cat>5</cat> <value>1</value></relriskfordeath><relriskfordeath>  <age> 89</age> <sex>1</sex> <cat>6</cat> <value>1</value></relriskfordeath><relriskfordeath>  <age> 89</age> <sex>1</sex> <cat>7</cat> <value>1</value></relriskfordeath><relriskfordeath>  <age> 89</age> <sex>1</sex> <cat>8</cat> <value>1</value></relriskfordeath><relriskfordeath>  <age> 90</age> <sex>0</sex> <cat>1</cat> <value>1</value></relriskfordeath><relriskfordeath>  <age> 90</age> <sex>0</sex> <cat>2</cat> <value>1</value></relriskfordeath><relriskfordeath>  <age> 90</age> <sex>0</sex> <cat>3</cat> <value>1</value></relriskfordeath><relriskfordeath>  <age> 90</age> <sex>0</sex> <cat>4</cat> <value>1</value></relriskfordeath><relriskfordeath>  <age> 90</age> <sex>0</sex> <cat>5</cat> <value>1</value></relriskfordeath><relriskfordeath>  <age> 90</age> <sex>0</sex> <cat>6</cat> <value>1</value></relriskfordeath><relriskfordeath>  <age> 90</age> <sex>0</sex> <cat>7</cat> <value>1</value></relriskfordeath><relriskfordeath>  <age> 90</age> <sex>0</sex> <cat>8</cat> <value>1</value></relriskfordeath><relriskfordeath>  <age> 90</age> <sex>1</sex> <cat>1</cat> <value>1</value></relriskfordeath><relriskfordeath>  <age> 90</age> <sex>1</sex> <cat>2</cat> <value>1</value></relriskfordeath><relriskfordeath>  <age> 90</age> <sex>1</sex> <cat>3</cat> <value>1</value></relriskfordeath><relriskfordeath>  <age> 90</age> <sex>1</sex> <cat>4</cat> <value>1</value></relriskfordeath><relriskfordeath>  <age> 90</age> <sex>1</sex> <cat>5</cat> <value>1</value></relriskfordeath><relriskfordeath>  <age> 90</age> <sex>1</sex> <cat>6</cat> <value>1</value></relriskfordeath><relriskfordeath>  <age> 90</age> <sex>1</sex> <cat>7</cat> <value>1</value></relriskfordeath><relriskfordeath>  <age> 90</age> <sex>1</sex> <cat>8</cat> <value>1</value></relriskfordeath><relriskfordeath>  <age> 91</age> <sex>0</sex> <cat>1</cat> <value>1</value></relriskfordeath><relriskfordeath>  <age> 91</age> <sex>0</sex> <cat>2</cat> <value>1</value></relriskfordeath><relriskfordeath>  <age> 91</age> <sex>0</sex> <cat>3</cat> <value>1</value></relriskfordeath><relriskfordeath>  <age> 91</age> <sex>0</sex> <cat>4</cat> <value>1</value></relriskfordeath><relriskfordeath>  <age> 91</age> <sex>0</sex> <cat>5</cat> <value>1</value></relriskfordeath><relriskfordeath>  <age> 91</age> <sex>0</sex> <cat>6</cat> <value>1</value></relriskfordeath><relriskfordeath>  <age> 91</age> <sex>0</sex> <cat>7</cat> <value>1</value></relriskfordeath><relriskfordeath>  <age> 91</age> <sex>0</sex> <cat>8</cat> <value>1</value></relriskfordeath><relriskfordeath>  <age> 91</age> <sex>1</sex> <cat>1</cat> <value>1</value></relriskfordeath><relriskfordeath>  <age> 91</age> <sex>1</sex> <cat>2</cat> <value>1</value></relriskfordeath><relriskfordeath>  <age> 91</age> <sex>1</sex> <cat>3</cat> <value>1</value></relriskfordeath><relriskfordeath>  <age> 91</age> <sex>1</sex> <cat>4</cat> <value>1</value></relriskfordeath><relriskfordeath>  <age> 91</age> <sex>1</sex> <cat>5</cat> <value>1</value></relriskfordeath><relriskfordeath>  <age> 91</age> <sex>1</sex> <cat>6</cat> <value>1</value></relriskfordeath><relriskfordeath>  <age> 91</age> <sex>1</sex> <cat>7</cat> <value>1</value></relriskfordeath><relriskfordeath>  <age> 91</age> <sex>1</sex> <cat>8</cat> <value>1</value></relriskfordeath><relriskfordeath>  <age> 92</age> <sex>0</sex> <cat>1</cat> <value>1</value></relriskfordeath><relriskfordeath>  <age> 92</age> <sex>0</sex> <cat>2</cat> <value>1</value></relriskfordeath><relriskfordeath>  <age> 92</age> <sex>0</sex> <cat>3</cat> <value>1</value></relriskfordeath><relriskfordeath>  <age> 92</age> <sex>0</sex> <cat>4</cat> <value>1</value></relriskfordeath><relriskfordeath>  <age> 92</age> <sex>0</sex> <cat>5</cat> <value>1</value></relriskfordeath><relriskfordeath>  <age> 92</age> <sex>0</sex> <cat>6</cat> <value>1</value></relriskfordeath><relriskfordeath>  <age> 92</age> <sex>0</sex> <cat>7</cat> <value>1</value></relriskfordeath><relriskfordeath>  <age> 92</age> <sex>0</sex> <cat>8</cat> <value>1</value></relriskfordeath><relriskfordeath>  <age> 92</age> <sex>1</sex> <cat>1</cat> <value>1</value></relriskfordeath><relriskfordeath>  <age> 92</age> <sex>1</sex> <cat>2</cat> <value>1</value></relriskfordeath><relriskfordeath>  <age> 92</age> <sex>1</sex> <cat>3</cat> <value>1</value></relriskfordeath><relriskfordeath>  <age> 92</age> <sex>1</sex> <cat>4</cat> <value>1</value></relriskfordeath><relriskfordeath>  <age> 92</age> <sex>1</sex> <cat>5</cat> <value>1</value></relriskfordeath><relriskfordeath>  <age> 92</age> <sex>1</sex> <cat>6</cat> <value>1</value></relriskfordeath><relriskfordeath>  <age> 92</age> <sex>1</sex> <cat>7</cat> <value>1</value></relriskfordeath><relriskfordeath>  <age> 92</age> <sex>1</sex> <cat>8</cat> <value>1</value></relriskfordeath><relriskfordeath>  <age> 93</age> <sex>0</sex> <cat>1</cat> <value>1</value></relriskfordeath><relriskfordeath>  <age> 93</age> <sex>0</sex> <cat>2</cat> <value>1</value></relriskfordeath><relriskfordeath>  <age> 93</age> <sex>0</sex> <cat>3</cat> <value>1</value></relriskfordeath><relriskfordeath>  <age> 93</age> <sex>0</sex> <cat>4</cat> <value>1</value></relriskfordeath><relriskfordeath>  <age> 93</age> <sex>0</sex> <cat>5</cat> <value>1</value></relriskfordeath><relriskfordeath>  <age> 93</age> <sex>0</sex> <cat>6</cat> <value>1</value></relriskfordeath><relriskfordeath>  <age> 93</age> <sex>0</sex> <cat>7</cat> <value>1</value></relriskfordeath><relriskfordeath>  <age> 93</age> <sex>0</sex> <cat>8</cat> <value>1</value></relriskfordeath><relriskfordeath>  <age> 93</age> <sex>1</sex> <cat>1</cat> <value>1</value></relriskfordeath><relriskfordeath>  <age> 93</age> <sex>1</sex> <cat>2</cat> <value>1</value></relriskfordeath><relriskfordeath>  <age> 93</age> <sex>1</sex> <cat>3</cat> <value>1</value></relriskfordeath><relriskfordeath>  <age> 93</age> <sex>1</sex> <cat>4</cat> <value>1</value></relriskfordeath><relriskfordeath>  <age> 93</age> <sex>1</sex> <cat>5</cat> <value>1</value></relriskfordeath><relriskfordeath>  <age> 93</age> <sex>1</sex> <cat>6</cat> <value>1</value></relriskfordeath><relriskfordeath>  <age> 93</age> <sex>1</sex> <cat>7</cat> <value>1</value></relriskfordeath><relriskfordeath>  <age> 93</age> <sex>1</sex> <cat>8</cat> <value>1</value></relriskfordeath><relriskfordeath>  <age> 94</age> <sex>0</sex> <cat>1</cat> <value>1</value></relriskfordeath><relriskfordeath>  <age> 94</age> <sex>0</sex> <cat>2</cat> <value>1</value></relriskfordeath><relriskfordeath>  <age> 94</age> <sex>0</sex> <cat>3</cat> <value>1</value></relriskfordeath><relriskfordeath>  <age> 94</age> <sex>0</sex> <cat>4</cat> <value>1</value></relriskfordeath><relriskfordeath>  <age> 94</age> <sex>0</sex> <cat>5</cat> <value>1</value></relriskfordeath><relriskfordeath>  <age> 94</age> <sex>0</sex> <cat>6</cat> <value>1</value></relriskfordeath><relriskfordeath>  <age> 94</age> <sex>0</sex> <cat>7</cat> <value>1</value></relriskfordeath><relriskfordeath>  <age> 94</age> <sex>0</sex> <cat>8</cat> <value>1</value></relriskfordeath><relriskfordeath>  <age> 94</age> <sex>1</sex> <cat>1</cat> <value>1</value></relriskfordeath><relriskfordeath>  <age> 94</age> <sex>1</sex> <cat>2</cat> <value>1</value></relriskfordeath><relriskfordeath>  <age> 94</age> <sex>1</sex> <cat>3</cat> <value>1</value></relriskfordeath><relriskfordeath>  <age> 94</age> <sex>1</sex> <cat>4</cat> <value>1</value></relriskfordeath><relriskfordeath>  <age> 94</age> <sex>1</sex> <cat>5</cat> <value>1</value></relriskfordeath><relriskfordeath>  <age> 94</age> <sex>1</sex> <cat>6</cat> <value>1</value></relriskfordeath><relriskfordeath>  <age> 94</age> <sex>1</sex> <cat>7</cat> <value>1</value></relriskfordeath><relriskfordeath>  <age> 94</age> <sex>1</sex> <cat>8</cat> <value>1</value></relriskfordeath><relriskfordeath>  <age> 95</age> <sex>0</sex> <cat>1</cat> <value>1</value></relriskfordeath><relriskfordeath>  <age> 95</age> <sex>0</sex> <cat>2</cat> <value>1</value></relriskfordeath><relriskfordeath>  <age> 95</age> <sex>0</sex> <cat>3</cat> <value>1</value></relriskfordeath><relriskfordeath>  <age> 95</age> <sex>0</sex> <cat>4</cat> <value>1</value></relriskfordeath><relriskfordeath>  <age> 95</age> <sex>0</sex> <cat>5</cat> <value>1</value></relriskfordeath><relriskfordeath>  <age> 95</age> <sex>0</sex> <cat>6</cat> <value>1</value></relriskfordeath><relriskfordeath>  <age> 95</age> <sex>0</sex> <cat>7</cat> <value>1</value></relriskfordeath><relriskfordeath>  <age> 95</age> <sex>0</sex> <cat>8</cat> <value>1</value></relriskfordeath><relriskfordeath>  <age> 95</age> <sex>1</sex> <cat>1</cat> <value>1</value></relriskfordeath><relriskfordeath>  <age> 95</age> <sex>1</sex> <cat>2</cat> <value>1</value></relriskfordeath><relriskfordeath>  <age> 95</age> <sex>1</sex> <cat>3</cat> <value>1</value></relriskfordeath><relriskfordeath>  <age> 95</age> <sex>1</sex> <cat>4</cat> <value>1</value></relriskfordeath><relriskfordeath>  <age> 95</age> <sex>1</sex> <cat>5</cat> <value>1</value></relriskfordeath><relriskfordeath>  <age> 95</age> <sex>1</sex> <cat>6</cat> <value>1</value></relriskfordeath><relriskfordeath>  <age> 95</age> <sex>1</sex> <cat>7</cat> <value>1</value></relriskfordeath><relriskfordeath>  <age> 95</age> <sex>1</sex> <cat>8</cat> <value>1</value></relriskfordeath></relrisksfordeath_categorical>
