# Supplementary material for: Identification of differences in health impact modelling of salt reduction
Source: PLoS One. 2017 Nov 28;12(11):e0186760. doi: 10.1371/journal.pone.0186760 (PMC5705127; doi:10.1371/journal.pone.0186760)
Supplement: S5 Data — (ZIP) [file pone.0186760.s005.zip › No_corr_usual SBP/Reference_Data/Risk_Factors/SBP/Prevalences/SBP_prevalence_NoRDR_alt.xml]

<?xml version="1.0"?> <riskfactorprevalences_categorical><prevalence>  <age> 0</age> <sex> 0</sex> <cat> 1</cat> <percent> 29.3967695055507</percent></prevalence><prevalence>  <age> 0</age> <sex> 0</sex> <cat> 2</cat> <percent> 63.7154555227145</percent></prevalence><prevalence>  <age> 0</age> <sex> 0</sex> <cat> 3</cat> <percent> 6.45909474637723</percent></prevalence><prevalence>  <age> 0</age> <sex> 0</sex> <cat> 4</cat> <percent> 0.428680225357526</percent></prevalence><prevalence>  <age> 0</age> <sex> 1</sex> <cat> 1</cat> <percent> 84.8095659696749</percent></prevalence><prevalence>  <age> 0</age> <sex> 1</sex> <cat> 2</cat> <percent> 12.562800114066</percent></prevalence><prevalence>  <age> 0</age> <sex> 1</sex> <cat> 3</cat> <percent> 1.62626448947363</percent></prevalence><prevalence>  <age> 0</age> <sex> 1</sex> <cat> 4</cat> <percent> 1.00136942678554</percent></prevalence><prevalence>  <age> 1</age> <sex> 0</sex> <cat> 1</cat> <percent> 29.3967695055507</percent></prevalence><prevalence>  <age> 1</age> <sex> 0</sex> <cat> 2</cat> <percent> 63.7154555227145</percent></prevalence><prevalence>  <age> 1</age> <sex> 0</sex> <cat> 3</cat> <percent> 6.45909474637723</percent></prevalence><prevalence>  <age> 1</age> <sex> 0</sex> <cat> 4</cat> <percent> 0.428680225357526</percent></prevalence><prevalence>  <age> 1</age> <sex> 1</sex> <cat> 1</cat> <percent> 84.8095659696749</percent></prevalence><prevalence>  <age> 1</age> <sex> 1</sex> <cat> 2</cat> <percent> 12.562800114066</percent></prevalence><prevalence>  <age> 1</age> <sex> 1</sex> <cat> 3</cat> <percent> 1.62626448947363</percent></prevalence><prevalence>  <age> 1</age> <sex> 1</sex> <cat> 4</cat> <percent> 1.00136942678554</percent></prevalence><prevalence>  <age> 2</age> <sex> 0</sex> <cat> 1</cat> <percent> 29.3967695055507</percent></prevalence><prevalence>  <age> 2</age> <sex> 0</sex> <cat> 2</cat> <percent> 63.7154555227145</percent></prevalence><prevalence>  <age> 2</age> <sex> 0</sex> <cat> 3</cat> <percent> 6.45909474637723</percent></prevalence><prevalence>  <age> 2</age> <sex> 0</sex> <cat> 4</cat> <percent> 0.428680225357526</percent></prevalence><prevalence>  <age> 2</age> <sex> 1</sex> <cat> 1</cat> <percent> 84.8095659696749</percent></prevalence><prevalence>  <age> 2</age> <sex> 1</sex> <cat> 2</cat> <percent> 12.562800114066</percent></prevalence><prevalence>  <age> 2</age> <sex> 1</sex> <cat> 3</cat> <percent> 1.62626448947363</percent></prevalence><prevalence>  <age> 2</age> <sex> 1</sex> <cat> 4</cat> <percent> 1.00136942678554</percent></prevalence><prevalence>  <age> 3</age> <sex> 0</sex> <cat> 1</cat> <percent> 29.3967695055507</percent></prevalence><prevalence>  <age> 3</age> <sex> 0</sex> <cat> 2</cat> <percent> 63.7154555227145</percent></prevalence><prevalence>  <age> 3</age> <sex> 0</sex> <cat> 3</cat> <percent> 6.45909474637723</percent></prevalence><prevalence>  <age> 3</age> <sex> 0</sex> <cat> 4</cat> <percent> 0.428680225357526</percent></prevalence><prevalence>  <age> 3</age> <sex> 1</sex> <cat> 1</cat> <percent> 84.8095659696749</percent></prevalence><prevalence>  <age> 3</age> <sex> 1</sex> <cat> 2</cat> <percent> 12.562800114066</percent></prevalence><prevalence>  <age> 3</age> <sex> 1</sex> <cat> 3</cat> <percent> 1.62626448947363</percent></prevalence><prevalence>  <age> 3</age> <sex> 1</sex> <cat> 4</cat> <percent> 1.00136942678554</percent></prevalence><prevalence>  <age> 4</age> <sex> 0</sex> <cat> 1</cat> <percent> 29.3967695055507</percent></prevalence><prevalence>  <age> 4</age> <sex> 0</sex> <cat> 2</cat> <percent> 63.7154555227145</percent></prevalence><prevalence>  <age> 4</age> <sex> 0</sex> <cat> 3</cat> <percent> 6.45909474637723</percent></prevalence><prevalence>  <age> 4</age> <sex> 0</sex> <cat> 4</cat> <percent> 0.428680225357526</percent></prevalence><prevalence>  <age> 4</age> <sex> 1</sex> <cat> 1</cat> <percent> 84.8095659696749</percent></prevalence><prevalence>  <age> 4</age> <sex> 1</sex> <cat> 2</cat> <percent> 12.562800114066</percent></prevalence><prevalence>  <age> 4</age> <sex> 1</sex> <cat> 3</cat> <percent> 1.62626448947363</percent></prevalence><prevalence>  <age> 4</age> <sex> 1</sex> <cat> 4</cat> <percent> 1.00136942678554</percent></prevalence><prevalence>  <age> 5</age> <sex> 0</sex> <cat> 1</cat> <percent> 29.3967695055507</percent></prevalence><prevalence>  <age> 5</age> <sex> 0</sex> <cat> 2</cat> <percent> 63.7154555227145</percent></prevalence><prevalence>  <age> 5</age> <sex> 0</sex> <cat> 3</cat> <percent> 6.45909474637723</percent></prevalence><prevalence>  <age> 5</age> <sex> 0</sex> <cat> 4</cat> <percent> 0.428680225357526</percent></prevalence><prevalence>  <age> 5</age> <sex> 1</sex> <cat> 1</cat> <percent> 84.8095659696749</percent></prevalence><prevalence>  <age> 5</age> <sex> 1</sex> <cat> 2</cat> <percent> 12.562800114066</percent></prevalence><prevalence>  <age> 5</age> <sex> 1</sex> <cat> 3</cat> <percent> 1.62626448947363</percent></prevalence><prevalence>  <age> 5</age> <sex> 1</sex> <cat> 4</cat> <percent> 1.00136942678554</percent></prevalence><prevalence>  <age> 6</age> <sex> 0</sex> <cat> 1</cat> <percent> 29.3967695055507</percent></prevalence><prevalence>  <age> 6</age> <sex> 0</sex> <cat> 2</cat> <percent> 63.7154555227145</percent></prevalence><prevalence>  <age> 6</age> <sex> 0</sex> <cat> 3</cat> <percent> 6.45909474637723</percent></prevalence><prevalence>  <age> 6</age> <sex> 0</sex> <cat> 4</cat> <percent> 0.428680225357526</percent></prevalence><prevalence>  <age> 6</age> <sex> 1</sex> <cat> 1</cat> <percent> 84.8095659696749</percent></prevalence><prevalence>  <age> 6</age> <sex> 1</sex> <cat> 2</cat> <percent> 12.562800114066</percent></prevalence><prevalence>  <age> 6</age> <sex> 1</sex> <cat> 3</cat> <percent> 1.62626448947363</percent></prevalence><prevalence>  <age> 6</age> <sex> 1</sex> <cat> 4</cat> <percent> 1.00136942678554</percent></prevalence><prevalence>  <age> 7</age> <sex> 0</sex> <cat> 1</cat> <percent> 29.3967695055507</percent></prevalence><prevalence>  <age> 7</age> <sex> 0</sex> <cat> 2</cat> <percent> 63.7154555227145</percent></prevalence><prevalence>  <age> 7</age> <sex> 0</sex> <cat> 3</cat> <percent> 6.45909474637723</percent></prevalence><prevalence>  <age> 7</age> <sex> 0</sex> <cat> 4</cat> <percent> 0.428680225357526</percent></prevalence><prevalence>  <age> 7</age> <sex> 1</sex> <cat> 1</cat> <percent> 84.8095659696749</percent></prevalence><prevalence>  <age> 7</age> <sex> 1</sex> <cat> 2</cat> <percent> 12.562800114066</percent></prevalence><prevalence>  <age> 7</age> <sex> 1</sex> <cat> 3</cat> <percent> 1.62626448947363</percent></prevalence><prevalence>  <age> 7</age> <sex> 1</sex> <cat> 4</cat> <percent> 1.00136942678554</percent></prevalence><prevalence>  <age> 8</age> <sex> 0</sex> <cat> 1</cat> <percent> 29.3967695055507</percent></prevalence><prevalence>  <age> 8</age> <sex> 0</sex> <cat> 2</cat> <percent> 63.7154555227145</percent></prevalence><prevalence>  <age> 8</age> <sex> 0</sex> <cat> 3</cat> <percent> 6.45909474637723</percent></prevalence><prevalence>  <age> 8</age> <sex> 0</sex> <cat> 4</cat> <percent> 0.428680225357526</percent></prevalence><prevalence>  <age> 8</age> <sex> 1</sex> <cat> 1</cat> <percent> 84.8095659696749</percent></prevalence><prevalence>  <age> 8</age> <sex> 1</sex> <cat> 2</cat> <percent> 12.562800114066</percent></prevalence><prevalence>  <age> 8</age> <sex> 1</sex> <cat> 3</cat> <percent> 1.62626448947363</percent></prevalence><prevalence>  <age> 8</age> <sex> 1</sex> <cat> 4</cat> <percent> 1.00136942678554</percent></prevalence><prevalence>  <age> 9</age> <sex> 0</sex> <cat> 1</cat> <percent> 29.3967695055507</percent></prevalence><prevalence>  <age> 9</age> <sex> 0</sex> <cat> 2</cat> <percent> 63.7154555227145</percent></prevalence><prevalence>  <age> 9</age> <sex> 0</sex> <cat> 3</cat> <percent> 6.45909474637723</percent></prevalence><prevalence>  <age> 9</age> <sex> 0</sex> <cat> 4</cat> <percent> 0.428680225357526</percent></prevalence><prevalence>  <age> 9</age> <sex> 1</sex> <cat> 1</cat> <percent> 84.8095659696749</percent></prevalence><prevalence>  <age> 9</age> <sex> 1</sex> <cat> 2</cat> <percent> 12.562800114066</percent></prevalence><prevalence>  <age> 9</age> <sex> 1</sex> <cat> 3</cat> <percent> 1.62626448947363</percent></prevalence><prevalence>  <age> 9</age> <sex> 1</sex> <cat> 4</cat> <percent> 1.00136942678554</percent></prevalence><prevalence>  <age> 10</age> <sex> 0</sex> <cat> 1</cat> <percent> 29.3967695055507</percent></prevalence><prevalence>  <age> 10</age> <sex> 0</sex> <cat> 2</cat> <percent> 63.7154555227145</percent></prevalence><prevalence>  <age> 10</age> <sex> 0</sex> <cat> 3</cat> <percent> 6.45909474637723</percent></prevalence><prevalence>  <age> 10</age> <sex> 0</sex> <cat> 4</cat> <percent> 0.428680225357526</percent></prevalence><prevalence>  <age> 10</age> <sex> 1</sex> <cat> 1</cat> <percent> 84.8095659696749</percent></prevalence><prevalence>  <age> 10</age> <sex> 1</sex> <cat> 2</cat> <percent> 12.562800114066</percent></prevalence><prevalence>  <age> 10</age> <sex> 1</sex> <cat> 3</cat> <percent> 1.62626448947363</percent></prevalence><prevalence>  <age> 10</age> <sex> 1</sex> <cat> 4</cat> <percent> 1.00136942678554</percent></prevalence><prevalence>  <age> 11</age> <sex> 0</sex> <cat> 1</cat> <percent> 29.3967695055507</percent></prevalence><prevalence>  <age> 11</age> <sex> 0</sex> <cat> 2</cat> <percent> 63.7154555227145</percent></prevalence><prevalence>  <age> 11</age> <sex> 0</sex> <cat> 3</cat> <percent> 6.45909474637723</percent></prevalence><prevalence>  <age> 11</age> <sex> 0</sex> <cat> 4</cat> <percent> 0.428680225357526</percent></prevalence><prevalence>  <age> 11</age> <sex> 1</sex> <cat> 1</cat> <percent> 84.8095659696749</percent></prevalence><prevalence>  <age> 11</age> <sex> 1</sex> <cat> 2</cat> <percent> 12.562800114066</percent></prevalence><prevalence>  <age> 11</age> <sex> 1</sex> <cat> 3</cat> <percent> 1.62626448947363</percent></prevalence><prevalence>  <age> 11</age> <sex> 1</sex> <cat> 4</cat> <percent> 1.00136942678554</percent></prevalence><prevalence>  <age> 12</age> <sex> 0</sex> <cat> 1</cat> <percent> 29.3967695055507</percent></prevalence><prevalence>  <age> 12</age> <sex> 0</sex> <cat> 2</cat> <percent> 63.7154555227145</percent></prevalence><prevalence>  <age> 12</age> <sex> 0</sex> <cat> 3</cat> <percent> 6.45909474637723</percent></prevalence><prevalence>  <age> 12</age> <sex> 0</sex> <cat> 4</cat> <percent> 0.428680225357526</percent></prevalence><prevalence>  <age> 12</age> <sex> 1</sex> <cat> 1</cat> <percent> 84.8095659696749</percent></prevalence><prevalence>  <age> 12</age> <sex> 1</sex> <cat> 2</cat> <percent> 12.562800114066</percent></prevalence><prevalence>  <age> 12</age> <sex> 1</sex> <cat> 3</cat> <percent> 1.62626448947363</percent></prevalence><prevalence>  <age> 12</age> <sex> 1</sex> <cat> 4</cat> <percent> 1.00136942678554</percent></prevalence><prevalence>  <age> 13</age> <sex> 0</sex> <cat> 1</cat> <percent> 29.3967695055507</percent></prevalence><prevalence>  <age> 13</age> <sex> 0</sex> <cat> 2</cat> <percent> 63.7154555227145</percent></prevalence><prevalence>  <age> 13</age> <sex> 0</sex> <cat> 3</cat> <percent> 6.45909474637723</percent></prevalence><prevalence>  <age> 13</age> <sex> 0</sex> <cat> 4</cat> <percent> 0.428680225357526</percent></prevalence><prevalence>  <age> 13</age> <sex> 1</sex> <cat> 1</cat> <percent> 84.8095659696749</percent></prevalence><prevalence>  <age> 13</age> <sex> 1</sex> <cat> 2</cat> <percent> 12.562800114066</percent></prevalence><prevalence>  <age> 13</age> <sex> 1</sex> <cat> 3</cat> <percent> 1.62626448947363</percent></prevalence><prevalence>  <age> 13</age> <sex> 1</sex> <cat> 4</cat> <percent> 1.00136942678554</percent></prevalence><prevalence>  <age> 14</age> <sex> 0</sex> <cat> 1</cat> <percent> 29.3967695055507</percent></prevalence><prevalence>  <age> 14</age> <sex> 0</sex> <cat> 2</cat> <percent> 63.7154555227145</percent></prevalence><prevalence>  <age> 14</age> <sex> 0</sex> <cat> 3</cat> <percent> 6.45909474637723</percent></prevalence><prevalence>  <age> 14</age> <sex> 0</sex> <cat> 4</cat> <percent> 0.428680225357526</percent></prevalence><prevalence>  <age> 14</age> <sex> 1</sex> <cat> 1</cat> <percent> 84.8095659696749</percent></prevalence><prevalence>  <age> 14</age> <sex> 1</sex> <cat> 2</cat> <percent> 12.562800114066</percent></prevalence><prevalence>  <age> 14</age> <sex> 1</sex> <cat> 3</cat> <percent> 1.62626448947363</percent></prevalence><prevalence>  <age> 14</age> <sex> 1</sex> <cat> 4</cat> <percent> 1.00136942678554</percent></prevalence><prevalence>  <age> 15</age> <sex> 0</sex> <cat> 1</cat> <percent> 29.3967695055507</percent></prevalence><prevalence>  <age> 15</age> <sex> 0</sex> <cat> 2</cat> <percent> 63.7154555227145</percent></prevalence><prevalence>  <age> 15</age> <sex> 0</sex> <cat> 3</cat> <percent> 6.45909474637723</percent></prevalence><prevalence>  <age> 15</age> <sex> 0</sex> <cat> 4</cat> <percent> 0.428680225357526</percent></prevalence><prevalence>  <age> 15</age> <sex> 1</sex> <cat> 1</cat> <percent> 84.8095659696749</percent></prevalence><prevalence>  <age> 15</age> <sex> 1</sex> <cat> 2</cat> <percent> 12.562800114066</percent></prevalence><prevalence>  <age> 15</age> <sex> 1</sex> <cat> 3</cat> <percent> 1.62626448947363</percent></prevalence><prevalence>  <age> 15</age> <sex> 1</sex> <cat> 4</cat> <percent> 1.00136942678554</percent></prevalence><prevalence>  <age> 16</age> <sex> 0</sex> <cat> 1</cat> <percent> 29.3967695055507</percent></prevalence><prevalence>  <age> 16</age> <sex> 0</sex> <cat> 2</cat> <percent> 63.7154555227145</percent></prevalence><prevalence>  <age> 16</age> <sex> 0</sex> <cat> 3</cat> <percent> 6.45909474637723</percent></prevalence><prevalence>  <age> 16</age> <sex> 0</sex> <cat> 4</cat> <percent> 0.428680225357526</percent></prevalence><prevalence>  <age> 16</age> <sex> 1</sex> <cat> 1</cat> <percent> 84.8095659696749</percent></prevalence><prevalence>  <age> 16</age> <sex> 1</sex> <cat> 2</cat> <percent> 12.562800114066</percent></prevalence><prevalence>  <age> 16</age> <sex> 1</sex> <cat> 3</cat> <percent> 1.62626448947363</percent></prevalence><prevalence>  <age> 16</age> <sex> 1</sex> <cat> 4</cat> <percent> 1.00136942678554</percent></prevalence><prevalence>  <age> 17</age> <sex> 0</sex> <cat> 1</cat> <percent> 29.3967695055507</percent></prevalence><prevalence>  <age> 17</age> <sex> 0</sex> <cat> 2</cat> <percent> 63.7154555227145</percent></prevalence><prevalence>  <age> 17</age> <sex> 0</sex> <cat> 3</cat> <percent> 6.45909474637723</percent></prevalence><prevalence>  <age> 17</age> <sex> 0</sex> <cat> 4</cat> <percent> 0.428680225357526</percent></prevalence><prevalence>  <age> 17</age> <sex> 1</sex> <cat> 1</cat> <percent> 84.8095659696749</percent></prevalence><prevalence>  <age> 17</age> <sex> 1</sex> <cat> 2</cat> <percent> 12.562800114066</percent></prevalence><prevalence>  <age> 17</age> <sex> 1</sex> <cat> 3</cat> <percent> 1.62626448947363</percent></prevalence><prevalence>  <age> 17</age> <sex> 1</sex> <cat> 4</cat> <percent> 1.00136942678554</percent></prevalence><prevalence>  <age> 18</age> <sex> 0</sex> <cat> 1</cat> <percent> 29.3967695055507</percent></prevalence><prevalence>  <age> 18</age> <sex> 0</sex> <cat> 2</cat> <percent> 63.7154555227145</percent></prevalence><prevalence>  <age> 18</age> <sex> 0</sex> <cat> 3</cat> <percent> 6.45909474637723</percent></prevalence><prevalence>  <age> 18</age> <sex> 0</sex> <cat> 4</cat> <percent> 0.428680225357526</percent></prevalence><prevalence>  <age> 18</age> <sex> 1</sex> <cat> 1</cat> <percent> 84.8095659696749</percent></prevalence><prevalence>  <age> 18</age> <sex> 1</sex> <cat> 2</cat> <percent> 12.562800114066</percent></prevalence><prevalence>  <age> 18</age> <sex> 1</sex> <cat> 3</cat> <percent> 1.62626448947363</percent></prevalence><prevalence>  <age> 18</age> <sex> 1</sex> <cat> 4</cat> <percent> 1.00136942678554</percent></prevalence><prevalence>  <age> 19</age> <sex> 0</sex> <cat> 1</cat> <percent> 29.3967695055507</percent></prevalence><prevalence>  <age> 19</age> <sex> 0</sex> <cat> 2</cat> <percent> 63.7154555227145</percent></prevalence><prevalence>  <age> 19</age> <sex> 0</sex> <cat> 3</cat> <percent> 6.45909474637723</percent></prevalence><prevalence>  <age> 19</age> <sex> 0</sex> <cat> 4</cat> <percent> 0.428680225357526</percent></prevalence><prevalence>  <age> 19</age> <sex> 1</sex> <cat> 1</cat> <percent> 84.8095659696749</percent></prevalence><prevalence>  <age> 19</age> <sex> 1</sex> <cat> 2</cat> <percent> 12.562800114066</percent></prevalence><prevalence>  <age> 19</age> <sex> 1</sex> <cat> 3</cat> <percent> 1.62626448947363</percent></prevalence><prevalence>  <age> 19</age> <sex> 1</sex> <cat> 4</cat> <percent> 1.00136942678554</percent></prevalence><prevalence>  <age> 20</age> <sex> 0</sex> <cat> 1</cat> <percent> 29.3967695055507</percent></prevalence><prevalence>  <age> 20</age> <sex> 0</sex> <cat> 2</cat> <percent> 63.7154555227145</percent></prevalence><prevalence>  <age> 20</age> <sex> 0</sex> <cat> 3</cat> <percent> 6.45909474637723</percent></prevalence><prevalence>  <age> 20</age> <sex> 0</sex> <cat> 4</cat> <percent> 0.428680225357526</percent></prevalence><prevalence>  <age> 20</age> <sex> 1</sex> <cat> 1</cat> <percent> 84.8095659696749</percent></prevalence><prevalence>  <age> 20</age> <sex> 1</sex> <cat> 2</cat> <percent> 12.562800114066</percent></prevalence><prevalence>  <age> 20</age> <sex> 1</sex> <cat> 3</cat> <percent> 1.62626448947363</percent></prevalence><prevalence>  <age> 20</age> <sex> 1</sex> <cat> 4</cat> <percent> 1.00136942678554</percent></prevalence><prevalence>  <age> 21</age> <sex> 0</sex> <cat> 1</cat> <percent> 29.3967695055507</percent></prevalence><prevalence>  <age> 21</age> <sex> 0</sex> <cat> 2</cat> <percent> 63.7154555227145</percent></prevalence><prevalence>  <age> 21</age> <sex> 0</sex> <cat> 3</cat> <percent> 6.45909474637723</percent></prevalence><prevalence>  <age> 21</age> <sex> 0</sex> <cat> 4</cat> <percent> 0.428680225357526</percent></prevalence><prevalence>  <age> 21</age> <sex> 1</sex> <cat> 1</cat> <percent> 84.8095659696749</percent></prevalence><prevalence>  <age> 21</age> <sex> 1</sex> <cat> 2</cat> <percent> 12.562800114066</percent></prevalence><prevalence>  <age> 21</age> <sex> 1</sex> <cat> 3</cat> <percent> 1.62626448947363</percent></prevalence><prevalence>  <age> 21</age> <sex> 1</sex> <cat> 4</cat> <percent> 1.00136942678554</percent></prevalence><prevalence>  <age> 22</age> <sex> 0</sex> <cat> 1</cat> <percent> 29.3967695055507</percent></prevalence><prevalence>  <age> 22</age> <sex> 0</sex> <cat> 2</cat> <percent> 63.7154555227145</percent></prevalence><prevalence>  <age> 22</age> <sex> 0</sex> <cat> 3</cat> <percent> 6.45909474637723</percent></prevalence><prevalence>  <age> 22</age> <sex> 0</sex> <cat> 4</cat> <percent> 0.428680225357526</percent></prevalence><prevalence>  <age> 22</age> <sex> 1</sex> <cat> 1</cat> <percent> 84.8095659696749</percent></prevalence><prevalence>  <age> 22</age> <sex> 1</sex> <cat> 2</cat> <percent> 12.562800114066</percent></prevalence><prevalence>  <age> 22</age> <sex> 1</sex> <cat> 3</cat> <percent> 1.62626448947363</percent></prevalence><prevalence>  <age> 22</age> <sex> 1</sex> <cat> 4</cat> <percent> 1.00136942678554</percent></prevalence><prevalence>  <age> 23</age> <sex> 0</sex> <cat> 1</cat> <percent> 29.3967695055507</percent></prevalence><prevalence>  <age> 23</age> <sex> 0</sex> <cat> 2</cat> <percent> 63.7154555227145</percent></prevalence><prevalence>  <age> 23</age> <sex> 0</sex> <cat> 3</cat> <percent> 6.45909474637723</percent></prevalence><prevalence>  <age> 23</age> <sex> 0</sex> <cat> 4</cat> <percent> 0.428680225357526</percent></prevalence><prevalence>  <age> 23</age> <sex> 1</sex> <cat> 1</cat> <percent> 84.8095659696749</percent></prevalence><prevalence>  <age> 23</age> <sex> 1</sex> <cat> 2</cat> <percent> 12.562800114066</percent></prevalence><prevalence>  <age> 23</age> <sex> 1</sex> <cat> 3</cat> <percent> 1.62626448947363</percent></prevalence><prevalence>  <age> 23</age> <sex> 1</sex> <cat> 4</cat> <percent> 1.00136942678554</percent></prevalence><prevalence>  <age> 24</age> <sex> 0</sex> <cat> 1</cat> <percent> 29.3967695055507</percent></prevalence><prevalence>  <age> 24</age> <sex> 0</sex> <cat> 2</cat> <percent> 63.7154555227145</percent></prevalence><prevalence>  <age> 24</age> <sex> 0</sex> <cat> 3</cat> <percent> 6.45909474637723</percent></prevalence><prevalence>  <age> 24</age> <sex> 0</sex> <cat> 4</cat> <percent> 0.428680225357526</percent></prevalence><prevalence>  <age> 24</age> <sex> 1</sex> <cat> 1</cat> <percent> 84.8095659696749</percent></prevalence><prevalence>  <age> 24</age> <sex> 1</sex> <cat> 2</cat> <percent> 12.562800114066</percent></prevalence><prevalence>  <age> 24</age> <sex> 1</sex> <cat> 3</cat> <percent> 1.62626448947363</percent></prevalence><prevalence>  <age> 24</age> <sex> 1</sex> <cat> 4</cat> <percent> 1.00136942678554</percent></prevalence><prevalence>  <age> 25</age> <sex> 0</sex> <cat> 1</cat> <percent> 29.3967695055507</percent></prevalence><prevalence>  <age> 25</age> <sex> 0</sex> <cat> 2</cat> <percent> 63.7154555227145</percent></prevalence><prevalence>  <age> 25</age> <sex> 0</sex> <cat> 3</cat> <percent> 6.45909474637723</percent></prevalence><prevalence>  <age> 25</age> <sex> 0</sex> <cat> 4</cat> <percent> 0.428680225357526</percent></prevalence><prevalence>  <age> 25</age> <sex> 1</sex> <cat> 1</cat> <percent> 84.8095659696749</percent></prevalence><prevalence>  <age> 25</age> <sex> 1</sex> <cat> 2</cat> <percent> 12.562800114066</percent></prevalence><prevalence>  <age> 25</age> <sex> 1</sex> <cat> 3</cat> <percent> 1.62626448947363</percent></prevalence><prevalence>  <age> 25</age> <sex> 1</sex> <cat> 4</cat> <percent> 1.00136942678554</percent></prevalence><prevalence>  <age> 26</age> <sex> 0</sex> <cat> 1</cat> <percent> 29.3967695055507</percent></prevalence><prevalence>  <age> 26</age> <sex> 0</sex> <cat> 2</cat> <percent> 63.7154555227145</percent></prevalence><prevalence>  <age> 26</age> <sex> 0</sex> <cat> 3</cat> <percent> 6.45909474637723</percent></prevalence><prevalence>  <age> 26</age> <sex> 0</sex> <cat> 4</cat> <percent> 0.428680225357526</percent></prevalence><prevalence>  <age> 26</age> <sex> 1</sex> <cat> 1</cat> <percent> 84.8095659696749</percent></prevalence><prevalence>  <age> 26</age> <sex> 1</sex> <cat> 2</cat> <percent> 12.562800114066</percent></prevalence><prevalence>  <age> 26</age> <sex> 1</sex> <cat> 3</cat> <percent> 1.62626448947363</percent></prevalence><prevalence>  <age> 26</age> <sex> 1</sex> <cat> 4</cat> <percent> 1.00136942678554</percent></prevalence><prevalence>  <age> 27</age> <sex> 0</sex> <cat> 1</cat> <percent> 29.3967695055507</percent></prevalence><prevalence>  <age> 27</age> <sex> 0</sex> <cat> 2</cat> <percent> 63.7154555227145</percent></prevalence><prevalence>  <age> 27</age> <sex> 0</sex> <cat> 3</cat> <percent> 6.45909474637723</percent></prevalence><prevalence>  <age> 27</age> <sex> 0</sex> <cat> 4</cat> <percent> 0.428680225357526</percent></prevalence><prevalence>  <age> 27</age> <sex> 1</sex> <cat> 1</cat> <percent> 84.8095659696749</percent></prevalence><prevalence>  <age> 27</age> <sex> 1</sex> <cat> 2</cat> <percent> 12.562800114066</percent></prevalence><prevalence>  <age> 27</age> <sex> 1</sex> <cat> 3</cat> <percent> 1.62626448947363</percent></prevalence><prevalence>  <age> 27</age> <sex> 1</sex> <cat> 4</cat> <percent> 1.00136942678554</percent></prevalence><prevalence>  <age> 28</age> <sex> 0</sex> <cat> 1</cat> <percent> 29.3967695055507</percent></prevalence><prevalence>  <age> 28</age> <sex> 0</sex> <cat> 2</cat> <percent> 63.7154555227145</percent></prevalence><prevalence>  <age> 28</age> <sex> 0</sex> <cat> 3</cat> <percent> 6.45909474637723</percent></prevalence><prevalence>  <age> 28</age> <sex> 0</sex> <cat> 4</cat> <percent> 0.428680225357526</percent></prevalence><prevalence>  <age> 28</age> <sex> 1</sex> <cat> 1</cat> <percent> 84.8095659696749</percent></prevalence><prevalence>  <age> 28</age> <sex> 1</sex> <cat> 2</cat> <percent> 12.562800114066</percent></prevalence><prevalence>  <age> 28</age> <sex> 1</sex> <cat> 3</cat> <percent> 1.62626448947363</percent></prevalence><prevalence>  <age> 28</age> <sex> 1</sex> <cat> 4</cat> <percent> 1.00136942678554</percent></prevalence><prevalence>  <age> 29</age> <sex> 0</sex> <cat> 1</cat> <percent> 29.3967695055507</percent></prevalence><prevalence>  <age> 29</age> <sex> 0</sex> <cat> 2</cat> <percent> 63.7154555227145</percent></prevalence><prevalence>  <age> 29</age> <sex> 0</sex> <cat> 3</cat> <percent> 6.45909474637723</percent></prevalence><prevalence>  <age> 29</age> <sex> 0</sex> <cat> 4</cat> <percent> 0.428680225357526</percent></prevalence><prevalence>  <age> 29</age> <sex> 1</sex> <cat> 1</cat> <percent> 84.8095659696749</percent></prevalence><prevalence>  <age> 29</age> <sex> 1</sex> <cat> 2</cat> <percent> 12.562800114066</percent></prevalence><prevalence>  <age> 29</age> <sex> 1</sex> <cat> 3</cat> <percent> 1.62626448947363</percent></prevalence><prevalence>  <age> 29</age> <sex> 1</sex> <cat> 4</cat> <percent> 1.00136942678554</percent></prevalence><prevalence>  <age> 30</age> <sex> 0</sex> <cat> 1</cat> <percent> 29.3967695055507</percent></prevalence><prevalence>  <age> 30</age> <sex> 0</sex> <cat> 2</cat> <percent> 63.7154555227145</percent></prevalence><prevalence>  <age> 30</age> <sex> 0</sex> <cat> 3</cat> <percent> 6.45909474637723</percent></prevalence><prevalence>  <age> 30</age> <sex> 0</sex> <cat> 4</cat> <percent> 0.428680225357526</percent></prevalence><prevalence>  <age> 30</age> <sex> 1</sex> <cat> 1</cat> <percent> 84.8095659696749</percent></prevalence><prevalence>  <age> 30</age> <sex> 1</sex> <cat> 2</cat> <percent> 12.562800114066</percent></prevalence><prevalence>  <age> 30</age> <sex> 1</sex> <cat> 3</cat> <percent> 1.62626448947363</percent></prevalence><prevalence>  <age> 30</age> <sex> 1</sex> <cat> 4</cat> <percent> 1.00136942678554</percent></prevalence><prevalence>  <age> 31</age> <sex> 0</sex> <cat> 1</cat> <percent> 29.3967695055507</percent></prevalence><prevalence>  <age> 31</age> <sex> 0</sex> <cat> 2</cat> <percent> 63.7154555227145</percent></prevalence><prevalence>  <age> 31</age> <sex> 0</sex> <cat> 3</cat> <percent> 6.45909474637723</percent></prevalence><prevalence>  <age> 31</age> <sex> 0</sex> <cat> 4</cat> <percent> 0.428680225357526</percent></prevalence><prevalence>  <age> 31</age> <sex> 1</sex> <cat> 1</cat> <percent> 84.8095659696749</percent></prevalence><prevalence>  <age> 31</age> <sex> 1</sex> <cat> 2</cat> <percent> 12.562800114066</percent></prevalence><prevalence>  <age> 31</age> <sex> 1</sex> <cat> 3</cat> <percent> 1.62626448947363</percent></prevalence><prevalence>  <age> 31</age> <sex> 1</sex> <cat> 4</cat> <percent> 1.00136942678554</percent></prevalence><prevalence>  <age> 32</age> <sex> 0</sex> <cat> 1</cat> <percent> 29.3967695055507</percent></prevalence><prevalence>  <age> 32</age> <sex> 0</sex> <cat> 2</cat> <percent> 63.7154555227145</percent></prevalence><prevalence>  <age> 32</age> <sex> 0</sex> <cat> 3</cat> <percent> 6.45909474637723</percent></prevalence><prevalence>  <age> 32</age> <sex> 0</sex> <cat> 4</cat> <percent> 0.428680225357526</percent></prevalence><prevalence>  <age> 32</age> <sex> 1</sex> <cat> 1</cat> <percent> 84.8095659696749</percent></prevalence><prevalence>  <age> 32</age> <sex> 1</sex> <cat> 2</cat> <percent> 12.562800114066</percent></prevalence><prevalence>  <age> 32</age> <sex> 1</sex> <cat> 3</cat> <percent> 1.62626448947363</percent></prevalence><prevalence>  <age> 32</age> <sex> 1</sex> <cat> 4</cat> <percent> 1.00136942678554</percent></prevalence><prevalence>  <age> 33</age> <sex> 0</sex> <cat> 1</cat> <percent> 29.3967695055507</percent></prevalence><prevalence>  <age> 33</age> <sex> 0</sex> <cat> 2</cat> <percent> 63.7154555227145</percent></prevalence><prevalence>  <age> 33</age> <sex> 0</sex> <cat> 3</cat> <percent> 6.45909474637723</percent></prevalence><prevalence>  <age> 33</age> <sex> 0</sex> <cat> 4</cat> <percent> 0.428680225357526</percent></prevalence><prevalence>  <age> 33</age> <sex> 1</sex> <cat> 1</cat> <percent> 84.8095659696749</percent></prevalence><prevalence>  <age> 33</age> <sex> 1</sex> <cat> 2</cat> <percent> 12.562800114066</percent></prevalence><prevalence>  <age> 33</age> <sex> 1</sex> <cat> 3</cat> <percent> 1.62626448947363</percent></prevalence><prevalence>  <age> 33</age> <sex> 1</sex> <cat> 4</cat> <percent> 1.00136942678554</percent></prevalence><prevalence>  <age> 34</age> <sex> 0</sex> <cat> 1</cat> <percent> 29.3967695055507</percent></prevalence><prevalence>  <age> 34</age> <sex> 0</sex> <cat> 2</cat> <percent> 63.7154555227145</percent></prevalence><prevalence>  <age> 34</age> <sex> 0</sex> <cat> 3</cat> <percent> 6.45909474637723</percent></prevalence><prevalence>  <age> 34</age> <sex> 0</sex> <cat> 4</cat> <percent> 0.428680225357526</percent></prevalence><prevalence>  <age> 34</age> <sex> 1</sex> <cat> 1</cat> <percent> 84.8095659696749</percent></prevalence><prevalence>  <age> 34</age> <sex> 1</sex> <cat> 2</cat> <percent> 12.562800114066</percent></prevalence><prevalence>  <age> 34</age> <sex> 1</sex> <cat> 3</cat> <percent> 1.62626448947363</percent></prevalence><prevalence>  <age> 34</age> <sex> 1</sex> <cat> 4</cat> <percent> 1.00136942678554</percent></prevalence><prevalence>  <age> 35</age> <sex> 0</sex> <cat> 1</cat> <percent> 29.3967695055507</percent></prevalence><prevalence>  <age> 35</age> <sex> 0</sex> <cat> 2</cat> <percent> 63.7154555227145</percent></prevalence><prevalence>  <age> 35</age> <sex> 0</sex> <cat> 3</cat> <percent> 6.45909474637723</percent></prevalence><prevalence>  <age> 35</age> <sex> 0</sex> <cat> 4</cat> <percent> 0.428680225357526</percent></prevalence><prevalence>  <age> 35</age> <sex> 1</sex> <cat> 1</cat> <percent> 84.8095659696749</percent></prevalence><prevalence>  <age> 35</age> <sex> 1</sex> <cat> 2</cat> <percent> 12.562800114066</percent></prevalence><prevalence>  <age> 35</age> <sex> 1</sex> <cat> 3</cat> <percent> 1.62626448947363</percent></prevalence><prevalence>  <age> 35</age> <sex> 1</sex> <cat> 4</cat> <percent> 1.00136942678554</percent></prevalence><prevalence>  <age> 36</age> <sex> 0</sex> <cat> 1</cat> <percent> 29.8398773251227</percent></prevalence><prevalence>  <age> 36</age> <sex> 0</sex> <cat> 2</cat> <percent> 63.174416225608</percent></prevalence><prevalence>  <age> 36</age> <sex> 0</sex> <cat> 3</cat> <percent> 6.55066788028554</percent></prevalence><prevalence>  <age> 36</age> <sex> 0</sex> <cat> 4</cat> <percent> 0.435038568983785</percent></prevalence><prevalence>  <age> 36</age> <sex> 1</sex> <cat> 1</cat> <percent> 84.3045438513282</percent></prevalence><prevalence>  <age> 36</age> <sex> 1</sex> <cat> 2</cat> <percent> 12.9320855261086</percent></prevalence><prevalence>  <age> 36</age> <sex> 1</sex> <cat> 3</cat> <percent> 1.76145504768045</percent></prevalence><prevalence>  <age> 36</age> <sex> 1</sex> <cat> 4</cat> <percent> 1.00191557488277</percent></prevalence><prevalence>  <age> 37</age> <sex> 0</sex> <cat> 1</cat> <percent> 29.8539537613523</percent></prevalence><prevalence>  <age> 37</age> <sex> 0</sex> <cat> 2</cat> <percent> 62.9940201528946</percent></prevalence><prevalence>  <age> 37</age> <sex> 0</sex> <cat> 3</cat> <percent> 6.64270750936196</percent></prevalence><prevalence>  <age> 37</age> <sex> 0</sex> <cat> 4</cat> <percent> 0.509318576391152</percent></prevalence><prevalence>  <age> 37</age> <sex> 1</sex> <cat> 1</cat> <percent> 83.5769661816947</percent></prevalence><prevalence>  <age> 37</age> <sex> 1</sex> <cat> 2</cat> <percent> 13.5275088984612</percent></prevalence><prevalence>  <age> 37</age> <sex> 1</sex> <cat> 3</cat> <percent> 1.8928396576706</percent></prevalence><prevalence>  <age> 37</age> <sex> 1</sex> <cat> 4</cat> <percent> 1.00268526217358</percent></prevalence><prevalence>  <age> 38</age> <sex> 0</sex> <cat> 1</cat> <percent> 29.6196644896421</percent></prevalence><prevalence>  <age> 38</age> <sex> 0</sex> <cat> 2</cat> <percent> 63.0959598798695</percent></prevalence><prevalence>  <age> 38</age> <sex> 0</sex> <cat> 3</cat> <percent> 6.76637861223141</percent></prevalence><prevalence>  <age> 38</age> <sex> 0</sex> <cat> 4</cat> <percent> 0.517997018256996</percent></prevalence><prevalence>  <age> 38</age> <sex> 1</sex> <cat> 1</cat> <percent> 82.6850923418601</percent></prevalence><prevalence>  <age> 38</age> <sex> 1</sex> <cat> 2</cat> <percent> 14.2215932829226</percent></prevalence><prevalence>  <age> 38</age> <sex> 1</sex> <cat> 3</cat> <percent> 2.08800567558548</percent></prevalence><prevalence>  <age> 38</age> <sex> 1</sex> <cat> 4</cat> <percent> 1.0053086996318</percent></prevalence><prevalence>  <age> 39</age> <sex> 0</sex> <cat> 1</cat> <percent> 28.8874861702253</percent></prevalence><prevalence>  <age> 39</age> <sex> 0</sex> <cat> 2</cat> <percent> 63.512621005678</percent></prevalence><prevalence>  <age> 39</age> <sex> 0</sex> <cat> 3</cat> <percent> 7.00065195905026</percent></prevalence><prevalence>  <age> 39</age> <sex> 0</sex> <cat> 4</cat> <percent> 0.59924086504649</percent></prevalence><prevalence>  <age> 39</age> <sex> 1</sex> <cat> 1</cat> <percent> 81.6172534801121</percent></prevalence><prevalence>  <age> 39</age> <sex> 1</sex> <cat> 2</cat> <percent> 15.2168628666614</percent></prevalence><prevalence>  <age> 39</age> <sex> 1</sex> <cat> 3</cat> <percent> 2.15840533484801</percent></prevalence><prevalence>  <age> 39</age> <sex> 1</sex> <cat> 4</cat> <percent> 1.00747831837851</percent></prevalence><prevalence>  <age> 40</age> <sex> 0</sex> <cat> 1</cat> <percent> 27.9484514652721</percent></prevalence><prevalence>  <age> 40</age> <sex> 0</sex> <cat> 2</cat> <percent> 63.9921793687723</percent></prevalence><prevalence>  <age> 40</age> <sex> 0</sex> <cat> 3</cat> <percent> 7.36374170246128</percent></prevalence><prevalence>  <age> 40</age> <sex> 0</sex> <cat> 4</cat> <percent> 0.695627463494275</percent></prevalence><prevalence>  <age> 40</age> <sex> 1</sex> <cat> 1</cat> <percent> 80.4457189498161</percent></prevalence><prevalence>  <age> 40</age> <sex> 1</sex> <cat> 2</cat> <percent> 16.239110678885</percent></prevalence><prevalence>  <age> 40</age> <sex> 1</sex> <cat> 3</cat> <percent> 2.30462411144772</percent></prevalence><prevalence>  <age> 40</age> <sex> 1</sex> <cat> 4</cat> <percent> 1.01054625985121</percent></prevalence><prevalence>  <age> 41</age> <sex> 0</sex> <cat> 1</cat> <percent> 26.568064422648</percent></prevalence><prevalence>  <age> 41</age> <sex> 0</sex> <cat> 2</cat> <percent> 64.8862310639014</percent></prevalence><prevalence>  <age> 41</age> <sex> 0</sex> <cat> 3</cat> <percent> 7.74951027335631</percent></prevalence><prevalence>  <age> 41</age> <sex> 0</sex> <cat> 4</cat> <percent> 0.796194240094377</percent></prevalence><prevalence>  <age> 41</age> <sex> 1</sex> <cat> 1</cat> <percent> 78.9014576590476</percent></prevalence><prevalence>  <age> 41</age> <sex> 1</sex> <cat> 2</cat> <percent> 17.5549152439519</percent></prevalence><prevalence>  <age> 41</age> <sex> 1</sex> <cat> 3</cat> <percent> 2.52869528415741</percent></prevalence><prevalence>  <age> 41</age> <sex> 1</sex> <cat> 4</cat> <percent> 1.01493181284308</percent></prevalence><prevalence>  <age> 42</age> <sex> 0</sex> <cat> 1</cat> <percent> 25.2252444216877</percent></prevalence><prevalence>  <age> 42</age> <sex> 0</sex> <cat> 2</cat> <percent> 65.7125958950922</percent></prevalence><prevalence>  <age> 42</age> <sex> 0</sex> <cat> 3</cat> <percent> 8.24399578621502</percent></prevalence><prevalence>  <age> 42</age> <sex> 0</sex> <cat> 4</cat> <percent> 0.818163897005066</percent></prevalence><prevalence>  <age> 42</age> <sex> 1</sex> <cat> 1</cat> <percent> 77.2803510762183</percent></prevalence><prevalence>  <age> 42</age> <sex> 1</sex> <cat> 2</cat> <percent> 19.0246284016036</percent></prevalence><prevalence>  <age> 42</age> <sex> 1</sex> <cat> 3</cat> <percent> 2.67395942249235</percent></prevalence><prevalence>  <age> 42</age> <sex> 1</sex> <cat> 4</cat> <percent> 1.02106109968583</percent></prevalence><prevalence>  <age> 43</age> <sex> 0</sex> <cat> 1</cat> <percent> 23.4890602665876</percent></prevalence><prevalence>  <age> 43</age> <sex> 0</sex> <cat> 2</cat> <percent> 66.8797744212075</percent></prevalence><prevalence>  <age> 43</age> <sex> 0</sex> <cat> 3</cat> <percent> 8.7066739552662</percent></prevalence><prevalence>  <age> 43</age> <sex> 0</sex> <cat> 4</cat> <percent> 0.924491356938752</percent></prevalence><prevalence>  <age> 43</age> <sex> 1</sex> <cat> 1</cat> <percent> 75.5012418023367</percent></prevalence><prevalence>  <age> 43</age> <sex> 1</sex> <cat> 2</cat> <percent> 20.4768064987703</percent></prevalence><prevalence>  <age> 43</age> <sex> 1</sex> <cat> 3</cat> <percent> 2.99212692318525</percent></prevalence><prevalence>  <age> 43</age> <sex> 1</sex> <cat> 4</cat> <percent> 1.02982477570773</percent></prevalence><prevalence>  <age> 44</age> <sex> 0</sex> <cat> 1</cat> <percent> 21.978570297093</percent></prevalence><prevalence>  <age> 44</age> <sex> 0</sex> <cat> 2</cat> <percent> 67.6355568871644</percent></prevalence><prevalence>  <age> 44</age> <sex> 0</sex> <cat> 3</cat> <percent> 9.35728631690984</percent></prevalence><prevalence>  <age> 44</age> <sex> 0</sex> <cat> 4</cat> <percent> 1.02858649883278</percent></prevalence><prevalence>  <age> 44</age> <sex> 1</sex> <cat> 1</cat> <percent> 73.4389173797433</percent></prevalence><prevalence>  <age> 44</age> <sex> 1</sex> <cat> 2</cat> <percent> 22.2349148181804</percent></prevalence><prevalence>  <age> 44</age> <sex> 1</sex> <cat> 3</cat> <percent> 3.28420368061964</percent></prevalence><prevalence>  <age> 44</age> <sex> 1</sex> <cat> 4</cat> <percent> 1.0419641214566</percent></prevalence><prevalence>  <age> 45</age> <sex> 0</sex> <cat> 1</cat> <percent> 20.3175715552576</percent></prevalence><prevalence>  <age> 45</age> <sex> 0</sex> <cat> 2</cat> <percent> 68.32869594926</percent></prevalence><prevalence>  <age> 45</age> <sex> 0</sex> <cat> 3</cat> <percent> 10.2224496421232</percent></prevalence><prevalence>  <age> 45</age> <sex> 0</sex> <cat> 4</cat> <percent> 1.13128285335923</percent></prevalence><prevalence>  <age> 45</age> <sex> 1</sex> <cat> 1</cat> <percent> 71.11591441856</percent></prevalence><prevalence>  <age> 45</age> <sex> 1</sex> <cat> 2</cat> <percent> 24.2671383247847</percent></prevalence><prevalence>  <age> 45</age> <sex> 1</sex> <cat> 3</cat> <percent> 3.55768062600104</percent></prevalence><prevalence>  <age> 45</age> <sex> 1</sex> <cat> 4</cat> <percent> 1.05926663065416</percent></prevalence><prevalence>  <age> 46</age> <sex> 0</sex> <cat> 1</cat> <percent> 18.4786889140096</percent></prevalence><prevalence>  <age> 46</age> <sex> 0</sex> <cat> 2</cat> <percent> 69.2378835930002</percent></prevalence><prevalence>  <age> 46</age> <sex> 0</sex> <cat> 3</cat> <percent> 11.0576187353054</percent></prevalence><prevalence>  <age> 46</age> <sex> 0</sex> <cat> 4</cat> <percent> 1.22580875768479</percent></prevalence><prevalence>  <age> 46</age> <sex> 1</sex> <cat> 1</cat> <percent> 68.683100109071</percent></prevalence><prevalence>  <age> 46</age> <sex> 1</sex> <cat> 2</cat> <percent> 26.309558304329</percent></prevalence><prevalence>  <age> 46</age> <sex> 1</sex> <cat> 3</cat> <percent> 3.8932759196197</percent></prevalence><prevalence>  <age> 46</age> <sex> 1</sex> <cat> 4</cat> <percent> 1.11406566698027</percent></prevalence><prevalence>  <age> 47</age> <sex> 0</sex> <cat> 1</cat> <percent> 16.7149094771348</percent></prevalence><prevalence>  <age> 47</age> <sex> 0</sex> <cat> 2</cat> <percent> 70.054490499236</percent></prevalence><prevalence>  <age> 47</age> <sex> 0</sex> <cat> 3</cat> <percent> 11.8358720159898</percent></prevalence><prevalence>  <age> 47</age> <sex> 0</sex> <cat> 4</cat> <percent> 1.39472800763936</percent></prevalence><prevalence>  <age> 47</age> <sex> 1</sex> <cat> 1</cat> <percent> 65.9854876529291</percent></prevalence><prevalence>  <age> 47</age> <sex> 1</sex> <cat> 2</cat> <percent> 28.5679619890285</percent></prevalence><prevalence>  <age> 47</age> <sex> 1</sex> <cat> 3</cat> <percent> 4.28835686126821</percent></prevalence><prevalence>  <age> 47</age> <sex> 1</sex> <cat> 4</cat> <percent> 1.15819349677425</percent></prevalence><prevalence>  <age> 48</age> <sex> 0</sex> <cat> 1</cat> <percent> 14.9788224203712</percent></prevalence><prevalence>  <age> 48</age> <sex> 0</sex> <cat> 2</cat> <percent> 70.566767798514</percent></prevalence><prevalence>  <age> 48</age> <sex> 0</sex> <cat> 3</cat> <percent> 12.9553258266466</percent></prevalence><prevalence>  <age> 48</age> <sex> 0</sex> <cat> 4</cat> <percent> 1.49908395446827</percent></prevalence><prevalence>  <age> 48</age> <sex> 1</sex> <cat> 1</cat> <percent> 63.1523331521035</percent></prevalence><prevalence>  <age> 48</age> <sex> 1</sex> <cat> 2</cat> <percent> 30.9563435989027</percent></prevalence><prevalence>  <age> 48</age> <sex> 1</sex> <cat> 3</cat> <percent> 4.67351185945165</percent></prevalence><prevalence>  <age> 48</age> <sex> 1</sex> <cat> 4</cat> <percent> 1.21781138954213</percent></prevalence><prevalence>  <age> 49</age> <sex> 0</sex> <cat> 1</cat> <percent> 13.3189438842465</percent></prevalence><prevalence>  <age> 49</age> <sex> 0</sex> <cat> 2</cat> <percent> 71.0257297390627</percent></prevalence><prevalence>  <age> 49</age> <sex> 0</sex> <cat> 3</cat> <percent> 14.0388483244075</percent></prevalence><prevalence>  <age> 49</age> <sex> 0</sex> <cat> 4</cat> <percent> 1.61647805228329</percent></prevalence><prevalence>  <age> 49</age> <sex> 1</sex> <cat> 1</cat> <percent> 60.0539733856394</percent></prevalence><prevalence>  <age> 49</age> <sex> 1</sex> <cat> 2</cat> <percent> 33.4331327240836</percent></prevalence><prevalence>  <age> 49</age> <sex> 1</sex> <cat> 3</cat> <percent> 5.13051744188698</percent></prevalence><prevalence>  <age> 49</age> <sex> 1</sex> <cat> 4</cat> <percent> 1.38237644839</percent></prevalence><prevalence>  <age> 50</age> <sex> 0</sex> <cat> 1</cat> <percent> 11.9111773027756</percent></prevalence><prevalence>  <age> 50</age> <sex> 0</sex> <cat> 2</cat> <percent> 71.1799075595292</percent></prevalence><prevalence>  <age> 50</age> <sex> 0</sex> <cat> 3</cat> <percent> 15.0611656417122</percent></prevalence><prevalence>  <age> 50</age> <sex> 0</sex> <cat> 4</cat> <percent> 1.847749495983</percent></prevalence><prevalence>  <age> 50</age> <sex> 1</sex> <cat> 1</cat> <percent> 56.9738082258023</percent></prevalence><prevalence>  <age> 50</age> <sex> 1</sex> <cat> 2</cat> <percent> 35.9301838330242</percent></prevalence><prevalence>  <age> 50</age> <sex> 1</sex> <cat> 3</cat> <percent> 5.51629323264138</percent></prevalence><prevalence>  <age> 50</age> <sex> 1</sex> <cat> 4</cat> <percent> 1.57971470853206</percent></prevalence><prevalence>  <age> 51</age> <sex> 0</sex> <cat> 1</cat> <percent> 10.5182360026116</percent></prevalence><prevalence>  <age> 51</age> <sex> 0</sex> <cat> 2</cat> <percent> 71.1177873920531</percent></prevalence><prevalence>  <age> 51</age> <sex> 0</sex> <cat> 3</cat> <percent> 16.3335691543888</percent></prevalence><prevalence>  <age> 51</age> <sex> 0</sex> <cat> 4</cat> <percent> 2.03040745094655</percent></prevalence><prevalence>  <age> 51</age> <sex> 1</sex> <cat> 1</cat> <percent> 53.7973900014516</percent></prevalence><prevalence>  <age> 51</age> <sex> 1</sex> <cat> 2</cat> <percent> 38.413646539425</percent></prevalence><prevalence>  <age> 51</age> <sex> 1</sex> <cat> 3</cat> <percent> 6.03434402689169</percent></prevalence><prevalence>  <age> 51</age> <sex> 1</sex> <cat> 4</cat> <percent> 1.75461943223168</percent></prevalence><prevalence>  <age> 52</age> <sex> 0</sex> <cat> 1</cat> <percent> 9.26259798447205</percent></prevalence><prevalence>  <age> 52</age> <sex> 0</sex> <cat> 2</cat> <percent> 70.6557759403663</percent></prevalence><prevalence>  <age> 52</age> <sex> 0</sex> <cat> 3</cat> <percent> 17.8500082789495</percent></prevalence><prevalence>  <age> 52</age> <sex> 0</sex> <cat> 4</cat> <percent> 2.23161779621218</percent></prevalence><prevalence>  <age> 52</age> <sex> 1</sex> <cat> 1</cat> <percent> 50.4889383686028</percent></prevalence><prevalence>  <age> 52</age> <sex> 1</sex> <cat> 2</cat> <percent> 40.9960174617621</percent></prevalence><prevalence>  <age> 52</age> <sex> 1</sex> <cat> 3</cat> <percent> 6.52534840732544</percent></prevalence><prevalence>  <age> 52</age> <sex> 1</sex> <cat> 4</cat> <percent> 1.98969576230966</percent></prevalence><prevalence>  <age> 53</age> <sex> 0</sex> <cat> 1</cat> <percent> 8.13028854599499</percent></prevalence><prevalence>  <age> 53</age> <sex> 0</sex> <cat> 2</cat> <percent> 70.5632239076001</percent></prevalence><prevalence>  <age> 53</age> <sex> 0</sex> <cat> 3</cat> <percent> 18.6911511967879</percent></prevalence><prevalence>  <age> 53</age> <sex> 0</sex> <cat> 4</cat> <percent> 2.61533634961696</percent></prevalence><prevalence>  <age> 53</age> <sex> 1</sex> <cat> 1</cat> <percent> 46.9962254034317</percent></prevalence><prevalence>  <age> 53</age> <sex> 1</sex> <cat> 2</cat> <percent> 43.5493556893939</percent></prevalence><prevalence>  <age> 53</age> <sex> 1</sex> <cat> 3</cat> <percent> 7.39556885212386</percent></prevalence><prevalence>  <age> 53</age> <sex> 1</sex> <cat> 4</cat> <percent> 2.05885005505056</percent></prevalence><prevalence>  <age> 54</age> <sex> 0</sex> <cat> 1</cat> <percent> 7.26899550408304</percent></prevalence><prevalence>  <age> 54</age> <sex> 0</sex> <cat> 2</cat> <percent> 69.5296989547641</percent></prevalence><prevalence>  <age> 54</age> <sex> 0</sex> <cat> 3</cat> <percent> 20.3234810410088</percent></prevalence><prevalence>  <age> 54</age> <sex> 0</sex> <cat> 4</cat> <percent> 2.87782450014412</percent></prevalence><prevalence>  <age> 54</age> <sex> 1</sex> <cat> 1</cat> <percent> 43.7826652484512</percent></prevalence><prevalence>  <age> 54</age> <sex> 1</sex> <cat> 2</cat> <percent> 45.9069157238981</percent></prevalence><prevalence>  <age> 54</age> <sex> 1</sex> <cat> 3</cat> <percent> 8.20221172565454</percent></prevalence><prevalence>  <age> 54</age> <sex> 1</sex> <cat> 4</cat> <percent> 2.10820730199615</percent></prevalence><prevalence>  <age> 55</age> <sex> 0</sex> <cat> 1</cat> <percent> 6.40058616797052</percent></prevalence><prevalence>  <age> 55</age> <sex> 0</sex> <cat> 2</cat> <percent> 68.9974746429375</percent></prevalence><prevalence>  <age> 55</age> <sex> 0</sex> <cat> 3</cat> <percent> 21.48009554888</percent></prevalence><prevalence>  <age> 55</age> <sex> 0</sex> <cat> 4</cat> <percent> 3.12184364021193</percent></prevalence><prevalence>  <age> 55</age> <sex> 1</sex> <cat> 1</cat> <percent> 40.709966163263</percent></prevalence><prevalence>  <age> 55</age> <sex> 1</sex> <cat> 2</cat> <percent> 47.9257902830902</percent></prevalence><prevalence>  <age> 55</age> <sex> 1</sex> <cat> 3</cat> <percent> 9.07971075647256</percent></prevalence><prevalence>  <age> 55</age> <sex> 1</sex> <cat> 4</cat> <percent> 2.28453279717425</percent></prevalence><prevalence>  <age> 56</age> <sex> 0</sex> <cat> 1</cat> <percent> 5.75888099179376</percent></prevalence><prevalence>  <age> 56</age> <sex> 0</sex> <cat> 2</cat> <percent> 67.9328475712295</percent></prevalence><prevalence>  <age> 56</age> <sex> 0</sex> <cat> 3</cat> <percent> 22.7534432466697</percent></prevalence><prevalence>  <age> 56</age> <sex> 0</sex> <cat> 4</cat> <percent> 3.55482819030711</percent></prevalence><prevalence>  <age> 56</age> <sex> 1</sex> <cat> 1</cat> <percent> 37.4801399553873</percent></prevalence><prevalence>  <age> 56</age> <sex> 1</sex> <cat> 2</cat> <percent> 50.1270590427339</percent></prevalence><prevalence>  <age> 56</age> <sex> 1</sex> <cat> 3</cat> <percent> 9.79452052097287</percent></prevalence><prevalence>  <age> 56</age> <sex> 1</sex> <cat> 4</cat> <percent> 2.5982804809059</percent></prevalence><prevalence>  <age> 57</age> <sex> 0</sex> <cat> 1</cat> <percent> 5.06292903786625</percent></prevalence><prevalence>  <age> 57</age> <sex> 0</sex> <cat> 2</cat> <percent> 67.0721667348428</percent></prevalence><prevalence>  <age> 57</age> <sex> 0</sex> <cat> 3</cat> <percent> 23.9281879026673</percent></prevalence><prevalence>  <age> 57</age> <sex> 0</sex> <cat> 4</cat> <percent> 3.93671632462361</percent></prevalence><prevalence>  <age> 57</age> <sex> 1</sex> <cat> 1</cat> <percent> 34.317431233883</percent></prevalence><prevalence>  <age> 57</age> <sex> 1</sex> <cat> 2</cat> <percent> 52.2651269769982</percent></prevalence><prevalence>  <age> 57</age> <sex> 1</sex> <cat> 3</cat> <percent> 10.6037591050832</percent></prevalence><prevalence>  <age> 57</age> <sex> 1</sex> <cat> 4</cat> <percent> 2.81368268403563</percent></prevalence><prevalence>  <age> 58</age> <sex> 0</sex> <cat> 1</cat> <percent> 4.6151602629186</percent></prevalence><prevalence>  <age> 58</age> <sex> 0</sex> <cat> 2</cat> <percent> 65.825182451286</percent></prevalence><prevalence>  <age> 58</age> <sex> 0</sex> <cat> 3</cat> <percent> 25.3080501384629</percent></prevalence><prevalence>  <age> 58</age> <sex> 0</sex> <cat> 4</cat> <percent> 4.25160714733245</percent></prevalence><prevalence>  <age> 58</age> <sex> 1</sex> <cat> 1</cat> <percent> 31.5059733770708</percent></prevalence><prevalence>  <age> 58</age> <sex> 1</sex> <cat> 2</cat> <percent> 53.9213830776902</percent></prevalence><prevalence>  <age> 58</age> <sex> 1</sex> <cat> 3</cat> <percent> 11.4185631280222</percent></prevalence><prevalence>  <age> 58</age> <sex> 1</sex> <cat> 4</cat> <percent> 3.15408041721669</percent></prevalence><prevalence>  <age> 59</age> <sex> 0</sex> <cat> 1</cat> <percent> 4.12823464730138</percent></prevalence><prevalence>  <age> 59</age> <sex> 0</sex> <cat> 2</cat> <percent> 64.7352107211464</percent></prevalence><prevalence>  <age> 59</age> <sex> 0</sex> <cat> 3</cat> <percent> 26.5306922782003</percent></prevalence><prevalence>  <age> 59</age> <sex> 0</sex> <cat> 4</cat> <percent> 4.60586235335192</percent></prevalence><prevalence>  <age> 59</age> <sex> 1</sex> <cat> 1</cat> <percent> 28.801368842927</percent></prevalence><prevalence>  <age> 59</age> <sex> 1</sex> <cat> 2</cat> <percent> 55.1994869654163</percent></prevalence><prevalence>  <age> 59</age> <sex> 1</sex> <cat> 3</cat> <percent> 12.6907222305729</percent></prevalence><prevalence>  <age> 59</age> <sex> 1</sex> <cat> 4</cat> <percent> 3.30842196108382</percent></prevalence><prevalence>  <age> 60</age> <sex> 0</sex> <cat> 1</cat> <percent> 3.75762612195291</percent></prevalence><prevalence>  <age> 60</age> <sex> 0</sex> <cat> 2</cat> <percent> 63.6928686812692</percent></prevalence><prevalence>  <age> 60</age> <sex> 0</sex> <cat> 3</cat> <percent> 27.417772135208</percent></prevalence><prevalence>  <age> 60</age> <sex> 0</sex> <cat> 4</cat> <percent> 5.13173306156992</percent></prevalence><prevalence>  <age> 60</age> <sex> 1</sex> <cat> 1</cat> <percent> 26.1693139157053</percent></prevalence><prevalence>  <age> 60</age> <sex> 1</sex> <cat> 2</cat> <percent> 56.6089663771473</percent></prevalence><prevalence>  <age> 60</age> <sex> 1</sex> <cat> 3</cat> <percent> 13.5714309574016</percent></prevalence><prevalence>  <age> 60</age> <sex> 1</sex> <cat> 4</cat> <percent> 3.65028874974581</percent></prevalence><prevalence>  <age> 61</age> <sex> 0</sex> <cat> 1</cat> <percent> 3.47052732240605</percent></prevalence><prevalence>  <age> 61</age> <sex> 0</sex> <cat> 2</cat> <percent> 62.5382363600107</percent></prevalence><prevalence>  <age> 61</age> <sex> 0</sex> <cat> 3</cat> <percent> 28.455336880539</percent></prevalence><prevalence>  <age> 61</age> <sex> 0</sex> <cat> 4</cat> <percent> 5.53589943704426</percent></prevalence><prevalence>  <age> 61</age> <sex> 1</sex> <cat> 1</cat> <percent> 23.8053152465193</percent></prevalence><prevalence>  <age> 61</age> <sex> 1</sex> <cat> 2</cat> <percent> 57.5762359330695</percent></prevalence><prevalence>  <age> 61</age> <sex> 1</sex> <cat> 3</cat> <percent> 14.5331675823775</percent></prevalence><prevalence>  <age> 61</age> <sex> 1</sex> <cat> 4</cat> <percent> 4.08528123803357</percent></prevalence><prevalence>  <age> 62</age> <sex> 0</sex> <cat> 1</cat> <percent> 3.30442433145713</percent></prevalence><prevalence>  <age> 62</age> <sex> 0</sex> <cat> 2</cat> <percent> 61.3209286104555</percent></prevalence><prevalence>  <age> 62</age> <sex> 0</sex> <cat> 3</cat> <percent> 29.2584504083563</percent></prevalence><prevalence>  <age> 62</age> <sex> 0</sex> <cat> 4</cat> <percent> 6.11619664973095</percent></prevalence><prevalence>  <age> 62</age> <sex> 1</sex> <cat> 1</cat> <percent> 21.6837474152203</percent></prevalence><prevalence>  <age> 62</age> <sex> 1</sex> <cat> 2</cat> <percent> 58.2332953750076</percent></prevalence><prevalence>  <age> 62</age> <sex> 1</sex> <cat> 3</cat> <percent> 15.6288502498912</percent></prevalence><prevalence>  <age> 62</age> <sex> 1</sex> <cat> 4</cat> <percent> 4.45410695988086</percent></prevalence><prevalence>  <age> 63</age> <sex> 0</sex> <cat> 1</cat> <percent> 3.11926275739844</percent></prevalence><prevalence>  <age> 63</age> <sex> 0</sex> <cat> 2</cat> <percent> 60.416785032991</percent></prevalence><prevalence>  <age> 63</age> <sex> 0</sex> <cat> 3</cat> <percent> 29.9097211257847</percent></prevalence><prevalence>  <age> 63</age> <sex> 0</sex> <cat> 4</cat> <percent> 6.5542310838259</percent></prevalence><prevalence>  <age> 63</age> <sex> 1</sex> <cat> 1</cat> <percent> 19.6899591185804</percent></prevalence><prevalence>  <age> 63</age> <sex> 1</sex> <cat> 2</cat> <percent> 58.8801522374724</percent></prevalence><prevalence>  <age> 63</age> <sex> 1</sex> <cat> 3</cat> <percent> 16.7242705569009</percent></prevalence><prevalence>  <age> 63</age> <sex> 1</sex> <cat> 4</cat> <percent> 4.70561808704625</percent></prevalence><prevalence>  <age> 64</age> <sex> 0</sex> <cat> 1</cat> <percent> 2.95402631226882</percent></prevalence><prevalence>  <age> 64</age> <sex> 0</sex> <cat> 2</cat> <percent> 59.3928545878304</percent></prevalence><prevalence>  <age> 64</age> <sex> 0</sex> <cat> 3</cat> <percent> 30.7170084868062</percent></prevalence><prevalence>  <age> 64</age> <sex> 0</sex> <cat> 4</cat> <percent> 6.93611061309466</percent></prevalence><prevalence>  <age> 64</age> <sex> 1</sex> <cat> 1</cat> <percent> 17.9679792716455</percent></prevalence><prevalence>  <age> 64</age> <sex> 1</sex> <cat> 2</cat> <percent> 59.1372215325946</percent></prevalence><prevalence>  <age> 64</age> <sex> 1</sex> <cat> 3</cat> <percent> 17.6563618254258</percent></prevalence><prevalence>  <age> 64</age> <sex> 1</sex> <cat> 4</cat> <percent> 5.23843737033407</percent></prevalence><prevalence>  <age> 65</age> <sex> 0</sex> <cat> 1</cat> <percent> 2.87468133733102</percent></prevalence><prevalence>  <age> 65</age> <sex> 0</sex> <cat> 2</cat> <percent> 58.5688997798914</percent></prevalence><prevalence>  <age> 65</age> <sex> 0</sex> <cat> 3</cat> <percent> 31.2369573700964</percent></prevalence><prevalence>  <age> 65</age> <sex> 0</sex> <cat> 4</cat> <percent> 7.31946151268127</percent></prevalence><prevalence>  <age> 65</age> <sex> 1</sex> <cat> 1</cat> <percent> 16.4894544566181</percent></prevalence><prevalence>  <age> 65</age> <sex> 1</sex> <cat> 2</cat> <percent> 59.1808260926492</percent></prevalence><prevalence>  <age> 65</age> <sex> 1</sex> <cat> 3</cat> <percent> 18.801790985932</percent></prevalence><prevalence>  <age> 65</age> <sex> 1</sex> <cat> 4</cat> <percent> 5.52792846480063</percent></prevalence><prevalence>  <age> 66</age> <sex> 0</sex> <cat> 1</cat> <percent> 2.87468132963155</percent></prevalence><prevalence>  <age> 66</age> <sex> 0</sex> <cat> 2</cat> <percent> 57.8022565858921</percent></prevalence><prevalence>  <age> 66</age> <sex> 0</sex> <cat> 3</cat> <percent> 31.6246160326437</percent></prevalence><prevalence>  <age> 66</age> <sex> 0</sex> <cat> 4</cat> <percent> 7.6984460518327</percent></prevalence><prevalence>  <age> 66</age> <sex> 1</sex> <cat> 1</cat> <percent> 14.8970751302988</percent></prevalence><prevalence>  <age> 66</age> <sex> 1</sex> <cat> 2</cat> <percent> 59.3990456808819</percent></prevalence><prevalence>  <age> 66</age> <sex> 1</sex> <cat> 3</cat> <percent> 19.6001235697823</percent></prevalence><prevalence>  <age> 66</age> <sex> 1</sex> <cat> 4</cat> <percent> 6.10375561903692</percent></prevalence><prevalence>  <age> 67</age> <sex> 0</sex> <cat> 1</cat> <percent> 2.87650163893799</percent></prevalence><prevalence>  <age> 67</age> <sex> 0</sex> <cat> 2</cat> <percent> 57.1073808295541</percent></prevalence><prevalence>  <age> 67</age> <sex> 0</sex> <cat> 3</cat> <percent> 31.9038050125874</percent></prevalence><prevalence>  <age> 67</age> <sex> 0</sex> <cat> 4</cat> <percent> 8.11231251892052</percent></prevalence><prevalence>  <age> 67</age> <sex> 1</sex> <cat> 1</cat> <percent> 13.6945247502186</percent></prevalence><prevalence>  <age> 67</age> <sex> 1</sex> <cat> 2</cat> <percent> 59.0216560055637</percent></prevalence><prevalence>  <age> 67</age> <sex> 1</sex> <cat> 3</cat> <percent> 20.8292808288248</percent></prevalence><prevalence>  <age> 67</age> <sex> 1</sex> <cat> 4</cat> <percent> 6.45453841539293</percent></prevalence><prevalence>  <age> 68</age> <sex> 0</sex> <cat> 1</cat> <percent> 2.87661638281455</percent></prevalence><prevalence>  <age> 68</age> <sex> 0</sex> <cat> 2</cat> <percent> 56.5413882393895</percent></prevalence><prevalence>  <age> 68</age> <sex> 0</sex> <cat> 3</cat> <percent> 32.1018789527735</percent></prevalence><prevalence>  <age> 68</age> <sex> 0</sex> <cat> 4</cat> <percent> 8.48011642502247</percent></prevalence><prevalence>  <age> 68</age> <sex> 1</sex> <cat> 1</cat> <percent> 12.6956845625596</percent></prevalence><prevalence>  <age> 68</age> <sex> 1</sex> <cat> 2</cat> <percent> 58.9934600881895</percent></prevalence><prevalence>  <age> 68</age> <sex> 1</sex> <cat> 3</cat> <percent> 21.4019944188906</percent></prevalence><prevalence>  <age> 68</age> <sex> 1</sex> <cat> 4</cat> <percent> 6.90886093036029</percent></prevalence><prevalence>  <age> 69</age> <sex> 0</sex> <cat> 1</cat> <percent> 2.9655758560349</percent></prevalence><prevalence>  <age> 69</age> <sex> 0</sex> <cat> 2</cat> <percent> 56.1222879894042</percent></prevalence><prevalence>  <age> 69</age> <sex> 0</sex> <cat> 3</cat> <percent> 32.1073402649591</percent></prevalence><prevalence>  <age> 69</age> <sex> 0</sex> <cat> 4</cat> <percent> 8.80479588960185</percent></prevalence><prevalence>  <age> 69</age> <sex> 1</sex> <cat> 1</cat> <percent> 11.6985426825599</percent></prevalence><prevalence>  <age> 69</age> <sex> 1</sex> <cat> 2</cat> <percent> 58.4110660203972</percent></prevalence><prevalence>  <age> 69</age> <sex> 1</sex> <cat> 3</cat> <percent> 22.4355346388461</percent></prevalence><prevalence>  <age> 69</age> <sex> 1</sex> <cat> 4</cat> <percent> 7.45485665819678</percent></prevalence><prevalence>  <age> 70</age> <sex> 0</sex> <cat> 1</cat> <percent> 3.11972196148917</percent></prevalence><prevalence>  <age> 70</age> <sex> 0</sex> <cat> 2</cat> <percent> 55.7351471198264</percent></prevalence><prevalence>  <age> 70</age> <sex> 0</sex> <cat> 3</cat> <percent> 32.0329629481294</percent></prevalence><prevalence>  <age> 70</age> <sex> 0</sex> <cat> 4</cat> <percent> 9.11216797055505</percent></prevalence><prevalence>  <age> 70</age> <sex> 1</sex> <cat> 1</cat> <percent> 11.1128036710847</percent></prevalence><prevalence>  <age> 70</age> <sex> 1</sex> <cat> 2</cat> <percent> 57.6070231465006</percent></prevalence><prevalence>  <age> 70</age> <sex> 1</sex> <cat> 3</cat> <percent> 23.3690333032859</percent></prevalence><prevalence>  <age> 70</age> <sex> 1</sex> <cat> 4</cat> <percent> 7.91113987912888</percent></prevalence><prevalence>  <age> 71</age> <sex> 0</sex> <cat> 1</cat> <percent> 3.27957994224119</percent></prevalence><prevalence>  <age> 71</age> <sex> 0</sex> <cat> 2</cat> <percent> 55.4576339278461</percent></prevalence><prevalence>  <age> 71</age> <sex> 0</sex> <cat> 3</cat> <percent> 31.9404094672371</percent></prevalence><prevalence>  <age> 71</age> <sex> 0</sex> <cat> 4</cat> <percent> 9.32237666267562</percent></prevalence><prevalence>  <age> 71</age> <sex> 1</sex> <cat> 1</cat> <percent> 10.1375473415291</percent></prevalence><prevalence>  <age> 71</age> <sex> 1</sex> <cat> 2</cat> <percent> 57.5805597158433</percent></prevalence><prevalence>  <age> 71</age> <sex> 1</sex> <cat> 3</cat> <percent> 23.8907657328727</percent></prevalence><prevalence>  <age> 71</age> <sex> 1</sex> <cat> 4</cat> <percent> 8.39112720975484</percent></prevalence><prevalence>  <age> 72</age> <sex> 0</sex> <cat> 1</cat> <percent> 3.52490706493536</percent></prevalence><prevalence>  <age> 72</age> <sex> 0</sex> <cat> 2</cat> <percent> 55.3632618930104</percent></prevalence><prevalence>  <age> 72</age> <sex> 0</sex> <cat> 3</cat> <percent> 31.5526329258852</percent></prevalence><prevalence>  <age> 72</age> <sex> 0</sex> <cat> 4</cat> <percent> 9.55919811616904</percent></prevalence><prevalence>  <age> 72</age> <sex> 1</sex> <cat> 1</cat> <percent> 9.65179064710445</percent></prevalence><prevalence>  <age> 72</age> <sex> 1</sex> <cat> 2</cat> <percent> 57.0619662746149</percent></prevalence><prevalence>  <age> 72</age> <sex> 1</sex> <cat> 3</cat> <percent> 24.3911056404539</percent></prevalence><prevalence>  <age> 72</age> <sex> 1</sex> <cat> 4</cat> <percent> 8.89513743782675</percent></prevalence><prevalence>  <age> 73</age> <sex> 0</sex> <cat> 1</cat> <percent> 3.79493762295586</percent></prevalence><prevalence>  <age> 73</age> <sex> 0</sex> <cat> 2</cat> <percent> 55.2546633543402</percent></prevalence><prevalence>  <age> 73</age> <sex> 0</sex> <cat> 3</cat> <percent> 31.2154839944018</percent></prevalence><prevalence>  <age> 73</age> <sex> 0</sex> <cat> 4</cat> <percent> 9.7349150283021</percent></prevalence><prevalence>  <age> 73</age> <sex> 1</sex> <cat> 1</cat> <percent> 9.18078255574277</percent></prevalence><prevalence>  <age> 73</age> <sex> 1</sex> <cat> 2</cat> <percent> 56.5279569730716</percent></prevalence><prevalence>  <age> 73</age> <sex> 1</sex> <cat> 3</cat> <percent> 24.966434295143</percent></prevalence><prevalence>  <age> 73</age> <sex> 1</sex> <cat> 4</cat> <percent> 9.3248261760426</percent></prevalence><prevalence>  <age> 74</age> <sex> 0</sex> <cat> 1</cat> <percent> 4.09840005182679</percent></prevalence><prevalence>  <age> 74</age> <sex> 0</sex> <cat> 2</cat> <percent> 55.2772574161332</percent></prevalence><prevalence>  <age> 74</age> <sex> 0</sex> <cat> 3</cat> <percent> 30.6282701507217</percent></prevalence><prevalence>  <age> 74</age> <sex> 0</sex> <cat> 4</cat> <percent> 9.99607238131836</percent></prevalence><prevalence>  <age> 74</age> <sex> 1</sex> <cat> 1</cat> <percent> 8.72595598163351</percent></prevalence><prevalence>  <age> 74</age> <sex> 1</sex> <cat> 2</cat> <percent> 55.982783609685</percent></prevalence><prevalence>  <age> 74</age> <sex> 1</sex> <cat> 3</cat> <percent> 25.7096904020097</percent></prevalence><prevalence>  <age> 74</age> <sex> 1</sex> <cat> 4</cat> <percent> 9.58157000667182</percent></prevalence><prevalence>  <age> 75</age> <sex> 0</sex> <cat> 1</cat> <percent> 4.61010911312466</percent></prevalence><prevalence>  <age> 75</age> <sex> 0</sex> <cat> 2</cat> <percent> 55.2241454998115</percent></prevalence><prevalence>  <age> 75</age> <sex> 0</sex> <cat> 3</cat> <percent> 30.172025972306</percent></prevalence><prevalence>  <age> 75</age> <sex> 0</sex> <cat> 4</cat> <percent> 9.99371941475781</percent></prevalence><prevalence>  <age> 75</age> <sex> 1</sex> <cat> 1</cat> <percent> 8.49034395242546</percent></prevalence><prevalence>  <age> 75</age> <sex> 1</sex> <cat> 2</cat> <percent> 55.2234259713647</percent></prevalence><prevalence>  <age> 75</age> <sex> 1</sex> <cat> 3</cat> <percent> 26.3508709371413</percent></prevalence><prevalence>  <age> 75</age> <sex> 1</sex> <cat> 4</cat> <percent> 9.93535913906858</percent></prevalence><prevalence>  <age> 76</age> <sex> 0</sex> <cat> 1</cat> <percent> 5.00712656705983</percent></prevalence><prevalence>  <age> 76</age> <sex> 0</sex> <cat> 2</cat> <percent> 55.4267413909762</percent></prevalence><prevalence>  <age> 76</age> <sex> 0</sex> <cat> 3</cat> <percent> 29.5354138208924</percent></prevalence><prevalence>  <age> 76</age> <sex> 0</sex> <cat> 4</cat> <percent> 10.0307182210715</percent></prevalence><prevalence>  <age> 76</age> <sex> 1</sex> <cat> 1</cat> <percent> 8.19225790490431</percent></prevalence><prevalence>  <age> 76</age> <sex> 1</sex> <cat> 2</cat> <percent> 54.9504712158177</percent></prevalence><prevalence>  <age> 76</age> <sex> 1</sex> <cat> 3</cat> <percent> 26.4424597354608</percent></prevalence><prevalence>  <age> 76</age> <sex> 1</sex> <cat> 4</cat> <percent> 10.4148111438172</percent></prevalence><prevalence>  <age> 77</age> <sex> 0</sex> <cat> 1</cat> <percent> 5.60195149847636</percent></prevalence><prevalence>  <age> 77</age> <sex> 0</sex> <cat> 2</cat> <percent> 55.54598173003</percent></prevalence><prevalence>  <age> 77</age> <sex> 0</sex> <cat> 3</cat> <percent> 28.8374410756031</percent></prevalence><prevalence>  <age> 77</age> <sex> 0</sex> <cat> 4</cat> <percent> 10.0146256958906</percent></prevalence><prevalence>  <age> 77</age> <sex> 1</sex> <cat> 1</cat> <percent> 8.10701776400673</percent></prevalence><prevalence>  <age> 77</age> <sex> 1</sex> <cat> 2</cat> <percent> 54.577455995589</percent></prevalence><prevalence>  <age> 77</age> <sex> 1</sex> <cat> 3</cat> <percent> 26.410011293964</percent></prevalence><prevalence>  <age> 77</age> <sex> 1</sex> <cat> 4</cat> <percent> 10.9055149464402</percent></prevalence><prevalence>  <age> 78</age> <sex> 0</sex> <cat> 1</cat> <percent> 6.32149600912161</percent></prevalence><prevalence>  <age> 78</age> <sex> 0</sex> <cat> 2</cat> <percent> 55.5529701287961</percent></prevalence><prevalence>  <age> 78</age> <sex> 0</sex> <cat> 3</cat> <percent> 28.1242608574056</percent></prevalence><prevalence>  <age> 78</age> <sex> 0</sex> <cat> 4</cat> <percent> 10.0012730046767</percent></prevalence><prevalence>  <age> 78</age> <sex> 1</sex> <cat> 1</cat> <percent> 7.93494642734793</percent></prevalence><prevalence>  <age> 78</age> <sex> 1</sex> <cat> 2</cat> <percent> 53.8137399017092</percent></prevalence><prevalence>  <age> 78</age> <sex> 1</sex> <cat> 3</cat> <percent> 27.2421564410545</percent></prevalence><prevalence>  <age> 78</age> <sex> 1</sex> <cat> 4</cat> <percent> 11.0091572298883</percent></prevalence><prevalence>  <age> 79</age> <sex> 0</sex> <cat> 1</cat> <percent> 7.11628667476759</percent></prevalence><prevalence>  <age> 79</age> <sex> 0</sex> <cat> 2</cat> <percent> 55.6407331208746</percent></prevalence><prevalence>  <age> 79</age> <sex> 0</sex> <cat> 3</cat> <percent> 27.2762182705936</percent></prevalence><prevalence>  <age> 79</age> <sex> 0</sex> <cat> 4</cat> <percent> 9.96676193376421</percent></prevalence><prevalence>  <age> 79</age> <sex> 1</sex> <cat> 1</cat> <percent> 7.89193080406666</percent></prevalence><prevalence>  <age> 79</age> <sex> 1</sex> <cat> 2</cat> <percent> 53.8079920132172</percent></prevalence><prevalence>  <age> 79</age> <sex> 1</sex> <cat> 3</cat> <percent> 26.8825512175455</percent></prevalence><prevalence>  <age> 79</age> <sex> 1</sex> <cat> 4</cat> <percent> 11.4175259651707</percent></prevalence><prevalence>  <age> 80</age> <sex> 0</sex> <cat> 1</cat> <percent> 8.13728239018214</percent></prevalence><prevalence>  <age> 80</age> <sex> 0</sex> <cat> 2</cat> <percent> 55.6513920005018</percent></prevalence><prevalence>  <age> 80</age> <sex> 0</sex> <cat> 3</cat> <percent> 26.3044981342145</percent></prevalence><prevalence>  <age> 80</age> <sex> 0</sex> <cat> 4</cat> <percent> 9.90682747510149</percent></prevalence><prevalence>  <age> 80</age> <sex> 1</sex> <cat> 1</cat> <percent> 7.93494647307207</percent></prevalence><prevalence>  <age> 80</age> <sex> 1</sex> <cat> 2</cat> <percent> 53.680368113172</percent></prevalence><prevalence>  <age> 80</age> <sex> 1</sex> <cat> 3</cat> <percent> 26.9132441304863</percent></prevalence><prevalence>  <age> 80</age> <sex> 1</sex> <cat> 4</cat> <percent> 11.4714412832696</percent></prevalence><prevalence>  <age> 81</age> <sex> 0</sex> <cat> 1</cat> <percent> 9.09446954591977</percent></prevalence><prevalence>  <age> 81</age> <sex> 0</sex> <cat> 2</cat> <percent> 55.802131692657</percent></prevalence><prevalence>  <age> 81</age> <sex> 0</sex> <cat> 3</cat> <percent> 25.2451844484984</percent></prevalence><prevalence>  <age> 81</age> <sex> 0</sex> <cat> 4</cat> <percent> 9.8582143129248</percent></prevalence><prevalence>  <age> 81</age> <sex> 1</sex> <cat> 1</cat> <percent> 8.10794418994257</percent></prevalence><prevalence>  <age> 81</age> <sex> 1</sex> <cat> 2</cat> <percent> 53.2022106431648</percent></prevalence><prevalence>  <age> 81</age> <sex> 1</sex> <cat> 3</cat> <percent> 26.783256072185</percent></prevalence><prevalence>  <age> 81</age> <sex> 1</sex> <cat> 4</cat> <percent> 11.9065890947076</percent></prevalence><prevalence>  <age> 82</age> <sex> 0</sex> <cat> 1</cat> <percent> 10.4243120035459</percent></prevalence><prevalence>  <age> 82</age> <sex> 0</sex> <cat> 2</cat> <percent> 55.5686722100828</percent></prevalence><prevalence>  <age> 82</age> <sex> 0</sex> <cat> 3</cat> <percent> 24.2820301989188</percent></prevalence><prevalence>  <age> 82</age> <sex> 0</sex> <cat> 4</cat> <percent> 9.72498558745253</percent></prevalence><prevalence>  <age> 82</age> <sex> 1</sex> <cat> 1</cat> <percent> 8.29264580864229</percent></prevalence><prevalence>  <age> 82</age> <sex> 1</sex> <cat> 2</cat> <percent> 52.6787671921026</percent></prevalence><prevalence>  <age> 82</age> <sex> 1</sex> <cat> 3</cat> <percent> 27.0908168679624</percent></prevalence><prevalence>  <age> 82</age> <sex> 1</sex> <cat> 4</cat> <percent> 11.9377701312927</percent></prevalence><prevalence>  <age> 83</age> <sex> 0</sex> <cat> 1</cat> <percent> 11.6227398155851</percent></prevalence><prevalence>  <age> 83</age> <sex> 0</sex> <cat> 2</cat> <percent> 55.3820261951692</percent></prevalence><prevalence>  <age> 83</age> <sex> 0</sex> <cat> 3</cat> <percent> 23.4124163706334</percent></prevalence><prevalence>  <age> 83</age> <sex> 0</sex> <cat> 4</cat> <percent> 9.58281761861234</percent></prevalence><prevalence>  <age> 83</age> <sex> 1</sex> <cat> 1</cat> <percent> 8.49085388783058</percent></prevalence><prevalence>  <age> 83</age> <sex> 1</sex> <cat> 2</cat> <percent> 52.8193468676525</percent></prevalence><prevalence>  <age> 83</age> <sex> 1</sex> <cat> 3</cat> <percent> 26.683840693759</percent></prevalence><prevalence>  <age> 83</age> <sex> 1</sex> <cat> 4</cat> <percent> 12.005958550758</percent></prevalence><prevalence>  <age> 84</age> <sex> 0</sex> <cat> 1</cat> <percent> 13.1163507172322</percent></prevalence><prevalence>  <age> 84</age> <sex> 0</sex> <cat> 2</cat> <percent> 54.8386419601873</percent></prevalence><prevalence>  <age> 84</age> <sex> 0</sex> <cat> 3</cat> <percent> 22.5859142122642</percent></prevalence><prevalence>  <age> 84</age> <sex> 0</sex> <cat> 4</cat> <percent> 9.45909311031633</percent></prevalence><prevalence>  <age> 84</age> <sex> 1</sex> <cat> 1</cat> <percent> 8.74415113708306</percent></prevalence><prevalence>  <age> 84</age> <sex> 1</sex> <cat> 2</cat> <percent> 52.9404178529181</percent></prevalence><prevalence>  <age> 84</age> <sex> 1</sex> <cat> 3</cat> <percent> 26.1687900454954</percent></prevalence><prevalence>  <age> 84</age> <sex> 1</sex> <cat> 4</cat> <percent> 12.1466409645034</percent></prevalence><prevalence>  <age> 85</age> <sex> 0</sex> <cat> 1</cat> <percent> 14.8380100720653</percent></prevalence><prevalence>  <age> 85</age> <sex> 0</sex> <cat> 2</cat> <percent> 54.3796605208173</percent></prevalence><prevalence>  <age> 85</age> <sex> 0</sex> <cat> 3</cat> <percent> 21.465803231288</percent></prevalence><prevalence>  <age> 85</age> <sex> 0</sex> <cat> 4</cat> <percent> 9.31652617582942</percent></prevalence><prevalence>  <age> 85</age> <sex> 1</sex> <cat> 1</cat> <percent> 9.19117957827872</percent></prevalence><prevalence>  <age> 85</age> <sex> 1</sex> <cat> 2</cat> <percent> 52.5282523922028</percent></prevalence><prevalence>  <age> 85</age> <sex> 1</sex> <cat> 3</cat> <percent> 25.8812505912097</percent></prevalence><prevalence>  <age> 85</age> <sex> 1</sex> <cat> 4</cat> <percent> 12.3993174383087</percent></prevalence><prevalence>  <age> 86</age> <sex> 0</sex> <cat> 1</cat> <percent> 16.7260545888831</percent></prevalence><prevalence>  <age> 86</age> <sex> 0</sex> <cat> 2</cat> <percent> 53.6720604111612</percent></prevalence><prevalence>  <age> 86</age> <sex> 0</sex> <cat> 3</cat> <percent> 20.4921223424496</percent></prevalence><prevalence>  <age> 86</age> <sex> 0</sex> <cat> 4</cat> <percent> 9.1097626575061</percent></prevalence><prevalence>  <age> 86</age> <sex> 1</sex> <cat> 1</cat> <percent> 9.65771872802873</percent></prevalence><prevalence>  <age> 86</age> <sex> 1</sex> <cat> 2</cat> <percent> 52.0622812919851</percent></prevalence><prevalence>  <age> 86</age> <sex> 1</sex> <cat> 3</cat> <percent> 25.8811924503475</percent></prevalence><prevalence>  <age> 86</age> <sex> 1</sex> <cat> 4</cat> <percent> 12.3988075296386</percent></prevalence><prevalence>  <age> 87</age> <sex> 0</sex> <cat> 1</cat> <percent> 18.6414075622812</percent></prevalence><prevalence>  <age> 87</age> <sex> 0</sex> <cat> 2</cat> <percent> 52.8486224689191</percent></prevalence><prevalence>  <age> 87</age> <sex> 0</sex> <cat> 3</cat> <percent> 19.6026400841657</percent></prevalence><prevalence>  <age> 87</age> <sex> 0</sex> <cat> 4</cat> <percent> 8.90732988463402</percent></prevalence><prevalence>  <age> 87</age> <sex> 1</sex> <cat> 1</cat> <percent> 10.1374864492626</percent></prevalence><prevalence>  <age> 87</age> <sex> 1</sex> <cat> 2</cat> <percent> 52.5517358505093</percent></prevalence><prevalence>  <age> 87</age> <sex> 1</sex> <cat> 3</cat> <percent> 24.9119765745019</percent></prevalence><prevalence>  <age> 87</age> <sex> 1</sex> <cat> 4</cat> <percent> 12.3988011257262</percent></prevalence><prevalence>  <age> 88</age> <sex> 0</sex> <cat> 1</cat> <percent> 20.8489112543494</percent></prevalence><prevalence>  <age> 88</age> <sex> 0</sex> <cat> 2</cat> <percent> 51.8353383722624</percent></prevalence><prevalence>  <age> 88</age> <sex> 0</sex> <cat> 3</cat> <percent> 18.5328319630968</percent></prevalence><prevalence>  <age> 88</age> <sex> 0</sex> <cat> 4</cat> <percent> 8.78291841029134</percent></prevalence><prevalence>  <age> 88</age> <sex> 1</sex> <cat> 1</cat> <percent> 10.6517897359573</percent></prevalence><prevalence>  <age> 88</age> <sex> 1</sex> <cat> 2</cat> <percent> 52.0682103470946</percent></prevalence><prevalence>  <age> 88</age> <sex> 1</sex> <cat> 3</cat> <percent> 25.1911796908303</percent></prevalence><prevalence>  <age> 88</age> <sex> 1</sex> <cat> 4</cat> <percent> 12.0888202261178</percent></prevalence><prevalence>  <age> 89</age> <sex> 0</sex> <cat> 1</cat> <percent> 23.163359262585</percent></prevalence><prevalence>  <age> 89</age> <sex> 0</sex> <cat> 2</cat> <percent> 50.6442972805849</percent></prevalence><prevalence>  <age> 89</age> <sex> 0</sex> <cat> 3</cat> <percent> 17.6382254215081</percent></prevalence><prevalence>  <age> 89</age> <sex> 0</sex> <cat> 4</cat> <percent> 8.55411803532202</percent></prevalence><prevalence>  <age> 89</age> <sex> 1</sex> <cat> 1</cat> <percent> 11.3078135793033</percent></prevalence><prevalence>  <age> 89</age> <sex> 1</sex> <cat> 2</cat> <percent> 52.3815036618281</percent></prevalence><prevalence>  <age> 89</age> <sex> 1</sex> <cat> 3</cat> <percent> 24.3753630251219</percent></prevalence><prevalence>  <age> 89</age> <sex> 1</sex> <cat> 4</cat> <percent> 11.9353197337467</percent></prevalence><prevalence>  <age> 90</age> <sex> 0</sex> <cat> 1</cat> <percent> 25.5342384631205</percent></prevalence><prevalence>  <age> 90</age> <sex> 0</sex> <cat> 2</cat> <percent> 49.397570580299</percent></prevalence><prevalence>  <age> 90</age> <sex> 0</sex> <cat> 3</cat> <percent> 16.6960619253637</percent></prevalence><prevalence>  <age> 90</age> <sex> 0</sex> <cat> 4</cat> <percent> 8.37212903121676</percent></prevalence><prevalence>  <age> 90</age> <sex> 1</sex> <cat> 1</cat> <percent> 12.1341938869604</percent></prevalence><prevalence>  <age> 90</age> <sex> 1</sex> <cat> 2</cat> <percent> 51.9954791576017</percent></prevalence><prevalence>  <age> 90</age> <sex> 1</sex> <cat> 3</cat> <percent> 23.9629983189115</percent></prevalence><prevalence>  <age> 90</age> <sex> 1</sex> <cat> 4</cat> <percent> 11.9073286365264</percent></prevalence><prevalence>  <age> 91</age> <sex> 0</sex> <cat> 1</cat> <percent> 28.0277171626054</percent></prevalence><prevalence>  <age> 91</age> <sex> 0</sex> <cat> 2</cat> <percent> 47.944538404396</percent></prevalence><prevalence>  <age> 91</age> <sex> 0</sex> <cat> 3</cat> <percent> 15.8733122828458</percent></prevalence><prevalence>  <age> 91</age> <sex> 0</sex> <cat> 4</cat> <percent> 8.15443215015285</percent></prevalence><prevalence>  <age> 91</age> <sex> 1</sex> <cat> 1</cat> <percent> 13.1127965309409</percent></prevalence><prevalence>  <age> 91</age> <sex> 1</sex> <cat> 2</cat> <percent> 51.7116840359664</percent></prevalence><prevalence>  <age> 91</age> <sex> 1</sex> <cat> 3</cat> <percent> 23.2840919058963</percent></prevalence><prevalence>  <age> 91</age> <sex> 1</sex> <cat> 4</cat> <percent> 11.8914275271964</percent></prevalence><prevalence>  <age> 92</age> <sex> 0</sex> <cat> 1</cat> <percent> 30.6308670079172</percent></prevalence><prevalence>  <age> 92</age> <sex> 0</sex> <cat> 2</cat> <percent> 46.3661108732292</percent></prevalence><prevalence>  <age> 92</age> <sex> 0</sex> <cat> 3</cat> <percent> 14.9027589383114</percent></prevalence><prevalence>  <age> 92</age> <sex> 0</sex> <cat> 4</cat> <percent> 8.10026318054225</percent></prevalence><prevalence>  <age> 92</age> <sex> 1</sex> <cat> 1</cat> <percent> 14.1109464246948</percent></prevalence><prevalence>  <age> 92</age> <sex> 1</sex> <cat> 2</cat> <percent> 51.6138035060139</percent></prevalence><prevalence>  <age> 92</age> <sex> 1</sex> <cat> 3</cat> <percent> 22.7101878286271</percent></prevalence><prevalence>  <age> 92</age> <sex> 1</sex> <cat> 4</cat> <percent> 11.5650622406642</percent></prevalence><prevalence>  <age> 93</age> <sex> 0</sex> <cat> 1</cat> <percent> 33.2806313450471</percent></prevalence><prevalence>  <age> 93</age> <sex> 0</sex> <cat> 2</cat> <percent> 44.6710778133383</percent></prevalence><prevalence>  <age> 93</age> <sex> 0</sex> <cat> 3</cat> <percent> 14.2309494385324</percent></prevalence><prevalence>  <age> 93</age> <sex> 0</sex> <cat> 4</cat> <percent> 7.8173414030822</percent></prevalence><prevalence>  <age> 93</age> <sex> 1</sex> <cat> 1</cat> <percent> 15.1377190320808</percent></prevalence><prevalence>  <age> 93</age> <sex> 1</sex> <cat> 2</cat> <percent> 51.5064398312466</percent></prevalence><prevalence>  <age> 93</age> <sex> 1</sex> <cat> 3</cat> <percent> 21.9381195760378</percent></prevalence><prevalence>  <age> 93</age> <sex> 1</sex> <cat> 4</cat> <percent> 11.4177215606348</percent></prevalence><prevalence>  <age> 94</age> <sex> 0</sex> <cat> 1</cat> <percent> 35.9814590061829</percent></prevalence><prevalence>  <age> 94</age> <sex> 0</sex> <cat> 2</cat> <percent> 43.0213226788044</percent></prevalence><prevalence>  <age> 94</age> <sex> 0</sex> <cat> 3</cat> <percent> 13.3055976307013</percent></prevalence><prevalence>  <age> 94</age> <sex> 0</sex> <cat> 4</cat> <percent> 7.6916206843114</percent></prevalence><prevalence>  <age> 94</age> <sex> 1</sex> <cat> 1</cat> <percent> 16.2818327921221</percent></prevalence><prevalence>  <age> 94</age> <sex> 1</sex> <cat> 2</cat> <percent> 51.2220754871071</percent></prevalence><prevalence>  <age> 94</age> <sex> 1</sex> <cat> 3</cat> <percent> 21.3483411689546</percent></prevalence><prevalence>  <age> 94</age> <sex> 1</sex> <cat> 4</cat> <percent> 11.1477505518162</percent></prevalence><prevalence>  <age> 95</age> <sex> 0</sex> <cat> 1</cat> <percent> 38.5717269928189</percent></prevalence><prevalence>  <age> 95</age> <sex> 0</sex> <cat> 2</cat> <percent> 41.1785388697275</percent></prevalence><prevalence>  <age> 95</age> <sex> 0</sex> <cat> 3</cat> <percent> 12.6810607614846</percent></prevalence><prevalence>  <age> 95</age> <sex> 0</sex> <cat> 4</cat> <percent> 7.56867337596907</percent></prevalence><prevalence>  <age> 95</age> <sex> 1</sex> <cat> 1</cat> <percent> 17.6894313933774</percent></prevalence><prevalence>  <age> 95</age> <sex> 1</sex> <cat> 2</cat> <percent> 50.6688367461184</percent></prevalence><prevalence>  <age> 95</age> <sex> 1</sex> <cat> 3</cat> <percent> 20.6674113678683</percent></prevalence><prevalence>  <age> 95</age> <sex> 1</sex> <cat> 4</cat> <percent> 10.9743204926359</percent></prevalence></riskfactorprevalences_categorical>
