# Supplementary material for: Identification of differences in health impact modelling of salt reduction
Source: PLoS One. 2017 Nov 28;12(11):e0186760. doi: 10.1371/journal.pone.0186760 (PMC5705127; doi:10.1371/journal.pone.0186760)
Supplement: S5 Data — (ZIP) [file pone.0186760.s005.zip › No_corr_usual SBP/Simulations/NoRDRcorr/parameters/attributableMort_0_0_CVA.xml]

<?xml version="1.0" encoding="UTF-8" standalone="no"?><attributableMortalities><attributableMortality><age>0</age><sex>0</sex><value>0.0</value></attributableMortality><attributableMortality><age>0</age><sex>1</sex><value>0.0</value></attributableMortality><attributableMortality><age>1</age><sex>0</sex><value>0.0</value></attributableMortality><attributableMortality><age>1</age><sex>1</sex><value>0.0</value></attributableMortality><attributableMortality><age>2</age><sex>0</sex><value>0.0</value></attributableMortality><attributableMortality><age>2</age><sex>1</sex><value>0.0</value></attributableMortality><attributableMortality><age>3</age><sex>0</sex><value>0.0</value></attributableMortality><attributableMortality><age>3</age><sex>1</sex><value>0.0</value></attributableMortality><attributableMortality><age>4</age><sex>0</sex><value>0.0</value></attributableMortality><attributableMortality><age>4</age><sex>1</sex><value>0.0</value></attributableMortality><attributableMortality><age>5</age><sex>0</sex><value>0.0</value></attributableMortality><attributableMortality><age>5</age><sex>1</sex><value>0.0</value></attributableMortality><attributableMortality><age>6</age><sex>0</sex><value>0.0</value></attributableMortality><attributableMortality><age>6</age><sex>1</sex><value>0.0</value></attributableMortality><attributableMortality><age>7</age><sex>0</sex><value>0.0</value></attributableMortality><attributableMortality><age>7</age><sex>1</sex><value>0.0</value></attributableMortality><attributableMortality><age>8</age><sex>0</sex><value>0.0</value></attributableMortality><attributableMortality><age>8</age><sex>1</sex><value>0.0</value></attributableMortality><attributableMortality><age>9</age><sex>0</sex><value>0.0</value></attributableMortality><attributableMortality><age>9</age><sex>1</sex><value>0.0</value></attributableMortality><attributableMortality><age>10</age><sex>0</sex><value>0.0</value></attributableMortality><attributableMortality><age>10</age><sex>1</sex><value>0.0</value></attributableMortality><attributableMortality><age>11</age><sex>0</sex><value>0.0</value></attributableMortality><attributableMortality><age>11</age><sex>1</sex><value>0.0</value></attributableMortality><attributableMortality><age>12</age><sex>0</sex><value>0.0</value></attributableMortality><attributableMortality><age>12</age><sex>1</sex><value>0.0</value></attributableMortality><attributableMortality><age>13</age><sex>0</sex><value>0.0</value></attributableMortality><attributableMortality><age>13</age><sex>1</sex><value>0.0</value></attributableMortality><attributableMortality><age>14</age><sex>0</sex><value>0.0</value></attributableMortality><attributableMortality><age>14</age><sex>1</sex><value>0.0</value></attributableMortality><attributableMortality><age>15</age><sex>0</sex><value>0.0</value></attributableMortality><attributableMortality><age>15</age><sex>1</sex><value>0.0</value></attributableMortality><attributableMortality><age>16</age><sex>0</sex><value>0.0</value></attributableMortality><attributableMortality><age>16</age><sex>1</sex><value>0.0</value></attributableMortality><attributableMortality><age>17</age><sex>0</sex><value>0.0</value></attributableMortality><attributableMortality><age>17</age><sex>1</sex><value>0.0</value></attributableMortality><attributableMortality><age>18</age><sex>0</sex><value>0.0</value></attributableMortality><attributableMortality><age>18</age><sex>1</sex><value>0.0</value></attributableMortality><attributableMortality><age>19</age><sex>0</sex><value>0.0</value></attributableMortality><attributableMortality><age>19</age><sex>1</sex><value>0.0</value></attributableMortality><attributableMortality><age>20</age><sex>0</sex><value>0.0</value></attributableMortality><attributableMortality><age>20</age><sex>1</sex><value>0.0</value></attributableMortality><attributableMortality><age>21</age><sex>0</sex><value>0.0</value></attributableMortality><attributableMortality><age>21</age><sex>1</sex><value>0.0</value></attributableMortality><attributableMortality><age>22</age><sex>0</sex><value>0.0</value></attributableMortality><attributableMortality><age>22</age><sex>1</sex><value>0.0</value></attributableMortality><attributableMortality><age>23</age><sex>0</sex><value>0.0</value></attributableMortality><attributableMortality><age>23</age><sex>1</sex><value>0.0</value></attributableMortality><attributableMortality><age>24</age><sex>0</sex><value>0.0</value></attributableMortality><attributableMortality><age>24</age><sex>1</sex><value>0.0</value></attributableMortality><attributableMortality><age>25</age><sex>0</sex><value>0.0</value></attributableMortality><attributableMortality><age>25</age><sex>1</sex><value>0.0</value></attributableMortality><attributableMortality><age>26</age><sex>0</sex><value>0.0</value></attributableMortality><attributableMortality><age>26</age><sex>1</sex><value>0.0</value></attributableMortality><attributableMortality><age>27</age><sex>0</sex><value>0.0</value></attributableMortality><attributableMortality><age>27</age><sex>1</sex><value>0.0</value></attributableMortality><attributableMortality><age>28</age><sex>0</sex><value>0.0</value></attributableMortality><attributableMortality><age>28</age><sex>1</sex><value>0.0</value></attributableMortality><attributableMortality><age>29</age><sex>0</sex><value>0.0</value></attributableMortality><attributableMortality><age>29</age><sex>1</sex><value>0.0</value></attributableMortality><attributableMortality><age>30</age><sex>0</sex><value>0.0</value></attributableMortality><attributableMortality><age>30</age><sex>1</sex><value>0.0</value></attributableMortality><attributableMortality><age>31</age><sex>0</sex><value>0.0</value></attributableMortality><attributableMortality><age>31</age><sex>1</sex><value>0.0</value></attributableMortality><attributableMortality><age>32</age><sex>0</sex><value>0.0</value></attributableMortality><attributableMortality><age>32</age><sex>1</sex><value>0.0</value></attributableMortality><attributableMortality><age>33</age><sex>0</sex><value>0.0</value></attributableMortality><attributableMortality><age>33</age><sex>1</sex><value>0.0</value></attributableMortality><attributableMortality><age>34</age><sex>0</sex><value>0.0</value></attributableMortality><attributableMortality><age>34</age><sex>1</sex><value>0.0</value></attributableMortality><attributableMortality><age>35</age><sex>0</sex><value>0.0224601</value></attributableMortality><attributableMortality><age>35</age><sex>1</sex><value>0.0129463</value></attributableMortality><attributableMortality><age>36</age><sex>0</sex><value>0.022523485</value></attributableMortality><attributableMortality><age>36</age><sex>1</sex><value>0.012677113</value></attributableMortality><attributableMortality><age>37</age><sex>0</sex><value>0.022617549</value></attributableMortality><attributableMortality><age>37</age><sex>1</sex><value>0.012460084</value></attributableMortality><attributableMortality><age>38</age><sex>0</sex><value>0.02274126</value></attributableMortality><attributableMortality><age>38</age><sex>1</sex><value>0.012291151</value></attributableMortality><attributableMortality><age>39</age><sex>0</sex><value>0.022894312</value></attributableMortality><attributableMortality><age>39</age><sex>1</sex><value>0.012167213</value></attributableMortality><attributableMortality><age>40</age><sex>0</sex><value>0.023076486</value></attributableMortality><attributableMortality><age>40</age><sex>1</sex><value>0.012085863</value></attributableMortality><attributableMortality><age>41</age><sex>0</sex><value>0.023287764</value></attributableMortality><attributableMortality><age>41</age><sex>1</sex><value>0.012045107</value></attributableMortality><attributableMortality><age>42</age><sex>0</sex><value>0.02352823</value></attributableMortality><attributableMortality><age>42</age><sex>1</sex><value>0.012043637</value></attributableMortality><attributableMortality><age>43</age><sex>0</sex><value>0.023797847</value></attributableMortality><attributableMortality><age>43</age><sex>1</sex><value>0.012080352</value></attributableMortality><attributableMortality><age>44</age><sex>0</sex><value>0.024097096</value></attributableMortality><attributableMortality><age>44</age><sex>1</sex><value>0.012154745</value></attributableMortality><attributableMortality><age>45</age><sex>0</sex><value>0.024426138</value></attributableMortality><attributableMortality><age>45</age><sex>1</sex><value>0.012266512</value></attributableMortality><attributableMortality><age>46</age><sex>0</sex><value>0.024785623</value></attributableMortality><attributableMortality><age>46</age><sex>1</sex><value>0.012415746</value></attributableMortality><attributableMortality><age>47</age><sex>0</sex><value>0.025175799</value></attributableMortality><attributableMortality><age>47</age><sex>1</sex><value>0.012602838</value></attributableMortality><attributableMortality><age>48</age><sex>0</sex><value>0.025597412</value></attributableMortality><attributableMortality><age>48</age><sex>1</sex><value>0.012828576</value></attributableMortality><attributableMortality><age>49</age><sex>0</sex><value>0.02605109</value></attributableMortality><attributableMortality><age>49</age><sex>1</sex><value>0.013094047</value></attributableMortality><attributableMortality><age>50</age><sex>0</sex><value>0.026540106</value></attributableMortality><attributableMortality><age>50</age><sex>1</sex><value>0.01340183</value></attributableMortality><attributableMortality><age>51</age><sex>0</sex><value>0.02706091</value></attributableMortality><attributableMortality><age>51</age><sex>1</sex><value>0.0137511445</value></attributableMortality><attributableMortality><age>52</age><sex>0</sex><value>0.027616408</value></attributableMortality><attributableMortality><age>52</age><sex>1</sex><value>0.014145011</value></attributableMortality><attributableMortality><age>53</age><sex>0</sex><value>0.028207695</value></attributableMortality><attributableMortality><age>53</age><sex>1</sex><value>0.014585818</value></attributableMortality><attributableMortality><age>54</age><sex>0</sex><value>0.028835861</value></attributableMortality><attributableMortality><age>54</age><sex>1</sex><value>0.015075854</value></attributableMortality><attributableMortality><age>55</age><sex>0</sex><value>0.029502278</value></attributableMortality><attributableMortality><age>55</age><sex>1</sex><value>0.015618198</value></attributableMortality><attributableMortality><age>56</age><sex>0</sex><value>0.030208305</value></attributableMortality><attributableMortality><age>56</age><sex>1</sex><value>0.016215932</value></attributableMortality><attributableMortality><age>57</age><sex>0</sex><value>0.03095548</value></attributableMortality><attributableMortality><age>57</age><sex>1</sex><value>0.016872726</value></attributableMortality><attributableMortality><age>58</age><sex>0</sex><value>0.03174544</value></attributableMortality><attributableMortality><age>58</age><sex>1</sex><value>0.017592348</value></attributableMortality><attributableMortality><age>59</age><sex>0</sex><value>0.03258</value></attributableMortality><attributableMortality><age>59</age><sex>1</sex><value>0.018379265</value></attributableMortality><attributableMortality><age>60</age><sex>0</sex><value>0.03348925</value></attributableMortality><attributableMortality><age>60</age><sex>1</sex><value>0.019240515</value></attributableMortality><attributableMortality><age>61</age><sex>0</sex><value>0.034424584</value></attributableMortality><attributableMortality><age>61</age><sex>1</sex><value>0.02017707</value></attributableMortality><attributableMortality><age>62</age><sex>0</sex><value>0.03541216</value></attributableMortality><attributableMortality><age>62</age><sex>1</sex><value>0.021196488</value></attributableMortality><attributableMortality><age>63</age><sex>0</sex><value>0.03645475</value></attributableMortality><attributableMortality><age>63</age><sex>1</sex><value>0.022304928</value></attributableMortality><attributableMortality><age>64</age><sex>0</sex><value>0.03755559</value></attributableMortality><attributableMortality><age>64</age><sex>1</sex><value>0.023508936</value></attributableMortality><attributableMortality><age>65</age><sex>0</sex><value>0.038718138</value></attributableMortality><attributableMortality><age>65</age><sex>1</sex><value>0.024816046</value></attributableMortality><attributableMortality><age>66</age><sex>0</sex><value>0.039946426</value></attributableMortality><attributableMortality><age>66</age><sex>1</sex><value>0.026233893</value></attributableMortality><attributableMortality><age>67</age><sex>0</sex><value>0.041244593</value></attributableMortality><attributableMortality><age>67</age><sex>1</sex><value>0.02777119</value></attributableMortality><attributableMortality><age>68</age><sex>0</sex><value>0.042617567</value></attributableMortality><attributableMortality><age>68</age><sex>1</sex><value>0.029437356</value></attributableMortality><attributableMortality><age>69</age><sex>0</sex><value>0.04407058</value></attributableMortality><attributableMortality><age>69</age><sex>1</sex><value>0.03124238</value></attributableMortality><attributableMortality><age>70</age><sex>0</sex><value>0.04571745</value></attributableMortality><attributableMortality><age>70</age><sex>1</sex><value>0.033212762</value></attributableMortality><attributableMortality><age>71</age><sex>0</sex><value>0.047364064</value></attributableMortality><attributableMortality><age>71</age><sex>1</sex><value>0.03533296</value></attributableMortality><attributableMortality><age>72</age><sex>0</sex><value>0.049112163</value></attributableMortality><attributableMortality><age>72</age><sex>1</sex><value>0.0376289</value></attributableMortality><attributableMortality><age>73</age><sex>0</sex><value>0.05097009</value></attributableMortality><attributableMortality><age>73</age><sex>1</sex><value>0.04011502</value></attributableMortality><attributableMortality><age>74</age><sex>0</sex><value>0.052947056</value></attributableMortality><attributableMortality><age>74</age><sex>1</sex><value>0.04280676</value></attributableMortality><attributableMortality><age>75</age><sex>0</sex><value>0.05505297</value></attributableMortality><attributableMortality><age>75</age><sex>1</sex><value>0.04572124</value></attributableMortality><attributableMortality><age>76</age><sex>0</sex><value>0.057299245</value></attributableMortality><attributableMortality><age>76</age><sex>1</sex><value>0.04887661</value></attributableMortality><attributableMortality><age>77</age><sex>0</sex><value>0.059698246</value></attributableMortality><attributableMortality><age>77</age><sex>1</sex><value>0.0522925</value></attributableMortality><attributableMortality><age>78</age><sex>0</sex><value>0.062263638</value></attributableMortality><attributableMortality><age>78</age><sex>1</sex><value>0.055989858</value></attributableMortality><attributableMortality><age>79</age><sex>0</sex><value>0.06501073</value></attributableMortality><attributableMortality><age>79</age><sex>1</sex><value>0.059990745</value></attributableMortality><attributableMortality><age>80</age><sex>0</sex><value>0.06823089</value></attributableMortality><attributableMortality><age>80</age><sex>1</sex><value>0.06437827</value></attributableMortality><attributableMortality><age>81</age><sex>0</sex><value>0.071422376</value></attributableMortality><attributableMortality><age>81</age><sex>1</sex><value>0.06906325</value></attributableMortality><attributableMortality><age>82</age><sex>0</sex><value>0.074854694</value></attributableMortality><attributableMortality><age>82</age><sex>1</sex><value>0.07412054</value></attributableMortality><attributableMortality><age>83</age><sex>0</sex><value>0.078551315</value></attributableMortality><attributableMortality><age>83</age><sex>1</sex><value>0.079570964</value></attributableMortality><attributableMortality><age>84</age><sex>0</sex><value>0.08253836</value></attributableMortality><attributableMortality><age>84</age><sex>1</sex><value>0.08543113</value></attributableMortality><attributableMortality><age>85</age><sex>0</sex><value>0.08684527</value></attributableMortality><attributableMortality><age>85</age><sex>1</sex><value>0.0917123</value></attributableMortality><attributableMortality><age>86</age><sex>0</sex><value>0.09150473</value></attributableMortality><attributableMortality><age>86</age><sex>1</sex><value>0.09841603</value></attributableMortality><attributableMortality><age>87</age><sex>0</sex><value>0.09655358</value></attributableMortality><attributableMortality><age>87</age><sex>1</sex><value>0.105530486</value></attributableMortality><attributableMortality><age>88</age><sex>0</sex><value>0.102033325</value></attributableMortality><attributableMortality><age>88</age><sex>1</sex><value>0.11302445</value></attributableMortality><attributableMortality><age>89</age><sex>0</sex><value>0.10799088</value></attributableMortality><attributableMortality><age>89</age><sex>1</sex><value>0.12084053</value></attributableMortality><attributableMortality><age>90</age><sex>0</sex><value>0.11447952</value></attributableMortality><attributableMortality><age>90</age><sex>1</sex><value>0.12888542</value></attributableMortality><attributableMortality><age>91</age><sex>0</sex><value>0.12155975</value></attributableMortality><attributableMortality><age>91</age><sex>1</sex><value>0.13701966</value></attributableMortality><attributableMortality><age>92</age><sex>0</sex><value>0.12930055</value></attributableMortality><attributableMortality><age>92</age><sex>1</sex><value>0.14504452</value></attributableMortality><attributableMortality><age>93</age><sex>0</sex><value>0.13778108</value></attributableMortality><attributableMortality><age>93</age><sex>1</sex><value>0.15268664</value></attributableMortality><attributableMortality><age>94</age><sex>0</sex><value>0.1470924</value></attributableMortality><attributableMortality><age>94</age><sex>1</sex><value>0.159582</value></attributableMortality><attributableMortality><age>95</age><sex>0</sex><value>0.15733923</value></attributableMortality><attributableMortality><age>95</age><sex>1</sex><value>0.16525753</value></attributableMortality></attributableMortalities>
