# Supplementary material for: Identification of differences in health impact modelling of salt reduction
Source: PLoS One. 2017 Nov 28;12(11):e0186760. doi: 10.1371/journal.pone.0186760 (PMC5705127; doi:10.1371/journal.pone.0186760)
Supplement: S5 Data — (ZIP) [file pone.0186760.s005.zip › No_corr_usual SBP/Simulations/NoRDRcorr/parameters/attributableMort_1_0_IHD.xml]

<?xml version="1.0" encoding="UTF-8" standalone="no"?><attributableMortalities><attributableMortality><age>0</age><sex>0</sex><value>0.0</value></attributableMortality><attributableMortality><age>0</age><sex>1</sex><value>0.0</value></attributableMortality><attributableMortality><age>1</age><sex>0</sex><value>0.0</value></attributableMortality><attributableMortality><age>1</age><sex>1</sex><value>0.0</value></attributableMortality><attributableMortality><age>2</age><sex>0</sex><value>0.0</value></attributableMortality><attributableMortality><age>2</age><sex>1</sex><value>0.0</value></attributableMortality><attributableMortality><age>3</age><sex>0</sex><value>0.0</value></attributableMortality><attributableMortality><age>3</age><sex>1</sex><value>0.0</value></attributableMortality><attributableMortality><age>4</age><sex>0</sex><value>0.0</value></attributableMortality><attributableMortality><age>4</age><sex>1</sex><value>0.0</value></attributableMortality><attributableMortality><age>5</age><sex>0</sex><value>0.0</value></attributableMortality><attributableMortality><age>5</age><sex>1</sex><value>0.0</value></attributableMortality><attributableMortality><age>6</age><sex>0</sex><value>0.0</value></attributableMortality><attributableMortality><age>6</age><sex>1</sex><value>0.0</value></attributableMortality><attributableMortality><age>7</age><sex>0</sex><value>0.0</value></attributableMortality><attributableMortality><age>7</age><sex>1</sex><value>0.0</value></attributableMortality><attributableMortality><age>8</age><sex>0</sex><value>0.0</value></attributableMortality><attributableMortality><age>8</age><sex>1</sex><value>0.0</value></attributableMortality><attributableMortality><age>9</age><sex>0</sex><value>0.0</value></attributableMortality><attributableMortality><age>9</age><sex>1</sex><value>0.0</value></attributableMortality><attributableMortality><age>10</age><sex>0</sex><value>0.0</value></attributableMortality><attributableMortality><age>10</age><sex>1</sex><value>0.0</value></attributableMortality><attributableMortality><age>11</age><sex>0</sex><value>0.0</value></attributableMortality><attributableMortality><age>11</age><sex>1</sex><value>0.0</value></attributableMortality><attributableMortality><age>12</age><sex>0</sex><value>0.0</value></attributableMortality><attributableMortality><age>12</age><sex>1</sex><value>0.0</value></attributableMortality><attributableMortality><age>13</age><sex>0</sex><value>0.0</value></attributableMortality><attributableMortality><age>13</age><sex>1</sex><value>0.0</value></attributableMortality><attributableMortality><age>14</age><sex>0</sex><value>0.0</value></attributableMortality><attributableMortality><age>14</age><sex>1</sex><value>0.0</value></attributableMortality><attributableMortality><age>15</age><sex>0</sex><value>0.0</value></attributableMortality><attributableMortality><age>15</age><sex>1</sex><value>0.0</value></attributableMortality><attributableMortality><age>16</age><sex>0</sex><value>0.0</value></attributableMortality><attributableMortality><age>16</age><sex>1</sex><value>0.0</value></attributableMortality><attributableMortality><age>17</age><sex>0</sex><value>0.0</value></attributableMortality><attributableMortality><age>17</age><sex>1</sex><value>0.0</value></attributableMortality><attributableMortality><age>18</age><sex>0</sex><value>0.0</value></attributableMortality><attributableMortality><age>18</age><sex>1</sex><value>0.0</value></attributableMortality><attributableMortality><age>19</age><sex>0</sex><value>0.0</value></attributableMortality><attributableMortality><age>19</age><sex>1</sex><value>0.0</value></attributableMortality><attributableMortality><age>20</age><sex>0</sex><value>0.0</value></attributableMortality><attributableMortality><age>20</age><sex>1</sex><value>0.0</value></attributableMortality><attributableMortality><age>21</age><sex>0</sex><value>0.0</value></attributableMortality><attributableMortality><age>21</age><sex>1</sex><value>0.0</value></attributableMortality><attributableMortality><age>22</age><sex>0</sex><value>0.0</value></attributableMortality><attributableMortality><age>22</age><sex>1</sex><value>0.0</value></attributableMortality><attributableMortality><age>23</age><sex>0</sex><value>0.0</value></attributableMortality><attributableMortality><age>23</age><sex>1</sex><value>0.0</value></attributableMortality><attributableMortality><age>24</age><sex>0</sex><value>0.0</value></attributableMortality><attributableMortality><age>24</age><sex>1</sex><value>0.0</value></attributableMortality><attributableMortality><age>25</age><sex>0</sex><value>0.0</value></attributableMortality><attributableMortality><age>25</age><sex>1</sex><value>0.0</value></attributableMortality><attributableMortality><age>26</age><sex>0</sex><value>0.0</value></attributableMortality><attributableMortality><age>26</age><sex>1</sex><value>0.0</value></attributableMortality><attributableMortality><age>27</age><sex>0</sex><value>0.0</value></attributableMortality><attributableMortality><age>27</age><sex>1</sex><value>0.0</value></attributableMortality><attributableMortality><age>28</age><sex>0</sex><value>0.0</value></attributableMortality><attributableMortality><age>28</age><sex>1</sex><value>0.0</value></attributableMortality><attributableMortality><age>29</age><sex>0</sex><value>0.0</value></attributableMortality><attributableMortality><age>29</age><sex>1</sex><value>0.0</value></attributableMortality><attributableMortality><age>30</age><sex>0</sex><value>0.0</value></attributableMortality><attributableMortality><age>30</age><sex>1</sex><value>0.0</value></attributableMortality><attributableMortality><age>31</age><sex>0</sex><value>0.0</value></attributableMortality><attributableMortality><age>31</age><sex>1</sex><value>0.0</value></attributableMortality><attributableMortality><age>32</age><sex>0</sex><value>0.0</value></attributableMortality><attributableMortality><age>32</age><sex>1</sex><value>0.0</value></attributableMortality><attributableMortality><age>33</age><sex>0</sex><value>0.0</value></attributableMortality><attributableMortality><age>33</age><sex>1</sex><value>0.0</value></attributableMortality><attributableMortality><age>34</age><sex>0</sex><value>0.0</value></attributableMortality><attributableMortality><age>34</age><sex>1</sex><value>0.0</value></attributableMortality><attributableMortality><age>35</age><sex>0</sex><value>0.015399715</value></attributableMortality><attributableMortality><age>35</age><sex>1</sex><value>0.005481</value></attributableMortality><attributableMortality><age>36</age><sex>0</sex><value>0.015233447</value></attributableMortality><attributableMortality><age>36</age><sex>1</sex><value>0.005479905</value></attributableMortality><attributableMortality><age>37</age><sex>0</sex><value>0.015098162</value></attributableMortality><attributableMortality><age>37</age><sex>1</sex><value>0.005491879</value></attributableMortality><attributableMortality><age>38</age><sex>0</sex><value>0.014991527</value></attributableMortality><attributableMortality><age>38</age><sex>1</sex><value>0.005515849</value></attributableMortality><attributableMortality><age>39</age><sex>0</sex><value>0.014911943</value></attributableMortality><attributableMortality><age>39</age><sex>1</sex><value>0.005552815</value></attributableMortality><attributableMortality><age>40</age><sex>0</sex><value>0.01485805</value></attributableMortality><attributableMortality><age>40</age><sex>1</sex><value>0.005602774</value></attributableMortality><attributableMortality><age>41</age><sex>0</sex><value>0.014828721</value></attributableMortality><attributableMortality><age>41</age><sex>1</sex><value>0.0056647267</value></attributableMortality><attributableMortality><age>42</age><sex>0</sex><value>0.014823023</value></attributableMortality><attributableMortality><age>42</age><sex>1</sex><value>0.00573967</value></attributableMortality><attributableMortality><age>43</age><sex>0</sex><value>0.01484021</value></attributableMortality><attributableMortality><age>43</age><sex>1</sex><value>0.0058276025</value></attributableMortality><attributableMortality><age>44</age><sex>0</sex><value>0.014879698</value></attributableMortality><attributableMortality><age>44</age><sex>1</sex><value>0.0059295194</value></attributableMortality><attributableMortality><age>45</age><sex>0</sex><value>0.014941056</value></attributableMortality><attributableMortality><age>45</age><sex>1</sex><value>0.006044419</value></attributableMortality><attributableMortality><age>46</age><sex>0</sex><value>0.015023997</value></attributableMortality><attributableMortality><age>46</age><sex>1</sex><value>0.0061742957</value></attributableMortality><attributableMortality><age>47</age><sex>0</sex><value>0.015128364</value></attributableMortality><attributableMortality><age>47</age><sex>1</sex><value>0.006318143</value></attributableMortality><attributableMortality><age>48</age><sex>0</sex><value>0.015254138</value></attributableMortality><attributableMortality><age>48</age><sex>1</sex><value>0.006477955</value></attributableMortality><attributableMortality><age>49</age><sex>0</sex><value>0.01540141</value></attributableMortality><attributableMortality><age>49</age><sex>1</sex><value>0.006654721</value></attributableMortality><attributableMortality><age>50</age><sex>0</sex><value>0.015571527</value></attributableMortality><attributableMortality><age>50</age><sex>1</sex><value>0.006848412</value></attributableMortality><attributableMortality><age>51</age><sex>0</sex><value>0.015762802</value></attributableMortality><attributableMortality><age>51</age><sex>1</sex><value>0.0070602763</value></attributableMortality><attributableMortality><age>52</age><sex>0</sex><value>0.015976612</value></attributableMortality><attributableMortality><age>52</age><sex>1</sex><value>0.0072901077</value></attributableMortality><attributableMortality><age>53</age><sex>0</sex><value>0.016213516</value></attributableMortality><attributableMortality><age>53</age><sex>1</sex><value>0.0075408984</value></attributableMortality><attributableMortality><age>54</age><sex>0</sex><value>0.016474182</value></attributableMortality><attributableMortality><age>54</age><sex>1</sex><value>0.007812638</value></attributableMortality><attributableMortality><age>55</age><sex>0</sex><value>0.01675938</value></attributableMortality><attributableMortality><age>55</age><sex>1</sex><value>0.008106313</value></attributableMortality><attributableMortality><age>56</age><sex>0</sex><value>0.017070003</value></attributableMortality><attributableMortality><age>56</age><sex>1</sex><value>0.008424907</value></attributableMortality><attributableMortality><age>57</age><sex>0</sex><value>0.017407034</value></attributableMortality><attributableMortality><age>57</age><sex>1</sex><value>0.008769403</value></attributableMortality><attributableMortality><age>58</age><sex>0</sex><value>0.01777158</value></attributableMortality><attributableMortality><age>58</age><sex>1</sex><value>0.0091407765</value></attributableMortality><attributableMortality><age>59</age><sex>0</sex><value>0.018164838</value></attributableMortality><attributableMortality><age>59</age><sex>1</sex><value>0.009541998</value></attributableMortality><attributableMortality><age>60</age><sex>0</sex><value>0.018602666</value></attributableMortality><attributableMortality><age>60</age><sex>1</sex><value>0.0099757435</value></attributableMortality><attributableMortality><age>61</age><sex>0</sex><value>0.01906033</value></attributableMortality><attributableMortality><age>61</age><sex>1</sex><value>0.01044196</value></attributableMortality><attributableMortality><age>62</age><sex>0</sex><value>0.01955152</value></attributableMortality><attributableMortality><age>62</age><sex>1</sex><value>0.010944993</value></attributableMortality><attributableMortality><age>63</age><sex>0</sex><value>0.020077951</value></attributableMortality><attributableMortality><age>63</age><sex>1</sex><value>0.011486802</value></attributableMortality><attributableMortality><age>64</age><sex>0</sex><value>0.02064147</value></attributableMortality><attributableMortality><age>64</age><sex>1</sex><value>0.0120713385</value></attributableMortality><attributableMortality><age>65</age><sex>0</sex><value>0.021244047</value></attributableMortality><attributableMortality><age>65</age><sex>1</sex><value>0.012699547</value></attributableMortality><attributableMortality><age>66</age><sex>0</sex><value>0.02188776</value></attributableMortality><attributableMortality><age>66</age><sex>1</sex><value>0.013377359</value></attributableMortality><attributableMortality><age>67</age><sex>0</sex><value>0.02257481</value></attributableMortality><attributableMortality><age>67</age><sex>1</sex><value>0.014107698</value></attributableMortality><attributableMortality><age>68</age><sex>0</sex><value>0.023307513</value></attributableMortality><attributableMortality><age>68</age><sex>1</sex><value>0.014893472</value></attributableMortality><attributableMortality><age>69</age><sex>0</sex><value>0.024088293</value></attributableMortality><attributableMortality><age>69</age><sex>1</sex><value>0.015740579</value></attributableMortality><attributableMortality><age>70</age><sex>0</sex><value>0.024990221</value></attributableMortality><attributableMortality><age>70</age><sex>1</sex><value>0.016663712</value></attributableMortality><attributableMortality><age>71</age><sex>0</sex><value>0.025886163</value></attributableMortality><attributableMortality><age>71</age><sex>1</sex><value>0.017647695</value></attributableMortality><attributableMortality><age>72</age><sex>0</sex><value>0.026839517</value></attributableMortality><attributableMortality><age>72</age><sex>1</sex><value>0.018708117</value></attributableMortality><attributableMortality><age>73</age><sex>0</sex><value>0.027853157</value></attributableMortality><attributableMortality><age>73</age><sex>1</sex><value>0.019848904</value></attributableMortality><attributableMortality><age>74</age><sex>0</sex><value>0.028930001</value></attributableMortality><attributableMortality><age>74</age><sex>1</sex><value>0.021075966</value></attributableMortality><attributableMortality><age>75</age><sex>0</sex><value>0.030072931</value></attributableMortality><attributableMortality><age>75</age><sex>1</sex><value>0.022394216</value></attributableMortality><attributableMortality><age>76</age><sex>0</sex><value>0.03128478</value></attributableMortality><attributableMortality><age>76</age><sex>1</sex><value>0.023810565</value></attributableMortality><attributableMortality><age>77</age><sex>0</sex><value>0.03256825</value></attributableMortality><attributableMortality><age>77</age><sex>1</sex><value>0.025328925</value></attributableMortality><attributableMortality><age>78</age><sex>0</sex><value>0.033925835</value></attributableMortality><attributableMortality><age>78</age><sex>1</sex><value>0.026955204</value></attributableMortality><attributableMortality><age>79</age><sex>0</sex><value>0.035359707</value></attributableMortality><attributableMortality><age>79</age><sex>1</sex><value>0.028690334</value></attributableMortality><attributableMortality><age>80</age><sex>0</sex><value>0.037083194</value></attributableMortality><attributableMortality><age>80</age><sex>1</sex><value>0.030592263</value></attributableMortality><attributableMortality><age>81</age><sex>0</sex><value>0.03869975</value></attributableMortality><attributableMortality><age>81</age><sex>1</sex><value>0.032561354</value></attributableMortality><attributableMortality><age>82</age><sex>0</sex><value>0.04039853</value></attributableMortality><attributableMortality><age>82</age><sex>1</sex><value>0.034640104</value></attributableMortality><attributableMortality><age>83</age><sex>0</sex><value>0.042179298</value></attributableMortality><attributableMortality><age>83</age><sex>1</sex><value>0.03682253</value></attributableMortality><attributableMortality><age>84</age><sex>0</sex><value>0.04404059</value></attributableMortality><attributableMortality><age>84</age><sex>1</sex><value>0.03909566</value></attributableMortality><attributableMortality><age>85</age><sex>0</sex><value>0.045979485</value></attributableMortality><attributableMortality><age>85</age><sex>1</sex><value>0.04143855</value></attributableMortality><attributableMortality><age>86</age><sex>0</sex><value>0.047991186</value></attributableMortality><attributableMortality><age>86</age><sex>1</sex><value>0.043822266</value></attributableMortality><attributableMortality><age>87</age><sex>0</sex><value>0.05006859</value></attributableMortality><attributableMortality><age>87</age><sex>1</sex><value>0.046203908</value></attributableMortality><attributableMortality><age>88</age><sex>0</sex><value>0.0522018</value></attributableMortality><attributableMortality><age>88</age><sex>1</sex><value>0.048526574</value></attributableMortality><attributableMortality><age>89</age><sex>0</sex><value>0.05437743</value></attributableMortality><attributableMortality><age>89</age><sex>1</sex><value>0.050711412</value></attributableMortality><attributableMortality><age>90</age><sex>0</sex><value>0.056577936</value></attributableMortality><attributableMortality><age>90</age><sex>1</sex><value>0.052654583</value></attributableMortality><attributableMortality><age>91</age><sex>0</sex><value>0.058780693</value></attributableMortality><attributableMortality><age>91</age><sex>1</sex><value>0.05422025</value></attributableMortality><attributableMortality><age>92</age><sex>0</sex><value>0.06095699</value></attributableMortality><attributableMortality><age>92</age><sex>1</sex><value>0.055232614</value></attributableMortality><attributableMortality><age>93</age><sex>0</sex><value>0.06307078</value></attributableMortality><attributableMortality><age>93</age><sex>1</sex><value>0.055467874</value></attributableMortality><attributableMortality><age>94</age><sex>0</sex><value>0.06507729</value></attributableMortality><attributableMortality><age>94</age><sex>1</sex><value>0.05464021</value></attributableMortality><attributableMortality><age>95</age><sex>0</sex><value>0.06692136</value></attributableMortality><attributableMortality><age>95</age><sex>1</sex><value>0.05239278</value></attributableMortality></attributableMortalities>
