# Supplementary material for: Identification of differences in health impact modelling of salt reduction
Source: PLoS One. 2017 Nov 28;12(11):e0186760. doi: 10.1371/journal.pone.0186760 (PMC5705127; doi:10.1371/journal.pone.0186760)
Supplement: S5 Data — (ZIP) [file pone.0186760.s005.zip › No_corr_usual SBP/Simulations/NoRDRcorr/parameters/baselineAbility.xml]

<?xml version="1.0" encoding="UTF-8" standalone="no"?><baselineAbility><ability><age>0</age><sex>0</sex><value>0.9797588121145964</value></ability><ability><age>0</age><sex>1</sex><value>0.9818815588951111</value></ability><ability><age>1</age><sex>0</sex><value>0.9791308641433716</value></ability><ability><age>1</age><sex>1</sex><value>0.9811037182807922</value></ability><ability><age>2</age><sex>0</sex><value>0.9784838557243347</value></ability><ability><age>2</age><sex>1</sex><value>0.980293171480298</value></ability><ability><age>3</age><sex>0</sex><value>0.9778172969818115</value></ability><ability><age>3</age><sex>1</sex><value>0.9794485699385405</value></ability><ability><age>4</age><sex>0</sex><value>0.9771305117756128</value></ability><ability><age>4</age><sex>1</sex><value>0.9785685706883669</value></ability><ability><age>5</age><sex>0</sex><value>0.9764234591275454</value></ability><ability><age>5</age><sex>1</sex><value>0.9776522219181061</value></ability><ability><age>6</age><sex>0</sex><value>0.9756971318274736</value></ability><ability><age>6</age><sex>1</sex><value>0.9766997415572405</value></ability><ability><age>7</age><sex>0</sex><value>0.9749528206884861</value></ability><ability><age>7</age><sex>1</sex><value>0.9757116790860891</value></ability><ability><age>8</age><sex>0</sex><value>0.9741920605301857</value></ability><ability><age>8</age><sex>1</sex><value>0.9746888913214207</value></ability><ability><age>9</age><sex>0</sex><value>0.9734165593981743</value></ability><ability><age>9</age><sex>1</sex><value>0.9736325014382601</value></ability><ability><age>10</age><sex>0</sex><value>0.9726282954216003</value></ability><ability><age>10</age><sex>1</sex><value>0.9725439604371786</value></ability><ability><age>11</age><sex>0</sex><value>0.9718294143676758</value></ability><ability><age>11</age><sex>1</sex><value>0.9714250713586807</value></ability><ability><age>12</age><sex>0</sex><value>0.9710223618894815</value></ability><ability><age>12</age><sex>1</sex><value>0.9702779799699783</value></ability><ability><age>13</age><sex>0</sex><value>0.9702097773551941</value></ability><ability><age>13</age><sex>1</sex><value>0.9691052213311195</value></ability><ability><age>14</age><sex>0</sex><value>0.9693946111947298</value></ability><ability><age>14</age><sex>1</sex><value>0.9679097533226013</value></ability><ability><age>15</age><sex>0</sex><value>0.9685799814760685</value></ability><ability><age>15</age><sex>1</sex><value>0.9666948914527893</value></ability><ability><age>16</age><sex>0</sex><value>0.9677693024277687</value></ability><ability><age>16</age><sex>1</sex><value>0.965464498847723</value></ability><ability><age>17</age><sex>0</sex><value>0.9669661894440651</value></ability><ability><age>17</age><sex>1</sex><value>0.9642227627336979</value></ability><ability><age>18</age><sex>0</sex><value>0.9661745317280293</value></ability><ability><age>18</age><sex>1</sex><value>0.9629743620753288</value></ability><ability><age>19</age><sex>0</sex><value>0.9653984308242798</value></ability><ability><age>19</age><sex>1</sex><value>0.9617244005203247</value></ability><ability><age>20</age><sex>0</sex><value>0.9646420814096928</value></ability><ability><age>20</age><sex>1</sex><value>0.9604784995317459</value></ability><ability><age>21</age><sex>0</sex><value>0.9639100432395935</value></ability><ability><age>21</age><sex>1</sex><value>0.9592425599694252</value></ability><ability><age>22</age><sex>0</sex><value>0.963206872344017</value></ability><ability><age>22</age><sex>1</sex><value>0.9580229818820953</value></ability><ability><age>23</age><sex>0</sex><value>0.9625373519957066</value></ability><ability><age>23</age><sex>1</sex><value>0.9568265117704868</value></ability><ability><age>24</age><sex>0</sex><value>0.9619063138961792</value></ability><ability><age>24</age><sex>1</sex><value>0.9556602388620377</value></ability><ability><age>25</age><sex>0</sex><value>0.9613186120986938</value></ability><ability><age>25</age><sex>1</sex><value>0.9545315504074097</value></ability><ability><age>26</age><sex>0</sex><value>0.960779182612896</value></ability><ability><age>26</age><sex>1</sex><value>0.9534480720758438</value></ability><ability><age>27</age><sex>0</sex><value>0.9602900817990303</value></ability><ability><age>27</age><sex>1</sex><value>0.9524147436022758</value></ability><ability><age>28</age><sex>0</sex><value>0.9598446413874626</value></ability><ability><age>28</age><sex>1</sex><value>0.9514276124536991</value></ability><ability><age>29</age><sex>0</sex><value>0.9594340920448303</value></ability><ability><age>29</age><sex>1</sex><value>0.9504803530871868</value></ability><ability><age>30</age><sex>0</sex><value>0.9590491317212582</value></ability><ability><age>30</age><sex>1</sex><value>0.9495657607913017</value></ability><ability><age>31</age><sex>0</sex><value>0.958680048584938</value></ability><ability><age>31</age><sex>1</sex><value>0.948675911873579</value></ability><ability><age>32</age><sex>0</sex><value>0.958316732198</value></ability><ability><age>32</age><sex>1</sex><value>0.9478021003305912</value></ability><ability><age>33</age><sex>0</sex><value>0.9579487107694149</value></ability><ability><age>33</age><sex>1</sex><value>0.9469350129365921</value></ability><ability><age>34</age><sex>0</sex><value>0.957565188407898</value></ability><ability><age>34</age><sex>1</sex><value>0.9460645914077759</value></ability><ability><age>35</age><sex>0</sex><value>0.9571548812091351</value></ability><ability><age>35</age><sex>1</sex><value>0.9451802372932434</value></ability><ability><age>36</age><sex>0</sex><value>0.9569218633352784</value></ability><ability><age>36</age><sex>1</sex><value>0.9444310069084167</value></ability><ability><age>37</age><sex>0</sex><value>0.9566681842347503</value></ability><ability><age>37</age><sex>1</sex><value>0.9436581806100198</value></ability><ability><age>38</age><sex>0</sex><value>0.9563853328928278</value></ability><ability><age>38</age><sex>1</sex><value>0.9428511116939706</value></ability><ability><age>39</age><sex>0</sex><value>0.9560644578227253</value></ability><ability><age>39</age><sex>1</sex><value>0.941998413385998</value></ability><ability><age>40</age><sex>0</sex><value>0.9556961592228201</value></ability><ability><age>40</age><sex>1</sex><value>0.9410880208015442</value></ability><ability><age>41</age><sex>0</sex><value>0.9552703946771658</value></ability><ability><age>41</age><sex>1</sex><value>0.9401070933530796</value></ability><ability><age>42</age><sex>0</sex><value>0.9547760995390282</value></ability><ability><age>42</age><sex>1</sex><value>0.9390417048753472</value></ability><ability><age>43</age><sex>0</sex><value>0.9542008826043072</value></ability><ability><age>43</age><sex>1</sex><value>0.9378768319749179</value></ability><ability><age>44</age><sex>0</sex><value>0.9535307017360127</value></ability><ability><age>44</age><sex>1</sex><value>0.9365960653891015</value></ability><ability><age>45</age><sex>0</sex><value>0.9527493119239807</value></ability><ability><age>45</age><sex>1</sex><value>0.9351812836144929</value></ability><ability><age>46</age><sex>0</sex><value>0.9518375925471383</value></ability><ability><age>46</age><sex>1</sex><value>0.9336123466491699</value></ability><ability><age>47</age><sex>0</sex><value>0.9507730602281232</value></ability><ability><age>47</age><sex>1</sex><value>0.9318667564359245</value></ability><ability><age>48</age><sex>0</sex><value>0.9495294615776976</value></ability><ability><age>48</age><sex>1</sex><value>0.9299196004867554</value></ability><ability><age>49</age><sex>0</sex><value>0.9480913281440735</value></ability><ability><age>49</age><sex>1</sex><value>0.9277572253230588</value></ability><ability><age>50</age><sex>0</sex><value>0.9464566578684357</value></ability><ability><age>50</age><sex>1</sex><value>0.9253792301121679</value></ability><ability><age>51</age><sex>0</sex><value>0.9446231341677321</value></ability><ability><age>51</age><sex>1</sex><value>0.9227859530121518</value></ability><ability><age>52</age><sex>0</sex><value>0.9425884593989193</value></ability><ability><age>52</age><sex>1</sex><value>0.9199785354703396</value></ability><ability><age>53</age><sex>0</sex><value>0.9403504569962635</value></ability><ability><age>53</age><sex>1</sex><value>0.9169590117886575</value></ability><ability><age>54</age><sex>0</sex><value>0.9379076957702637</value></ability><ability><age>54</age><sex>1</sex><value>0.9137306809425354</value></ability><ability><age>55</age><sex>0</sex><value>0.9352598912085932</value></ability><ability><age>55</age><sex>1</sex><value>0.9102985570971538</value></ability><ability><age>56</age><sex>0</sex><value>0.9324086308479309</value></ability><ability><age>56</age><sex>1</sex><value>0.9066695076117349</value></ability><ability><age>57</age><sex>0</sex><value>0.9293580651283264</value></ability><ability><age>57</age><sex>1</sex><value>0.9028528131365744</value></ability><ability><age>58</age><sex>0</sex><value>0.9261154288348137</value></ability><ability><age>58</age><sex>1</sex><value>0.8988604711765549</value></ability><ability><age>59</age><sex>0</sex><value>0.922691923103894</value></ability><ability><age>59</age><sex>1</sex><value>0.8947074764765559</value></ability><ability><age>60</age><sex>0</sex><value>0.9191068410873413</value></ability><ability><age>60</age><sex>1</sex><value>0.890412515218171</value></ability><ability><age>61</age><sex>0</sex><value>0.9153757476364202</value></ability><ability><age>61</age><sex>1</sex><value>0.8859969973564148</value></ability><ability><age>62</age><sex>0</sex><value>0.9115288257598877</value></ability><ability><age>62</age><sex>1</sex><value>0.8814871311187744</value></ability><ability><age>63</age><sex>0</sex><value>0.9076005220413208</value></ability><ability><age>63</age><sex>1</sex><value>0.876912694716692</value></ability><ability><age>64</age><sex>0</sex><value>0.903632459273555</value></ability><ability><age>64</age><sex>1</sex><value>0.8723078781970695</value></ability><ability><age>65</age><sex>0</sex><value>0.8996742496251359</value></ability><ability><age>65</age><sex>1</sex><value>0.8677108861108548</value></ability><ability><age>66</age><sex>0</sex><value>0.8957833246350901</value></ability><ability><age>66</age><sex>1</sex><value>0.8631640076637268</value></ability><ability><age>67</age><sex>0</sex><value>0.8920251645014606</value></ability><ability><age>67</age><sex>1</sex><value>0.8587133533194687</value></ability><ability><age>68</age><sex>0</sex><value>0.8884730056961251</value></ability><ability><age>68</age><sex>1</sex><value>0.8544087316117102</value></ability><ability><age>69</age><sex>0</sex><value>0.8852074146270752</value></ability><ability><age>69</age><sex>1</sex><value>0.8503029482296014</value></ability><ability><age>70</age><sex>0</sex><value>0.8823316904351065</value></ability><ability><age>70</age><sex>1</sex><value>0.8464485745949581</value></ability><ability><age>71</age><sex>0</sex><value>0.8798288519199245</value></ability><ability><age>71</age><sex>1</sex><value>0.8428566729944801</value></ability><ability><age>72</age><sex>0</sex><value>0.8777269359240477</value></ability><ability><age>72</age><sex>1</sex><value>0.8395310716941187</value></ability><ability><age>73</age><sex>0</sex><value>0.8760247571445187</value></ability><ability><age>73</age><sex>1</sex><value>0.8364669862187778</value></ability><ability><age>74</age><sex>0</sex><value>0.8747126460075378</value></ability><ability><age>74</age><sex>1</sex><value>0.833652981377561</value></ability><ability><age>75</age><sex>0</sex><value>0.873772144317627</value></ability><ability><age>75</age><sex>1</sex><value>0.8310701251029968</value></ability><ability><age>76</age><sex>0</sex><value>0.8731751621745603</value></ability><ability><age>76</age><sex>1</sex><value>0.8286917254671249</value></ability><ability><age>77</age><sex>0</sex><value>0.8728837482116268</value></ability><ability><age>77</age><sex>1</sex><value>0.8264824012311285</value></ability><ability><age>78</age><sex>0</sex><value>0.8728495596751484</value></ability><ability><age>78</age><sex>1</sex><value>0.824397623538971</value></ability><ability><age>79</age><sex>0</sex><value>0.873013436794281</value></ability><ability><age>79</age><sex>1</sex><value>0.8223835229873657</value></ability><ability><age>80</age><sex>0</sex><value>0.8733893036842346</value></ability><ability><age>80</age><sex>1</sex><value>0.8203911560783591</value></ability><ability><age>81</age><sex>0</sex><value>0.873736720199725</value></ability><ability><age>81</age><sex>1</sex><value>0.8183207132363842</value></ability><ability><age>82</age><sex>0</sex><value>0.8740395307540894</value></ability><ability><age>82</age><sex>1</sex><value>0.8161033596895655</value></ability><ability><age>83</age><sex>0</sex><value>0.8741958247304992</value></ability><ability><age>83</age><sex>1</sex><value>0.8136500316090798</value></ability><ability><age>84</age><sex>0</sex><value>0.874094304344808</value></ability><ability><age>84</age><sex>1</sex><value>0.8108659027957262</value></ability><ability><age>85</age><sex>0</sex><value>0.8736161663098769</value></ability><ability><age>85</age><sex>1</sex><value>0.807652909047168</value></ability><ability><age>86</age><sex>0</sex><value>0.8726368304351954</value></ability><ability><age>86</age><sex>1</sex><value>0.8039131164550781</value></ability><ability><age>87</age><sex>0</sex><value>0.8710289597511292</value></ability><ability><age>87</age><sex>1</sex><value>0.7995530280844665</value></ability><ability><age>88</age><sex>0</sex><value>0.8686653971672058</value></ability><ability><age>88</age><sex>1</sex><value>0.7944884466471976</value></ability><ability><age>89</age><sex>0</sex><value>0.8654235601425171</value></ability><ability><age>89</age><sex>1</sex><value>0.7886504530906677</value></ability><ability><age>90</age><sex>0</sex><value>0.8611897826194763</value></ability><ability><age>90</age><sex>1</sex><value>0.781990821845887</value></ability><ability><age>91</age><sex>0</sex><value>0.8558645925406283</value></ability><ability><age>91</age><sex>1</sex><value>0.7744888116814849</value></ability><ability><age>92</age><sex>0</sex><value>0.8493708275461556</value></ability><ability><age>92</age><sex>1</sex><value>0.7661573599845408</value></ability><ability><age>93</age><sex>0</sex><value>0.8416789287359839</value></ability><ability><age>93</age><sex>1</sex><value>0.7570591337493906</value></ability><ability><age>94</age><sex>0</sex><value>0.8327996655574579</value></ability><ability><age>94</age><sex>1</sex><value>0.747301160867536</value></ability><ability><age>95</age><sex>0</sex><value>0.8227779124805162</value></ability><ability><age>95</age><sex>1</sex><value>0.7370281990608385</value></ability></baselineAbility>
