# Supplementary material for: Identification of differences in health impact modelling of salt reduction
Source: PLoS One. 2017 Nov 28;12(11):e0186760. doi: 10.1371/journal.pone.0186760 (PMC5705127; doi:10.1371/journal.pone.0186760)
Supplement: S5 Data — (ZIP) [file pone.0186760.s005.zip › No_corr_usual SBP/Simulations/NoRDRcorr/parameters/baselineFatalIncidence_0_0_CVA.xml]

<?xml version="1.0" encoding="UTF-8" standalone="no"?><baselineFatalIncidences><baselineFatalIncidence><age>0</age><sex>0</sex><value>0.0</value></baselineFatalIncidence><baselineFatalIncidence><age>0</age><sex>1</sex><value>0.0</value></baselineFatalIncidence><baselineFatalIncidence><age>1</age><sex>0</sex><value>0.0</value></baselineFatalIncidence><baselineFatalIncidence><age>1</age><sex>1</sex><value>0.0</value></baselineFatalIncidence><baselineFatalIncidence><age>2</age><sex>0</sex><value>0.0</value></baselineFatalIncidence><baselineFatalIncidence><age>2</age><sex>1</sex><value>0.0</value></baselineFatalIncidence><baselineFatalIncidence><age>3</age><sex>0</sex><value>0.0</value></baselineFatalIncidence><baselineFatalIncidence><age>3</age><sex>1</sex><value>0.0</value></baselineFatalIncidence><baselineFatalIncidence><age>4</age><sex>0</sex><value>0.0</value></baselineFatalIncidence><baselineFatalIncidence><age>4</age><sex>1</sex><value>0.0</value></baselineFatalIncidence><baselineFatalIncidence><age>5</age><sex>0</sex><value>0.0</value></baselineFatalIncidence><baselineFatalIncidence><age>5</age><sex>1</sex><value>0.0</value></baselineFatalIncidence><baselineFatalIncidence><age>6</age><sex>0</sex><value>0.0</value></baselineFatalIncidence><baselineFatalIncidence><age>6</age><sex>1</sex><value>0.0</value></baselineFatalIncidence><baselineFatalIncidence><age>7</age><sex>0</sex><value>0.0</value></baselineFatalIncidence><baselineFatalIncidence><age>7</age><sex>1</sex><value>0.0</value></baselineFatalIncidence><baselineFatalIncidence><age>8</age><sex>0</sex><value>0.0</value></baselineFatalIncidence><baselineFatalIncidence><age>8</age><sex>1</sex><value>0.0</value></baselineFatalIncidence><baselineFatalIncidence><age>9</age><sex>0</sex><value>0.0</value></baselineFatalIncidence><baselineFatalIncidence><age>9</age><sex>1</sex><value>0.0</value></baselineFatalIncidence><baselineFatalIncidence><age>10</age><sex>0</sex><value>0.0</value></baselineFatalIncidence><baselineFatalIncidence><age>10</age><sex>1</sex><value>0.0</value></baselineFatalIncidence><baselineFatalIncidence><age>11</age><sex>0</sex><value>0.0</value></baselineFatalIncidence><baselineFatalIncidence><age>11</age><sex>1</sex><value>0.0</value></baselineFatalIncidence><baselineFatalIncidence><age>12</age><sex>0</sex><value>0.0</value></baselineFatalIncidence><baselineFatalIncidence><age>12</age><sex>1</sex><value>0.0</value></baselineFatalIncidence><baselineFatalIncidence><age>13</age><sex>0</sex><value>0.0</value></baselineFatalIncidence><baselineFatalIncidence><age>13</age><sex>1</sex><value>0.0</value></baselineFatalIncidence><baselineFatalIncidence><age>14</age><sex>0</sex><value>0.0</value></baselineFatalIncidence><baselineFatalIncidence><age>14</age><sex>1</sex><value>0.0</value></baselineFatalIncidence><baselineFatalIncidence><age>15</age><sex>0</sex><value>0.0</value></baselineFatalIncidence><baselineFatalIncidence><age>15</age><sex>1</sex><value>0.0</value></baselineFatalIncidence><baselineFatalIncidence><age>16</age><sex>0</sex><value>0.0</value></baselineFatalIncidence><baselineFatalIncidence><age>16</age><sex>1</sex><value>0.0</value></baselineFatalIncidence><baselineFatalIncidence><age>17</age><sex>0</sex><value>0.0</value></baselineFatalIncidence><baselineFatalIncidence><age>17</age><sex>1</sex><value>0.0</value></baselineFatalIncidence><baselineFatalIncidence><age>18</age><sex>0</sex><value>0.0</value></baselineFatalIncidence><baselineFatalIncidence><age>18</age><sex>1</sex><value>0.0</value></baselineFatalIncidence><baselineFatalIncidence><age>19</age><sex>0</sex><value>0.0</value></baselineFatalIncidence><baselineFatalIncidence><age>19</age><sex>1</sex><value>0.0</value></baselineFatalIncidence><baselineFatalIncidence><age>20</age><sex>0</sex><value>0.0</value></baselineFatalIncidence><baselineFatalIncidence><age>20</age><sex>1</sex><value>0.0</value></baselineFatalIncidence><baselineFatalIncidence><age>21</age><sex>0</sex><value>0.0</value></baselineFatalIncidence><baselineFatalIncidence><age>21</age><sex>1</sex><value>0.0</value></baselineFatalIncidence><baselineFatalIncidence><age>22</age><sex>0</sex><value>0.0</value></baselineFatalIncidence><baselineFatalIncidence><age>22</age><sex>1</sex><value>0.0</value></baselineFatalIncidence><baselineFatalIncidence><age>23</age><sex>0</sex><value>0.0</value></baselineFatalIncidence><baselineFatalIncidence><age>23</age><sex>1</sex><value>0.0</value></baselineFatalIncidence><baselineFatalIncidence><age>24</age><sex>0</sex><value>0.0</value></baselineFatalIncidence><baselineFatalIncidence><age>24</age><sex>1</sex><value>0.0</value></baselineFatalIncidence><baselineFatalIncidence><age>25</age><sex>0</sex><value>0.0</value></baselineFatalIncidence><baselineFatalIncidence><age>25</age><sex>1</sex><value>0.0</value></baselineFatalIncidence><baselineFatalIncidence><age>26</age><sex>0</sex><value>0.0</value></baselineFatalIncidence><baselineFatalIncidence><age>26</age><sex>1</sex><value>0.0</value></baselineFatalIncidence><baselineFatalIncidence><age>27</age><sex>0</sex><value>0.0</value></baselineFatalIncidence><baselineFatalIncidence><age>27</age><sex>1</sex><value>0.0</value></baselineFatalIncidence><baselineFatalIncidence><age>28</age><sex>0</sex><value>0.0</value></baselineFatalIncidence><baselineFatalIncidence><age>28</age><sex>1</sex><value>0.0</value></baselineFatalIncidence><baselineFatalIncidence><age>29</age><sex>0</sex><value>0.0</value></baselineFatalIncidence><baselineFatalIncidence><age>29</age><sex>1</sex><value>0.0</value></baselineFatalIncidence><baselineFatalIncidence><age>30</age><sex>0</sex><value>0.0</value></baselineFatalIncidence><baselineFatalIncidence><age>30</age><sex>1</sex><value>0.0</value></baselineFatalIncidence><baselineFatalIncidence><age>31</age><sex>0</sex><value>0.0</value></baselineFatalIncidence><baselineFatalIncidence><age>31</age><sex>1</sex><value>0.0</value></baselineFatalIncidence><baselineFatalIncidence><age>32</age><sex>0</sex><value>0.0</value></baselineFatalIncidence><baselineFatalIncidence><age>32</age><sex>1</sex><value>0.0</value></baselineFatalIncidence><baselineFatalIncidence><age>33</age><sex>0</sex><value>0.0</value></baselineFatalIncidence><baselineFatalIncidence><age>33</age><sex>1</sex><value>0.0</value></baselineFatalIncidence><baselineFatalIncidence><age>34</age><sex>0</sex><value>0.0</value></baselineFatalIncidence><baselineFatalIncidence><age>34</age><sex>1</sex><value>0.0</value></baselineFatalIncidence><baselineFatalIncidence><age>35</age><sex>0</sex><value>8.227362E-6</value></baselineFatalIncidence><baselineFatalIncidence><age>35</age><sex>1</sex><value>8.238498E-6</value></baselineFatalIncidence><baselineFatalIncidence><age>36</age><sex>0</sex><value>8.601523E-6</value></baselineFatalIncidence><baselineFatalIncidence><age>36</age><sex>1</sex><value>8.278205E-6</value></baselineFatalIncidence><baselineFatalIncidence><age>37</age><sex>0</sex><value>9.038017E-6</value></baselineFatalIncidence><baselineFatalIncidence><age>37</age><sex>1</sex><value>8.395058E-6</value></baselineFatalIncidence><baselineFatalIncidence><age>38</age><sex>0</sex><value>9.540021E-6</value></baselineFatalIncidence><baselineFatalIncidence><age>38</age><sex>1</sex><value>8.585403E-6</value></baselineFatalIncidence><baselineFatalIncidence><age>39</age><sex>0</sex><value>1.0118339E-5</value></baselineFatalIncidence><baselineFatalIncidence><age>39</age><sex>1</sex><value>8.846655E-6</value></baselineFatalIncidence><baselineFatalIncidence><age>40</age><sex>0</sex><value>1.0774876E-5</value></baselineFatalIncidence><baselineFatalIncidence><age>40</age><sex>1</sex><value>9.19113E-6</value></baselineFatalIncidence><baselineFatalIncidence><age>41</age><sex>0</sex><value>1.1522594E-5</value></baselineFatalIncidence><baselineFatalIncidence><age>41</age><sex>1</sex><value>9.61345E-6</value></baselineFatalIncidence><baselineFatalIncidence><age>42</age><sex>0</sex><value>1.2369852E-5</value></baselineFatalIncidence><baselineFatalIncidence><age>42</age><sex>1</sex><value>1.0126208E-5</value></baselineFatalIncidence><baselineFatalIncidence><age>43</age><sex>0</sex><value>1.3334488E-5</value></baselineFatalIncidence><baselineFatalIncidence><age>43</age><sex>1</sex><value>1.0738549E-5</value></baselineFatalIncidence><baselineFatalIncidence><age>44</age><sex>0</sex><value>1.4423957E-5</value></baselineFatalIncidence><baselineFatalIncidence><age>44</age><sex>1</sex><value>1.14570275E-5</value></baselineFatalIncidence><baselineFatalIncidence><age>45</age><sex>0</sex><value>1.5661246E-5</value></baselineFatalIncidence><baselineFatalIncidence><age>45</age><sex>1</sex><value>1.2298207E-5</value></baselineFatalIncidence><baselineFatalIncidence><age>46</age><sex>0</sex><value>1.7059936E-5</value></baselineFatalIncidence><baselineFatalIncidence><age>46</age><sex>1</sex><value>1.3273227E-5</value></baselineFatalIncidence><baselineFatalIncidence><age>47</age><sex>0</sex><value>1.8645553E-5</value></baselineFatalIncidence><baselineFatalIncidence><age>47</age><sex>1</sex><value>1.440316E-5</value></baselineFatalIncidence><baselineFatalIncidence><age>48</age><sex>0</sex><value>2.044106E-5</value></baselineFatalIncidence><baselineFatalIncidence><age>48</age><sex>1</sex><value>1.5710084E-5</value></baselineFatalIncidence><baselineFatalIncidence><age>49</age><sex>0</sex><value>2.2473214E-5</value></baselineFatalIncidence><baselineFatalIncidence><age>49</age><sex>1</sex><value>1.7217588E-5</value></baselineFatalIncidence><baselineFatalIncidence><age>50</age><sex>0</sex><value>2.5385938E-5</value></baselineFatalIncidence><baselineFatalIncidence><age>50</age><sex>1</sex><value>2.0124533E-5</value></baselineFatalIncidence><baselineFatalIncidence><age>51</age><sex>0</sex><value>2.8084283E-5</value></baselineFatalIncidence><baselineFatalIncidence><age>51</age><sex>1</sex><value>2.2296954E-5</value></baselineFatalIncidence><baselineFatalIncidence><age>52</age><sex>0</sex><value>3.1147356E-5</value></baselineFatalIncidence><baselineFatalIncidence><age>52</age><sex>1</sex><value>2.4802515E-5</value></baselineFatalIncidence><baselineFatalIncidence><age>53</age><sex>0</sex><value>3.4621113E-5</value></baselineFatalIncidence><baselineFatalIncidence><age>53</age><sex>1</sex><value>2.7698785E-5</value></baselineFatalIncidence><baselineFatalIncidence><age>54</age><sex>0</sex><value>3.8568513E-5</value></baselineFatalIncidence><baselineFatalIncidence><age>54</age><sex>1</sex><value>3.10429E-5</value></baselineFatalIncidence><baselineFatalIncidence><age>55</age><sex>0</sex><value>4.3048236E-5</value></baselineFatalIncidence><baselineFatalIncidence><age>55</age><sex>1</sex><value>3.491051E-5</value></baselineFatalIncidence><baselineFatalIncidence><age>56</age><sex>0</sex><value>4.8138107E-5</value></baselineFatalIncidence><baselineFatalIncidence><age>56</age><sex>1</sex><value>3.938245E-5</value></baselineFatalIncidence><baselineFatalIncidence><age>57</age><sex>0</sex><value>5.3916923E-5</value></baselineFatalIncidence><baselineFatalIncidence><age>57</age><sex>1</sex><value>4.4552264E-5</value></baselineFatalIncidence><baselineFatalIncidence><age>58</age><sex>0</sex><value>6.0480652E-5</value></baselineFatalIncidence><baselineFatalIncidence><age>58</age><sex>1</sex><value>5.053123E-5</value></baselineFatalIncidence><baselineFatalIncidence><age>59</age><sex>0</sex><value>6.7932066E-5</value></baselineFatalIncidence><baselineFatalIncidence><age>59</age><sex>1</sex><value>5.744771E-5</value></baselineFatalIncidence><baselineFatalIncidence><age>60</age><sex>0</sex><value>8.137073E-5</value></baselineFatalIncidence><baselineFatalIncidence><age>60</age><sex>1</sex><value>6.744966E-5</value></baselineFatalIncidence><baselineFatalIncidence><age>61</age><sex>0</sex><value>9.176675E-5</value></baselineFatalIncidence><baselineFatalIncidence><age>61</age><sex>1</sex><value>7.705354E-5</value></baselineFatalIncidence><baselineFatalIncidence><age>62</age><sex>0</sex><value>1.03577855E-4</value></baselineFatalIncidence><baselineFatalIncidence><age>62</age><sex>1</sex><value>8.8165434E-5</value></baselineFatalIncidence><baselineFatalIncidence><age>63</age><sex>0</sex><value>1.16985975E-4</value></baselineFatalIncidence><baselineFatalIncidence><age>63</age><sex>1</sex><value>1.0101415E-4</value></baselineFatalIncidence><baselineFatalIncidence><age>64</age><sex>0</sex><value>1.3219393E-4</value></baselineFatalIncidence><baselineFatalIncidence><age>64</age><sex>1</sex><value>1.1585702E-4</value></baselineFatalIncidence><baselineFatalIncidence><age>65</age><sex>0</sex><value>1.4942286E-4</value></baselineFatalIncidence><baselineFatalIncidence><age>65</age><sex>1</sex><value>1.329882E-4</value></baselineFatalIncidence><baselineFatalIncidence><age>66</age><sex>0</sex><value>1.6891756E-4</value></baselineFatalIncidence><baselineFatalIncidence><age>66</age><sex>1</sex><value>1.5274005E-4</value></baselineFatalIncidence><baselineFatalIncidence><age>67</age><sex>0</sex><value>1.9094338E-4</value></baselineFatalIncidence><baselineFatalIncidence><age>67</age><sex>1</sex><value>1.7546801E-4</value></baselineFatalIncidence><baselineFatalIncidence><age>68</age><sex>0</sex><value>2.1578511E-4</value></baselineFatalIncidence><baselineFatalIncidence><age>68</age><sex>1</sex><value>2.0158688E-4</value></baselineFatalIncidence><baselineFatalIncidence><age>69</age><sex>0</sex><value>2.4374499E-4</value></baselineFatalIncidence><baselineFatalIncidence><age>69</age><sex>1</sex><value>2.3153491E-4</value></baselineFatalIncidence><baselineFatalIncidence><age>70</age><sex>0</sex><value>3.0035365E-4</value></baselineFatalIncidence><baselineFatalIncidence><age>70</age><sex>1</sex><value>2.7700473E-4</value></baselineFatalIncidence><baselineFatalIncidence><age>71</age><sex>0</sex><value>3.3951213E-4</value></baselineFatalIncidence><baselineFatalIncidence><age>71</age><sex>1</sex><value>3.1813126E-4</value></baselineFatalIncidence><baselineFatalIncidence><age>72</age><sex>0</sex><value>3.833879E-4</value></baselineFatalIncidence><baselineFatalIncidence><age>72</age><sex>1</sex><value>3.6499425E-4</value></baselineFatalIncidence><baselineFatalIncidence><age>73</age><sex>0</sex><value>4.324155E-4</value></baselineFatalIncidence><baselineFatalIncidence><age>73</age><sex>1</sex><value>4.1822073E-4</value></baselineFatalIncidence><baselineFatalIncidence><age>74</age><sex>0</sex><value>4.8702615E-4</value></baselineFatalIncidence><baselineFatalIncidence><age>74</age><sex>1</sex><value>4.7847122E-4</value></baselineFatalIncidence><baselineFatalIncidence><age>75</age><sex>0</sex><value>5.476459E-4</value></baselineFatalIncidence><baselineFatalIncidence><age>75</age><sex>1</sex><value>5.4640457E-4</value></baselineFatalIncidence><baselineFatalIncidence><age>76</age><sex>0</sex><value>6.14687E-4</value></baselineFatalIncidence><baselineFatalIncidence><age>76</age><sex>1</sex><value>6.22695E-4</value></baselineFatalIncidence><baselineFatalIncidence><age>77</age><sex>0</sex><value>6.885168E-4</value></baselineFatalIncidence><baselineFatalIncidence><age>77</age><sex>1</sex><value>7.0797355E-4</value></baselineFatalIncidence><baselineFatalIncidence><age>78</age><sex>0</sex><value>7.6946407E-4</value></baselineFatalIncidence><baselineFatalIncidence><age>78</age><sex>1</sex><value>8.028345E-4</value></baselineFatalIncidence><baselineFatalIncidence><age>79</age><sex>0</sex><value>8.5777836E-4</value></baselineFatalIncidence><baselineFatalIncidence><age>79</age><sex>1</sex><value>9.077862E-4</value></baselineFatalIncidence><baselineFatalIncidence><age>80</age><sex>0</sex><value>0.001114234</value></baselineFatalIncidence><baselineFatalIncidence><age>80</age><sex>1</sex><value>0.001100003</value></baselineFatalIncidence><baselineFatalIncidence><age>81</age><sex>0</sex><value>0.0012386746</value></baselineFatalIncidence><baselineFatalIncidence><age>81</age><sex>1</sex><value>0.0012373471</value></baselineFatalIncidence><baselineFatalIncidence><age>82</age><sex>0</sex><value>0.0013728989</value></baselineFatalIncidence><baselineFatalIncidence><age>82</age><sex>1</sex><value>0.0013867052</value></baselineFatalIncidence><baselineFatalIncidence><age>83</age><sex>0</sex><value>0.0015167994</value></baselineFatalIncidence><baselineFatalIncidence><age>83</age><sex>1</sex><value>0.0015479509</value></baselineFatalIncidence><baselineFatalIncidence><age>84</age><sex>0</sex><value>0.0016700869</value></baselineFatalIncidence><baselineFatalIncidence><age>84</age><sex>1</sex><value>0.0017206392</value></baselineFatalIncidence><baselineFatalIncidence><age>85</age><sex>0</sex><value>0.0018322186</value></baselineFatalIncidence><baselineFatalIncidence><age>85</age><sex>1</sex><value>0.001904002</value></baselineFatalIncidence><baselineFatalIncidence><age>86</age><sex>0</sex><value>0.0020023973</value></baselineFatalIncidence><baselineFatalIncidence><age>86</age><sex>1</sex><value>0.0020968697</value></baselineFatalIncidence><baselineFatalIncidence><age>87</age><sex>0</sex><value>0.0021795249</value></baselineFatalIncidence><baselineFatalIncidence><age>87</age><sex>1</sex><value>0.0022976636</value></baselineFatalIncidence><baselineFatalIncidence><age>88</age><sex>0</sex><value>0.0023622336</value></baselineFatalIncidence><baselineFatalIncidence><age>88</age><sex>1</sex><value>0.0025043504</value></baselineFatalIncidence><baselineFatalIncidence><age>89</age><sex>0</sex><value>0.0025487626</value></baselineFatalIncidence><baselineFatalIncidence><age>89</age><sex>1</sex><value>0.0027144323</value></baselineFatalIncidence><baselineFatalIncidence><age>90</age><sex>0</sex><value>0.0027370816</value></baselineFatalIncidence><baselineFatalIncidence><age>90</age><sex>1</sex><value>0.002924946</value></baselineFatalIncidence><baselineFatalIncidence><age>91</age><sex>0</sex><value>0.002924793</value></baselineFatalIncidence><baselineFatalIncidence><age>91</age><sex>1</sex><value>0.003132555</value></baselineFatalIncidence><baselineFatalIncidence><age>92</age><sex>0</sex><value>0.0031092009</value></baselineFatalIncidence><baselineFatalIncidence><age>92</age><sex>1</sex><value>0.0033334913</value></baselineFatalIncidence><baselineFatalIncidence><age>93</age><sex>0</sex><value>0.0032873265</value></baselineFatalIncidence><baselineFatalIncidence><age>93</age><sex>1</sex><value>0.0035237446</value></baselineFatalIncidence><baselineFatalIncidence><age>94</age><sex>0</sex><value>0.003455964</value></baselineFatalIncidence><baselineFatalIncidence><age>94</age><sex>1</sex><value>0.0036990666</value></baselineFatalIncidence><baselineFatalIncidence><age>95</age><sex>0</sex><value>0.0036117302</value></baselineFatalIncidence><baselineFatalIncidence><age>95</age><sex>1</sex><value>0.0038551858</value></baselineFatalIncidence></baselineFatalIncidences>
