# Supplementary material for: Identification of differences in health impact modelling of salt reduction
Source: PLoS One. 2017 Nov 28;12(11):e0186760. doi: 10.1371/journal.pone.0186760 (PMC5705127; doi:10.1371/journal.pone.0186760)
Supplement: S5 Data — (ZIP) [file pone.0186760.s005.zip › No_corr_usual SBP/Simulations/NoRDRcorr/parameters/baselineFatalIncidence_1_0_IHD.xml]

<?xml version="1.0" encoding="UTF-8" standalone="no"?><baselineFatalIncidences><baselineFatalIncidence><age>0</age><sex>0</sex><value>0.0</value></baselineFatalIncidence><baselineFatalIncidence><age>0</age><sex>1</sex><value>0.0</value></baselineFatalIncidence><baselineFatalIncidence><age>1</age><sex>0</sex><value>0.0</value></baselineFatalIncidence><baselineFatalIncidence><age>1</age><sex>1</sex><value>0.0</value></baselineFatalIncidence><baselineFatalIncidence><age>2</age><sex>0</sex><value>0.0</value></baselineFatalIncidence><baselineFatalIncidence><age>2</age><sex>1</sex><value>0.0</value></baselineFatalIncidence><baselineFatalIncidence><age>3</age><sex>0</sex><value>0.0</value></baselineFatalIncidence><baselineFatalIncidence><age>3</age><sex>1</sex><value>0.0</value></baselineFatalIncidence><baselineFatalIncidence><age>4</age><sex>0</sex><value>0.0</value></baselineFatalIncidence><baselineFatalIncidence><age>4</age><sex>1</sex><value>0.0</value></baselineFatalIncidence><baselineFatalIncidence><age>5</age><sex>0</sex><value>0.0</value></baselineFatalIncidence><baselineFatalIncidence><age>5</age><sex>1</sex><value>0.0</value></baselineFatalIncidence><baselineFatalIncidence><age>6</age><sex>0</sex><value>0.0</value></baselineFatalIncidence><baselineFatalIncidence><age>6</age><sex>1</sex><value>0.0</value></baselineFatalIncidence><baselineFatalIncidence><age>7</age><sex>0</sex><value>0.0</value></baselineFatalIncidence><baselineFatalIncidence><age>7</age><sex>1</sex><value>0.0</value></baselineFatalIncidence><baselineFatalIncidence><age>8</age><sex>0</sex><value>0.0</value></baselineFatalIncidence><baselineFatalIncidence><age>8</age><sex>1</sex><value>0.0</value></baselineFatalIncidence><baselineFatalIncidence><age>9</age><sex>0</sex><value>0.0</value></baselineFatalIncidence><baselineFatalIncidence><age>9</age><sex>1</sex><value>0.0</value></baselineFatalIncidence><baselineFatalIncidence><age>10</age><sex>0</sex><value>0.0</value></baselineFatalIncidence><baselineFatalIncidence><age>10</age><sex>1</sex><value>0.0</value></baselineFatalIncidence><baselineFatalIncidence><age>11</age><sex>0</sex><value>0.0</value></baselineFatalIncidence><baselineFatalIncidence><age>11</age><sex>1</sex><value>0.0</value></baselineFatalIncidence><baselineFatalIncidence><age>12</age><sex>0</sex><value>0.0</value></baselineFatalIncidence><baselineFatalIncidence><age>12</age><sex>1</sex><value>0.0</value></baselineFatalIncidence><baselineFatalIncidence><age>13</age><sex>0</sex><value>0.0</value></baselineFatalIncidence><baselineFatalIncidence><age>13</age><sex>1</sex><value>0.0</value></baselineFatalIncidence><baselineFatalIncidence><age>14</age><sex>0</sex><value>0.0</value></baselineFatalIncidence><baselineFatalIncidence><age>14</age><sex>1</sex><value>0.0</value></baselineFatalIncidence><baselineFatalIncidence><age>15</age><sex>0</sex><value>0.0</value></baselineFatalIncidence><baselineFatalIncidence><age>15</age><sex>1</sex><value>0.0</value></baselineFatalIncidence><baselineFatalIncidence><age>16</age><sex>0</sex><value>0.0</value></baselineFatalIncidence><baselineFatalIncidence><age>16</age><sex>1</sex><value>0.0</value></baselineFatalIncidence><baselineFatalIncidence><age>17</age><sex>0</sex><value>0.0</value></baselineFatalIncidence><baselineFatalIncidence><age>17</age><sex>1</sex><value>0.0</value></baselineFatalIncidence><baselineFatalIncidence><age>18</age><sex>0</sex><value>0.0</value></baselineFatalIncidence><baselineFatalIncidence><age>18</age><sex>1</sex><value>0.0</value></baselineFatalIncidence><baselineFatalIncidence><age>19</age><sex>0</sex><value>0.0</value></baselineFatalIncidence><baselineFatalIncidence><age>19</age><sex>1</sex><value>0.0</value></baselineFatalIncidence><baselineFatalIncidence><age>20</age><sex>0</sex><value>0.0</value></baselineFatalIncidence><baselineFatalIncidence><age>20</age><sex>1</sex><value>0.0</value></baselineFatalIncidence><baselineFatalIncidence><age>21</age><sex>0</sex><value>0.0</value></baselineFatalIncidence><baselineFatalIncidence><age>21</age><sex>1</sex><value>0.0</value></baselineFatalIncidence><baselineFatalIncidence><age>22</age><sex>0</sex><value>0.0</value></baselineFatalIncidence><baselineFatalIncidence><age>22</age><sex>1</sex><value>0.0</value></baselineFatalIncidence><baselineFatalIncidence><age>23</age><sex>0</sex><value>0.0</value></baselineFatalIncidence><baselineFatalIncidence><age>23</age><sex>1</sex><value>0.0</value></baselineFatalIncidence><baselineFatalIncidence><age>24</age><sex>0</sex><value>0.0</value></baselineFatalIncidence><baselineFatalIncidence><age>24</age><sex>1</sex><value>0.0</value></baselineFatalIncidence><baselineFatalIncidence><age>25</age><sex>0</sex><value>0.0</value></baselineFatalIncidence><baselineFatalIncidence><age>25</age><sex>1</sex><value>0.0</value></baselineFatalIncidence><baselineFatalIncidence><age>26</age><sex>0</sex><value>0.0</value></baselineFatalIncidence><baselineFatalIncidence><age>26</age><sex>1</sex><value>0.0</value></baselineFatalIncidence><baselineFatalIncidence><age>27</age><sex>0</sex><value>0.0</value></baselineFatalIncidence><baselineFatalIncidence><age>27</age><sex>1</sex><value>0.0</value></baselineFatalIncidence><baselineFatalIncidence><age>28</age><sex>0</sex><value>0.0</value></baselineFatalIncidence><baselineFatalIncidence><age>28</age><sex>1</sex><value>0.0</value></baselineFatalIncidence><baselineFatalIncidence><age>29</age><sex>0</sex><value>0.0</value></baselineFatalIncidence><baselineFatalIncidence><age>29</age><sex>1</sex><value>0.0</value></baselineFatalIncidence><baselineFatalIncidence><age>30</age><sex>0</sex><value>0.0</value></baselineFatalIncidence><baselineFatalIncidence><age>30</age><sex>1</sex><value>0.0</value></baselineFatalIncidence><baselineFatalIncidence><age>31</age><sex>0</sex><value>0.0</value></baselineFatalIncidence><baselineFatalIncidence><age>31</age><sex>1</sex><value>0.0</value></baselineFatalIncidence><baselineFatalIncidence><age>32</age><sex>0</sex><value>0.0</value></baselineFatalIncidence><baselineFatalIncidence><age>32</age><sex>1</sex><value>0.0</value></baselineFatalIncidence><baselineFatalIncidence><age>33</age><sex>0</sex><value>0.0</value></baselineFatalIncidence><baselineFatalIncidence><age>33</age><sex>1</sex><value>0.0</value></baselineFatalIncidence><baselineFatalIncidence><age>34</age><sex>0</sex><value>0.0</value></baselineFatalIncidence><baselineFatalIncidence><age>34</age><sex>1</sex><value>0.0</value></baselineFatalIncidence><baselineFatalIncidence><age>35</age><sex>0</sex><value>1.651416E-5</value></baselineFatalIncidence><baselineFatalIncidence><age>35</age><sex>1</sex><value>4.1915146E-6</value></baselineFatalIncidence><baselineFatalIncidence><age>36</age><sex>0</sex><value>1.82696E-5</value></baselineFatalIncidence><baselineFatalIncidence><age>36</age><sex>1</sex><value>4.4488434E-6</value></baselineFatalIncidence><baselineFatalIncidence><age>37</age><sex>0</sex><value>2.0216015E-5</value></baselineFatalIncidence><baselineFatalIncidence><age>37</age><sex>1</sex><value>4.759909E-6</value></baselineFatalIncidence><baselineFatalIncidence><age>38</age><sex>0</sex><value>2.2400589E-5</value></baselineFatalIncidence><baselineFatalIncidence><age>38</age><sex>1</sex><value>5.1209536E-6</value></baselineFatalIncidence><baselineFatalIncidence><age>39</age><sex>0</sex><value>2.4812089E-5</value></baselineFatalIncidence><baselineFatalIncidence><age>39</age><sex>1</sex><value>5.5455653E-6</value></baselineFatalIncidence><baselineFatalIncidence><age>40</age><sex>0</sex><value>2.752815E-5</value></baselineFatalIncidence><baselineFatalIncidence><age>40</age><sex>1</sex><value>6.0466664E-6</value></baselineFatalIncidence><baselineFatalIncidence><age>41</age><sex>0</sex><value>3.0570704E-5</value></baselineFatalIncidence><baselineFatalIncidence><age>41</age><sex>1</sex><value>6.6241864E-6</value></baselineFatalIncidence><baselineFatalIncidence><age>42</age><sex>0</sex><value>3.3967597E-5</value></baselineFatalIncidence><baselineFatalIncidence><age>42</age><sex>1</sex><value>7.306515E-6</value></baselineFatalIncidence><baselineFatalIncidence><age>43</age><sex>0</sex><value>3.7752925E-5</value></baselineFatalIncidence><baselineFatalIncidence><age>43</age><sex>1</sex><value>8.096803E-6</value></baselineFatalIncidence><baselineFatalIncidence><age>44</age><sex>0</sex><value>4.1967374E-5</value></baselineFatalIncidence><baselineFatalIncidence><age>44</age><sex>1</sex><value>9.0016465E-6</value></baselineFatalIncidence><baselineFatalIncidence><age>45</age><sex>0</sex><value>4.670469E-5</value></baselineFatalIncidence><baselineFatalIncidence><age>45</age><sex>1</sex><value>1.00666075E-5</value></baselineFatalIncidence><baselineFatalIncidence><age>46</age><sex>0</sex><value>5.1995845E-5</value></baselineFatalIncidence><baselineFatalIncidence><age>46</age><sex>1</sex><value>1.1303535E-5</value></baselineFatalIncidence><baselineFatalIncidence><age>47</age><sex>0</sex><value>5.7927427E-5</value></baselineFatalIncidence><baselineFatalIncidence><age>47</age><sex>1</sex><value>1.2752253E-5</value></baselineFatalIncidence><baselineFatalIncidence><age>48</age><sex>0</sex><value>6.452932E-5</value></baselineFatalIncidence><baselineFatalIncidence><age>48</age><sex>1</sex><value>1.4433816E-5</value></baselineFatalIncidence><baselineFatalIncidence><age>49</age><sex>0</sex><value>7.193223E-5</value></baselineFatalIncidence><baselineFatalIncidence><age>49</age><sex>1</sex><value>1.6386757E-5</value></baselineFatalIncidence><baselineFatalIncidence><age>50</age><sex>0</sex><value>8.0817415E-5</value></baselineFatalIncidence><baselineFatalIncidence><age>50</age><sex>1</sex><value>1.9184774E-5</value></baselineFatalIncidence><baselineFatalIncidence><age>51</age><sex>0</sex><value>9.0138696E-5</value></baselineFatalIncidence><baselineFatalIncidence><age>51</age><sex>1</sex><value>2.195797E-5</value></baselineFatalIncidence><baselineFatalIncidence><age>52</age><sex>0</sex><value>1.00551144E-4</value></baselineFatalIncidence><baselineFatalIncidence><age>52</age><sex>1</sex><value>2.519739E-5</value></baselineFatalIncidence><baselineFatalIncidence><age>53</age><sex>0</sex><value>1.12181595E-4</value></baselineFatalIncidence><baselineFatalIncidence><age>53</age><sex>1</sex><value>2.8982047E-5</value></baselineFatalIncidence><baselineFatalIncidence><age>54</age><sex>0</sex><value>1.2517627E-4</value></baselineFatalIncidence><baselineFatalIncidence><age>54</age><sex>1</sex><value>3.3418768E-5</value></baselineFatalIncidence><baselineFatalIncidence><age>55</age><sex>0</sex><value>1.3967947E-4</value></baselineFatalIncidence><baselineFatalIncidence><age>55</age><sex>1</sex><value>3.8604823E-5</value></baselineFatalIncidence><baselineFatalIncidence><age>56</age><sex>0</sex><value>1.5583327E-4</value></baselineFatalIncidence><baselineFatalIncidence><age>56</age><sex>1</sex><value>4.468464E-5</value></baselineFatalIncidence><baselineFatalIncidence><age>57</age><sex>0</sex><value>1.7387548E-4</value></baselineFatalIncidence><baselineFatalIncidence><age>57</age><sex>1</sex><value>5.17975E-5</value></baselineFatalIncidence><baselineFatalIncidence><age>58</age><sex>0</sex><value>1.9394809E-4</value></baselineFatalIncidence><baselineFatalIncidence><age>58</age><sex>1</sex><value>6.012329E-5</value></baselineFatalIncidence><baselineFatalIncidence><age>59</age><sex>0</sex><value>2.1629162E-4</value></baselineFatalIncidence><baselineFatalIncidence><age>59</age><sex>1</sex><value>6.9856345E-5</value></baselineFatalIncidence><baselineFatalIncidence><age>60</age><sex>0</sex><value>2.4874572E-4</value></baselineFatalIncidence><baselineFatalIncidence><age>60</age><sex>1</sex><value>8.2298844E-5</value></baselineFatalIncidence><baselineFatalIncidence><age>61</age><sex>0</sex><value>2.7748273E-4</value></baselineFatalIncidence><baselineFatalIncidence><age>61</age><sex>1</sex><value>9.576352E-5</value></baselineFatalIncidence><baselineFatalIncidence><age>62</age><sex>0</sex><value>3.094026E-4</value></baselineFatalIncidence><baselineFatalIncidence><age>62</age><sex>1</sex><value>1.11498164E-4</value></baselineFatalIncidence><baselineFatalIncidence><age>63</age><sex>0</sex><value>3.4482544E-4</value></baselineFatalIncidence><baselineFatalIncidence><age>63</age><sex>1</sex><value>1.297842E-4</value></baselineFatalIncidence><baselineFatalIncidence><age>64</age><sex>0</sex><value>3.8413715E-4</value></baselineFatalIncidence><baselineFatalIncidence><age>64</age><sex>1</sex><value>1.5105624E-4</value></baselineFatalIncidence><baselineFatalIncidence><age>65</age><sex>0</sex><value>4.2769354E-4</value></baselineFatalIncidence><baselineFatalIncidence><age>65</age><sex>1</sex><value>1.7571679E-4</value></baselineFatalIncidence><baselineFatalIncidence><age>66</age><sex>0</sex><value>4.7587877E-4</value></baselineFatalIncidence><baselineFatalIncidence><age>66</age><sex>1</sex><value>2.0424546E-4</value></baselineFatalIncidence><baselineFatalIncidence><age>67</age><sex>0</sex><value>5.290648E-4</value></baselineFatalIncidence><baselineFatalIncidence><age>67</age><sex>1</sex><value>2.3715312E-4</value></baselineFatalIncidence><baselineFatalIncidence><age>68</age><sex>0</sex><value>5.8780564E-4</value></baselineFatalIncidence><baselineFatalIncidence><age>68</age><sex>1</sex><value>2.7500722E-4</value></baselineFatalIncidence><baselineFatalIncidence><age>69</age><sex>0</sex><value>6.524868E-4</value></baselineFatalIncidence><baselineFatalIncidence><age>69</age><sex>1</sex><value>3.1843383E-4</value></baselineFatalIncidence><baselineFatalIncidence><age>70</age><sex>0</sex><value>7.59263E-4</value></baselineFatalIncidence><baselineFatalIncidence><age>70</age><sex>1</sex><value>3.7594952E-4</value></baselineFatalIncidence><baselineFatalIncidence><age>71</age><sex>0</sex><value>8.418759E-4</value></baselineFatalIncidence><baselineFatalIncidence><age>71</age><sex>1</sex><value>4.338301E-4</value></baselineFatalIncidence><baselineFatalIncidence><age>72</age><sex>0</sex><value>9.324706E-4</value></baselineFatalIncidence><baselineFatalIncidence><age>72</age><sex>1</sex><value>4.995243E-4</value></baselineFatalIncidence><baselineFatalIncidence><age>73</age><sex>0</sex><value>0.0010316584</value></baselineFatalIncidence><baselineFatalIncidence><age>73</age><sex>1</sex><value>5.736098E-4</value></baselineFatalIncidence><baselineFatalIncidence><age>74</age><sex>0</sex><value>0.0011399275</value></baselineFatalIncidence><baselineFatalIncidence><age>74</age><sex>1</sex><value>6.5688614E-4</value></baselineFatalIncidence><baselineFatalIncidence><age>75</age><sex>0</sex><value>0.0012579289</value></baselineFatalIncidence><baselineFatalIncidence><age>75</age><sex>1</sex><value>7.498621E-4</value></baselineFatalIncidence><baselineFatalIncidence><age>76</age><sex>0</sex><value>0.0013862316</value></baselineFatalIncidence><baselineFatalIncidence><age>76</age><sex>1</sex><value>8.531921E-4</value></baselineFatalIncidence><baselineFatalIncidence><age>77</age><sex>0</sex><value>0.0015252834</value></baselineFatalIncidence><baselineFatalIncidence><age>77</age><sex>1</sex><value>9.6716906E-4</value></baselineFatalIncidence><baselineFatalIncidence><age>78</age><sex>0</sex><value>0.0016756107</value></baselineFatalIncidence><baselineFatalIncidence><age>78</age><sex>1</sex><value>0.0010921871</value></baselineFatalIncidence><baselineFatalIncidence><age>79</age><sex>0</sex><value>0.0018377606</value></baselineFatalIncidence><baselineFatalIncidence><age>79</age><sex>1</sex><value>0.0012282124</value></baselineFatalIncidence><baselineFatalIncidence><age>80</age><sex>0</sex><value>0.0021158247</value></baselineFatalIncidence><baselineFatalIncidence><age>80</age><sex>1</sex><value>0.0014074177</value></baselineFatalIncidence><baselineFatalIncidence><age>81</age><sex>0</sex><value>0.002313512</value></baselineFatalIncidence><baselineFatalIncidence><age>81</age><sex>1</sex><value>0.0015690089</value></baselineFatalIncidence><baselineFatalIncidence><age>82</age><sex>0</sex><value>0.0025248248</value></baselineFatalIncidence><baselineFatalIncidence><age>82</age><sex>1</sex><value>0.0017405261</value></baselineFatalIncidence><baselineFatalIncidence><age>83</age><sex>0</sex><value>0.0027498696</value></baselineFatalIncidence><baselineFatalIncidence><age>83</age><sex>1</sex><value>0.0019207217</value></baselineFatalIncidence><baselineFatalIncidence><age>84</age><sex>0</sex><value>0.0029885448</value></baselineFatalIncidence><baselineFatalIncidence><age>84</age><sex>1</sex><value>0.0021080873</value></baselineFatalIncidence><baselineFatalIncidence><age>85</age><sex>0</sex><value>0.0032409565</value></baselineFatalIncidence><baselineFatalIncidence><age>85</age><sex>1</sex><value>0.0023004387</value></baselineFatalIncidence><baselineFatalIncidence><age>86</age><sex>0</sex><value>0.003506555</value></baselineFatalIncidence><baselineFatalIncidence><age>86</age><sex>1</sex><value>0.0024952793</value></baselineFatalIncidence><baselineFatalIncidence><age>87</age><sex>0</sex><value>0.0037848055</value></baselineFatalIncidence><baselineFatalIncidence><age>87</age><sex>1</sex><value>0.0026898773</value></baselineFatalIncidence><baselineFatalIncidence><age>88</age><sex>0</sex><value>0.0040748827</value></baselineFatalIncidence><baselineFatalIncidence><age>88</age><sex>1</sex><value>0.002880785</value></baselineFatalIncidence><baselineFatalIncidence><age>89</age><sex>0</sex><value>0.004375841</value></baselineFatalIncidence><baselineFatalIncidence><age>89</age><sex>1</sex><value>0.003064386</value></baselineFatalIncidence><baselineFatalIncidence><age>90</age><sex>0</sex><value>0.004686199</value></baselineFatalIncidence><baselineFatalIncidence><age>90</age><sex>1</sex><value>0.0032366032</value></baselineFatalIncidence><baselineFatalIncidence><age>91</age><sex>0</sex><value>0.0050043063</value></baselineFatalIncidence><baselineFatalIncidence><age>91</age><sex>1</sex><value>0.003393675</value></baselineFatalIncidence><baselineFatalIncidence><age>92</age><sex>0</sex><value>0.0053281356</value></baselineFatalIncidence><baselineFatalIncidence><age>92</age><sex>1</sex><value>0.0035314292</value></baselineFatalIncidence><baselineFatalIncidence><age>93</age><sex>0</sex><value>0.005655537</value></baselineFatalIncidence><baselineFatalIncidence><age>93</age><sex>1</sex><value>0.0036458538</value></baselineFatalIncidence><baselineFatalIncidence><age>94</age><sex>0</sex><value>0.005984019</value></baselineFatalIncidence><baselineFatalIncidence><age>94</age><sex>1</sex><value>0.0037339306</value></baselineFatalIncidence><baselineFatalIncidence><age>95</age><sex>0</sex><value>0.0063100895</value></baselineFatalIncidence><baselineFatalIncidence><age>95</age><sex>1</sex><value>0.0037917872</value></baselineFatalIncidence></baselineFatalIncidences>
