# Supplementary material for: Identification of differences in health impact modelling of salt reduction
Source: PLoS One. 2017 Nov 28;12(11):e0186760. doi: 10.1371/journal.pone.0186760 (PMC5705127; doi:10.1371/journal.pone.0186760)
Supplement: S5 Data — (ZIP) [file pone.0186760.s005.zip › No_corr_usual SBP/Simulations/NoRDRcorr/parameters/baselineIncidence_0_0_CVA.xml]

<?xml version="1.0" encoding="UTF-8" standalone="no"?><baselineIncidences><baselineIncidence><age>0</age><sex>0</sex><value>0.0</value></baselineIncidence><baselineIncidence><age>0</age><sex>1</sex><value>0.0</value></baselineIncidence><baselineIncidence><age>1</age><sex>0</sex><value>0.0</value></baselineIncidence><baselineIncidence><age>1</age><sex>1</sex><value>0.0</value></baselineIncidence><baselineIncidence><age>2</age><sex>0</sex><value>0.0</value></baselineIncidence><baselineIncidence><age>2</age><sex>1</sex><value>0.0</value></baselineIncidence><baselineIncidence><age>3</age><sex>0</sex><value>0.0</value></baselineIncidence><baselineIncidence><age>3</age><sex>1</sex><value>0.0</value></baselineIncidence><baselineIncidence><age>4</age><sex>0</sex><value>0.0</value></baselineIncidence><baselineIncidence><age>4</age><sex>1</sex><value>0.0</value></baselineIncidence><baselineIncidence><age>5</age><sex>0</sex><value>0.0</value></baselineIncidence><baselineIncidence><age>5</age><sex>1</sex><value>0.0</value></baselineIncidence><baselineIncidence><age>6</age><sex>0</sex><value>0.0</value></baselineIncidence><baselineIncidence><age>6</age><sex>1</sex><value>0.0</value></baselineIncidence><baselineIncidence><age>7</age><sex>0</sex><value>0.0</value></baselineIncidence><baselineIncidence><age>7</age><sex>1</sex><value>0.0</value></baselineIncidence><baselineIncidence><age>8</age><sex>0</sex><value>0.0</value></baselineIncidence><baselineIncidence><age>8</age><sex>1</sex><value>0.0</value></baselineIncidence><baselineIncidence><age>9</age><sex>0</sex><value>0.0</value></baselineIncidence><baselineIncidence><age>9</age><sex>1</sex><value>0.0</value></baselineIncidence><baselineIncidence><age>10</age><sex>0</sex><value>0.0</value></baselineIncidence><baselineIncidence><age>10</age><sex>1</sex><value>0.0</value></baselineIncidence><baselineIncidence><age>11</age><sex>0</sex><value>0.0</value></baselineIncidence><baselineIncidence><age>11</age><sex>1</sex><value>0.0</value></baselineIncidence><baselineIncidence><age>12</age><sex>0</sex><value>0.0</value></baselineIncidence><baselineIncidence><age>12</age><sex>1</sex><value>0.0</value></baselineIncidence><baselineIncidence><age>13</age><sex>0</sex><value>0.0</value></baselineIncidence><baselineIncidence><age>13</age><sex>1</sex><value>0.0</value></baselineIncidence><baselineIncidence><age>14</age><sex>0</sex><value>0.0</value></baselineIncidence><baselineIncidence><age>14</age><sex>1</sex><value>0.0</value></baselineIncidence><baselineIncidence><age>15</age><sex>0</sex><value>0.0</value></baselineIncidence><baselineIncidence><age>15</age><sex>1</sex><value>0.0</value></baselineIncidence><baselineIncidence><age>16</age><sex>0</sex><value>0.0</value></baselineIncidence><baselineIncidence><age>16</age><sex>1</sex><value>0.0</value></baselineIncidence><baselineIncidence><age>17</age><sex>0</sex><value>0.0</value></baselineIncidence><baselineIncidence><age>17</age><sex>1</sex><value>0.0</value></baselineIncidence><baselineIncidence><age>18</age><sex>0</sex><value>0.0</value></baselineIncidence><baselineIncidence><age>18</age><sex>1</sex><value>0.0</value></baselineIncidence><baselineIncidence><age>19</age><sex>0</sex><value>0.0</value></baselineIncidence><baselineIncidence><age>19</age><sex>1</sex><value>0.0</value></baselineIncidence><baselineIncidence><age>20</age><sex>0</sex><value>0.0</value></baselineIncidence><baselineIncidence><age>20</age><sex>1</sex><value>0.0</value></baselineIncidence><baselineIncidence><age>21</age><sex>0</sex><value>0.0</value></baselineIncidence><baselineIncidence><age>21</age><sex>1</sex><value>0.0</value></baselineIncidence><baselineIncidence><age>22</age><sex>0</sex><value>0.0</value></baselineIncidence><baselineIncidence><age>22</age><sex>1</sex><value>0.0</value></baselineIncidence><baselineIncidence><age>23</age><sex>0</sex><value>0.0</value></baselineIncidence><baselineIncidence><age>23</age><sex>1</sex><value>0.0</value></baselineIncidence><baselineIncidence><age>24</age><sex>0</sex><value>0.0</value></baselineIncidence><baselineIncidence><age>24</age><sex>1</sex><value>0.0</value></baselineIncidence><baselineIncidence><age>25</age><sex>0</sex><value>0.0</value></baselineIncidence><baselineIncidence><age>25</age><sex>1</sex><value>0.0</value></baselineIncidence><baselineIncidence><age>26</age><sex>0</sex><value>0.0</value></baselineIncidence><baselineIncidence><age>26</age><sex>1</sex><value>0.0</value></baselineIncidence><baselineIncidence><age>27</age><sex>0</sex><value>0.0</value></baselineIncidence><baselineIncidence><age>27</age><sex>1</sex><value>0.0</value></baselineIncidence><baselineIncidence><age>28</age><sex>0</sex><value>0.0</value></baselineIncidence><baselineIncidence><age>28</age><sex>1</sex><value>0.0</value></baselineIncidence><baselineIncidence><age>29</age><sex>0</sex><value>0.0</value></baselineIncidence><baselineIncidence><age>29</age><sex>1</sex><value>0.0</value></baselineIncidence><baselineIncidence><age>30</age><sex>0</sex><value>0.0</value></baselineIncidence><baselineIncidence><age>30</age><sex>1</sex><value>0.0</value></baselineIncidence><baselineIncidence><age>31</age><sex>0</sex><value>0.0</value></baselineIncidence><baselineIncidence><age>31</age><sex>1</sex><value>0.0</value></baselineIncidence><baselineIncidence><age>32</age><sex>0</sex><value>0.0</value></baselineIncidence><baselineIncidence><age>32</age><sex>1</sex><value>0.0</value></baselineIncidence><baselineIncidence><age>33</age><sex>0</sex><value>0.0</value></baselineIncidence><baselineIncidence><age>33</age><sex>1</sex><value>0.0</value></baselineIncidence><baselineIncidence><age>34</age><sex>0</sex><value>0.0</value></baselineIncidence><baselineIncidence><age>34</age><sex>1</sex><value>0.0</value></baselineIncidence><baselineIncidence><age>35</age><sex>0</sex><value>1.2383395E-4</value></baselineIncidence><baselineIncidence><age>35</age><sex>1</sex><value>1.6021608E-4</value></baselineIncidence><baselineIncidence><age>36</age><sex>0</sex><value>1.3908112E-4</value></baselineIncidence><baselineIncidence><age>36</age><sex>1</sex><value>1.7000592E-4</value></baselineIncidence><baselineIncidence><age>37</age><sex>0</sex><value>1.5627354E-4</value></baselineIncidence><baselineIncidence><age>37</age><sex>1</sex><value>1.8130391E-4</value></baselineIncidence><baselineIncidence><age>38</age><sex>0</sex><value>1.7560623E-4</value></baselineIncidence><baselineIncidence><age>38</age><sex>1</sex><value>1.9418997E-4</value></baselineIncidence><baselineIncidence><age>39</age><sex>0</sex><value>1.9741707E-4</value></baselineIncidence><baselineIncidence><age>39</age><sex>1</sex><value>2.0873439E-4</value></baselineIncidence><baselineIncidence><age>40</age><sex>0</sex><value>2.218827E-4</value></baselineIncidence><baselineIncidence><age>40</age><sex>1</sex><value>2.253386E-4</value></baselineIncidence><baselineIncidence><age>41</age><sex>0</sex><value>2.4939558E-4</value></baselineIncidence><baselineIncidence><age>41</age><sex>1</sex><value>2.4396983E-4</value></baselineIncidence><baselineIncidence><age>42</age><sex>0</sex><value>2.802592E-4</value></baselineIncidence><baselineIncidence><age>42</age><sex>1</sex><value>2.650122E-4</value></baselineIncidence><baselineIncidence><age>43</age><sex>0</sex><value>3.1498793E-4</value></baselineIncidence><baselineIncidence><age>43</age><sex>1</sex><value>2.887564E-4</value></baselineIncidence><baselineIncidence><age>44</age><sex>0</sex><value>3.5385328E-4</value></baselineIncidence><baselineIncidence><age>44</age><sex>1</sex><value>3.1539975E-4</value></baselineIncidence><baselineIncidence><age>45</age><sex>0</sex><value>3.9748225E-4</value></baselineIncidence><baselineIncidence><age>45</age><sex>1</sex><value>3.4538345E-4</value></baselineIncidence><baselineIncidence><age>46</age><sex>0</sex><value>4.4625546E-4</value></baselineIncidence><baselineIncidence><age>46</age><sex>1</sex><value>3.789688E-4</value></baselineIncidence><baselineIncidence><age>47</age><sex>0</sex><value>5.0082715E-4</value></baselineIncidence><baselineIncidence><age>47</age><sex>1</sex><value>4.1665643E-4</value></baselineIncidence><baselineIncidence><age>48</age><sex>0</sex><value>5.6174997E-4</value></baselineIncidence><baselineIncidence><age>48</age><sex>1</sex><value>4.5893053E-4</value></baselineIncidence><baselineIncidence><age>49</age><sex>0</sex><value>6.2962226E-4</value></baselineIncidence><baselineIncidence><age>49</age><sex>1</sex><value>5.062578E-4</value></baselineIncidence><baselineIncidence><age>50</age><sex>0</sex><value>7.224906E-4</value></baselineIncidence><baselineIncidence><age>50</age><sex>1</sex><value>5.936357E-4</value></baselineIncidence><baselineIncidence><age>51</age><sex>0</sex><value>8.091876E-4</value></baselineIncidence><baselineIncidence><age>51</age><sex>1</sex><value>6.5782364E-4</value></baselineIncidence><baselineIncidence><age>52</age><sex>0</sex><value>9.0548437E-4</value></baselineIncidence><baselineIncidence><age>52</age><sex>1</sex><value>7.29612E-4</value></baselineIncidence><baselineIncidence><age>53</age><sex>0</sex><value>0.0010121084</value></baselineIncidence><baselineIncidence><age>53</age><sex>1</sex><value>8.099873E-4</value></baselineIncidence><baselineIncidence><age>54</age><sex>0</sex><value>0.0011301145</value></baselineIncidence><baselineIncidence><age>54</age><sex>1</sex><value>8.997374E-4</value></baselineIncidence><baselineIncidence><age>55</age><sex>0</sex><value>0.0012602324</value></baselineIncidence><baselineIncidence><age>55</age><sex>1</sex><value>9.999678E-4</value></baselineIncidence><baselineIncidence><age>56</age><sex>0</sex><value>0.001403513</value></baselineIncidence><baselineIncidence><age>56</age><sex>1</sex><value>0.0011116657</value></baselineIncidence><baselineIncidence><age>57</age><sex>0</sex><value>0.0015607569</value></baselineIncidence><baselineIncidence><age>57</age><sex>1</sex><value>0.0012358716</value></baselineIncidence><baselineIncidence><age>58</age><sex>0</sex><value>0.0017329417</value></baselineIncidence><baselineIncidence><age>58</age><sex>1</sex><value>0.0013737591</value></baselineIncidence><baselineIncidence><age>59</age><sex>0</sex><value>0.0019208688</value></baselineIncidence><baselineIncidence><age>59</age><sex>1</sex><value>0.001526545</value></baselineIncidence><baselineIncidence><age>60</age><sex>0</sex><value>0.002262586</value></baselineIncidence><baselineIncidence><age>60</age><sex>1</sex><value>0.0017470686</value></baselineIncidence><baselineIncidence><age>61</age><sex>0</sex><value>0.00250319</value></baselineIncidence><baselineIncidence><age>61</age><sex>1</sex><value>0.001940655</value></baselineIncidence><baselineIncidence><age>62</age><sex>0</sex><value>0.0027637985</value></baselineIncidence><baselineIncidence><age>62</age><sex>1</sex><value>0.0021537133</value></baselineIncidence><baselineIncidence><age>63</age><sex>0</sex><value>0.0030449852</value></baselineIncidence><baselineIncidence><age>63</age><sex>1</sex><value>0.0023874617</value></baselineIncidence><baselineIncidence><age>64</age><sex>0</sex><value>0.0033471636</value></baselineIncidence><baselineIncidence><age>64</age><sex>1</sex><value>0.0026429836</value></baselineIncidence><baselineIncidence><age>65</age><sex>0</sex><value>0.0036704505</value></baselineIncidence><baselineIncidence><age>65</age><sex>1</sex><value>0.002921314</value></baselineIncidence><baselineIncidence><age>66</age><sex>0</sex><value>0.004014737</value></baselineIncidence><baselineIncidence><age>66</age><sex>1</sex><value>0.0032233484</value></baselineIncidence><baselineIncidence><age>67</age><sex>0</sex><value>0.0043795523</value></baselineIncidence><baselineIncidence><age>67</age><sex>1</sex><value>0.0035494305</value></baselineIncidence><baselineIncidence><age>68</age><sex>0</sex><value>0.0047639953</value></baselineIncidence><baselineIncidence><age>68</age><sex>1</sex><value>0.0039000192</value></baselineIncidence><baselineIncidence><age>69</age><sex>0</sex><value>0.005166669</value></baselineIncidence><baselineIncidence><age>69</age><sex>1</sex><value>0.0042748568</value></baselineIncidence><baselineIncidence><age>70</age><sex>0</sex><value>0.0060837325</value></baselineIncidence><baselineIncidence><age>70</age><sex>1</sex><value>0.0048680343</value></baselineIncidence><baselineIncidence><age>71</age><sex>0</sex><value>0.0065679206</value></baselineIncidence><baselineIncidence><age>71</age><sex>1</sex><value>0.0053126137</value></baselineIncidence><baselineIncidence><age>72</age><sex>0</sex><value>0.007066113</value></baselineIncidence><baselineIncidence><age>72</age><sex>1</sex><value>0.0057800226</value></baselineIncidence><baselineIncidence><age>73</age><sex>0</sex><value>0.007574619</value></baselineIncidence><baselineIncidence><age>73</age><sex>1</sex><value>0.006267764</value></baselineIncidence><baselineIncidence><age>74</age><sex>0</sex><value>0.008088896</value></baselineIncidence><baselineIncidence><age>74</age><sex>1</sex><value>0.006772716</value></baselineIncidence><baselineIncidence><age>75</age><sex>0</sex><value>0.0086037</value></baselineIncidence><baselineIncidence><age>75</age><sex>1</sex><value>0.007290729</value></baselineIncidence><baselineIncidence><age>76</age><sex>0</sex><value>0.009113151</value></baselineIncidence><baselineIncidence><age>76</age><sex>1</sex><value>0.007817053</value></baselineIncidence><baselineIncidence><age>77</age><sex>0</sex><value>0.009610512</value></baselineIncidence><baselineIncidence><age>77</age><sex>1</sex><value>0.008345787</value></baselineIncidence><baselineIncidence><age>78</age><sex>0</sex><value>0.010088633</value></baselineIncidence><baselineIncidence><age>78</age><sex>1</sex><value>0.008870314</value></baselineIncidence><baselineIncidence><age>79</age><sex>0</sex><value>0.010539731</value></baselineIncidence><baselineIncidence><age>79</age><sex>1</sex><value>0.0093830805</value></baselineIncidence><baselineIncidence><age>80</age><sex>0</sex><value>0.012729427</value></baselineIncidence><baselineIncidence><age>80</age><sex>1</sex><value>0.010602516</value></baselineIncidence><baselineIncidence><age>81</age><sex>0</sex><value>0.013194133</value></baselineIncidence><baselineIncidence><age>81</age><sex>1</sex><value>0.011114295</value></baselineIncidence><baselineIncidence><age>82</age><sex>0</sex><value>0.013603079</value></baselineIncidence><baselineIncidence><age>82</age><sex>1</sex><value>0.011586164</value></baselineIncidence><baselineIncidence><age>83</age><sex>0</sex><value>0.01394692</value></baselineIncidence><baselineIncidence><age>83</age><sex>1</sex><value>0.012007821</value></baselineIncidence><baselineIncidence><age>84</age><sex>0</sex><value>0.014216921</value></baselineIncidence><baselineIncidence><age>84</age><sex>1</sex><value>0.012368805</value></baselineIncidence><baselineIncidence><age>85</age><sex>0</sex><value>0.014404867</value></baselineIncidence><baselineIncidence><age>85</age><sex>1</sex><value>0.012659151</value></baselineIncidence><baselineIncidence><age>86</age><sex>0</sex><value>0.014503578</value></baselineIncidence><baselineIncidence><age>86</age><sex>1</sex><value>0.0128694745</value></baselineIncidence><baselineIncidence><age>87</age><sex>0</sex><value>0.014507069</value></baselineIncidence><baselineIncidence><age>87</age><sex>1</sex><value>0.0129915355</value></baselineIncidence><baselineIncidence><age>88</age><sex>0</sex><value>0.014411152</value></baselineIncidence><baselineIncidence><age>88</age><sex>1</sex><value>0.013018464</value></baselineIncidence><baselineIncidence><age>89</age><sex>0</sex><value>0.014212963</value></baselineIncidence><baselineIncidence><age>89</age><sex>1</sex><value>0.012945142</value></baselineIncidence><baselineIncidence><age>90</age><sex>0</sex><value>0.013912004</value></baselineIncidence><baselineIncidence><age>90</age><sex>1</sex><value>0.012768497</value></baselineIncidence><baselineIncidence><age>91</age><sex>0</sex><value>0.013509665</value></baselineIncidence><baselineIncidence><age>91</age><sex>1</sex><value>0.012488055</value></baselineIncidence><baselineIncidence><age>92</age><sex>0</sex><value>0.013009629</value></baselineIncidence><baselineIncidence><age>92</age><sex>1</sex><value>0.012105634</value></baselineIncidence><baselineIncidence><age>93</age><sex>0</sex><value>0.0124178035</value></baselineIncidence><baselineIncidence><age>93</age><sex>1</sex><value>0.011625903</value></baselineIncidence><baselineIncidence><age>94</age><sex>0</sex><value>0.011742294</value></baselineIncidence><baselineIncidence><age>94</age><sex>1</sex><value>0.011056013</value></baselineIncidence><baselineIncidence><age>95</age><sex>0</sex><value>0.0109932255</value></baselineIncidence><baselineIncidence><age>95</age><sex>1</sex><value>0.010405763</value></baselineIncidence></baselineIncidences>
