# Supplementary material for: Identification of differences in health impact modelling of salt reduction
Source: PLoS One. 2017 Nov 28;12(11):e0186760. doi: 10.1371/journal.pone.0186760 (PMC5705127; doi:10.1371/journal.pone.0186760)
Supplement: S5 Data — (ZIP) [file pone.0186760.s005.zip › No_corr_usual SBP/Simulations/NoRDRcorr/parameters/baselineIncidence_1_0_IHD.xml]

<?xml version="1.0" encoding="UTF-8" standalone="no"?><baselineIncidences><baselineIncidence><age>0</age><sex>0</sex><value>0.0</value></baselineIncidence><baselineIncidence><age>0</age><sex>1</sex><value>0.0</value></baselineIncidence><baselineIncidence><age>1</age><sex>0</sex><value>0.0</value></baselineIncidence><baselineIncidence><age>1</age><sex>1</sex><value>0.0</value></baselineIncidence><baselineIncidence><age>2</age><sex>0</sex><value>0.0</value></baselineIncidence><baselineIncidence><age>2</age><sex>1</sex><value>0.0</value></baselineIncidence><baselineIncidence><age>3</age><sex>0</sex><value>0.0</value></baselineIncidence><baselineIncidence><age>3</age><sex>1</sex><value>0.0</value></baselineIncidence><baselineIncidence><age>4</age><sex>0</sex><value>0.0</value></baselineIncidence><baselineIncidence><age>4</age><sex>1</sex><value>0.0</value></baselineIncidence><baselineIncidence><age>5</age><sex>0</sex><value>0.0</value></baselineIncidence><baselineIncidence><age>5</age><sex>1</sex><value>0.0</value></baselineIncidence><baselineIncidence><age>6</age><sex>0</sex><value>0.0</value></baselineIncidence><baselineIncidence><age>6</age><sex>1</sex><value>0.0</value></baselineIncidence><baselineIncidence><age>7</age><sex>0</sex><value>0.0</value></baselineIncidence><baselineIncidence><age>7</age><sex>1</sex><value>0.0</value></baselineIncidence><baselineIncidence><age>8</age><sex>0</sex><value>0.0</value></baselineIncidence><baselineIncidence><age>8</age><sex>1</sex><value>0.0</value></baselineIncidence><baselineIncidence><age>9</age><sex>0</sex><value>0.0</value></baselineIncidence><baselineIncidence><age>9</age><sex>1</sex><value>0.0</value></baselineIncidence><baselineIncidence><age>10</age><sex>0</sex><value>0.0</value></baselineIncidence><baselineIncidence><age>10</age><sex>1</sex><value>0.0</value></baselineIncidence><baselineIncidence><age>11</age><sex>0</sex><value>0.0</value></baselineIncidence><baselineIncidence><age>11</age><sex>1</sex><value>0.0</value></baselineIncidence><baselineIncidence><age>12</age><sex>0</sex><value>0.0</value></baselineIncidence><baselineIncidence><age>12</age><sex>1</sex><value>0.0</value></baselineIncidence><baselineIncidence><age>13</age><sex>0</sex><value>0.0</value></baselineIncidence><baselineIncidence><age>13</age><sex>1</sex><value>0.0</value></baselineIncidence><baselineIncidence><age>14</age><sex>0</sex><value>0.0</value></baselineIncidence><baselineIncidence><age>14</age><sex>1</sex><value>0.0</value></baselineIncidence><baselineIncidence><age>15</age><sex>0</sex><value>0.0</value></baselineIncidence><baselineIncidence><age>15</age><sex>1</sex><value>0.0</value></baselineIncidence><baselineIncidence><age>16</age><sex>0</sex><value>0.0</value></baselineIncidence><baselineIncidence><age>16</age><sex>1</sex><value>0.0</value></baselineIncidence><baselineIncidence><age>17</age><sex>0</sex><value>0.0</value></baselineIncidence><baselineIncidence><age>17</age><sex>1</sex><value>0.0</value></baselineIncidence><baselineIncidence><age>18</age><sex>0</sex><value>0.0</value></baselineIncidence><baselineIncidence><age>18</age><sex>1</sex><value>0.0</value></baselineIncidence><baselineIncidence><age>19</age><sex>0</sex><value>0.0</value></baselineIncidence><baselineIncidence><age>19</age><sex>1</sex><value>0.0</value></baselineIncidence><baselineIncidence><age>20</age><sex>0</sex><value>0.0</value></baselineIncidence><baselineIncidence><age>20</age><sex>1</sex><value>0.0</value></baselineIncidence><baselineIncidence><age>21</age><sex>0</sex><value>0.0</value></baselineIncidence><baselineIncidence><age>21</age><sex>1</sex><value>0.0</value></baselineIncidence><baselineIncidence><age>22</age><sex>0</sex><value>0.0</value></baselineIncidence><baselineIncidence><age>22</age><sex>1</sex><value>0.0</value></baselineIncidence><baselineIncidence><age>23</age><sex>0</sex><value>0.0</value></baselineIncidence><baselineIncidence><age>23</age><sex>1</sex><value>0.0</value></baselineIncidence><baselineIncidence><age>24</age><sex>0</sex><value>0.0</value></baselineIncidence><baselineIncidence><age>24</age><sex>1</sex><value>0.0</value></baselineIncidence><baselineIncidence><age>25</age><sex>0</sex><value>0.0</value></baselineIncidence><baselineIncidence><age>25</age><sex>1</sex><value>0.0</value></baselineIncidence><baselineIncidence><age>26</age><sex>0</sex><value>0.0</value></baselineIncidence><baselineIncidence><age>26</age><sex>1</sex><value>0.0</value></baselineIncidence><baselineIncidence><age>27</age><sex>0</sex><value>0.0</value></baselineIncidence><baselineIncidence><age>27</age><sex>1</sex><value>0.0</value></baselineIncidence><baselineIncidence><age>28</age><sex>0</sex><value>0.0</value></baselineIncidence><baselineIncidence><age>28</age><sex>1</sex><value>0.0</value></baselineIncidence><baselineIncidence><age>29</age><sex>0</sex><value>0.0</value></baselineIncidence><baselineIncidence><age>29</age><sex>1</sex><value>0.0</value></baselineIncidence><baselineIncidence><age>30</age><sex>0</sex><value>0.0</value></baselineIncidence><baselineIncidence><age>30</age><sex>1</sex><value>0.0</value></baselineIncidence><baselineIncidence><age>31</age><sex>0</sex><value>0.0</value></baselineIncidence><baselineIncidence><age>31</age><sex>1</sex><value>0.0</value></baselineIncidence><baselineIncidence><age>32</age><sex>0</sex><value>0.0</value></baselineIncidence><baselineIncidence><age>32</age><sex>1</sex><value>0.0</value></baselineIncidence><baselineIncidence><age>33</age><sex>0</sex><value>0.0</value></baselineIncidence><baselineIncidence><age>33</age><sex>1</sex><value>0.0</value></baselineIncidence><baselineIncidence><age>34</age><sex>0</sex><value>0.0</value></baselineIncidence><baselineIncidence><age>34</age><sex>1</sex><value>0.0</value></baselineIncidence><baselineIncidence><age>35</age><sex>0</sex><value>3.9693597E-4</value></baselineIncidence><baselineIncidence><age>35</age><sex>1</sex><value>2.0302302E-4</value></baselineIncidence><baselineIncidence><age>36</age><sex>0</sex><value>4.691147E-4</value></baselineIncidence><baselineIncidence><age>36</age><sex>1</sex><value>2.337596E-4</value></baselineIncidence><baselineIncidence><age>37</age><sex>0</sex><value>5.512239E-4</value></baselineIncidence><baselineIncidence><age>37</age><sex>1</sex><value>2.6906616E-4</value></baselineIncidence><baselineIncidence><age>38</age><sex>0</sex><value>6.448262E-4</value></baselineIncidence><baselineIncidence><age>38</age><sex>1</sex><value>3.0891708E-4</value></baselineIncidence><baselineIncidence><age>39</age><sex>0</sex><value>7.4977946E-4</value></baselineIncidence><baselineIncidence><age>39</age><sex>1</sex><value>3.5420843E-4</value></baselineIncidence><baselineIncidence><age>40</age><sex>0</sex><value>8.684305E-4</value></baselineIncidence><baselineIncidence><age>40</age><sex>1</sex><value>4.058244E-4</value></baselineIncidence><baselineIncidence><age>41</age><sex>0</sex><value>0.0010014151</value></baselineIncidence><baselineIncidence><age>41</age><sex>1</sex><value>4.6370772E-4</value></baselineIncidence><baselineIncidence><age>42</age><sex>0</sex><value>0.0011493365</value></baselineIncidence><baselineIncidence><age>42</age><sex>1</sex><value>5.296434E-4</value></baselineIncidence><baselineIncidence><age>43</age><sex>0</sex><value>0.001312767</value></baselineIncidence><baselineIncidence><age>43</age><sex>1</sex><value>6.035457E-4</value></baselineIncidence><baselineIncidence><age>44</age><sex>0</sex><value>0.0014922502</value></baselineIncidence><baselineIncidence><age>44</age><sex>1</sex><value>6.853184E-4</value></baselineIncidence><baselineIncidence><age>45</age><sex>0</sex><value>0.0016899604</value></baselineIncidence><baselineIncidence><age>45</age><sex>1</sex><value>7.776166E-4</value></baselineIncidence><baselineIncidence><age>46</age><sex>0</sex><value>0.0019055438</value></baselineIncidence><baselineIncidence><age>46</age><sex>1</sex><value>8.803054E-4</value></baselineIncidence><baselineIncidence><age>47</age><sex>0</sex><value>0.002140279</value></baselineIncidence><baselineIncidence><age>47</age><sex>1</sex><value>9.950701E-4</value></baselineIncidence><baselineIncidence><age>48</age><sex>0</sex><value>0.0023929493</value></baselineIncidence><baselineIncidence><age>48</age><sex>1</sex><value>0.0011217389</value></baselineIncidence><baselineIncidence><age>49</age><sex>0</sex><value>0.0026656124</value></baselineIncidence><baselineIncidence><age>49</age><sex>1</sex><value>0.0012610387</value></baselineIncidence><baselineIncidence><age>50</age><sex>0</sex><value>0.0029799808</value></baselineIncidence><baselineIncidence><age>50</age><sex>1</sex><value>0.0014536591</value></baselineIncidence><baselineIncidence><age>51</age><sex>0</sex><value>0.003293671</value></baselineIncidence><baselineIncidence><age>51</age><sex>1</sex><value>0.0016294178</value></baselineIncidence><baselineIncidence><age>52</age><sex>0</sex><value>0.0036263985</value></baselineIncidence><baselineIncidence><age>52</age><sex>1</sex><value>0.0018216361</value></baselineIncidence><baselineIncidence><age>53</age><sex>0</sex><value>0.003977763</value></baselineIncidence><baselineIncidence><age>53</age><sex>1</sex><value>0.0020310243</value></baselineIncidence><baselineIncidence><age>54</age><sex>0</sex><value>0.004347372</value></baselineIncidence><baselineIncidence><age>54</age><sex>1</sex><value>0.0022591916</value></baselineIncidence><baselineIncidence><age>55</age><sex>0</sex><value>0.004734047</value></baselineIncidence><baselineIncidence><age>55</age><sex>1</sex><value>0.0025058733</value></baselineIncidence><baselineIncidence><age>56</age><sex>0</sex><value>0.0051358426</value></baselineIncidence><baselineIncidence><age>56</age><sex>1</sex><value>0.0027726204</value></baselineIncidence><baselineIncidence><age>57</age><sex>0</sex><value>0.005553229</value></baselineIncidence><baselineIncidence><age>57</age><sex>1</sex><value>0.0030591183</value></baselineIncidence><baselineIncidence><age>58</age><sex>0</sex><value>0.00598274</value></baselineIncidence><baselineIncidence><age>58</age><sex>1</sex><value>0.003365941</value></baselineIncidence><baselineIncidence><age>59</age><sex>0</sex><value>0.006423332</value></baselineIncidence><baselineIncidence><age>59</age><sex>1</sex><value>0.0036927224</value></baselineIncidence><baselineIncidence><age>60</age><sex>0</sex><value>0.0070853923</value></baselineIncidence><baselineIncidence><age>60</age><sex>1</sex><value>0.0040922314</value></baselineIncidence><baselineIncidence><age>61</age><sex>0</sex><value>0.007562131</value></baselineIncidence><baselineIncidence><age>61</age><sex>1</sex><value>0.004463503</value></baselineIncidence><baselineIncidence><age>62</age><sex>0</sex><value>0.008043824</value></baselineIncidence><baselineIncidence><age>62</age><sex>1</sex><value>0.004854986</value></baselineIncidence><baselineIncidence><age>63</age><sex>0</sex><value>0.008527902</value></baselineIncidence><baselineIncidence><age>63</age><sex>1</sex><value>0.0052625765</value></baselineIncidence><baselineIncidence><age>64</age><sex>0</sex><value>0.009012602</value></baselineIncidence><baselineIncidence><age>64</age><sex>1</sex><value>0.0056866924</value></baselineIncidence><baselineIncidence><age>65</age><sex>0</sex><value>0.009494591</value></baselineIncidence><baselineIncidence><age>65</age><sex>1</sex><value>0.0061240904</value></baselineIncidence><baselineIncidence><age>66</age><sex>0</sex><value>0.009970537</value></baselineIncidence><baselineIncidence><age>66</age><sex>1</sex><value>0.006572411</value></baselineIncidence><baselineIncidence><age>67</age><sex>0</sex><value>0.010436354</value></baselineIncidence><baselineIncidence><age>67</age><sex>1</sex><value>0.0070283697</value></baselineIncidence><baselineIncidence><age>68</age><sex>0</sex><value>0.010891022</value></baselineIncidence><baselineIncidence><age>68</age><sex>1</sex><value>0.007488661</value></baselineIncidence><baselineIncidence><age>69</age><sex>0</sex><value>0.011329638</value></baselineIncidence><baselineIncidence><age>69</age><sex>1</sex><value>0.007949955</value></baselineIncidence><baselineIncidence><age>70</age><sex>0</sex><value>0.012303204</value></baselineIncidence><baselineIncidence><age>70</age><sex>1</sex><value>0.008584976</value></baselineIncidence><baselineIncidence><age>71</age><sex>0</sex><value>0.012727189</value></baselineIncidence><baselineIncidence><age>71</age><sex>1</sex><value>0.009046938</value></baselineIncidence><baselineIncidence><age>72</age><sex>0</sex><value>0.013124753</value></baselineIncidence><baselineIncidence><age>72</age><sex>1</sex><value>0.0094964495</value></baselineIncidence><baselineIncidence><age>73</age><sex>0</sex><value>0.01349298</value></baselineIncidence><baselineIncidence><age>73</age><sex>1</sex><value>0.009925623</value></baselineIncidence><baselineIncidence><age>74</age><sex>0</sex><value>0.013827353</value></baselineIncidence><baselineIncidence><age>74</age><sex>1</sex><value>0.01033103</value></baselineIncidence><baselineIncidence><age>75</age><sex>0</sex><value>0.014125659</value></baselineIncidence><baselineIncidence><age>75</age><sex>1</sex><value>0.0107049</value></baselineIncidence><baselineIncidence><age>76</age><sex>0</sex><value>0.014384864</value></baselineIncidence><baselineIncidence><age>76</age><sex>1</sex><value>0.011043051</value></baselineIncidence><baselineIncidence><age>77</age><sex>0</sex><value>0.014601152</value></baselineIncidence><baselineIncidence><age>77</age><sex>1</sex><value>0.011337965</value></baselineIncidence><baselineIncidence><age>78</age><sex>0</sex><value>0.014772229</value></baselineIncidence><baselineIncidence><age>78</age><sex>1</sex><value>0.011585729</value></baselineIncidence><baselineIncidence><age>79</age><sex>0</sex><value>0.014896543</value></baselineIncidence><baselineIncidence><age>79</age><sex>1</sex><value>0.011780093</value></baselineIncidence><baselineIncidence><age>80</age><sex>0</sex><value>0.015700035</value></baselineIncidence><baselineIncidence><age>80</age><sex>1</sex><value>0.012189902</value></baselineIncidence><baselineIncidence><age>81</age><sex>0</sex><value>0.01573144</value></baselineIncidence><baselineIncidence><age>81</age><sex>1</sex><value>0.012271358</value></baselineIncidence><baselineIncidence><age>82</age><sex>0</sex><value>0.015708111</value></baselineIncidence><baselineIncidence><age>82</age><sex>1</sex><value>0.012286819</value></baselineIncidence><baselineIncidence><age>83</age><sex>0</sex><value>0.015628751</value></baselineIncidence><baselineIncidence><age>83</age><sex>1</sex><value>0.012233838</value></baselineIncidence><baselineIncidence><age>84</age><sex>0</sex><value>0.015492209</value></baselineIncidence><baselineIncidence><age>84</age><sex>1</sex><value>0.01211211</value></baselineIncidence><baselineIncidence><age>85</age><sex>0</sex><value>0.01529972</value></baselineIncidence><baselineIncidence><age>85</age><sex>1</sex><value>0.011921037</value></baselineIncidence><baselineIncidence><age>86</age><sex>0</sex><value>0.015050482</value></baselineIncidence><baselineIncidence><age>86</age><sex>1</sex><value>0.011662195</value></baselineIncidence><baselineIncidence><age>87</age><sex>0</sex><value>0.014745398</value></baselineIncidence><baselineIncidence><age>87</age><sex>1</sex><value>0.011339263</value></baselineIncidence><baselineIncidence><age>88</age><sex>0</sex><value>0.014385623</value></baselineIncidence><baselineIncidence><age>88</age><sex>1</sex><value>0.010955668</value></baselineIncidence><baselineIncidence><age>89</age><sex>0</sex><value>0.013973267</value></baselineIncidence><baselineIncidence><age>89</age><sex>1</sex><value>0.010516871</value></baselineIncidence><baselineIncidence><age>90</age><sex>0</sex><value>0.013510075</value></baselineIncidence><baselineIncidence><age>90</age><sex>1</sex><value>0.0100287795</value></baselineIncidence><baselineIncidence><age>91</age><sex>0</sex><value>0.012998804</value></baselineIncidence><baselineIncidence><age>91</age><sex>1</sex><value>0.009499794</value></baselineIncidence><baselineIncidence><age>92</age><sex>0</sex><value>0.012442567</value></baselineIncidence><baselineIncidence><age>92</age><sex>1</sex><value>0.00893777</value></baselineIncidence><baselineIncidence><age>93</age><sex>0</sex><value>0.011845471</value></baselineIncidence><baselineIncidence><age>93</age><sex>1</sex><value>0.00835134</value></baselineIncidence><baselineIncidence><age>94</age><sex>0</sex><value>0.01121194</value></baselineIncidence><baselineIncidence><age>94</age><sex>1</sex><value>0.007750961</value></baselineIncidence><baselineIncidence><age>95</age><sex>0</sex><value>0.010545654</value></baselineIncidence><baselineIncidence><age>95</age><sex>1</sex><value>0.007144177</value></baselineIncidence></baselineIncidences>
