# Supplementary material for: Identification of differences in health impact modelling of salt reduction
Source: PLoS One. 2017 Nov 28;12(11):e0186760. doi: 10.1371/journal.pone.0186760 (PMC5705127; doi:10.1371/journal.pone.0186760)
Supplement: S5 Data — (ZIP) [file pone.0186760.s005.zip › No_corr_usual SBP/Simulations/NoRDRcorr/parameters/baselineOtherMort.xml]

<?xml version="1.0" encoding="UTF-8" standalone="no"?><baselineOtherMortalities><baselineOtherMortality><age>0</age><sex>0</sex><value>0.00505</value></baselineOtherMortality><baselineOtherMortality><age>0</age><sex>1</sex><value>0.004216</value></baselineOtherMortality><baselineOtherMortality><age>1</age><sex>0</sex><value>3.58E-4</value></baselineOtherMortality><baselineOtherMortality><age>1</age><sex>1</sex><value>4.17E-4</value></baselineOtherMortality><baselineOtherMortality><age>2</age><sex>0</sex><value>2.74E-4</value></baselineOtherMortality><baselineOtherMortality><age>2</age><sex>1</sex><value>1.64E-4</value></baselineOtherMortality><baselineOtherMortality><age>3</age><sex>0</sex><value>2.08E-4</value></baselineOtherMortality><baselineOtherMortality><age>3</age><sex>1</sex><value>1.32E-4</value></baselineOtherMortality><baselineOtherMortality><age>4</age><sex>0</sex><value>1.34E-4</value></baselineOtherMortality><baselineOtherMortality><age>4</age><sex>1</sex><value>1.45E-4</value></baselineOtherMortality><baselineOtherMortality><age>5</age><sex>0</sex><value>1.43E-4</value></baselineOtherMortality><baselineOtherMortality><age>5</age><sex>1</sex><value>1.0E-4</value></baselineOtherMortality><baselineOtherMortality><age>6</age><sex>0</sex><value>1.11E-4</value></baselineOtherMortality><baselineOtherMortality><age>6</age><sex>1</sex><value>8.1E-5</value></baselineOtherMortality><baselineOtherMortality><age>7</age><sex>0</sex><value>1.13E-4</value></baselineOtherMortality><baselineOtherMortality><age>7</age><sex>1</sex><value>8.7E-5</value></baselineOtherMortality><baselineOtherMortality><age>8</age><sex>0</sex><value>1.35E-4</value></baselineOtherMortality><baselineOtherMortality><age>8</age><sex>1</sex><value>6.8E-5</value></baselineOtherMortality><baselineOtherMortality><age>9</age><sex>0</sex><value>7.0E-5</value></baselineOtherMortality><baselineOtherMortality><age>9</age><sex>1</sex><value>6.3E-5</value></baselineOtherMortality><baselineOtherMortality><age>10</age><sex>0</sex><value>9.5E-5</value></baselineOtherMortality><baselineOtherMortality><age>10</age><sex>1</sex><value>1.26E-4</value></baselineOtherMortality><baselineOtherMortality><age>11</age><sex>0</sex><value>9.4E-5</value></baselineOtherMortality><baselineOtherMortality><age>11</age><sex>1</sex><value>1.09E-4</value></baselineOtherMortality><baselineOtherMortality><age>12</age><sex>0</sex><value>1.13E-4</value></baselineOtherMortality><baselineOtherMortality><age>12</age><sex>1</sex><value>8.2E-5</value></baselineOtherMortality><baselineOtherMortality><age>13</age><sex>0</sex><value>1.75E-4</value></baselineOtherMortality><baselineOtherMortality><age>13</age><sex>1</sex><value>1.32E-4</value></baselineOtherMortality><baselineOtherMortality><age>14</age><sex>0</sex><value>1.54E-4</value></baselineOtherMortality><baselineOtherMortality><age>14</age><sex>1</sex><value>1.36E-4</value></baselineOtherMortality><baselineOtherMortality><age>15</age><sex>0</sex><value>1.64E-4</value></baselineOtherMortality><baselineOtherMortality><age>15</age><sex>1</sex><value>1.31E-4</value></baselineOtherMortality><baselineOtherMortality><age>16</age><sex>0</sex><value>3.5E-4</value></baselineOtherMortality><baselineOtherMortality><age>16</age><sex>1</sex><value>1.75E-4</value></baselineOtherMortality><baselineOtherMortality><age>17</age><sex>0</sex><value>3.29E-4</value></baselineOtherMortality><baselineOtherMortality><age>17</age><sex>1</sex><value>1.46E-4</value></baselineOtherMortality><baselineOtherMortality><age>18</age><sex>0</sex><value>3.98E-4</value></baselineOtherMortality><baselineOtherMortality><age>18</age><sex>1</sex><value>1.61E-4</value></baselineOtherMortality><baselineOtherMortality><age>19</age><sex>0</sex><value>3.75E-4</value></baselineOtherMortality><baselineOtherMortality><age>19</age><sex>1</sex><value>1.92E-4</value></baselineOtherMortality><baselineOtherMortality><age>20</age><sex>0</sex><value>5.07E-4</value></baselineOtherMortality><baselineOtherMortality><age>20</age><sex>1</sex><value>1.83E-4</value></baselineOtherMortality><baselineOtherMortality><age>21</age><sex>0</sex><value>4.83E-4</value></baselineOtherMortality><baselineOtherMortality><age>21</age><sex>1</sex><value>2.59E-4</value></baselineOtherMortality><baselineOtherMortality><age>22</age><sex>0</sex><value>4.52E-4</value></baselineOtherMortality><baselineOtherMortality><age>22</age><sex>1</sex><value>2.66E-4</value></baselineOtherMortality><baselineOtherMortality><age>23</age><sex>0</sex><value>5.51E-4</value></baselineOtherMortality><baselineOtherMortality><age>23</age><sex>1</sex><value>2.51E-4</value></baselineOtherMortality><baselineOtherMortality><age>24</age><sex>0</sex><value>4.54E-4</value></baselineOtherMortality><baselineOtherMortality><age>24</age><sex>1</sex><value>1.42E-4</value></baselineOtherMortality><baselineOtherMortality><age>25</age><sex>0</sex><value>4.95E-4</value></baselineOtherMortality><baselineOtherMortality><age>25</age><sex>1</sex><value>2.16E-4</value></baselineOtherMortality><baselineOtherMortality><age>26</age><sex>0</sex><value>4.94E-4</value></baselineOtherMortality><baselineOtherMortality><age>26</age><sex>1</sex><value>2.33E-4</value></baselineOtherMortality><baselineOtherMortality><age>27</age><sex>0</sex><value>5.01E-4</value></baselineOtherMortality><baselineOtherMortality><age>27</age><sex>1</sex><value>2.33E-4</value></baselineOtherMortality><baselineOtherMortality><age>28</age><sex>0</sex><value>4.79E-4</value></baselineOtherMortality><baselineOtherMortality><age>28</age><sex>1</sex><value>3.3E-4</value></baselineOtherMortality><baselineOtherMortality><age>29</age><sex>0</sex><value>5.5E-4</value></baselineOtherMortality><baselineOtherMortality><age>29</age><sex>1</sex><value>2.87E-4</value></baselineOtherMortality><baselineOtherMortality><age>30</age><sex>0</sex><value>6.23E-4</value></baselineOtherMortality><baselineOtherMortality><age>30</age><sex>1</sex><value>3.89E-4</value></baselineOtherMortality><baselineOtherMortality><age>31</age><sex>0</sex><value>5.48E-4</value></baselineOtherMortality><baselineOtherMortality><age>31</age><sex>1</sex><value>3.88E-4</value></baselineOtherMortality><baselineOtherMortality><age>32</age><sex>0</sex><value>6.23E-4</value></baselineOtherMortality><baselineOtherMortality><age>32</age><sex>1</sex><value>3.54E-4</value></baselineOtherMortality><baselineOtherMortality><age>33</age><sex>0</sex><value>6.64E-4</value></baselineOtherMortality><baselineOtherMortality><age>33</age><sex>1</sex><value>4.97E-4</value></baselineOtherMortality><baselineOtherMortality><age>34</age><sex>0</sex><value>7.23E-4</value></baselineOtherMortality><baselineOtherMortality><age>34</age><sex>1</sex><value>5.16E-4</value></baselineOtherMortality><baselineOtherMortality><age>35</age><sex>0</sex><value>7.4876664E-4</value></baselineOtherMortality><baselineOtherMortality><age>35</age><sex>1</sex><value>5.4443505E-4</value></baselineOtherMortality><baselineOtherMortality><age>36</age><sex>0</sex><value>7.8384933E-4</value></baselineOtherMortality><baselineOtherMortality><age>36</age><sex>1</sex><value>5.8065105E-4</value></baselineOtherMortality><baselineOtherMortality><age>37</age><sex>0</sex><value>8.282066E-4</value></baselineOtherMortality><baselineOtherMortality><age>37</age><sex>1</sex><value>6.1050506E-4</value></baselineOtherMortality><baselineOtherMortality><age>38</age><sex>0</sex><value>8.365261E-4</value></baselineOtherMortality><baselineOtherMortality><age>38</age><sex>1</sex><value>6.4992893E-4</value></baselineOtherMortality><baselineOtherMortality><age>39</age><sex>0</sex><value>9.925194E-4</value></baselineOtherMortality><baselineOtherMortality><age>39</age><sex>1</sex><value>6.968261E-4</value></baselineOtherMortality><baselineOtherMortality><age>40</age><sex>0</sex><value>9.7177026E-4</value></baselineOtherMortality><baselineOtherMortality><age>40</age><sex>1</sex><value>8.810739E-4</value></baselineOtherMortality><baselineOtherMortality><age>41</age><sex>0</sex><value>0.0010558699</value></baselineOtherMortality><baselineOtherMortality><age>41</age><sex>1</sex><value>9.865728E-4</value></baselineOtherMortality><baselineOtherMortality><age>42</age><sex>0</sex><value>0.001238361</value></baselineOtherMortality><baselineOtherMortality><age>42</age><sex>1</sex><value>9.921547E-4</value></baselineOtherMortality><baselineOtherMortality><age>43</age><sex>0</sex><value>0.0014457152</value></baselineOtherMortality><baselineOtherMortality><age>43</age><sex>1</sex><value>0.001100665</value></baselineOtherMortality><baselineOtherMortality><age>44</age><sex>0</sex><value>0.0012343506</value></baselineOtherMortality><baselineOtherMortality><age>44</age><sex>1</sex><value>0.0014609233</value></baselineOtherMortality><baselineOtherMortality><age>45</age><sex>0</sex><value>0.0015885377</value></baselineOtherMortality><baselineOtherMortality><age>45</age><sex>1</sex><value>0.0013136767</value></baselineOtherMortality><baselineOtherMortality><age>46</age><sex>0</sex><value>0.0015855602</value></baselineOtherMortality><baselineOtherMortality><age>46</age><sex>1</sex><value>0.0017356719</value></baselineOtherMortality><baselineOtherMortality><age>47</age><sex>0</sex><value>0.0019895416</value></baselineOtherMortality><baselineOtherMortality><age>47</age><sex>1</sex><value>0.0018215906</value></baselineOtherMortality><baselineOtherMortality><age>48</age><sex>0</sex><value>0.0023345873</value></baselineOtherMortality><baselineOtherMortality><age>48</age><sex>1</sex><value>0.0020120742</value></baselineOtherMortality><baselineOtherMortality><age>49</age><sex>0</sex><value>0.0024625806</value></baselineOtherMortality><baselineOtherMortality><age>49</age><sex>1</sex><value>0.0022626952</value></baselineOtherMortality><baselineOtherMortality><age>50</age><sex>0</sex><value>0.0027503395</value></baselineOtherMortality><baselineOtherMortality><age>50</age><sex>1</sex><value>0.0025219428</value></baselineOtherMortality><baselineOtherMortality><age>51</age><sex>0</sex><value>0.0030925933</value></baselineOtherMortality><baselineOtherMortality><age>51</age><sex>1</sex><value>0.0026072203</value></baselineOtherMortality><baselineOtherMortality><age>52</age><sex>0</sex><value>0.0031058537</value></baselineOtherMortality><baselineOtherMortality><age>52</age><sex>1</sex><value>0.0031058732</value></baselineOtherMortality><baselineOtherMortality><age>53</age><sex>0</sex><value>0.003351497</value></baselineOtherMortality><baselineOtherMortality><age>53</age><sex>1</sex><value>0.0028950714</value></baselineOtherMortality><baselineOtherMortality><age>54</age><sex>0</sex><value>0.003851704</value></baselineOtherMortality><baselineOtherMortality><age>54</age><sex>1</sex><value>0.0032668854</value></baselineOtherMortality><baselineOtherMortality><age>55</age><sex>0</sex><value>0.0041345004</value></baselineOtherMortality><baselineOtherMortality><age>55</age><sex>1</sex><value>0.003627238</value></baselineOtherMortality><baselineOtherMortality><age>56</age><sex>0</sex><value>0.004391713</value></baselineOtherMortality><baselineOtherMortality><age>56</age><sex>1</sex><value>0.003617816</value></baselineOtherMortality><baselineOtherMortality><age>57</age><sex>0</sex><value>0.004600865</value></baselineOtherMortality><baselineOtherMortality><age>57</age><sex>1</sex><value>0.0042141597</value></baselineOtherMortality><baselineOtherMortality><age>58</age><sex>0</sex><value>0.00520737</value></baselineOtherMortality><baselineOtherMortality><age>58</age><sex>1</sex><value>0.004354568</value></baselineOtherMortality><baselineOtherMortality><age>59</age><sex>0</sex><value>0.0055563045</value></baselineOtherMortality><baselineOtherMortality><age>59</age><sex>1</sex><value>0.0043680337</value></baselineOtherMortality><baselineOtherMortality><age>60</age><sex>0</sex><value>0.00646692</value></baselineOtherMortality><baselineOtherMortality><age>60</age><sex>1</sex><value>0.0050722123</value></baselineOtherMortality><baselineOtherMortality><age>61</age><sex>0</sex><value>0.0077513815</value></baselineOtherMortality><baselineOtherMortality><age>61</age><sex>1</sex><value>0.005635628</value></baselineOtherMortality><baselineOtherMortality><age>62</age><sex>0</sex><value>0.008402786</value></baselineOtherMortality><baselineOtherMortality><age>62</age><sex>1</sex><value>0.0053231213</value></baselineOtherMortality><baselineOtherMortality><age>63</age><sex>0</sex><value>0.008246066</value></baselineOtherMortality><baselineOtherMortality><age>63</age><sex>1</sex><value>0.0059913443</value></baselineOtherMortality><baselineOtherMortality><age>64</age><sex>0</sex><value>0.009233787</value></baselineOtherMortality><baselineOtherMortality><age>64</age><sex>1</sex><value>0.0066132853</value></baselineOtherMortality><baselineOtherMortality><age>65</age><sex>0</sex><value>0.010613274</value></baselineOtherMortality><baselineOtherMortality><age>65</age><sex>1</sex><value>0.0066136564</value></baselineOtherMortality><baselineOtherMortality><age>66</age><sex>0</sex><value>0.011043534</value></baselineOtherMortality><baselineOtherMortality><age>66</age><sex>1</sex><value>0.007074333</value></baselineOtherMortality><baselineOtherMortality><age>67</age><sex>0</sex><value>0.012507334</value></baselineOtherMortality><baselineOtherMortality><age>67</age><sex>1</sex><value>0.007966797</value></baselineOtherMortality><baselineOtherMortality><age>68</age><sex>0</sex><value>0.013846955</value></baselineOtherMortality><baselineOtherMortality><age>68</age><sex>1</sex><value>0.0085049085</value></baselineOtherMortality><baselineOtherMortality><age>69</age><sex>0</sex><value>0.01579268</value></baselineOtherMortality><baselineOtherMortality><age>69</age><sex>1</sex><value>0.009072701</value></baselineOtherMortality><baselineOtherMortality><age>70</age><sex>0</sex><value>0.017853886</value></baselineOtherMortality><baselineOtherMortality><age>70</age><sex>1</sex><value>0.009835146</value></baselineOtherMortality><baselineOtherMortality><age>71</age><sex>0</sex><value>0.020075276</value></baselineOtherMortality><baselineOtherMortality><age>71</age><sex>1</sex><value>0.011634964</value></baselineOtherMortality><baselineOtherMortality><age>72</age><sex>0</sex><value>0.02214542</value></baselineOtherMortality><baselineOtherMortality><age>72</age><sex>1</sex><value>0.0126889935</value></baselineOtherMortality><baselineOtherMortality><age>73</age><sex>0</sex><value>0.0243589</value></baselineOtherMortality><baselineOtherMortality><age>73</age><sex>1</sex><value>0.013752336</value></baselineOtherMortality><baselineOtherMortality><age>74</age><sex>0</sex><value>0.027569575</value></baselineOtherMortality><baselineOtherMortality><age>74</age><sex>1</sex><value>0.016809294</value></baselineOtherMortality><baselineOtherMortality><age>75</age><sex>0</sex><value>0.03016241</value></baselineOtherMortality><baselineOtherMortality><age>75</age><sex>1</sex><value>0.017474413</value></baselineOtherMortality><baselineOtherMortality><age>76</age><sex>0</sex><value>0.03533585</value></baselineOtherMortality><baselineOtherMortality><age>76</age><sex>1</sex><value>0.019902835</value></baselineOtherMortality><baselineOtherMortality><age>77</age><sex>0</sex><value>0.04055617</value></baselineOtherMortality><baselineOtherMortality><age>77</age><sex>1</sex><value>0.022497827</value></baselineOtherMortality><baselineOtherMortality><age>78</age><sex>0</sex><value>0.046070363</value></baselineOtherMortality><baselineOtherMortality><age>78</age><sex>1</sex><value>0.02579095</value></baselineOtherMortality><baselineOtherMortality><age>79</age><sex>0</sex><value>0.050037555</value></baselineOtherMortality><baselineOtherMortality><age>79</age><sex>1</sex><value>0.027850203</value></baselineOtherMortality><baselineOtherMortality><age>80</age><sex>0</sex><value>0.057779662</value></baselineOtherMortality><baselineOtherMortality><age>80</age><sex>1</sex><value>0.032518685</value></baselineOtherMortality><baselineOtherMortality><age>81</age><sex>0</sex><value>0.06523608</value></baselineOtherMortality><baselineOtherMortality><age>81</age><sex>1</sex><value>0.036413692</value></baselineOtherMortality><baselineOtherMortality><age>82</age><sex>0</sex><value>0.070738055</value></baselineOtherMortality><baselineOtherMortality><age>82</age><sex>1</sex><value>0.043308076</value></baselineOtherMortality><baselineOtherMortality><age>83</age><sex>0</sex><value>0.08306724</value></baselineOtherMortality><baselineOtherMortality><age>83</age><sex>1</sex><value>0.04841023</value></baselineOtherMortality><baselineOtherMortality><age>84</age><sex>0</sex><value>0.086883634</value></baselineOtherMortality><baselineOtherMortality><age>84</age><sex>1</sex><value>0.057353597</value></baselineOtherMortality><baselineOtherMortality><age>85</age><sex>0</sex><value>0.09948064</value></baselineOtherMortality><baselineOtherMortality><age>85</age><sex>1</sex><value>0.067679234</value></baselineOtherMortality><baselineOtherMortality><age>86</age><sex>0</sex><value>0.119806595</value></baselineOtherMortality><baselineOtherMortality><age>86</age><sex>1</sex><value>0.07751465</value></baselineOtherMortality><baselineOtherMortality><age>87</age><sex>0</sex><value>0.1249546</value></baselineOtherMortality><baselineOtherMortality><age>87</age><sex>1</sex><value>0.087710716</value></baselineOtherMortality><baselineOtherMortality><age>88</age><sex>0</sex><value>0.14170825</value></baselineOtherMortality><baselineOtherMortality><age>88</age><sex>1</sex><value>0.10131078</value></baselineOtherMortality><baselineOtherMortality><age>89</age><sex>0</sex><value>0.16217324</value></baselineOtherMortality><baselineOtherMortality><age>89</age><sex>1</sex><value>0.119493574</value></baselineOtherMortality><baselineOtherMortality><age>90</age><sex>0</sex><value>0.17606889</value></baselineOtherMortality><baselineOtherMortality><age>90</age><sex>1</sex><value>0.13676432</value></baselineOtherMortality><baselineOtherMortality><age>91</age><sex>0</sex><value>0.20451629</value></baselineOtherMortality><baselineOtherMortality><age>91</age><sex>1</sex><value>0.15644908</value></baselineOtherMortality><baselineOtherMortality><age>92</age><sex>0</sex><value>0.22203551</value></baselineOtherMortality><baselineOtherMortality><age>92</age><sex>1</sex><value>0.17432377</value></baselineOtherMortality><baselineOtherMortality><age>93</age><sex>0</sex><value>0.26381713</value></baselineOtherMortality><baselineOtherMortality><age>93</age><sex>1</sex><value>0.20065922</value></baselineOtherMortality><baselineOtherMortality><age>94</age><sex>0</sex><value>0.2839218</value></baselineOtherMortality><baselineOtherMortality><age>94</age><sex>1</sex><value>0.22672534</value></baselineOtherMortality><baselineOtherMortality><age>95</age><sex>0</sex><value>0.30544302</value></baselineOtherMortality><baselineOtherMortality><age>95</age><sex>1</sex><value>0.25374785</value></baselineOtherMortality></baselineOtherMortalities>
