# Supplementary material for: Identification of differences in health impact modelling of salt reduction
Source: PLoS One. 2017 Nov 28;12(11):e0186760. doi: 10.1371/journal.pone.0186760 (PMC5705127; doi:10.1371/journal.pone.0186760)
Supplement: S5 Data — (ZIP) [file pone.0186760.s005.zip › No_corr_usual SBP/Simulations/NoRDRcorr/parameters/relativeRisk_0_0_CVA.xml]

<?xml version="1.0" encoding="UTF-8" standalone="no"?><relrisksfromriskfactor_categorical4p><relativerisk><age>0</age><sex>0</sex><cat>0</cat><value>0.94707257</value></relativerisk><relativerisk><age>0</age><sex>0</sex><cat>1</cat><value>1.0</value></relativerisk><relativerisk><age>0</age><sex>0</sex><cat>2</cat><value>1.0634289</value></relativerisk><relativerisk><age>0</age><sex>0</sex><cat>3</cat><value>1.1391001</value></relativerisk><relativerisk><age>0</age><sex>0</sex><cat>4</cat><value>1.227939</value></relativerisk><relativerisk><age>0</age><sex>0</sex><cat>5</cat><value>1.3319174</value></relativerisk><relativerisk><age>0</age><sex>0</sex><cat>6</cat><value>1.4539738</value></relativerisk><relativerisk><age>0</age><sex>0</sex><cat>7</cat><value>1.5980685</value></relativerisk><relativerisk><age>0</age><sex>0</sex><cat>8</cat><value>1.9816155</value></relativerisk><relativerisk><age>0</age><sex>1</sex><cat>0</cat><value>0.9575029</value></relativerisk><relativerisk><age>0</age><sex>1</sex><cat>1</cat><value>1.0</value></relativerisk><relativerisk><age>0</age><sex>1</sex><cat>2</cat><value>1.0539639</value></relativerisk><relativerisk><age>0</age><sex>1</sex><cat>3</cat><value>1.1208686</value></relativerisk><relativerisk><age>0</age><sex>1</sex><cat>4</cat><value>1.2027197</value></relativerisk><relativerisk><age>0</age><sex>1</sex><cat>5</cat><value>1.3032134</value></relativerisk><relativerisk><age>0</age><sex>1</sex><cat>6</cat><value>1.4278284</value></relativerisk><relativerisk><age>0</age><sex>1</sex><cat>7</cat><value>1.5843619</value></relativerisk><relativerisk><age>0</age><sex>1</sex><cat>8</cat><value>1.9798563</value></relativerisk><relativerisk><age>1</age><sex>0</sex><cat>0</cat><value>0.94707257</value></relativerisk><relativerisk><age>1</age><sex>0</sex><cat>1</cat><value>1.0</value></relativerisk><relativerisk><age>1</age><sex>0</sex><cat>2</cat><value>1.0634289</value></relativerisk><relativerisk><age>1</age><sex>0</sex><cat>3</cat><value>1.1391001</value></relativerisk><relativerisk><age>1</age><sex>0</sex><cat>4</cat><value>1.227939</value></relativerisk><relativerisk><age>1</age><sex>0</sex><cat>5</cat><value>1.3319174</value></relativerisk><relativerisk><age>1</age><sex>0</sex><cat>6</cat><value>1.4539738</value></relativerisk><relativerisk><age>1</age><sex>0</sex><cat>7</cat><value>1.5980685</value></relativerisk><relativerisk><age>1</age><sex>0</sex><cat>8</cat><value>1.9816155</value></relativerisk><relativerisk><age>1</age><sex>1</sex><cat>0</cat><value>0.9575029</value></relativerisk><relativerisk><age>1</age><sex>1</sex><cat>1</cat><value>1.0</value></relativerisk><relativerisk><age>1</age><sex>1</sex><cat>2</cat><value>1.0539639</value></relativerisk><relativerisk><age>1</age><sex>1</sex><cat>3</cat><value>1.1208686</value></relativerisk><relativerisk><age>1</age><sex>1</sex><cat>4</cat><value>1.2027197</value></relativerisk><relativerisk><age>1</age><sex>1</sex><cat>5</cat><value>1.3032134</value></relativerisk><relativerisk><age>1</age><sex>1</sex><cat>6</cat><value>1.4278284</value></relativerisk><relativerisk><age>1</age><sex>1</sex><cat>7</cat><value>1.5843619</value></relativerisk><relativerisk><age>1</age><sex>1</sex><cat>8</cat><value>1.9798563</value></relativerisk><relativerisk><age>2</age><sex>0</sex><cat>0</cat><value>0.94707257</value></relativerisk><relativerisk><age>2</age><sex>0</sex><cat>1</cat><value>1.0</value></relativerisk><relativerisk><age>2</age><sex>0</sex><cat>2</cat><value>1.0634289</value></relativerisk><relativerisk><age>2</age><sex>0</sex><cat>3</cat><value>1.1391001</value></relativerisk><relativerisk><age>2</age><sex>0</sex><cat>4</cat><value>1.227939</value></relativerisk><relativerisk><age>2</age><sex>0</sex><cat>5</cat><value>1.3319174</value></relativerisk><relativerisk><age>2</age><sex>0</sex><cat>6</cat><value>1.4539738</value></relativerisk><relativerisk><age>2</age><sex>0</sex><cat>7</cat><value>1.5980685</value></relativerisk><relativerisk><age>2</age><sex>0</sex><cat>8</cat><value>1.9816155</value></relativerisk><relativerisk><age>2</age><sex>1</sex><cat>0</cat><value>0.9575029</value></relativerisk><relativerisk><age>2</age><sex>1</sex><cat>1</cat><value>1.0</value></relativerisk><relativerisk><age>2</age><sex>1</sex><cat>2</cat><value>1.0539639</value></relativerisk><relativerisk><age>2</age><sex>1</sex><cat>3</cat><value>1.1208686</value></relativerisk><relativerisk><age>2</age><sex>1</sex><cat>4</cat><value>1.2027197</value></relativerisk><relativerisk><age>2</age><sex>1</sex><cat>5</cat><value>1.3032134</value></relativerisk><relativerisk><age>2</age><sex>1</sex><cat>6</cat><value>1.4278284</value></relativerisk><relativerisk><age>2</age><sex>1</sex><cat>7</cat><value>1.5843619</value></relativerisk><relativerisk><age>2</age><sex>1</sex><cat>8</cat><value>1.9798563</value></relativerisk><relativerisk><age>3</age><sex>0</sex><cat>0</cat><value>0.94707257</value></relativerisk><relativerisk><age>3</age><sex>0</sex><cat>1</cat><value>1.0</value></relativerisk><relativerisk><age>3</age><sex>0</sex><cat>2</cat><value>1.0634289</value></relativerisk><relativerisk><age>3</age><sex>0</sex><cat>3</cat><value>1.1391001</value></relativerisk><relativerisk><age>3</age><sex>0</sex><cat>4</cat><value>1.227939</value></relativerisk><relativerisk><age>3</age><sex>0</sex><cat>5</cat><value>1.3319174</value></relativerisk><relativerisk><age>3</age><sex>0</sex><cat>6</cat><value>1.4539738</value></relativerisk><relativerisk><age>3</age><sex>0</sex><cat>7</cat><value>1.5980685</value></relativerisk><relativerisk><age>3</age><sex>0</sex><cat>8</cat><value>1.9816155</value></relativerisk><relativerisk><age>3</age><sex>1</sex><cat>0</cat><value>0.9575029</value></relativerisk><relativerisk><age>3</age><sex>1</sex><cat>1</cat><value>1.0</value></relativerisk><relativerisk><age>3</age><sex>1</sex><cat>2</cat><value>1.0539639</value></relativerisk><relativerisk><age>3</age><sex>1</sex><cat>3</cat><value>1.1208686</value></relativerisk><relativerisk><age>3</age><sex>1</sex><cat>4</cat><value>1.2027197</value></relativerisk><relativerisk><age>3</age><sex>1</sex><cat>5</cat><value>1.3032134</value></relativerisk><relativerisk><age>3</age><sex>1</sex><cat>6</cat><value>1.4278284</value></relativerisk><relativerisk><age>3</age><sex>1</sex><cat>7</cat><value>1.5843619</value></relativerisk><relativerisk><age>3</age><sex>1</sex><cat>8</cat><value>1.9798563</value></relativerisk><relativerisk><age>4</age><sex>0</sex><cat>0</cat><value>0.94707257</value></relativerisk><relativerisk><age>4</age><sex>0</sex><cat>1</cat><value>1.0</value></relativerisk><relativerisk><age>4</age><sex>0</sex><cat>2</cat><value>1.0634289</value></relativerisk><relativerisk><age>4</age><sex>0</sex><cat>3</cat><value>1.1391001</value></relativerisk><relativerisk><age>4</age><sex>0</sex><cat>4</cat><value>1.227939</value></relativerisk><relativerisk><age>4</age><sex>0</sex><cat>5</cat><value>1.3319174</value></relativerisk><relativerisk><age>4</age><sex>0</sex><cat>6</cat><value>1.4539738</value></relativerisk><relativerisk><age>4</age><sex>0</sex><cat>7</cat><value>1.5980685</value></relativerisk><relativerisk><age>4</age><sex>0</sex><cat>8</cat><value>1.9816155</value></relativerisk><relativerisk><age>4</age><sex>1</sex><cat>0</cat><value>0.9575029</value></relativerisk><relativerisk><age>4</age><sex>1</sex><cat>1</cat><value>1.0</value></relativerisk><relativerisk><age>4</age><sex>1</sex><cat>2</cat><value>1.0539639</value></relativerisk><relativerisk><age>4</age><sex>1</sex><cat>3</cat><value>1.1208686</value></relativerisk><relativerisk><age>4</age><sex>1</sex><cat>4</cat><value>1.2027197</value></relativerisk><relativerisk><age>4</age><sex>1</sex><cat>5</cat><value>1.3032134</value></relativerisk><relativerisk><age>4</age><sex>1</sex><cat>6</cat><value>1.4278284</value></relativerisk><relativerisk><age>4</age><sex>1</sex><cat>7</cat><value>1.5843619</value></relativerisk><relativerisk><age>4</age><sex>1</sex><cat>8</cat><value>1.9798563</value></relativerisk><relativerisk><age>5</age><sex>0</sex><cat>0</cat><value>0.94707257</value></relativerisk><relativerisk><age>5</age><sex>0</sex><cat>1</cat><value>1.0</value></relativerisk><relativerisk><age>5</age><sex>0</sex><cat>2</cat><value>1.0634289</value></relativerisk><relativerisk><age>5</age><sex>0</sex><cat>3</cat><value>1.1391001</value></relativerisk><relativerisk><age>5</age><sex>0</sex><cat>4</cat><value>1.227939</value></relativerisk><relativerisk><age>5</age><sex>0</sex><cat>5</cat><value>1.3319174</value></relativerisk><relativerisk><age>5</age><sex>0</sex><cat>6</cat><value>1.4539738</value></relativerisk><relativerisk><age>5</age><sex>0</sex><cat>7</cat><value>1.5980685</value></relativerisk><relativerisk><age>5</age><sex>0</sex><cat>8</cat><value>1.9816155</value></relativerisk><relativerisk><age>5</age><sex>1</sex><cat>0</cat><value>0.9575029</value></relativerisk><relativerisk><age>5</age><sex>1</sex><cat>1</cat><value>1.0</value></relativerisk><relativerisk><age>5</age><sex>1</sex><cat>2</cat><value>1.0539639</value></relativerisk><relativerisk><age>5</age><sex>1</sex><cat>3</cat><value>1.1208686</value></relativerisk><relativerisk><age>5</age><sex>1</sex><cat>4</cat><value>1.2027197</value></relativerisk><relativerisk><age>5</age><sex>1</sex><cat>5</cat><value>1.3032134</value></relativerisk><relativerisk><age>5</age><sex>1</sex><cat>6</cat><value>1.4278284</value></relativerisk><relativerisk><age>5</age><sex>1</sex><cat>7</cat><value>1.5843619</value></relativerisk><relativerisk><age>5</age><sex>1</sex><cat>8</cat><value>1.9798563</value></relativerisk><relativerisk><age>6</age><sex>0</sex><cat>0</cat><value>0.94707257</value></relativerisk><relativerisk><age>6</age><sex>0</sex><cat>1</cat><value>1.0</value></relativerisk><relativerisk><age>6</age><sex>0</sex><cat>2</cat><value>1.0634289</value></relativerisk><relativerisk><age>6</age><sex>0</sex><cat>3</cat><value>1.1391001</value></relativerisk><relativerisk><age>6</age><sex>0</sex><cat>4</cat><value>1.227939</value></relativerisk><relativerisk><age>6</age><sex>0</sex><cat>5</cat><value>1.3319174</value></relativerisk><relativerisk><age>6</age><sex>0</sex><cat>6</cat><value>1.4539738</value></relativerisk><relativerisk><age>6</age><sex>0</sex><cat>7</cat><value>1.5980685</value></relativerisk><relativerisk><age>6</age><sex>0</sex><cat>8</cat><value>1.9816155</value></relativerisk><relativerisk><age>6</age><sex>1</sex><cat>0</cat><value>0.9575029</value></relativerisk><relativerisk><age>6</age><sex>1</sex><cat>1</cat><value>1.0</value></relativerisk><relativerisk><age>6</age><sex>1</sex><cat>2</cat><value>1.0539639</value></relativerisk><relativerisk><age>6</age><sex>1</sex><cat>3</cat><value>1.1208686</value></relativerisk><relativerisk><age>6</age><sex>1</sex><cat>4</cat><value>1.2027197</value></relativerisk><relativerisk><age>6</age><sex>1</sex><cat>5</cat><value>1.3032134</value></relativerisk><relativerisk><age>6</age><sex>1</sex><cat>6</cat><value>1.4278284</value></relativerisk><relativerisk><age>6</age><sex>1</sex><cat>7</cat><value>1.5843619</value></relativerisk><relativerisk><age>6</age><sex>1</sex><cat>8</cat><value>1.9798563</value></relativerisk><relativerisk><age>7</age><sex>0</sex><cat>0</cat><value>0.94707257</value></relativerisk><relativerisk><age>7</age><sex>0</sex><cat>1</cat><value>1.0</value></relativerisk><relativerisk><age>7</age><sex>0</sex><cat>2</cat><value>1.0634289</value></relativerisk><relativerisk><age>7</age><sex>0</sex><cat>3</cat><value>1.1391001</value></relativerisk><relativerisk><age>7</age><sex>0</sex><cat>4</cat><value>1.227939</value></relativerisk><relativerisk><age>7</age><sex>0</sex><cat>5</cat><value>1.3319174</value></relativerisk><relativerisk><age>7</age><sex>0</sex><cat>6</cat><value>1.4539738</value></relativerisk><relativerisk><age>7</age><sex>0</sex><cat>7</cat><value>1.5980685</value></relativerisk><relativerisk><age>7</age><sex>0</sex><cat>8</cat><value>1.9816155</value></relativerisk><relativerisk><age>7</age><sex>1</sex><cat>0</cat><value>0.9575029</value></relativerisk><relativerisk><age>7</age><sex>1</sex><cat>1</cat><value>1.0</value></relativerisk><relativerisk><age>7</age><sex>1</sex><cat>2</cat><value>1.0539639</value></relativerisk><relativerisk><age>7</age><sex>1</sex><cat>3</cat><value>1.1208686</value></relativerisk><relativerisk><age>7</age><sex>1</sex><cat>4</cat><value>1.2027197</value></relativerisk><relativerisk><age>7</age><sex>1</sex><cat>5</cat><value>1.3032134</value></relativerisk><relativerisk><age>7</age><sex>1</sex><cat>6</cat><value>1.4278284</value></relativerisk><relativerisk><age>7</age><sex>1</sex><cat>7</cat><value>1.5843619</value></relativerisk><relativerisk><age>7</age><sex>1</sex><cat>8</cat><value>1.9798563</value></relativerisk><relativerisk><age>8</age><sex>0</sex><cat>0</cat><value>0.94707257</value></relativerisk><relativerisk><age>8</age><sex>0</sex><cat>1</cat><value>1.0</value></relativerisk><relativerisk><age>8</age><sex>0</sex><cat>2</cat><value>1.0634289</value></relativerisk><relativerisk><age>8</age><sex>0</sex><cat>3</cat><value>1.1391001</value></relativerisk><relativerisk><age>8</age><sex>0</sex><cat>4</cat><value>1.227939</value></relativerisk><relativerisk><age>8</age><sex>0</sex><cat>5</cat><value>1.3319174</value></relativerisk><relativerisk><age>8</age><sex>0</sex><cat>6</cat><value>1.4539738</value></relativerisk><relativerisk><age>8</age><sex>0</sex><cat>7</cat><value>1.5980685</value></relativerisk><relativerisk><age>8</age><sex>0</sex><cat>8</cat><value>1.9816155</value></relativerisk><relativerisk><age>8</age><sex>1</sex><cat>0</cat><value>0.9575029</value></relativerisk><relativerisk><age>8</age><sex>1</sex><cat>1</cat><value>1.0</value></relativerisk><relativerisk><age>8</age><sex>1</sex><cat>2</cat><value>1.0539639</value></relativerisk><relativerisk><age>8</age><sex>1</sex><cat>3</cat><value>1.1208686</value></relativerisk><relativerisk><age>8</age><sex>1</sex><cat>4</cat><value>1.2027197</value></relativerisk><relativerisk><age>8</age><sex>1</sex><cat>5</cat><value>1.3032134</value></relativerisk><relativerisk><age>8</age><sex>1</sex><cat>6</cat><value>1.4278284</value></relativerisk><relativerisk><age>8</age><sex>1</sex><cat>7</cat><value>1.5843619</value></relativerisk><relativerisk><age>8</age><sex>1</sex><cat>8</cat><value>1.9798563</value></relativerisk><relativerisk><age>9</age><sex>0</sex><cat>0</cat><value>0.94707257</value></relativerisk><relativerisk><age>9</age><sex>0</sex><cat>1</cat><value>1.0</value></relativerisk><relativerisk><age>9</age><sex>0</sex><cat>2</cat><value>1.0634289</value></relativerisk><relativerisk><age>9</age><sex>0</sex><cat>3</cat><value>1.1391001</value></relativerisk><relativerisk><age>9</age><sex>0</sex><cat>4</cat><value>1.227939</value></relativerisk><relativerisk><age>9</age><sex>0</sex><cat>5</cat><value>1.3319174</value></relativerisk><relativerisk><age>9</age><sex>0</sex><cat>6</cat><value>1.4539738</value></relativerisk><relativerisk><age>9</age><sex>0</sex><cat>7</cat><value>1.5980685</value></relativerisk><relativerisk><age>9</age><sex>0</sex><cat>8</cat><value>1.9816155</value></relativerisk><relativerisk><age>9</age><sex>1</sex><cat>0</cat><value>0.9575029</value></relativerisk><relativerisk><age>9</age><sex>1</sex><cat>1</cat><value>1.0</value></relativerisk><relativerisk><age>9</age><sex>1</sex><cat>2</cat><value>1.0539639</value></relativerisk><relativerisk><age>9</age><sex>1</sex><cat>3</cat><value>1.1208686</value></relativerisk><relativerisk><age>9</age><sex>1</sex><cat>4</cat><value>1.2027197</value></relativerisk><relativerisk><age>9</age><sex>1</sex><cat>5</cat><value>1.3032134</value></relativerisk><relativerisk><age>9</age><sex>1</sex><cat>6</cat><value>1.4278284</value></relativerisk><relativerisk><age>9</age><sex>1</sex><cat>7</cat><value>1.5843619</value></relativerisk><relativerisk><age>9</age><sex>1</sex><cat>8</cat><value>1.9798563</value></relativerisk><relativerisk><age>10</age><sex>0</sex><cat>0</cat><value>0.94707257</value></relativerisk><relativerisk><age>10</age><sex>0</sex><cat>1</cat><value>1.0</value></relativerisk><relativerisk><age>10</age><sex>0</sex><cat>2</cat><value>1.0634289</value></relativerisk><relativerisk><age>10</age><sex>0</sex><cat>3</cat><value>1.1391001</value></relativerisk><relativerisk><age>10</age><sex>0</sex><cat>4</cat><value>1.227939</value></relativerisk><relativerisk><age>10</age><sex>0</sex><cat>5</cat><value>1.3319174</value></relativerisk><relativerisk><age>10</age><sex>0</sex><cat>6</cat><value>1.4539738</value></relativerisk><relativerisk><age>10</age><sex>0</sex><cat>7</cat><value>1.5980685</value></relativerisk><relativerisk><age>10</age><sex>0</sex><cat>8</cat><value>1.9816155</value></relativerisk><relativerisk><age>10</age><sex>1</sex><cat>0</cat><value>0.9575029</value></relativerisk><relativerisk><age>10</age><sex>1</sex><cat>1</cat><value>1.0</value></relativerisk><relativerisk><age>10</age><sex>1</sex><cat>2</cat><value>1.0539639</value></relativerisk><relativerisk><age>10</age><sex>1</sex><cat>3</cat><value>1.1208686</value></relativerisk><relativerisk><age>10</age><sex>1</sex><cat>4</cat><value>1.2027197</value></relativerisk><relativerisk><age>10</age><sex>1</sex><cat>5</cat><value>1.3032134</value></relativerisk><relativerisk><age>10</age><sex>1</sex><cat>6</cat><value>1.4278284</value></relativerisk><relativerisk><age>10</age><sex>1</sex><cat>7</cat><value>1.5843619</value></relativerisk><relativerisk><age>10</age><sex>1</sex><cat>8</cat><value>1.9798563</value></relativerisk><relativerisk><age>11</age><sex>0</sex><cat>0</cat><value>0.94707257</value></relativerisk><relativerisk><age>11</age><sex>0</sex><cat>1</cat><value>1.0</value></relativerisk><relativerisk><age>11</age><sex>0</sex><cat>2</cat><value>1.0634289</value></relativerisk><relativerisk><age>11</age><sex>0</sex><cat>3</cat><value>1.1391001</value></relativerisk><relativerisk><age>11</age><sex>0</sex><cat>4</cat><value>1.227939</value></relativerisk><relativerisk><age>11</age><sex>0</sex><cat>5</cat><value>1.3319174</value></relativerisk><relativerisk><age>11</age><sex>0</sex><cat>6</cat><value>1.4539738</value></relativerisk><relativerisk><age>11</age><sex>0</sex><cat>7</cat><value>1.5980685</value></relativerisk><relativerisk><age>11</age><sex>0</sex><cat>8</cat><value>1.9816155</value></relativerisk><relativerisk><age>11</age><sex>1</sex><cat>0</cat><value>0.9575029</value></relativerisk><relativerisk><age>11</age><sex>1</sex><cat>1</cat><value>1.0</value></relativerisk><relativerisk><age>11</age><sex>1</sex><cat>2</cat><value>1.0539639</value></relativerisk><relativerisk><age>11</age><sex>1</sex><cat>3</cat><value>1.1208686</value></relativerisk><relativerisk><age>11</age><sex>1</sex><cat>4</cat><value>1.2027197</value></relativerisk><relativerisk><age>11</age><sex>1</sex><cat>5</cat><value>1.3032134</value></relativerisk><relativerisk><age>11</age><sex>1</sex><cat>6</cat><value>1.4278284</value></relativerisk><relativerisk><age>11</age><sex>1</sex><cat>7</cat><value>1.5843619</value></relativerisk><relativerisk><age>11</age><sex>1</sex><cat>8</cat><value>1.9798563</value></relativerisk><relativerisk><age>12</age><sex>0</sex><cat>0</cat><value>0.94707257</value></relativerisk><relativerisk><age>12</age><sex>0</sex><cat>1</cat><value>1.0</value></relativerisk><relativerisk><age>12</age><sex>0</sex><cat>2</cat><value>1.0634289</value></relativerisk><relativerisk><age>12</age><sex>0</sex><cat>3</cat><value>1.1391001</value></relativerisk><relativerisk><age>12</age><sex>0</sex><cat>4</cat><value>1.227939</value></relativerisk><relativerisk><age>12</age><sex>0</sex><cat>5</cat><value>1.3319174</value></relativerisk><relativerisk><age>12</age><sex>0</sex><cat>6</cat><value>1.4539738</value></relativerisk><relativerisk><age>12</age><sex>0</sex><cat>7</cat><value>1.5980685</value></relativerisk><relativerisk><age>12</age><sex>0</sex><cat>8</cat><value>1.9816155</value></relativerisk><relativerisk><age>12</age><sex>1</sex><cat>0</cat><value>0.9575029</value></relativerisk><relativerisk><age>12</age><sex>1</sex><cat>1</cat><value>1.0</value></relativerisk><relativerisk><age>12</age><sex>1</sex><cat>2</cat><value>1.0539639</value></relativerisk><relativerisk><age>12</age><sex>1</sex><cat>3</cat><value>1.1208686</value></relativerisk><relativerisk><age>12</age><sex>1</sex><cat>4</cat><value>1.2027197</value></relativerisk><relativerisk><age>12</age><sex>1</sex><cat>5</cat><value>1.3032134</value></relativerisk><relativerisk><age>12</age><sex>1</sex><cat>6</cat><value>1.4278284</value></relativerisk><relativerisk><age>12</age><sex>1</sex><cat>7</cat><value>1.5843619</value></relativerisk><relativerisk><age>12</age><sex>1</sex><cat>8</cat><value>1.9798563</value></relativerisk><relativerisk><age>13</age><sex>0</sex><cat>0</cat><value>0.94707257</value></relativerisk><relativerisk><age>13</age><sex>0</sex><cat>1</cat><value>1.0</value></relativerisk><relativerisk><age>13</age><sex>0</sex><cat>2</cat><value>1.0634289</value></relativerisk><relativerisk><age>13</age><sex>0</sex><cat>3</cat><value>1.1391001</value></relativerisk><relativerisk><age>13</age><sex>0</sex><cat>4</cat><value>1.227939</value></relativerisk><relativerisk><age>13</age><sex>0</sex><cat>5</cat><value>1.3319174</value></relativerisk><relativerisk><age>13</age><sex>0</sex><cat>6</cat><value>1.4539738</value></relativerisk><relativerisk><age>13</age><sex>0</sex><cat>7</cat><value>1.5980685</value></relativerisk><relativerisk><age>13</age><sex>0</sex><cat>8</cat><value>1.9816155</value></relativerisk><relativerisk><age>13</age><sex>1</sex><cat>0</cat><value>0.9575029</value></relativerisk><relativerisk><age>13</age><sex>1</sex><cat>1</cat><value>1.0</value></relativerisk><relativerisk><age>13</age><sex>1</sex><cat>2</cat><value>1.0539639</value></relativerisk><relativerisk><age>13</age><sex>1</sex><cat>3</cat><value>1.1208686</value></relativerisk><relativerisk><age>13</age><sex>1</sex><cat>4</cat><value>1.2027197</value></relativerisk><relativerisk><age>13</age><sex>1</sex><cat>5</cat><value>1.3032134</value></relativerisk><relativerisk><age>13</age><sex>1</sex><cat>6</cat><value>1.4278284</value></relativerisk><relativerisk><age>13</age><sex>1</sex><cat>7</cat><value>1.5843619</value></relativerisk><relativerisk><age>13</age><sex>1</sex><cat>8</cat><value>1.9798563</value></relativerisk><relativerisk><age>14</age><sex>0</sex><cat>0</cat><value>0.94707257</value></relativerisk><relativerisk><age>14</age><sex>0</sex><cat>1</cat><value>1.0</value></relativerisk><relativerisk><age>14</age><sex>0</sex><cat>2</cat><value>1.0634289</value></relativerisk><relativerisk><age>14</age><sex>0</sex><cat>3</cat><value>1.1391001</value></relativerisk><relativerisk><age>14</age><sex>0</sex><cat>4</cat><value>1.227939</value></relativerisk><relativerisk><age>14</age><sex>0</sex><cat>5</cat><value>1.3319174</value></relativerisk><relativerisk><age>14</age><sex>0</sex><cat>6</cat><value>1.4539738</value></relativerisk><relativerisk><age>14</age><sex>0</sex><cat>7</cat><value>1.5980685</value></relativerisk><relativerisk><age>14</age><sex>0</sex><cat>8</cat><value>1.9816155</value></relativerisk><relativerisk><age>14</age><sex>1</sex><cat>0</cat><value>0.9575029</value></relativerisk><relativerisk><age>14</age><sex>1</sex><cat>1</cat><value>1.0</value></relativerisk><relativerisk><age>14</age><sex>1</sex><cat>2</cat><value>1.0539639</value></relativerisk><relativerisk><age>14</age><sex>1</sex><cat>3</cat><value>1.1208686</value></relativerisk><relativerisk><age>14</age><sex>1</sex><cat>4</cat><value>1.2027197</value></relativerisk><relativerisk><age>14</age><sex>1</sex><cat>5</cat><value>1.3032134</value></relativerisk><relativerisk><age>14</age><sex>1</sex><cat>6</cat><value>1.4278284</value></relativerisk><relativerisk><age>14</age><sex>1</sex><cat>7</cat><value>1.5843619</value></relativerisk><relativerisk><age>14</age><sex>1</sex><cat>8</cat><value>1.9798563</value></relativerisk><relativerisk><age>15</age><sex>0</sex><cat>0</cat><value>0.94707257</value></relativerisk><relativerisk><age>15</age><sex>0</sex><cat>1</cat><value>1.0</value></relativerisk><relativerisk><age>15</age><sex>0</sex><cat>2</cat><value>1.0634289</value></relativerisk><relativerisk><age>15</age><sex>0</sex><cat>3</cat><value>1.1391001</value></relativerisk><relativerisk><age>15</age><sex>0</sex><cat>4</cat><value>1.227939</value></relativerisk><relativerisk><age>15</age><sex>0</sex><cat>5</cat><value>1.3319174</value></relativerisk><relativerisk><age>15</age><sex>0</sex><cat>6</cat><value>1.4539738</value></relativerisk><relativerisk><age>15</age><sex>0</sex><cat>7</cat><value>1.5980685</value></relativerisk><relativerisk><age>15</age><sex>0</sex><cat>8</cat><value>1.9816155</value></relativerisk><relativerisk><age>15</age><sex>1</sex><cat>0</cat><value>0.9575029</value></relativerisk><relativerisk><age>15</age><sex>1</sex><cat>1</cat><value>1.0</value></relativerisk><relativerisk><age>15</age><sex>1</sex><cat>2</cat><value>1.0539639</value></relativerisk><relativerisk><age>15</age><sex>1</sex><cat>3</cat><value>1.1208686</value></relativerisk><relativerisk><age>15</age><sex>1</sex><cat>4</cat><value>1.2027197</value></relativerisk><relativerisk><age>15</age><sex>1</sex><cat>5</cat><value>1.3032134</value></relativerisk><relativerisk><age>15</age><sex>1</sex><cat>6</cat><value>1.4278284</value></relativerisk><relativerisk><age>15</age><sex>1</sex><cat>7</cat><value>1.5843619</value></relativerisk><relativerisk><age>15</age><sex>1</sex><cat>8</cat><value>1.9798563</value></relativerisk><relativerisk><age>16</age><sex>0</sex><cat>0</cat><value>0.94707257</value></relativerisk><relativerisk><age>16</age><sex>0</sex><cat>1</cat><value>1.0</value></relativerisk><relativerisk><age>16</age><sex>0</sex><cat>2</cat><value>1.0634289</value></relativerisk><relativerisk><age>16</age><sex>0</sex><cat>3</cat><value>1.1391001</value></relativerisk><relativerisk><age>16</age><sex>0</sex><cat>4</cat><value>1.227939</value></relativerisk><relativerisk><age>16</age><sex>0</sex><cat>5</cat><value>1.3319174</value></relativerisk><relativerisk><age>16</age><sex>0</sex><cat>6</cat><value>1.4539738</value></relativerisk><relativerisk><age>16</age><sex>0</sex><cat>7</cat><value>1.5980685</value></relativerisk><relativerisk><age>16</age><sex>0</sex><cat>8</cat><value>1.9816155</value></relativerisk><relativerisk><age>16</age><sex>1</sex><cat>0</cat><value>0.9575029</value></relativerisk><relativerisk><age>16</age><sex>1</sex><cat>1</cat><value>1.0</value></relativerisk><relativerisk><age>16</age><sex>1</sex><cat>2</cat><value>1.0539639</value></relativerisk><relativerisk><age>16</age><sex>1</sex><cat>3</cat><value>1.1208686</value></relativerisk><relativerisk><age>16</age><sex>1</sex><cat>4</cat><value>1.2027197</value></relativerisk><relativerisk><age>16</age><sex>1</sex><cat>5</cat><value>1.3032134</value></relativerisk><relativerisk><age>16</age><sex>1</sex><cat>6</cat><value>1.4278284</value></relativerisk><relativerisk><age>16</age><sex>1</sex><cat>7</cat><value>1.5843619</value></relativerisk><relativerisk><age>16</age><sex>1</sex><cat>8</cat><value>1.9798563</value></relativerisk><relativerisk><age>17</age><sex>0</sex><cat>0</cat><value>0.94707257</value></relativerisk><relativerisk><age>17</age><sex>0</sex><cat>1</cat><value>1.0</value></relativerisk><relativerisk><age>17</age><sex>0</sex><cat>2</cat><value>1.0634289</value></relativerisk><relativerisk><age>17</age><sex>0</sex><cat>3</cat><value>1.1391001</value></relativerisk><relativerisk><age>17</age><sex>0</sex><cat>4</cat><value>1.227939</value></relativerisk><relativerisk><age>17</age><sex>0</sex><cat>5</cat><value>1.3319174</value></relativerisk><relativerisk><age>17</age><sex>0</sex><cat>6</cat><value>1.4539738</value></relativerisk><relativerisk><age>17</age><sex>0</sex><cat>7</cat><value>1.5980685</value></relativerisk><relativerisk><age>17</age><sex>0</sex><cat>8</cat><value>1.9816155</value></relativerisk><relativerisk><age>17</age><sex>1</sex><cat>0</cat><value>0.9575029</value></relativerisk><relativerisk><age>17</age><sex>1</sex><cat>1</cat><value>1.0</value></relativerisk><relativerisk><age>17</age><sex>1</sex><cat>2</cat><value>1.0539639</value></relativerisk><relativerisk><age>17</age><sex>1</sex><cat>3</cat><value>1.1208686</value></relativerisk><relativerisk><age>17</age><sex>1</sex><cat>4</cat><value>1.2027197</value></relativerisk><relativerisk><age>17</age><sex>1</sex><cat>5</cat><value>1.3032134</value></relativerisk><relativerisk><age>17</age><sex>1</sex><cat>6</cat><value>1.4278284</value></relativerisk><relativerisk><age>17</age><sex>1</sex><cat>7</cat><value>1.5843619</value></relativerisk><relativerisk><age>17</age><sex>1</sex><cat>8</cat><value>1.9798563</value></relativerisk><relativerisk><age>18</age><sex>0</sex><cat>0</cat><value>0.94707257</value></relativerisk><relativerisk><age>18</age><sex>0</sex><cat>1</cat><value>1.0</value></relativerisk><relativerisk><age>18</age><sex>0</sex><cat>2</cat><value>1.0634289</value></relativerisk><relativerisk><age>18</age><sex>0</sex><cat>3</cat><value>1.1391001</value></relativerisk><relativerisk><age>18</age><sex>0</sex><cat>4</cat><value>1.227939</value></relativerisk><relativerisk><age>18</age><sex>0</sex><cat>5</cat><value>1.3319174</value></relativerisk><relativerisk><age>18</age><sex>0</sex><cat>6</cat><value>1.4539738</value></relativerisk><relativerisk><age>18</age><sex>0</sex><cat>7</cat><value>1.5980685</value></relativerisk><relativerisk><age>18</age><sex>0</sex><cat>8</cat><value>1.9816155</value></relativerisk><relativerisk><age>18</age><sex>1</sex><cat>0</cat><value>0.9575029</value></relativerisk><relativerisk><age>18</age><sex>1</sex><cat>1</cat><value>1.0</value></relativerisk><relativerisk><age>18</age><sex>1</sex><cat>2</cat><value>1.0539639</value></relativerisk><relativerisk><age>18</age><sex>1</sex><cat>3</cat><value>1.1208686</value></relativerisk><relativerisk><age>18</age><sex>1</sex><cat>4</cat><value>1.2027197</value></relativerisk><relativerisk><age>18</age><sex>1</sex><cat>5</cat><value>1.3032134</value></relativerisk><relativerisk><age>18</age><sex>1</sex><cat>6</cat><value>1.4278284</value></relativerisk><relativerisk><age>18</age><sex>1</sex><cat>7</cat><value>1.5843619</value></relativerisk><relativerisk><age>18</age><sex>1</sex><cat>8</cat><value>1.9798563</value></relativerisk><relativerisk><age>19</age><sex>0</sex><cat>0</cat><value>0.94707257</value></relativerisk><relativerisk><age>19</age><sex>0</sex><cat>1</cat><value>1.0</value></relativerisk><relativerisk><age>19</age><sex>0</sex><cat>2</cat><value>1.0634289</value></relativerisk><relativerisk><age>19</age><sex>0</sex><cat>3</cat><value>1.1391001</value></relativerisk><relativerisk><age>19</age><sex>0</sex><cat>4</cat><value>1.227939</value></relativerisk><relativerisk><age>19</age><sex>0</sex><cat>5</cat><value>1.3319174</value></relativerisk><relativerisk><age>19</age><sex>0</sex><cat>6</cat><value>1.4539738</value></relativerisk><relativerisk><age>19</age><sex>0</sex><cat>7</cat><value>1.5980685</value></relativerisk><relativerisk><age>19</age><sex>0</sex><cat>8</cat><value>1.9816155</value></relativerisk><relativerisk><age>19</age><sex>1</sex><cat>0</cat><value>0.9575029</value></relativerisk><relativerisk><age>19</age><sex>1</sex><cat>1</cat><value>1.0</value></relativerisk><relativerisk><age>19</age><sex>1</sex><cat>2</cat><value>1.0539639</value></relativerisk><relativerisk><age>19</age><sex>1</sex><cat>3</cat><value>1.1208686</value></relativerisk><relativerisk><age>19</age><sex>1</sex><cat>4</cat><value>1.2027197</value></relativerisk><relativerisk><age>19</age><sex>1</sex><cat>5</cat><value>1.3032134</value></relativerisk><relativerisk><age>19</age><sex>1</sex><cat>6</cat><value>1.4278284</value></relativerisk><relativerisk><age>19</age><sex>1</sex><cat>7</cat><value>1.5843619</value></relativerisk><relativerisk><age>19</age><sex>1</sex><cat>8</cat><value>1.9798563</value></relativerisk><relativerisk><age>20</age><sex>0</sex><cat>0</cat><value>0.94707257</value></relativerisk><relativerisk><age>20</age><sex>0</sex><cat>1</cat><value>1.0</value></relativerisk><relativerisk><age>20</age><sex>0</sex><cat>2</cat><value>1.0634289</value></relativerisk><relativerisk><age>20</age><sex>0</sex><cat>3</cat><value>1.1391001</value></relativerisk><relativerisk><age>20</age><sex>0</sex><cat>4</cat><value>1.227939</value></relativerisk><relativerisk><age>20</age><sex>0</sex><cat>5</cat><value>1.3319174</value></relativerisk><relativerisk><age>20</age><sex>0</sex><cat>6</cat><value>1.4539738</value></relativerisk><relativerisk><age>20</age><sex>0</sex><cat>7</cat><value>1.5980685</value></relativerisk><relativerisk><age>20</age><sex>0</sex><cat>8</cat><value>1.9816155</value></relativerisk><relativerisk><age>20</age><sex>1</sex><cat>0</cat><value>0.9575029</value></relativerisk><relativerisk><age>20</age><sex>1</sex><cat>1</cat><value>1.0</value></relativerisk><relativerisk><age>20</age><sex>1</sex><cat>2</cat><value>1.0539639</value></relativerisk><relativerisk><age>20</age><sex>1</sex><cat>3</cat><value>1.1208686</value></relativerisk><relativerisk><age>20</age><sex>1</sex><cat>4</cat><value>1.2027197</value></relativerisk><relativerisk><age>20</age><sex>1</sex><cat>5</cat><value>1.3032134</value></relativerisk><relativerisk><age>20</age><sex>1</sex><cat>6</cat><value>1.4278284</value></relativerisk><relativerisk><age>20</age><sex>1</sex><cat>7</cat><value>1.5843619</value></relativerisk><relativerisk><age>20</age><sex>1</sex><cat>8</cat><value>1.9798563</value></relativerisk><relativerisk><age>21</age><sex>0</sex><cat>0</cat><value>0.94707257</value></relativerisk><relativerisk><age>21</age><sex>0</sex><cat>1</cat><value>1.0</value></relativerisk><relativerisk><age>21</age><sex>0</sex><cat>2</cat><value>1.0634289</value></relativerisk><relativerisk><age>21</age><sex>0</sex><cat>3</cat><value>1.1391001</value></relativerisk><relativerisk><age>21</age><sex>0</sex><cat>4</cat><value>1.227939</value></relativerisk><relativerisk><age>21</age><sex>0</sex><cat>5</cat><value>1.3319174</value></relativerisk><relativerisk><age>21</age><sex>0</sex><cat>6</cat><value>1.4539738</value></relativerisk><relativerisk><age>21</age><sex>0</sex><cat>7</cat><value>1.5980685</value></relativerisk><relativerisk><age>21</age><sex>0</sex><cat>8</cat><value>1.9816155</value></relativerisk><relativerisk><age>21</age><sex>1</sex><cat>0</cat><value>0.9575029</value></relativerisk><relativerisk><age>21</age><sex>1</sex><cat>1</cat><value>1.0</value></relativerisk><relativerisk><age>21</age><sex>1</sex><cat>2</cat><value>1.0539639</value></relativerisk><relativerisk><age>21</age><sex>1</sex><cat>3</cat><value>1.1208686</value></relativerisk><relativerisk><age>21</age><sex>1</sex><cat>4</cat><value>1.2027197</value></relativerisk><relativerisk><age>21</age><sex>1</sex><cat>5</cat><value>1.3032134</value></relativerisk><relativerisk><age>21</age><sex>1</sex><cat>6</cat><value>1.4278284</value></relativerisk><relativerisk><age>21</age><sex>1</sex><cat>7</cat><value>1.5843619</value></relativerisk><relativerisk><age>21</age><sex>1</sex><cat>8</cat><value>1.9798563</value></relativerisk><relativerisk><age>22</age><sex>0</sex><cat>0</cat><value>0.94707257</value></relativerisk><relativerisk><age>22</age><sex>0</sex><cat>1</cat><value>1.0</value></relativerisk><relativerisk><age>22</age><sex>0</sex><cat>2</cat><value>1.0634289</value></relativerisk><relativerisk><age>22</age><sex>0</sex><cat>3</cat><value>1.1391001</value></relativerisk><relativerisk><age>22</age><sex>0</sex><cat>4</cat><value>1.227939</value></relativerisk><relativerisk><age>22</age><sex>0</sex><cat>5</cat><value>1.3319174</value></relativerisk><relativerisk><age>22</age><sex>0</sex><cat>6</cat><value>1.4539738</value></relativerisk><relativerisk><age>22</age><sex>0</sex><cat>7</cat><value>1.5980685</value></relativerisk><relativerisk><age>22</age><sex>0</sex><cat>8</cat><value>1.9816155</value></relativerisk><relativerisk><age>22</age><sex>1</sex><cat>0</cat><value>0.9575029</value></relativerisk><relativerisk><age>22</age><sex>1</sex><cat>1</cat><value>1.0</value></relativerisk><relativerisk><age>22</age><sex>1</sex><cat>2</cat><value>1.0539639</value></relativerisk><relativerisk><age>22</age><sex>1</sex><cat>3</cat><value>1.1208686</value></relativerisk><relativerisk><age>22</age><sex>1</sex><cat>4</cat><value>1.2027197</value></relativerisk><relativerisk><age>22</age><sex>1</sex><cat>5</cat><value>1.3032134</value></relativerisk><relativerisk><age>22</age><sex>1</sex><cat>6</cat><value>1.4278284</value></relativerisk><relativerisk><age>22</age><sex>1</sex><cat>7</cat><value>1.5843619</value></relativerisk><relativerisk><age>22</age><sex>1</sex><cat>8</cat><value>1.9798563</value></relativerisk><relativerisk><age>23</age><sex>0</sex><cat>0</cat><value>0.94707257</value></relativerisk><relativerisk><age>23</age><sex>0</sex><cat>1</cat><value>1.0</value></relativerisk><relativerisk><age>23</age><sex>0</sex><cat>2</cat><value>1.0634289</value></relativerisk><relativerisk><age>23</age><sex>0</sex><cat>3</cat><value>1.1391001</value></relativerisk><relativerisk><age>23</age><sex>0</sex><cat>4</cat><value>1.227939</value></relativerisk><relativerisk><age>23</age><sex>0</sex><cat>5</cat><value>1.3319174</value></relativerisk><relativerisk><age>23</age><sex>0</sex><cat>6</cat><value>1.4539738</value></relativerisk><relativerisk><age>23</age><sex>0</sex><cat>7</cat><value>1.5980685</value></relativerisk><relativerisk><age>23</age><sex>0</sex><cat>8</cat><value>1.9816155</value></relativerisk><relativerisk><age>23</age><sex>1</sex><cat>0</cat><value>0.9575029</value></relativerisk><relativerisk><age>23</age><sex>1</sex><cat>1</cat><value>1.0</value></relativerisk><relativerisk><age>23</age><sex>1</sex><cat>2</cat><value>1.0539639</value></relativerisk><relativerisk><age>23</age><sex>1</sex><cat>3</cat><value>1.1208686</value></relativerisk><relativerisk><age>23</age><sex>1</sex><cat>4</cat><value>1.2027197</value></relativerisk><relativerisk><age>23</age><sex>1</sex><cat>5</cat><value>1.3032134</value></relativerisk><relativerisk><age>23</age><sex>1</sex><cat>6</cat><value>1.4278284</value></relativerisk><relativerisk><age>23</age><sex>1</sex><cat>7</cat><value>1.5843619</value></relativerisk><relativerisk><age>23</age><sex>1</sex><cat>8</cat><value>1.9798563</value></relativerisk><relativerisk><age>24</age><sex>0</sex><cat>0</cat><value>0.94707257</value></relativerisk><relativerisk><age>24</age><sex>0</sex><cat>1</cat><value>1.0</value></relativerisk><relativerisk><age>24</age><sex>0</sex><cat>2</cat><value>1.0634289</value></relativerisk><relativerisk><age>24</age><sex>0</sex><cat>3</cat><value>1.1391001</value></relativerisk><relativerisk><age>24</age><sex>0</sex><cat>4</cat><value>1.227939</value></relativerisk><relativerisk><age>24</age><sex>0</sex><cat>5</cat><value>1.3319174</value></relativerisk><relativerisk><age>24</age><sex>0</sex><cat>6</cat><value>1.4539738</value></relativerisk><relativerisk><age>24</age><sex>0</sex><cat>7</cat><value>1.5980685</value></relativerisk><relativerisk><age>24</age><sex>0</sex><cat>8</cat><value>1.9816155</value></relativerisk><relativerisk><age>24</age><sex>1</sex><cat>0</cat><value>0.9575029</value></relativerisk><relativerisk><age>24</age><sex>1</sex><cat>1</cat><value>1.0</value></relativerisk><relativerisk><age>24</age><sex>1</sex><cat>2</cat><value>1.0539639</value></relativerisk><relativerisk><age>24</age><sex>1</sex><cat>3</cat><value>1.1208686</value></relativerisk><relativerisk><age>24</age><sex>1</sex><cat>4</cat><value>1.2027197</value></relativerisk><relativerisk><age>24</age><sex>1</sex><cat>5</cat><value>1.3032134</value></relativerisk><relativerisk><age>24</age><sex>1</sex><cat>6</cat><value>1.4278284</value></relativerisk><relativerisk><age>24</age><sex>1</sex><cat>7</cat><value>1.5843619</value></relativerisk><relativerisk><age>24</age><sex>1</sex><cat>8</cat><value>1.9798563</value></relativerisk><relativerisk><age>25</age><sex>0</sex><cat>0</cat><value>0.94707257</value></relativerisk><relativerisk><age>25</age><sex>0</sex><cat>1</cat><value>1.0</value></relativerisk><relativerisk><age>25</age><sex>0</sex><cat>2</cat><value>1.0634289</value></relativerisk><relativerisk><age>25</age><sex>0</sex><cat>3</cat><value>1.1391001</value></relativerisk><relativerisk><age>25</age><sex>0</sex><cat>4</cat><value>1.227939</value></relativerisk><relativerisk><age>25</age><sex>0</sex><cat>5</cat><value>1.3319174</value></relativerisk><relativerisk><age>25</age><sex>0</sex><cat>6</cat><value>1.4539738</value></relativerisk><relativerisk><age>25</age><sex>0</sex><cat>7</cat><value>1.5980685</value></relativerisk><relativerisk><age>25</age><sex>0</sex><cat>8</cat><value>1.9816155</value></relativerisk><relativerisk><age>25</age><sex>1</sex><cat>0</cat><value>0.9575029</value></relativerisk><relativerisk><age>25</age><sex>1</sex><cat>1</cat><value>1.0</value></relativerisk><relativerisk><age>25</age><sex>1</sex><cat>2</cat><value>1.0539639</value></relativerisk><relativerisk><age>25</age><sex>1</sex><cat>3</cat><value>1.1208686</value></relativerisk><relativerisk><age>25</age><sex>1</sex><cat>4</cat><value>1.2027197</value></relativerisk><relativerisk><age>25</age><sex>1</sex><cat>5</cat><value>1.3032134</value></relativerisk><relativerisk><age>25</age><sex>1</sex><cat>6</cat><value>1.4278284</value></relativerisk><relativerisk><age>25</age><sex>1</sex><cat>7</cat><value>1.5843619</value></relativerisk><relativerisk><age>25</age><sex>1</sex><cat>8</cat><value>1.9798563</value></relativerisk><relativerisk><age>26</age><sex>0</sex><cat>0</cat><value>0.94707257</value></relativerisk><relativerisk><age>26</age><sex>0</sex><cat>1</cat><value>1.0</value></relativerisk><relativerisk><age>26</age><sex>0</sex><cat>2</cat><value>1.0634289</value></relativerisk><relativerisk><age>26</age><sex>0</sex><cat>3</cat><value>1.1391001</value></relativerisk><relativerisk><age>26</age><sex>0</sex><cat>4</cat><value>1.227939</value></relativerisk><relativerisk><age>26</age><sex>0</sex><cat>5</cat><value>1.3319174</value></relativerisk><relativerisk><age>26</age><sex>0</sex><cat>6</cat><value>1.4539738</value></relativerisk><relativerisk><age>26</age><sex>0</sex><cat>7</cat><value>1.5980685</value></relativerisk><relativerisk><age>26</age><sex>0</sex><cat>8</cat><value>1.9816155</value></relativerisk><relativerisk><age>26</age><sex>1</sex><cat>0</cat><value>0.9575029</value></relativerisk><relativerisk><age>26</age><sex>1</sex><cat>1</cat><value>1.0</value></relativerisk><relativerisk><age>26</age><sex>1</sex><cat>2</cat><value>1.0539639</value></relativerisk><relativerisk><age>26</age><sex>1</sex><cat>3</cat><value>1.1208686</value></relativerisk><relativerisk><age>26</age><sex>1</sex><cat>4</cat><value>1.2027197</value></relativerisk><relativerisk><age>26</age><sex>1</sex><cat>5</cat><value>1.3032134</value></relativerisk><relativerisk><age>26</age><sex>1</sex><cat>6</cat><value>1.4278284</value></relativerisk><relativerisk><age>26</age><sex>1</sex><cat>7</cat><value>1.5843619</value></relativerisk><relativerisk><age>26</age><sex>1</sex><cat>8</cat><value>1.9798563</value></relativerisk><relativerisk><age>27</age><sex>0</sex><cat>0</cat><value>0.94707257</value></relativerisk><relativerisk><age>27</age><sex>0</sex><cat>1</cat><value>1.0</value></relativerisk><relativerisk><age>27</age><sex>0</sex><cat>2</cat><value>1.0634289</value></relativerisk><relativerisk><age>27</age><sex>0</sex><cat>3</cat><value>1.1391001</value></relativerisk><relativerisk><age>27</age><sex>0</sex><cat>4</cat><value>1.227939</value></relativerisk><relativerisk><age>27</age><sex>0</sex><cat>5</cat><value>1.3319174</value></relativerisk><relativerisk><age>27</age><sex>0</sex><cat>6</cat><value>1.4539738</value></relativerisk><relativerisk><age>27</age><sex>0</sex><cat>7</cat><value>1.5980685</value></relativerisk><relativerisk><age>27</age><sex>0</sex><cat>8</cat><value>1.9816155</value></relativerisk><relativerisk><age>27</age><sex>1</sex><cat>0</cat><value>0.9575029</value></relativerisk><relativerisk><age>27</age><sex>1</sex><cat>1</cat><value>1.0</value></relativerisk><relativerisk><age>27</age><sex>1</sex><cat>2</cat><value>1.0539639</value></relativerisk><relativerisk><age>27</age><sex>1</sex><cat>3</cat><value>1.1208686</value></relativerisk><relativerisk><age>27</age><sex>1</sex><cat>4</cat><value>1.2027197</value></relativerisk><relativerisk><age>27</age><sex>1</sex><cat>5</cat><value>1.3032134</value></relativerisk><relativerisk><age>27</age><sex>1</sex><cat>6</cat><value>1.4278284</value></relativerisk><relativerisk><age>27</age><sex>1</sex><cat>7</cat><value>1.5843619</value></relativerisk><relativerisk><age>27</age><sex>1</sex><cat>8</cat><value>1.9798563</value></relativerisk><relativerisk><age>28</age><sex>0</sex><cat>0</cat><value>0.94707257</value></relativerisk><relativerisk><age>28</age><sex>0</sex><cat>1</cat><value>1.0</value></relativerisk><relativerisk><age>28</age><sex>0</sex><cat>2</cat><value>1.0634289</value></relativerisk><relativerisk><age>28</age><sex>0</sex><cat>3</cat><value>1.1391001</value></relativerisk><relativerisk><age>28</age><sex>0</sex><cat>4</cat><value>1.227939</value></relativerisk><relativerisk><age>28</age><sex>0</sex><cat>5</cat><value>1.3319174</value></relativerisk><relativerisk><age>28</age><sex>0</sex><cat>6</cat><value>1.4539738</value></relativerisk><relativerisk><age>28</age><sex>0</sex><cat>7</cat><value>1.5980685</value></relativerisk><relativerisk><age>28</age><sex>0</sex><cat>8</cat><value>1.9816155</value></relativerisk><relativerisk><age>28</age><sex>1</sex><cat>0</cat><value>0.9575029</value></relativerisk><relativerisk><age>28</age><sex>1</sex><cat>1</cat><value>1.0</value></relativerisk><relativerisk><age>28</age><sex>1</sex><cat>2</cat><value>1.0539639</value></relativerisk><relativerisk><age>28</age><sex>1</sex><cat>3</cat><value>1.1208686</value></relativerisk><relativerisk><age>28</age><sex>1</sex><cat>4</cat><value>1.2027197</value></relativerisk><relativerisk><age>28</age><sex>1</sex><cat>5</cat><value>1.3032134</value></relativerisk><relativerisk><age>28</age><sex>1</sex><cat>6</cat><value>1.4278284</value></relativerisk><relativerisk><age>28</age><sex>1</sex><cat>7</cat><value>1.5843619</value></relativerisk><relativerisk><age>28</age><sex>1</sex><cat>8</cat><value>1.9798563</value></relativerisk><relativerisk><age>29</age><sex>0</sex><cat>0</cat><value>0.94707257</value></relativerisk><relativerisk><age>29</age><sex>0</sex><cat>1</cat><value>1.0</value></relativerisk><relativerisk><age>29</age><sex>0</sex><cat>2</cat><value>1.0634289</value></relativerisk><relativerisk><age>29</age><sex>0</sex><cat>3</cat><value>1.1391001</value></relativerisk><relativerisk><age>29</age><sex>0</sex><cat>4</cat><value>1.227939</value></relativerisk><relativerisk><age>29</age><sex>0</sex><cat>5</cat><value>1.3319174</value></relativerisk><relativerisk><age>29</age><sex>0</sex><cat>6</cat><value>1.4539738</value></relativerisk><relativerisk><age>29</age><sex>0</sex><cat>7</cat><value>1.5980685</value></relativerisk><relativerisk><age>29</age><sex>0</sex><cat>8</cat><value>1.9816155</value></relativerisk><relativerisk><age>29</age><sex>1</sex><cat>0</cat><value>0.9575029</value></relativerisk><relativerisk><age>29</age><sex>1</sex><cat>1</cat><value>1.0</value></relativerisk><relativerisk><age>29</age><sex>1</sex><cat>2</cat><value>1.0539639</value></relativerisk><relativerisk><age>29</age><sex>1</sex><cat>3</cat><value>1.1208686</value></relativerisk><relativerisk><age>29</age><sex>1</sex><cat>4</cat><value>1.2027197</value></relativerisk><relativerisk><age>29</age><sex>1</sex><cat>5</cat><value>1.3032134</value></relativerisk><relativerisk><age>29</age><sex>1</sex><cat>6</cat><value>1.4278284</value></relativerisk><relativerisk><age>29</age><sex>1</sex><cat>7</cat><value>1.5843619</value></relativerisk><relativerisk><age>29</age><sex>1</sex><cat>8</cat><value>1.9798563</value></relativerisk><relativerisk><age>30</age><sex>0</sex><cat>0</cat><value>0.94707257</value></relativerisk><relativerisk><age>30</age><sex>0</sex><cat>1</cat><value>1.0</value></relativerisk><relativerisk><age>30</age><sex>0</sex><cat>2</cat><value>1.0634289</value></relativerisk><relativerisk><age>30</age><sex>0</sex><cat>3</cat><value>1.1391001</value></relativerisk><relativerisk><age>30</age><sex>0</sex><cat>4</cat><value>1.227939</value></relativerisk><relativerisk><age>30</age><sex>0</sex><cat>5</cat><value>1.3319174</value></relativerisk><relativerisk><age>30</age><sex>0</sex><cat>6</cat><value>1.4539738</value></relativerisk><relativerisk><age>30</age><sex>0</sex><cat>7</cat><value>1.5980685</value></relativerisk><relativerisk><age>30</age><sex>0</sex><cat>8</cat><value>1.9816155</value></relativerisk><relativerisk><age>30</age><sex>1</sex><cat>0</cat><value>0.9575029</value></relativerisk><relativerisk><age>30</age><sex>1</sex><cat>1</cat><value>1.0</value></relativerisk><relativerisk><age>30</age><sex>1</sex><cat>2</cat><value>1.0539639</value></relativerisk><relativerisk><age>30</age><sex>1</sex><cat>3</cat><value>1.1208686</value></relativerisk><relativerisk><age>30</age><sex>1</sex><cat>4</cat><value>1.2027197</value></relativerisk><relativerisk><age>30</age><sex>1</sex><cat>5</cat><value>1.3032134</value></relativerisk><relativerisk><age>30</age><sex>1</sex><cat>6</cat><value>1.4278284</value></relativerisk><relativerisk><age>30</age><sex>1</sex><cat>7</cat><value>1.5843619</value></relativerisk><relativerisk><age>30</age><sex>1</sex><cat>8</cat><value>1.9798563</value></relativerisk><relativerisk><age>31</age><sex>0</sex><cat>0</cat><value>0.94707257</value></relativerisk><relativerisk><age>31</age><sex>0</sex><cat>1</cat><value>1.0</value></relativerisk><relativerisk><age>31</age><sex>0</sex><cat>2</cat><value>1.0634289</value></relativerisk><relativerisk><age>31</age><sex>0</sex><cat>3</cat><value>1.1391001</value></relativerisk><relativerisk><age>31</age><sex>0</sex><cat>4</cat><value>1.227939</value></relativerisk><relativerisk><age>31</age><sex>0</sex><cat>5</cat><value>1.3319174</value></relativerisk><relativerisk><age>31</age><sex>0</sex><cat>6</cat><value>1.4539738</value></relativerisk><relativerisk><age>31</age><sex>0</sex><cat>7</cat><value>1.5980685</value></relativerisk><relativerisk><age>31</age><sex>0</sex><cat>8</cat><value>1.9816155</value></relativerisk><relativerisk><age>31</age><sex>1</sex><cat>0</cat><value>0.9575029</value></relativerisk><relativerisk><age>31</age><sex>1</sex><cat>1</cat><value>1.0</value></relativerisk><relativerisk><age>31</age><sex>1</sex><cat>2</cat><value>1.0539639</value></relativerisk><relativerisk><age>31</age><sex>1</sex><cat>3</cat><value>1.1208686</value></relativerisk><relativerisk><age>31</age><sex>1</sex><cat>4</cat><value>1.2027197</value></relativerisk><relativerisk><age>31</age><sex>1</sex><cat>5</cat><value>1.3032134</value></relativerisk><relativerisk><age>31</age><sex>1</sex><cat>6</cat><value>1.4278284</value></relativerisk><relativerisk><age>31</age><sex>1</sex><cat>7</cat><value>1.5843619</value></relativerisk><relativerisk><age>31</age><sex>1</sex><cat>8</cat><value>1.9798563</value></relativerisk><relativerisk><age>32</age><sex>0</sex><cat>0</cat><value>0.94707257</value></relativerisk><relativerisk><age>32</age><sex>0</sex><cat>1</cat><value>1.0</value></relativerisk><relativerisk><age>32</age><sex>0</sex><cat>2</cat><value>1.0634289</value></relativerisk><relativerisk><age>32</age><sex>0</sex><cat>3</cat><value>1.1391001</value></relativerisk><relativerisk><age>32</age><sex>0</sex><cat>4</cat><value>1.227939</value></relativerisk><relativerisk><age>32</age><sex>0</sex><cat>5</cat><value>1.3319174</value></relativerisk><relativerisk><age>32</age><sex>0</sex><cat>6</cat><value>1.4539738</value></relativerisk><relativerisk><age>32</age><sex>0</sex><cat>7</cat><value>1.5980685</value></relativerisk><relativerisk><age>32</age><sex>0</sex><cat>8</cat><value>1.9816155</value></relativerisk><relativerisk><age>32</age><sex>1</sex><cat>0</cat><value>0.9575029</value></relativerisk><relativerisk><age>32</age><sex>1</sex><cat>1</cat><value>1.0</value></relativerisk><relativerisk><age>32</age><sex>1</sex><cat>2</cat><value>1.0539639</value></relativerisk><relativerisk><age>32</age><sex>1</sex><cat>3</cat><value>1.1208686</value></relativerisk><relativerisk><age>32</age><sex>1</sex><cat>4</cat><value>1.2027197</value></relativerisk><relativerisk><age>32</age><sex>1</sex><cat>5</cat><value>1.3032134</value></relativerisk><relativerisk><age>32</age><sex>1</sex><cat>6</cat><value>1.4278284</value></relativerisk><relativerisk><age>32</age><sex>1</sex><cat>7</cat><value>1.5843619</value></relativerisk><relativerisk><age>32</age><sex>1</sex><cat>8</cat><value>1.9798563</value></relativerisk><relativerisk><age>33</age><sex>0</sex><cat>0</cat><value>0.94707257</value></relativerisk><relativerisk><age>33</age><sex>0</sex><cat>1</cat><value>1.0</value></relativerisk><relativerisk><age>33</age><sex>0</sex><cat>2</cat><value>1.0634289</value></relativerisk><relativerisk><age>33</age><sex>0</sex><cat>3</cat><value>1.1391001</value></relativerisk><relativerisk><age>33</age><sex>0</sex><cat>4</cat><value>1.227939</value></relativerisk><relativerisk><age>33</age><sex>0</sex><cat>5</cat><value>1.3319174</value></relativerisk><relativerisk><age>33</age><sex>0</sex><cat>6</cat><value>1.4539738</value></relativerisk><relativerisk><age>33</age><sex>0</sex><cat>7</cat><value>1.5980685</value></relativerisk><relativerisk><age>33</age><sex>0</sex><cat>8</cat><value>1.9816155</value></relativerisk><relativerisk><age>33</age><sex>1</sex><cat>0</cat><value>0.9575029</value></relativerisk><relativerisk><age>33</age><sex>1</sex><cat>1</cat><value>1.0</value></relativerisk><relativerisk><age>33</age><sex>1</sex><cat>2</cat><value>1.0539639</value></relativerisk><relativerisk><age>33</age><sex>1</sex><cat>3</cat><value>1.1208686</value></relativerisk><relativerisk><age>33</age><sex>1</sex><cat>4</cat><value>1.2027197</value></relativerisk><relativerisk><age>33</age><sex>1</sex><cat>5</cat><value>1.3032134</value></relativerisk><relativerisk><age>33</age><sex>1</sex><cat>6</cat><value>1.4278284</value></relativerisk><relativerisk><age>33</age><sex>1</sex><cat>7</cat><value>1.5843619</value></relativerisk><relativerisk><age>33</age><sex>1</sex><cat>8</cat><value>1.9798563</value></relativerisk><relativerisk><age>34</age><sex>0</sex><cat>0</cat><value>0.94707257</value></relativerisk><relativerisk><age>34</age><sex>0</sex><cat>1</cat><value>1.0</value></relativerisk><relativerisk><age>34</age><sex>0</sex><cat>2</cat><value>1.0634289</value></relativerisk><relativerisk><age>34</age><sex>0</sex><cat>3</cat><value>1.1391001</value></relativerisk><relativerisk><age>34</age><sex>0</sex><cat>4</cat><value>1.227939</value></relativerisk><relativerisk><age>34</age><sex>0</sex><cat>5</cat><value>1.3319174</value></relativerisk><relativerisk><age>34</age><sex>0</sex><cat>6</cat><value>1.4539738</value></relativerisk><relativerisk><age>34</age><sex>0</sex><cat>7</cat><value>1.5980685</value></relativerisk><relativerisk><age>34</age><sex>0</sex><cat>8</cat><value>1.9816155</value></relativerisk><relativerisk><age>34</age><sex>1</sex><cat>0</cat><value>0.9575029</value></relativerisk><relativerisk><age>34</age><sex>1</sex><cat>1</cat><value>1.0</value></relativerisk><relativerisk><age>34</age><sex>1</sex><cat>2</cat><value>1.0539639</value></relativerisk><relativerisk><age>34</age><sex>1</sex><cat>3</cat><value>1.1208686</value></relativerisk><relativerisk><age>34</age><sex>1</sex><cat>4</cat><value>1.2027197</value></relativerisk><relativerisk><age>34</age><sex>1</sex><cat>5</cat><value>1.3032134</value></relativerisk><relativerisk><age>34</age><sex>1</sex><cat>6</cat><value>1.4278284</value></relativerisk><relativerisk><age>34</age><sex>1</sex><cat>7</cat><value>1.5843619</value></relativerisk><relativerisk><age>34</age><sex>1</sex><cat>8</cat><value>1.9798563</value></relativerisk><relativerisk><age>35</age><sex>0</sex><cat>0</cat><value>0.94707257</value></relativerisk><relativerisk><age>35</age><sex>0</sex><cat>1</cat><value>1.0</value></relativerisk><relativerisk><age>35</age><sex>0</sex><cat>2</cat><value>1.0634289</value></relativerisk><relativerisk><age>35</age><sex>0</sex><cat>3</cat><value>1.1391001</value></relativerisk><relativerisk><age>35</age><sex>0</sex><cat>4</cat><value>1.227939</value></relativerisk><relativerisk><age>35</age><sex>0</sex><cat>5</cat><value>1.3319174</value></relativerisk><relativerisk><age>35</age><sex>0</sex><cat>6</cat><value>1.4539738</value></relativerisk><relativerisk><age>35</age><sex>0</sex><cat>7</cat><value>1.5980685</value></relativerisk><relativerisk><age>35</age><sex>0</sex><cat>8</cat><value>1.9816155</value></relativerisk><relativerisk><age>35</age><sex>1</sex><cat>0</cat><value>0.9575029</value></relativerisk><relativerisk><age>35</age><sex>1</sex><cat>1</cat><value>1.0</value></relativerisk><relativerisk><age>35</age><sex>1</sex><cat>2</cat><value>1.0539639</value></relativerisk><relativerisk><age>35</age><sex>1</sex><cat>3</cat><value>1.1208686</value></relativerisk><relativerisk><age>35</age><sex>1</sex><cat>4</cat><value>1.2027197</value></relativerisk><relativerisk><age>35</age><sex>1</sex><cat>5</cat><value>1.3032134</value></relativerisk><relativerisk><age>35</age><sex>1</sex><cat>6</cat><value>1.4278284</value></relativerisk><relativerisk><age>35</age><sex>1</sex><cat>7</cat><value>1.5843619</value></relativerisk><relativerisk><age>35</age><sex>1</sex><cat>8</cat><value>1.9798563</value></relativerisk><relativerisk><age>36</age><sex>0</sex><cat>0</cat><value>0.9469844</value></relativerisk><relativerisk><age>36</age><sex>0</sex><cat>1</cat><value>1.0</value></relativerisk><relativerisk><age>36</age><sex>0</sex><cat>2</cat><value>1.0635582</value></relativerisk><relativerisk><age>36</age><sex>0</sex><cat>3</cat><value>1.139417</value></relativerisk><relativerisk><age>36</age><sex>0</sex><cat>4</cat><value>1.2285221</value></relativerisk><relativerisk><age>36</age><sex>0</sex><cat>5</cat><value>1.3328733</value></relativerisk><relativerisk><age>36</age><sex>0</sex><cat>6</cat><value>1.4554493</value></relativerisk><relativerisk><age>36</age><sex>0</sex><cat>7</cat><value>1.6002669</value></relativerisk><relativerisk><age>36</age><sex>0</sex><cat>8</cat><value>1.9864316</value></relativerisk><relativerisk><age>36</age><sex>1</sex><cat>0</cat><value>0.95611995</value></relativerisk><relativerisk><age>36</age><sex>1</sex><cat>1</cat><value>1.0</value></relativerisk><relativerisk><age>36</age><sex>1</sex><cat>2</cat><value>1.0558442</value></relativerisk><relativerisk><age>36</age><sex>1</sex><cat>3</cat><value>1.1252619</value></relativerisk><relativerisk><age>36</age><sex>1</sex><cat>4</cat><value>1.2104385</value></relativerisk><relativerisk><age>36</age><sex>1</sex><cat>5</cat><value>1.3153555</value></relativerisk><relativerisk><age>36</age><sex>1</sex><cat>6</cat><value>1.4459174</value></relativerisk><relativerisk><age>36</age><sex>1</sex><cat>7</cat><value>1.6105511</value></relativerisk><relativerisk><age>36</age><sex>1</sex><cat>8</cat><value>2.029733</value></relativerisk><relativerisk><age>37</age><sex>0</sex><cat>0</cat><value>0.946712</value></relativerisk><relativerisk><age>37</age><sex>0</sex><cat>1</cat><value>1.0</value></relativerisk><relativerisk><age>37</age><sex>0</sex><cat>2</cat><value>1.063919</value></relativerisk><relativerisk><age>37</age><sex>0</sex><cat>3</cat><value>1.1402563</value></relativerisk><relativerisk><age>37</age><sex>0</sex><cat>4</cat><value>1.2299874</value></relativerisk><relativerisk><age>37</age><sex>0</sex><cat>5</cat><value>1.3351561</value></relativerisk><relativerisk><age>37</age><sex>0</sex><cat>6</cat><value>1.4588026</value></relativerisk><relativerisk><age>37</age><sex>0</sex><cat>7</cat><value>1.6050304</value></relativerisk><relativerisk><age>37</age><sex>0</sex><cat>8</cat><value>1.9958498</value></relativerisk><relativerisk><age>37</age><sex>1</sex><cat>0</cat><value>0.9547954</value></relativerisk><relativerisk><age>37</age><sex>1</sex><cat>1</cat><value>1.0</value></relativerisk><relativerisk><age>37</age><sex>1</sex><cat>2</cat><value>1.0576212</value></relativerisk><relativerisk><age>37</age><sex>1</sex><cat>3</cat><value>1.1293818</value></relativerisk><relativerisk><age>37</age><sex>1</sex><cat>4</cat><value>1.2176186</value></relativerisk><relativerisk><age>37</age><sex>1</sex><cat>5</cat><value>1.3265572</value></relativerisk><relativerisk><age>37</age><sex>1</sex><cat>6</cat><value>1.4624672</value></relativerisk><relativerisk><age>37</age><sex>1</sex><cat>7</cat><value>1.6343164</value></relativerisk><relativerisk><age>37</age><sex>1</sex><cat>8</cat><value>2.074321</value></relativerisk><relativerisk><age>38</age><sex>0</sex><cat>0</cat><value>0.9462696</value></relativerisk><relativerisk><age>38</age><sex>0</sex><cat>1</cat><value>1.0</value></relativerisk><relativerisk><age>38</age><sex>0</sex><cat>2</cat><value>1.0644941</value></relativerisk><relativerisk><age>38</age><sex>0</sex><cat>3</cat><value>1.1415794</value></relativerisk><relativerisk><age>38</age><sex>0</sex><cat>4</cat><value>1.2322711</value></relativerisk><relativerisk><age>38</age><sex>0</sex><cat>5</cat><value>1.3386718</value></relativerisk><relativerisk><age>38</age><sex>0</sex><cat>6</cat><value>1.4639046</value></relativerisk><relativerisk><age>38</age><sex>0</sex><cat>7</cat><value>1.612188</value></relativerisk><relativerisk><age>38</age><sex>0</sex><cat>8</cat><value>2.0095904</value></relativerisk><relativerisk><age>38</age><sex>1</sex><cat>0</cat><value>0.9535216</value></relativerisk><relativerisk><age>38</age><sex>1</sex><cat>1</cat><value>1.0</value></relativerisk><relativerisk><age>38</age><sex>1</sex><cat>2</cat><value>1.0593071</value></relativerisk><relativerisk><age>38</age><sex>1</sex><cat>3</cat><value>1.133258</value></relativerisk><relativerisk><age>38</age><sex>1</sex><cat>4</cat><value>1.2243141</value></relativerisk><relativerisk><age>38</age><sex>1</sex><cat>5</cat><value>1.3369057</value></relativerisk><relativerisk><age>38</age><sex>1</sex><cat>6</cat><value>1.4776093</value></relativerisk><relativerisk><age>38</age><sex>1</sex><cat>7</cat><value>1.6558461</value></relativerisk><relativerisk><age>38</age><sex>1</sex><cat>8</cat><value>2.1139379</value></relativerisk><relativerisk><age>39</age><sex>0</sex><cat>0</cat><value>0.9456703</value></relativerisk><relativerisk><age>39</age><sex>0</sex><cat>1</cat><value>1.0</value></relativerisk><relativerisk><age>39</age><sex>0</sex><cat>2</cat><value>1.0652674</value></relativerisk><relativerisk><age>39</age><sex>0</sex><cat>3</cat><value>1.1433513</value></relativerisk><relativerisk><age>39</age><sex>0</sex><cat>4</cat><value>1.235316</value></relativerisk><relativerisk><age>39</age><sex>0</sex><cat>5</cat><value>1.3433375</value></relativerisk><relativerisk><age>39</age><sex>0</sex><cat>6</cat><value>1.4706424</value></relativerisk><relativerisk><age>39</age><sex>0</sex><cat>7</cat><value>1.6215924</value></relativerisk><relativerisk><age>39</age><sex>0</sex><cat>8</cat><value>2.0274253</value></relativerisk><relativerisk><age>39</age><sex>1</sex><cat>0</cat><value>0.9522788</value></relativerisk><relativerisk><age>39</age><sex>1</sex><cat>1</cat><value>1.0</value></relativerisk><relativerisk><age>39</age><sex>1</sex><cat>2</cat><value>1.0609311</value></relativerisk><relativerisk><age>39</age><sex>1</sex><cat>3</cat><value>1.1369627</value></relativerisk><relativerisk><age>39</age><sex>1</sex><cat>4</cat><value>1.2306578</value></relativerisk><relativerisk><age>39</age><sex>1</sex><cat>5</cat><value>1.3466189</value></relativerisk><relativerisk><age>39</age><sex>1</sex><cat>6</cat><value>1.4916794</value></relativerisk><relativerisk><age>39</age><sex>1</sex><cat>7</cat><value>1.6756406</value></relativerisk><relativerisk><age>39</age><sex>1</sex><cat>8</cat><value>2.1495671</value></relativerisk><relativerisk><age>40</age><sex>0</sex><cat>0</cat><value>0.94492656</value></relativerisk><relativerisk><age>40</age><sex>0</sex><cat>1</cat><value>1.0</value></relativerisk><relativerisk><age>40</age><sex>0</sex><cat>2</cat><value>1.0662245</value></relativerisk><relativerisk><age>40</age><sex>0</sex><cat>3</cat><value>1.1455401</value></relativerisk><relativerisk><age>40</age><sex>0</sex><cat>4</cat><value>1.2390703</value></relativerisk><relativerisk><age>40</age><sex>0</sex><cat>5</cat><value>1.3490789</value></relativerisk><relativerisk><age>40</age><sex>0</sex><cat>6</cat><value>1.4789165</value></relativerisk><relativerisk><age>40</age><sex>0</sex><cat>7</cat><value>1.6331168</value></relativerisk><relativerisk><age>40</age><sex>0</sex><cat>8</cat><value>2.0491695</value></relativerisk><relativerisk><age>40</age><sex>1</sex><cat>0</cat><value>0.9510414</value></relativerisk><relativerisk><age>40</age><sex>1</sex><cat>1</cat><value>1.0</value></relativerisk><relativerisk><age>40</age><sex>1</sex><cat>2</cat><value>1.0625317</value></relativerisk><relativerisk><age>40</age><sex>1</sex><cat>3</cat><value>1.1405904</value></relativerisk><relativerisk><age>40</age><sex>1</sex><cat>4</cat><value>1.2368249</value></relativerisk><relativerisk><age>40</age><sex>1</sex><cat>5</cat><value>1.3559849</value></relativerisk><relativerisk><age>40</age><sex>1</sex><cat>6</cat><value>1.5051262</value></relativerisk><relativerisk><age>40</age><sex>1</sex><cat>7</cat><value>1.6943758</value></relativerisk><relativerisk><age>40</age><sex>1</sex><cat>8</cat><value>2.1825814</value></relativerisk><relativerisk><age>41</age><sex>0</sex><cat>0</cat><value>0.9440501</value></relativerisk><relativerisk><age>41</age><sex>0</sex><cat>1</cat><value>1.0</value></relativerisk><relativerisk><age>41</age><sex>0</sex><cat>2</cat><value>1.0673512</value></relativerisk><relativerisk><age>41</age><sex>0</sex><cat>3</cat><value>1.148116</value></relativerisk><relativerisk><age>41</age><sex>0</sex><cat>4</cat><value>1.2434863</value></relativerisk><relativerisk><age>41</age><sex>0</sex><cat>5</cat><value>1.3558284</value></relativerisk><relativerisk><age>41</age><sex>0</sex><cat>6</cat><value>1.4886383</value></relativerisk><relativerisk><age>41</age><sex>0</sex><cat>7</cat><value>1.64665</value></relativerisk><relativerisk><age>41</age><sex>0</sex><cat>8</cat><value>2.0746737</value></relativerisk><relativerisk><age>41</age><sex>1</sex><cat>0</cat><value>0.94978267</value></relativerisk><relativerisk><age>41</age><sex>1</sex><cat>1</cat><value>1.0</value></relativerisk><relativerisk><age>41</age><sex>1</sex><cat>2</cat><value>1.0641494</value></relativerisk><relativerisk><age>41</age><sex>1</sex><cat>3</cat><value>1.144241</value></relativerisk><relativerisk><age>41</age><sex>1</sex><cat>4</cat><value>1.2429999</value></relativerisk><relativerisk><age>41</age><sex>1</sex><cat>5</cat><value>1.3653105</value></relativerisk><relativerisk><age>41</age><sex>1</sex><cat>6</cat><value>1.5184304</value></relativerisk><relativerisk><age>41</age><sex>1</sex><cat>7</cat><value>1.7127808</value></relativerisk><relativerisk><age>41</age><sex>1</sex><cat>8</cat><value>2.2144895</value></relativerisk><relativerisk><age>42</age><sex>0</sex><cat>0</cat><value>0.94305193</value></relativerisk><relativerisk><age>42</age><sex>0</sex><cat>1</cat><value>1.0</value></relativerisk><relativerisk><age>42</age><sex>0</sex><cat>2</cat><value>1.0686349</value></relativerisk><relativerisk><age>42</age><sex>0</sex><cat>3</cat><value>1.1510513</value></relativerisk><relativerisk><age>42</age><sex>0</sex><cat>4</cat><value>1.2485198</value></relativerisk><relativerisk><age>42</age><sex>0</sex><cat>5</cat><value>1.3635246</value></relativerisk><relativerisk><age>42</age><sex>0</sex><cat>6</cat><value>1.4997276</value></relativerisk><relativerisk><age>42</age><sex>0</sex><cat>7</cat><value>1.6620934</value></relativerisk><relativerisk><age>42</age><sex>0</sex><cat>8</cat><value>2.103815</value></relativerisk><relativerisk><age>42</age><sex>1</sex><cat>0</cat><value>0.9484783</value></relativerisk><relativerisk><age>42</age><sex>1</sex><cat>1</cat><value>1.0</value></relativerisk><relativerisk><age>42</age><sex>1</sex><cat>2</cat><value>1.0658213</value></relativerisk><relativerisk><age>42</age><sex>1</sex><cat>3</cat><value>1.148007</value></relativerisk><relativerisk><age>42</age><sex>1</sex><cat>4</cat><value>1.249356</value></relativerisk><relativerisk><age>42</age><sex>1</sex><cat>5</cat><value>1.3748842</value></relativerisk><relativerisk><age>42</age><sex>1</sex><cat>6</cat><value>1.5320463</value></relativerisk><relativerisk><age>42</age><sex>1</sex><cat>7</cat><value>1.7315502</value></relativerisk><relativerisk><age>42</age><sex>1</sex><cat>8</cat><value>2.2467475</value></relativerisk><relativerisk><age>43</age><sex>0</sex><cat>0</cat><value>0.94194275</value></relativerisk><relativerisk><age>43</age><sex>0</sex><cat>1</cat><value>1.0</value></relativerisk><relativerisk><age>43</age><sex>0</sex><cat>2</cat><value>1.0700632</value></relativerisk><relativerisk><age>43</age><sex>0</sex><cat>3</cat><value>1.1543199</value></relativerisk><relativerisk><age>43</age><sex>0</sex><cat>4</cat><value>1.2541296</value></relativerisk><relativerisk><age>43</age><sex>0</sex><cat>5</cat><value>1.3721099</value></relativerisk><relativerisk><age>43</age><sex>0</sex><cat>6</cat><value>1.512111</value></relativerisk><relativerisk><age>43</age><sex>0</sex><cat>7</cat><value>1.6793584</value></relativerisk><relativerisk><age>43</age><sex>0</sex><cat>8</cat><value>2.1364934</value></relativerisk><relativerisk><age>43</age><sex>1</sex><cat>0</cat><value>0.94710815</value></relativerisk><relativerisk><age>43</age><sex>1</sex><cat>1</cat><value>1.0</value></relativerisk><relativerisk><age>43</age><sex>1</sex><cat>2</cat><value>1.0675786</value></relativerisk><relativerisk><age>43</age><sex>1</sex><cat>3</cat><value>1.1519667</value></relativerisk><relativerisk><age>43</age><sex>1</sex><cat>4</cat><value>1.2560405</value></relativerisk><relativerisk><age>43</age><sex>1</sex><cat>5</cat><value>1.384954</value></relativerisk><relativerisk><age>43</age><sex>1</sex><cat>6</cat><value>1.5463682</value></relativerisk><relativerisk><age>43</age><sex>1</sex><cat>7</cat><value>1.7512909</value></relativerisk><relativerisk><age>43</age><sex>1</sex><cat>8</cat><value>2.2806492</value></relativerisk><relativerisk><age>44</age><sex>0</sex><cat>0</cat><value>0.9407328</value></relativerisk><relativerisk><age>44</age><sex>0</sex><cat>1</cat><value>1.0</value></relativerisk><relativerisk><age>44</age><sex>0</sex><cat>2</cat><value>1.0716244</value></relativerisk><relativerisk><age>44</age><sex>0</sex><cat>3</cat><value>1.1578966</value></relativerisk><relativerisk><age>44</age><sex>0</sex><cat>4</cat><value>1.2602767</value></relativerisk><relativerisk><age>44</age><sex>0</sex><cat>5</cat><value>1.3815304</value></relativerisk><relativerisk><age>44</age><sex>0</sex><cat>6</cat><value>1.5257196</value></relativerisk><relativerisk><age>44</age><sex>0</sex><cat>7</cat><value>1.6983631</value></relativerisk><relativerisk><age>44</age><sex>0</sex><cat>8</cat><value>2.1726239</value></relativerisk><relativerisk><age>44</age><sex>1</sex><cat>0</cat><value>0.9456573</value></relativerisk><relativerisk><age>44</age><sex>1</sex><cat>1</cat><value>1.0</value></relativerisk><relativerisk><age>44</age><sex>1</sex><cat>2</cat><value>1.0694454</value></relativerisk><relativerisk><age>44</age><sex>1</sex><cat>3</cat><value>1.156181</value></relativerisk><relativerisk><age>44</age><sex>1</sex><cat>4</cat><value>1.2631699</value></relativerisk><relativerisk><age>44</age><sex>1</sex><cat>5</cat><value>1.3957188</value></relativerisk><relativerisk><age>44</age><sex>1</sex><cat>6</cat><value>1.5617161</value></relativerisk><relativerisk><age>44</age><sex>1</sex><cat>7</cat><value>1.7725009</value></relativerisk><relativerisk><age>44</age><sex>1</sex><cat>8</cat><value>2.317277</value></relativerisk><relativerisk><age>45</age><sex>0</sex><cat>0</cat><value>0.9394317</value></relativerisk><relativerisk><age>45</age><sex>0</sex><cat>1</cat><value>1.0</value></relativerisk><relativerisk><age>45</age><sex>0</sex><cat>2</cat><value>1.0733073</value></relativerisk><relativerisk><age>45</age><sex>0</sex><cat>3</cat><value>1.1617578</value></relativerisk><relativerisk><age>45</age><sex>0</sex><cat>4</cat><value>1.266923</value></relativerisk><relativerisk><age>45</age><sex>0</sex><cat>5</cat><value>1.3917344</value></relativerisk><relativerisk><age>45</age><sex>0</sex><cat>6</cat><value>1.5404884</value></relativerisk><relativerisk><age>45</age><sex>0</sex><cat>7</cat><value>1.7190307</value></relativerisk><relativerisk><age>45</age><sex>0</sex><cat>8</cat><value>2.2121332</value></relativerisk><relativerisk><age>45</age><sex>1</sex><cat>0</cat><value>0.9441158</value></relativerisk><relativerisk><age>45</age><sex>1</sex><cat>1</cat><value>1.0</value></relativerisk><relativerisk><age>45</age><sex>1</sex><cat>2</cat><value>1.0714384</value></relativerisk><relativerisk><age>45</age><sex>1</sex><cat>3</cat><value>1.1606942</value></relativerisk><relativerisk><age>45</age><sex>1</sex><cat>4</cat><value>1.2708309</value></relativerisk><relativerisk><age>45</age><sex>1</sex><cat>5</cat><value>1.4073287</value></relativerisk><relativerisk><age>45</age><sex>1</sex><cat>6</cat><value>1.5783356</value></relativerisk><relativerisk><age>45</age><sex>1</sex><cat>7</cat><value>1.7955687</value></relativerisk><relativerisk><age>45</age><sex>1</sex><cat>8</cat><value>2.3574996</value></relativerisk><relativerisk><age>46</age><sex>0</sex><cat>0</cat><value>0.9380492</value></relativerisk><relativerisk><age>46</age><sex>0</sex><cat>1</cat><value>1.0</value></relativerisk><relativerisk><age>46</age><sex>0</sex><cat>2</cat><value>1.0751007</value></relativerisk><relativerisk><age>46</age><sex>0</sex><cat>3</cat><value>1.1658801</value></relativerisk><relativerisk><age>46</age><sex>0</sex><cat>4</cat><value>1.2740324</value></relativerisk><relativerisk><age>46</age><sex>0</sex><cat>5</cat><value>1.4026719</value></relativerisk><relativerisk><age>46</age><sex>0</sex><cat>6</cat><value>1.5563544</value></relativerisk><relativerisk><age>46</age><sex>0</sex><cat>7</cat><value>1.741288</value></relativerisk><relativerisk><age>46</age><sex>0</sex><cat>8</cat><value>2.2549562</value></relativerisk><relativerisk><age>46</age><sex>1</sex><cat>0</cat><value>0.94247806</value></relativerisk><relativerisk><age>46</age><sex>1</sex><cat>1</cat><value>1.0</value></relativerisk><relativerisk><age>46</age><sex>1</sex><cat>2</cat><value>1.0735685</value></relativerisk><relativerisk><age>46</age><sex>1</sex><cat>3</cat><value>1.1655356</value></relativerisk><relativerisk><age>46</age><sex>1</sex><cat>4</cat><value>1.2790824</value></relativerisk><relativerisk><age>46</age><sex>1</sex><cat>5</cat><value>1.4198903</value></relativerisk><relativerisk><age>46</age><sex>1</sex><cat>6</cat><value>1.5964063</value></relativerisk><relativerisk><age>46</age><sex>1</sex><cat>7</cat><value>1.8207852</value></relativerisk><relativerisk><age>46</age><sex>1</sex><cat>8</cat><value>2.4019964</value></relativerisk><relativerisk><age>47</age><sex>0</sex><cat>0</cat><value>0.9365943</value></relativerisk><relativerisk><age>47</age><sex>0</sex><cat>1</cat><value>1.0</value></relativerisk><relativerisk><age>47</age><sex>0</sex><cat>2</cat><value>1.0769942</value></relativerisk><relativerisk><age>47</age><sex>0</sex><cat>3</cat><value>1.1702408</value></relativerisk><relativerisk><age>47</age><sex>0</sex><cat>4</cat><value>1.281569</value></relativerisk><relativerisk><age>47</age><sex>0</sex><cat>5</cat><value>1.4142939</value></relativerisk><relativerisk><age>47</age><sex>0</sex><cat>6</cat><value>1.5732561</value></relativerisk><relativerisk><age>47</age><sex>0</sex><cat>7</cat><value>1.7650629</value></relativerisk><relativerisk><age>47</age><sex>0</sex><cat>8</cat><value>2.3010323</value></relativerisk><relativerisk><age>47</age><sex>1</sex><cat>0</cat><value>0.9407421</value></relativerisk><relativerisk><age>47</age><sex>1</sex><cat>1</cat><value>1.0</value></relativerisk><relativerisk><age>47</age><sex>1</sex><cat>2</cat><value>1.075841</value></relativerisk><relativerisk><age>47</age><sex>1</sex><cat>3</cat><value>1.1707215</value></relativerisk><relativerisk><age>47</age><sex>1</sex><cat>4</cat><value>1.2879612</value></relativerisk><relativerisk><age>47</age><sex>1</sex><cat>5</cat><value>1.4334736</value></relativerisk><relativerisk><age>47</age><sex>1</sex><cat>6</cat><value>1.6160522</value></relativerisk><relativerisk><age>47</age><sex>1</sex><cat>7</cat><value>1.84836</value></relativerisk><relativerisk><age>47</age><sex>1</sex><cat>8</cat><value>2.45129</value></relativerisk><relativerisk><age>48</age><sex>0</sex><cat>0</cat><value>0.935076</value></relativerisk><relativerisk><age>48</age><sex>0</sex><cat>1</cat><value>1.0</value></relativerisk><relativerisk><age>48</age><sex>0</sex><cat>2</cat><value>1.0789772</value></relativerisk><relativerisk><age>48</age><sex>0</sex><cat>3</cat><value>1.1748177</value></relativerisk><relativerisk><age>48</age><sex>0</sex><cat>4</cat><value>1.2894981</value></relativerisk><relativerisk><age>48</age><sex>0</sex><cat>5</cat><value>1.4265524</value></relativerisk><relativerisk><age>48</age><sex>0</sex><cat>6</cat><value>1.591133</value></relativerisk><relativerisk><age>48</age><sex>0</sex><cat>7</cat><value>1.790285</value></relativerisk><relativerisk><age>48</age><sex>0</sex><cat>8</cat><value>2.3503027</value></relativerisk><relativerisk><age>48</age><sex>1</sex><cat>0</cat><value>0.9389087</value></relativerisk><relativerisk><age>48</age><sex>1</sex><cat>1</cat><value>1.0</value></relativerisk><relativerisk><age>48</age><sex>1</sex><cat>2</cat><value>1.0782573</value></relativerisk><relativerisk><age>48</age><sex>1</sex><cat>3</cat><value>1.1762589</value></relativerisk><relativerisk><age>48</age><sex>1</sex><cat>4</cat><value>1.2974863</value></relativerisk><relativerisk><age>48</age><sex>1</sex><cat>5</cat><value>1.4481202</value></relativerisk><relativerisk><age>48</age><sex>1</sex><cat>6</cat><value>1.637354</value></relativerisk><relativerisk><age>48</age><sex>1</sex><cat>7</cat><value>1.8784395</value></relativerisk><relativerisk><age>48</age><sex>1</sex><cat>8</cat><value>2.5057826</value></relativerisk><relativerisk><age>49</age><sex>0</sex><cat>0</cat><value>0.933503</value></relativerisk><relativerisk><age>49</age><sex>0</sex><cat>1</cat><value>1.0</value></relativerisk><relativerisk><age>49</age><sex>0</sex><cat>2</cat><value>1.0810398</value></relativerisk><relativerisk><age>49</age><sex>0</sex><cat>3</cat><value>1.1795889</value></relativerisk><relativerisk><age>49</age><sex>0</sex><cat>4</cat><value>1.297785</value></relativerisk><relativerisk><age>49</age><sex>0</sex><cat>5</cat><value>1.4393997</value></relativerisk><relativerisk><age>49</age><sex>0</sex><cat>6</cat><value>1.6099246</value></relativerisk><relativerisk><age>49</age><sex>0</sex><cat>7</cat><value>1.8168831</value></relativerisk><relativerisk><age>49</age><sex>0</sex><cat>8</cat><value>2.4027097</value></relativerisk><relativerisk><age>49</age><sex>1</sex><cat>0</cat><value>0.936981</value></relativerisk><relativerisk><age>49</age><sex>1</sex><cat>1</cat><value>1.0</value></relativerisk><relativerisk><age>49</age><sex>1</sex><cat>2</cat><value>1.0808156</value></relativerisk><relativerisk><age>49</age><sex>1</sex><cat>3</cat><value>1.1821471</value></relativerisk><relativerisk><age>49</age><sex>1</sex><cat>4</cat><value>1.3076628</value></relativerisk><relativerisk><age>49</age><sex>1</sex><cat>5</cat><value>1.46385</value></relativerisk><relativerisk><age>49</age><sex>1</sex><cat>6</cat><value>1.6603599</value></relativerisk><relativerisk><age>49</age><sex>1</sex><cat>7</cat><value>1.9111221</value></relativerisk><relativerisk><age>49</age><sex>1</sex><cat>8</cat><value>2.5657892</value></relativerisk><relativerisk><age>50</age><sex>0</sex><cat>0</cat><value>0.9361175</value></relativerisk><relativerisk><age>50</age><sex>0</sex><cat>1</cat><value>1.0</value></relativerisk><relativerisk><age>50</age><sex>0</sex><cat>2</cat><value>1.0773991</value></relativerisk><relativerisk><age>50</age><sex>0</sex><cat>3</cat><value>1.1711782</value></relativerisk><relativerisk><age>50</age><sex>0</sex><cat>4</cat><value>1.2831676</value></relativerisk><relativerisk><age>50</age><sex>0</sex><cat>5</cat><value>1.4166683</value></relativerisk><relativerisk><age>50</age><sex>0</sex><cat>6</cat><value>1.5765096</value></relativerisk><relativerisk><age>50</age><sex>0</sex><cat>7</cat><value>1.7692827</value></relativerisk><relativerisk><age>50</age><sex>0</sex><cat>8</cat><value>2.2991085</value></relativerisk><relativerisk><age>50</age><sex>1</sex><cat>0</cat><value>0.939385</value></relativerisk><relativerisk><age>50</age><sex>1</sex><cat>1</cat><value>1.0</value></relativerisk><relativerisk><age>50</age><sex>1</sex><cat>2</cat><value>1.0763403</value></relativerisk><relativerisk><age>50</age><sex>1</sex><cat>3</cat><value>1.1733199</value></relativerisk><relativerisk><age>50</age><sex>1</sex><cat>4</cat><value>1.2937323</value></relativerisk><relativerisk><age>50</age><sex>1</sex><cat>5</cat><value>1.4431853</value></relativerisk><relativerisk><age>50</age><sex>1</sex><cat>6</cat><value>1.6303498</value></relativerisk><relativerisk><age>50</age><sex>1</sex><cat>7</cat><value>1.8678056</value></relativerisk><relativerisk><age>50</age><sex>1</sex><cat>8</cat><value>2.319923</value></relativerisk><relativerisk><age>51</age><sex>0</sex><cat>0</cat><value>0.9345646</value></relativerisk><relativerisk><age>51</age><sex>0</sex><cat>1</cat><value>1.0</value></relativerisk><relativerisk><age>51</age><sex>0</sex><cat>2</cat><value>1.0794264</value></relativerisk><relativerisk><age>51</age><sex>0</sex><cat>3</cat><value>1.1758623</value></relativerisk><relativerisk><age>51</age><sex>0</sex><cat>4</cat><value>1.2912923</value></relativerisk><relativerisk><age>51</age><sex>0</sex><cat>5</cat><value>1.4292436</value></relativerisk><relativerisk><age>51</age><sex>0</sex><cat>6</cat><value>1.5948683</value></relativerisk><relativerisk><age>51</age><sex>0</sex><cat>7</cat><value>1.795211</value></relativerisk><relativerisk><age>51</age><sex>0</sex><cat>8</cat><value>2.3494573</value></relativerisk><relativerisk><age>51</age><sex>1</sex><cat>0</cat><value>0.93737966</value></relativerisk><relativerisk><age>51</age><sex>1</sex><cat>1</cat><value>1.0</value></relativerisk><relativerisk><age>51</age><sex>1</sex><cat>2</cat><value>1.0789794</value></relativerisk><relativerisk><age>51</age><sex>1</sex><cat>3</cat><value>1.1794775</value></relativerisk><relativerisk><age>51</age><sex>1</sex><cat>4</cat><value>1.3044883</value></relativerisk><relativerisk><age>51</age><sex>1</sex><cat>5</cat><value>1.4599574</value></relativerisk><relativerisk><age>51</age><sex>1</sex><cat>6</cat><value>1.6550703</value></relativerisk><relativerisk><age>51</age><sex>1</sex><cat>7</cat><value>1.9031731</value></relativerisk><relativerisk><age>51</age><sex>1</sex><cat>8</cat><value>2.3772693</value></relativerisk><relativerisk><age>52</age><sex>0</sex><cat>0</cat><value>0.9329842</value></relativerisk><relativerisk><age>52</age><sex>0</sex><cat>1</cat><value>1.0</value></relativerisk><relativerisk><age>52</age><sex>0</sex><cat>2</cat><value>1.0814981</value></relativerisk><relativerisk><age>52</age><sex>0</sex><cat>3</cat><value>1.1806618</value></relativerisk><relativerisk><age>52</age><sex>0</sex><cat>4</cat><value>1.2996402</value></relativerisk><relativerisk><age>52</age><sex>0</sex><cat>5</cat><value>1.4422036</value></relativerisk><relativerisk><age>52</age><sex>0</sex><cat>6</cat><value>1.6138508</value></relativerisk><relativerisk><age>52</age><sex>0</sex><cat>7</cat><value>1.8221155</value></relativerisk><relativerisk><age>52</age><sex>0</sex><cat>8</cat><value>2.4021912</value></relativerisk><relativerisk><age>52</age><sex>1</sex><cat>0</cat><value>0.9353018</value></relativerisk><relativerisk><age>52</age><sex>1</sex><cat>1</cat><value>1.0</value></relativerisk><relativerisk><age>52</age><sex>1</sex><cat>2</cat><value>1.0817318</value></relativerisk><relativerisk><age>52</age><sex>1</sex><cat>3</cat><value>1.1859257</value></relativerisk><relativerisk><age>52</age><sex>1</sex><cat>4</cat><value>1.3158034</value></relativerisk><relativerisk><age>52</age><sex>1</sex><cat>5</cat><value>1.4776887</value></relativerisk><relativerisk><age>52</age><sex>1</sex><cat>6</cat><value>1.6813446</value></relativerisk><relativerisk><age>52</age><sex>1</sex><cat>7</cat><value>1.9409792</value></relativerisk><relativerisk><age>52</age><sex>1</sex><cat>8</cat><value>2.4391534</value></relativerisk><relativerisk><age>53</age><sex>0</sex><cat>0</cat><value>0.93138367</value></relativerisk><relativerisk><age>53</age><sex>0</sex><cat>1</cat><value>1.0</value></relativerisk><relativerisk><age>53</age><sex>0</sex><cat>2</cat><value>1.0836056</value></relativerisk><relativerisk><age>53</age><sex>0</sex><cat>3</cat><value>1.1855569</value></relativerisk><relativerisk><age>53</age><sex>0</sex><cat>4</cat><value>1.3081793</value></relativerisk><relativerisk><age>53</age><sex>0</sex><cat>5</cat><value>1.4555026</value></relativerisk><relativerisk><age>53</age><sex>0</sex><cat>6</cat><value>1.6333967</value></relativerisk><relativerisk><age>53</age><sex>0</sex><cat>7</cat><value>1.8499212</value></relativerisk><relativerisk><age>53</age><sex>0</sex><cat>8</cat><value>2.457225</value></relativerisk><relativerisk><age>53</age><sex>1</sex><cat>0</cat><value>0.9331577</value></relativerisk><relativerisk><age>53</age><sex>1</sex><cat>1</cat><value>1.0</value></relativerisk><relativerisk><age>53</age><sex>1</sex><cat>2</cat><value>1.0845907</value></relativerisk><relativerisk><age>53</age><sex>1</sex><cat>3</cat><value>1.192651</value></relativerisk><relativerisk><age>53</age><sex>1</sex><cat>4</cat><value>1.3276582</value></relativerisk><relativerisk><age>53</age><sex>1</sex><cat>5</cat><value>1.4963578</value></relativerisk><relativerisk><age>53</age><sex>1</sex><cat>6</cat><value>1.7091564</value></relativerisk><relativerisk><age>53</age><sex>1</sex><cat>7</cat><value>1.9812275</value></relativerisk><relativerisk><age>53</age><sex>1</sex><cat>8</cat><value>2.5056634</value></relativerisk><relativerisk><age>54</age><sex>0</sex><cat>0</cat><value>0.92976993</value></relativerisk><relativerisk><age>54</age><sex>0</sex><cat>1</cat><value>1.0</value></relativerisk><relativerisk><age>54</age><sex>0</sex><cat>2</cat><value>1.0857402</value></relativerisk><relativerisk><age>54</age><sex>0</sex><cat>3</cat><value>1.1905286</value></relativerisk><relativerisk><age>54</age><sex>0</sex><cat>4</cat><value>1.3168784</value></relativerisk><relativerisk><age>54</age><sex>0</sex><cat>5</cat><value>1.4690952</value></relativerisk><relativerisk><age>54</age><sex>0</sex><cat>6</cat><value>1.6534454</value></relativerisk><relativerisk><age>54</age><sex>0</sex><cat>7</cat><value>1.878552</value></relativerisk><relativerisk><age>54</age><sex>0</sex><cat>8</cat><value>2.51447</value></relativerisk><relativerisk><age>54</age><sex>1</sex><cat>0</cat><value>0.9309538</value></relativerisk><relativerisk><age>54</age><sex>1</sex><cat>1</cat><value>1.0</value></relativerisk><relativerisk><age>54</age><sex>1</sex><cat>2</cat><value>1.0875486</value></relativerisk><relativerisk><age>54</age><sex>1</sex><cat>3</cat><value>1.199638</value></relativerisk><relativerisk><age>54</age><sex>1</sex><cat>4</cat><value>1.3400308</value></relativerisk><relativerisk><age>54</age><sex>1</sex><cat>5</cat><value>1.5159392</value></relativerisk><relativerisk><age>54</age><sex>1</sex><cat>6</cat><value>1.7384839</value></relativerisk><relativerisk><age>54</age><sex>1</sex><cat>7</cat><value>2.0239134</value></relativerisk><relativerisk><age>54</age><sex>1</sex><cat>8</cat><value>2.576877</value></relativerisk><relativerisk><age>55</age><sex>0</sex><cat>0</cat><value>0.92814964</value></relativerisk><relativerisk><age>55</age><sex>0</sex><cat>1</cat><value>1.0</value></relativerisk><relativerisk><age>55</age><sex>0</sex><cat>2</cat><value>1.0878937</value></relativerisk><relativerisk><age>55</age><sex>0</sex><cat>3</cat><value>1.1955584</value></relativerisk><relativerisk><age>55</age><sex>0</sex><cat>4</cat><value>1.3257066</value></relativerisk><relativerisk><age>55</age><sex>0</sex><cat>5</cat><value>1.4829367</value></relativerisk><relativerisk><age>55</age><sex>0</sex><cat>6</cat><value>1.6739365</value></relativerisk><relativerisk><age>55</age><sex>0</sex><cat>7</cat><value>1.907931</value></relativerisk><relativerisk><age>55</age><sex>0</sex><cat>8</cat><value>2.573834</value></relativerisk><relativerisk><age>55</age><sex>1</sex><cat>0</cat><value>0.92869675</value></relativerisk><relativerisk><age>55</age><sex>1</sex><cat>1</cat><value>1.0</value></relativerisk><relativerisk><age>55</age><sex>1</sex><cat>2</cat><value>1.090598</value></relativerisk><relativerisk><age>55</age><sex>1</sex><cat>3</cat><value>1.206871</value></relativerisk><relativerisk><age>55</age><sex>1</sex><cat>4</cat><value>1.3528979</value></relativerisk><relativerisk><age>55</age><sex>1</sex><cat>5</cat><value>1.5364051</value></relativerisk><relativerisk><age>55</age><sex>1</sex><cat>6</cat><value>1.7693012</value></relativerisk><relativerisk><age>55</age><sex>1</sex><cat>7</cat><value>2.0690267</value></relativerisk><relativerisk><age>55</age><sex>1</sex><cat>8</cat><value>2.6528664</value></relativerisk><relativerisk><age>56</age><sex>0</sex><cat>0</cat><value>0.9265292</value></relativerisk><relativerisk><age>56</age><sex>0</sex><cat>1</cat><value>1.0</value></relativerisk><relativerisk><age>56</age><sex>0</sex><cat>2</cat><value>1.0900578</value></relativerisk><relativerisk><age>56</age><sex>0</sex><cat>3</cat><value>1.2006283</value></relativerisk><relativerisk><age>56</age><sex>0</sex><cat>4</cat><value>1.334634</value></relativerisk><relativerisk><age>56</age><sex>0</sex><cat>5</cat><value>1.496983</value></relativerisk><relativerisk><age>56</age><sex>0</sex><cat>6</cat><value>1.6948099</value></relativerisk><relativerisk><age>56</age><sex>0</sex><cat>7</cat><value>1.9379816</value></relativerisk><relativerisk><age>56</age><sex>0</sex><cat>8</cat><value>2.6352217</value></relativerisk><relativerisk><age>56</age><sex>1</sex><cat>0</cat><value>0.9263932</value></relativerisk><relativerisk><age>56</age><sex>1</sex><cat>1</cat><value>1.0</value></relativerisk><relativerisk><age>56</age><sex>1</sex><cat>2</cat><value>1.0937312</value></relativerisk><relativerisk><age>56</age><sex>1</sex><cat>3</cat><value>1.2143338</value></relativerisk><relativerisk><age>56</age><sex>1</sex><cat>4</cat><value>1.366235</value></relativerisk><relativerisk><age>56</age><sex>1</sex><cat>5</cat><value>1.5577252</value></relativerisk><relativerisk><age>56</age><sex>1</sex><cat>6</cat><value>1.8015786</value></relativerisk><relativerisk><age>56</age><sex>1</sex><cat>7</cat><value>2.1165519</value></relativerisk><relativerisk><age>56</age><sex>1</sex><cat>8</cat><value>2.733698</value></relativerisk><relativerisk><age>57</age><sex>0</sex><cat>0</cat><value>0.9249146</value></relativerisk><relativerisk><age>57</age><sex>0</sex><cat>1</cat><value>1.0</value></relativerisk><relativerisk><age>57</age><sex>0</sex><cat>2</cat><value>1.0922253</value></relativerisk><relativerisk><age>57</age><sex>0</sex><cat>3</cat><value>1.205721</value></relativerisk><relativerisk><age>57</age><sex>0</sex><cat>4</cat><value>1.3436315</value></relativerisk><relativerisk><age>57</age><sex>0</sex><cat>5</cat><value>1.511191</value></relativerisk><relativerisk><age>57</age><sex>0</sex><cat>6</cat><value>1.7160066</value></relativerisk><relativerisk><age>57</age><sex>0</sex><cat>7</cat><value>1.9686275</value></relativerisk><relativerisk><age>57</age><sex>0</sex><cat>8</cat><value>2.6985369</value></relativerisk><relativerisk><age>57</age><sex>1</sex><cat>0</cat><value>0.9240496</value></relativerisk><relativerisk><age>57</age><sex>1</sex><cat>1</cat><value>1.0</value></relativerisk><relativerisk><age>57</age><sex>1</sex><cat>2</cat><value>1.0969404</value></relativerisk><relativerisk><age>57</age><sex>1</sex><cat>3</cat><value>1.2220095</value></relativerisk><relativerisk><age>57</age><sex>1</sex><cat>4</cat><value>1.3800168</value></relativerisk><relativerisk><age>57</age><sex>1</sex><cat>5</cat><value>1.5798677</value></relativerisk><relativerisk><age>57</age><sex>1</sex><cat>6</cat><value>1.8352841</value></relativerisk><relativerisk><age>57</age><sex>1</sex><cat>7</cat><value>2.1664698</value></relativerisk><relativerisk><age>57</age><sex>1</sex><cat>8</cat><value>2.8194344</value></relativerisk><relativerisk><age>58</age><sex>0</sex><cat>0</cat><value>0.9233113</value></relativerisk><relativerisk><age>58</age><sex>0</sex><cat>1</cat><value>1.0</value></relativerisk><relativerisk><age>58</age><sex>0</sex><cat>2</cat><value>1.0943886</value></relativerisk><relativerisk><age>58</age><sex>0</sex><cat>3</cat><value>1.21082</value></relativerisk><relativerisk><age>58</age><sex>0</sex><cat>4</cat><value>1.3526711</value></relativerisk><relativerisk><age>58</age><sex>0</sex><cat>5</cat><value>1.5255191</value></relativerisk><relativerisk><age>58</age><sex>0</sex><cat>6</cat><value>1.7374693</value></relativerisk><relativerisk><age>58</age><sex>0</sex><cat>7</cat><value>1.9997935</value></relativerisk><relativerisk><age>58</age><sex>0</sex><cat>8</cat><value>2.7636824</value></relativerisk><relativerisk><age>58</age><sex>1</sex><cat>0</cat><value>0.92167234</value></relativerisk><relativerisk><age>58</age><sex>1</sex><cat>1</cat><value>1.0</value></relativerisk><relativerisk><age>58</age><sex>1</sex><cat>2</cat><value>1.1002177</value></relativerisk><relativerisk><age>58</age><sex>1</sex><cat>3</cat><value>1.2298818</value></relativerisk><relativerisk><age>58</age><sex>1</sex><cat>4</cat><value>1.3942174</value></relativerisk><relativerisk><age>58</age><sex>1</sex><cat>5</cat><value>1.6027994</value></relativerisk><relativerisk><age>58</age><sex>1</sex><cat>6</cat><value>1.8703825</value></relativerisk><relativerisk><age>58</age><sex>1</sex><cat>7</cat><value>2.2187574</value></relativerisk><relativerisk><age>58</age><sex>1</sex><cat>8</cat><value>2.9101336</value></relativerisk><relativerisk><age>59</age><sex>0</sex><cat>0</cat><value>0.9217246</value></relativerisk><relativerisk><age>59</age><sex>0</sex><cat>1</cat><value>1.0</value></relativerisk><relativerisk><age>59</age><sex>0</sex><cat>2</cat><value>1.096541</value></relativerisk><relativerisk><age>59</age><sex>0</sex><cat>3</cat><value>1.2159098</value></relativerisk><relativerisk><age>59</age><sex>0</sex><cat>4</cat><value>1.3617265</value></relativerisk><relativerisk><age>59</age><sex>0</sex><cat>5</cat><value>1.5399275</value></relativerisk><relativerisk><age>59</age><sex>0</sex><cat>6</cat><value>1.7591424</value></relativerisk><relativerisk><age>59</age><sex>0</sex><cat>7</cat><value>2.0314069</value></relativerisk><relativerisk><age>59</age><sex>0</sex><cat>8</cat><value>2.8305633</value></relativerisk><relativerisk><age>59</age><sex>1</sex><cat>0</cat><value>0.9192678</value></relativerisk><relativerisk><age>59</age><sex>1</sex><cat>1</cat><value>1.0</value></relativerisk><relativerisk><age>59</age><sex>1</sex><cat>2</cat><value>1.1035556</value></relativerisk><relativerisk><age>59</age><sex>1</sex><cat>3</cat><value>1.2379333</value></relativerisk><relativerisk><age>59</age><sex>1</sex><cat>4</cat><value>1.4088101</value></relativerisk><relativerisk><age>59</age><sex>1</sex><cat>5</cat><value>1.6264856</value></relativerisk><relativerisk><age>59</age><sex>1</sex><cat>6</cat><value>1.9068369</value></relativerisk><relativerisk><age>59</age><sex>1</sex><cat>7</cat><value>2.273387</value></relativerisk><relativerisk><age>59</age><sex>1</sex><cat>8</cat><value>3.0058482</value></relativerisk><relativerisk><age>60</age><sex>0</sex><cat>0</cat><value>0.9323565</value></relativerisk><relativerisk><age>60</age><sex>0</sex><cat>1</cat><value>1.0</value></relativerisk><relativerisk><age>60</age><sex>0</sex><cat>2</cat><value>1.082271</value></relativerisk><relativerisk><age>60</age><sex>0</sex><cat>3</cat><value>1.1823827</value></relativerisk><relativerisk><age>60</age><sex>0</sex><cat>4</cat><value>1.3025012</value></relativerisk><relativerisk><age>60</age><sex>0</sex><cat>5</cat><value>1.4464235</value></relativerisk><relativerisk><age>60</age><sex>0</sex><cat>6</cat><value>1.6196823</value></relativerisk><relativerisk><age>60</age><sex>0</sex><cat>7</cat><value>1.8298507</value></relativerisk><relativerisk><age>60</age><sex>0</sex><cat>8</cat><value>2.414687</value></relativerisk><relativerisk><age>60</age><sex>1</sex><cat>0</cat><value>0.9323972</value></relativerisk><relativerisk><age>60</age><sex>1</sex><cat>1</cat><value>1.0</value></relativerisk><relativerisk><age>60</age><sex>1</sex><cat>2</cat><value>1.0850269</value></relativerisk><relativerisk><age>60</age><sex>1</sex><cat>3</cat><value>1.1928164</value></relativerisk><relativerisk><age>60</age><sex>1</sex><cat>4</cat><value>1.3262545</value></relativerisk><relativerisk><age>60</age><sex>1</sex><cat>5</cat><value>1.4912277</value></relativerisk><relativerisk><age>60</age><sex>1</sex><cat>6</cat><value>1.6968164</value></relativerisk><relativerisk><age>60</age><sex>1</sex><cat>7</cat><value>1.9561006</value></relativerisk><relativerisk><age>60</age><sex>1</sex><cat>8</cat><value>2.4445364</value></relativerisk><relativerisk><age>61</age><sex>0</sex><cat>0</cat><value>0.93109536</value></relativerisk><relativerisk><age>61</age><sex>0</sex><cat>1</cat><value>1.0</value></relativerisk><relativerisk><age>61</age><sex>0</sex><cat>2</cat><value>1.0839466</value></relativerisk><relativerisk><age>61</age><sex>0</sex><cat>3</cat><value>1.1862955</value></relativerisk><relativerisk><age>61</age><sex>0</sex><cat>4</cat><value>1.3093657</value></relativerisk><relativerisk><age>61</age><sex>0</sex><cat>5</cat><value>1.4571791</value></relativerisk><relativerisk><age>61</age><sex>0</sex><cat>6</cat><value>1.6355907</value></relativerisk><relativerisk><age>61</age><sex>0</sex><cat>7</cat><value>1.8526319</value></relativerisk><relativerisk><age>61</age><sex>0</sex><cat>8</cat><value>2.4605117</value></relativerisk><relativerisk><age>61</age><sex>1</sex><cat>0</cat><value>0.9303769</value></relativerisk><relativerisk><age>61</age><sex>1</sex><cat>1</cat><value>1.0</value></relativerisk><relativerisk><age>61</age><sex>1</sex><cat>2</cat><value>1.0877627</value></relativerisk><relativerisk><age>61</age><sex>1</sex><cat>3</cat><value>1.1993103</value></relativerisk><relativerisk><age>61</age><sex>1</sex><cat>4</cat><value>1.3378075</value></relativerisk><relativerisk><age>61</age><sex>1</sex><cat>5</cat><value>1.5095898</value></relativerisk><relativerisk><age>61</age><sex>1</sex><cat>6</cat><value>1.7244164</value></relativerisk><relativerisk><age>61</age><sex>1</sex><cat>7</cat><value>1.9963815</value></relativerisk><relativerisk><age>61</age><sex>1</sex><cat>8</cat><value>2.5118334</value></relativerisk><relativerisk><age>62</age><sex>0</sex><cat>0</cat><value>0.9298659</value></relativerisk><relativerisk><age>62</age><sex>0</sex><cat>1</cat><value>1.0</value></relativerisk><relativerisk><age>62</age><sex>0</sex><cat>2</cat><value>1.0855886</value></relativerisk><relativerisk><age>62</age><sex>0</sex><cat>3</cat><value>1.190141</value></relativerisk><relativerisk><age>62</age><sex>0</sex><cat>4</cat><value>1.3161346</value></relativerisk><relativerisk><age>62</age><sex>0</sex><cat>5</cat><value>1.467823</value></relativerisk><relativerisk><age>62</age><sex>0</sex><cat>6</cat><value>1.6513951</value></relativerisk><relativerisk><age>62</age><sex>0</sex><cat>7</cat><value>1.8753593</value></relativerisk><relativerisk><age>62</age><sex>0</sex><cat>8</cat><value>2.5067368</value></relativerisk><relativerisk><age>62</age><sex>1</sex><cat>0</cat><value>0.9283554</value></relativerisk><relativerisk><age>62</age><sex>1</sex><cat>1</cat><value>1.0</value></relativerisk><relativerisk><age>62</age><sex>1</sex><cat>2</cat><value>1.0905163</value></relativerisk><relativerisk><age>62</age><sex>1</sex><cat>3</cat><value>1.20587</value></relativerisk><relativerisk><age>62</age><sex>1</sex><cat>4</cat><value>1.349525</value></relativerisk><relativerisk><age>62</age><sex>1</sex><cat>5</cat><value>1.5282955</value></relativerisk><relativerisk><age>62</age><sex>1</sex><cat>6</cat><value>1.752668</value></relativerisk><relativerisk><age>62</age><sex>1</sex><cat>7</cat><value>2.037827</value></relativerisk><relativerisk><age>62</age><sex>1</sex><cat>8</cat><value>2.5816815</value></relativerisk><relativerisk><age>63</age><sex>0</sex><cat>0</cat><value>0.92867136</value></relativerisk><relativerisk><age>63</age><sex>0</sex><cat>1</cat><value>1.0</value></relativerisk><relativerisk><age>63</age><sex>0</sex><cat>2</cat><value>1.0871922</value></relativerisk><relativerisk><age>63</age><sex>0</sex><cat>3</cat><value>1.1939088</value></relativerisk><relativerisk><age>63</age><sex>0</sex><cat>4</cat><value>1.3227898</value></relativerisk><relativerisk><age>63</age><sex>0</sex><cat>5</cat><value>1.4783275</value></relativerisk><relativerisk><age>63</age><sex>0</sex><cat>6</cat><value>1.6670556</value></relativerisk><relativerisk><age>63</age><sex>0</sex><cat>7</cat><value>1.8979783</value></relativerisk><relativerisk><age>63</age><sex>0</sex><cat>8</cat><value>2.5532725</value></relativerisk><relativerisk><age>63</age><sex>1</sex><cat>0</cat><value>0.9263375</value></relativerisk><relativerisk><age>63</age><sex>1</sex><cat>1</cat><value>1.0</value></relativerisk><relativerisk><age>63</age><sex>1</sex><cat>2</cat><value>1.0932813</value></relativerisk><relativerisk><age>63</age><sex>1</sex><cat>3</cat><value>1.2124811</value></relativerisk><relativerisk><age>63</age><sex>1</sex><cat>4</cat><value>1.3613828</value></relativerisk><relativerisk><age>63</age><sex>1</sex><cat>5</cat><value>1.5473101</value></relativerisk><relativerisk><age>63</age><sex>1</sex><cat>6</cat><value>1.7815249</value></relativerisk><relativerisk><age>63</age><sex>1</sex><cat>7</cat><value>2.080381</value></relativerisk><relativerisk><age>63</age><sex>1</sex><cat>8</cat><value>2.654031</value></relativerisk><relativerisk><age>64</age><sex>0</sex><cat>0</cat><value>0.92751455</value></relativerisk><relativerisk><age>64</age><sex>0</sex><cat>1</cat><value>1.0</value></relativerisk><relativerisk><age>64</age><sex>0</sex><cat>2</cat><value>1.0887539</value></relativerisk><relativerisk><age>64</age><sex>0</sex><cat>3</cat><value>1.1975901</value></relativerisk><relativerisk><age>64</age><sex>0</sex><cat>4</cat><value>1.3293157</value></relativerisk><relativerisk><age>64</age><sex>0</sex><cat>5</cat><value>1.4886682</value></relativerisk><relativerisk><age>64</age><sex>0</sex><cat>6</cat><value>1.6825373</value></relativerisk><relativerisk><age>64</age><sex>0</sex><cat>7</cat><value>1.9204404</value></relativerisk><relativerisk><age>64</age><sex>0</sex><cat>8</cat><value>2.6000404</value></relativerisk><relativerisk><age>64</age><sex>1</sex><cat>0</cat><value>0.9243276</value></relativerisk><relativerisk><age>64</age><sex>1</sex><cat>1</cat><value>1.0</value></relativerisk><relativerisk><age>64</age><sex>1</sex><cat>2</cat><value>1.0960517</value></relativerisk><relativerisk><age>64</age><sex>1</sex><cat>3</cat><value>1.2191298</value></relativerisk><relativerisk><age>64</age><sex>1</sex><cat>4</cat><value>1.373357</value></relativerisk><relativerisk><age>64</age><sex>1</sex><cat>5</cat><value>1.5665977</value></relativerisk><relativerisk><age>64</age><sex>1</sex><cat>6</cat><value>1.8109388</value></relativerisk><relativerisk><age>64</age><sex>1</sex><cat>7</cat><value>2.123984</value></relativerisk><relativerisk><age>64</age><sex>1</sex><cat>8</cat><value>2.7288258</value></relativerisk><relativerisk><age>65</age><sex>0</sex><cat>0</cat><value>0.9263977</value></relativerisk><relativerisk><age>65</age><sex>0</sex><cat>1</cat><value>1.0</value></relativerisk><relativerisk><age>65</age><sex>0</sex><cat>2</cat><value>1.0902704</value></relativerisk><relativerisk><age>65</age><sex>0</sex><cat>3</cat><value>1.2011772</value></relativerisk><relativerisk><age>65</age><sex>0</sex><cat>4</cat><value>1.335699</value></relativerisk><relativerisk><age>65</age><sex>0</sex><cat>5</cat><value>1.4988248</value></relativerisk><relativerisk><age>65</age><sex>0</sex><cat>6</cat><value>1.6978105</value></relativerisk><relativerisk><age>65</age><sex>0</sex><cat>7</cat><value>1.9427052</value></relativerisk><relativerisk><age>65</age><sex>0</sex><cat>8</cat><value>2.646978</value></relativerisk><relativerisk><age>65</age><sex>1</sex><cat>0</cat><value>0.92233014</value></relativerisk><relativerisk><age>65</age><sex>1</sex><cat>1</cat><value>1.0</value></relativerisk><relativerisk><age>65</age><sex>1</sex><cat>2</cat><value>1.0988214</value></relativerisk><relativerisk><age>65</age><sex>1</sex><cat>3</cat><value>1.225802</value></relativerisk><relativerisk><age>65</age><sex>1</sex><cat>4</cat><value>1.3854237</value></relativerisk><relativerisk><age>65</age><sex>1</sex><cat>5</cat><value>1.5861223</value></relativerisk><relativerisk><age>65</age><sex>1</sex><cat>6</cat><value>1.8408604</value></relativerisk><relativerisk><age>65</age><sex>1</sex><cat>7</cat><value>2.168574</value></relativerisk><relativerisk><age>65</age><sex>1</sex><cat>8</cat><value>2.8060014</value></relativerisk><relativerisk><age>66</age><sex>0</sex><cat>0</cat><value>0.92532265</value></relativerisk><relativerisk><age>66</age><sex>0</sex><cat>1</cat><value>1.0</value></relativerisk><relativerisk><age>66</age><sex>0</sex><cat>2</cat><value>1.0917392</value></relativerisk><relativerisk><age>66</age><sex>0</sex><cat>3</cat><value>1.2046646</value></relativerisk><relativerisk><age>66</age><sex>0</sex><cat>4</cat><value>1.3419294</value></relativerisk><relativerisk><age>66</age><sex>0</sex><cat>5</cat><value>1.5087812</value></relativerisk><relativerisk><age>66</age><sex>0</sex><cat>6</cat><value>1.7128522</value></relativerisk><relativerisk><age>66</age><sex>0</sex><cat>7</cat><value>1.9647412</value></relativerisk><relativerisk><age>66</age><sex>0</sex><cat>8</cat><value>2.6940398</value></relativerisk><relativerisk><age>66</age><sex>1</sex><cat>0</cat><value>0.9203492</value></relativerisk><relativerisk><age>66</age><sex>1</sex><cat>1</cat><value>1.0</value></relativerisk><relativerisk><age>66</age><sex>1</sex><cat>2</cat><value>1.1015849</value></relativerisk><relativerisk><age>66</age><sex>1</sex><cat>3</cat><value>1.232484</value></relativerisk><relativerisk><age>66</age><sex>1</sex><cat>4</cat><value>1.3975588</value></relativerisk><relativerisk><age>66</age><sex>1</sex><cat>5</cat><value>1.6058475</value></relativerisk><relativerisk><age>66</age><sex>1</sex><cat>6</cat><value>1.8712387</value></relativerisk><relativerisk><age>66</age><sex>1</sex><cat>7</cat><value>2.2140858</value></relativerisk><relativerisk><age>66</age><sex>1</sex><cat>8</cat><value>2.8854868</value></relativerisk><relativerisk><age>67</age><sex>0</sex><cat>0</cat><value>0.9242906</value></relativerisk><relativerisk><age>67</age><sex>0</sex><cat>1</cat><value>1.0</value></relativerisk><relativerisk><age>67</age><sex>0</sex><cat>2</cat><value>1.0931587</value></relativerisk><relativerisk><age>67</age><sex>0</sex><cat>3</cat><value>1.2080479</value></relativerisk><relativerisk><age>67</age><sex>0</sex><cat>4</cat><value>1.3479999</value></relativerisk><relativerisk><age>67</age><sex>0</sex><cat>5</cat><value>1.5185263</value></relativerisk><relativerisk><age>67</age><sex>0</sex><cat>6</cat><value>1.7276468</value></relativerisk><relativerisk><age>67</age><sex>0</sex><cat>7</cat><value>1.9865279</value></relativerisk><relativerisk><age>67</age><sex>0</sex><cat>8</cat><value>2.7412038</value></relativerisk><relativerisk><age>67</age><sex>1</sex><cat>0</cat><value>0.9183887</value></relativerisk><relativerisk><age>67</age><sex>1</sex><cat>1</cat><value>1.0</value></relativerisk><relativerisk><age>67</age><sex>1</sex><cat>2</cat><value>1.1043365</value></relativerisk><relativerisk><age>67</age><sex>1</sex><cat>3</cat><value>1.2391627</value></relativerisk><relativerisk><age>67</age><sex>1</sex><cat>4</cat><value>1.409739</value></relativerisk><relativerisk><age>67</age><sex>1</sex><cat>5</cat><value>1.6257371</value></relativerisk><relativerisk><age>67</age><sex>1</sex><cat>6</cat><value>1.9020225</value></relativerisk><relativerisk><age>67</age><sex>1</sex><cat>7</cat><value>2.2604516</value></relativerisk><relativerisk><age>67</age><sex>1</sex><cat>8</cat><value>2.9672036</value></relativerisk><relativerisk><age>68</age><sex>0</sex><cat>0</cat><value>0.9233021</value></relativerisk><relativerisk><age>68</age><sex>0</sex><cat>1</cat><value>1.0</value></relativerisk><relativerisk><age>68</age><sex>0</sex><cat>2</cat><value>1.094528</value></relativerisk><relativerisk><age>68</age><sex>0</sex><cat>3</cat><value>1.2113252</value></relativerisk><relativerisk><age>68</age><sex>0</sex><cat>4</cat><value>1.3539068</value></relativerisk><relativerisk><age>68</age><sex>0</sex><cat>5</cat><value>1.5280547</value></relativerisk><relativerisk><age>68</age><sex>0</sex><cat>6</cat><value>1.742187</value></relativerisk><relativerisk><age>68</age><sex>0</sex><cat>7</cat><value>2.0080574</value></relativerisk><relativerisk><age>68</age><sex>0</sex><cat>8</cat><value>2.7884743</value></relativerisk><relativerisk><age>68</age><sex>1</sex><cat>0</cat><value>0.91645235</value></relativerisk><relativerisk><age>68</age><sex>1</sex><cat>1</cat><value>1.0</value></relativerisk><relativerisk><age>68</age><sex>1</sex><cat>2</cat><value>1.1070709</value></relativerisk><relativerisk><age>68</age><sex>1</sex><cat>3</cat><value>1.2458252</value></relativerisk><relativerisk><age>68</age><sex>1</sex><cat>4</cat><value>1.4219414</value></relativerisk><relativerisk><age>68</age><sex>1</sex><cat>5</cat><value>1.645755</value></relativerisk><relativerisk><age>68</age><sex>1</sex><cat>6</cat><value>1.9331598</value></relativerisk><relativerisk><age>68</age><sex>1</sex><cat>7</cat><value>2.307602</value></relativerisk><relativerisk><age>68</age><sex>1</sex><cat>8</cat><value>3.0510669</value></relativerisk><relativerisk><age>69</age><sex>0</sex><cat>0</cat><value>0.92235714</value></relativerisk><relativerisk><age>69</age><sex>0</sex><cat>1</cat><value>1.0</value></relativerisk><relativerisk><age>69</age><sex>0</sex><cat>2</cat><value>1.0958469</value></relativerisk><relativerisk><age>69</age><sex>0</sex><cat>3</cat><value>1.2144964</value></relativerisk><relativerisk><age>69</age><sex>0</sex><cat>4</cat><value>1.3596503</value></relativerisk><relativerisk><age>69</age><sex>0</sex><cat>5</cat><value>1.5373675</value></relativerisk><relativerisk><age>69</age><sex>0</sex><cat>6</cat><value>1.7564754</value></relativerisk><relativerisk><age>69</age><sex>0</sex><cat>7</cat><value>2.0293353</value></relativerisk><relativerisk><age>69</age><sex>0</sex><cat>8</cat><value>2.835888</value></relativerisk><relativerisk><age>69</age><sex>1</sex><cat>0</cat><value>0.91454357</value></relativerisk><relativerisk><age>69</age><sex>1</sex><cat>1</cat><value>1.0</value></relativerisk><relativerisk><age>69</age><sex>1</sex><cat>2</cat><value>1.1097832</value></relativerisk><relativerisk><age>69</age><sex>1</sex><cat>3</cat><value>1.252459</value></relativerisk><relativerisk><age>69</age><sex>1</sex><cat>4</cat><value>1.4341437</value></relativerisk><relativerisk><age>69</age><sex>1</sex><cat>5</cat><value>1.665866</value></relativerisk><relativerisk><age>69</age><sex>1</sex><cat>6</cat><value>1.9645989</value></relativerisk><relativerisk><age>69</age><sex>1</sex><cat>7</cat><value>2.3554664</value></relativerisk><relativerisk><age>69</age><sex>1</sex><cat>8</cat><value>3.1369867</value></relativerisk><relativerisk><age>70</age><sex>0</sex><cat>0</cat><value>0.9384474</value></relativerisk><relativerisk><age>70</age><sex>0</sex><cat>1</cat><value>1.0</value></relativerisk><relativerisk><age>70</age><sex>0</sex><cat>2</cat><value>1.0743971</value></relativerisk><relativerisk><age>70</age><sex>0</sex><cat>3</cat><value>1.1642953</value></relativerisk><relativerisk><age>70</age><sex>0</sex><cat>4</cat><value>1.2713313</value></relativerisk><relativerisk><age>70</age><sex>0</sex><cat>5</cat><value>1.398518</value></relativerisk><relativerisk><age>70</age><sex>0</sex><cat>6</cat><value>1.5502765</value></relativerisk><relativerisk><age>70</age><sex>0</sex><cat>7</cat><value>1.7326312</value></relativerisk><relativerisk><age>70</age><sex>0</sex><cat>8</cat><value>2.229895</value></relativerisk><relativerisk><age>70</age><sex>1</sex><cat>0</cat><value>0.9341429</value></relativerisk><relativerisk><age>70</age><sex>1</sex><cat>1</cat><value>1.0</value></relativerisk><relativerisk><age>70</age><sex>1</sex><cat>2</cat><value>1.0822886</value></relativerisk><relativerisk><age>70</age><sex>1</sex><cat>3</cat><value>1.1857737</value></relativerisk><relativerisk><age>70</age><sex>1</sex><cat>4</cat><value>1.3126731</value></relativerisk><relativerisk><age>70</age><sex>1</sex><cat>5</cat><value>1.4678637</value></relativerisk><relativerisk><age>70</age><sex>1</sex><cat>6</cat><value>1.658892</value></relativerisk><relativerisk><age>70</age><sex>1</sex><cat>7</cat><value>1.8964992</value></relativerisk><relativerisk><age>70</age><sex>1</sex><cat>8</cat><value>2.3338323</value></relativerisk><relativerisk><age>71</age><sex>0</sex><cat>0</cat><value>0.93789506</value></relativerisk><relativerisk><age>71</age><sex>0</sex><cat>1</cat><value>1.0</value></relativerisk><relativerisk><age>71</age><sex>0</sex><cat>2</cat><value>1.0751476</value></relativerisk><relativerisk><age>71</age><sex>0</sex><cat>3</cat><value>1.1660697</value></relativerisk><relativerisk><age>71</age><sex>0</sex><cat>4</cat><value>1.274485</value></relativerisk><relativerisk><age>71</age><sex>0</sex><cat>5</cat><value>1.4035251</value></relativerisk><relativerisk><age>71</age><sex>0</sex><cat>6</cat><value>1.5577826</value></relativerisk><relativerisk><age>71</age><sex>0</sex><cat>7</cat><value>1.7435259</value></relativerisk><relativerisk><age>71</age><sex>0</sex><cat>8</cat><value>2.2524796</value></relativerisk><relativerisk><age>71</age><sex>1</sex><cat>0</cat><value>0.93280876</value></relativerisk><relativerisk><age>71</age><sex>1</sex><cat>1</cat><value>1.0</value></relativerisk><relativerisk><age>71</age><sex>1</sex><cat>2</cat><value>1.0841045</value></relativerisk><relativerisk><age>71</age><sex>1</sex><cat>3</cat><value>1.1900951</value></relativerisk><relativerisk><age>71</age><sex>1</sex><cat>4</cat><value>1.3203782</value></relativerisk><relativerisk><age>71</age><sex>1</sex><cat>5</cat><value>1.4801308</value></relativerisk><relativerisk><age>71</age><sex>1</sex><cat>6</cat><value>1.6773496</value></relativerisk><relativerisk><age>71</age><sex>1</sex><cat>7</cat><value>1.9234406</value></relativerisk><relativerisk><age>71</age><sex>1</sex><cat>8</cat><value>2.3787336</value></relativerisk><relativerisk><age>72</age><sex>0</sex><cat>0</cat><value>0.93738645</value></relativerisk><relativerisk><age>72</age><sex>0</sex><cat>1</cat><value>1.0</value></relativerisk><relativerisk><age>72</age><sex>0</sex><cat>2</cat><value>1.0758461</value></relativerisk><relativerisk><age>72</age><sex>0</sex><cat>3</cat><value>1.167731</value></relativerisk><relativerisk><age>72</age><sex>0</sex><cat>4</cat><value>1.2774564</value></relativerisk><relativerisk><age>72</age><sex>0</sex><cat>5</cat><value>1.408274</value></relativerisk><relativerisk><age>72</age><sex>0</sex><cat>6</cat><value>1.5649498</value></relativerisk><relativerisk><age>72</age><sex>0</sex><cat>7</cat><value>1.7540008</value></relativerisk><relativerisk><age>72</age><sex>0</sex><cat>8</cat><value>2.2745595</value></relativerisk><relativerisk><age>72</age><sex>1</sex><cat>0</cat><value>0.931512</value></relativerisk><relativerisk><age>72</age><sex>1</sex><cat>1</cat><value>1.0</value></relativerisk><relativerisk><age>72</age><sex>1</sex><cat>2</cat><value>1.0858787</value></relativerisk><relativerisk><age>72</age><sex>1</sex><cat>3</cat><value>1.1943303</value></relativerisk><relativerisk><age>72</age><sex>1</sex><cat>4</cat><value>1.3279566</value></relativerisk><relativerisk><age>72</age><sex>1</sex><cat>5</cat><value>1.4922428</value></relativerisk><relativerisk><age>72</age><sex>1</sex><cat>6</cat><value>1.6956496</value></relativerisk><relativerisk><age>72</age><sex>1</sex><cat>7</cat><value>1.9502721</value></relativerisk><relativerisk><age>72</age><sex>1</sex><cat>8</cat><value>2.423789</value></relativerisk><relativerisk><age>73</age><sex>0</sex><cat>0</cat><value>0.9369199</value></relativerisk><relativerisk><age>73</age><sex>0</sex><cat>1</cat><value>1.0</value></relativerisk><relativerisk><age>73</age><sex>0</sex><cat>2</cat><value>1.0764946</value></relativerisk><relativerisk><age>73</age><sex>0</sex><cat>3</cat><value>1.1692843</value></relativerisk><relativerisk><age>73</age><sex>0</sex><cat>4</cat><value>1.2802545</value></relativerisk><relativerisk><age>73</age><sex>0</sex><cat>5</cat><value>1.4127789</value></relativerisk><relativerisk><age>73</age><sex>0</sex><cat>6</cat><value>1.5717993</value></relativerisk><relativerisk><age>73</age><sex>0</sex><cat>7</cat><value>1.7640876</value></relativerisk><relativerisk><age>73</age><sex>0</sex><cat>8</cat><value>2.296207</value></relativerisk><relativerisk><age>73</age><sex>1</sex><cat>0</cat><value>0.93025476</value></relativerisk><relativerisk><age>73</age><sex>1</sex><cat>1</cat><value>1.0</value></relativerisk><relativerisk><age>73</age><sex>1</sex><cat>2</cat><value>1.087608</value></relativerisk><relativerisk><age>73</age><sex>1</sex><cat>3</cat><value>1.198472</value></relativerisk><relativerisk><age>73</age><sex>1</sex><cat>4</cat><value>1.335394</value></relativerisk><relativerisk><age>73</age><sex>1</sex><cat>5</cat><value>1.5041765</value></relativerisk><relativerisk><age>73</age><sex>1</sex><cat>6</cat><value>1.7137569</value></relativerisk><relativerisk><age>73</age><sex>1</sex><cat>7</cat><value>1.976942</value></relativerisk><relativerisk><age>73</age><sex>1</sex><cat>8</cat><value>2.4689164</value></relativerisk><relativerisk><age>74</age><sex>0</sex><cat>0</cat><value>0.9364934</value></relativerisk><relativerisk><age>74</age><sex>0</sex><cat>1</cat><value>1.0</value></relativerisk><relativerisk><age>74</age><sex>0</sex><cat>2</cat><value>1.0770962</value></relativerisk><relativerisk><age>74</age><sex>0</sex><cat>3</cat><value>1.1707366</value></relativerisk><relativerisk><age>74</age><sex>0</sex><cat>4</cat><value>1.2828918</value></relativerisk><relativerisk><age>74</age><sex>0</sex><cat>5</cat><value>1.4170595</value></relativerisk><relativerisk><age>74</age><sex>0</sex><cat>6</cat><value>1.5783617</value></relativerisk><relativerisk><age>74</age><sex>0</sex><cat>7</cat><value>1.7738316</value></relativerisk><relativerisk><age>74</age><sex>0</sex><cat>8</cat><value>2.3175242</value></relativerisk><relativerisk><age>74</age><sex>1</sex><cat>0</cat><value>0.92903864</value></relativerisk><relativerisk><age>74</age><sex>1</sex><cat>1</cat><value>1.0</value></relativerisk><relativerisk><age>74</age><sex>1</sex><cat>2</cat><value>1.0892897</value></relativerisk><relativerisk><age>74</age><sex>1</sex><cat>3</cat><value>1.202513</value></relativerisk><relativerisk><age>74</age><sex>1</sex><cat>4</cat><value>1.3426781</value></relativerisk><relativerisk><age>74</age><sex>1</sex><cat>5</cat><value>1.5159107</value></relativerisk><relativerisk><age>74</age><sex>1</sex><cat>6</cat><value>1.7316387</value></relativerisk><relativerisk><age>74</age><sex>1</sex><cat>7</cat><value>2.0034018</value></relativerisk><relativerisk><age>74</age><sex>1</sex><cat>8</cat><value>2.5140374</value></relativerisk><relativerisk><age>75</age><sex>0</sex><cat>0</cat><value>0.936104</value></relativerisk><relativerisk><age>75</age><sex>0</sex><cat>1</cat><value>1.0</value></relativerisk><relativerisk><age>75</age><sex>0</sex><cat>2</cat><value>1.0776548</value></relativerisk><relativerisk><age>75</age><sex>0</sex><cat>3</cat><value>1.1720971</value></relativerisk><relativerisk><age>75</age><sex>0</sex><cat>4</cat><value>1.2853849</value></relativerisk><relativerisk><age>75</age><sex>0</sex><cat>5</cat><value>1.421143</value></relativerisk><relativerisk><age>75</age><sex>0</sex><cat>6</cat><value>1.5846782</value></relativerisk><relativerisk><age>75</age><sex>0</sex><cat>7</cat><value>1.7832937</value></relativerisk><relativerisk><age>75</age><sex>0</sex><cat>8</cat><value>2.338647</value></relativerisk><relativerisk><age>75</age><sex>1</sex><cat>0</cat><value>0.92786527</value></relativerisk><relativerisk><age>75</age><sex>1</sex><cat>1</cat><value>1.0</value></relativerisk><relativerisk><age>75</age><sex>1</sex><cat>2</cat><value>1.0909213</value></relativerisk><relativerisk><age>75</age><sex>1</sex><cat>3</cat><value>1.2064476</value></relativerisk><relativerisk><age>75</age><sex>1</sex><cat>4</cat><value>1.3497971</value></relativerisk><relativerisk><age>75</age><sex>1</sex><cat>5</cat><value>1.5274267</value></relativerisk><relativerisk><age>75</age><sex>1</sex><cat>6</cat><value>1.7492653</value></relativerisk><relativerisk><age>75</age><sex>1</sex><cat>7</cat><value>2.0296078</value></relativerisk><relativerisk><age>75</age><sex>1</sex><cat>8</cat><value>2.5590792</value></relativerisk><relativerisk><age>76</age><sex>0</sex><cat>0</cat><value>0.93574804</value></relativerisk><relativerisk><age>76</age><sex>0</sex><cat>1</cat><value>1.0</value></relativerisk><relativerisk><age>76</age><sex>0</sex><cat>2</cat><value>1.0781753</value></relativerisk><relativerisk><age>76</age><sex>0</sex><cat>3</cat><value>1.1733779</value></relativerisk><relativerisk><age>76</age><sex>0</sex><cat>4</cat><value>1.2877554</value></relativerisk><relativerisk><age>76</age><sex>0</sex><cat>5</cat><value>1.4250638</value></relativerisk><relativerisk><age>76</age><sex>0</sex><cat>6</cat><value>1.5908012</value></relativerisk><relativerisk><age>76</age><sex>0</sex><cat>7</cat><value>1.7925519</value></relativerisk><relativerisk><age>76</age><sex>0</sex><cat>8</cat><value>2.3597498</value></relativerisk><relativerisk><age>76</age><sex>1</sex><cat>0</cat><value>0.9267357</value></relativerisk><relativerisk><age>76</age><sex>1</sex><cat>1</cat><value>1.0</value></relativerisk><relativerisk><age>76</age><sex>1</sex><cat>2</cat><value>1.092501</value></relativerisk><relativerisk><age>76</age><sex>1</sex><cat>3</cat><value>1.2102706</value></relativerisk><relativerisk><age>76</age><sex>1</sex><cat>4</cat><value>1.3567417</value></relativerisk><relativerisk><age>76</age><sex>1</sex><cat>5</cat><value>1.5387081</value></relativerisk><relativerisk><age>76</age><sex>1</sex><cat>6</cat><value>1.7666113</value></relativerisk><relativerisk><age>76</age><sex>1</sex><cat>7</cat><value>2.0555208</value></relativerisk><relativerisk><age>76</age><sex>1</sex><cat>8</cat><value>2.6039774</value></relativerisk><relativerisk><age>77</age><sex>0</sex><cat>0</cat><value>0.9354211</value></relativerisk><relativerisk><age>77</age><sex>0</sex><cat>1</cat><value>1.0</value></relativerisk><relativerisk><age>77</age><sex>0</sex><cat>2</cat><value>1.078664</value></relativerisk><relativerisk><age>77</age><sex>0</sex><cat>3</cat><value>1.1745933</value></relativerisk><relativerisk><age>77</age><sex>0</sex><cat>4</cat><value>1.2900295</value></relativerisk><relativerisk><age>77</age><sex>0</sex><cat>5</cat><value>1.4288645</value></relativerisk><relativerisk><age>77</age><sex>0</sex><cat>6</cat><value>1.5967958</value></relativerisk><relativerisk><age>77</age><sex>0</sex><cat>7</cat><value>1.8017029</value></relativerisk><relativerisk><age>77</age><sex>0</sex><cat>8</cat><value>2.3810506</value></relativerisk><relativerisk><age>77</age><sex>1</sex><cat>0</cat><value>0.92565095</value></relativerisk><relativerisk><age>77</age><sex>1</sex><cat>1</cat><value>1.0</value></relativerisk><relativerisk><age>77</age><sex>1</sex><cat>2</cat><value>1.0940275</value></relativerisk><relativerisk><age>77</age><sex>1</sex><cat>3</cat><value>1.2139783</value></relativerisk><relativerisk><age>77</age><sex>1</sex><cat>4</cat><value>1.3635039</value></relativerisk><relativerisk><age>77</age><sex>1</sex><cat>5</cat><value>1.5497414</value></relativerisk><relativerisk><age>77</age><sex>1</sex><cat>6</cat><value>1.7836553</value></relativerisk><relativerisk><age>77</age><sex>1</sex><cat>7</cat><value>2.0811086</value></relativerisk><relativerisk><age>77</age><sex>1</sex><cat>8</cat><value>2.648677</value></relativerisk><relativerisk><age>78</age><sex>0</sex><cat>0</cat><value>0.93511784</value></relativerisk><relativerisk><age>78</age><sex>0</sex><cat>1</cat><value>1.0</value></relativerisk><relativerisk><age>78</age><sex>0</sex><cat>2</cat><value>1.0791281</value></relativerisk><relativerisk><age>78</age><sex>0</sex><cat>3</cat><value>1.1757613</value></relativerisk><relativerisk><age>78</age><sex>0</sex><cat>4</cat><value>1.2922393</value></relativerisk><relativerisk><age>78</age><sex>0</sex><cat>5</cat><value>1.4325966</value></relativerisk><relativerisk><age>78</age><sex>0</sex><cat>6</cat><value>1.6027415</value></relativerisk><relativerisk><age>78</age><sex>0</sex><cat>7</cat><value>1.810865</value></relativerisk><relativerisk><age>78</age><sex>0</sex><cat>8</cat><value>2.4028175</value></relativerisk><relativerisk><age>78</age><sex>1</sex><cat>0</cat><value>0.92461145</value></relativerisk><relativerisk><age>78</age><sex>1</sex><cat>1</cat><value>1.0</value></relativerisk><relativerisk><age>78</age><sex>1</sex><cat>2</cat><value>1.0954995</value></relativerisk><relativerisk><age>78</age><sex>1</sex><cat>3</cat><value>1.2175678</value></relativerisk><relativerisk><age>78</age><sex>1</sex><cat>4</cat><value>1.3700784</value></relativerisk><relativerisk><age>78</age><sex>1</sex><cat>5</cat><value>1.560517</value></relativerisk><relativerisk><age>78</age><sex>1</sex><cat>6</cat><value>1.800381</value></relativerisk><relativerisk><age>78</age><sex>1</sex><cat>7</cat><value>2.106346</value></relativerisk><relativerisk><age>78</age><sex>1</sex><cat>8</cat><value>2.693135</value></relativerisk><relativerisk><age>79</age><sex>0</sex><cat>0</cat><value>0.934832</value></relativerisk><relativerisk><age>79</age><sex>0</sex><cat>1</cat><value>1.0</value></relativerisk><relativerisk><age>79</age><sex>0</sex><cat>2</cat><value>1.0795765</value></relativerisk><relativerisk><age>79</age><sex>0</sex><cat>3</cat><value>1.176903</value></relativerisk><relativerisk><age>79</age><sex>0</sex><cat>4</cat><value>1.294423</value></relativerisk><relativerisk><age>79</age><sex>0</sex><cat>5</cat><value>1.4363223</value></relativerisk><relativerisk><age>79</age><sex>0</sex><cat>6</cat><value>1.6087334</value></relativerisk><relativerisk><age>79</age><sex>0</sex><cat>7</cat><value>1.8201813</value></relativerisk><relativerisk><age>79</age><sex>0</sex><cat>8</cat><value>2.425375</value></relativerisk><relativerisk><age>79</age><sex>1</sex><cat>0</cat><value>0.9236173</value></relativerisk><relativerisk><age>79</age><sex>1</sex><cat>1</cat><value>1.0</value></relativerisk><relativerisk><age>79</age><sex>1</sex><cat>2</cat><value>1.0969167</value></relativerisk><relativerisk><age>79</age><sex>1</sex><cat>3</cat><value>1.2210376</value></relativerisk><relativerisk><age>79</age><sex>1</sex><cat>4</cat><value>1.3764619</value></relativerisk><relativerisk><age>79</age><sex>1</sex><cat>5</cat><value>1.5710286</value></relativerisk><relativerisk><age>79</age><sex>1</sex><cat>6</cat><value>1.816778</value></relativerisk><relativerisk><age>79</age><sex>1</sex><cat>7</cat><value>2.1312165</value></relativerisk><relativerisk><age>79</age><sex>1</sex><cat>8</cat><value>2.7373228</value></relativerisk><relativerisk><age>80</age><sex>0</sex><cat>0</cat><value>0.9670487</value></relativerisk><relativerisk><age>80</age><sex>0</sex><cat>1</cat><value>1.0</value></relativerisk><relativerisk><age>80</age><sex>0</sex><cat>2</cat><value>1.0384842</value></relativerisk><relativerisk><age>80</age><sex>0</sex><cat>3</cat><value>1.0832089</value></relativerisk><relativerisk><age>80</age><sex>0</sex><cat>4</cat><value>1.1341969</value></relativerisk><relativerisk><age>80</age><sex>0</sex><cat>5</cat><value>1.1919757</value></relativerisk><relativerisk><age>80</age><sex>0</sex><cat>6</cat><value>1.2574567</value></relativerisk><relativerisk><age>80</age><sex>0</sex><cat>7</cat><value>1.3318732</value></relativerisk><relativerisk><age>80</age><sex>0</sex><cat>8</cat><value>1.5117863</value></relativerisk><relativerisk><age>80</age><sex>1</sex><cat>0</cat><value>0.9628036</value></relativerisk><relativerisk><age>80</age><sex>1</sex><cat>1</cat><value>1.0</value></relativerisk><relativerisk><age>80</age><sex>1</sex><cat>2</cat><value>1.0446343</value></relativerisk><relativerisk><age>80</age><sex>1</sex><cat>3</cat><value>1.0981458</value></relativerisk><relativerisk><age>80</age><sex>1</sex><cat>4</cat><value>1.1602696</value></relativerisk><relativerisk><age>80</age><sex>1</sex><cat>5</cat><value>1.231758</value></relativerisk><relativerisk><age>80</age><sex>1</sex><cat>6</cat><value>1.3140525</value></relativerisk><relativerisk><age>80</age><sex>1</sex><cat>7</cat><value>1.4091595</value></relativerisk><relativerisk><age>80</age><sex>1</sex><cat>8</cat><value>1.5648049</value></relativerisk><relativerisk><age>81</age><sex>0</sex><cat>0</cat><value>0.96717876</value></relativerisk><relativerisk><age>81</age><sex>0</sex><cat>1</cat><value>1.0</value></relativerisk><relativerisk><age>81</age><sex>0</sex><cat>2</cat><value>1.0383463</value></relativerisk><relativerisk><age>81</age><sex>0</sex><cat>3</cat><value>1.0829301</value></relativerisk><relativerisk><age>81</age><sex>0</sex><cat>4</cat><value>1.1337836</value></relativerisk><relativerisk><age>81</age><sex>0</sex><cat>5</cat><value>1.1914446</value></relativerisk><relativerisk><age>81</age><sex>0</sex><cat>6</cat><value>1.2568372</value></relativerisk><relativerisk><age>81</age><sex>0</sex><cat>7</cat><value>1.3312126</value></relativerisk><relativerisk><age>81</age><sex>0</sex><cat>8</cat><value>1.5113624</value></relativerisk><relativerisk><age>81</age><sex>1</sex><cat>0</cat><value>0.9625326</value></relativerisk><relativerisk><age>81</age><sex>1</sex><cat>1</cat><value>1.0</value></relativerisk><relativerisk><age>81</age><sex>1</sex><cat>2</cat><value>1.0449854</value></relativerisk><relativerisk><age>81</age><sex>1</sex><cat>3</cat><value>1.0989548</value></relativerisk><relativerisk><age>81</age><sex>1</sex><cat>4</cat><value>1.1616598</value></relativerisk><relativerisk><age>81</age><sex>1</sex><cat>5</cat><value>1.2338816</value></relativerisk><relativerisk><age>81</age><sex>1</sex><cat>6</cat><value>1.3171031</value></relativerisk><relativerisk><age>81</age><sex>1</sex><cat>7</cat><value>1.4133875</value></relativerisk><relativerisk><age>81</age><sex>1</sex><cat>8</cat><value>1.5712391</value></relativerisk><relativerisk><age>82</age><sex>0</sex><cat>0</cat><value>0.96732926</value></relativerisk><relativerisk><age>82</age><sex>0</sex><cat>1</cat><value>1.0</value></relativerisk><relativerisk><age>82</age><sex>0</sex><cat>2</cat><value>1.0381851</value></relativerisk><relativerisk><age>82</age><sex>0</sex><cat>3</cat><value>1.0826021</value></relativerisk><relativerisk><age>82</age><sex>0</sex><cat>4</cat><value>1.1332935</value></relativerisk><relativerisk><age>82</age><sex>0</sex><cat>5</cat><value>1.1908073</value></relativerisk><relativerisk><age>82</age><sex>0</sex><cat>6</cat><value>1.2560817</value></relativerisk><relativerisk><age>82</age><sex>0</sex><cat>7</cat><value>1.3303858</value></relativerisk><relativerisk><age>82</age><sex>0</sex><cat>8</cat><value>1.5107251</value></relativerisk><relativerisk><age>82</age><sex>1</sex><cat>0</cat><value>0.96229714</value></relativerisk><relativerisk><age>82</age><sex>1</sex><cat>1</cat><value>1.0</value></relativerisk><relativerisk><age>82</age><sex>1</sex><cat>2</cat><value>1.0452932</value></relativerisk><relativerisk><age>82</age><sex>1</sex><cat>3</cat><value>1.0996679</value></relativerisk><relativerisk><age>82</age><sex>1</sex><cat>4</cat><value>1.1628926</value></relativerisk><relativerisk><age>82</age><sex>1</sex><cat>5</cat><value>1.235776</value></relativerisk><relativerisk><age>82</age><sex>1</sex><cat>6</cat><value>1.3198414</value></relativerisk><relativerisk><age>82</age><sex>1</sex><cat>7</cat><value>1.4172076</value></relativerisk><relativerisk><age>82</age><sex>1</sex><cat>8</cat><value>1.5771105</value></relativerisk><relativerisk><age>83</age><sex>0</sex><cat>0</cat><value>0.96749705</value></relativerisk><relativerisk><age>83</age><sex>0</sex><cat>1</cat><value>1.0</value></relativerisk><relativerisk><age>83</age><sex>0</sex><cat>2</cat><value>1.0380049</value></relativerisk><relativerisk><age>83</age><sex>0</sex><cat>3</cat><value>1.0822345</value></relativerisk><relativerisk><age>83</age><sex>0</sex><cat>4</cat><value>1.132742</value></relativerisk><relativerisk><age>83</age><sex>0</sex><cat>5</cat><value>1.1900876</value></relativerisk><relativerisk><age>83</age><sex>0</sex><cat>6</cat><value>1.2552232</value></relativerisk><relativerisk><age>83</age><sex>0</sex><cat>7</cat><value>1.3294382</value></relativerisk><relativerisk><age>83</age><sex>0</sex><cat>8</cat><value>1.5099561</value></relativerisk><relativerisk><age>83</age><sex>1</sex><cat>0</cat><value>0.9620971</value></relativerisk><relativerisk><age>83</age><sex>1</sex><cat>1</cat><value>1.0</value></relativerisk><relativerisk><age>83</age><sex>1</sex><cat>2</cat><value>1.0455579</value></relativerisk><relativerisk><age>83</age><sex>1</sex><cat>3</cat><value>1.1002855</value></relativerisk><relativerisk><age>83</age><sex>1</sex><cat>4</cat><value>1.1639681</value></relativerisk><relativerisk><age>83</age><sex>1</sex><cat>5</cat><value>1.2374415</value></relativerisk><relativerisk><age>83</age><sex>1</sex><cat>6</cat><value>1.3222681</value></relativerisk><relativerisk><age>83</age><sex>1</sex><cat>7</cat><value>1.4206201</value></relativerisk><relativerisk><age>83</age><sex>1</sex><cat>8</cat><value>1.5824192</value></relativerisk><relativerisk><age>84</age><sex>0</sex><cat>0</cat><value>0.9676785</value></relativerisk><relativerisk><age>84</age><sex>0</sex><cat>1</cat><value>1.0</value></relativerisk><relativerisk><age>84</age><sex>0</sex><cat>2</cat><value>1.03781</value></relativerisk><relativerisk><age>84</age><sex>0</sex><cat>3</cat><value>1.0818374</value></relativerisk><relativerisk><age>84</age><sex>0</sex><cat>4</cat><value>1.1321471</value></relativerisk><relativerisk><age>84</age><sex>0</sex><cat>5</cat><value>1.1893116</value></relativerisk><relativerisk><age>84</age><sex>0</sex><cat>6</cat><value>1.2542993</value></relativerisk><relativerisk><age>84</age><sex>0</sex><cat>7</cat><value>1.3284215</value></relativerisk><relativerisk><age>84</age><sex>0</sex><cat>8</cat><value>1.5091485</value></relativerisk><relativerisk><age>84</age><sex>1</sex><cat>0</cat><value>0.9619321</value></relativerisk><relativerisk><age>84</age><sex>1</sex><cat>1</cat><value>1.0</value></relativerisk><relativerisk><age>84</age><sex>1</sex><cat>2</cat><value>1.0457798</value></relativerisk><relativerisk><age>84</age><sex>1</sex><cat>3</cat><value>1.1008085</value></relativerisk><relativerisk><age>84</age><sex>1</sex><cat>4</cat><value>1.164888</value></relativerisk><relativerisk><age>84</age><sex>1</sex><cat>5</cat><value>1.2388805</value></relativerisk><relativerisk><age>84</age><sex>1</sex><cat>6</cat><value>1.3243859</value></relativerisk><relativerisk><age>84</age><sex>1</sex><cat>7</cat><value>1.4236284</value></relativerisk><relativerisk><age>84</age><sex>1</sex><cat>8</cat><value>1.5871698</value></relativerisk><relativerisk><age>85</age><sex>0</sex><cat>0</cat><value>0.9678695</value></relativerisk><relativerisk><age>85</age><sex>0</sex><cat>1</cat><value>1.0</value></relativerisk><relativerisk><age>85</age><sex>0</sex><cat>2</cat><value>1.0376058</value></relativerisk><relativerisk><age>85</age><sex>0</sex><cat>3</cat><value>1.0814224</value></relativerisk><relativerisk><age>85</age><sex>0</sex><cat>4</cat><value>1.131528</value></relativerisk><relativerisk><age>85</age><sex>0</sex><cat>5</cat><value>1.1885093</value></relativerisk><relativerisk><age>85</age><sex>0</sex><cat>6</cat><value>1.2533526</value></relativerisk><relativerisk><age>85</age><sex>0</sex><cat>7</cat><value>1.3273941</value></relativerisk><relativerisk><age>85</age><sex>0</sex><cat>8</cat><value>1.5084076</value></relativerisk><relativerisk><age>85</age><sex>1</sex><cat>0</cat><value>0.9618016</value></relativerisk><relativerisk><age>85</age><sex>1</sex><cat>1</cat><value>1.0</value></relativerisk><relativerisk><age>85</age><sex>1</sex><cat>2</cat><value>1.0459598</value></relativerisk><relativerisk><age>85</age><sex>1</sex><cat>3</cat><value>1.1012385</value></relativerisk><relativerisk><age>85</age><sex>1</sex><cat>4</cat><value>1.1656548</value></relativerisk><relativerisk><age>85</age><sex>1</sex><cat>5</cat><value>1.2400967</value></relativerisk><relativerisk><age>85</age><sex>1</sex><cat>6</cat><value>1.3262</value></relativerisk><relativerisk><age>85</age><sex>1</sex><cat>7</cat><value>1.4262396</value></relativerisk><relativerisk><age>85</age><sex>1</sex><cat>8</cat><value>1.5913721</value></relativerisk><relativerisk><age>86</age><sex>0</sex><cat>0</cat><value>0.9680656</value></relativerisk><relativerisk><age>86</age><sex>0</sex><cat>1</cat><value>1.0</value></relativerisk><relativerisk><age>86</age><sex>0</sex><cat>2</cat><value>1.0373979</value></relativerisk><relativerisk><age>86</age><sex>0</sex><cat>3</cat><value>1.0810027</value></relativerisk><relativerisk><age>86</age><sex>0</sex><cat>4</cat><value>1.1309072</value></relativerisk><relativerisk><age>86</age><sex>0</sex><cat>5</cat><value>1.1877143</value></relativerisk><relativerisk><age>86</age><sex>0</sex><cat>6</cat><value>1.2524309</value></relativerisk><relativerisk><age>86</age><sex>0</sex><cat>7</cat><value>1.3264216</value></relativerisk><relativerisk><age>86</age><sex>0</sex><cat>8</cat><value>1.5078532</value></relativerisk><relativerisk><age>86</age><sex>1</sex><cat>0</cat><value>0.96170485</value></relativerisk><relativerisk><age>86</age><sex>1</sex><cat>1</cat><value>1.0</value></relativerisk><relativerisk><age>86</age><sex>1</sex><cat>2</cat><value>1.0460988</value></relativerisk><relativerisk><age>86</age><sex>1</sex><cat>3</cat><value>1.1015775</value></relativerisk><relativerisk><age>86</age><sex>1</sex><cat>4</cat><value>1.166272</value></relativerisk><relativerisk><age>86</age><sex>1</sex><cat>5</cat><value>1.2410953</value></relativerisk><relativerisk><age>86</age><sex>1</sex><cat>6</cat><value>1.3277181</value></relativerisk><relativerisk><age>86</age><sex>1</sex><cat>7</cat><value>1.4284642</value></relativerisk><relativerisk><age>86</age><sex>1</sex><cat>8</cat><value>1.5950416</value></relativerisk><relativerisk><age>87</age><sex>0</sex><cat>0</cat><value>0.9682617</value></relativerisk><relativerisk><age>87</age><sex>0</sex><cat>1</cat><value>1.0</value></relativerisk><relativerisk><age>87</age><sex>0</sex><cat>2</cat><value>1.0371927</value></relativerisk><relativerisk><age>87</age><sex>0</sex><cat>3</cat><value>1.0805926</value></relativerisk><relativerisk><age>87</age><sex>0</sex><cat>4</cat><value>1.1303092</value></relativerisk><relativerisk><age>87</age><sex>0</sex><cat>5</cat><value>1.1869638</value></relativerisk><relativerisk><age>87</age><sex>0</sex><cat>6</cat><value>1.2515874</value></relativerisk><relativerisk><age>87</age><sex>0</sex><cat>7</cat><value>1.325578</value></relativerisk><relativerisk><age>87</age><sex>0</sex><cat>8</cat><value>1.5076208</value></relativerisk><relativerisk><age>87</age><sex>1</sex><cat>0</cat><value>0.9616409</value></relativerisk><relativerisk><age>87</age><sex>1</sex><cat>1</cat><value>1.0</value></relativerisk><relativerisk><age>87</age><sex>1</sex><cat>2</cat><value>1.046198</value></relativerisk><relativerisk><age>87</age><sex>1</sex><cat>3</cat><value>1.1018283</value></relativerisk><relativerisk><age>87</age><sex>1</sex><cat>4</cat><value>1.1667447</value></relativerisk><relativerisk><age>87</age><sex>1</sex><cat>5</cat><value>1.2418838</value></relativerisk><relativerisk><age>87</age><sex>1</sex><cat>6</cat><value>1.3289505</value></relativerisk><relativerisk><age>87</age><sex>1</sex><cat>7</cat><value>1.4303161</value></relativerisk><relativerisk><age>87</age><sex>1</sex><cat>8</cat><value>1.5981992</value></relativerisk><relativerisk><age>88</age><sex>0</sex><cat>0</cat><value>0.9684523</value></relativerisk><relativerisk><age>88</age><sex>0</sex><cat>1</cat><value>1.0</value></relativerisk><relativerisk><age>88</age><sex>0</sex><cat>2</cat><value>1.0369973</value></relativerisk><relativerisk><age>88</age><sex>0</sex><cat>3</cat><value>1.0802084</value></relativerisk><relativerisk><age>88</age><sex>0</sex><cat>4</cat><value>1.1297616</value></relativerisk><relativerisk><age>88</age><sex>0</sex><cat>5</cat><value>1.1862998</value></relativerisk><relativerisk><age>88</age><sex>0</sex><cat>6</cat><value>1.2508824</value></relativerisk><relativerisk><age>88</age><sex>0</sex><cat>7</cat><value>1.3249464</value></relativerisk><relativerisk><age>88</age><sex>0</sex><cat>8</cat><value>1.5078651</value></relativerisk><relativerisk><age>88</age><sex>1</sex><cat>0</cat><value>0.9616085</value></relativerisk><relativerisk><age>88</age><sex>1</sex><cat>1</cat><value>1.0</value></relativerisk><relativerisk><age>88</age><sex>1</sex><cat>2</cat><value>1.0462588</value></relativerisk><relativerisk><age>88</age><sex>1</sex><cat>3</cat><value>1.1019946</value></relativerisk><relativerisk><age>88</age><sex>1</sex><cat>4</cat><value>1.1670786</value></relativerisk><relativerisk><age>88</age><sex>1</sex><cat>5</cat><value>1.2424711</value></relativerisk><relativerisk><age>88</age><sex>1</sex><cat>6</cat><value>1.32991</value></relativerisk><relativerisk><age>88</age><sex>1</sex><cat>7</cat><value>1.4318131</value></relativerisk><relativerisk><age>88</age><sex>1</sex><cat>8</cat><value>1.6008719</value></relativerisk><relativerisk><age>89</age><sex>0</sex><cat>0</cat><value>0.968631</value></relativerisk><relativerisk><age>89</age><sex>0</sex><cat>1</cat><value>1.0</value></relativerisk><relativerisk><age>89</age><sex>0</sex><cat>2</cat><value>1.0368197</value></relativerisk><relativerisk><age>89</age><sex>0</sex><cat>3</cat><value>1.0798681</value></relativerisk><relativerisk><age>89</age><sex>0</sex><cat>4</cat><value>1.1292951</value></relativerisk><relativerisk><age>89</age><sex>0</sex><cat>5</cat><value>1.1857693</value></relativerisk><relativerisk><age>89</age><sex>0</sex><cat>6</cat><value>1.2503835</value></relativerisk><relativerisk><age>89</age><sex>0</sex><cat>7</cat><value>1.3246207</value></relativerisk><relativerisk><age>89</age><sex>0</sex><cat>8</cat><value>1.5087616</value></relativerisk><relativerisk><age>89</age><sex>1</sex><cat>0</cat><value>0.9616063</value></relativerisk><relativerisk><age>89</age><sex>1</sex><cat>1</cat><value>1.0</value></relativerisk><relativerisk><age>89</age><sex>1</sex><cat>2</cat><value>1.0462832</value></relativerisk><relativerisk><age>89</age><sex>1</sex><cat>3</cat><value>1.1020806</value></relativerisk><relativerisk><age>89</age><sex>1</sex><cat>4</cat><value>1.1672809</value></relativerisk><relativerisk><age>89</age><sex>1</sex><cat>5</cat><value>1.2428682</value></relativerisk><relativerisk><age>89</age><sex>1</sex><cat>6</cat><value>1.3306125</value></relativerisk><relativerisk><age>89</age><sex>1</sex><cat>7</cat><value>1.432977</value></relativerisk><relativerisk><age>89</age><sex>1</sex><cat>8</cat><value>1.6030927</value></relativerisk><relativerisk><age>90</age><sex>0</sex><cat>0</cat><value>0.96879107</value></relativerisk><relativerisk><age>90</age><sex>0</sex><cat>1</cat><value>1.0</value></relativerisk><relativerisk><age>90</age><sex>0</sex><cat>2</cat><value>1.0366687</value></relativerisk><relativerisk><age>90</age><sex>0</sex><cat>3</cat><value>1.0795918</value></relativerisk><relativerisk><age>90</age><sex>0</sex><cat>4</cat><value>1.1289444</value></relativerisk><relativerisk><age>90</age><sex>0</sex><cat>5</cat><value>1.185425</value></relativerisk><relativerisk><age>90</age><sex>0</sex><cat>6</cat><value>1.2501665</value></relativerisk><relativerisk><age>90</age><sex>0</sex><cat>7</cat><value>1.3247074</value></relativerisk><relativerisk><age>90</age><sex>0</sex><cat>8</cat><value>1.5105119</value></relativerisk><relativerisk><age>90</age><sex>1</sex><cat>0</cat><value>0.96163267</value></relativerisk><relativerisk><age>90</age><sex>1</sex><cat>1</cat><value>1.0</value></relativerisk><relativerisk><age>90</age><sex>1</sex><cat>2</cat><value>1.0462732</value></relativerisk><relativerisk><age>90</age><sex>1</sex><cat>3</cat><value>1.102091</value></relativerisk><relativerisk><age>90</age><sex>1</sex><cat>4</cat><value>1.1673602</value></relativerisk><relativerisk><age>90</age><sex>1</sex><cat>5</cat><value>1.243088</value></relativerisk><relativerisk><age>90</age><sex>1</sex><cat>6</cat><value>1.3310764</value></relativerisk><relativerisk><age>90</age><sex>1</sex><cat>7</cat><value>1.4338337</value></relativerisk><relativerisk><age>90</age><sex>1</sex><cat>8</cat><value>1.6049013</value></relativerisk><relativerisk><age>91</age><sex>0</sex><cat>0</cat><value>0.96892476</value></relativerisk><relativerisk><age>91</age><sex>0</sex><cat>1</cat><value>1.0</value></relativerisk><relativerisk><age>91</age><sex>0</sex><cat>2</cat><value>1.0365539</value></relativerisk><relativerisk><age>91</age><sex>0</sex><cat>3</cat><value>1.0794019</value></relativerisk><relativerisk><age>91</age><sex>0</sex><cat>4</cat><value>1.1287479</value></relativerisk><relativerisk><age>91</age><sex>0</sex><cat>5</cat><value>1.1853263</value></relativerisk><relativerisk><age>91</age><sex>0</sex><cat>6</cat><value>1.2503176</value></relativerisk><relativerisk><age>91</age><sex>0</sex><cat>7</cat><value>1.3253266</value></relativerisk><relativerisk><age>91</age><sex>0</sex><cat>8</cat><value>1.5133469</value></relativerisk><relativerisk><age>91</age><sex>1</sex><cat>0</cat><value>0.9616857</value></relativerisk><relativerisk><age>91</age><sex>1</sex><cat>1</cat><value>1.0</value></relativerisk><relativerisk><age>91</age><sex>1</sex><cat>2</cat><value>1.0462314</value></relativerisk><relativerisk><age>91</age><sex>1</sex><cat>3</cat><value>1.1020314</value></relativerisk><relativerisk><age>91</age><sex>1</sex><cat>4</cat><value>1.1673261</value></relativerisk><relativerisk><age>91</age><sex>1</sex><cat>5</cat><value>1.2431455</value></relativerisk><relativerisk><age>91</age><sex>1</sex><cat>6</cat><value>1.3313235</value></relativerisk><relativerisk><age>91</age><sex>1</sex><cat>7</cat><value>1.4344133</value></relativerisk><relativerisk><age>91</age><sex>1</sex><cat>8</cat><value>1.6063441</value></relativerisk><relativerisk><age>92</age><sex>0</sex><cat>0</cat><value>0.9690236</value></relativerisk><relativerisk><age>92</age><sex>0</sex><cat>1</cat><value>1.0</value></relativerisk><relativerisk><age>92</age><sex>0</sex><cat>2</cat><value>1.0364864</value></relativerisk><relativerisk><age>92</age><sex>0</sex><cat>3</cat><value>1.0793235</value></relativerisk><relativerisk><age>92</age><sex>0</sex><cat>4</cat><value>1.1287491</value></relativerisk><relativerisk><age>92</age><sex>0</sex><cat>5</cat><value>1.1855398</value></relativerisk><relativerisk><age>92</age><sex>0</sex><cat>6</cat><value>1.2509335</value></relativerisk><relativerisk><age>92</age><sex>0</sex><cat>7</cat><value>1.3266153</value></relativerisk><relativerisk><age>92</age><sex>0</sex><cat>8</cat><value>1.5175328</value></relativerisk><relativerisk><age>92</age><sex>1</sex><cat>0</cat><value>0.9617633</value></relativerisk><relativerisk><age>92</age><sex>1</sex><cat>1</cat><value>1.0</value></relativerisk><relativerisk><age>92</age><sex>1</sex><cat>2</cat><value>1.0461603</value></relativerisk><relativerisk><age>92</age><sex>1</sex><cat>3</cat><value>1.1019084</value></relativerisk><relativerisk><age>92</age><sex>1</sex><cat>4</cat><value>1.1671897</value></relativerisk><relativerisk><age>92</age><sex>1</sex><cat>5</cat><value>1.2430578</value></relativerisk><relativerisk><age>92</age><sex>1</sex><cat>6</cat><value>1.3313787</value></relativerisk><relativerisk><age>92</age><sex>1</sex><cat>7</cat><value>1.4347507</value></relativerisk><relativerisk><age>92</age><sex>1</sex><cat>8</cat><value>1.6074747</value></relativerisk><relativerisk><age>93</age><sex>0</sex><cat>0</cat><value>0.9690782</value></relativerisk><relativerisk><age>93</age><sex>0</sex><cat>1</cat><value>1.0</value></relativerisk><relativerisk><age>93</age><sex>0</sex><cat>2</cat><value>1.0364784</value></relativerisk><relativerisk><age>93</age><sex>0</sex><cat>3</cat><value>1.0793848</value></relativerisk><relativerisk><age>93</age><sex>0</sex><cat>4</cat><value>1.1289964</value></relativerisk><relativerisk><age>93</age><sex>0</sex><cat>5</cat><value>1.1861407</value></relativerisk><relativerisk><age>93</age><sex>0</sex><cat>6</cat><value>1.2521244</value></relativerisk><relativerisk><age>93</age><sex>0</sex><cat>7</cat><value>1.3287292</value></relativerisk><relativerisk><age>93</age><sex>0</sex><cat>8</cat><value>1.5233774</value></relativerisk><relativerisk><age>93</age><sex>1</sex><cat>0</cat><value>0.9618631</value></relativerisk><relativerisk><age>93</age><sex>1</sex><cat>1</cat><value>1.0</value></relativerisk><relativerisk><age>93</age><sex>1</sex><cat>2</cat><value>1.0460634</value></relativerisk><relativerisk><age>93</age><sex>1</sex><cat>3</cat><value>1.1017294</value></relativerisk><relativerisk><age>93</age><sex>1</sex><cat>4</cat><value>1.1669639</value></relativerisk><relativerisk><age>93</age><sex>1</sex><cat>5</cat><value>1.2428446</value></relativerisk><relativerisk><age>93</age><sex>1</sex><cat>6</cat><value>1.33127</value></relativerisk><relativerisk><age>93</age><sex>1</sex><cat>7</cat><value>1.4348853</value></relativerisk><relativerisk><age>93</age><sex>1</sex><cat>8</cat><value>1.6083547</value></relativerisk><relativerisk><age>94</age><sex>0</sex><cat>0</cat><value>0.96907824</value></relativerisk><relativerisk><age>94</age><sex>0</sex><cat>1</cat><value>1.0</value></relativerisk><relativerisk><age>94</age><sex>0</sex><cat>2</cat><value>1.0365434</value></relativerisk><relativerisk><age>94</age><sex>0</sex><cat>3</cat><value>1.079617</value></relativerisk><relativerisk><age>94</age><sex>0</sex><cat>4</cat><value>1.1295443</value></relativerisk><relativerisk><age>94</age><sex>0</sex><cat>5</cat><value>1.1872133</value></relativerisk><relativerisk><age>94</age><sex>0</sex><cat>6</cat><value>1.2540145</value></relativerisk><relativerisk><age>94</age><sex>0</sex><cat>7</cat><value>1.3318455</value></relativerisk><relativerisk><age>94</age><sex>0</sex><cat>8</cat><value>1.5312368</value></relativerisk><relativerisk><age>94</age><sex>1</sex><cat>0</cat><value>0.9619823</value></relativerisk><relativerisk><age>94</age><sex>1</sex><cat>1</cat><value>1.0</value></relativerisk><relativerisk><age>94</age><sex>1</sex><cat>2</cat><value>1.045944</value></relativerisk><relativerisk><age>94</age><sex>1</sex><cat>3</cat><value>1.1015023</value></relativerisk><relativerisk><age>94</age><sex>1</sex><cat>4</cat><value>1.1666627</value></relativerisk><relativerisk><age>94</age><sex>1</sex><cat>5</cat><value>1.2425276</value></relativerisk><relativerisk><age>94</age><sex>1</sex><cat>6</cat><value>1.3310293</value></relativerisk><relativerisk><age>94</age><sex>1</sex><cat>7</cat><value>1.4348617</value></relativerisk><relativerisk><age>94</age><sex>1</sex><cat>8</cat><value>1.6090535</value></relativerisk><relativerisk><age>95</age><sex>0</sex><cat>0</cat><value>0.9690122</value></relativerisk><relativerisk><age>95</age><sex>0</sex><cat>1</cat><value>1.0</value></relativerisk><relativerisk><age>95</age><sex>0</sex><cat>2</cat><value>1.0366963</value></relativerisk><relativerisk><age>95</age><sex>0</sex><cat>3</cat><value>1.0800548</value></relativerisk><relativerisk><age>95</age><sex>0</sex><cat>4</cat><value>1.1304533</value></relativerisk><relativerisk><age>95</age><sex>0</sex><cat>5</cat><value>1.1888528</value></relativerisk><relativerisk><age>95</age><sex>0</sex><cat>6</cat><value>1.2567441</value></relativerisk><relativerisk><age>95</age><sex>0</sex><cat>7</cat><value>1.336166</value></relativerisk><relativerisk><age>95</age><sex>0</sex><cat>8</cat><value>1.5415231</value></relativerisk><relativerisk><age>95</age><sex>1</sex><cat>0</cat><value>0.96211797</value></relativerisk><relativerisk><age>95</age><sex>1</sex><cat>1</cat><value>1.0</value></relativerisk><relativerisk><age>95</age><sex>1</sex><cat>2</cat><value>1.0458059</value></relativerisk><relativerisk><age>95</age><sex>1</sex><cat>3</cat><value>1.1012365</value></relativerisk><relativerisk><age>95</age><sex>1</sex><cat>4</cat><value>1.166302</value></relativerisk><relativerisk><age>95</age><sex>1</sex><cat>5</cat><value>1.2421312</value></relativerisk><relativerisk><age>95</age><sex>1</sex><cat>6</cat><value>1.3306923</value></relativerisk><relativerisk><age>95</age><sex>1</sex><cat>7</cat><value>1.4347302</value></relativerisk><relativerisk><age>95</age><sex>1</sex><cat>8</cat><value>1.6096497</value></relativerisk></relrisksfromriskfactor_categorical4p>
