# Supplementary material for: Identification of differences in health impact modelling of salt reduction
Source: PLoS One. 2017 Nov 28;12(11):e0186760. doi: 10.1371/journal.pone.0186760 (PMC5705127; doi:10.1371/journal.pone.0186760)
Supplement: S5 Data — (ZIP) [file pone.0186760.s005.zip › No_corr_usual SBP/Simulations/NoRDRcorr/parameters/relativeRisk_1_0_IHD.xml]

<?xml version="1.0" encoding="UTF-8" standalone="no"?><relrisksfromriskfactor_categorical4p><relativerisk><age>0</age><sex>0</sex><cat>0</cat><value>0.965099</value></relativerisk><relativerisk><age>0</age><sex>0</sex><cat>1</cat><value>1.0</value></relativerisk><relativerisk><age>0</age><sex>0</sex><cat>2</cat><value>1.040839</value></relativerisk><relativerisk><age>0</age><sex>0</sex><cat>3</cat><value>1.0882504</value></relativerisk><relativerisk><age>0</age><sex>0</sex><cat>4</cat><value>1.1422426</value></relativerisk><relativerisk><age>0</age><sex>0</sex><cat>5</cat><value>1.2033598</value></relativerisk><relativerisk><age>0</age><sex>0</sex><cat>6</cat><value>1.2725388</value></relativerisk><relativerisk><age>0</age><sex>0</sex><cat>7</cat><value>1.3510398</value></relativerisk><relativerisk><age>0</age><sex>0</sex><cat>8</cat><value>1.5426971</value></relativerisk><relativerisk><age>0</age><sex>1</sex><cat>0</cat><value>0.977644</value></relativerisk><relativerisk><age>0</age><sex>1</sex><cat>1</cat><value>1.0</value></relativerisk><relativerisk><age>0</age><sex>1</sex><cat>2</cat><value>1.027215</value></relativerisk><relativerisk><age>0</age><sex>1</sex><cat>3</cat><value>1.059313</value></relativerisk><relativerisk><age>0</age><sex>1</sex><cat>4</cat><value>1.0964206</value></relativerisk><relativerisk><age>0</age><sex>1</sex><cat>5</cat><value>1.1392074</value></relativerisk><relativerisk><age>0</age><sex>1</sex><cat>6</cat><value>1.188726</value></relativerisk><relativerisk><age>0</age><sex>1</sex><cat>7</cat><value>1.2464083</value></relativerisk><relativerisk><age>0</age><sex>1</sex><cat>8</cat><value>1.3717577</value></relativerisk><relativerisk><age>1</age><sex>0</sex><cat>0</cat><value>0.965099</value></relativerisk><relativerisk><age>1</age><sex>0</sex><cat>1</cat><value>1.0</value></relativerisk><relativerisk><age>1</age><sex>0</sex><cat>2</cat><value>1.040839</value></relativerisk><relativerisk><age>1</age><sex>0</sex><cat>3</cat><value>1.0882504</value></relativerisk><relativerisk><age>1</age><sex>0</sex><cat>4</cat><value>1.1422426</value></relativerisk><relativerisk><age>1</age><sex>0</sex><cat>5</cat><value>1.2033598</value></relativerisk><relativerisk><age>1</age><sex>0</sex><cat>6</cat><value>1.2725388</value></relativerisk><relativerisk><age>1</age><sex>0</sex><cat>7</cat><value>1.3510398</value></relativerisk><relativerisk><age>1</age><sex>0</sex><cat>8</cat><value>1.5426971</value></relativerisk><relativerisk><age>1</age><sex>1</sex><cat>0</cat><value>0.977644</value></relativerisk><relativerisk><age>1</age><sex>1</sex><cat>1</cat><value>1.0</value></relativerisk><relativerisk><age>1</age><sex>1</sex><cat>2</cat><value>1.027215</value></relativerisk><relativerisk><age>1</age><sex>1</sex><cat>3</cat><value>1.059313</value></relativerisk><relativerisk><age>1</age><sex>1</sex><cat>4</cat><value>1.0964206</value></relativerisk><relativerisk><age>1</age><sex>1</sex><cat>5</cat><value>1.1392074</value></relativerisk><relativerisk><age>1</age><sex>1</sex><cat>6</cat><value>1.188726</value></relativerisk><relativerisk><age>1</age><sex>1</sex><cat>7</cat><value>1.2464083</value></relativerisk><relativerisk><age>1</age><sex>1</sex><cat>8</cat><value>1.3717577</value></relativerisk><relativerisk><age>2</age><sex>0</sex><cat>0</cat><value>0.965099</value></relativerisk><relativerisk><age>2</age><sex>0</sex><cat>1</cat><value>1.0</value></relativerisk><relativerisk><age>2</age><sex>0</sex><cat>2</cat><value>1.040839</value></relativerisk><relativerisk><age>2</age><sex>0</sex><cat>3</cat><value>1.0882504</value></relativerisk><relativerisk><age>2</age><sex>0</sex><cat>4</cat><value>1.1422426</value></relativerisk><relativerisk><age>2</age><sex>0</sex><cat>5</cat><value>1.2033598</value></relativerisk><relativerisk><age>2</age><sex>0</sex><cat>6</cat><value>1.2725388</value></relativerisk><relativerisk><age>2</age><sex>0</sex><cat>7</cat><value>1.3510398</value></relativerisk><relativerisk><age>2</age><sex>0</sex><cat>8</cat><value>1.5426971</value></relativerisk><relativerisk><age>2</age><sex>1</sex><cat>0</cat><value>0.977644</value></relativerisk><relativerisk><age>2</age><sex>1</sex><cat>1</cat><value>1.0</value></relativerisk><relativerisk><age>2</age><sex>1</sex><cat>2</cat><value>1.027215</value></relativerisk><relativerisk><age>2</age><sex>1</sex><cat>3</cat><value>1.059313</value></relativerisk><relativerisk><age>2</age><sex>1</sex><cat>4</cat><value>1.0964206</value></relativerisk><relativerisk><age>2</age><sex>1</sex><cat>5</cat><value>1.1392074</value></relativerisk><relativerisk><age>2</age><sex>1</sex><cat>6</cat><value>1.188726</value></relativerisk><relativerisk><age>2</age><sex>1</sex><cat>7</cat><value>1.2464083</value></relativerisk><relativerisk><age>2</age><sex>1</sex><cat>8</cat><value>1.3717577</value></relativerisk><relativerisk><age>3</age><sex>0</sex><cat>0</cat><value>0.965099</value></relativerisk><relativerisk><age>3</age><sex>0</sex><cat>1</cat><value>1.0</value></relativerisk><relativerisk><age>3</age><sex>0</sex><cat>2</cat><value>1.040839</value></relativerisk><relativerisk><age>3</age><sex>0</sex><cat>3</cat><value>1.0882504</value></relativerisk><relativerisk><age>3</age><sex>0</sex><cat>4</cat><value>1.1422426</value></relativerisk><relativerisk><age>3</age><sex>0</sex><cat>5</cat><value>1.2033598</value></relativerisk><relativerisk><age>3</age><sex>0</sex><cat>6</cat><value>1.2725388</value></relativerisk><relativerisk><age>3</age><sex>0</sex><cat>7</cat><value>1.3510398</value></relativerisk><relativerisk><age>3</age><sex>0</sex><cat>8</cat><value>1.5426971</value></relativerisk><relativerisk><age>3</age><sex>1</sex><cat>0</cat><value>0.977644</value></relativerisk><relativerisk><age>3</age><sex>1</sex><cat>1</cat><value>1.0</value></relativerisk><relativerisk><age>3</age><sex>1</sex><cat>2</cat><value>1.027215</value></relativerisk><relativerisk><age>3</age><sex>1</sex><cat>3</cat><value>1.059313</value></relativerisk><relativerisk><age>3</age><sex>1</sex><cat>4</cat><value>1.0964206</value></relativerisk><relativerisk><age>3</age><sex>1</sex><cat>5</cat><value>1.1392074</value></relativerisk><relativerisk><age>3</age><sex>1</sex><cat>6</cat><value>1.188726</value></relativerisk><relativerisk><age>3</age><sex>1</sex><cat>7</cat><value>1.2464083</value></relativerisk><relativerisk><age>3</age><sex>1</sex><cat>8</cat><value>1.3717577</value></relativerisk><relativerisk><age>4</age><sex>0</sex><cat>0</cat><value>0.965099</value></relativerisk><relativerisk><age>4</age><sex>0</sex><cat>1</cat><value>1.0</value></relativerisk><relativerisk><age>4</age><sex>0</sex><cat>2</cat><value>1.040839</value></relativerisk><relativerisk><age>4</age><sex>0</sex><cat>3</cat><value>1.0882504</value></relativerisk><relativerisk><age>4</age><sex>0</sex><cat>4</cat><value>1.1422426</value></relativerisk><relativerisk><age>4</age><sex>0</sex><cat>5</cat><value>1.2033598</value></relativerisk><relativerisk><age>4</age><sex>0</sex><cat>6</cat><value>1.2725388</value></relativerisk><relativerisk><age>4</age><sex>0</sex><cat>7</cat><value>1.3510398</value></relativerisk><relativerisk><age>4</age><sex>0</sex><cat>8</cat><value>1.5426971</value></relativerisk><relativerisk><age>4</age><sex>1</sex><cat>0</cat><value>0.977644</value></relativerisk><relativerisk><age>4</age><sex>1</sex><cat>1</cat><value>1.0</value></relativerisk><relativerisk><age>4</age><sex>1</sex><cat>2</cat><value>1.027215</value></relativerisk><relativerisk><age>4</age><sex>1</sex><cat>3</cat><value>1.059313</value></relativerisk><relativerisk><age>4</age><sex>1</sex><cat>4</cat><value>1.0964206</value></relativerisk><relativerisk><age>4</age><sex>1</sex><cat>5</cat><value>1.1392074</value></relativerisk><relativerisk><age>4</age><sex>1</sex><cat>6</cat><value>1.188726</value></relativerisk><relativerisk><age>4</age><sex>1</sex><cat>7</cat><value>1.2464083</value></relativerisk><relativerisk><age>4</age><sex>1</sex><cat>8</cat><value>1.3717577</value></relativerisk><relativerisk><age>5</age><sex>0</sex><cat>0</cat><value>0.965099</value></relativerisk><relativerisk><age>5</age><sex>0</sex><cat>1</cat><value>1.0</value></relativerisk><relativerisk><age>5</age><sex>0</sex><cat>2</cat><value>1.040839</value></relativerisk><relativerisk><age>5</age><sex>0</sex><cat>3</cat><value>1.0882504</value></relativerisk><relativerisk><age>5</age><sex>0</sex><cat>4</cat><value>1.1422426</value></relativerisk><relativerisk><age>5</age><sex>0</sex><cat>5</cat><value>1.2033598</value></relativerisk><relativerisk><age>5</age><sex>0</sex><cat>6</cat><value>1.2725388</value></relativerisk><relativerisk><age>5</age><sex>0</sex><cat>7</cat><value>1.3510398</value></relativerisk><relativerisk><age>5</age><sex>0</sex><cat>8</cat><value>1.5426971</value></relativerisk><relativerisk><age>5</age><sex>1</sex><cat>0</cat><value>0.977644</value></relativerisk><relativerisk><age>5</age><sex>1</sex><cat>1</cat><value>1.0</value></relativerisk><relativerisk><age>5</age><sex>1</sex><cat>2</cat><value>1.027215</value></relativerisk><relativerisk><age>5</age><sex>1</sex><cat>3</cat><value>1.059313</value></relativerisk><relativerisk><age>5</age><sex>1</sex><cat>4</cat><value>1.0964206</value></relativerisk><relativerisk><age>5</age><sex>1</sex><cat>5</cat><value>1.1392074</value></relativerisk><relativerisk><age>5</age><sex>1</sex><cat>6</cat><value>1.188726</value></relativerisk><relativerisk><age>5</age><sex>1</sex><cat>7</cat><value>1.2464083</value></relativerisk><relativerisk><age>5</age><sex>1</sex><cat>8</cat><value>1.3717577</value></relativerisk><relativerisk><age>6</age><sex>0</sex><cat>0</cat><value>0.965099</value></relativerisk><relativerisk><age>6</age><sex>0</sex><cat>1</cat><value>1.0</value></relativerisk><relativerisk><age>6</age><sex>0</sex><cat>2</cat><value>1.040839</value></relativerisk><relativerisk><age>6</age><sex>0</sex><cat>3</cat><value>1.0882504</value></relativerisk><relativerisk><age>6</age><sex>0</sex><cat>4</cat><value>1.1422426</value></relativerisk><relativerisk><age>6</age><sex>0</sex><cat>5</cat><value>1.2033598</value></relativerisk><relativerisk><age>6</age><sex>0</sex><cat>6</cat><value>1.2725388</value></relativerisk><relativerisk><age>6</age><sex>0</sex><cat>7</cat><value>1.3510398</value></relativerisk><relativerisk><age>6</age><sex>0</sex><cat>8</cat><value>1.5426971</value></relativerisk><relativerisk><age>6</age><sex>1</sex><cat>0</cat><value>0.977644</value></relativerisk><relativerisk><age>6</age><sex>1</sex><cat>1</cat><value>1.0</value></relativerisk><relativerisk><age>6</age><sex>1</sex><cat>2</cat><value>1.027215</value></relativerisk><relativerisk><age>6</age><sex>1</sex><cat>3</cat><value>1.059313</value></relativerisk><relativerisk><age>6</age><sex>1</sex><cat>4</cat><value>1.0964206</value></relativerisk><relativerisk><age>6</age><sex>1</sex><cat>5</cat><value>1.1392074</value></relativerisk><relativerisk><age>6</age><sex>1</sex><cat>6</cat><value>1.188726</value></relativerisk><relativerisk><age>6</age><sex>1</sex><cat>7</cat><value>1.2464083</value></relativerisk><relativerisk><age>6</age><sex>1</sex><cat>8</cat><value>1.3717577</value></relativerisk><relativerisk><age>7</age><sex>0</sex><cat>0</cat><value>0.965099</value></relativerisk><relativerisk><age>7</age><sex>0</sex><cat>1</cat><value>1.0</value></relativerisk><relativerisk><age>7</age><sex>0</sex><cat>2</cat><value>1.040839</value></relativerisk><relativerisk><age>7</age><sex>0</sex><cat>3</cat><value>1.0882504</value></relativerisk><relativerisk><age>7</age><sex>0</sex><cat>4</cat><value>1.1422426</value></relativerisk><relativerisk><age>7</age><sex>0</sex><cat>5</cat><value>1.2033598</value></relativerisk><relativerisk><age>7</age><sex>0</sex><cat>6</cat><value>1.2725388</value></relativerisk><relativerisk><age>7</age><sex>0</sex><cat>7</cat><value>1.3510398</value></relativerisk><relativerisk><age>7</age><sex>0</sex><cat>8</cat><value>1.5426971</value></relativerisk><relativerisk><age>7</age><sex>1</sex><cat>0</cat><value>0.977644</value></relativerisk><relativerisk><age>7</age><sex>1</sex><cat>1</cat><value>1.0</value></relativerisk><relativerisk><age>7</age><sex>1</sex><cat>2</cat><value>1.027215</value></relativerisk><relativerisk><age>7</age><sex>1</sex><cat>3</cat><value>1.059313</value></relativerisk><relativerisk><age>7</age><sex>1</sex><cat>4</cat><value>1.0964206</value></relativerisk><relativerisk><age>7</age><sex>1</sex><cat>5</cat><value>1.1392074</value></relativerisk><relativerisk><age>7</age><sex>1</sex><cat>6</cat><value>1.188726</value></relativerisk><relativerisk><age>7</age><sex>1</sex><cat>7</cat><value>1.2464083</value></relativerisk><relativerisk><age>7</age><sex>1</sex><cat>8</cat><value>1.3717577</value></relativerisk><relativerisk><age>8</age><sex>0</sex><cat>0</cat><value>0.965099</value></relativerisk><relativerisk><age>8</age><sex>0</sex><cat>1</cat><value>1.0</value></relativerisk><relativerisk><age>8</age><sex>0</sex><cat>2</cat><value>1.040839</value></relativerisk><relativerisk><age>8</age><sex>0</sex><cat>3</cat><value>1.0882504</value></relativerisk><relativerisk><age>8</age><sex>0</sex><cat>4</cat><value>1.1422426</value></relativerisk><relativerisk><age>8</age><sex>0</sex><cat>5</cat><value>1.2033598</value></relativerisk><relativerisk><age>8</age><sex>0</sex><cat>6</cat><value>1.2725388</value></relativerisk><relativerisk><age>8</age><sex>0</sex><cat>7</cat><value>1.3510398</value></relativerisk><relativerisk><age>8</age><sex>0</sex><cat>8</cat><value>1.5426971</value></relativerisk><relativerisk><age>8</age><sex>1</sex><cat>0</cat><value>0.977644</value></relativerisk><relativerisk><age>8</age><sex>1</sex><cat>1</cat><value>1.0</value></relativerisk><relativerisk><age>8</age><sex>1</sex><cat>2</cat><value>1.027215</value></relativerisk><relativerisk><age>8</age><sex>1</sex><cat>3</cat><value>1.059313</value></relativerisk><relativerisk><age>8</age><sex>1</sex><cat>4</cat><value>1.0964206</value></relativerisk><relativerisk><age>8</age><sex>1</sex><cat>5</cat><value>1.1392074</value></relativerisk><relativerisk><age>8</age><sex>1</sex><cat>6</cat><value>1.188726</value></relativerisk><relativerisk><age>8</age><sex>1</sex><cat>7</cat><value>1.2464083</value></relativerisk><relativerisk><age>8</age><sex>1</sex><cat>8</cat><value>1.3717577</value></relativerisk><relativerisk><age>9</age><sex>0</sex><cat>0</cat><value>0.965099</value></relativerisk><relativerisk><age>9</age><sex>0</sex><cat>1</cat><value>1.0</value></relativerisk><relativerisk><age>9</age><sex>0</sex><cat>2</cat><value>1.040839</value></relativerisk><relativerisk><age>9</age><sex>0</sex><cat>3</cat><value>1.0882504</value></relativerisk><relativerisk><age>9</age><sex>0</sex><cat>4</cat><value>1.1422426</value></relativerisk><relativerisk><age>9</age><sex>0</sex><cat>5</cat><value>1.2033598</value></relativerisk><relativerisk><age>9</age><sex>0</sex><cat>6</cat><value>1.2725388</value></relativerisk><relativerisk><age>9</age><sex>0</sex><cat>7</cat><value>1.3510398</value></relativerisk><relativerisk><age>9</age><sex>0</sex><cat>8</cat><value>1.5426971</value></relativerisk><relativerisk><age>9</age><sex>1</sex><cat>0</cat><value>0.977644</value></relativerisk><relativerisk><age>9</age><sex>1</sex><cat>1</cat><value>1.0</value></relativerisk><relativerisk><age>9</age><sex>1</sex><cat>2</cat><value>1.027215</value></relativerisk><relativerisk><age>9</age><sex>1</sex><cat>3</cat><value>1.059313</value></relativerisk><relativerisk><age>9</age><sex>1</sex><cat>4</cat><value>1.0964206</value></relativerisk><relativerisk><age>9</age><sex>1</sex><cat>5</cat><value>1.1392074</value></relativerisk><relativerisk><age>9</age><sex>1</sex><cat>6</cat><value>1.188726</value></relativerisk><relativerisk><age>9</age><sex>1</sex><cat>7</cat><value>1.2464083</value></relativerisk><relativerisk><age>9</age><sex>1</sex><cat>8</cat><value>1.3717577</value></relativerisk><relativerisk><age>10</age><sex>0</sex><cat>0</cat><value>0.965099</value></relativerisk><relativerisk><age>10</age><sex>0</sex><cat>1</cat><value>1.0</value></relativerisk><relativerisk><age>10</age><sex>0</sex><cat>2</cat><value>1.040839</value></relativerisk><relativerisk><age>10</age><sex>0</sex><cat>3</cat><value>1.0882504</value></relativerisk><relativerisk><age>10</age><sex>0</sex><cat>4</cat><value>1.1422426</value></relativerisk><relativerisk><age>10</age><sex>0</sex><cat>5</cat><value>1.2033598</value></relativerisk><relativerisk><age>10</age><sex>0</sex><cat>6</cat><value>1.2725388</value></relativerisk><relativerisk><age>10</age><sex>0</sex><cat>7</cat><value>1.3510398</value></relativerisk><relativerisk><age>10</age><sex>0</sex><cat>8</cat><value>1.5426971</value></relativerisk><relativerisk><age>10</age><sex>1</sex><cat>0</cat><value>0.977644</value></relativerisk><relativerisk><age>10</age><sex>1</sex><cat>1</cat><value>1.0</value></relativerisk><relativerisk><age>10</age><sex>1</sex><cat>2</cat><value>1.027215</value></relativerisk><relativerisk><age>10</age><sex>1</sex><cat>3</cat><value>1.059313</value></relativerisk><relativerisk><age>10</age><sex>1</sex><cat>4</cat><value>1.0964206</value></relativerisk><relativerisk><age>10</age><sex>1</sex><cat>5</cat><value>1.1392074</value></relativerisk><relativerisk><age>10</age><sex>1</sex><cat>6</cat><value>1.188726</value></relativerisk><relativerisk><age>10</age><sex>1</sex><cat>7</cat><value>1.2464083</value></relativerisk><relativerisk><age>10</age><sex>1</sex><cat>8</cat><value>1.3717577</value></relativerisk><relativerisk><age>11</age><sex>0</sex><cat>0</cat><value>0.965099</value></relativerisk><relativerisk><age>11</age><sex>0</sex><cat>1</cat><value>1.0</value></relativerisk><relativerisk><age>11</age><sex>0</sex><cat>2</cat><value>1.040839</value></relativerisk><relativerisk><age>11</age><sex>0</sex><cat>3</cat><value>1.0882504</value></relativerisk><relativerisk><age>11</age><sex>0</sex><cat>4</cat><value>1.1422426</value></relativerisk><relativerisk><age>11</age><sex>0</sex><cat>5</cat><value>1.2033598</value></relativerisk><relativerisk><age>11</age><sex>0</sex><cat>6</cat><value>1.2725388</value></relativerisk><relativerisk><age>11</age><sex>0</sex><cat>7</cat><value>1.3510398</value></relativerisk><relativerisk><age>11</age><sex>0</sex><cat>8</cat><value>1.5426971</value></relativerisk><relativerisk><age>11</age><sex>1</sex><cat>0</cat><value>0.977644</value></relativerisk><relativerisk><age>11</age><sex>1</sex><cat>1</cat><value>1.0</value></relativerisk><relativerisk><age>11</age><sex>1</sex><cat>2</cat><value>1.027215</value></relativerisk><relativerisk><age>11</age><sex>1</sex><cat>3</cat><value>1.059313</value></relativerisk><relativerisk><age>11</age><sex>1</sex><cat>4</cat><value>1.0964206</value></relativerisk><relativerisk><age>11</age><sex>1</sex><cat>5</cat><value>1.1392074</value></relativerisk><relativerisk><age>11</age><sex>1</sex><cat>6</cat><value>1.188726</value></relativerisk><relativerisk><age>11</age><sex>1</sex><cat>7</cat><value>1.2464083</value></relativerisk><relativerisk><age>11</age><sex>1</sex><cat>8</cat><value>1.3717577</value></relativerisk><relativerisk><age>12</age><sex>0</sex><cat>0</cat><value>0.965099</value></relativerisk><relativerisk><age>12</age><sex>0</sex><cat>1</cat><value>1.0</value></relativerisk><relativerisk><age>12</age><sex>0</sex><cat>2</cat><value>1.040839</value></relativerisk><relativerisk><age>12</age><sex>0</sex><cat>3</cat><value>1.0882504</value></relativerisk><relativerisk><age>12</age><sex>0</sex><cat>4</cat><value>1.1422426</value></relativerisk><relativerisk><age>12</age><sex>0</sex><cat>5</cat><value>1.2033598</value></relativerisk><relativerisk><age>12</age><sex>0</sex><cat>6</cat><value>1.2725388</value></relativerisk><relativerisk><age>12</age><sex>0</sex><cat>7</cat><value>1.3510398</value></relativerisk><relativerisk><age>12</age><sex>0</sex><cat>8</cat><value>1.5426971</value></relativerisk><relativerisk><age>12</age><sex>1</sex><cat>0</cat><value>0.977644</value></relativerisk><relativerisk><age>12</age><sex>1</sex><cat>1</cat><value>1.0</value></relativerisk><relativerisk><age>12</age><sex>1</sex><cat>2</cat><value>1.027215</value></relativerisk><relativerisk><age>12</age><sex>1</sex><cat>3</cat><value>1.059313</value></relativerisk><relativerisk><age>12</age><sex>1</sex><cat>4</cat><value>1.0964206</value></relativerisk><relativerisk><age>12</age><sex>1</sex><cat>5</cat><value>1.1392074</value></relativerisk><relativerisk><age>12</age><sex>1</sex><cat>6</cat><value>1.188726</value></relativerisk><relativerisk><age>12</age><sex>1</sex><cat>7</cat><value>1.2464083</value></relativerisk><relativerisk><age>12</age><sex>1</sex><cat>8</cat><value>1.3717577</value></relativerisk><relativerisk><age>13</age><sex>0</sex><cat>0</cat><value>0.965099</value></relativerisk><relativerisk><age>13</age><sex>0</sex><cat>1</cat><value>1.0</value></relativerisk><relativerisk><age>13</age><sex>0</sex><cat>2</cat><value>1.040839</value></relativerisk><relativerisk><age>13</age><sex>0</sex><cat>3</cat><value>1.0882504</value></relativerisk><relativerisk><age>13</age><sex>0</sex><cat>4</cat><value>1.1422426</value></relativerisk><relativerisk><age>13</age><sex>0</sex><cat>5</cat><value>1.2033598</value></relativerisk><relativerisk><age>13</age><sex>0</sex><cat>6</cat><value>1.2725388</value></relativerisk><relativerisk><age>13</age><sex>0</sex><cat>7</cat><value>1.3510398</value></relativerisk><relativerisk><age>13</age><sex>0</sex><cat>8</cat><value>1.5426971</value></relativerisk><relativerisk><age>13</age><sex>1</sex><cat>0</cat><value>0.977644</value></relativerisk><relativerisk><age>13</age><sex>1</sex><cat>1</cat><value>1.0</value></relativerisk><relativerisk><age>13</age><sex>1</sex><cat>2</cat><value>1.027215</value></relativerisk><relativerisk><age>13</age><sex>1</sex><cat>3</cat><value>1.059313</value></relativerisk><relativerisk><age>13</age><sex>1</sex><cat>4</cat><value>1.0964206</value></relativerisk><relativerisk><age>13</age><sex>1</sex><cat>5</cat><value>1.1392074</value></relativerisk><relativerisk><age>13</age><sex>1</sex><cat>6</cat><value>1.188726</value></relativerisk><relativerisk><age>13</age><sex>1</sex><cat>7</cat><value>1.2464083</value></relativerisk><relativerisk><age>13</age><sex>1</sex><cat>8</cat><value>1.3717577</value></relativerisk><relativerisk><age>14</age><sex>0</sex><cat>0</cat><value>0.965099</value></relativerisk><relativerisk><age>14</age><sex>0</sex><cat>1</cat><value>1.0</value></relativerisk><relativerisk><age>14</age><sex>0</sex><cat>2</cat><value>1.040839</value></relativerisk><relativerisk><age>14</age><sex>0</sex><cat>3</cat><value>1.0882504</value></relativerisk><relativerisk><age>14</age><sex>0</sex><cat>4</cat><value>1.1422426</value></relativerisk><relativerisk><age>14</age><sex>0</sex><cat>5</cat><value>1.2033598</value></relativerisk><relativerisk><age>14</age><sex>0</sex><cat>6</cat><value>1.2725388</value></relativerisk><relativerisk><age>14</age><sex>0</sex><cat>7</cat><value>1.3510398</value></relativerisk><relativerisk><age>14</age><sex>0</sex><cat>8</cat><value>1.5426971</value></relativerisk><relativerisk><age>14</age><sex>1</sex><cat>0</cat><value>0.977644</value></relativerisk><relativerisk><age>14</age><sex>1</sex><cat>1</cat><value>1.0</value></relativerisk><relativerisk><age>14</age><sex>1</sex><cat>2</cat><value>1.027215</value></relativerisk><relativerisk><age>14</age><sex>1</sex><cat>3</cat><value>1.059313</value></relativerisk><relativerisk><age>14</age><sex>1</sex><cat>4</cat><value>1.0964206</value></relativerisk><relativerisk><age>14</age><sex>1</sex><cat>5</cat><value>1.1392074</value></relativerisk><relativerisk><age>14</age><sex>1</sex><cat>6</cat><value>1.188726</value></relativerisk><relativerisk><age>14</age><sex>1</sex><cat>7</cat><value>1.2464083</value></relativerisk><relativerisk><age>14</age><sex>1</sex><cat>8</cat><value>1.3717577</value></relativerisk><relativerisk><age>15</age><sex>0</sex><cat>0</cat><value>0.965099</value></relativerisk><relativerisk><age>15</age><sex>0</sex><cat>1</cat><value>1.0</value></relativerisk><relativerisk><age>15</age><sex>0</sex><cat>2</cat><value>1.040839</value></relativerisk><relativerisk><age>15</age><sex>0</sex><cat>3</cat><value>1.0882504</value></relativerisk><relativerisk><age>15</age><sex>0</sex><cat>4</cat><value>1.1422426</value></relativerisk><relativerisk><age>15</age><sex>0</sex><cat>5</cat><value>1.2033598</value></relativerisk><relativerisk><age>15</age><sex>0</sex><cat>6</cat><value>1.2725388</value></relativerisk><relativerisk><age>15</age><sex>0</sex><cat>7</cat><value>1.3510398</value></relativerisk><relativerisk><age>15</age><sex>0</sex><cat>8</cat><value>1.5426971</value></relativerisk><relativerisk><age>15</age><sex>1</sex><cat>0</cat><value>0.977644</value></relativerisk><relativerisk><age>15</age><sex>1</sex><cat>1</cat><value>1.0</value></relativerisk><relativerisk><age>15</age><sex>1</sex><cat>2</cat><value>1.027215</value></relativerisk><relativerisk><age>15</age><sex>1</sex><cat>3</cat><value>1.059313</value></relativerisk><relativerisk><age>15</age><sex>1</sex><cat>4</cat><value>1.0964206</value></relativerisk><relativerisk><age>15</age><sex>1</sex><cat>5</cat><value>1.1392074</value></relativerisk><relativerisk><age>15</age><sex>1</sex><cat>6</cat><value>1.188726</value></relativerisk><relativerisk><age>15</age><sex>1</sex><cat>7</cat><value>1.2464083</value></relativerisk><relativerisk><age>15</age><sex>1</sex><cat>8</cat><value>1.3717577</value></relativerisk><relativerisk><age>16</age><sex>0</sex><cat>0</cat><value>0.965099</value></relativerisk><relativerisk><age>16</age><sex>0</sex><cat>1</cat><value>1.0</value></relativerisk><relativerisk><age>16</age><sex>0</sex><cat>2</cat><value>1.040839</value></relativerisk><relativerisk><age>16</age><sex>0</sex><cat>3</cat><value>1.0882504</value></relativerisk><relativerisk><age>16</age><sex>0</sex><cat>4</cat><value>1.1422426</value></relativerisk><relativerisk><age>16</age><sex>0</sex><cat>5</cat><value>1.2033598</value></relativerisk><relativerisk><age>16</age><sex>0</sex><cat>6</cat><value>1.2725388</value></relativerisk><relativerisk><age>16</age><sex>0</sex><cat>7</cat><value>1.3510398</value></relativerisk><relativerisk><age>16</age><sex>0</sex><cat>8</cat><value>1.5426971</value></relativerisk><relativerisk><age>16</age><sex>1</sex><cat>0</cat><value>0.977644</value></relativerisk><relativerisk><age>16</age><sex>1</sex><cat>1</cat><value>1.0</value></relativerisk><relativerisk><age>16</age><sex>1</sex><cat>2</cat><value>1.027215</value></relativerisk><relativerisk><age>16</age><sex>1</sex><cat>3</cat><value>1.059313</value></relativerisk><relativerisk><age>16</age><sex>1</sex><cat>4</cat><value>1.0964206</value></relativerisk><relativerisk><age>16</age><sex>1</sex><cat>5</cat><value>1.1392074</value></relativerisk><relativerisk><age>16</age><sex>1</sex><cat>6</cat><value>1.188726</value></relativerisk><relativerisk><age>16</age><sex>1</sex><cat>7</cat><value>1.2464083</value></relativerisk><relativerisk><age>16</age><sex>1</sex><cat>8</cat><value>1.3717577</value></relativerisk><relativerisk><age>17</age><sex>0</sex><cat>0</cat><value>0.965099</value></relativerisk><relativerisk><age>17</age><sex>0</sex><cat>1</cat><value>1.0</value></relativerisk><relativerisk><age>17</age><sex>0</sex><cat>2</cat><value>1.040839</value></relativerisk><relativerisk><age>17</age><sex>0</sex><cat>3</cat><value>1.0882504</value></relativerisk><relativerisk><age>17</age><sex>0</sex><cat>4</cat><value>1.1422426</value></relativerisk><relativerisk><age>17</age><sex>0</sex><cat>5</cat><value>1.2033598</value></relativerisk><relativerisk><age>17</age><sex>0</sex><cat>6</cat><value>1.2725388</value></relativerisk><relativerisk><age>17</age><sex>0</sex><cat>7</cat><value>1.3510398</value></relativerisk><relativerisk><age>17</age><sex>0</sex><cat>8</cat><value>1.5426971</value></relativerisk><relativerisk><age>17</age><sex>1</sex><cat>0</cat><value>0.977644</value></relativerisk><relativerisk><age>17</age><sex>1</sex><cat>1</cat><value>1.0</value></relativerisk><relativerisk><age>17</age><sex>1</sex><cat>2</cat><value>1.027215</value></relativerisk><relativerisk><age>17</age><sex>1</sex><cat>3</cat><value>1.059313</value></relativerisk><relativerisk><age>17</age><sex>1</sex><cat>4</cat><value>1.0964206</value></relativerisk><relativerisk><age>17</age><sex>1</sex><cat>5</cat><value>1.1392074</value></relativerisk><relativerisk><age>17</age><sex>1</sex><cat>6</cat><value>1.188726</value></relativerisk><relativerisk><age>17</age><sex>1</sex><cat>7</cat><value>1.2464083</value></relativerisk><relativerisk><age>17</age><sex>1</sex><cat>8</cat><value>1.3717577</value></relativerisk><relativerisk><age>18</age><sex>0</sex><cat>0</cat><value>0.965099</value></relativerisk><relativerisk><age>18</age><sex>0</sex><cat>1</cat><value>1.0</value></relativerisk><relativerisk><age>18</age><sex>0</sex><cat>2</cat><value>1.040839</value></relativerisk><relativerisk><age>18</age><sex>0</sex><cat>3</cat><value>1.0882504</value></relativerisk><relativerisk><age>18</age><sex>0</sex><cat>4</cat><value>1.1422426</value></relativerisk><relativerisk><age>18</age><sex>0</sex><cat>5</cat><value>1.2033598</value></relativerisk><relativerisk><age>18</age><sex>0</sex><cat>6</cat><value>1.2725388</value></relativerisk><relativerisk><age>18</age><sex>0</sex><cat>7</cat><value>1.3510398</value></relativerisk><relativerisk><age>18</age><sex>0</sex><cat>8</cat><value>1.5426971</value></relativerisk><relativerisk><age>18</age><sex>1</sex><cat>0</cat><value>0.977644</value></relativerisk><relativerisk><age>18</age><sex>1</sex><cat>1</cat><value>1.0</value></relativerisk><relativerisk><age>18</age><sex>1</sex><cat>2</cat><value>1.027215</value></relativerisk><relativerisk><age>18</age><sex>1</sex><cat>3</cat><value>1.059313</value></relativerisk><relativerisk><age>18</age><sex>1</sex><cat>4</cat><value>1.0964206</value></relativerisk><relativerisk><age>18</age><sex>1</sex><cat>5</cat><value>1.1392074</value></relativerisk><relativerisk><age>18</age><sex>1</sex><cat>6</cat><value>1.188726</value></relativerisk><relativerisk><age>18</age><sex>1</sex><cat>7</cat><value>1.2464083</value></relativerisk><relativerisk><age>18</age><sex>1</sex><cat>8</cat><value>1.3717577</value></relativerisk><relativerisk><age>19</age><sex>0</sex><cat>0</cat><value>0.965099</value></relativerisk><relativerisk><age>19</age><sex>0</sex><cat>1</cat><value>1.0</value></relativerisk><relativerisk><age>19</age><sex>0</sex><cat>2</cat><value>1.040839</value></relativerisk><relativerisk><age>19</age><sex>0</sex><cat>3</cat><value>1.0882504</value></relativerisk><relativerisk><age>19</age><sex>0</sex><cat>4</cat><value>1.1422426</value></relativerisk><relativerisk><age>19</age><sex>0</sex><cat>5</cat><value>1.2033598</value></relativerisk><relativerisk><age>19</age><sex>0</sex><cat>6</cat><value>1.2725388</value></relativerisk><relativerisk><age>19</age><sex>0</sex><cat>7</cat><value>1.3510398</value></relativerisk><relativerisk><age>19</age><sex>0</sex><cat>8</cat><value>1.5426971</value></relativerisk><relativerisk><age>19</age><sex>1</sex><cat>0</cat><value>0.977644</value></relativerisk><relativerisk><age>19</age><sex>1</sex><cat>1</cat><value>1.0</value></relativerisk><relativerisk><age>19</age><sex>1</sex><cat>2</cat><value>1.027215</value></relativerisk><relativerisk><age>19</age><sex>1</sex><cat>3</cat><value>1.059313</value></relativerisk><relativerisk><age>19</age><sex>1</sex><cat>4</cat><value>1.0964206</value></relativerisk><relativerisk><age>19</age><sex>1</sex><cat>5</cat><value>1.1392074</value></relativerisk><relativerisk><age>19</age><sex>1</sex><cat>6</cat><value>1.188726</value></relativerisk><relativerisk><age>19</age><sex>1</sex><cat>7</cat><value>1.2464083</value></relativerisk><relativerisk><age>19</age><sex>1</sex><cat>8</cat><value>1.3717577</value></relativerisk><relativerisk><age>20</age><sex>0</sex><cat>0</cat><value>0.965099</value></relativerisk><relativerisk><age>20</age><sex>0</sex><cat>1</cat><value>1.0</value></relativerisk><relativerisk><age>20</age><sex>0</sex><cat>2</cat><value>1.040839</value></relativerisk><relativerisk><age>20</age><sex>0</sex><cat>3</cat><value>1.0882504</value></relativerisk><relativerisk><age>20</age><sex>0</sex><cat>4</cat><value>1.1422426</value></relativerisk><relativerisk><age>20</age><sex>0</sex><cat>5</cat><value>1.2033598</value></relativerisk><relativerisk><age>20</age><sex>0</sex><cat>6</cat><value>1.2725388</value></relativerisk><relativerisk><age>20</age><sex>0</sex><cat>7</cat><value>1.3510398</value></relativerisk><relativerisk><age>20</age><sex>0</sex><cat>8</cat><value>1.5426971</value></relativerisk><relativerisk><age>20</age><sex>1</sex><cat>0</cat><value>0.977644</value></relativerisk><relativerisk><age>20</age><sex>1</sex><cat>1</cat><value>1.0</value></relativerisk><relativerisk><age>20</age><sex>1</sex><cat>2</cat><value>1.027215</value></relativerisk><relativerisk><age>20</age><sex>1</sex><cat>3</cat><value>1.059313</value></relativerisk><relativerisk><age>20</age><sex>1</sex><cat>4</cat><value>1.0964206</value></relativerisk><relativerisk><age>20</age><sex>1</sex><cat>5</cat><value>1.1392074</value></relativerisk><relativerisk><age>20</age><sex>1</sex><cat>6</cat><value>1.188726</value></relativerisk><relativerisk><age>20</age><sex>1</sex><cat>7</cat><value>1.2464083</value></relativerisk><relativerisk><age>20</age><sex>1</sex><cat>8</cat><value>1.3717577</value></relativerisk><relativerisk><age>21</age><sex>0</sex><cat>0</cat><value>0.965099</value></relativerisk><relativerisk><age>21</age><sex>0</sex><cat>1</cat><value>1.0</value></relativerisk><relativerisk><age>21</age><sex>0</sex><cat>2</cat><value>1.040839</value></relativerisk><relativerisk><age>21</age><sex>0</sex><cat>3</cat><value>1.0882504</value></relativerisk><relativerisk><age>21</age><sex>0</sex><cat>4</cat><value>1.1422426</value></relativerisk><relativerisk><age>21</age><sex>0</sex><cat>5</cat><value>1.2033598</value></relativerisk><relativerisk><age>21</age><sex>0</sex><cat>6</cat><value>1.2725388</value></relativerisk><relativerisk><age>21</age><sex>0</sex><cat>7</cat><value>1.3510398</value></relativerisk><relativerisk><age>21</age><sex>0</sex><cat>8</cat><value>1.5426971</value></relativerisk><relativerisk><age>21</age><sex>1</sex><cat>0</cat><value>0.977644</value></relativerisk><relativerisk><age>21</age><sex>1</sex><cat>1</cat><value>1.0</value></relativerisk><relativerisk><age>21</age><sex>1</sex><cat>2</cat><value>1.027215</value></relativerisk><relativerisk><age>21</age><sex>1</sex><cat>3</cat><value>1.059313</value></relativerisk><relativerisk><age>21</age><sex>1</sex><cat>4</cat><value>1.0964206</value></relativerisk><relativerisk><age>21</age><sex>1</sex><cat>5</cat><value>1.1392074</value></relativerisk><relativerisk><age>21</age><sex>1</sex><cat>6</cat><value>1.188726</value></relativerisk><relativerisk><age>21</age><sex>1</sex><cat>7</cat><value>1.2464083</value></relativerisk><relativerisk><age>21</age><sex>1</sex><cat>8</cat><value>1.3717577</value></relativerisk><relativerisk><age>22</age><sex>0</sex><cat>0</cat><value>0.965099</value></relativerisk><relativerisk><age>22</age><sex>0</sex><cat>1</cat><value>1.0</value></relativerisk><relativerisk><age>22</age><sex>0</sex><cat>2</cat><value>1.040839</value></relativerisk><relativerisk><age>22</age><sex>0</sex><cat>3</cat><value>1.0882504</value></relativerisk><relativerisk><age>22</age><sex>0</sex><cat>4</cat><value>1.1422426</value></relativerisk><relativerisk><age>22</age><sex>0</sex><cat>5</cat><value>1.2033598</value></relativerisk><relativerisk><age>22</age><sex>0</sex><cat>6</cat><value>1.2725388</value></relativerisk><relativerisk><age>22</age><sex>0</sex><cat>7</cat><value>1.3510398</value></relativerisk><relativerisk><age>22</age><sex>0</sex><cat>8</cat><value>1.5426971</value></relativerisk><relativerisk><age>22</age><sex>1</sex><cat>0</cat><value>0.977644</value></relativerisk><relativerisk><age>22</age><sex>1</sex><cat>1</cat><value>1.0</value></relativerisk><relativerisk><age>22</age><sex>1</sex><cat>2</cat><value>1.027215</value></relativerisk><relativerisk><age>22</age><sex>1</sex><cat>3</cat><value>1.059313</value></relativerisk><relativerisk><age>22</age><sex>1</sex><cat>4</cat><value>1.0964206</value></relativerisk><relativerisk><age>22</age><sex>1</sex><cat>5</cat><value>1.1392074</value></relativerisk><relativerisk><age>22</age><sex>1</sex><cat>6</cat><value>1.188726</value></relativerisk><relativerisk><age>22</age><sex>1</sex><cat>7</cat><value>1.2464083</value></relativerisk><relativerisk><age>22</age><sex>1</sex><cat>8</cat><value>1.3717577</value></relativerisk><relativerisk><age>23</age><sex>0</sex><cat>0</cat><value>0.965099</value></relativerisk><relativerisk><age>23</age><sex>0</sex><cat>1</cat><value>1.0</value></relativerisk><relativerisk><age>23</age><sex>0</sex><cat>2</cat><value>1.040839</value></relativerisk><relativerisk><age>23</age><sex>0</sex><cat>3</cat><value>1.0882504</value></relativerisk><relativerisk><age>23</age><sex>0</sex><cat>4</cat><value>1.1422426</value></relativerisk><relativerisk><age>23</age><sex>0</sex><cat>5</cat><value>1.2033598</value></relativerisk><relativerisk><age>23</age><sex>0</sex><cat>6</cat><value>1.2725388</value></relativerisk><relativerisk><age>23</age><sex>0</sex><cat>7</cat><value>1.3510398</value></relativerisk><relativerisk><age>23</age><sex>0</sex><cat>8</cat><value>1.5426971</value></relativerisk><relativerisk><age>23</age><sex>1</sex><cat>0</cat><value>0.977644</value></relativerisk><relativerisk><age>23</age><sex>1</sex><cat>1</cat><value>1.0</value></relativerisk><relativerisk><age>23</age><sex>1</sex><cat>2</cat><value>1.027215</value></relativerisk><relativerisk><age>23</age><sex>1</sex><cat>3</cat><value>1.059313</value></relativerisk><relativerisk><age>23</age><sex>1</sex><cat>4</cat><value>1.0964206</value></relativerisk><relativerisk><age>23</age><sex>1</sex><cat>5</cat><value>1.1392074</value></relativerisk><relativerisk><age>23</age><sex>1</sex><cat>6</cat><value>1.188726</value></relativerisk><relativerisk><age>23</age><sex>1</sex><cat>7</cat><value>1.2464083</value></relativerisk><relativerisk><age>23</age><sex>1</sex><cat>8</cat><value>1.3717577</value></relativerisk><relativerisk><age>24</age><sex>0</sex><cat>0</cat><value>0.965099</value></relativerisk><relativerisk><age>24</age><sex>0</sex><cat>1</cat><value>1.0</value></relativerisk><relativerisk><age>24</age><sex>0</sex><cat>2</cat><value>1.040839</value></relativerisk><relativerisk><age>24</age><sex>0</sex><cat>3</cat><value>1.0882504</value></relativerisk><relativerisk><age>24</age><sex>0</sex><cat>4</cat><value>1.1422426</value></relativerisk><relativerisk><age>24</age><sex>0</sex><cat>5</cat><value>1.2033598</value></relativerisk><relativerisk><age>24</age><sex>0</sex><cat>6</cat><value>1.2725388</value></relativerisk><relativerisk><age>24</age><sex>0</sex><cat>7</cat><value>1.3510398</value></relativerisk><relativerisk><age>24</age><sex>0</sex><cat>8</cat><value>1.5426971</value></relativerisk><relativerisk><age>24</age><sex>1</sex><cat>0</cat><value>0.977644</value></relativerisk><relativerisk><age>24</age><sex>1</sex><cat>1</cat><value>1.0</value></relativerisk><relativerisk><age>24</age><sex>1</sex><cat>2</cat><value>1.027215</value></relativerisk><relativerisk><age>24</age><sex>1</sex><cat>3</cat><value>1.059313</value></relativerisk><relativerisk><age>24</age><sex>1</sex><cat>4</cat><value>1.0964206</value></relativerisk><relativerisk><age>24</age><sex>1</sex><cat>5</cat><value>1.1392074</value></relativerisk><relativerisk><age>24</age><sex>1</sex><cat>6</cat><value>1.188726</value></relativerisk><relativerisk><age>24</age><sex>1</sex><cat>7</cat><value>1.2464083</value></relativerisk><relativerisk><age>24</age><sex>1</sex><cat>8</cat><value>1.3717577</value></relativerisk><relativerisk><age>25</age><sex>0</sex><cat>0</cat><value>0.965099</value></relativerisk><relativerisk><age>25</age><sex>0</sex><cat>1</cat><value>1.0</value></relativerisk><relativerisk><age>25</age><sex>0</sex><cat>2</cat><value>1.040839</value></relativerisk><relativerisk><age>25</age><sex>0</sex><cat>3</cat><value>1.0882504</value></relativerisk><relativerisk><age>25</age><sex>0</sex><cat>4</cat><value>1.1422426</value></relativerisk><relativerisk><age>25</age><sex>0</sex><cat>5</cat><value>1.2033598</value></relativerisk><relativerisk><age>25</age><sex>0</sex><cat>6</cat><value>1.2725388</value></relativerisk><relativerisk><age>25</age><sex>0</sex><cat>7</cat><value>1.3510398</value></relativerisk><relativerisk><age>25</age><sex>0</sex><cat>8</cat><value>1.5426971</value></relativerisk><relativerisk><age>25</age><sex>1</sex><cat>0</cat><value>0.977644</value></relativerisk><relativerisk><age>25</age><sex>1</sex><cat>1</cat><value>1.0</value></relativerisk><relativerisk><age>25</age><sex>1</sex><cat>2</cat><value>1.027215</value></relativerisk><relativerisk><age>25</age><sex>1</sex><cat>3</cat><value>1.059313</value></relativerisk><relativerisk><age>25</age><sex>1</sex><cat>4</cat><value>1.0964206</value></relativerisk><relativerisk><age>25</age><sex>1</sex><cat>5</cat><value>1.1392074</value></relativerisk><relativerisk><age>25</age><sex>1</sex><cat>6</cat><value>1.188726</value></relativerisk><relativerisk><age>25</age><sex>1</sex><cat>7</cat><value>1.2464083</value></relativerisk><relativerisk><age>25</age><sex>1</sex><cat>8</cat><value>1.3717577</value></relativerisk><relativerisk><age>26</age><sex>0</sex><cat>0</cat><value>0.965099</value></relativerisk><relativerisk><age>26</age><sex>0</sex><cat>1</cat><value>1.0</value></relativerisk><relativerisk><age>26</age><sex>0</sex><cat>2</cat><value>1.040839</value></relativerisk><relativerisk><age>26</age><sex>0</sex><cat>3</cat><value>1.0882504</value></relativerisk><relativerisk><age>26</age><sex>0</sex><cat>4</cat><value>1.1422426</value></relativerisk><relativerisk><age>26</age><sex>0</sex><cat>5</cat><value>1.2033598</value></relativerisk><relativerisk><age>26</age><sex>0</sex><cat>6</cat><value>1.2725388</value></relativerisk><relativerisk><age>26</age><sex>0</sex><cat>7</cat><value>1.3510398</value></relativerisk><relativerisk><age>26</age><sex>0</sex><cat>8</cat><value>1.5426971</value></relativerisk><relativerisk><age>26</age><sex>1</sex><cat>0</cat><value>0.977644</value></relativerisk><relativerisk><age>26</age><sex>1</sex><cat>1</cat><value>1.0</value></relativerisk><relativerisk><age>26</age><sex>1</sex><cat>2</cat><value>1.027215</value></relativerisk><relativerisk><age>26</age><sex>1</sex><cat>3</cat><value>1.059313</value></relativerisk><relativerisk><age>26</age><sex>1</sex><cat>4</cat><value>1.0964206</value></relativerisk><relativerisk><age>26</age><sex>1</sex><cat>5</cat><value>1.1392074</value></relativerisk><relativerisk><age>26</age><sex>1</sex><cat>6</cat><value>1.188726</value></relativerisk><relativerisk><age>26</age><sex>1</sex><cat>7</cat><value>1.2464083</value></relativerisk><relativerisk><age>26</age><sex>1</sex><cat>8</cat><value>1.3717577</value></relativerisk><relativerisk><age>27</age><sex>0</sex><cat>0</cat><value>0.965099</value></relativerisk><relativerisk><age>27</age><sex>0</sex><cat>1</cat><value>1.0</value></relativerisk><relativerisk><age>27</age><sex>0</sex><cat>2</cat><value>1.040839</value></relativerisk><relativerisk><age>27</age><sex>0</sex><cat>3</cat><value>1.0882504</value></relativerisk><relativerisk><age>27</age><sex>0</sex><cat>4</cat><value>1.1422426</value></relativerisk><relativerisk><age>27</age><sex>0</sex><cat>5</cat><value>1.2033598</value></relativerisk><relativerisk><age>27</age><sex>0</sex><cat>6</cat><value>1.2725388</value></relativerisk><relativerisk><age>27</age><sex>0</sex><cat>7</cat><value>1.3510398</value></relativerisk><relativerisk><age>27</age><sex>0</sex><cat>8</cat><value>1.5426971</value></relativerisk><relativerisk><age>27</age><sex>1</sex><cat>0</cat><value>0.977644</value></relativerisk><relativerisk><age>27</age><sex>1</sex><cat>1</cat><value>1.0</value></relativerisk><relativerisk><age>27</age><sex>1</sex><cat>2</cat><value>1.027215</value></relativerisk><relativerisk><age>27</age><sex>1</sex><cat>3</cat><value>1.059313</value></relativerisk><relativerisk><age>27</age><sex>1</sex><cat>4</cat><value>1.0964206</value></relativerisk><relativerisk><age>27</age><sex>1</sex><cat>5</cat><value>1.1392074</value></relativerisk><relativerisk><age>27</age><sex>1</sex><cat>6</cat><value>1.188726</value></relativerisk><relativerisk><age>27</age><sex>1</sex><cat>7</cat><value>1.2464083</value></relativerisk><relativerisk><age>27</age><sex>1</sex><cat>8</cat><value>1.3717577</value></relativerisk><relativerisk><age>28</age><sex>0</sex><cat>0</cat><value>0.965099</value></relativerisk><relativerisk><age>28</age><sex>0</sex><cat>1</cat><value>1.0</value></relativerisk><relativerisk><age>28</age><sex>0</sex><cat>2</cat><value>1.040839</value></relativerisk><relativerisk><age>28</age><sex>0</sex><cat>3</cat><value>1.0882504</value></relativerisk><relativerisk><age>28</age><sex>0</sex><cat>4</cat><value>1.1422426</value></relativerisk><relativerisk><age>28</age><sex>0</sex><cat>5</cat><value>1.2033598</value></relativerisk><relativerisk><age>28</age><sex>0</sex><cat>6</cat><value>1.2725388</value></relativerisk><relativerisk><age>28</age><sex>0</sex><cat>7</cat><value>1.3510398</value></relativerisk><relativerisk><age>28</age><sex>0</sex><cat>8</cat><value>1.5426971</value></relativerisk><relativerisk><age>28</age><sex>1</sex><cat>0</cat><value>0.977644</value></relativerisk><relativerisk><age>28</age><sex>1</sex><cat>1</cat><value>1.0</value></relativerisk><relativerisk><age>28</age><sex>1</sex><cat>2</cat><value>1.027215</value></relativerisk><relativerisk><age>28</age><sex>1</sex><cat>3</cat><value>1.059313</value></relativerisk><relativerisk><age>28</age><sex>1</sex><cat>4</cat><value>1.0964206</value></relativerisk><relativerisk><age>28</age><sex>1</sex><cat>5</cat><value>1.1392074</value></relativerisk><relativerisk><age>28</age><sex>1</sex><cat>6</cat><value>1.188726</value></relativerisk><relativerisk><age>28</age><sex>1</sex><cat>7</cat><value>1.2464083</value></relativerisk><relativerisk><age>28</age><sex>1</sex><cat>8</cat><value>1.3717577</value></relativerisk><relativerisk><age>29</age><sex>0</sex><cat>0</cat><value>0.965099</value></relativerisk><relativerisk><age>29</age><sex>0</sex><cat>1</cat><value>1.0</value></relativerisk><relativerisk><age>29</age><sex>0</sex><cat>2</cat><value>1.040839</value></relativerisk><relativerisk><age>29</age><sex>0</sex><cat>3</cat><value>1.0882504</value></relativerisk><relativerisk><age>29</age><sex>0</sex><cat>4</cat><value>1.1422426</value></relativerisk><relativerisk><age>29</age><sex>0</sex><cat>5</cat><value>1.2033598</value></relativerisk><relativerisk><age>29</age><sex>0</sex><cat>6</cat><value>1.2725388</value></relativerisk><relativerisk><age>29</age><sex>0</sex><cat>7</cat><value>1.3510398</value></relativerisk><relativerisk><age>29</age><sex>0</sex><cat>8</cat><value>1.5426971</value></relativerisk><relativerisk><age>29</age><sex>1</sex><cat>0</cat><value>0.977644</value></relativerisk><relativerisk><age>29</age><sex>1</sex><cat>1</cat><value>1.0</value></relativerisk><relativerisk><age>29</age><sex>1</sex><cat>2</cat><value>1.027215</value></relativerisk><relativerisk><age>29</age><sex>1</sex><cat>3</cat><value>1.059313</value></relativerisk><relativerisk><age>29</age><sex>1</sex><cat>4</cat><value>1.0964206</value></relativerisk><relativerisk><age>29</age><sex>1</sex><cat>5</cat><value>1.1392074</value></relativerisk><relativerisk><age>29</age><sex>1</sex><cat>6</cat><value>1.188726</value></relativerisk><relativerisk><age>29</age><sex>1</sex><cat>7</cat><value>1.2464083</value></relativerisk><relativerisk><age>29</age><sex>1</sex><cat>8</cat><value>1.3717577</value></relativerisk><relativerisk><age>30</age><sex>0</sex><cat>0</cat><value>0.965099</value></relativerisk><relativerisk><age>30</age><sex>0</sex><cat>1</cat><value>1.0</value></relativerisk><relativerisk><age>30</age><sex>0</sex><cat>2</cat><value>1.040839</value></relativerisk><relativerisk><age>30</age><sex>0</sex><cat>3</cat><value>1.0882504</value></relativerisk><relativerisk><age>30</age><sex>0</sex><cat>4</cat><value>1.1422426</value></relativerisk><relativerisk><age>30</age><sex>0</sex><cat>5</cat><value>1.2033598</value></relativerisk><relativerisk><age>30</age><sex>0</sex><cat>6</cat><value>1.2725388</value></relativerisk><relativerisk><age>30</age><sex>0</sex><cat>7</cat><value>1.3510398</value></relativerisk><relativerisk><age>30</age><sex>0</sex><cat>8</cat><value>1.5426971</value></relativerisk><relativerisk><age>30</age><sex>1</sex><cat>0</cat><value>0.977644</value></relativerisk><relativerisk><age>30</age><sex>1</sex><cat>1</cat><value>1.0</value></relativerisk><relativerisk><age>30</age><sex>1</sex><cat>2</cat><value>1.027215</value></relativerisk><relativerisk><age>30</age><sex>1</sex><cat>3</cat><value>1.059313</value></relativerisk><relativerisk><age>30</age><sex>1</sex><cat>4</cat><value>1.0964206</value></relativerisk><relativerisk><age>30</age><sex>1</sex><cat>5</cat><value>1.1392074</value></relativerisk><relativerisk><age>30</age><sex>1</sex><cat>6</cat><value>1.188726</value></relativerisk><relativerisk><age>30</age><sex>1</sex><cat>7</cat><value>1.2464083</value></relativerisk><relativerisk><age>30</age><sex>1</sex><cat>8</cat><value>1.3717577</value></relativerisk><relativerisk><age>31</age><sex>0</sex><cat>0</cat><value>0.965099</value></relativerisk><relativerisk><age>31</age><sex>0</sex><cat>1</cat><value>1.0</value></relativerisk><relativerisk><age>31</age><sex>0</sex><cat>2</cat><value>1.040839</value></relativerisk><relativerisk><age>31</age><sex>0</sex><cat>3</cat><value>1.0882504</value></relativerisk><relativerisk><age>31</age><sex>0</sex><cat>4</cat><value>1.1422426</value></relativerisk><relativerisk><age>31</age><sex>0</sex><cat>5</cat><value>1.2033598</value></relativerisk><relativerisk><age>31</age><sex>0</sex><cat>6</cat><value>1.2725388</value></relativerisk><relativerisk><age>31</age><sex>0</sex><cat>7</cat><value>1.3510398</value></relativerisk><relativerisk><age>31</age><sex>0</sex><cat>8</cat><value>1.5426971</value></relativerisk><relativerisk><age>31</age><sex>1</sex><cat>0</cat><value>0.977644</value></relativerisk><relativerisk><age>31</age><sex>1</sex><cat>1</cat><value>1.0</value></relativerisk><relativerisk><age>31</age><sex>1</sex><cat>2</cat><value>1.027215</value></relativerisk><relativerisk><age>31</age><sex>1</sex><cat>3</cat><value>1.059313</value></relativerisk><relativerisk><age>31</age><sex>1</sex><cat>4</cat><value>1.0964206</value></relativerisk><relativerisk><age>31</age><sex>1</sex><cat>5</cat><value>1.1392074</value></relativerisk><relativerisk><age>31</age><sex>1</sex><cat>6</cat><value>1.188726</value></relativerisk><relativerisk><age>31</age><sex>1</sex><cat>7</cat><value>1.2464083</value></relativerisk><relativerisk><age>31</age><sex>1</sex><cat>8</cat><value>1.3717577</value></relativerisk><relativerisk><age>32</age><sex>0</sex><cat>0</cat><value>0.965099</value></relativerisk><relativerisk><age>32</age><sex>0</sex><cat>1</cat><value>1.0</value></relativerisk><relativerisk><age>32</age><sex>0</sex><cat>2</cat><value>1.040839</value></relativerisk><relativerisk><age>32</age><sex>0</sex><cat>3</cat><value>1.0882504</value></relativerisk><relativerisk><age>32</age><sex>0</sex><cat>4</cat><value>1.1422426</value></relativerisk><relativerisk><age>32</age><sex>0</sex><cat>5</cat><value>1.2033598</value></relativerisk><relativerisk><age>32</age><sex>0</sex><cat>6</cat><value>1.2725388</value></relativerisk><relativerisk><age>32</age><sex>0</sex><cat>7</cat><value>1.3510398</value></relativerisk><relativerisk><age>32</age><sex>0</sex><cat>8</cat><value>1.5426971</value></relativerisk><relativerisk><age>32</age><sex>1</sex><cat>0</cat><value>0.977644</value></relativerisk><relativerisk><age>32</age><sex>1</sex><cat>1</cat><value>1.0</value></relativerisk><relativerisk><age>32</age><sex>1</sex><cat>2</cat><value>1.027215</value></relativerisk><relativerisk><age>32</age><sex>1</sex><cat>3</cat><value>1.059313</value></relativerisk><relativerisk><age>32</age><sex>1</sex><cat>4</cat><value>1.0964206</value></relativerisk><relativerisk><age>32</age><sex>1</sex><cat>5</cat><value>1.1392074</value></relativerisk><relativerisk><age>32</age><sex>1</sex><cat>6</cat><value>1.188726</value></relativerisk><relativerisk><age>32</age><sex>1</sex><cat>7</cat><value>1.2464083</value></relativerisk><relativerisk><age>32</age><sex>1</sex><cat>8</cat><value>1.3717577</value></relativerisk><relativerisk><age>33</age><sex>0</sex><cat>0</cat><value>0.965099</value></relativerisk><relativerisk><age>33</age><sex>0</sex><cat>1</cat><value>1.0</value></relativerisk><relativerisk><age>33</age><sex>0</sex><cat>2</cat><value>1.040839</value></relativerisk><relativerisk><age>33</age><sex>0</sex><cat>3</cat><value>1.0882504</value></relativerisk><relativerisk><age>33</age><sex>0</sex><cat>4</cat><value>1.1422426</value></relativerisk><relativerisk><age>33</age><sex>0</sex><cat>5</cat><value>1.2033598</value></relativerisk><relativerisk><age>33</age><sex>0</sex><cat>6</cat><value>1.2725388</value></relativerisk><relativerisk><age>33</age><sex>0</sex><cat>7</cat><value>1.3510398</value></relativerisk><relativerisk><age>33</age><sex>0</sex><cat>8</cat><value>1.5426971</value></relativerisk><relativerisk><age>33</age><sex>1</sex><cat>0</cat><value>0.977644</value></relativerisk><relativerisk><age>33</age><sex>1</sex><cat>1</cat><value>1.0</value></relativerisk><relativerisk><age>33</age><sex>1</sex><cat>2</cat><value>1.027215</value></relativerisk><relativerisk><age>33</age><sex>1</sex><cat>3</cat><value>1.059313</value></relativerisk><relativerisk><age>33</age><sex>1</sex><cat>4</cat><value>1.0964206</value></relativerisk><relativerisk><age>33</age><sex>1</sex><cat>5</cat><value>1.1392074</value></relativerisk><relativerisk><age>33</age><sex>1</sex><cat>6</cat><value>1.188726</value></relativerisk><relativerisk><age>33</age><sex>1</sex><cat>7</cat><value>1.2464083</value></relativerisk><relativerisk><age>33</age><sex>1</sex><cat>8</cat><value>1.3717577</value></relativerisk><relativerisk><age>34</age><sex>0</sex><cat>0</cat><value>0.965099</value></relativerisk><relativerisk><age>34</age><sex>0</sex><cat>1</cat><value>1.0</value></relativerisk><relativerisk><age>34</age><sex>0</sex><cat>2</cat><value>1.040839</value></relativerisk><relativerisk><age>34</age><sex>0</sex><cat>3</cat><value>1.0882504</value></relativerisk><relativerisk><age>34</age><sex>0</sex><cat>4</cat><value>1.1422426</value></relativerisk><relativerisk><age>34</age><sex>0</sex><cat>5</cat><value>1.2033598</value></relativerisk><relativerisk><age>34</age><sex>0</sex><cat>6</cat><value>1.2725388</value></relativerisk><relativerisk><age>34</age><sex>0</sex><cat>7</cat><value>1.3510398</value></relativerisk><relativerisk><age>34</age><sex>0</sex><cat>8</cat><value>1.5426971</value></relativerisk><relativerisk><age>34</age><sex>1</sex><cat>0</cat><value>0.977644</value></relativerisk><relativerisk><age>34</age><sex>1</sex><cat>1</cat><value>1.0</value></relativerisk><relativerisk><age>34</age><sex>1</sex><cat>2</cat><value>1.027215</value></relativerisk><relativerisk><age>34</age><sex>1</sex><cat>3</cat><value>1.059313</value></relativerisk><relativerisk><age>34</age><sex>1</sex><cat>4</cat><value>1.0964206</value></relativerisk><relativerisk><age>34</age><sex>1</sex><cat>5</cat><value>1.1392074</value></relativerisk><relativerisk><age>34</age><sex>1</sex><cat>6</cat><value>1.188726</value></relativerisk><relativerisk><age>34</age><sex>1</sex><cat>7</cat><value>1.2464083</value></relativerisk><relativerisk><age>34</age><sex>1</sex><cat>8</cat><value>1.3717577</value></relativerisk><relativerisk><age>35</age><sex>0</sex><cat>0</cat><value>0.965099</value></relativerisk><relativerisk><age>35</age><sex>0</sex><cat>1</cat><value>1.0</value></relativerisk><relativerisk><age>35</age><sex>0</sex><cat>2</cat><value>1.040839</value></relativerisk><relativerisk><age>35</age><sex>0</sex><cat>3</cat><value>1.0882504</value></relativerisk><relativerisk><age>35</age><sex>0</sex><cat>4</cat><value>1.1422426</value></relativerisk><relativerisk><age>35</age><sex>0</sex><cat>5</cat><value>1.2033598</value></relativerisk><relativerisk><age>35</age><sex>0</sex><cat>6</cat><value>1.2725388</value></relativerisk><relativerisk><age>35</age><sex>0</sex><cat>7</cat><value>1.3510398</value></relativerisk><relativerisk><age>35</age><sex>0</sex><cat>8</cat><value>1.5426971</value></relativerisk><relativerisk><age>35</age><sex>1</sex><cat>0</cat><value>0.977644</value></relativerisk><relativerisk><age>35</age><sex>1</sex><cat>1</cat><value>1.0</value></relativerisk><relativerisk><age>35</age><sex>1</sex><cat>2</cat><value>1.027215</value></relativerisk><relativerisk><age>35</age><sex>1</sex><cat>3</cat><value>1.059313</value></relativerisk><relativerisk><age>35</age><sex>1</sex><cat>4</cat><value>1.0964206</value></relativerisk><relativerisk><age>35</age><sex>1</sex><cat>5</cat><value>1.1392074</value></relativerisk><relativerisk><age>35</age><sex>1</sex><cat>6</cat><value>1.188726</value></relativerisk><relativerisk><age>35</age><sex>1</sex><cat>7</cat><value>1.2464083</value></relativerisk><relativerisk><age>35</age><sex>1</sex><cat>8</cat><value>1.3717577</value></relativerisk><relativerisk><age>36</age><sex>0</sex><cat>0</cat><value>0.96509284</value></relativerisk><relativerisk><age>36</age><sex>0</sex><cat>1</cat><value>1.0</value></relativerisk><relativerisk><age>36</age><sex>0</sex><cat>2</cat><value>1.0408533</value></relativerisk><relativerisk><age>36</age><sex>0</sex><cat>3</cat><value>1.0882908</value></relativerisk><relativerisk><age>36</age><sex>0</sex><cat>4</cat><value>1.1423254</value></relativerisk><relativerisk><age>36</age><sex>0</sex><cat>5</cat><value>1.2035072</value></relativerisk><relativerisk><age>36</age><sex>0</sex><cat>6</cat><value>1.2727802</value></relativerisk><relativerisk><age>36</age><sex>0</sex><cat>7</cat><value>1.3514147</value></relativerisk><relativerisk><age>36</age><sex>0</sex><cat>8</cat><value>1.5435493</value></relativerisk><relativerisk><age>36</age><sex>1</sex><cat>0</cat><value>0.9770096</value></relativerisk><relativerisk><age>36</age><sex>1</sex><cat>1</cat><value>1.0</value></relativerisk><relativerisk><age>36</age><sex>1</sex><cat>2</cat><value>1.0280209</value></relativerisk><relativerisk><age>36</age><sex>1</sex><cat>3</cat><value>1.0611162</value></relativerisk><relativerisk><age>36</age><sex>1</sex><cat>4</cat><value>1.0994387</value></relativerisk><relativerisk><age>36</age><sex>1</sex><cat>5</cat><value>1.1437054</value></relativerisk><relativerisk><age>36</age><sex>1</sex><cat>6</cat><value>1.1950383</value></relativerisk><relativerisk><age>36</age><sex>1</sex><cat>7</cat><value>1.254965</value></relativerisk><relativerisk><age>36</age><sex>1</sex><cat>8</cat><value>1.3857572</value></relativerisk><relativerisk><age>37</age><sex>0</sex><cat>0</cat><value>0.964957</value></relativerisk><relativerisk><age>37</age><sex>0</sex><cat>1</cat><value>1.0</value></relativerisk><relativerisk><age>37</age><sex>0</sex><cat>2</cat><value>1.0410241</value></relativerisk><relativerisk><age>37</age><sex>0</sex><cat>3</cat><value>1.0886759</value></relativerisk><relativerisk><age>37</age><sex>0</sex><cat>4</cat><value>1.1429752</value></relativerisk><relativerisk><age>37</age><sex>0</sex><cat>5</cat><value>1.2044826</value></relativerisk><relativerisk><age>37</age><sex>0</sex><cat>6</cat><value>1.2741567</value></relativerisk><relativerisk><age>37</age><sex>0</sex><cat>7</cat><value>1.3532872</value></relativerisk><relativerisk><age>37</age><sex>0</sex><cat>8</cat><value>1.5468539</value></relativerisk><relativerisk><age>37</age><sex>1</sex><cat>0</cat><value>0.97633034</value></relativerisk><relativerisk><age>37</age><sex>1</sex><cat>1</cat><value>1.0</value></relativerisk><relativerisk><age>37</age><sex>1</sex><cat>2</cat><value>1.028874</value></relativerisk><relativerisk><age>37</age><sex>1</sex><cat>3</cat><value>1.0630122</value></relativerisk><relativerisk><age>37</age><sex>1</sex><cat>4</cat><value>1.1025883</value></relativerisk><relativerisk><age>37</age><sex>1</sex><cat>5</cat><value>1.1483622</value></relativerisk><relativerisk><age>37</age><sex>1</sex><cat>6</cat><value>1.2015185</value></relativerisk><relativerisk><age>37</age><sex>1</sex><cat>7</cat><value>1.2636707</value></relativerisk><relativerisk><age>37</age><sex>1</sex><cat>8</cat><value>1.399741</value></relativerisk><relativerisk><age>38</age><sex>0</sex><cat>0</cat><value>0.9647016</value></relativerisk><relativerisk><age>38</age><sex>0</sex><cat>1</cat><value>1.0</value></relativerisk><relativerisk><age>38</age><sex>0</sex><cat>2</cat><value>1.0413395</value></relativerisk><relativerisk><age>38</age><sex>0</sex><cat>3</cat><value>1.0893795</value></relativerisk><relativerisk><age>38</age><sex>0</sex><cat>4</cat><value>1.1441492</value></relativerisk><relativerisk><age>38</age><sex>0</sex><cat>5</cat><value>1.2062242</value></relativerisk><relativerisk><age>38</age><sex>0</sex><cat>6</cat><value>1.2765846</value></relativerisk><relativerisk><age>38</age><sex>0</sex><cat>7</cat><value>1.3565482</value></relativerisk><relativerisk><age>38</age><sex>0</sex><cat>8</cat><value>1.5524389</value></relativerisk><relativerisk><age>38</age><sex>1</sex><cat>0</cat><value>0.97560763</value></relativerisk><relativerisk><age>38</age><sex>1</sex><cat>1</cat><value>1.0</value></relativerisk><relativerisk><age>38</age><sex>1</sex><cat>2</cat><value>1.0297736</value></relativerisk><relativerisk><age>38</age><sex>1</sex><cat>3</cat><value>1.0650002</value></relativerisk><relativerisk><age>38</age><sex>1</sex><cat>4</cat><value>1.1058704</value></relativerisk><relativerisk><age>38</age><sex>1</sex><cat>5</cat><value>1.153182</value></relativerisk><relativerisk><age>38</age><sex>1</sex><cat>6</cat><value>1.2081764</value></relativerisk><relativerisk><age>38</age><sex>1</sex><cat>7</cat><value>1.2725444</value></relativerisk><relativerisk><age>38</age><sex>1</sex><cat>8</cat><value>1.4137545</value></relativerisk><relativerisk><age>39</age><sex>0</sex><cat>0</cat><value>0.96433616</value></relativerisk><relativerisk><age>39</age><sex>0</sex><cat>1</cat><value>1.0</value></relativerisk><relativerisk><age>39</age><sex>0</sex><cat>2</cat><value>1.0417882</value></relativerisk><relativerisk><age>39</age><sex>0</sex><cat>3</cat><value>1.0903773</value></relativerisk><relativerisk><age>39</age><sex>0</sex><cat>4</cat><value>1.1458079</value></relativerisk><relativerisk><age>39</age><sex>0</sex><cat>5</cat><value>1.2086755</value></relativerisk><relativerisk><age>39</age><sex>0</sex><cat>6</cat><value>1.2799879</value></relativerisk><relativerisk><age>39</age><sex>0</sex><cat>7</cat><value>1.3610998</value></relativerisk><relativerisk><age>39</age><sex>0</sex><cat>8</cat><value>1.5601532</value></relativerisk><relativerisk><age>39</age><sex>1</sex><cat>0</cat><value>0.97483987</value></relativerisk><relativerisk><age>39</age><sex>1</sex><cat>1</cat><value>1.0</value></relativerisk><relativerisk><age>39</age><sex>1</sex><cat>2</cat><value>1.0307231</value></relativerisk><relativerisk><age>39</age><sex>1</sex><cat>3</cat><value>1.0670897</value></relativerisk><relativerisk><age>39</age><sex>1</sex><cat>4</cat><value>1.1093037</value></relativerisk><relativerisk><age>39</age><sex>1</sex><cat>5</cat><value>1.1581978</value></relativerisk><relativerisk><age>39</age><sex>1</sex><cat>6</cat><value>1.2150648</value></relativerisk><relativerisk><age>39</age><sex>1</sex><cat>7</cat><value>1.2816668</value></relativerisk><relativerisk><age>39</age><sex>1</sex><cat>8</cat><value>1.4279568</value></relativerisk><relativerisk><age>40</age><sex>0</sex><cat>0</cat><value>0.96386963</value></relativerisk><relativerisk><age>40</age><sex>0</sex><cat>1</cat><value>1.0</value></relativerisk><relativerisk><age>40</age><sex>0</sex><cat>2</cat><value>1.0423598</value></relativerisk><relativerisk><age>40</age><sex>0</sex><cat>3</cat><value>1.0916464</value></relativerisk><relativerisk><age>40</age><sex>0</sex><cat>4</cat><value>1.1479146</value></relativerisk><relativerisk><age>40</age><sex>0</sex><cat>5</cat><value>1.2117841</value></relativerisk><relativerisk><age>40</age><sex>0</sex><cat>6</cat><value>1.284297</value></relativerisk><relativerisk><age>40</age><sex>0</sex><cat>7</cat><value>1.3668529</value></relativerisk><relativerisk><age>40</age><sex>0</sex><cat>8</cat><value>1.5698633</value></relativerisk><relativerisk><age>40</age><sex>1</sex><cat>0</cat><value>0.97402346</value></relativerisk><relativerisk><age>40</age><sex>1</sex><cat>1</cat><value>1.0</value></relativerisk><relativerisk><age>40</age><sex>1</sex><cat>2</cat><value>1.0317284</value></relativerisk><relativerisk><age>40</age><sex>1</sex><cat>3</cat><value>1.069296</value></relativerisk><relativerisk><age>40</age><sex>1</sex><cat>4</cat><value>1.1129177</value></relativerisk><relativerisk><age>40</age><sex>1</sex><cat>5</cat><value>1.1634585</value></relativerisk><relativerisk><age>40</age><sex>1</sex><cat>6</cat><value>1.2222606</value></relativerisk><relativerisk><age>40</age><sex>1</sex><cat>7</cat><value>1.2911528</value></relativerisk><relativerisk><age>40</age><sex>1</sex><cat>8</cat><value>1.4425727</value></relativerisk><relativerisk><age>41</age><sex>0</sex><cat>0</cat><value>0.9633107</value></relativerisk><relativerisk><age>41</age><sex>0</sex><cat>1</cat><value>1.0</value></relativerisk><relativerisk><age>41</age><sex>0</sex><cat>2</cat><value>1.0430441</value></relativerisk><relativerisk><age>41</age><sex>0</sex><cat>3</cat><value>1.0931653</value></relativerisk><relativerisk><age>41</age><sex>0</sex><cat>4</cat><value>1.150435</value></relativerisk><relativerisk><age>41</age><sex>0</sex><cat>5</cat><value>1.2155014</value></relativerisk><relativerisk><age>41</age><sex>0</sex><cat>6</cat><value>1.2894472</value></relativerisk><relativerisk><age>41</age><sex>0</sex><cat>7</cat><value>1.3737254</value></relativerisk><relativerisk><age>41</age><sex>0</sex><cat>8</cat><value>1.5814488</value></relativerisk><relativerisk><age>41</age><sex>1</sex><cat>0</cat><value>0.9731544</value></relativerisk><relativerisk><age>41</age><sex>1</sex><cat>1</cat><value>1.0</value></relativerisk><relativerisk><age>41</age><sex>1</sex><cat>2</cat><value>1.0327961</value></relativerisk><relativerisk><age>41</age><sex>1</sex><cat>3</cat><value>1.071636</value></relativerisk><relativerisk><age>41</age><sex>1</sex><cat>4</cat><value>1.1167442</value></relativerisk><relativerisk><age>41</age><sex>1</sex><cat>5</cat><value>1.1690178</value></relativerisk><relativerisk><age>41</age><sex>1</sex><cat>6</cat><value>1.2298477</value></relativerisk><relativerisk><age>41</age><sex>1</sex><cat>7</cat><value>1.3011292</value></relativerisk><relativerisk><age>41</age><sex>1</sex><cat>8</cat><value>1.457849</value></relativerisk><relativerisk><age>42</age><sex>0</sex><cat>0</cat><value>0.96266764</value></relativerisk><relativerisk><age>42</age><sex>0</sex><cat>1</cat><value>1.0</value></relativerisk><relativerisk><age>42</age><sex>0</sex><cat>2</cat><value>1.0438317</value></relativerisk><relativerisk><age>42</age><sex>0</sex><cat>3</cat><value>1.0949136</value></relativerisk><relativerisk><age>42</age><sex>0</sex><cat>4</cat><value>1.1533364</value></relativerisk><relativerisk><age>42</age><sex>0</sex><cat>5</cat><value>1.2197815</value></relativerisk><relativerisk><age>42</age><sex>0</sex><cat>6</cat><value>1.2953782</value></relativerisk><relativerisk><age>42</age><sex>0</sex><cat>7</cat><value>1.3816416</value></relativerisk><relativerisk><age>42</age><sex>0</sex><cat>8</cat><value>1.5948002</value></relativerisk><relativerisk><age>42</age><sex>1</sex><cat>0</cat><value>0.97222936</value></relativerisk><relativerisk><age>42</age><sex>1</sex><cat>1</cat><value>1.0</value></relativerisk><relativerisk><age>42</age><sex>1</sex><cat>2</cat><value>1.0339323</value></relativerisk><relativerisk><age>42</age><sex>1</sex><cat>3</cat><value>1.0741252</value></relativerisk><relativerisk><age>42</age><sex>1</sex><cat>4</cat><value>1.120813</value></relativerisk><relativerisk><age>42</age><sex>1</sex><cat>5</cat><value>1.1749259</value></relativerisk><relativerisk><age>42</age><sex>1</sex><cat>6</cat><value>1.2379056</value></relativerisk><relativerisk><age>42</age><sex>1</sex><cat>7</cat><value>1.3117156</value></relativerisk><relativerisk><age>42</age><sex>1</sex><cat>8</cat><value>1.4740233</value></relativerisk><relativerisk><age>43</age><sex>0</sex><cat>0</cat><value>0.9619483</value></relativerisk><relativerisk><age>43</age><sex>0</sex><cat>1</cat><value>1.0</value></relativerisk><relativerisk><age>43</age><sex>0</sex><cat>2</cat><value>1.0447134</value></relativerisk><relativerisk><age>43</age><sex>0</sex><cat>3</cat><value>1.0968719</value></relativerisk><relativerisk><age>43</age><sex>0</sex><cat>4</cat><value>1.1565881</value></relativerisk><relativerisk><age>43</age><sex>0</sex><cat>5</cat><value>1.224581</value></relativerisk><relativerisk><age>43</age><sex>0</sex><cat>6</cat><value>1.3020331</value></relativerisk><relativerisk><age>43</age><sex>0</sex><cat>7</cat><value>1.3905295</value></relativerisk><relativerisk><age>43</age><sex>0</sex><cat>8</cat><value>1.6098164</value></relativerisk><relativerisk><age>43</age><sex>1</sex><cat>0</cat><value>0.9712458</value></relativerisk><relativerisk><age>43</age><sex>1</sex><cat>1</cat><value>1.0</value></relativerisk><relativerisk><age>43</age><sex>1</sex><cat>2</cat><value>1.0351416</value></relativerisk><relativerisk><age>43</age><sex>1</sex><cat>3</cat><value>1.0767758</value></relativerisk><relativerisk><age>43</age><sex>1</sex><cat>4</cat><value>1.1251483</value></relativerisk><relativerisk><age>43</age><sex>1</sex><cat>5</cat><value>1.1812248</value></relativerisk><relativerisk><age>43</age><sex>1</sex><cat>6</cat><value>1.2465012</value></relativerisk><relativerisk><age>43</age><sex>1</sex><cat>7</cat><value>1.3230151</value></relativerisk><relativerisk><age>43</age><sex>1</sex><cat>8</cat><value>1.4913038</value></relativerisk><relativerisk><age>44</age><sex>0</sex><cat>0</cat><value>0.9611602</value></relativerisk><relativerisk><age>44</age><sex>0</sex><cat>1</cat><value>1.0</value></relativerisk><relativerisk><age>44</age><sex>0</sex><cat>2</cat><value>1.0456804</value></relativerisk><relativerisk><age>44</age><sex>0</sex><cat>3</cat><value>1.0990213</value></relativerisk><relativerisk><age>44</age><sex>0</sex><cat>4</cat><value>1.1601601</value></relativerisk><relativerisk><age>44</age><sex>0</sex><cat>5</cat><value>1.2298579</value></relativerisk><relativerisk><age>44</age><sex>0</sex><cat>6</cat><value>1.3093569</value></relativerisk><relativerisk><age>44</age><sex>0</sex><cat>7</cat><value>1.4003211</value></relativerisk><relativerisk><age>44</age><sex>0</sex><cat>8</cat><value>1.6264018</value></relativerisk><relativerisk><age>44</age><sex>1</sex><cat>0</cat><value>0.9702025</value></relativerisk><relativerisk><age>44</age><sex>1</sex><cat>1</cat><value>1.0</value></relativerisk><relativerisk><age>44</age><sex>1</sex><cat>2</cat><value>1.0364268</value></relativerisk><relativerisk><age>44</age><sex>1</sex><cat>3</cat><value>1.0795964</value></relativerisk><relativerisk><age>44</age><sex>1</sex><cat>4</cat><value>1.1297674</value></relativerisk><relativerisk><age>44</age><sex>1</sex><cat>5</cat><value>1.1879455</value></relativerisk><relativerisk><age>44</age><sex>1</sex><cat>6</cat><value>1.2556864</value></relativerisk><relativerisk><age>44</age><sex>1</sex><cat>7</cat><value>1.3351088</value></relativerisk><relativerisk><age>44</age><sex>1</sex><cat>8</cat><value>1.5098612</value></relativerisk><relativerisk><age>45</age><sex>0</sex><cat>0</cat><value>0.9603108</value></relativerisk><relativerisk><age>45</age><sex>0</sex><cat>1</cat><value>1.0</value></relativerisk><relativerisk><age>45</age><sex>0</sex><cat>2</cat><value>1.0467244</value></relativerisk><relativerisk><age>45</age><sex>0</sex><cat>3</cat><value>1.1013439</value></relativerisk><relativerisk><age>45</age><sex>0</sex><cat>4</cat><value>1.1640238</value></relativerisk><relativerisk><age>45</age><sex>0</sex><cat>5</cat><value>1.2355721</value></relativerisk><relativerisk><age>45</age><sex>0</sex><cat>6</cat><value>1.3172971</value></relativerisk><relativerisk><age>45</age><sex>0</sex><cat>7</cat><value>1.4109503</value></relativerisk><relativerisk><age>45</age><sex>0</sex><cat>8</cat><value>1.644465</value></relativerisk><relativerisk><age>45</age><sex>1</sex><cat>0</cat><value>0.9690995</value></relativerisk><relativerisk><age>45</age><sex>1</sex><cat>1</cat><value>1.0</value></relativerisk><relativerisk><age>45</age><sex>1</sex><cat>2</cat><value>1.0377891</value></relativerisk><relativerisk><age>45</age><sex>1</sex><cat>3</cat><value>1.0825912</value></relativerisk><relativerisk><age>45</age><sex>1</sex><cat>4</cat><value>1.1346809</value></relativerisk><relativerisk><age>45</age><sex>1</sex><cat>5</cat><value>1.1951084</value></relativerisk><relativerisk><age>45</age><sex>1</sex><cat>6</cat><value>1.265497</value></relativerisk><relativerisk><age>45</age><sex>1</sex><cat>7</cat><value>1.348056</value></relativerisk><relativerisk><age>45</age><sex>1</sex><cat>8</cat><value>1.5298276</value></relativerisk><relativerisk><age>46</age><sex>0</sex><cat>0</cat><value>0.9594073</value></relativerisk><relativerisk><age>46</age><sex>0</sex><cat>1</cat><value>1.0</value></relativerisk><relativerisk><age>46</age><sex>0</sex><cat>2</cat><value>1.047837</value></relativerisk><relativerisk><age>46</age><sex>0</sex><cat>3</cat><value>1.1038219</value></relativerisk><relativerisk><age>46</age><sex>0</sex><cat>4</cat><value>1.168151</value></relativerisk><relativerisk><age>46</age><sex>0</sex><cat>5</cat><value>1.2416841</value></relativerisk><relativerisk><age>46</age><sex>0</sex><cat>6</cat><value>1.3258021</value></relativerisk><relativerisk><age>46</age><sex>0</sex><cat>7</cat><value>1.422353</value></relativerisk><relativerisk><age>46</age><sex>0</sex><cat>8</cat><value>1.6639172</value></relativerisk><relativerisk><age>46</age><sex>1</sex><cat>0</cat><value>0.967938</value></relativerisk><relativerisk><age>46</age><sex>1</sex><cat>1</cat><value>1.0</value></relativerisk><relativerisk><age>46</age><sex>1</sex><cat>2</cat><value>1.0392283</value></relativerisk><relativerisk><age>46</age><sex>1</sex><cat>3</cat><value>1.0857611</value></relativerisk><relativerisk><age>46</age><sex>1</sex><cat>4</cat><value>1.1398927</value></relativerisk><relativerisk><age>46</age><sex>1</sex><cat>5</cat><value>1.2027242</value></relativerisk><relativerisk><age>46</age><sex>1</sex><cat>6</cat><value>1.2759544</value></relativerisk><relativerisk><age>46</age><sex>1</sex><cat>7</cat><value>1.3618953</value></relativerisk><relativerisk><age>46</age><sex>1</sex><cat>8</cat><value>1.5512992</value></relativerisk><relativerisk><age>47</age><sex>0</sex><cat>0</cat><value>0.9584566</value></relativerisk><relativerisk><age>47</age><sex>0</sex><cat>1</cat><value>1.0</value></relativerisk><relativerisk><age>47</age><sex>0</sex><cat>2</cat><value>1.0490103</value></relativerisk><relativerisk><age>47</age><sex>0</sex><cat>3</cat><value>1.1064382</value></relativerisk><relativerisk><age>47</age><sex>0</sex><cat>4</cat><value>1.1725144</value></relativerisk><relativerisk><age>47</age><sex>0</sex><cat>5</cat><value>1.2481556</value></relativerisk><relativerisk><age>47</age><sex>0</sex><cat>6</cat><value>1.3348216</value></relativerisk><relativerisk><age>47</age><sex>0</sex><cat>7</cat><value>1.434466</value></relativerisk><relativerisk><age>47</age><sex>0</sex><cat>8</cat><value>1.6846708</value></relativerisk><relativerisk><age>47</age><sex>1</sex><cat>0</cat><value>0.9667201</value></relativerisk><relativerisk><age>47</age><sex>1</sex><cat>1</cat><value>1.0</value></relativerisk><relativerisk><age>47</age><sex>1</sex><cat>2</cat><value>1.0407425</value></relativerisk><relativerisk><age>47</age><sex>1</sex><cat>3</cat><value>1.0891036</value></relativerisk><relativerisk><age>47</age><sex>1</sex><cat>4</cat><value>1.1454014</value></relativerisk><relativerisk><age>47</age><sex>1</sex><cat>5</cat><value>1.2107948</value></relativerisk><relativerisk><age>47</age><sex>1</sex><cat>6</cat><value>1.2870679</value></relativerisk><relativerisk><age>47</age><sex>1</sex><cat>7</cat><value>1.3766483</value></relativerisk><relativerisk><age>47</age><sex>1</sex><cat>8</cat><value>1.5743424</value></relativerisk><relativerisk><age>48</age><sex>0</sex><cat>0</cat><value>0.9574653</value></relativerisk><relativerisk><age>48</age><sex>0</sex><cat>1</cat><value>1.0</value></relativerisk><relativerisk><age>48</age><sex>0</sex><cat>2</cat><value>1.0502362</value></relativerisk><relativerisk><age>48</age><sex>0</sex><cat>3</cat><value>1.1091758</value></relativerisk><relativerisk><age>48</age><sex>0</sex><cat>4</cat><value>1.1770873</value></relativerisk><relativerisk><age>48</age><sex>0</sex><cat>5</cat><value>1.2549484</value></relativerisk><relativerisk><age>48</age><sex>0</sex><cat>6</cat><value>1.3443055</value></relativerisk><relativerisk><age>48</age><sex>0</sex><cat>7</cat><value>1.4472268</value></relativerisk><relativerisk><age>48</age><sex>0</sex><cat>8</cat><value>1.7066383</value></relativerisk><relativerisk><age>48</age><sex>1</sex><cat>0</cat><value>0.96544874</value></relativerisk><relativerisk><age>48</age><sex>1</sex><cat>1</cat><value>1.0</value></relativerisk><relativerisk><age>48</age><sex>1</sex><cat>2</cat><value>1.0423292</value></relativerisk><relativerisk><age>48</age><sex>1</sex><cat>3</cat><value>1.0926139</value></relativerisk><relativerisk><age>48</age><sex>1</sex><cat>4</cat><value>1.1512014</value></relativerisk><relativerisk><age>48</age><sex>1</sex><cat>5</cat><value>1.2193156</value></relativerisk><relativerisk><age>48</age><sex>1</sex><cat>6</cat><value>1.2988366</value></relativerisk><relativerisk><age>48</age><sex>1</sex><cat>7</cat><value>1.3923221</value></relativerisk><relativerisk><age>48</age><sex>1</sex><cat>8</cat><value>1.5989987</value></relativerisk><relativerisk><age>49</age><sex>0</sex><cat>0</cat><value>0.95644015</value></relativerisk><relativerisk><age>49</age><sex>0</sex><cat>1</cat><value>1.0</value></relativerisk><relativerisk><age>49</age><sex>0</sex><cat>2</cat><value>1.0515074</value></relativerisk><relativerisk><age>49</age><sex>0</sex><cat>3</cat><value>1.1120185</value></relativerisk><relativerisk><age>49</age><sex>0</sex><cat>4</cat><value>1.181843</value></relativerisk><relativerisk><age>49</age><sex>0</sex><cat>5</cat><value>1.2620252</value></relativerisk><relativerisk><age>49</age><sex>0</sex><cat>6</cat><value>1.3542045</value></relativerisk><relativerisk><age>49</age><sex>0</sex><cat>7</cat><value>1.4605727</value></relativerisk><relativerisk><age>49</age><sex>0</sex><cat>8</cat><value>1.7297317</value></relativerisk><relativerisk><age>49</age><sex>1</sex><cat>0</cat><value>0.96412736</value></relativerisk><relativerisk><age>49</age><sex>1</sex><cat>1</cat><value>1.0</value></relativerisk><relativerisk><age>49</age><sex>1</sex><cat>2</cat><value>1.0439848</value></relativerisk><relativerisk><age>49</age><sex>1</sex><cat>3</cat><value>1.0962852</value></relativerisk><relativerisk><age>49</age><sex>1</sex><cat>4</cat><value>1.1572833</value></relativerisk><relativerisk><age>49</age><sex>1</sex><cat>5</cat><value>1.2282764</value></relativerisk><relativerisk><age>49</age><sex>1</sex><cat>6</cat><value>1.3112515</value></relativerisk><relativerisk><age>49</age><sex>1</sex><cat>7</cat><value>1.4089129</value></relativerisk><relativerisk><age>49</age><sex>1</sex><cat>8</cat><value>1.6252905</value></relativerisk><relativerisk><age>50</age><sex>0</sex><cat>0</cat><value>0.9567629</value></relativerisk><relativerisk><age>50</age><sex>0</sex><cat>1</cat><value>1.0</value></relativerisk><relativerisk><age>50</age><sex>0</sex><cat>2</cat><value>1.0509874</value></relativerisk><relativerisk><age>50</age><sex>0</sex><cat>3</cat><value>1.1108869</value></relativerisk><relativerisk><age>50</age><sex>0</sex><cat>4</cat><value>1.1799884</value></relativerisk><relativerisk><age>50</age><sex>0</sex><cat>5</cat><value>1.2592945</value></relativerisk><relativerisk><age>50</age><sex>0</sex><cat>6</cat><value>1.3503958</value></relativerisk><relativerisk><age>50</age><sex>0</sex><cat>7</cat><value>1.4554229</value></relativerisk><relativerisk><age>50</age><sex>0</sex><cat>8</cat><value>1.7168988</value></relativerisk><relativerisk><age>50</age><sex>1</sex><cat>0</cat><value>0.963826</value></relativerisk><relativerisk><age>50</age><sex>1</sex><cat>1</cat><value>1.0</value></relativerisk><relativerisk><age>50</age><sex>1</sex><cat>2</cat><value>1.0437932</value></relativerisk><relativerisk><age>50</age><sex>1</sex><cat>3</cat><value>1.0968714</value></relativerisk><relativerisk><age>50</age><sex>1</sex><cat>4</cat><value>1.1592987</value></relativerisk><relativerisk><age>50</age><sex>1</sex><cat>5</cat><value>1.2322286</value></relativerisk><relativerisk><age>50</age><sex>1</sex><cat>6</cat><value>1.317649</value></relativerisk><relativerisk><age>50</age><sex>1</sex><cat>7</cat><value>1.4183393</value></relativerisk><relativerisk><age>50</age><sex>1</sex><cat>8</cat><value>1.588632</value></relativerisk><relativerisk><age>51</age><sex>0</sex><cat>0</cat><value>0.9557222</value></relativerisk><relativerisk><age>51</age><sex>0</sex><cat>1</cat><value>1.0</value></relativerisk><relativerisk><age>51</age><sex>0</sex><cat>2</cat><value>1.0522774</value></relativerisk><relativerisk><age>51</age><sex>0</sex><cat>3</cat><value>1.1137762</value></relativerisk><relativerisk><age>51</age><sex>0</sex><cat>4</cat><value>1.1848298</value></relativerisk><relativerisk><age>51</age><sex>0</sex><cat>5</cat><value>1.2665101</value></relativerisk><relativerisk><age>51</age><sex>0</sex><cat>6</cat><value>1.3605049</value></relativerisk><relativerisk><age>51</age><sex>0</sex><cat>7</cat><value>1.4690746</value></relativerisk><relativerisk><age>51</age><sex>0</sex><cat>8</cat><value>1.7404636</value></relativerisk><relativerisk><age>51</age><sex>1</sex><cat>0</cat><value>0.9624505</value></relativerisk><relativerisk><age>51</age><sex>1</sex><cat>1</cat><value>1.0</value></relativerisk><relativerisk><age>51</age><sex>1</sex><cat>2</cat><value>1.0455054</value></relativerisk><relativerisk><age>51</age><sex>1</sex><cat>3</cat><value>1.1007239</value></relativerisk><relativerisk><age>51</age><sex>1</sex><cat>4</cat><value>1.1657541</value></relativerisk><relativerisk><age>51</age><sex>1</sex><cat>5</cat><value>1.2418324</value></relativerisk><relativerisk><age>51</age><sex>1</sex><cat>6</cat><value>1.3310744</value></relativerisk><relativerisk><age>51</age><sex>1</sex><cat>7</cat><value>1.4364372</value></relativerisk><relativerisk><age>51</age><sex>1</sex><cat>8</cat><value>1.6150637</value></relativerisk><relativerisk><age>52</age><sex>0</sex><cat>0</cat><value>0.95466685</value></relativerisk><relativerisk><age>52</age><sex>0</sex><cat>1</cat><value>1.0</value></relativerisk><relativerisk><age>52</age><sex>0</sex><cat>2</cat><value>1.0535893</value></relativerisk><relativerisk><age>52</age><sex>0</sex><cat>3</cat><value>1.1167195</value></relativerisk><relativerisk><age>52</age><sex>0</sex><cat>4</cat><value>1.1897705</value></relativerisk><relativerisk><age>52</age><sex>0</sex><cat>5</cat><value>1.2738881</value></relativerisk><relativerisk><age>52</age><sex>0</sex><cat>6</cat><value>1.3708637</value></relativerisk><relativerisk><age>52</age><sex>0</sex><cat>7</cat><value>1.4830954</value></relativerisk><relativerisk><age>52</age><sex>0</sex><cat>8</cat><value>1.7648058</value></relativerisk><relativerisk><age>52</age><sex>1</sex><cat>0</cat><value>0.96103805</value></relativerisk><relativerisk><age>52</age><sex>1</sex><cat>1</cat><value>1.0</value></relativerisk><relativerisk><age>52</age><sex>1</sex><cat>2</cat><value>1.0472704</value></relativerisk><relativerisk><age>52</age><sex>1</sex><cat>3</cat><value>1.1047057</value></relativerisk><relativerisk><age>52</age><sex>1</sex><cat>4</cat><value>1.1724447</value></relativerisk><relativerisk><age>52</age><sex>1</sex><cat>5</cat><value>1.2518162</value></relativerisk><relativerisk><age>52</age><sex>1</sex><cat>6</cat><value>1.345077</value></relativerisk><relativerisk><age>52</age><sex>1</sex><cat>7</cat><value>1.4553808</value></relativerisk><relativerisk><age>52</age><sex>1</sex><cat>8</cat><value>1.6428916</value></relativerisk><relativerisk><age>53</age><sex>0</sex><cat>0</cat><value>0.95360243</value></relativerisk><relativerisk><age>53</age><sex>0</sex><cat>1</cat><value>1.0</value></relativerisk><relativerisk><age>53</age><sex>0</sex><cat>2</cat><value>1.0549164</value></relativerisk><relativerisk><age>53</age><sex>0</sex><cat>3</cat><value>1.1197015</value></relativerisk><relativerisk><age>53</age><sex>0</sex><cat>4</cat><value>1.194786</value></relativerisk><relativerisk><age>53</age><sex>0</sex><cat>5</cat><value>1.2813934</value></relativerisk><relativerisk><age>53</age><sex>0</sex><cat>6</cat><value>1.3814244</value></relativerisk><relativerisk><age>53</age><sex>0</sex><cat>7</cat><value>1.4974239</value></relativerisk><relativerisk><age>53</age><sex>0</sex><cat>8</cat><value>1.7898328</value></relativerisk><relativerisk><age>53</age><sex>1</sex><cat>0</cat><value>0.959593</value></relativerisk><relativerisk><age>53</age><sex>1</sex><cat>1</cat><value>1.0</value></relativerisk><relativerisk><age>53</age><sex>1</sex><cat>2</cat><value>1.0490837</value></relativerisk><relativerisk><age>53</age><sex>1</sex><cat>3</cat><value>1.1088063</value></relativerisk><relativerisk><age>53</age><sex>1</sex><cat>4</cat><value>1.1793543</value></relativerisk><relativerisk><age>53</age><sex>1</sex><cat>5</cat><value>1.2621586</value></relativerisk><relativerisk><age>53</age><sex>1</sex><cat>6</cat><value>1.3596312</value></relativerisk><relativerisk><age>53</age><sex>1</sex><cat>7</cat><value>1.4751418</value></relativerisk><relativerisk><age>53</age><sex>1</sex><cat>8</cat><value>1.6720922</value></relativerisk><relativerisk><age>54</age><sex>0</sex><cat>0</cat><value>0.9525345</value></relativerisk><relativerisk><age>54</age><sex>0</sex><cat>1</cat><value>1.0</value></relativerisk><relativerisk><age>54</age><sex>0</sex><cat>2</cat><value>1.0562519</value></relativerisk><relativerisk><age>54</age><sex>0</sex><cat>3</cat><value>1.1227081</value></relativerisk><relativerisk><age>54</age><sex>0</sex><cat>4</cat><value>1.1998525</value></relativerisk><relativerisk><age>54</age><sex>0</sex><cat>5</cat><value>1.2889912</value></relativerisk><relativerisk><age>54</age><sex>0</sex><cat>6</cat><value>1.39214</value></relativerisk><relativerisk><age>54</age><sex>0</sex><cat>7</cat><value>1.5119983</value></relativerisk><relativerisk><age>54</age><sex>0</sex><cat>8</cat><value>1.81545</value></relativerisk><relativerisk><age>54</age><sex>1</sex><cat>0</cat><value>0.95811975</value></relativerisk><relativerisk><age>54</age><sex>1</sex><cat>1</cat><value>1.0</value></relativerisk><relativerisk><age>54</age><sex>1</sex><cat>2</cat><value>1.0509399</value></relativerisk><relativerisk><age>54</age><sex>1</sex><cat>3</cat><value>1.113015</value></relativerisk><relativerisk><age>54</age><sex>1</sex><cat>4</cat><value>1.1864663</value></relativerisk><relativerisk><age>54</age><sex>1</sex><cat>5</cat><value>1.272837</value></relativerisk><relativerisk><age>54</age><sex>1</sex><cat>6</cat><value>1.374709</value></relativerisk><relativerisk><age>54</age><sex>1</sex><cat>7</cat><value>1.4956887</value></relativerisk><relativerisk><age>54</age><sex>1</sex><cat>8</cat><value>1.7026361</value></relativerisk><relativerisk><age>55</age><sex>0</sex><cat>0</cat><value>0.9514682</value></relativerisk><relativerisk><age>55</age><sex>0</sex><cat>1</cat><value>1.0</value></relativerisk><relativerisk><age>55</age><sex>0</sex><cat>2</cat><value>1.0575893</value></relativerisk><relativerisk><age>55</age><sex>0</sex><cat>3</cat><value>1.1257248</value></relativerisk><relativerisk><age>55</age><sex>0</sex><cat>4</cat><value>1.2049464</value></relativerisk><relativerisk><age>55</age><sex>0</sex><cat>5</cat><value>1.2966471</value></relativerisk><relativerisk><age>55</age><sex>0</sex><cat>6</cat><value>1.4029632</value></relativerisk><relativerisk><age>55</age><sex>0</sex><cat>7</cat><value>1.5267571</value></relativerisk><relativerisk><age>55</age><sex>0</sex><cat>8</cat><value>1.8415608</value></relativerisk><relativerisk><age>55</age><sex>1</sex><cat>0</cat><value>0.9566227</value></relativerisk><relativerisk><age>55</age><sex>1</sex><cat>1</cat><value>1.0</value></relativerisk><relativerisk><age>55</age><sex>1</sex><cat>2</cat><value>1.0528339</value></relativerisk><relativerisk><age>55</age><sex>1</sex><cat>3</cat><value>1.1173207</value></relativerisk><relativerisk><age>55</age><sex>1</sex><cat>4</cat><value>1.1937633</value></relativerisk><relativerisk><age>55</age><sex>1</sex><cat>5</cat><value>1.2838278</value></relativerisk><relativerisk><age>55</age><sex>1</sex><cat>6</cat><value>1.3902808</value></relativerisk><relativerisk><age>55</age><sex>1</sex><cat>7</cat><value>1.5169873</value></relativerisk><relativerisk><age>55</age><sex>1</sex><cat>8</cat><value>1.7344898</value></relativerisk><relativerisk><age>56</age><sex>0</sex><cat>0</cat><value>0.9504087</value></relativerisk><relativerisk><age>56</age><sex>0</sex><cat>1</cat><value>1.0</value></relativerisk><relativerisk><age>56</age><sex>0</sex><cat>2</cat><value>1.0589226</value></relativerisk><relativerisk><age>56</age><sex>0</sex><cat>3</cat><value>1.1287378</value></relativerisk><relativerisk><age>56</age><sex>0</sex><cat>4</cat><value>1.2100449</value></relativerisk><relativerisk><age>56</age><sex>0</sex><cat>5</cat><value>1.3043272</value></relativerisk><relativerisk><age>56</age><sex>0</sex><cat>6</cat><value>1.4138477</value></relativerisk><relativerisk><age>56</age><sex>0</sex><cat>7</cat><value>1.5416387</value></relativerisk><relativerisk><age>56</age><sex>0</sex><cat>8</cat><value>1.868068</value></relativerisk><relativerisk><age>56</age><sex>1</sex><cat>0</cat><value>0.9551064</value></relativerisk><relativerisk><age>56</age><sex>1</sex><cat>1</cat><value>1.0</value></relativerisk><relativerisk><age>56</age><sex>1</sex><cat>2</cat><value>1.0547606</value></relativerisk><relativerisk><age>56</age><sex>1</sex><cat>3</cat><value>1.121712</value></relativerisk><relativerisk><age>56</age><sex>1</sex><cat>4</cat><value>1.2012272</value></relativerisk><relativerisk><age>56</age><sex>1</sex><cat>5</cat><value>1.2951058</value></relativerisk><relativerisk><age>56</age><sex>1</sex><cat>6</cat><value>1.4063152</value></relativerisk><relativerisk><age>56</age><sex>1</sex><cat>7</cat><value>1.5390007</value></relativerisk><relativerisk><age>56</age><sex>1</sex><cat>8</cat><value>1.7676151</value></relativerisk><relativerisk><age>57</age><sex>0</sex><cat>0</cat><value>0.9493607</value></relativerisk><relativerisk><age>57</age><sex>0</sex><cat>1</cat><value>1.0</value></relativerisk><relativerisk><age>57</age><sex>0</sex><cat>2</cat><value>1.0602458</value></relativerisk><relativerisk><age>57</age><sex>0</sex><cat>3</cat><value>1.1317338</value></relativerisk><relativerisk><age>57</age><sex>0</sex><cat>4</cat><value>1.2151257</value></relativerisk><relativerisk><age>57</age><sex>0</sex><cat>5</cat><value>1.3119988</value></relativerisk><relativerisk><age>57</age><sex>0</sex><cat>6</cat><value>1.4247476</value></relativerisk><relativerisk><age>57</age><sex>0</sex><cat>7</cat><value>1.5565826</value></relativerisk><relativerisk><age>57</age><sex>0</sex><cat>8</cat><value>1.894873</value></relativerisk><relativerisk><age>57</age><sex>1</sex><cat>0</cat><value>0.953575</value></relativerisk><relativerisk><age>57</age><sex>1</sex><cat>1</cat><value>1.0</value></relativerisk><relativerisk><age>57</age><sex>1</sex><cat>2</cat><value>1.0567145</value></relativerisk><relativerisk><age>57</age><sex>1</sex><cat>3</cat><value>1.1261775</value></relativerisk><relativerisk><age>57</age><sex>1</sex><cat>4</cat><value>1.2088397</value></relativerisk><relativerisk><age>57</age><sex>1</sex><cat>5</cat><value>1.3066456</value></relativerisk><relativerisk><age>57</age><sex>1</sex><cat>6</cat><value>1.4227791</value></relativerisk><relativerisk><age>57</age><sex>1</sex><cat>7</cat><value>1.5616896</value></relativerisk><relativerisk><age>57</age><sex>1</sex><cat>8</cat><value>1.80197</value></relativerisk><relativerisk><age>58</age><sex>0</sex><cat>0</cat><value>0.9483288</value></relativerisk><relativerisk><age>58</age><sex>0</sex><cat>1</cat><value>1.0</value></relativerisk><relativerisk><age>58</age><sex>0</sex><cat>2</cat><value>1.0615531</value></relativerisk><relativerisk><age>58</age><sex>0</sex><cat>3</cat><value>1.1347001</value></relativerisk><relativerisk><age>58</age><sex>0</sex><cat>4</cat><value>1.2201673</value></relativerisk><relativerisk><age>58</age><sex>0</sex><cat>5</cat><value>1.3196297</value></relativerisk><relativerisk><age>58</age><sex>0</sex><cat>6</cat><value>1.435618</value></relativerisk><relativerisk><age>58</age><sex>0</sex><cat>7</cat><value>1.5715283</value></relativerisk><relativerisk><age>58</age><sex>0</sex><cat>8</cat><value>1.9218773</value></relativerisk><relativerisk><age>58</age><sex>1</sex><cat>0</cat><value>0.952033</value></relativerisk><relativerisk><age>58</age><sex>1</sex><cat>1</cat><value>1.0</value></relativerisk><relativerisk><age>58</age><sex>1</sex><cat>2</cat><value>1.0586905</value></relativerisk><relativerisk><age>58</age><sex>1</sex><cat>3</cat><value>1.1307057</value></relativerisk><relativerisk><age>58</age><sex>1</sex><cat>4</cat><value>1.2165821</value></relativerisk><relativerisk><age>58</age><sex>1</sex><cat>5</cat><value>1.3184209</value></relativerisk><relativerisk><age>58</age><sex>1</sex><cat>6</cat><value>1.4396384</value></relativerisk><relativerisk><age>58</age><sex>1</sex><cat>7</cat><value>1.5850124</value></relativerisk><relativerisk><age>58</age><sex>1</sex><cat>8</cat><value>1.8375082</value></relativerisk><relativerisk><age>59</age><sex>0</sex><cat>0</cat><value>0.94731724</value></relativerisk><relativerisk><age>59</age><sex>0</sex><cat>1</cat><value>1.0</value></relativerisk><relativerisk><age>59</age><sex>0</sex><cat>2</cat><value>1.0628392</value></relativerisk><relativerisk><age>59</age><sex>0</sex><cat>3</cat><value>1.1376241</value></relativerisk><relativerisk><age>59</age><sex>0</sex><cat>4</cat><value>1.2251488</value></relativerisk><relativerisk><age>59</age><sex>0</sex><cat>5</cat><value>1.3271886</value></relativerisk><relativerisk><age>59</age><sex>0</sex><cat>6</cat><value>1.4464157</value></relativerisk><relativerisk><age>59</age><sex>0</sex><cat>7</cat><value>1.5864174</value></relativerisk><relativerisk><age>59</age><sex>0</sex><cat>8</cat><value>1.9489827</value></relativerisk><relativerisk><age>59</age><sex>1</sex><cat>0</cat><value>0.9504846</value></relativerisk><relativerisk><age>59</age><sex>1</sex><cat>1</cat><value>1.0</value></relativerisk><relativerisk><age>59</age><sex>1</sex><cat>2</cat><value>1.0606835</value></relativerisk><relativerisk><age>59</age><sex>1</sex><cat>3</cat><value>1.135285</value></relativerisk><relativerisk><age>59</age><sex>1</sex><cat>4</cat><value>1.2244356</value></relativerisk><relativerisk><age>59</age><sex>1</sex><cat>5</cat><value>1.3304044</value></relativerisk><relativerisk><age>59</age><sex>1</sex><cat>6</cat><value>1.4568576</value></relativerisk><relativerisk><age>59</age><sex>1</sex><cat>7</cat><value>1.6089255</value></relativerisk><relativerisk><age>59</age><sex>1</sex><cat>8</cat><value>1.8741792</value></relativerisk><relativerisk><age>60</age><sex>0</sex><cat>0</cat><value>0.9530991</value></relativerisk><relativerisk><age>60</age><sex>0</sex><cat>1</cat><value>1.0</value></relativerisk><relativerisk><age>60</age><sex>0</sex><cat>2</cat><value>1.0555279</value></relativerisk><relativerisk><age>60</age><sex>0</sex><cat>3</cat><value>1.1210544</value></relativerisk><relativerisk><age>60</age><sex>0</sex><cat>4</cat><value>1.1970215</value></relativerisk><relativerisk><age>60</age><sex>0</sex><cat>5</cat><value>1.2846743</value></relativerisk><relativerisk><age>60</age><sex>0</sex><cat>6</cat><value>1.3859433</value></relativerisk><relativerisk><age>60</age><sex>0</sex><cat>7</cat><value>1.5034121</value></relativerisk><relativerisk><age>60</age><sex>0</sex><cat>8</cat><value>1.7996632</value></relativerisk><relativerisk><age>60</age><sex>1</sex><cat>0</cat><value>0.95642847</value></relativerisk><relativerisk><age>60</age><sex>1</sex><cat>1</cat><value>1.0</value></relativerisk><relativerisk><age>60</age><sex>1</sex><cat>2</cat><value>1.0528955</value></relativerisk><relativerisk><age>60</age><sex>1</sex><cat>3</cat><value>1.1171954</value></relativerisk><relativerisk><age>60</age><sex>1</sex><cat>4</cat><value>1.1930456</value></relativerisk><relativerisk><age>60</age><sex>1</sex><cat>5</cat><value>1.2819073</value></relativerisk><relativerisk><age>60</age><sex>1</sex><cat>6</cat><value>1.3862576</value></relativerisk><relativerisk><age>60</age><sex>1</sex><cat>7</cat><value>1.5095419</value></relativerisk><relativerisk><age>60</age><sex>1</sex><cat>8</cat><value>1.7185521</value></relativerisk><relativerisk><age>61</age><sex>0</sex><cat>0</cat><value>0.9522789</value></relativerisk><relativerisk><age>61</age><sex>0</sex><cat>1</cat><value>1.0</value></relativerisk><relativerisk><age>61</age><sex>0</sex><cat>2</cat><value>1.05656</value></relativerisk><relativerisk><age>61</age><sex>0</sex><cat>3</cat><value>1.1233865</value></relativerisk><relativerisk><age>61</age><sex>0</sex><cat>4</cat><value>1.2009674</value></relativerisk><relativerisk><age>61</age><sex>0</sex><cat>5</cat><value>1.2906175</value></relativerisk><relativerisk><age>61</age><sex>0</sex><cat>6</cat><value>1.3943639</value></relativerisk><relativerisk><age>61</age><sex>0</sex><cat>7</cat><value>1.5149212</value></relativerisk><relativerisk><age>61</age><sex>0</sex><cat>8</cat><value>1.8201363</value></relativerisk><relativerisk><age>61</age><sex>1</sex><cat>0</cat><value>0.95509994</value></relativerisk><relativerisk><age>61</age><sex>1</sex><cat>1</cat><value>1.0</value></relativerisk><relativerisk><age>61</age><sex>1</sex><cat>2</cat><value>1.0545877</value></relativerisk><relativerisk><age>61</age><sex>1</sex><cat>3</cat><value>1.1210572</value></relativerisk><relativerisk><age>61</age><sex>1</sex><cat>4</cat><value>1.1996171</value></relativerisk><relativerisk><age>61</age><sex>1</sex><cat>5</cat><value>1.2918471</value></relativerisk><relativerisk><age>61</age><sex>1</sex><cat>6</cat><value>1.4003997</value></relativerisk><relativerisk><age>61</age><sex>1</sex><cat>7</cat><value>1.5289651</value></relativerisk><relativerisk><age>61</age><sex>1</sex><cat>8</cat><value>1.7477676</value></relativerisk><relativerisk><age>62</age><sex>0</sex><cat>0</cat><value>0.9514891</value></relativerisk><relativerisk><age>62</age><sex>0</sex><cat>1</cat><value>1.0</value></relativerisk><relativerisk><age>62</age><sex>0</sex><cat>2</cat><value>1.0575575</value></relativerisk><relativerisk><age>62</age><sex>0</sex><cat>3</cat><value>1.1256452</value></relativerisk><relativerisk><age>62</age><sex>0</sex><cat>4</cat><value>1.2047977</value></relativerisk><relativerisk><age>62</age><sex>0</sex><cat>5</cat><value>1.2964005</value></relativerisk><relativerisk><age>62</age><sex>0</sex><cat>6</cat><value>1.4025795</value></relativerisk><relativerisk><age>62</age><sex>0</sex><cat>7</cat><value>1.5261824</value></relativerisk><relativerisk><age>62</age><sex>0</sex><cat>8</cat><value>1.8403153</value></relativerisk><relativerisk><age>62</age><sex>1</sex><cat>0</cat><value>0.9537793</value></relativerisk><relativerisk><age>62</age><sex>1</sex><cat>1</cat><value>1.0</value></relativerisk><relativerisk><age>62</age><sex>1</sex><cat>2</cat><value>1.0562762</value></relativerisk><relativerisk><age>62</age><sex>1</sex><cat>3</cat><value>1.1249198</value></relativerisk><relativerisk><age>62</age><sex>1</sex><cat>4</cat><value>1.2062078</value></relativerisk><relativerisk><age>62</age><sex>1</sex><cat>5</cat><value>1.3018445</value></relativerisk><relativerisk><age>62</age><sex>1</sex><cat>6</cat><value>1.4146686</value></relativerisk><relativerisk><age>62</age><sex>1</sex><cat>7</cat><value>1.5486295</value></relativerisk><relativerisk><age>62</age><sex>1</sex><cat>8</cat><value>1.777512</value></relativerisk><relativerisk><age>63</age><sex>0</sex><cat>0</cat><value>0.95073235</value></relativerisk><relativerisk><age>63</age><sex>0</sex><cat>1</cat><value>1.0</value></relativerisk><relativerisk><age>63</age><sex>0</sex><cat>2</cat><value>1.0585165</value></relativerisk><relativerisk><age>63</age><sex>0</sex><cat>3</cat><value>1.1278217</value></relativerisk><relativerisk><age>63</age><sex>0</sex><cat>4</cat><value>1.2084978</value></relativerisk><relativerisk><age>63</age><sex>0</sex><cat>5</cat><value>1.3020016</value></relativerisk><relativerisk><age>63</age><sex>0</sex><cat>6</cat><value>1.410559</value></relativerisk><relativerisk><age>63</age><sex>0</sex><cat>7</cat><value>1.5371531</value></relativerisk><relativerisk><age>63</age><sex>0</sex><cat>8</cat><value>1.8601254</value></relativerisk><relativerisk><age>63</age><sex>1</sex><cat>0</cat><value>0.95247006</value></relativerisk><relativerisk><age>63</age><sex>1</sex><cat>1</cat><value>1.0</value></relativerisk><relativerisk><age>63</age><sex>1</sex><cat>2</cat><value>1.0579567</value></relativerisk><relativerisk><age>63</age><sex>1</sex><cat>3</cat><value>1.1287733</value></relativerisk><relativerisk><age>63</age><sex>1</sex><cat>4</cat><value>1.2128005</value></relativerisk><relativerisk><age>63</age><sex>1</sex><cat>5</cat><value>1.3118744</value></relativerisk><relativerisk><age>63</age><sex>1</sex><cat>6</cat><value>1.4290295</value></relativerisk><relativerisk><age>63</age><sex>1</sex><cat>7</cat><value>1.5684888</value></relativerisk><relativerisk><age>63</age><sex>1</sex><cat>8</cat><value>1.8077223</value></relativerisk><relativerisk><age>64</age><sex>0</sex><cat>0</cat><value>0.9500114</value></relativerisk><relativerisk><age>64</age><sex>0</sex><cat>1</cat><value>1.0</value></relativerisk><relativerisk><age>64</age><sex>0</sex><cat>2</cat><value>1.0594339</value></relativerisk><relativerisk><age>64</age><sex>0</sex><cat>3</cat><value>1.1299086</value></relativerisk><relativerisk><age>64</age><sex>0</sex><cat>4</cat><value>1.2120545</value></relativerisk><relativerisk><age>64</age><sex>0</sex><cat>5</cat><value>1.3074006</value></relativerisk><relativerisk><age>64</age><sex>0</sex><cat>6</cat><value>1.4182737</value></relativerisk><relativerisk><age>64</age><sex>0</sex><cat>7</cat><value>1.5477936</value></relativerisk><relativerisk><age>64</age><sex>0</sex><cat>8</cat><value>1.8794969</value></relativerisk><relativerisk><age>64</age><sex>1</sex><cat>0</cat><value>0.9511755</value></relativerisk><relativerisk><age>64</age><sex>1</sex><cat>1</cat><value>1.0</value></relativerisk><relativerisk><age>64</age><sex>1</sex><cat>2</cat><value>1.0596248</value></relativerisk><relativerisk><age>64</age><sex>1</sex><cat>3</cat><value>1.1326078</value></relativerisk><relativerisk><age>64</age><sex>1</sex><cat>4</cat><value>1.2193784</value></relativerisk><relativerisk><age>64</age><sex>1</sex><cat>5</cat><value>1.3219115</value></relativerisk><relativerisk><age>64</age><sex>1</sex><cat>6</cat><value>1.4434469</value></relativerisk><relativerisk><age>64</age><sex>1</sex><cat>7</cat><value>1.5884959</value></relativerisk><relativerisk><age>64</age><sex>1</sex><cat>8</cat><value>1.838333</value></relativerisk><relativerisk><age>65</age><sex>0</sex><cat>0</cat><value>0.94932836</value></relativerisk><relativerisk><age>65</age><sex>0</sex><cat>1</cat><value>1.0</value></relativerisk><relativerisk><age>65</age><sex>0</sex><cat>2</cat><value>1.0603067</value></relativerisk><relativerisk><age>65</age><sex>0</sex><cat>3</cat><value>1.1318989</value></relativerisk><relativerisk><age>65</age><sex>0</sex><cat>4</cat><value>1.215456</value></relativerisk><relativerisk><age>65</age><sex>0</sex><cat>5</cat><value>1.3125795</value></relativerisk><relativerisk><age>65</age><sex>0</sex><cat>6</cat><value>1.4256977</value></relativerisk><relativerisk><age>65</age><sex>0</sex><cat>7</cat><value>1.5580686</value></relativerisk><relativerisk><age>65</age><sex>0</sex><cat>8</cat><value>1.8983667</value></relativerisk><relativerisk><age>65</age><sex>1</sex><cat>0</cat><value>0.9498989</value></relativerisk><relativerisk><age>65</age><sex>1</sex><cat>1</cat><value>1.0</value></relativerisk><relativerisk><age>65</age><sex>1</sex><cat>2</cat><value>1.0612762</value></relativerisk><relativerisk><age>65</age><sex>1</sex><cat>3</cat><value>1.1364135</value></relativerisk><relativerisk><age>65</age><sex>1</sex><cat>4</cat><value>1.2259246</value></relativerisk><relativerisk><age>65</age><sex>1</sex><cat>5</cat><value>1.3319303</value></relativerisk><relativerisk><age>65</age><sex>1</sex><cat>6</cat><value>1.4578849</value></relativerisk><relativerisk><age>65</age><sex>1</sex><cat>7</cat><value>1.6086023</value></relativerisk><relativerisk><age>65</age><sex>1</sex><cat>8</cat><value>1.8692758</value></relativerisk><relativerisk><age>66</age><sex>0</sex><cat>0</cat><value>0.94868535</value></relativerisk><relativerisk><age>66</age><sex>0</sex><cat>1</cat><value>1.0</value></relativerisk><relativerisk><age>66</age><sex>0</sex><cat>2</cat><value>1.0611323</value></relativerisk><relativerisk><age>66</age><sex>0</sex><cat>3</cat><value>1.1337868</value></relativerisk><relativerisk><age>66</age><sex>0</sex><cat>4</cat><value>1.2186923</value></relativerisk><relativerisk><age>66</age><sex>0</sex><cat>5</cat><value>1.3175229</value></relativerisk><relativerisk><age>66</age><sex>0</sex><cat>6</cat><value>1.4328085</value></relativerisk><relativerisk><age>66</age><sex>0</sex><cat>7</cat><value>1.5679468</value></relativerisk><relativerisk><age>66</age><sex>0</sex><cat>8</cat><value>1.9166789</value></relativerisk><relativerisk><age>66</age><sex>1</sex><cat>0</cat><value>0.9486434</value></relativerisk><relativerisk><age>66</age><sex>1</sex><cat>1</cat><value>1.0</value></relativerisk><relativerisk><age>66</age><sex>1</sex><cat>2</cat><value>1.0629069</value></relativerisk><relativerisk><age>66</age><sex>1</sex><cat>3</cat><value>1.1401807</value></relativerisk><relativerisk><age>66</age><sex>1</sex><cat>4</cat><value>1.2324228</value></relativerisk><relativerisk><age>66</age><sex>1</sex><cat>5</cat><value>1.3419057</value></relativerisk><relativerisk><age>66</age><sex>1</sex><cat>6</cat><value>1.4723079</value></relativerisk><relativerisk><age>66</age><sex>1</sex><cat>7</cat><value>1.6287593</value></relativerisk><relativerisk><age>66</age><sex>1</sex><cat>8</cat><value>1.9004802</value></relativerisk><relativerisk><age>67</age><sex>0</sex><cat>0</cat><value>0.9480838</value></relativerisk><relativerisk><age>67</age><sex>0</sex><cat>1</cat><value>1.0</value></relativerisk><relativerisk><age>67</age><sex>0</sex><cat>2</cat><value>1.0619086</value></relativerisk><relativerisk><age>67</age><sex>0</sex><cat>3</cat><value>1.1355675</value></relativerisk><relativerisk><age>67</age><sex>0</sex><cat>4</cat><value>1.2217549</value></relativerisk><relativerisk><age>67</age><sex>0</sex><cat>5</cat><value>1.3222176</value></relativerisk><relativerisk><age>67</age><sex>0</sex><cat>6</cat><value>1.4395876</value></relativerisk><relativerisk><age>67</age><sex>0</sex><cat>7</cat><value>1.5774022</value></relativerisk><relativerisk><age>67</age><sex>0</sex><cat>8</cat><value>1.9343868</value></relativerisk><relativerisk><age>67</age><sex>1</sex><cat>0</cat><value>0.94741184</value></relativerisk><relativerisk><age>67</age><sex>1</sex><cat>1</cat><value>1.0</value></relativerisk><relativerisk><age>67</age><sex>1</sex><cat>2</cat><value>1.0645128</value></relativerisk><relativerisk><age>67</age><sex>1</sex><cat>3</cat><value>1.1439003</value></relativerisk><relativerisk><age>67</age><sex>1</sex><cat>4</cat><value>1.2388568</value></relativerisk><relativerisk><age>67</age><sex>1</sex><cat>5</cat><value>1.3518128</value></relativerisk><relativerisk><age>67</age><sex>1</sex><cat>6</cat><value>1.4866797</value></relativerisk><relativerisk><age>67</age><sex>1</sex><cat>7</cat><value>1.6489174</value></relativerisk><relativerisk><age>67</age><sex>1</sex><cat>8</cat><value>1.931874</value></relativerisk><relativerisk><age>68</age><sex>0</sex><cat>0</cat><value>0.94752496</value></relativerisk><relativerisk><age>68</age><sex>0</sex><cat>1</cat><value>1.0</value></relativerisk><relativerisk><age>68</age><sex>0</sex><cat>2</cat><value>1.062634</value></relativerisk><relativerisk><age>68</age><sex>0</sex><cat>3</cat><value>1.1372372</value></relativerisk><relativerisk><age>68</age><sex>0</sex><cat>4</cat><value>1.2246372</value></relativerisk><relativerisk><age>68</age><sex>0</sex><cat>5</cat><value>1.3266535</value></relativerisk><relativerisk><age>68</age><sex>0</sex><cat>6</cat><value>1.4460199</value></relativerisk><relativerisk><age>68</age><sex>0</sex><cat>7</cat><value>1.5864142</value></relativerisk><relativerisk><age>68</age><sex>0</sex><cat>8</cat><value>1.9514538</value></relativerisk><relativerisk><age>68</age><sex>1</sex><cat>0</cat><value>0.94620717</value></relativerisk><relativerisk><age>68</age><sex>1</sex><cat>1</cat><value>1.0</value></relativerisk><relativerisk><age>68</age><sex>1</sex><cat>2</cat><value>1.0660902</value></relativerisk><relativerisk><age>68</age><sex>1</sex><cat>3</cat><value>1.147563</value></relativerisk><relativerisk><age>68</age><sex>1</sex><cat>4</cat><value>1.2452105</value></relativerisk><relativerisk><age>68</age><sex>1</sex><cat>5</cat><value>1.361627</value></relativerisk><relativerisk><age>68</age><sex>1</sex><cat>6</cat><value>1.5009649</value></relativerisk><relativerisk><age>68</age><sex>1</sex><cat>7</cat><value>1.6690274</value></relativerisk><relativerisk><age>68</age><sex>1</sex><cat>8</cat><value>1.9633839</value></relativerisk><relativerisk><age>69</age><sex>0</sex><cat>0</cat><value>0.9470097</value></relativerisk><relativerisk><age>69</age><sex>0</sex><cat>1</cat><value>1.0</value></relativerisk><relativerisk><age>69</age><sex>0</sex><cat>2</cat><value>1.0633074</value></relativerisk><relativerisk><age>69</age><sex>0</sex><cat>3</cat><value>1.1387931</value></relativerisk><relativerisk><age>69</age><sex>0</sex><cat>4</cat><value>1.2273346</value></relativerisk><relativerisk><age>69</age><sex>0</sex><cat>5</cat><value>1.3308235</value></relativerisk><relativerisk><age>69</age><sex>0</sex><cat>6</cat><value>1.4520953</value></relativerisk><relativerisk><age>69</age><sex>0</sex><cat>7</cat><value>1.5949686</value></relativerisk><relativerisk><age>69</age><sex>0</sex><cat>8</cat><value>1.9678545</value></relativerisk><relativerisk><age>69</age><sex>1</sex><cat>0</cat><value>0.945032</value></relativerisk><relativerisk><age>69</age><sex>1</sex><cat>1</cat><value>1.0</value></relativerisk><relativerisk><age>69</age><sex>1</sex><cat>2</cat><value>1.0676354</value></relativerisk><relativerisk><age>69</age><sex>1</sex><cat>3</cat><value>1.1511602</value></relativerisk><relativerisk><age>69</age><sex>1</sex><cat>4</cat><value>1.2514688</value></relativerisk><relativerisk><age>69</age><sex>1</sex><cat>5</cat><value>1.3713241</value></relativerisk><relativerisk><age>69</age><sex>1</sex><cat>6</cat><value>1.5151283</value></relativerisk><relativerisk><age>69</age><sex>1</sex><cat>7</cat><value>1.6890401</value></relativerisk><relativerisk><age>69</age><sex>1</sex><cat>8</cat><value>1.9949356</value></relativerisk><relativerisk><age>70</age><sex>0</sex><cat>0</cat><value>0.95702714</value></relativerisk><relativerisk><age>70</age><sex>0</sex><cat>1</cat><value>1.0</value></relativerisk><relativerisk><age>70</age><sex>0</sex><cat>2</cat><value>1.050682</value></relativerisk><relativerisk><age>70</age><sex>0</sex><cat>3</cat><value>1.1102327</value></relativerisk><relativerisk><age>70</age><sex>0</sex><cat>4</cat><value>1.1789466</value></relativerisk><relativerisk><age>70</age><sex>0</sex><cat>5</cat><value>1.2578294</value></relativerisk><relativerisk><age>70</age><sex>0</sex><cat>6</cat><value>1.348475</value></relativerisk><relativerisk><age>70</age><sex>0</sex><cat>7</cat><value>1.4530201</value></relativerisk><relativerisk><age>70</age><sex>0</sex><cat>8</cat><value>1.713576</value></relativerisk><relativerisk><age>70</age><sex>1</sex><cat>0</cat><value>0.95602024</value></relativerisk><relativerisk><age>70</age><sex>1</sex><cat>1</cat><value>1.0</value></relativerisk><relativerisk><age>70</age><sex>1</sex><cat>2</cat><value>1.0532643</value></relativerisk><relativerisk><age>70</age><sex>1</sex><cat>3</cat><value>1.117821</value></relativerisk><relativerisk><age>70</age><sex>1</sex><cat>4</cat><value>1.1937029</value></relativerisk><relativerisk><age>70</age><sex>1</sex><cat>5</cat><value>1.2822309</value></relativerisk><relativerisk><age>70</age><sex>1</sex><cat>6</cat><value>1.3856868</value></relativerisk><relativerisk><age>70</age><sex>1</sex><cat>7</cat><value>1.5072343</value></relativerisk><relativerisk><age>70</age><sex>1</sex><cat>8</cat><value>1.7113664</value></relativerisk><relativerisk><age>71</age><sex>0</sex><cat>0</cat><value>0.9567386</value></relativerisk><relativerisk><age>71</age><sex>0</sex><cat>1</cat><value>1.0</value></relativerisk><relativerisk><age>71</age><sex>0</sex><cat>2</cat><value>1.0510546</value></relativerisk><relativerisk><age>71</age><sex>0</sex><cat>3</cat><value>1.1110872</value></relativerisk><relativerisk><age>71</age><sex>0</sex><cat>4</cat><value>1.180415</value></relativerisk><relativerisk><age>71</age><sex>0</sex><cat>5</cat><value>1.2600775</value></relativerisk><relativerisk><age>71</age><sex>0</sex><cat>6</cat><value>1.3517144</value></relativerisk><relativerisk><age>71</age><sex>0</sex><cat>7</cat><value>1.4575253</value></relativerisk><relativerisk><age>71</age><sex>0</sex><cat>8</cat><value>1.7219211</value></relativerisk><relativerisk><age>71</age><sex>1</sex><cat>0</cat><value>0.9551816</value></relativerisk><relativerisk><age>71</age><sex>1</sex><cat>1</cat><value>1.0</value></relativerisk><relativerisk><age>71</age><sex>1</sex><cat>2</cat><value>1.0543404</value></relativerisk><relativerisk><age>71</age><sex>1</sex><cat>3</cat><value>1.1202873</value></relativerisk><relativerisk><age>71</age><sex>1</sex><cat>4</cat><value>1.1979191</value></relativerisk><relativerisk><age>71</age><sex>1</sex><cat>5</cat><value>1.2886378</value></relativerisk><relativerisk><age>71</age><sex>1</sex><cat>6</cat><value>1.3948456</value></relativerisk><relativerisk><age>71</age><sex>1</sex><cat>7</cat><value>1.5198729</value></relativerisk><relativerisk><age>71</age><sex>1</sex><cat>8</cat><value>1.7305034</value></relativerisk><relativerisk><age>72</age><sex>0</sex><cat>0</cat><value>0.9564906</value></relativerisk><relativerisk><age>72</age><sex>0</sex><cat>1</cat><value>1.0</value></relativerisk><relativerisk><age>72</age><sex>0</sex><cat>2</cat><value>1.0513788</value></relativerisk><relativerisk><age>72</age><sex>0</sex><cat>3</cat><value>1.1118361</value></relativerisk><relativerisk><age>72</age><sex>0</sex><cat>4</cat><value>1.1817114</value></relativerisk><relativerisk><age>72</age><sex>0</sex><cat>5</cat><value>1.262077</value></relativerisk><relativerisk><age>72</age><sex>0</sex><cat>6</cat><value>1.3546177</value></relativerisk><relativerisk><age>72</age><sex>0</sex><cat>7</cat><value>1.4615948</value></relativerisk><relativerisk><age>72</age><sex>0</sex><cat>8</cat><value>1.729597</value></relativerisk><relativerisk><age>72</age><sex>1</sex><cat>0</cat><value>0.95437634</value></relativerisk><relativerisk><age>72</age><sex>1</sex><cat>1</cat><value>1.0</value></relativerisk><relativerisk><age>72</age><sex>1</sex><cat>2</cat><value>1.0553771</value></relativerisk><relativerisk><age>72</age><sex>1</sex><cat>3</cat><value>1.122669</value></relativerisk><relativerisk><age>72</age><sex>1</sex><cat>4</cat><value>1.2020005</value></relativerisk><relativerisk><age>72</age><sex>1</sex><cat>5</cat><value>1.2948564</value></relativerisk><relativerisk><age>72</age><sex>1</sex><cat>6</cat><value>1.403761</value></relativerisk><relativerisk><age>72</age><sex>1</sex><cat>7</cat><value>1.532214</value></relativerisk><relativerisk><age>72</age><sex>1</sex><cat>8</cat><value>1.7492863</value></relativerisk><relativerisk><age>73</age><sex>0</sex><cat>0</cat><value>0.95628256</value></relativerisk><relativerisk><age>73</age><sex>0</sex><cat>1</cat><value>1.0</value></relativerisk><relativerisk><age>73</age><sex>0</sex><cat>2</cat><value>1.0516554</value></relativerisk><relativerisk><age>73</age><sex>0</sex><cat>3</cat><value>1.1124805</value></relativerisk><relativerisk><age>73</age><sex>0</sex><cat>4</cat><value>1.1828378</value></relativerisk><relativerisk><age>73</age><sex>0</sex><cat>5</cat><value>1.263831</value></relativerisk><relativerisk><age>73</age><sex>0</sex><cat>6</cat><value>1.3571897</value></relativerisk><relativerisk><age>73</age><sex>0</sex><cat>7</cat><value>1.4652351</value></relativerisk><relativerisk><age>73</age><sex>0</sex><cat>8</cat><value>1.7366159</value></relativerisk><relativerisk><age>73</age><sex>1</sex><cat>0</cat><value>0.95360625</value></relativerisk><relativerisk><age>73</age><sex>1</sex><cat>1</cat><value>1.0</value></relativerisk><relativerisk><age>73</age><sex>1</sex><cat>2</cat><value>1.0563724</value></relativerisk><relativerisk><age>73</age><sex>1</sex><cat>3</cat><value>1.1249604</value></relativerisk><relativerisk><age>73</age><sex>1</sex><cat>4</cat><value>1.2059371</value></relativerisk><relativerisk><age>73</age><sex>1</sex><cat>5</cat><value>1.3008714</value></relativerisk><relativerisk><age>73</age><sex>1</sex><cat>6</cat><value>1.4124103</value></relativerisk><relativerisk><age>73</age><sex>1</sex><cat>7</cat><value>1.5442252</value></relativerisk><relativerisk><age>73</age><sex>1</sex><cat>8</cat><value>1.7676644</value></relativerisk><relativerisk><age>74</age><sex>0</sex><cat>0</cat><value>0.9561138</value></relativerisk><relativerisk><age>74</age><sex>0</sex><cat>1</cat><value>1.0</value></relativerisk><relativerisk><age>74</age><sex>0</sex><cat>2</cat><value>1.0518852</value></relativerisk><relativerisk><age>74</age><sex>0</sex><cat>3</cat><value>1.113023</value></relativerisk><relativerisk><age>74</age><sex>0</sex><cat>4</cat><value>1.1837983</value></relativerisk><relativerisk><age>74</age><sex>0</sex><cat>5</cat><value>1.2653458</value></relativerisk><relativerisk><age>74</age><sex>0</sex><cat>6</cat><value>1.3594389</value></relativerisk><relativerisk><age>74</age><sex>0</sex><cat>7</cat><value>1.4684584</value></relativerisk><relativerisk><age>74</age><sex>0</sex><cat>8</cat><value>1.7430012</value></relativerisk><relativerisk><age>74</age><sex>1</sex><cat>0</cat><value>0.95287275</value></relativerisk><relativerisk><age>74</age><sex>1</sex><cat>1</cat><value>1.0</value></relativerisk><relativerisk><age>74</age><sex>1</sex><cat>2</cat><value>1.0573239</value></relativerisk><relativerisk><age>74</age><sex>1</sex><cat>3</cat><value>1.1271566</value></relativerisk><relativerisk><age>74</age><sex>1</sex><cat>4</cat><value>1.2097201</value></relativerisk><relativerisk><age>74</age><sex>1</sex><cat>5</cat><value>1.3066682</value></relativerisk><relativerisk><age>74</age><sex>1</sex><cat>6</cat><value>1.4207717</value></relativerisk><relativerisk><age>74</age><sex>1</sex><cat>7</cat><value>1.5558761</value></relativerisk><relativerisk><age>74</age><sex>1</sex><cat>8</cat><value>1.7855899</value></relativerisk><relativerisk><age>75</age><sex>0</sex><cat>0</cat><value>0.95598304</value></relativerisk><relativerisk><age>75</age><sex>0</sex><cat>1</cat><value>1.0</value></relativerisk><relativerisk><age>75</age><sex>0</sex><cat>2</cat><value>1.0520699</value></relativerisk><relativerisk><age>75</age><sex>0</sex><cat>3</cat><value>1.1134671</value></relativerisk><relativerisk><age>75</age><sex>0</sex><cat>4</cat><value>1.1845988</value></relativerisk><relativerisk><age>75</age><sex>0</sex><cat>5</cat><value>1.2666308</value></relativerisk><relativerisk><age>75</age><sex>0</sex><cat>6</cat><value>1.361379</value></relativerisk><relativerisk><age>75</age><sex>0</sex><cat>7</cat><value>1.4712837</value></relativerisk><relativerisk><age>75</age><sex>0</sex><cat>8</cat><value>1.7487885</value></relativerisk><relativerisk><age>75</age><sex>1</sex><cat>0</cat><value>0.9521772</value></relativerisk><relativerisk><age>75</age><sex>1</sex><cat>1</cat><value>1.0</value></relativerisk><relativerisk><age>75</age><sex>1</sex><cat>2</cat><value>1.0582299</value></relativerisk><relativerisk><age>75</age><sex>1</sex><cat>3</cat><value>1.1292529</value></relativerisk><relativerisk><age>75</age><sex>1</sex><cat>4</cat><value>1.2133412</value></relativerisk><relativerisk><age>75</age><sex>1</sex><cat>5</cat><value>1.3122337</value></relativerisk><relativerisk><age>75</age><sex>1</sex><cat>6</cat><value>1.428826</value></relativerisk><relativerisk><age>75</age><sex>1</sex><cat>7</cat><value>1.5671386</value></relativerisk><relativerisk><age>75</age><sex>1</sex><cat>8</cat><value>1.8030181</value></relativerisk><relativerisk><age>76</age><sex>0</sex><cat>0</cat><value>0.95588875</value></relativerisk><relativerisk><age>76</age><sex>0</sex><cat>1</cat><value>1.0</value></relativerisk><relativerisk><age>76</age><sex>0</sex><cat>2</cat><value>1.0522114</value></relativerisk><relativerisk><age>76</age><sex>0</sex><cat>3</cat><value>1.1138175</value></relativerisk><relativerisk><age>76</age><sex>0</sex><cat>4</cat><value>1.1852477</value></relativerisk><relativerisk><age>76</age><sex>0</sex><cat>5</cat><value>1.2676984</value></relativerisk><relativerisk><age>76</age><sex>0</sex><cat>6</cat><value>1.3630283</value></relativerisk><relativerisk><age>76</age><sex>0</sex><cat>7</cat><value>1.4737363</value></relativerisk><relativerisk><age>76</age><sex>0</sex><cat>8</cat><value>1.7540264</value></relativerisk><relativerisk><age>76</age><sex>1</sex><cat>0</cat><value>0.95152086</value></relativerisk><relativerisk><age>76</age><sex>1</sex><cat>1</cat><value>1.0</value></relativerisk><relativerisk><age>76</age><sex>1</sex><cat>2</cat><value>1.0590887</value></relativerisk><relativerisk><age>76</age><sex>1</sex><cat>3</cat><value>1.1312453</value></relativerisk><relativerisk><age>76</age><sex>1</sex><cat>4</cat><value>1.2167931</value></relativerisk><relativerisk><age>76</age><sex>1</sex><cat>5</cat><value>1.3175563</value></relativerisk><relativerisk><age>76</age><sex>1</sex><cat>6</cat><value>1.4365556</value></relativerisk><relativerisk><age>76</age><sex>1</sex><cat>7</cat><value>1.5779872</value></relativerisk><relativerisk><age>76</age><sex>1</sex><cat>8</cat><value>1.8199079</value></relativerisk><relativerisk><age>77</age><sex>0</sex><cat>0</cat><value>0.9558288</value></relativerisk><relativerisk><age>77</age><sex>0</sex><cat>1</cat><value>1.0</value></relativerisk><relativerisk><age>77</age><sex>0</sex><cat>2</cat><value>1.0523126</value></relativerisk><relativerisk><age>77</age><sex>0</sex><cat>3</cat><value>1.1140803</value></relativerisk><relativerisk><age>77</age><sex>0</sex><cat>4</cat><value>1.1857554</value></relativerisk><relativerisk><age>77</age><sex>0</sex><cat>5</cat><value>1.268565</value></relativerisk><relativerisk><age>77</age><sex>0</sex><cat>6</cat><value>1.3644102</value></relativerisk><relativerisk><age>77</age><sex>0</sex><cat>7</cat><value>1.4758494</value></relativerisk><relativerisk><age>77</age><sex>0</sex><cat>8</cat><value>1.7587777</value></relativerisk><relativerisk><age>77</age><sex>1</sex><cat>0</cat><value>0.95090455</value></relativerisk><relativerisk><age>77</age><sex>1</sex><cat>1</cat><value>1.0</value></relativerisk><relativerisk><age>77</age><sex>1</sex><cat>2</cat><value>1.0598989</value></relativerisk><relativerisk><age>77</age><sex>1</sex><cat>3</cat><value>1.1331303</value></relativerisk><relativerisk><age>77</age><sex>1</sex><cat>4</cat><value>1.2200695</value></relativerisk><relativerisk><age>77</age><sex>1</sex><cat>5</cat><value>1.3226259</value></relativerisk><relativerisk><age>77</age><sex>1</sex><cat>6</cat><value>1.443945</value></relativerisk><relativerisk><age>77</age><sex>1</sex><cat>7</cat><value>1.5883996</value></relativerisk><relativerisk><age>77</age><sex>1</sex><cat>8</cat><value>1.8362235</value></relativerisk><relativerisk><age>78</age><sex>0</sex><cat>0</cat><value>0.9558007</value></relativerisk><relativerisk><age>78</age><sex>0</sex><cat>1</cat><value>1.0</value></relativerisk><relativerisk><age>78</age><sex>0</sex><cat>2</cat><value>1.0523765</value></relativerisk><relativerisk><age>78</age><sex>0</sex><cat>3</cat><value>1.114263</value></relativerisk><relativerisk><age>78</age><sex>0</sex><cat>4</cat><value>1.186135</value></relativerisk><relativerisk><age>78</age><sex>0</sex><cat>5</cat><value>1.2692506</value></relativerisk><relativerisk><age>78</age><sex>0</sex><cat>6</cat><value>1.3655539</value></relativerisk><relativerisk><age>78</age><sex>0</sex><cat>7</cat><value>1.4776638</value></relativerisk><relativerisk><age>78</age><sex>0</sex><cat>8</cat><value>1.7631207</value></relativerisk><relativerisk><age>78</age><sex>1</sex><cat>0</cat><value>0.95032907</value></relativerisk><relativerisk><age>78</age><sex>1</sex><cat>1</cat><value>1.0</value></relativerisk><relativerisk><age>78</age><sex>1</sex><cat>2</cat><value>1.0606593</value></relativerisk><relativerisk><age>78</age><sex>1</sex><cat>3</cat><value>1.1349053</value></relativerisk><relativerisk><age>78</age><sex>1</sex><cat>4</cat><value>1.2231656</value></relativerisk><relativerisk><age>78</age><sex>1</sex><cat>5</cat><value>1.3274343</value></relativerisk><relativerisk><age>78</age><sex>1</sex><cat>6</cat><value>1.4509819</value></relativerisk><relativerisk><age>78</age><sex>1</sex><cat>7</cat><value>1.5983572</value></relativerisk><relativerisk><age>78</age><sex>1</sex><cat>8</cat><value>1.8519337</value></relativerisk><relativerisk><age>79</age><sex>0</sex><cat>0</cat><value>0.9558015</value></relativerisk><relativerisk><age>79</age><sex>0</sex><cat>1</cat><value>1.0</value></relativerisk><relativerisk><age>79</age><sex>0</sex><cat>2</cat><value>1.0524073</value></relativerisk><relativerisk><age>79</age><sex>0</sex><cat>3</cat><value>1.1143749</value></relativerisk><relativerisk><age>79</age><sex>0</sex><cat>4</cat><value>1.1864021</value></relativerisk><relativerisk><age>79</age><sex>0</sex><cat>5</cat><value>1.2697792</value></relativerisk><relativerisk><age>79</age><sex>0</sex><cat>6</cat><value>1.3664943</value></relativerisk><relativerisk><age>79</age><sex>0</sex><cat>7</cat><value>1.4792287</value></relativerisk><relativerisk><age>79</age><sex>0</sex><cat>8</cat><value>1.7671498</value></relativerisk><relativerisk><age>79</age><sex>1</sex><cat>0</cat><value>0.9497949</value></relativerisk><relativerisk><age>79</age><sex>1</sex><cat>1</cat><value>1.0</value></relativerisk><relativerisk><age>79</age><sex>1</sex><cat>2</cat><value>1.0613692</value></relativerisk><relativerisk><age>79</age><sex>1</sex><cat>3</cat><value>1.1365683</value></relativerisk><relativerisk><age>79</age><sex>1</sex><cat>4</cat><value>1.2260772</value></relativerisk><relativerisk><age>79</age><sex>1</sex><cat>5</cat><value>1.331975</value></relativerisk><relativerisk><age>79</age><sex>1</sex><cat>6</cat><value>1.4576559</value></relativerisk><relativerisk><age>79</age><sex>1</sex><cat>7</cat><value>1.607845</value></relativerisk><relativerisk><age>79</age><sex>1</sex><cat>8</cat><value>1.8670136</value></relativerisk><relativerisk><age>80</age><sex>0</sex><cat>0</cat><value>0.9670487</value></relativerisk><relativerisk><age>80</age><sex>0</sex><cat>1</cat><value>1.0</value></relativerisk><relativerisk><age>80</age><sex>0</sex><cat>2</cat><value>1.0384842</value></relativerisk><relativerisk><age>80</age><sex>0</sex><cat>3</cat><value>1.0832089</value></relativerisk><relativerisk><age>80</age><sex>0</sex><cat>4</cat><value>1.1341969</value></relativerisk><relativerisk><age>80</age><sex>0</sex><cat>5</cat><value>1.1919757</value></relativerisk><relativerisk><age>80</age><sex>0</sex><cat>6</cat><value>1.2574567</value></relativerisk><relativerisk><age>80</age><sex>0</sex><cat>7</cat><value>1.3318732</value></relativerisk><relativerisk><age>80</age><sex>0</sex><cat>8</cat><value>1.5117863</value></relativerisk><relativerisk><age>80</age><sex>1</sex><cat>0</cat><value>0.9628036</value></relativerisk><relativerisk><age>80</age><sex>1</sex><cat>1</cat><value>1.0</value></relativerisk><relativerisk><age>80</age><sex>1</sex><cat>2</cat><value>1.0446343</value></relativerisk><relativerisk><age>80</age><sex>1</sex><cat>3</cat><value>1.0981458</value></relativerisk><relativerisk><age>80</age><sex>1</sex><cat>4</cat><value>1.1602696</value></relativerisk><relativerisk><age>80</age><sex>1</sex><cat>5</cat><value>1.231758</value></relativerisk><relativerisk><age>80</age><sex>1</sex><cat>6</cat><value>1.3140525</value></relativerisk><relativerisk><age>80</age><sex>1</sex><cat>7</cat><value>1.4091595</value></relativerisk><relativerisk><age>80</age><sex>1</sex><cat>8</cat><value>1.5648049</value></relativerisk><relativerisk><age>81</age><sex>0</sex><cat>0</cat><value>0.96717876</value></relativerisk><relativerisk><age>81</age><sex>0</sex><cat>1</cat><value>1.0</value></relativerisk><relativerisk><age>81</age><sex>0</sex><cat>2</cat><value>1.0383463</value></relativerisk><relativerisk><age>81</age><sex>0</sex><cat>3</cat><value>1.0829301</value></relativerisk><relativerisk><age>81</age><sex>0</sex><cat>4</cat><value>1.1337836</value></relativerisk><relativerisk><age>81</age><sex>0</sex><cat>5</cat><value>1.1914446</value></relativerisk><relativerisk><age>81</age><sex>0</sex><cat>6</cat><value>1.2568372</value></relativerisk><relativerisk><age>81</age><sex>0</sex><cat>7</cat><value>1.3312126</value></relativerisk><relativerisk><age>81</age><sex>0</sex><cat>8</cat><value>1.5113624</value></relativerisk><relativerisk><age>81</age><sex>1</sex><cat>0</cat><value>0.9625326</value></relativerisk><relativerisk><age>81</age><sex>1</sex><cat>1</cat><value>1.0</value></relativerisk><relativerisk><age>81</age><sex>1</sex><cat>2</cat><value>1.0449854</value></relativerisk><relativerisk><age>81</age><sex>1</sex><cat>3</cat><value>1.0989548</value></relativerisk><relativerisk><age>81</age><sex>1</sex><cat>4</cat><value>1.1616598</value></relativerisk><relativerisk><age>81</age><sex>1</sex><cat>5</cat><value>1.2338816</value></relativerisk><relativerisk><age>81</age><sex>1</sex><cat>6</cat><value>1.3171031</value></relativerisk><relativerisk><age>81</age><sex>1</sex><cat>7</cat><value>1.4133875</value></relativerisk><relativerisk><age>81</age><sex>1</sex><cat>8</cat><value>1.5712391</value></relativerisk><relativerisk><age>82</age><sex>0</sex><cat>0</cat><value>0.96732926</value></relativerisk><relativerisk><age>82</age><sex>0</sex><cat>1</cat><value>1.0</value></relativerisk><relativerisk><age>82</age><sex>0</sex><cat>2</cat><value>1.0381851</value></relativerisk><relativerisk><age>82</age><sex>0</sex><cat>3</cat><value>1.0826021</value></relativerisk><relativerisk><age>82</age><sex>0</sex><cat>4</cat><value>1.1332935</value></relativerisk><relativerisk><age>82</age><sex>0</sex><cat>5</cat><value>1.1908073</value></relativerisk><relativerisk><age>82</age><sex>0</sex><cat>6</cat><value>1.2560817</value></relativerisk><relativerisk><age>82</age><sex>0</sex><cat>7</cat><value>1.3303858</value></relativerisk><relativerisk><age>82</age><sex>0</sex><cat>8</cat><value>1.5107251</value></relativerisk><relativerisk><age>82</age><sex>1</sex><cat>0</cat><value>0.96229714</value></relativerisk><relativerisk><age>82</age><sex>1</sex><cat>1</cat><value>1.0</value></relativerisk><relativerisk><age>82</age><sex>1</sex><cat>2</cat><value>1.0452932</value></relativerisk><relativerisk><age>82</age><sex>1</sex><cat>3</cat><value>1.0996679</value></relativerisk><relativerisk><age>82</age><sex>1</sex><cat>4</cat><value>1.1628926</value></relativerisk><relativerisk><age>82</age><sex>1</sex><cat>5</cat><value>1.235776</value></relativerisk><relativerisk><age>82</age><sex>1</sex><cat>6</cat><value>1.3198414</value></relativerisk><relativerisk><age>82</age><sex>1</sex><cat>7</cat><value>1.4172076</value></relativerisk><relativerisk><age>82</age><sex>1</sex><cat>8</cat><value>1.5771105</value></relativerisk><relativerisk><age>83</age><sex>0</sex><cat>0</cat><value>0.96749705</value></relativerisk><relativerisk><age>83</age><sex>0</sex><cat>1</cat><value>1.0</value></relativerisk><relativerisk><age>83</age><sex>0</sex><cat>2</cat><value>1.0380049</value></relativerisk><relativerisk><age>83</age><sex>0</sex><cat>3</cat><value>1.0822345</value></relativerisk><relativerisk><age>83</age><sex>0</sex><cat>4</cat><value>1.132742</value></relativerisk><relativerisk><age>83</age><sex>0</sex><cat>5</cat><value>1.1900876</value></relativerisk><relativerisk><age>83</age><sex>0</sex><cat>6</cat><value>1.2552232</value></relativerisk><relativerisk><age>83</age><sex>0</sex><cat>7</cat><value>1.3294382</value></relativerisk><relativerisk><age>83</age><sex>0</sex><cat>8</cat><value>1.5099561</value></relativerisk><relativerisk><age>83</age><sex>1</sex><cat>0</cat><value>0.9620971</value></relativerisk><relativerisk><age>83</age><sex>1</sex><cat>1</cat><value>1.0</value></relativerisk><relativerisk><age>83</age><sex>1</sex><cat>2</cat><value>1.0455579</value></relativerisk><relativerisk><age>83</age><sex>1</sex><cat>3</cat><value>1.1002855</value></relativerisk><relativerisk><age>83</age><sex>1</sex><cat>4</cat><value>1.1639681</value></relativerisk><relativerisk><age>83</age><sex>1</sex><cat>5</cat><value>1.2374415</value></relativerisk><relativerisk><age>83</age><sex>1</sex><cat>6</cat><value>1.3222681</value></relativerisk><relativerisk><age>83</age><sex>1</sex><cat>7</cat><value>1.4206201</value></relativerisk><relativerisk><age>83</age><sex>1</sex><cat>8</cat><value>1.5824192</value></relativerisk><relativerisk><age>84</age><sex>0</sex><cat>0</cat><value>0.9676785</value></relativerisk><relativerisk><age>84</age><sex>0</sex><cat>1</cat><value>1.0</value></relativerisk><relativerisk><age>84</age><sex>0</sex><cat>2</cat><value>1.03781</value></relativerisk><relativerisk><age>84</age><sex>0</sex><cat>3</cat><value>1.0818374</value></relativerisk><relativerisk><age>84</age><sex>0</sex><cat>4</cat><value>1.1321471</value></relativerisk><relativerisk><age>84</age><sex>0</sex><cat>5</cat><value>1.1893116</value></relativerisk><relativerisk><age>84</age><sex>0</sex><cat>6</cat><value>1.2542993</value></relativerisk><relativerisk><age>84</age><sex>0</sex><cat>7</cat><value>1.3284215</value></relativerisk><relativerisk><age>84</age><sex>0</sex><cat>8</cat><value>1.5091485</value></relativerisk><relativerisk><age>84</age><sex>1</sex><cat>0</cat><value>0.9619321</value></relativerisk><relativerisk><age>84</age><sex>1</sex><cat>1</cat><value>1.0</value></relativerisk><relativerisk><age>84</age><sex>1</sex><cat>2</cat><value>1.0457798</value></relativerisk><relativerisk><age>84</age><sex>1</sex><cat>3</cat><value>1.1008085</value></relativerisk><relativerisk><age>84</age><sex>1</sex><cat>4</cat><value>1.164888</value></relativerisk><relativerisk><age>84</age><sex>1</sex><cat>5</cat><value>1.2388805</value></relativerisk><relativerisk><age>84</age><sex>1</sex><cat>6</cat><value>1.3243859</value></relativerisk><relativerisk><age>84</age><sex>1</sex><cat>7</cat><value>1.4236284</value></relativerisk><relativerisk><age>84</age><sex>1</sex><cat>8</cat><value>1.5871698</value></relativerisk><relativerisk><age>85</age><sex>0</sex><cat>0</cat><value>0.9678695</value></relativerisk><relativerisk><age>85</age><sex>0</sex><cat>1</cat><value>1.0</value></relativerisk><relativerisk><age>85</age><sex>0</sex><cat>2</cat><value>1.0376058</value></relativerisk><relativerisk><age>85</age><sex>0</sex><cat>3</cat><value>1.0814224</value></relativerisk><relativerisk><age>85</age><sex>0</sex><cat>4</cat><value>1.131528</value></relativerisk><relativerisk><age>85</age><sex>0</sex><cat>5</cat><value>1.1885093</value></relativerisk><relativerisk><age>85</age><sex>0</sex><cat>6</cat><value>1.2533526</value></relativerisk><relativerisk><age>85</age><sex>0</sex><cat>7</cat><value>1.3273941</value></relativerisk><relativerisk><age>85</age><sex>0</sex><cat>8</cat><value>1.5084076</value></relativerisk><relativerisk><age>85</age><sex>1</sex><cat>0</cat><value>0.9618016</value></relativerisk><relativerisk><age>85</age><sex>1</sex><cat>1</cat><value>1.0</value></relativerisk><relativerisk><age>85</age><sex>1</sex><cat>2</cat><value>1.0459598</value></relativerisk><relativerisk><age>85</age><sex>1</sex><cat>3</cat><value>1.1012385</value></relativerisk><relativerisk><age>85</age><sex>1</sex><cat>4</cat><value>1.1656548</value></relativerisk><relativerisk><age>85</age><sex>1</sex><cat>5</cat><value>1.2400967</value></relativerisk><relativerisk><age>85</age><sex>1</sex><cat>6</cat><value>1.3262</value></relativerisk><relativerisk><age>85</age><sex>1</sex><cat>7</cat><value>1.4262396</value></relativerisk><relativerisk><age>85</age><sex>1</sex><cat>8</cat><value>1.5913721</value></relativerisk><relativerisk><age>86</age><sex>0</sex><cat>0</cat><value>0.9680656</value></relativerisk><relativerisk><age>86</age><sex>0</sex><cat>1</cat><value>1.0</value></relativerisk><relativerisk><age>86</age><sex>0</sex><cat>2</cat><value>1.0373979</value></relativerisk><relativerisk><age>86</age><sex>0</sex><cat>3</cat><value>1.0810027</value></relativerisk><relativerisk><age>86</age><sex>0</sex><cat>4</cat><value>1.1309072</value></relativerisk><relativerisk><age>86</age><sex>0</sex><cat>5</cat><value>1.1877143</value></relativerisk><relativerisk><age>86</age><sex>0</sex><cat>6</cat><value>1.2524309</value></relativerisk><relativerisk><age>86</age><sex>0</sex><cat>7</cat><value>1.3264216</value></relativerisk><relativerisk><age>86</age><sex>0</sex><cat>8</cat><value>1.5078532</value></relativerisk><relativerisk><age>86</age><sex>1</sex><cat>0</cat><value>0.96170485</value></relativerisk><relativerisk><age>86</age><sex>1</sex><cat>1</cat><value>1.0</value></relativerisk><relativerisk><age>86</age><sex>1</sex><cat>2</cat><value>1.0460988</value></relativerisk><relativerisk><age>86</age><sex>1</sex><cat>3</cat><value>1.1015775</value></relativerisk><relativerisk><age>86</age><sex>1</sex><cat>4</cat><value>1.166272</value></relativerisk><relativerisk><age>86</age><sex>1</sex><cat>5</cat><value>1.2410953</value></relativerisk><relativerisk><age>86</age><sex>1</sex><cat>6</cat><value>1.3277181</value></relativerisk><relativerisk><age>86</age><sex>1</sex><cat>7</cat><value>1.4284642</value></relativerisk><relativerisk><age>86</age><sex>1</sex><cat>8</cat><value>1.5950416</value></relativerisk><relativerisk><age>87</age><sex>0</sex><cat>0</cat><value>0.9682617</value></relativerisk><relativerisk><age>87</age><sex>0</sex><cat>1</cat><value>1.0</value></relativerisk><relativerisk><age>87</age><sex>0</sex><cat>2</cat><value>1.0371927</value></relativerisk><relativerisk><age>87</age><sex>0</sex><cat>3</cat><value>1.0805926</value></relativerisk><relativerisk><age>87</age><sex>0</sex><cat>4</cat><value>1.1303092</value></relativerisk><relativerisk><age>87</age><sex>0</sex><cat>5</cat><value>1.1869638</value></relativerisk><relativerisk><age>87</age><sex>0</sex><cat>6</cat><value>1.2515874</value></relativerisk><relativerisk><age>87</age><sex>0</sex><cat>7</cat><value>1.325578</value></relativerisk><relativerisk><age>87</age><sex>0</sex><cat>8</cat><value>1.5076208</value></relativerisk><relativerisk><age>87</age><sex>1</sex><cat>0</cat><value>0.9616409</value></relativerisk><relativerisk><age>87</age><sex>1</sex><cat>1</cat><value>1.0</value></relativerisk><relativerisk><age>87</age><sex>1</sex><cat>2</cat><value>1.046198</value></relativerisk><relativerisk><age>87</age><sex>1</sex><cat>3</cat><value>1.1018283</value></relativerisk><relativerisk><age>87</age><sex>1</sex><cat>4</cat><value>1.1667447</value></relativerisk><relativerisk><age>87</age><sex>1</sex><cat>5</cat><value>1.2418838</value></relativerisk><relativerisk><age>87</age><sex>1</sex><cat>6</cat><value>1.3289505</value></relativerisk><relativerisk><age>87</age><sex>1</sex><cat>7</cat><value>1.4303161</value></relativerisk><relativerisk><age>87</age><sex>1</sex><cat>8</cat><value>1.5981992</value></relativerisk><relativerisk><age>88</age><sex>0</sex><cat>0</cat><value>0.9684523</value></relativerisk><relativerisk><age>88</age><sex>0</sex><cat>1</cat><value>1.0</value></relativerisk><relativerisk><age>88</age><sex>0</sex><cat>2</cat><value>1.0369973</value></relativerisk><relativerisk><age>88</age><sex>0</sex><cat>3</cat><value>1.0802084</value></relativerisk><relativerisk><age>88</age><sex>0</sex><cat>4</cat><value>1.1297616</value></relativerisk><relativerisk><age>88</age><sex>0</sex><cat>5</cat><value>1.1862998</value></relativerisk><relativerisk><age>88</age><sex>0</sex><cat>6</cat><value>1.2508824</value></relativerisk><relativerisk><age>88</age><sex>0</sex><cat>7</cat><value>1.3249464</value></relativerisk><relativerisk><age>88</age><sex>0</sex><cat>8</cat><value>1.5078651</value></relativerisk><relativerisk><age>88</age><sex>1</sex><cat>0</cat><value>0.9616085</value></relativerisk><relativerisk><age>88</age><sex>1</sex><cat>1</cat><value>1.0</value></relativerisk><relativerisk><age>88</age><sex>1</sex><cat>2</cat><value>1.0462588</value></relativerisk><relativerisk><age>88</age><sex>1</sex><cat>3</cat><value>1.1019946</value></relativerisk><relativerisk><age>88</age><sex>1</sex><cat>4</cat><value>1.1670786</value></relativerisk><relativerisk><age>88</age><sex>1</sex><cat>5</cat><value>1.2424711</value></relativerisk><relativerisk><age>88</age><sex>1</sex><cat>6</cat><value>1.32991</value></relativerisk><relativerisk><age>88</age><sex>1</sex><cat>7</cat><value>1.4318131</value></relativerisk><relativerisk><age>88</age><sex>1</sex><cat>8</cat><value>1.6008719</value></relativerisk><relativerisk><age>89</age><sex>0</sex><cat>0</cat><value>0.968631</value></relativerisk><relativerisk><age>89</age><sex>0</sex><cat>1</cat><value>1.0</value></relativerisk><relativerisk><age>89</age><sex>0</sex><cat>2</cat><value>1.0368197</value></relativerisk><relativerisk><age>89</age><sex>0</sex><cat>3</cat><value>1.0798681</value></relativerisk><relativerisk><age>89</age><sex>0</sex><cat>4</cat><value>1.1292951</value></relativerisk><relativerisk><age>89</age><sex>0</sex><cat>5</cat><value>1.1857693</value></relativerisk><relativerisk><age>89</age><sex>0</sex><cat>6</cat><value>1.2503835</value></relativerisk><relativerisk><age>89</age><sex>0</sex><cat>7</cat><value>1.3246207</value></relativerisk><relativerisk><age>89</age><sex>0</sex><cat>8</cat><value>1.5087616</value></relativerisk><relativerisk><age>89</age><sex>1</sex><cat>0</cat><value>0.9616063</value></relativerisk><relativerisk><age>89</age><sex>1</sex><cat>1</cat><value>1.0</value></relativerisk><relativerisk><age>89</age><sex>1</sex><cat>2</cat><value>1.0462832</value></relativerisk><relativerisk><age>89</age><sex>1</sex><cat>3</cat><value>1.1020806</value></relativerisk><relativerisk><age>89</age><sex>1</sex><cat>4</cat><value>1.1672809</value></relativerisk><relativerisk><age>89</age><sex>1</sex><cat>5</cat><value>1.2428682</value></relativerisk><relativerisk><age>89</age><sex>1</sex><cat>6</cat><value>1.3306125</value></relativerisk><relativerisk><age>89</age><sex>1</sex><cat>7</cat><value>1.432977</value></relativerisk><relativerisk><age>89</age><sex>1</sex><cat>8</cat><value>1.6030927</value></relativerisk><relativerisk><age>90</age><sex>0</sex><cat>0</cat><value>0.96879107</value></relativerisk><relativerisk><age>90</age><sex>0</sex><cat>1</cat><value>1.0</value></relativerisk><relativerisk><age>90</age><sex>0</sex><cat>2</cat><value>1.0366687</value></relativerisk><relativerisk><age>90</age><sex>0</sex><cat>3</cat><value>1.0795918</value></relativerisk><relativerisk><age>90</age><sex>0</sex><cat>4</cat><value>1.1289444</value></relativerisk><relativerisk><age>90</age><sex>0</sex><cat>5</cat><value>1.185425</value></relativerisk><relativerisk><age>90</age><sex>0</sex><cat>6</cat><value>1.2501665</value></relativerisk><relativerisk><age>90</age><sex>0</sex><cat>7</cat><value>1.3247074</value></relativerisk><relativerisk><age>90</age><sex>0</sex><cat>8</cat><value>1.5105119</value></relativerisk><relativerisk><age>90</age><sex>1</sex><cat>0</cat><value>0.96163267</value></relativerisk><relativerisk><age>90</age><sex>1</sex><cat>1</cat><value>1.0</value></relativerisk><relativerisk><age>90</age><sex>1</sex><cat>2</cat><value>1.0462732</value></relativerisk><relativerisk><age>90</age><sex>1</sex><cat>3</cat><value>1.102091</value></relativerisk><relativerisk><age>90</age><sex>1</sex><cat>4</cat><value>1.1673602</value></relativerisk><relativerisk><age>90</age><sex>1</sex><cat>5</cat><value>1.243088</value></relativerisk><relativerisk><age>90</age><sex>1</sex><cat>6</cat><value>1.3310764</value></relativerisk><relativerisk><age>90</age><sex>1</sex><cat>7</cat><value>1.4338337</value></relativerisk><relativerisk><age>90</age><sex>1</sex><cat>8</cat><value>1.6049013</value></relativerisk><relativerisk><age>91</age><sex>0</sex><cat>0</cat><value>0.96892476</value></relativerisk><relativerisk><age>91</age><sex>0</sex><cat>1</cat><value>1.0</value></relativerisk><relativerisk><age>91</age><sex>0</sex><cat>2</cat><value>1.0365539</value></relativerisk><relativerisk><age>91</age><sex>0</sex><cat>3</cat><value>1.0794019</value></relativerisk><relativerisk><age>91</age><sex>0</sex><cat>4</cat><value>1.1287479</value></relativerisk><relativerisk><age>91</age><sex>0</sex><cat>5</cat><value>1.1853263</value></relativerisk><relativerisk><age>91</age><sex>0</sex><cat>6</cat><value>1.2503176</value></relativerisk><relativerisk><age>91</age><sex>0</sex><cat>7</cat><value>1.3253266</value></relativerisk><relativerisk><age>91</age><sex>0</sex><cat>8</cat><value>1.5133469</value></relativerisk><relativerisk><age>91</age><sex>1</sex><cat>0</cat><value>0.9616857</value></relativerisk><relativerisk><age>91</age><sex>1</sex><cat>1</cat><value>1.0</value></relativerisk><relativerisk><age>91</age><sex>1</sex><cat>2</cat><value>1.0462314</value></relativerisk><relativerisk><age>91</age><sex>1</sex><cat>3</cat><value>1.1020314</value></relativerisk><relativerisk><age>91</age><sex>1</sex><cat>4</cat><value>1.1673261</value></relativerisk><relativerisk><age>91</age><sex>1</sex><cat>5</cat><value>1.2431455</value></relativerisk><relativerisk><age>91</age><sex>1</sex><cat>6</cat><value>1.3313235</value></relativerisk><relativerisk><age>91</age><sex>1</sex><cat>7</cat><value>1.4344133</value></relativerisk><relativerisk><age>91</age><sex>1</sex><cat>8</cat><value>1.6063441</value></relativerisk><relativerisk><age>92</age><sex>0</sex><cat>0</cat><value>0.9690236</value></relativerisk><relativerisk><age>92</age><sex>0</sex><cat>1</cat><value>1.0</value></relativerisk><relativerisk><age>92</age><sex>0</sex><cat>2</cat><value>1.0364864</value></relativerisk><relativerisk><age>92</age><sex>0</sex><cat>3</cat><value>1.0793235</value></relativerisk><relativerisk><age>92</age><sex>0</sex><cat>4</cat><value>1.1287491</value></relativerisk><relativerisk><age>92</age><sex>0</sex><cat>5</cat><value>1.1855398</value></relativerisk><relativerisk><age>92</age><sex>0</sex><cat>6</cat><value>1.2509335</value></relativerisk><relativerisk><age>92</age><sex>0</sex><cat>7</cat><value>1.3266153</value></relativerisk><relativerisk><age>92</age><sex>0</sex><cat>8</cat><value>1.5175328</value></relativerisk><relativerisk><age>92</age><sex>1</sex><cat>0</cat><value>0.9617633</value></relativerisk><relativerisk><age>92</age><sex>1</sex><cat>1</cat><value>1.0</value></relativerisk><relativerisk><age>92</age><sex>1</sex><cat>2</cat><value>1.0461603</value></relativerisk><relativerisk><age>92</age><sex>1</sex><cat>3</cat><value>1.1019084</value></relativerisk><relativerisk><age>92</age><sex>1</sex><cat>4</cat><value>1.1671897</value></relativerisk><relativerisk><age>92</age><sex>1</sex><cat>5</cat><value>1.2430578</value></relativerisk><relativerisk><age>92</age><sex>1</sex><cat>6</cat><value>1.3313787</value></relativerisk><relativerisk><age>92</age><sex>1</sex><cat>7</cat><value>1.4347507</value></relativerisk><relativerisk><age>92</age><sex>1</sex><cat>8</cat><value>1.6074747</value></relativerisk><relativerisk><age>93</age><sex>0</sex><cat>0</cat><value>0.9690782</value></relativerisk><relativerisk><age>93</age><sex>0</sex><cat>1</cat><value>1.0</value></relativerisk><relativerisk><age>93</age><sex>0</sex><cat>2</cat><value>1.0364784</value></relativerisk><relativerisk><age>93</age><sex>0</sex><cat>3</cat><value>1.0793848</value></relativerisk><relativerisk><age>93</age><sex>0</sex><cat>4</cat><value>1.1289964</value></relativerisk><relativerisk><age>93</age><sex>0</sex><cat>5</cat><value>1.1861407</value></relativerisk><relativerisk><age>93</age><sex>0</sex><cat>6</cat><value>1.2521244</value></relativerisk><relativerisk><age>93</age><sex>0</sex><cat>7</cat><value>1.3287292</value></relativerisk><relativerisk><age>93</age><sex>0</sex><cat>8</cat><value>1.5233774</value></relativerisk><relativerisk><age>93</age><sex>1</sex><cat>0</cat><value>0.9618631</value></relativerisk><relativerisk><age>93</age><sex>1</sex><cat>1</cat><value>1.0</value></relativerisk><relativerisk><age>93</age><sex>1</sex><cat>2</cat><value>1.0460634</value></relativerisk><relativerisk><age>93</age><sex>1</sex><cat>3</cat><value>1.1017294</value></relativerisk><relativerisk><age>93</age><sex>1</sex><cat>4</cat><value>1.1669639</value></relativerisk><relativerisk><age>93</age><sex>1</sex><cat>5</cat><value>1.2428446</value></relativerisk><relativerisk><age>93</age><sex>1</sex><cat>6</cat><value>1.33127</value></relativerisk><relativerisk><age>93</age><sex>1</sex><cat>7</cat><value>1.4348853</value></relativerisk><relativerisk><age>93</age><sex>1</sex><cat>8</cat><value>1.6083547</value></relativerisk><relativerisk><age>94</age><sex>0</sex><cat>0</cat><value>0.96907824</value></relativerisk><relativerisk><age>94</age><sex>0</sex><cat>1</cat><value>1.0</value></relativerisk><relativerisk><age>94</age><sex>0</sex><cat>2</cat><value>1.0365434</value></relativerisk><relativerisk><age>94</age><sex>0</sex><cat>3</cat><value>1.079617</value></relativerisk><relativerisk><age>94</age><sex>0</sex><cat>4</cat><value>1.1295443</value></relativerisk><relativerisk><age>94</age><sex>0</sex><cat>5</cat><value>1.1872133</value></relativerisk><relativerisk><age>94</age><sex>0</sex><cat>6</cat><value>1.2540145</value></relativerisk><relativerisk><age>94</age><sex>0</sex><cat>7</cat><value>1.3318455</value></relativerisk><relativerisk><age>94</age><sex>0</sex><cat>8</cat><value>1.5312368</value></relativerisk><relativerisk><age>94</age><sex>1</sex><cat>0</cat><value>0.9619823</value></relativerisk><relativerisk><age>94</age><sex>1</sex><cat>1</cat><value>1.0</value></relativerisk><relativerisk><age>94</age><sex>1</sex><cat>2</cat><value>1.045944</value></relativerisk><relativerisk><age>94</age><sex>1</sex><cat>3</cat><value>1.1015023</value></relativerisk><relativerisk><age>94</age><sex>1</sex><cat>4</cat><value>1.1666627</value></relativerisk><relativerisk><age>94</age><sex>1</sex><cat>5</cat><value>1.2425276</value></relativerisk><relativerisk><age>94</age><sex>1</sex><cat>6</cat><value>1.3310293</value></relativerisk><relativerisk><age>94</age><sex>1</sex><cat>7</cat><value>1.4348617</value></relativerisk><relativerisk><age>94</age><sex>1</sex><cat>8</cat><value>1.6090535</value></relativerisk><relativerisk><age>95</age><sex>0</sex><cat>0</cat><value>0.9690122</value></relativerisk><relativerisk><age>95</age><sex>0</sex><cat>1</cat><value>1.0</value></relativerisk><relativerisk><age>95</age><sex>0</sex><cat>2</cat><value>1.0366963</value></relativerisk><relativerisk><age>95</age><sex>0</sex><cat>3</cat><value>1.0800548</value></relativerisk><relativerisk><age>95</age><sex>0</sex><cat>4</cat><value>1.1304533</value></relativerisk><relativerisk><age>95</age><sex>0</sex><cat>5</cat><value>1.1888528</value></relativerisk><relativerisk><age>95</age><sex>0</sex><cat>6</cat><value>1.2567441</value></relativerisk><relativerisk><age>95</age><sex>0</sex><cat>7</cat><value>1.336166</value></relativerisk><relativerisk><age>95</age><sex>0</sex><cat>8</cat><value>1.5415231</value></relativerisk><relativerisk><age>95</age><sex>1</sex><cat>0</cat><value>0.96211797</value></relativerisk><relativerisk><age>95</age><sex>1</sex><cat>1</cat><value>1.0</value></relativerisk><relativerisk><age>95</age><sex>1</sex><cat>2</cat><value>1.0458059</value></relativerisk><relativerisk><age>95</age><sex>1</sex><cat>3</cat><value>1.1012365</value></relativerisk><relativerisk><age>95</age><sex>1</sex><cat>4</cat><value>1.166302</value></relativerisk><relativerisk><age>95</age><sex>1</sex><cat>5</cat><value>1.2421312</value></relativerisk><relativerisk><age>95</age><sex>1</sex><cat>6</cat><value>1.3306923</value></relativerisk><relativerisk><age>95</age><sex>1</sex><cat>7</cat><value>1.4347302</value></relativerisk><relativerisk><age>95</age><sex>1</sex><cat>8</cat><value>1.6096497</value></relativerisk></relrisksfromriskfactor_categorical4p>
