# Supplementary material for: Identification of differences in health impact modelling of salt reduction
Source: PLoS One. 2017 Nov 28;12(11):e0186760. doi: 10.1371/journal.pone.0186760 (PMC5705127; doi:10.1371/journal.pone.0186760)
Supplement: S6 Data — (ZIP) [file pone.0186760.s006.zip › RRframe/Reference_Data/Diseases/CVA/Relative_Risks_From_Risk_Factor/RR_CVA_RRframe-salt.xml]

<?xml version="1.0" ?> <relrisksfromriskfactor_categorical><relativerisk>  <age> 0</age> <sex>0</sex> <cat>1</cat> <value>0.976304979275539</value></relativerisk><relativerisk>  <age> 0</age> <sex>0</sex> <cat>2</cat> <value>1</value></relativerisk><relativerisk>  <age> 0</age> <sex>0</sex> <cat>3</cat> <value>1.02728879391391</value></relativerisk><relativerisk>  <age> 0</age> <sex>0</sex> <cat>4</cat> <value>1.05840087124195</value></relativerisk><relativerisk>  <age> 0</age> <sex>0</sex> <cat>5</cat> <value>1.0931244428768</value></relativerisk><relativerisk>  <age> 0</age> <sex>0</sex> <cat>6</cat> <value>1.1315745247538</value></relativerisk><relativerisk>  <age> 0</age> <sex>0</sex> <cat>7</cat> <value>1.17406925705539</value></relativerisk><relativerisk>  <age> 0</age> <sex>0</sex> <cat>8</cat> <value>1.22105945583898</value></relativerisk><relativerisk>  <age> 0</age> <sex>0</sex> <cat>9</cat> <value>1.32966836042382</value></relativerisk><relativerisk>  <age> 0</age> <sex>1</sex> <cat>1</cat> <value>0.987589923826436</value></relativerisk><relativerisk>  <age> 0</age> <sex>1</sex> <cat>2</cat> <value>1</value></relativerisk><relativerisk>  <age> 0</age> <sex>1</sex> <cat>3</cat> <value>1.01466964244023</value></relativerisk><relativerisk>  <age> 0</age> <sex>1</sex> <cat>4</cat> <value>1.03137875078561</value></relativerisk><relativerisk>  <age> 0</age> <sex>1</sex> <cat>5</cat> <value>1.04994496963868</value></relativerisk><relativerisk>  <age> 0</age> <sex>1</sex> <cat>6</cat> <value>1.07042661310314</value></relativerisk><relativerisk>  <age> 0</age> <sex>1</sex> <cat>7</cat> <value>1.09299693653419</value></relativerisk><relativerisk>  <age> 0</age> <sex>1</sex> <cat>8</cat> <value>1.11790137535105</value></relativerisk><relativerisk>  <age> 0</age> <sex>1</sex> <cat>9</cat> <value>1.16654610826793</value></relativerisk><relativerisk>  <age> 1</age> <sex>0</sex> <cat>1</cat> <value>0.976304979275539</value></relativerisk><relativerisk>  <age> 1</age> <sex>0</sex> <cat>2</cat> <value>1</value></relativerisk><relativerisk>  <age> 1</age> <sex>0</sex> <cat>3</cat> <value>1.02728879391391</value></relativerisk><relativerisk>  <age> 1</age> <sex>0</sex> <cat>4</cat> <value>1.05840087124195</value></relativerisk><relativerisk>  <age> 1</age> <sex>0</sex> <cat>5</cat> <value>1.0931244428768</value></relativerisk><relativerisk>  <age> 1</age> <sex>0</sex> <cat>6</cat> <value>1.1315745247538</value></relativerisk><relativerisk>  <age> 1</age> <sex>0</sex> <cat>7</cat> <value>1.17406925705539</value></relativerisk><relativerisk>  <age> 1</age> <sex>0</sex> <cat>8</cat> <value>1.22105945583898</value></relativerisk><relativerisk>  <age> 1</age> <sex>0</sex> <cat>9</cat> <value>1.32966836042382</value></relativerisk><relativerisk>  <age> 1</age> <sex>1</sex> <cat>1</cat> <value>0.987589923826436</value></relativerisk><relativerisk>  <age> 1</age> <sex>1</sex> <cat>2</cat> <value>1</value></relativerisk><relativerisk>  <age> 1</age> <sex>1</sex> <cat>3</cat> <value>1.01466964244023</value></relativerisk><relativerisk>  <age> 1</age> <sex>1</sex> <cat>4</cat> <value>1.03137875078561</value></relativerisk><relativerisk>  <age> 1</age> <sex>1</sex> <cat>5</cat> <value>1.04994496963868</value></relativerisk><relativerisk>  <age> 1</age> <sex>1</sex> <cat>6</cat> <value>1.07042661310314</value></relativerisk><relativerisk>  <age> 1</age> <sex>1</sex> <cat>7</cat> <value>1.09299693653419</value></relativerisk><relativerisk>  <age> 1</age> <sex>1</sex> <cat>8</cat> <value>1.11790137535105</value></relativerisk><relativerisk>  <age> 1</age> <sex>1</sex> <cat>9</cat> <value>1.16654610826793</value></relativerisk><relativerisk>  <age> 2</age> <sex>0</sex> <cat>1</cat> <value>0.976304979275539</value></relativerisk><relativerisk>  <age> 2</age> <sex>0</sex> <cat>2</cat> <value>1</value></relativerisk><relativerisk>  <age> 2</age> <sex>0</sex> <cat>3</cat> <value>1.02728879391391</value></relativerisk><relativerisk>  <age> 2</age> <sex>0</sex> <cat>4</cat> <value>1.05840087124195</value></relativerisk><relativerisk>  <age> 2</age> <sex>0</sex> <cat>5</cat> <value>1.0931244428768</value></relativerisk><relativerisk>  <age> 2</age> <sex>0</sex> <cat>6</cat> <value>1.1315745247538</value></relativerisk><relativerisk>  <age> 2</age> <sex>0</sex> <cat>7</cat> <value>1.17406925705539</value></relativerisk><relativerisk>  <age> 2</age> <sex>0</sex> <cat>8</cat> <value>1.22105945583898</value></relativerisk><relativerisk>  <age> 2</age> <sex>0</sex> <cat>9</cat> <value>1.32966836042382</value></relativerisk><relativerisk>  <age> 2</age> <sex>1</sex> <cat>1</cat> <value>0.987589923826436</value></relativerisk><relativerisk>  <age> 2</age> <sex>1</sex> <cat>2</cat> <value>1</value></relativerisk><relativerisk>  <age> 2</age> <sex>1</sex> <cat>3</cat> <value>1.01466964244023</value></relativerisk><relativerisk>  <age> 2</age> <sex>1</sex> <cat>4</cat> <value>1.03137875078561</value></relativerisk><relativerisk>  <age> 2</age> <sex>1</sex> <cat>5</cat> <value>1.04994496963868</value></relativerisk><relativerisk>  <age> 2</age> <sex>1</sex> <cat>6</cat> <value>1.07042661310314</value></relativerisk><relativerisk>  <age> 2</age> <sex>1</sex> <cat>7</cat> <value>1.09299693653419</value></relativerisk><relativerisk>  <age> 2</age> <sex>1</sex> <cat>8</cat> <value>1.11790137535105</value></relativerisk><relativerisk>  <age> 2</age> <sex>1</sex> <cat>9</cat> <value>1.16654610826793</value></relativerisk><relativerisk>  <age> 3</age> <sex>0</sex> <cat>1</cat> <value>0.976304979275539</value></relativerisk><relativerisk>  <age> 3</age> <sex>0</sex> <cat>2</cat> <value>1</value></relativerisk><relativerisk>  <age> 3</age> <sex>0</sex> <cat>3</cat> <value>1.02728879391391</value></relativerisk><relativerisk>  <age> 3</age> <sex>0</sex> <cat>4</cat> <value>1.05840087124195</value></relativerisk><relativerisk>  <age> 3</age> <sex>0</sex> <cat>5</cat> <value>1.0931244428768</value></relativerisk><relativerisk>  <age> 3</age> <sex>0</sex> <cat>6</cat> <value>1.1315745247538</value></relativerisk><relativerisk>  <age> 3</age> <sex>0</sex> <cat>7</cat> <value>1.17406925705539</value></relativerisk><relativerisk>  <age> 3</age> <sex>0</sex> <cat>8</cat> <value>1.22105945583898</value></relativerisk><relativerisk>  <age> 3</age> <sex>0</sex> <cat>9</cat> <value>1.32966836042382</value></relativerisk><relativerisk>  <age> 3</age> <sex>1</sex> <cat>1</cat> <value>0.987589923826436</value></relativerisk><relativerisk>  <age> 3</age> <sex>1</sex> <cat>2</cat> <value>1</value></relativerisk><relativerisk>  <age> 3</age> <sex>1</sex> <cat>3</cat> <value>1.01466964244023</value></relativerisk><relativerisk>  <age> 3</age> <sex>1</sex> <cat>4</cat> <value>1.03137875078561</value></relativerisk><relativerisk>  <age> 3</age> <sex>1</sex> <cat>5</cat> <value>1.04994496963868</value></relativerisk><relativerisk>  <age> 3</age> <sex>1</sex> <cat>6</cat> <value>1.07042661310314</value></relativerisk><relativerisk>  <age> 3</age> <sex>1</sex> <cat>7</cat> <value>1.09299693653419</value></relativerisk><relativerisk>  <age> 3</age> <sex>1</sex> <cat>8</cat> <value>1.11790137535105</value></relativerisk><relativerisk>  <age> 3</age> <sex>1</sex> <cat>9</cat> <value>1.16654610826793</value></relativerisk><relativerisk>  <age> 4</age> <sex>0</sex> <cat>1</cat> <value>0.976304979275539</value></relativerisk><relativerisk>  <age> 4</age> <sex>0</sex> <cat>2</cat> <value>1</value></relativerisk><relativerisk>  <age> 4</age> <sex>0</sex> <cat>3</cat> <value>1.02728879391391</value></relativerisk><relativerisk>  <age> 4</age> <sex>0</sex> <cat>4</cat> <value>1.05840087124195</value></relativerisk><relativerisk>  <age> 4</age> <sex>0</sex> <cat>5</cat> <value>1.0931244428768</value></relativerisk><relativerisk>  <age> 4</age> <sex>0</sex> <cat>6</cat> <value>1.1315745247538</value></relativerisk><relativerisk>  <age> 4</age> <sex>0</sex> <cat>7</cat> <value>1.17406925705539</value></relativerisk><relativerisk>  <age> 4</age> <sex>0</sex> <cat>8</cat> <value>1.22105945583898</value></relativerisk><relativerisk>  <age> 4</age> <sex>0</sex> <cat>9</cat> <value>1.32966836042382</value></relativerisk><relativerisk>  <age> 4</age> <sex>1</sex> <cat>1</cat> <value>0.987589923826436</value></relativerisk><relativerisk>  <age> 4</age> <sex>1</sex> <cat>2</cat> <value>1</value></relativerisk><relativerisk>  <age> 4</age> <sex>1</sex> <cat>3</cat> <value>1.01466964244023</value></relativerisk><relativerisk>  <age> 4</age> <sex>1</sex> <cat>4</cat> <value>1.03137875078561</value></relativerisk><relativerisk>  <age> 4</age> <sex>1</sex> <cat>5</cat> <value>1.04994496963868</value></relativerisk><relativerisk>  <age> 4</age> <sex>1</sex> <cat>6</cat> <value>1.07042661310314</value></relativerisk><relativerisk>  <age> 4</age> <sex>1</sex> <cat>7</cat> <value>1.09299693653419</value></relativerisk><relativerisk>  <age> 4</age> <sex>1</sex> <cat>8</cat> <value>1.11790137535105</value></relativerisk><relativerisk>  <age> 4</age> <sex>1</sex> <cat>9</cat> <value>1.16654610826793</value></relativerisk><relativerisk>  <age> 5</age> <sex>0</sex> <cat>1</cat> <value>0.976304979275539</value></relativerisk><relativerisk>  <age> 5</age> <sex>0</sex> <cat>2</cat> <value>1</value></relativerisk><relativerisk>  <age> 5</age> <sex>0</sex> <cat>3</cat> <value>1.02728879391391</value></relativerisk><relativerisk>  <age> 5</age> <sex>0</sex> <cat>4</cat> <value>1.05840087124195</value></relativerisk><relativerisk>  <age> 5</age> <sex>0</sex> <cat>5</cat> <value>1.0931244428768</value></relativerisk><relativerisk>  <age> 5</age> <sex>0</sex> <cat>6</cat> <value>1.1315745247538</value></relativerisk><relativerisk>  <age> 5</age> <sex>0</sex> <cat>7</cat> <value>1.17406925705539</value></relativerisk><relativerisk>  <age> 5</age> <sex>0</sex> <cat>8</cat> <value>1.22105945583898</value></relativerisk><relativerisk>  <age> 5</age> <sex>0</sex> <cat>9</cat> <value>1.32966836042382</value></relativerisk><relativerisk>  <age> 5</age> <sex>1</sex> <cat>1</cat> <value>0.987589923826436</value></relativerisk><relativerisk>  <age> 5</age> <sex>1</sex> <cat>2</cat> <value>1</value></relativerisk><relativerisk>  <age> 5</age> <sex>1</sex> <cat>3</cat> <value>1.01466964244023</value></relativerisk><relativerisk>  <age> 5</age> <sex>1</sex> <cat>4</cat> <value>1.03137875078561</value></relativerisk><relativerisk>  <age> 5</age> <sex>1</sex> <cat>5</cat> <value>1.04994496963868</value></relativerisk><relativerisk>  <age> 5</age> <sex>1</sex> <cat>6</cat> <value>1.07042661310314</value></relativerisk><relativerisk>  <age> 5</age> <sex>1</sex> <cat>7</cat> <value>1.09299693653419</value></relativerisk><relativerisk>  <age> 5</age> <sex>1</sex> <cat>8</cat> <value>1.11790137535105</value></relativerisk><relativerisk>  <age> 5</age> <sex>1</sex> <cat>9</cat> <value>1.16654610826793</value></relativerisk><relativerisk>  <age> 6</age> <sex>0</sex> <cat>1</cat> <value>0.976304979275539</value></relativerisk><relativerisk>  <age> 6</age> <sex>0</sex> <cat>2</cat> <value>1</value></relativerisk><relativerisk>  <age> 6</age> <sex>0</sex> <cat>3</cat> <value>1.02728879391391</value></relativerisk><relativerisk>  <age> 6</age> <sex>0</sex> <cat>4</cat> <value>1.05840087124195</value></relativerisk><relativerisk>  <age> 6</age> <sex>0</sex> <cat>5</cat> <value>1.0931244428768</value></relativerisk><relativerisk>  <age> 6</age> <sex>0</sex> <cat>6</cat> <value>1.1315745247538</value></relativerisk><relativerisk>  <age> 6</age> <sex>0</sex> <cat>7</cat> <value>1.17406925705539</value></relativerisk><relativerisk>  <age> 6</age> <sex>0</sex> <cat>8</cat> <value>1.22105945583898</value></relativerisk><relativerisk>  <age> 6</age> <sex>0</sex> <cat>9</cat> <value>1.32966836042382</value></relativerisk><relativerisk>  <age> 6</age> <sex>1</sex> <cat>1</cat> <value>0.987589923826436</value></relativerisk><relativerisk>  <age> 6</age> <sex>1</sex> <cat>2</cat> <value>1</value></relativerisk><relativerisk>  <age> 6</age> <sex>1</sex> <cat>3</cat> <value>1.01466964244023</value></relativerisk><relativerisk>  <age> 6</age> <sex>1</sex> <cat>4</cat> <value>1.03137875078561</value></relativerisk><relativerisk>  <age> 6</age> <sex>1</sex> <cat>5</cat> <value>1.04994496963868</value></relativerisk><relativerisk>  <age> 6</age> <sex>1</sex> <cat>6</cat> <value>1.07042661310314</value></relativerisk><relativerisk>  <age> 6</age> <sex>1</sex> <cat>7</cat> <value>1.09299693653419</value></relativerisk><relativerisk>  <age> 6</age> <sex>1</sex> <cat>8</cat> <value>1.11790137535105</value></relativerisk><relativerisk>  <age> 6</age> <sex>1</sex> <cat>9</cat> <value>1.16654610826793</value></relativerisk><relativerisk>  <age> 7</age> <sex>0</sex> <cat>1</cat> <value>0.976304979275539</value></relativerisk><relativerisk>  <age> 7</age> <sex>0</sex> <cat>2</cat> <value>1</value></relativerisk><relativerisk>  <age> 7</age> <sex>0</sex> <cat>3</cat> <value>1.02728879391391</value></relativerisk><relativerisk>  <age> 7</age> <sex>0</sex> <cat>4</cat> <value>1.05840087124195</value></relativerisk><relativerisk>  <age> 7</age> <sex>0</sex> <cat>5</cat> <value>1.0931244428768</value></relativerisk><relativerisk>  <age> 7</age> <sex>0</sex> <cat>6</cat> <value>1.1315745247538</value></relativerisk><relativerisk>  <age> 7</age> <sex>0</sex> <cat>7</cat> <value>1.17406925705539</value></relativerisk><relativerisk>  <age> 7</age> <sex>0</sex> <cat>8</cat> <value>1.22105945583898</value></relativerisk><relativerisk>  <age> 7</age> <sex>0</sex> <cat>9</cat> <value>1.32966836042382</value></relativerisk><relativerisk>  <age> 7</age> <sex>1</sex> <cat>1</cat> <value>0.987589923826436</value></relativerisk><relativerisk>  <age> 7</age> <sex>1</sex> <cat>2</cat> <value>1</value></relativerisk><relativerisk>  <age> 7</age> <sex>1</sex> <cat>3</cat> <value>1.01466964244023</value></relativerisk><relativerisk>  <age> 7</age> <sex>1</sex> <cat>4</cat> <value>1.03137875078561</value></relativerisk><relativerisk>  <age> 7</age> <sex>1</sex> <cat>5</cat> <value>1.04994496963868</value></relativerisk><relativerisk>  <age> 7</age> <sex>1</sex> <cat>6</cat> <value>1.07042661310314</value></relativerisk><relativerisk>  <age> 7</age> <sex>1</sex> <cat>7</cat> <value>1.09299693653419</value></relativerisk><relativerisk>  <age> 7</age> <sex>1</sex> <cat>8</cat> <value>1.11790137535105</value></relativerisk><relativerisk>  <age> 7</age> <sex>1</sex> <cat>9</cat> <value>1.16654610826793</value></relativerisk><relativerisk>  <age> 8</age> <sex>0</sex> <cat>1</cat> <value>0.976304979275539</value></relativerisk><relativerisk>  <age> 8</age> <sex>0</sex> <cat>2</cat> <value>1</value></relativerisk><relativerisk>  <age> 8</age> <sex>0</sex> <cat>3</cat> <value>1.02728879391391</value></relativerisk><relativerisk>  <age> 8</age> <sex>0</sex> <cat>4</cat> <value>1.05840087124195</value></relativerisk><relativerisk>  <age> 8</age> <sex>0</sex> <cat>5</cat> <value>1.0931244428768</value></relativerisk><relativerisk>  <age> 8</age> <sex>0</sex> <cat>6</cat> <value>1.1315745247538</value></relativerisk><relativerisk>  <age> 8</age> <sex>0</sex> <cat>7</cat> <value>1.17406925705539</value></relativerisk><relativerisk>  <age> 8</age> <sex>0</sex> <cat>8</cat> <value>1.22105945583898</value></relativerisk><relativerisk>  <age> 8</age> <sex>0</sex> <cat>9</cat> <value>1.32966836042382</value></relativerisk><relativerisk>  <age> 8</age> <sex>1</sex> <cat>1</cat> <value>0.987589923826436</value></relativerisk><relativerisk>  <age> 8</age> <sex>1</sex> <cat>2</cat> <value>1</value></relativerisk><relativerisk>  <age> 8</age> <sex>1</sex> <cat>3</cat> <value>1.01466964244023</value></relativerisk><relativerisk>  <age> 8</age> <sex>1</sex> <cat>4</cat> <value>1.03137875078561</value></relativerisk><relativerisk>  <age> 8</age> <sex>1</sex> <cat>5</cat> <value>1.04994496963868</value></relativerisk><relativerisk>  <age> 8</age> <sex>1</sex> <cat>6</cat> <value>1.07042661310314</value></relativerisk><relativerisk>  <age> 8</age> <sex>1</sex> <cat>7</cat> <value>1.09299693653419</value></relativerisk><relativerisk>  <age> 8</age> <sex>1</sex> <cat>8</cat> <value>1.11790137535105</value></relativerisk><relativerisk>  <age> 8</age> <sex>1</sex> <cat>9</cat> <value>1.16654610826793</value></relativerisk><relativerisk>  <age> 9</age> <sex>0</sex> <cat>1</cat> <value>0.976304979275539</value></relativerisk><relativerisk>  <age> 9</age> <sex>0</sex> <cat>2</cat> <value>1</value></relativerisk><relativerisk>  <age> 9</age> <sex>0</sex> <cat>3</cat> <value>1.02728879391391</value></relativerisk><relativerisk>  <age> 9</age> <sex>0</sex> <cat>4</cat> <value>1.05840087124195</value></relativerisk><relativerisk>  <age> 9</age> <sex>0</sex> <cat>5</cat> <value>1.0931244428768</value></relativerisk><relativerisk>  <age> 9</age> <sex>0</sex> <cat>6</cat> <value>1.1315745247538</value></relativerisk><relativerisk>  <age> 9</age> <sex>0</sex> <cat>7</cat> <value>1.17406925705539</value></relativerisk><relativerisk>  <age> 9</age> <sex>0</sex> <cat>8</cat> <value>1.22105945583898</value></relativerisk><relativerisk>  <age> 9</age> <sex>0</sex> <cat>9</cat> <value>1.32966836042382</value></relativerisk><relativerisk>  <age> 9</age> <sex>1</sex> <cat>1</cat> <value>0.987589923826436</value></relativerisk><relativerisk>  <age> 9</age> <sex>1</sex> <cat>2</cat> <value>1</value></relativerisk><relativerisk>  <age> 9</age> <sex>1</sex> <cat>3</cat> <value>1.01466964244023</value></relativerisk><relativerisk>  <age> 9</age> <sex>1</sex> <cat>4</cat> <value>1.03137875078561</value></relativerisk><relativerisk>  <age> 9</age> <sex>1</sex> <cat>5</cat> <value>1.04994496963868</value></relativerisk><relativerisk>  <age> 9</age> <sex>1</sex> <cat>6</cat> <value>1.07042661310314</value></relativerisk><relativerisk>  <age> 9</age> <sex>1</sex> <cat>7</cat> <value>1.09299693653419</value></relativerisk><relativerisk>  <age> 9</age> <sex>1</sex> <cat>8</cat> <value>1.11790137535105</value></relativerisk><relativerisk>  <age> 9</age> <sex>1</sex> <cat>9</cat> <value>1.16654610826793</value></relativerisk><relativerisk>  <age> 10</age> <sex>0</sex> <cat>1</cat> <value>0.976304979275539</value></relativerisk><relativerisk>  <age> 10</age> <sex>0</sex> <cat>2</cat> <value>1</value></relativerisk><relativerisk>  <age> 10</age> <sex>0</sex> <cat>3</cat> <value>1.02728879391391</value></relativerisk><relativerisk>  <age> 10</age> <sex>0</sex> <cat>4</cat> <value>1.05840087124195</value></relativerisk><relativerisk>  <age> 10</age> <sex>0</sex> <cat>5</cat> <value>1.0931244428768</value></relativerisk><relativerisk>  <age> 10</age> <sex>0</sex> <cat>6</cat> <value>1.1315745247538</value></relativerisk><relativerisk>  <age> 10</age> <sex>0</sex> <cat>7</cat> <value>1.17406925705539</value></relativerisk><relativerisk>  <age> 10</age> <sex>0</sex> <cat>8</cat> <value>1.22105945583898</value></relativerisk><relativerisk>  <age> 10</age> <sex>0</sex> <cat>9</cat> <value>1.32966836042382</value></relativerisk><relativerisk>  <age> 10</age> <sex>1</sex> <cat>1</cat> <value>0.987589923826436</value></relativerisk><relativerisk>  <age> 10</age> <sex>1</sex> <cat>2</cat> <value>1</value></relativerisk><relativerisk>  <age> 10</age> <sex>1</sex> <cat>3</cat> <value>1.01466964244023</value></relativerisk><relativerisk>  <age> 10</age> <sex>1</sex> <cat>4</cat> <value>1.03137875078561</value></relativerisk><relativerisk>  <age> 10</age> <sex>1</sex> <cat>5</cat> <value>1.04994496963868</value></relativerisk><relativerisk>  <age> 10</age> <sex>1</sex> <cat>6</cat> <value>1.07042661310314</value></relativerisk><relativerisk>  <age> 10</age> <sex>1</sex> <cat>7</cat> <value>1.09299693653419</value></relativerisk><relativerisk>  <age> 10</age> <sex>1</sex> <cat>8</cat> <value>1.11790137535105</value></relativerisk><relativerisk>  <age> 10</age> <sex>1</sex> <cat>9</cat> <value>1.16654610826793</value></relativerisk><relativerisk>  <age> 11</age> <sex>0</sex> <cat>1</cat> <value>0.976304979275539</value></relativerisk><relativerisk>  <age> 11</age> <sex>0</sex> <cat>2</cat> <value>1</value></relativerisk><relativerisk>  <age> 11</age> <sex>0</sex> <cat>3</cat> <value>1.02728879391391</value></relativerisk><relativerisk>  <age> 11</age> <sex>0</sex> <cat>4</cat> <value>1.05840087124195</value></relativerisk><relativerisk>  <age> 11</age> <sex>0</sex> <cat>5</cat> <value>1.0931244428768</value></relativerisk><relativerisk>  <age> 11</age> <sex>0</sex> <cat>6</cat> <value>1.1315745247538</value></relativerisk><relativerisk>  <age> 11</age> <sex>0</sex> <cat>7</cat> <value>1.17406925705539</value></relativerisk><relativerisk>  <age> 11</age> <sex>0</sex> <cat>8</cat> <value>1.22105945583898</value></relativerisk><relativerisk>  <age> 11</age> <sex>0</sex> <cat>9</cat> <value>1.32966836042382</value></relativerisk><relativerisk>  <age> 11</age> <sex>1</sex> <cat>1</cat> <value>0.987589923826436</value></relativerisk><relativerisk>  <age> 11</age> <sex>1</sex> <cat>2</cat> <value>1</value></relativerisk><relativerisk>  <age> 11</age> <sex>1</sex> <cat>3</cat> <value>1.01466964244023</value></relativerisk><relativerisk>  <age> 11</age> <sex>1</sex> <cat>4</cat> <value>1.03137875078561</value></relativerisk><relativerisk>  <age> 11</age> <sex>1</sex> <cat>5</cat> <value>1.04994496963868</value></relativerisk><relativerisk>  <age> 11</age> <sex>1</sex> <cat>6</cat> <value>1.07042661310314</value></relativerisk><relativerisk>  <age> 11</age> <sex>1</sex> <cat>7</cat> <value>1.09299693653419</value></relativerisk><relativerisk>  <age> 11</age> <sex>1</sex> <cat>8</cat> <value>1.11790137535105</value></relativerisk><relativerisk>  <age> 11</age> <sex>1</sex> <cat>9</cat> <value>1.16654610826793</value></relativerisk><relativerisk>  <age> 12</age> <sex>0</sex> <cat>1</cat> <value>0.976304979275539</value></relativerisk><relativerisk>  <age> 12</age> <sex>0</sex> <cat>2</cat> <value>1</value></relativerisk><relativerisk>  <age> 12</age> <sex>0</sex> <cat>3</cat> <value>1.02728879391391</value></relativerisk><relativerisk>  <age> 12</age> <sex>0</sex> <cat>4</cat> <value>1.05840087124195</value></relativerisk><relativerisk>  <age> 12</age> <sex>0</sex> <cat>5</cat> <value>1.0931244428768</value></relativerisk><relativerisk>  <age> 12</age> <sex>0</sex> <cat>6</cat> <value>1.1315745247538</value></relativerisk><relativerisk>  <age> 12</age> <sex>0</sex> <cat>7</cat> <value>1.17406925705539</value></relativerisk><relativerisk>  <age> 12</age> <sex>0</sex> <cat>8</cat> <value>1.22105945583898</value></relativerisk><relativerisk>  <age> 12</age> <sex>0</sex> <cat>9</cat> <value>1.32966836042382</value></relativerisk><relativerisk>  <age> 12</age> <sex>1</sex> <cat>1</cat> <value>0.987589923826436</value></relativerisk><relativerisk>  <age> 12</age> <sex>1</sex> <cat>2</cat> <value>1</value></relativerisk><relativerisk>  <age> 12</age> <sex>1</sex> <cat>3</cat> <value>1.01466964244023</value></relativerisk><relativerisk>  <age> 12</age> <sex>1</sex> <cat>4</cat> <value>1.03137875078561</value></relativerisk><relativerisk>  <age> 12</age> <sex>1</sex> <cat>5</cat> <value>1.04994496963868</value></relativerisk><relativerisk>  <age> 12</age> <sex>1</sex> <cat>6</cat> <value>1.07042661310314</value></relativerisk><relativerisk>  <age> 12</age> <sex>1</sex> <cat>7</cat> <value>1.09299693653419</value></relativerisk><relativerisk>  <age> 12</age> <sex>1</sex> <cat>8</cat> <value>1.11790137535105</value></relativerisk><relativerisk>  <age> 12</age> <sex>1</sex> <cat>9</cat> <value>1.16654610826793</value></relativerisk><relativerisk>  <age> 13</age> <sex>0</sex> <cat>1</cat> <value>0.976304979275539</value></relativerisk><relativerisk>  <age> 13</age> <sex>0</sex> <cat>2</cat> <value>1</value></relativerisk><relativerisk>  <age> 13</age> <sex>0</sex> <cat>3</cat> <value>1.02728879391391</value></relativerisk><relativerisk>  <age> 13</age> <sex>0</sex> <cat>4</cat> <value>1.05840087124195</value></relativerisk><relativerisk>  <age> 13</age> <sex>0</sex> <cat>5</cat> <value>1.0931244428768</value></relativerisk><relativerisk>  <age> 13</age> <sex>0</sex> <cat>6</cat> <value>1.1315745247538</value></relativerisk><relativerisk>  <age> 13</age> <sex>0</sex> <cat>7</cat> <value>1.17406925705539</value></relativerisk><relativerisk>  <age> 13</age> <sex>0</sex> <cat>8</cat> <value>1.22105945583898</value></relativerisk><relativerisk>  <age> 13</age> <sex>0</sex> <cat>9</cat> <value>1.32966836042382</value></relativerisk><relativerisk>  <age> 13</age> <sex>1</sex> <cat>1</cat> <value>0.987589923826436</value></relativerisk><relativerisk>  <age> 13</age> <sex>1</sex> <cat>2</cat> <value>1</value></relativerisk><relativerisk>  <age> 13</age> <sex>1</sex> <cat>3</cat> <value>1.01466964244023</value></relativerisk><relativerisk>  <age> 13</age> <sex>1</sex> <cat>4</cat> <value>1.03137875078561</value></relativerisk><relativerisk>  <age> 13</age> <sex>1</sex> <cat>5</cat> <value>1.04994496963868</value></relativerisk><relativerisk>  <age> 13</age> <sex>1</sex> <cat>6</cat> <value>1.07042661310314</value></relativerisk><relativerisk>  <age> 13</age> <sex>1</sex> <cat>7</cat> <value>1.09299693653419</value></relativerisk><relativerisk>  <age> 13</age> <sex>1</sex> <cat>8</cat> <value>1.11790137535105</value></relativerisk><relativerisk>  <age> 13</age> <sex>1</sex> <cat>9</cat> <value>1.16654610826793</value></relativerisk><relativerisk>  <age> 14</age> <sex>0</sex> <cat>1</cat> <value>0.976304979275539</value></relativerisk><relativerisk>  <age> 14</age> <sex>0</sex> <cat>2</cat> <value>1</value></relativerisk><relativerisk>  <age> 14</age> <sex>0</sex> <cat>3</cat> <value>1.02728879391391</value></relativerisk><relativerisk>  <age> 14</age> <sex>0</sex> <cat>4</cat> <value>1.05840087124195</value></relativerisk><relativerisk>  <age> 14</age> <sex>0</sex> <cat>5</cat> <value>1.0931244428768</value></relativerisk><relativerisk>  <age> 14</age> <sex>0</sex> <cat>6</cat> <value>1.1315745247538</value></relativerisk><relativerisk>  <age> 14</age> <sex>0</sex> <cat>7</cat> <value>1.17406925705539</value></relativerisk><relativerisk>  <age> 14</age> <sex>0</sex> <cat>8</cat> <value>1.22105945583898</value></relativerisk><relativerisk>  <age> 14</age> <sex>0</sex> <cat>9</cat> <value>1.32966836042382</value></relativerisk><relativerisk>  <age> 14</age> <sex>1</sex> <cat>1</cat> <value>0.987589923826436</value></relativerisk><relativerisk>  <age> 14</age> <sex>1</sex> <cat>2</cat> <value>1</value></relativerisk><relativerisk>  <age> 14</age> <sex>1</sex> <cat>3</cat> <value>1.01466964244023</value></relativerisk><relativerisk>  <age> 14</age> <sex>1</sex> <cat>4</cat> <value>1.03137875078561</value></relativerisk><relativerisk>  <age> 14</age> <sex>1</sex> <cat>5</cat> <value>1.04994496963868</value></relativerisk><relativerisk>  <age> 14</age> <sex>1</sex> <cat>6</cat> <value>1.07042661310314</value></relativerisk><relativerisk>  <age> 14</age> <sex>1</sex> <cat>7</cat> <value>1.09299693653419</value></relativerisk><relativerisk>  <age> 14</age> <sex>1</sex> <cat>8</cat> <value>1.11790137535105</value></relativerisk><relativerisk>  <age> 14</age> <sex>1</sex> <cat>9</cat> <value>1.16654610826793</value></relativerisk><relativerisk>  <age> 15</age> <sex>0</sex> <cat>1</cat> <value>0.976304979275539</value></relativerisk><relativerisk>  <age> 15</age> <sex>0</sex> <cat>2</cat> <value>1</value></relativerisk><relativerisk>  <age> 15</age> <sex>0</sex> <cat>3</cat> <value>1.02728879391391</value></relativerisk><relativerisk>  <age> 15</age> <sex>0</sex> <cat>4</cat> <value>1.05840087124195</value></relativerisk><relativerisk>  <age> 15</age> <sex>0</sex> <cat>5</cat> <value>1.0931244428768</value></relativerisk><relativerisk>  <age> 15</age> <sex>0</sex> <cat>6</cat> <value>1.1315745247538</value></relativerisk><relativerisk>  <age> 15</age> <sex>0</sex> <cat>7</cat> <value>1.17406925705539</value></relativerisk><relativerisk>  <age> 15</age> <sex>0</sex> <cat>8</cat> <value>1.22105945583898</value></relativerisk><relativerisk>  <age> 15</age> <sex>0</sex> <cat>9</cat> <value>1.32966836042382</value></relativerisk><relativerisk>  <age> 15</age> <sex>1</sex> <cat>1</cat> <value>0.987589923826436</value></relativerisk><relativerisk>  <age> 15</age> <sex>1</sex> <cat>2</cat> <value>1</value></relativerisk><relativerisk>  <age> 15</age> <sex>1</sex> <cat>3</cat> <value>1.01466964244023</value></relativerisk><relativerisk>  <age> 15</age> <sex>1</sex> <cat>4</cat> <value>1.03137875078561</value></relativerisk><relativerisk>  <age> 15</age> <sex>1</sex> <cat>5</cat> <value>1.04994496963868</value></relativerisk><relativerisk>  <age> 15</age> <sex>1</sex> <cat>6</cat> <value>1.07042661310314</value></relativerisk><relativerisk>  <age> 15</age> <sex>1</sex> <cat>7</cat> <value>1.09299693653419</value></relativerisk><relativerisk>  <age> 15</age> <sex>1</sex> <cat>8</cat> <value>1.11790137535105</value></relativerisk><relativerisk>  <age> 15</age> <sex>1</sex> <cat>9</cat> <value>1.16654610826793</value></relativerisk><relativerisk>  <age> 16</age> <sex>0</sex> <cat>1</cat> <value>0.976304979275539</value></relativerisk><relativerisk>  <age> 16</age> <sex>0</sex> <cat>2</cat> <value>1</value></relativerisk><relativerisk>  <age> 16</age> <sex>0</sex> <cat>3</cat> <value>1.02728879391391</value></relativerisk><relativerisk>  <age> 16</age> <sex>0</sex> <cat>4</cat> <value>1.05840087124195</value></relativerisk><relativerisk>  <age> 16</age> <sex>0</sex> <cat>5</cat> <value>1.0931244428768</value></relativerisk><relativerisk>  <age> 16</age> <sex>0</sex> <cat>6</cat> <value>1.1315745247538</value></relativerisk><relativerisk>  <age> 16</age> <sex>0</sex> <cat>7</cat> <value>1.17406925705539</value></relativerisk><relativerisk>  <age> 16</age> <sex>0</sex> <cat>8</cat> <value>1.22105945583898</value></relativerisk><relativerisk>  <age> 16</age> <sex>0</sex> <cat>9</cat> <value>1.32966836042382</value></relativerisk><relativerisk>  <age> 16</age> <sex>1</sex> <cat>1</cat> <value>0.987589923826436</value></relativerisk><relativerisk>  <age> 16</age> <sex>1</sex> <cat>2</cat> <value>1</value></relativerisk><relativerisk>  <age> 16</age> <sex>1</sex> <cat>3</cat> <value>1.01466964244023</value></relativerisk><relativerisk>  <age> 16</age> <sex>1</sex> <cat>4</cat> <value>1.03137875078561</value></relativerisk><relativerisk>  <age> 16</age> <sex>1</sex> <cat>5</cat> <value>1.04994496963868</value></relativerisk><relativerisk>  <age> 16</age> <sex>1</sex> <cat>6</cat> <value>1.07042661310314</value></relativerisk><relativerisk>  <age> 16</age> <sex>1</sex> <cat>7</cat> <value>1.09299693653419</value></relativerisk><relativerisk>  <age> 16</age> <sex>1</sex> <cat>8</cat> <value>1.11790137535105</value></relativerisk><relativerisk>  <age> 16</age> <sex>1</sex> <cat>9</cat> <value>1.16654610826793</value></relativerisk><relativerisk>  <age> 17</age> <sex>0</sex> <cat>1</cat> <value>0.976304979275539</value></relativerisk><relativerisk>  <age> 17</age> <sex>0</sex> <cat>2</cat> <value>1</value></relativerisk><relativerisk>  <age> 17</age> <sex>0</sex> <cat>3</cat> <value>1.02728879391391</value></relativerisk><relativerisk>  <age> 17</age> <sex>0</sex> <cat>4</cat> <value>1.05840087124195</value></relativerisk><relativerisk>  <age> 17</age> <sex>0</sex> <cat>5</cat> <value>1.0931244428768</value></relativerisk><relativerisk>  <age> 17</age> <sex>0</sex> <cat>6</cat> <value>1.1315745247538</value></relativerisk><relativerisk>  <age> 17</age> <sex>0</sex> <cat>7</cat> <value>1.17406925705539</value></relativerisk><relativerisk>  <age> 17</age> <sex>0</sex> <cat>8</cat> <value>1.22105945583898</value></relativerisk><relativerisk>  <age> 17</age> <sex>0</sex> <cat>9</cat> <value>1.32966836042382</value></relativerisk><relativerisk>  <age> 17</age> <sex>1</sex> <cat>1</cat> <value>0.987589923826436</value></relativerisk><relativerisk>  <age> 17</age> <sex>1</sex> <cat>2</cat> <value>1</value></relativerisk><relativerisk>  <age> 17</age> <sex>1</sex> <cat>3</cat> <value>1.01466964244023</value></relativerisk><relativerisk>  <age> 17</age> <sex>1</sex> <cat>4</cat> <value>1.03137875078561</value></relativerisk><relativerisk>  <age> 17</age> <sex>1</sex> <cat>5</cat> <value>1.04994496963868</value></relativerisk><relativerisk>  <age> 17</age> <sex>1</sex> <cat>6</cat> <value>1.07042661310314</value></relativerisk><relativerisk>  <age> 17</age> <sex>1</sex> <cat>7</cat> <value>1.09299693653419</value></relativerisk><relativerisk>  <age> 17</age> <sex>1</sex> <cat>8</cat> <value>1.11790137535105</value></relativerisk><relativerisk>  <age> 17</age> <sex>1</sex> <cat>9</cat> <value>1.16654610826793</value></relativerisk><relativerisk>  <age> 18</age> <sex>0</sex> <cat>1</cat> <value>0.976304979275539</value></relativerisk><relativerisk>  <age> 18</age> <sex>0</sex> <cat>2</cat> <value>1</value></relativerisk><relativerisk>  <age> 18</age> <sex>0</sex> <cat>3</cat> <value>1.02728879391391</value></relativerisk><relativerisk>  <age> 18</age> <sex>0</sex> <cat>4</cat> <value>1.05840087124195</value></relativerisk><relativerisk>  <age> 18</age> <sex>0</sex> <cat>5</cat> <value>1.0931244428768</value></relativerisk><relativerisk>  <age> 18</age> <sex>0</sex> <cat>6</cat> <value>1.1315745247538</value></relativerisk><relativerisk>  <age> 18</age> <sex>0</sex> <cat>7</cat> <value>1.17406925705539</value></relativerisk><relativerisk>  <age> 18</age> <sex>0</sex> <cat>8</cat> <value>1.22105945583898</value></relativerisk><relativerisk>  <age> 18</age> <sex>0</sex> <cat>9</cat> <value>1.32966836042382</value></relativerisk><relativerisk>  <age> 18</age> <sex>1</sex> <cat>1</cat> <value>0.987589923826436</value></relativerisk><relativerisk>  <age> 18</age> <sex>1</sex> <cat>2</cat> <value>1</value></relativerisk><relativerisk>  <age> 18</age> <sex>1</sex> <cat>3</cat> <value>1.01466964244023</value></relativerisk><relativerisk>  <age> 18</age> <sex>1</sex> <cat>4</cat> <value>1.03137875078561</value></relativerisk><relativerisk>  <age> 18</age> <sex>1</sex> <cat>5</cat> <value>1.04994496963868</value></relativerisk><relativerisk>  <age> 18</age> <sex>1</sex> <cat>6</cat> <value>1.07042661310314</value></relativerisk><relativerisk>  <age> 18</age> <sex>1</sex> <cat>7</cat> <value>1.09299693653419</value></relativerisk><relativerisk>  <age> 18</age> <sex>1</sex> <cat>8</cat> <value>1.11790137535105</value></relativerisk><relativerisk>  <age> 18</age> <sex>1</sex> <cat>9</cat> <value>1.16654610826793</value></relativerisk><relativerisk>  <age> 19</age> <sex>0</sex> <cat>1</cat> <value>0.976304979275539</value></relativerisk><relativerisk>  <age> 19</age> <sex>0</sex> <cat>2</cat> <value>1</value></relativerisk><relativerisk>  <age> 19</age> <sex>0</sex> <cat>3</cat> <value>1.02728879391391</value></relativerisk><relativerisk>  <age> 19</age> <sex>0</sex> <cat>4</cat> <value>1.05840087124195</value></relativerisk><relativerisk>  <age> 19</age> <sex>0</sex> <cat>5</cat> <value>1.0931244428768</value></relativerisk><relativerisk>  <age> 19</age> <sex>0</sex> <cat>6</cat> <value>1.1315745247538</value></relativerisk><relativerisk>  <age> 19</age> <sex>0</sex> <cat>7</cat> <value>1.17406925705539</value></relativerisk><relativerisk>  <age> 19</age> <sex>0</sex> <cat>8</cat> <value>1.22105945583898</value></relativerisk><relativerisk>  <age> 19</age> <sex>0</sex> <cat>9</cat> <value>1.32966836042382</value></relativerisk><relativerisk>  <age> 19</age> <sex>1</sex> <cat>1</cat> <value>0.987589923826436</value></relativerisk><relativerisk>  <age> 19</age> <sex>1</sex> <cat>2</cat> <value>1</value></relativerisk><relativerisk>  <age> 19</age> <sex>1</sex> <cat>3</cat> <value>1.01466964244023</value></relativerisk><relativerisk>  <age> 19</age> <sex>1</sex> <cat>4</cat> <value>1.03137875078561</value></relativerisk><relativerisk>  <age> 19</age> <sex>1</sex> <cat>5</cat> <value>1.04994496963868</value></relativerisk><relativerisk>  <age> 19</age> <sex>1</sex> <cat>6</cat> <value>1.07042661310314</value></relativerisk><relativerisk>  <age> 19</age> <sex>1</sex> <cat>7</cat> <value>1.09299693653419</value></relativerisk><relativerisk>  <age> 19</age> <sex>1</sex> <cat>8</cat> <value>1.11790137535105</value></relativerisk><relativerisk>  <age> 19</age> <sex>1</sex> <cat>9</cat> <value>1.16654610826793</value></relativerisk><relativerisk>  <age> 20</age> <sex>0</sex> <cat>1</cat> <value>0.976304979275539</value></relativerisk><relativerisk>  <age> 20</age> <sex>0</sex> <cat>2</cat> <value>1</value></relativerisk><relativerisk>  <age> 20</age> <sex>0</sex> <cat>3</cat> <value>1.02728879391391</value></relativerisk><relativerisk>  <age> 20</age> <sex>0</sex> <cat>4</cat> <value>1.05840087124195</value></relativerisk><relativerisk>  <age> 20</age> <sex>0</sex> <cat>5</cat> <value>1.0931244428768</value></relativerisk><relativerisk>  <age> 20</age> <sex>0</sex> <cat>6</cat> <value>1.1315745247538</value></relativerisk><relativerisk>  <age> 20</age> <sex>0</sex> <cat>7</cat> <value>1.17406925705539</value></relativerisk><relativerisk>  <age> 20</age> <sex>0</sex> <cat>8</cat> <value>1.22105945583898</value></relativerisk><relativerisk>  <age> 20</age> <sex>0</sex> <cat>9</cat> <value>1.32966836042382</value></relativerisk><relativerisk>  <age> 20</age> <sex>1</sex> <cat>1</cat> <value>0.987589923826436</value></relativerisk><relativerisk>  <age> 20</age> <sex>1</sex> <cat>2</cat> <value>1</value></relativerisk><relativerisk>  <age> 20</age> <sex>1</sex> <cat>3</cat> <value>1.01466964244023</value></relativerisk><relativerisk>  <age> 20</age> <sex>1</sex> <cat>4</cat> <value>1.03137875078561</value></relativerisk><relativerisk>  <age> 20</age> <sex>1</sex> <cat>5</cat> <value>1.04994496963868</value></relativerisk><relativerisk>  <age> 20</age> <sex>1</sex> <cat>6</cat> <value>1.07042661310314</value></relativerisk><relativerisk>  <age> 20</age> <sex>1</sex> <cat>7</cat> <value>1.09299693653419</value></relativerisk><relativerisk>  <age> 20</age> <sex>1</sex> <cat>8</cat> <value>1.11790137535105</value></relativerisk><relativerisk>  <age> 20</age> <sex>1</sex> <cat>9</cat> <value>1.16654610826793</value></relativerisk><relativerisk>  <age> 21</age> <sex>0</sex> <cat>1</cat> <value>0.976304979275539</value></relativerisk><relativerisk>  <age> 21</age> <sex>0</sex> <cat>2</cat> <value>1</value></relativerisk><relativerisk>  <age> 21</age> <sex>0</sex> <cat>3</cat> <value>1.02728879391391</value></relativerisk><relativerisk>  <age> 21</age> <sex>0</sex> <cat>4</cat> <value>1.05840087124195</value></relativerisk><relativerisk>  <age> 21</age> <sex>0</sex> <cat>5</cat> <value>1.0931244428768</value></relativerisk><relativerisk>  <age> 21</age> <sex>0</sex> <cat>6</cat> <value>1.1315745247538</value></relativerisk><relativerisk>  <age> 21</age> <sex>0</sex> <cat>7</cat> <value>1.17406925705539</value></relativerisk><relativerisk>  <age> 21</age> <sex>0</sex> <cat>8</cat> <value>1.22105945583898</value></relativerisk><relativerisk>  <age> 21</age> <sex>0</sex> <cat>9</cat> <value>1.32966836042382</value></relativerisk><relativerisk>  <age> 21</age> <sex>1</sex> <cat>1</cat> <value>0.987589923826436</value></relativerisk><relativerisk>  <age> 21</age> <sex>1</sex> <cat>2</cat> <value>1</value></relativerisk><relativerisk>  <age> 21</age> <sex>1</sex> <cat>3</cat> <value>1.01466964244023</value></relativerisk><relativerisk>  <age> 21</age> <sex>1</sex> <cat>4</cat> <value>1.03137875078561</value></relativerisk><relativerisk>  <age> 21</age> <sex>1</sex> <cat>5</cat> <value>1.04994496963868</value></relativerisk><relativerisk>  <age> 21</age> <sex>1</sex> <cat>6</cat> <value>1.07042661310314</value></relativerisk><relativerisk>  <age> 21</age> <sex>1</sex> <cat>7</cat> <value>1.09299693653419</value></relativerisk><relativerisk>  <age> 21</age> <sex>1</sex> <cat>8</cat> <value>1.11790137535105</value></relativerisk><relativerisk>  <age> 21</age> <sex>1</sex> <cat>9</cat> <value>1.16654610826793</value></relativerisk><relativerisk>  <age> 22</age> <sex>0</sex> <cat>1</cat> <value>0.976304979275539</value></relativerisk><relativerisk>  <age> 22</age> <sex>0</sex> <cat>2</cat> <value>1</value></relativerisk><relativerisk>  <age> 22</age> <sex>0</sex> <cat>3</cat> <value>1.02728879391391</value></relativerisk><relativerisk>  <age> 22</age> <sex>0</sex> <cat>4</cat> <value>1.05840087124195</value></relativerisk><relativerisk>  <age> 22</age> <sex>0</sex> <cat>5</cat> <value>1.0931244428768</value></relativerisk><relativerisk>  <age> 22</age> <sex>0</sex> <cat>6</cat> <value>1.1315745247538</value></relativerisk><relativerisk>  <age> 22</age> <sex>0</sex> <cat>7</cat> <value>1.17406925705539</value></relativerisk><relativerisk>  <age> 22</age> <sex>0</sex> <cat>8</cat> <value>1.22105945583898</value></relativerisk><relativerisk>  <age> 22</age> <sex>0</sex> <cat>9</cat> <value>1.32966836042382</value></relativerisk><relativerisk>  <age> 22</age> <sex>1</sex> <cat>1</cat> <value>0.987589923826436</value></relativerisk><relativerisk>  <age> 22</age> <sex>1</sex> <cat>2</cat> <value>1</value></relativerisk><relativerisk>  <age> 22</age> <sex>1</sex> <cat>3</cat> <value>1.01466964244023</value></relativerisk><relativerisk>  <age> 22</age> <sex>1</sex> <cat>4</cat> <value>1.03137875078561</value></relativerisk><relativerisk>  <age> 22</age> <sex>1</sex> <cat>5</cat> <value>1.04994496963868</value></relativerisk><relativerisk>  <age> 22</age> <sex>1</sex> <cat>6</cat> <value>1.07042661310314</value></relativerisk><relativerisk>  <age> 22</age> <sex>1</sex> <cat>7</cat> <value>1.09299693653419</value></relativerisk><relativerisk>  <age> 22</age> <sex>1</sex> <cat>8</cat> <value>1.11790137535105</value></relativerisk><relativerisk>  <age> 22</age> <sex>1</sex> <cat>9</cat> <value>1.16654610826793</value></relativerisk><relativerisk>  <age> 23</age> <sex>0</sex> <cat>1</cat> <value>0.976304979275539</value></relativerisk><relativerisk>  <age> 23</age> <sex>0</sex> <cat>2</cat> <value>1</value></relativerisk><relativerisk>  <age> 23</age> <sex>0</sex> <cat>3</cat> <value>1.02728879391391</value></relativerisk><relativerisk>  <age> 23</age> <sex>0</sex> <cat>4</cat> <value>1.05840087124195</value></relativerisk><relativerisk>  <age> 23</age> <sex>0</sex> <cat>5</cat> <value>1.0931244428768</value></relativerisk><relativerisk>  <age> 23</age> <sex>0</sex> <cat>6</cat> <value>1.1315745247538</value></relativerisk><relativerisk>  <age> 23</age> <sex>0</sex> <cat>7</cat> <value>1.17406925705539</value></relativerisk><relativerisk>  <age> 23</age> <sex>0</sex> <cat>8</cat> <value>1.22105945583898</value></relativerisk><relativerisk>  <age> 23</age> <sex>0</sex> <cat>9</cat> <value>1.32966836042382</value></relativerisk><relativerisk>  <age> 23</age> <sex>1</sex> <cat>1</cat> <value>0.987589923826436</value></relativerisk><relativerisk>  <age> 23</age> <sex>1</sex> <cat>2</cat> <value>1</value></relativerisk><relativerisk>  <age> 23</age> <sex>1</sex> <cat>3</cat> <value>1.01466964244023</value></relativerisk><relativerisk>  <age> 23</age> <sex>1</sex> <cat>4</cat> <value>1.03137875078561</value></relativerisk><relativerisk>  <age> 23</age> <sex>1</sex> <cat>5</cat> <value>1.04994496963868</value></relativerisk><relativerisk>  <age> 23</age> <sex>1</sex> <cat>6</cat> <value>1.07042661310314</value></relativerisk><relativerisk>  <age> 23</age> <sex>1</sex> <cat>7</cat> <value>1.09299693653419</value></relativerisk><relativerisk>  <age> 23</age> <sex>1</sex> <cat>8</cat> <value>1.11790137535105</value></relativerisk><relativerisk>  <age> 23</age> <sex>1</sex> <cat>9</cat> <value>1.16654610826793</value></relativerisk><relativerisk>  <age> 24</age> <sex>0</sex> <cat>1</cat> <value>0.976304979275539</value></relativerisk><relativerisk>  <age> 24</age> <sex>0</sex> <cat>2</cat> <value>1</value></relativerisk><relativerisk>  <age> 24</age> <sex>0</sex> <cat>3</cat> <value>1.02728879391391</value></relativerisk><relativerisk>  <age> 24</age> <sex>0</sex> <cat>4</cat> <value>1.05840087124195</value></relativerisk><relativerisk>  <age> 24</age> <sex>0</sex> <cat>5</cat> <value>1.0931244428768</value></relativerisk><relativerisk>  <age> 24</age> <sex>0</sex> <cat>6</cat> <value>1.1315745247538</value></relativerisk><relativerisk>  <age> 24</age> <sex>0</sex> <cat>7</cat> <value>1.17406925705539</value></relativerisk><relativerisk>  <age> 24</age> <sex>0</sex> <cat>8</cat> <value>1.22105945583898</value></relativerisk><relativerisk>  <age> 24</age> <sex>0</sex> <cat>9</cat> <value>1.32966836042382</value></relativerisk><relativerisk>  <age> 24</age> <sex>1</sex> <cat>1</cat> <value>0.987589923826436</value></relativerisk><relativerisk>  <age> 24</age> <sex>1</sex> <cat>2</cat> <value>1</value></relativerisk><relativerisk>  <age> 24</age> <sex>1</sex> <cat>3</cat> <value>1.01466964244023</value></relativerisk><relativerisk>  <age> 24</age> <sex>1</sex> <cat>4</cat> <value>1.03137875078561</value></relativerisk><relativerisk>  <age> 24</age> <sex>1</sex> <cat>5</cat> <value>1.04994496963868</value></relativerisk><relativerisk>  <age> 24</age> <sex>1</sex> <cat>6</cat> <value>1.07042661310314</value></relativerisk><relativerisk>  <age> 24</age> <sex>1</sex> <cat>7</cat> <value>1.09299693653419</value></relativerisk><relativerisk>  <age> 24</age> <sex>1</sex> <cat>8</cat> <value>1.11790137535105</value></relativerisk><relativerisk>  <age> 24</age> <sex>1</sex> <cat>9</cat> <value>1.16654610826793</value></relativerisk><relativerisk>  <age> 25</age> <sex>0</sex> <cat>1</cat> <value>0.976304979275539</value></relativerisk><relativerisk>  <age> 25</age> <sex>0</sex> <cat>2</cat> <value>1</value></relativerisk><relativerisk>  <age> 25</age> <sex>0</sex> <cat>3</cat> <value>1.02728879391391</value></relativerisk><relativerisk>  <age> 25</age> <sex>0</sex> <cat>4</cat> <value>1.05840087124195</value></relativerisk><relativerisk>  <age> 25</age> <sex>0</sex> <cat>5</cat> <value>1.0931244428768</value></relativerisk><relativerisk>  <age> 25</age> <sex>0</sex> <cat>6</cat> <value>1.1315745247538</value></relativerisk><relativerisk>  <age> 25</age> <sex>0</sex> <cat>7</cat> <value>1.17406925705539</value></relativerisk><relativerisk>  <age> 25</age> <sex>0</sex> <cat>8</cat> <value>1.22105945583898</value></relativerisk><relativerisk>  <age> 25</age> <sex>0</sex> <cat>9</cat> <value>1.32966836042382</value></relativerisk><relativerisk>  <age> 25</age> <sex>1</sex> <cat>1</cat> <value>0.987589923826436</value></relativerisk><relativerisk>  <age> 25</age> <sex>1</sex> <cat>2</cat> <value>1</value></relativerisk><relativerisk>  <age> 25</age> <sex>1</sex> <cat>3</cat> <value>1.01466964244023</value></relativerisk><relativerisk>  <age> 25</age> <sex>1</sex> <cat>4</cat> <value>1.03137875078561</value></relativerisk><relativerisk>  <age> 25</age> <sex>1</sex> <cat>5</cat> <value>1.04994496963868</value></relativerisk><relativerisk>  <age> 25</age> <sex>1</sex> <cat>6</cat> <value>1.07042661310314</value></relativerisk><relativerisk>  <age> 25</age> <sex>1</sex> <cat>7</cat> <value>1.09299693653419</value></relativerisk><relativerisk>  <age> 25</age> <sex>1</sex> <cat>8</cat> <value>1.11790137535105</value></relativerisk><relativerisk>  <age> 25</age> <sex>1</sex> <cat>9</cat> <value>1.16654610826793</value></relativerisk><relativerisk>  <age> 26</age> <sex>0</sex> <cat>1</cat> <value>0.976304979275539</value></relativerisk><relativerisk>  <age> 26</age> <sex>0</sex> <cat>2</cat> <value>1</value></relativerisk><relativerisk>  <age> 26</age> <sex>0</sex> <cat>3</cat> <value>1.02728879391391</value></relativerisk><relativerisk>  <age> 26</age> <sex>0</sex> <cat>4</cat> <value>1.05840087124195</value></relativerisk><relativerisk>  <age> 26</age> <sex>0</sex> <cat>5</cat> <value>1.0931244428768</value></relativerisk><relativerisk>  <age> 26</age> <sex>0</sex> <cat>6</cat> <value>1.1315745247538</value></relativerisk><relativerisk>  <age> 26</age> <sex>0</sex> <cat>7</cat> <value>1.17406925705539</value></relativerisk><relativerisk>  <age> 26</age> <sex>0</sex> <cat>8</cat> <value>1.22105945583898</value></relativerisk><relativerisk>  <age> 26</age> <sex>0</sex> <cat>9</cat> <value>1.32966836042382</value></relativerisk><relativerisk>  <age> 26</age> <sex>1</sex> <cat>1</cat> <value>0.987589923826436</value></relativerisk><relativerisk>  <age> 26</age> <sex>1</sex> <cat>2</cat> <value>1</value></relativerisk><relativerisk>  <age> 26</age> <sex>1</sex> <cat>3</cat> <value>1.01466964244023</value></relativerisk><relativerisk>  <age> 26</age> <sex>1</sex> <cat>4</cat> <value>1.03137875078561</value></relativerisk><relativerisk>  <age> 26</age> <sex>1</sex> <cat>5</cat> <value>1.04994496963868</value></relativerisk><relativerisk>  <age> 26</age> <sex>1</sex> <cat>6</cat> <value>1.07042661310314</value></relativerisk><relativerisk>  <age> 26</age> <sex>1</sex> <cat>7</cat> <value>1.09299693653419</value></relativerisk><relativerisk>  <age> 26</age> <sex>1</sex> <cat>8</cat> <value>1.11790137535105</value></relativerisk><relativerisk>  <age> 26</age> <sex>1</sex> <cat>9</cat> <value>1.16654610826793</value></relativerisk><relativerisk>  <age> 27</age> <sex>0</sex> <cat>1</cat> <value>0.976304979275539</value></relativerisk><relativerisk>  <age> 27</age> <sex>0</sex> <cat>2</cat> <value>1</value></relativerisk><relativerisk>  <age> 27</age> <sex>0</sex> <cat>3</cat> <value>1.02728879391391</value></relativerisk><relativerisk>  <age> 27</age> <sex>0</sex> <cat>4</cat> <value>1.05840087124195</value></relativerisk><relativerisk>  <age> 27</age> <sex>0</sex> <cat>5</cat> <value>1.0931244428768</value></relativerisk><relativerisk>  <age> 27</age> <sex>0</sex> <cat>6</cat> <value>1.1315745247538</value></relativerisk><relativerisk>  <age> 27</age> <sex>0</sex> <cat>7</cat> <value>1.17406925705539</value></relativerisk><relativerisk>  <age> 27</age> <sex>0</sex> <cat>8</cat> <value>1.22105945583898</value></relativerisk><relativerisk>  <age> 27</age> <sex>0</sex> <cat>9</cat> <value>1.32966836042382</value></relativerisk><relativerisk>  <age> 27</age> <sex>1</sex> <cat>1</cat> <value>0.987589923826436</value></relativerisk><relativerisk>  <age> 27</age> <sex>1</sex> <cat>2</cat> <value>1</value></relativerisk><relativerisk>  <age> 27</age> <sex>1</sex> <cat>3</cat> <value>1.01466964244023</value></relativerisk><relativerisk>  <age> 27</age> <sex>1</sex> <cat>4</cat> <value>1.03137875078561</value></relativerisk><relativerisk>  <age> 27</age> <sex>1</sex> <cat>5</cat> <value>1.04994496963868</value></relativerisk><relativerisk>  <age> 27</age> <sex>1</sex> <cat>6</cat> <value>1.07042661310314</value></relativerisk><relativerisk>  <age> 27</age> <sex>1</sex> <cat>7</cat> <value>1.09299693653419</value></relativerisk><relativerisk>  <age> 27</age> <sex>1</sex> <cat>8</cat> <value>1.11790137535105</value></relativerisk><relativerisk>  <age> 27</age> <sex>1</sex> <cat>9</cat> <value>1.16654610826793</value></relativerisk><relativerisk>  <age> 28</age> <sex>0</sex> <cat>1</cat> <value>0.976304979275539</value></relativerisk><relativerisk>  <age> 28</age> <sex>0</sex> <cat>2</cat> <value>1</value></relativerisk><relativerisk>  <age> 28</age> <sex>0</sex> <cat>3</cat> <value>1.02728879391391</value></relativerisk><relativerisk>  <age> 28</age> <sex>0</sex> <cat>4</cat> <value>1.05840087124195</value></relativerisk><relativerisk>  <age> 28</age> <sex>0</sex> <cat>5</cat> <value>1.0931244428768</value></relativerisk><relativerisk>  <age> 28</age> <sex>0</sex> <cat>6</cat> <value>1.1315745247538</value></relativerisk><relativerisk>  <age> 28</age> <sex>0</sex> <cat>7</cat> <value>1.17406925705539</value></relativerisk><relativerisk>  <age> 28</age> <sex>0</sex> <cat>8</cat> <value>1.22105945583898</value></relativerisk><relativerisk>  <age> 28</age> <sex>0</sex> <cat>9</cat> <value>1.32966836042382</value></relativerisk><relativerisk>  <age> 28</age> <sex>1</sex> <cat>1</cat> <value>0.987589923826436</value></relativerisk><relativerisk>  <age> 28</age> <sex>1</sex> <cat>2</cat> <value>1</value></relativerisk><relativerisk>  <age> 28</age> <sex>1</sex> <cat>3</cat> <value>1.01466964244023</value></relativerisk><relativerisk>  <age> 28</age> <sex>1</sex> <cat>4</cat> <value>1.03137875078561</value></relativerisk><relativerisk>  <age> 28</age> <sex>1</sex> <cat>5</cat> <value>1.04994496963868</value></relativerisk><relativerisk>  <age> 28</age> <sex>1</sex> <cat>6</cat> <value>1.07042661310314</value></relativerisk><relativerisk>  <age> 28</age> <sex>1</sex> <cat>7</cat> <value>1.09299693653419</value></relativerisk><relativerisk>  <age> 28</age> <sex>1</sex> <cat>8</cat> <value>1.11790137535105</value></relativerisk><relativerisk>  <age> 28</age> <sex>1</sex> <cat>9</cat> <value>1.16654610826793</value></relativerisk><relativerisk>  <age> 29</age> <sex>0</sex> <cat>1</cat> <value>0.976304979275539</value></relativerisk><relativerisk>  <age> 29</age> <sex>0</sex> <cat>2</cat> <value>1</value></relativerisk><relativerisk>  <age> 29</age> <sex>0</sex> <cat>3</cat> <value>1.02728879391391</value></relativerisk><relativerisk>  <age> 29</age> <sex>0</sex> <cat>4</cat> <value>1.05840087124195</value></relativerisk><relativerisk>  <age> 29</age> <sex>0</sex> <cat>5</cat> <value>1.0931244428768</value></relativerisk><relativerisk>  <age> 29</age> <sex>0</sex> <cat>6</cat> <value>1.1315745247538</value></relativerisk><relativerisk>  <age> 29</age> <sex>0</sex> <cat>7</cat> <value>1.17406925705539</value></relativerisk><relativerisk>  <age> 29</age> <sex>0</sex> <cat>8</cat> <value>1.22105945583898</value></relativerisk><relativerisk>  <age> 29</age> <sex>0</sex> <cat>9</cat> <value>1.32966836042382</value></relativerisk><relativerisk>  <age> 29</age> <sex>1</sex> <cat>1</cat> <value>0.987589923826436</value></relativerisk><relativerisk>  <age> 29</age> <sex>1</sex> <cat>2</cat> <value>1</value></relativerisk><relativerisk>  <age> 29</age> <sex>1</sex> <cat>3</cat> <value>1.01466964244023</value></relativerisk><relativerisk>  <age> 29</age> <sex>1</sex> <cat>4</cat> <value>1.03137875078561</value></relativerisk><relativerisk>  <age> 29</age> <sex>1</sex> <cat>5</cat> <value>1.04994496963868</value></relativerisk><relativerisk>  <age> 29</age> <sex>1</sex> <cat>6</cat> <value>1.07042661310314</value></relativerisk><relativerisk>  <age> 29</age> <sex>1</sex> <cat>7</cat> <value>1.09299693653419</value></relativerisk><relativerisk>  <age> 29</age> <sex>1</sex> <cat>8</cat> <value>1.11790137535105</value></relativerisk><relativerisk>  <age> 29</age> <sex>1</sex> <cat>9</cat> <value>1.16654610826793</value></relativerisk><relativerisk>  <age> 30</age> <sex>0</sex> <cat>1</cat> <value>0.976304979275539</value></relativerisk><relativerisk>  <age> 30</age> <sex>0</sex> <cat>2</cat> <value>1</value></relativerisk><relativerisk>  <age> 30</age> <sex>0</sex> <cat>3</cat> <value>1.02728879391391</value></relativerisk><relativerisk>  <age> 30</age> <sex>0</sex> <cat>4</cat> <value>1.05840087124195</value></relativerisk><relativerisk>  <age> 30</age> <sex>0</sex> <cat>5</cat> <value>1.0931244428768</value></relativerisk><relativerisk>  <age> 30</age> <sex>0</sex> <cat>6</cat> <value>1.1315745247538</value></relativerisk><relativerisk>  <age> 30</age> <sex>0</sex> <cat>7</cat> <value>1.17406925705539</value></relativerisk><relativerisk>  <age> 30</age> <sex>0</sex> <cat>8</cat> <value>1.22105945583898</value></relativerisk><relativerisk>  <age> 30</age> <sex>0</sex> <cat>9</cat> <value>1.32966836042382</value></relativerisk><relativerisk>  <age> 30</age> <sex>1</sex> <cat>1</cat> <value>0.987589923826436</value></relativerisk><relativerisk>  <age> 30</age> <sex>1</sex> <cat>2</cat> <value>1</value></relativerisk><relativerisk>  <age> 30</age> <sex>1</sex> <cat>3</cat> <value>1.01466964244023</value></relativerisk><relativerisk>  <age> 30</age> <sex>1</sex> <cat>4</cat> <value>1.03137875078561</value></relativerisk><relativerisk>  <age> 30</age> <sex>1</sex> <cat>5</cat> <value>1.04994496963868</value></relativerisk><relativerisk>  <age> 30</age> <sex>1</sex> <cat>6</cat> <value>1.07042661310314</value></relativerisk><relativerisk>  <age> 30</age> <sex>1</sex> <cat>7</cat> <value>1.09299693653419</value></relativerisk><relativerisk>  <age> 30</age> <sex>1</sex> <cat>8</cat> <value>1.11790137535105</value></relativerisk><relativerisk>  <age> 30</age> <sex>1</sex> <cat>9</cat> <value>1.16654610826793</value></relativerisk><relativerisk>  <age> 31</age> <sex>0</sex> <cat>1</cat> <value>0.976304979275539</value></relativerisk><relativerisk>  <age> 31</age> <sex>0</sex> <cat>2</cat> <value>1</value></relativerisk><relativerisk>  <age> 31</age> <sex>0</sex> <cat>3</cat> <value>1.02728879391391</value></relativerisk><relativerisk>  <age> 31</age> <sex>0</sex> <cat>4</cat> <value>1.05840087124195</value></relativerisk><relativerisk>  <age> 31</age> <sex>0</sex> <cat>5</cat> <value>1.0931244428768</value></relativerisk><relativerisk>  <age> 31</age> <sex>0</sex> <cat>6</cat> <value>1.1315745247538</value></relativerisk><relativerisk>  <age> 31</age> <sex>0</sex> <cat>7</cat> <value>1.17406925705539</value></relativerisk><relativerisk>  <age> 31</age> <sex>0</sex> <cat>8</cat> <value>1.22105945583898</value></relativerisk><relativerisk>  <age> 31</age> <sex>0</sex> <cat>9</cat> <value>1.32966836042382</value></relativerisk><relativerisk>  <age> 31</age> <sex>1</sex> <cat>1</cat> <value>0.987589923826436</value></relativerisk><relativerisk>  <age> 31</age> <sex>1</sex> <cat>2</cat> <value>1</value></relativerisk><relativerisk>  <age> 31</age> <sex>1</sex> <cat>3</cat> <value>1.01466964244023</value></relativerisk><relativerisk>  <age> 31</age> <sex>1</sex> <cat>4</cat> <value>1.03137875078561</value></relativerisk><relativerisk>  <age> 31</age> <sex>1</sex> <cat>5</cat> <value>1.04994496963868</value></relativerisk><relativerisk>  <age> 31</age> <sex>1</sex> <cat>6</cat> <value>1.07042661310314</value></relativerisk><relativerisk>  <age> 31</age> <sex>1</sex> <cat>7</cat> <value>1.09299693653419</value></relativerisk><relativerisk>  <age> 31</age> <sex>1</sex> <cat>8</cat> <value>1.11790137535105</value></relativerisk><relativerisk>  <age> 31</age> <sex>1</sex> <cat>9</cat> <value>1.16654610826793</value></relativerisk><relativerisk>  <age> 32</age> <sex>0</sex> <cat>1</cat> <value>0.976304979275539</value></relativerisk><relativerisk>  <age> 32</age> <sex>0</sex> <cat>2</cat> <value>1</value></relativerisk><relativerisk>  <age> 32</age> <sex>0</sex> <cat>3</cat> <value>1.02728879391391</value></relativerisk><relativerisk>  <age> 32</age> <sex>0</sex> <cat>4</cat> <value>1.05840087124195</value></relativerisk><relativerisk>  <age> 32</age> <sex>0</sex> <cat>5</cat> <value>1.0931244428768</value></relativerisk><relativerisk>  <age> 32</age> <sex>0</sex> <cat>6</cat> <value>1.1315745247538</value></relativerisk><relativerisk>  <age> 32</age> <sex>0</sex> <cat>7</cat> <value>1.17406925705539</value></relativerisk><relativerisk>  <age> 32</age> <sex>0</sex> <cat>8</cat> <value>1.22105945583898</value></relativerisk><relativerisk>  <age> 32</age> <sex>0</sex> <cat>9</cat> <value>1.32966836042382</value></relativerisk><relativerisk>  <age> 32</age> <sex>1</sex> <cat>1</cat> <value>0.987589923826436</value></relativerisk><relativerisk>  <age> 32</age> <sex>1</sex> <cat>2</cat> <value>1</value></relativerisk><relativerisk>  <age> 32</age> <sex>1</sex> <cat>3</cat> <value>1.01466964244023</value></relativerisk><relativerisk>  <age> 32</age> <sex>1</sex> <cat>4</cat> <value>1.03137875078561</value></relativerisk><relativerisk>  <age> 32</age> <sex>1</sex> <cat>5</cat> <value>1.04994496963868</value></relativerisk><relativerisk>  <age> 32</age> <sex>1</sex> <cat>6</cat> <value>1.07042661310314</value></relativerisk><relativerisk>  <age> 32</age> <sex>1</sex> <cat>7</cat> <value>1.09299693653419</value></relativerisk><relativerisk>  <age> 32</age> <sex>1</sex> <cat>8</cat> <value>1.11790137535105</value></relativerisk><relativerisk>  <age> 32</age> <sex>1</sex> <cat>9</cat> <value>1.16654610826793</value></relativerisk><relativerisk>  <age> 33</age> <sex>0</sex> <cat>1</cat> <value>0.976304979275539</value></relativerisk><relativerisk>  <age> 33</age> <sex>0</sex> <cat>2</cat> <value>1</value></relativerisk><relativerisk>  <age> 33</age> <sex>0</sex> <cat>3</cat> <value>1.02728879391391</value></relativerisk><relativerisk>  <age> 33</age> <sex>0</sex> <cat>4</cat> <value>1.05840087124195</value></relativerisk><relativerisk>  <age> 33</age> <sex>0</sex> <cat>5</cat> <value>1.0931244428768</value></relativerisk><relativerisk>  <age> 33</age> <sex>0</sex> <cat>6</cat> <value>1.1315745247538</value></relativerisk><relativerisk>  <age> 33</age> <sex>0</sex> <cat>7</cat> <value>1.17406925705539</value></relativerisk><relativerisk>  <age> 33</age> <sex>0</sex> <cat>8</cat> <value>1.22105945583898</value></relativerisk><relativerisk>  <age> 33</age> <sex>0</sex> <cat>9</cat> <value>1.32966836042382</value></relativerisk><relativerisk>  <age> 33</age> <sex>1</sex> <cat>1</cat> <value>0.987589923826436</value></relativerisk><relativerisk>  <age> 33</age> <sex>1</sex> <cat>2</cat> <value>1</value></relativerisk><relativerisk>  <age> 33</age> <sex>1</sex> <cat>3</cat> <value>1.01466964244023</value></relativerisk><relativerisk>  <age> 33</age> <sex>1</sex> <cat>4</cat> <value>1.03137875078561</value></relativerisk><relativerisk>  <age> 33</age> <sex>1</sex> <cat>5</cat> <value>1.04994496963868</value></relativerisk><relativerisk>  <age> 33</age> <sex>1</sex> <cat>6</cat> <value>1.07042661310314</value></relativerisk><relativerisk>  <age> 33</age> <sex>1</sex> <cat>7</cat> <value>1.09299693653419</value></relativerisk><relativerisk>  <age> 33</age> <sex>1</sex> <cat>8</cat> <value>1.11790137535105</value></relativerisk><relativerisk>  <age> 33</age> <sex>1</sex> <cat>9</cat> <value>1.16654610826793</value></relativerisk><relativerisk>  <age> 34</age> <sex>0</sex> <cat>1</cat> <value>0.976304979275539</value></relativerisk><relativerisk>  <age> 34</age> <sex>0</sex> <cat>2</cat> <value>1</value></relativerisk><relativerisk>  <age> 34</age> <sex>0</sex> <cat>3</cat> <value>1.02728879391391</value></relativerisk><relativerisk>  <age> 34</age> <sex>0</sex> <cat>4</cat> <value>1.05840087124195</value></relativerisk><relativerisk>  <age> 34</age> <sex>0</sex> <cat>5</cat> <value>1.0931244428768</value></relativerisk><relativerisk>  <age> 34</age> <sex>0</sex> <cat>6</cat> <value>1.1315745247538</value></relativerisk><relativerisk>  <age> 34</age> <sex>0</sex> <cat>7</cat> <value>1.17406925705539</value></relativerisk><relativerisk>  <age> 34</age> <sex>0</sex> <cat>8</cat> <value>1.22105945583898</value></relativerisk><relativerisk>  <age> 34</age> <sex>0</sex> <cat>9</cat> <value>1.32966836042382</value></relativerisk><relativerisk>  <age> 34</age> <sex>1</sex> <cat>1</cat> <value>0.987589923826436</value></relativerisk><relativerisk>  <age> 34</age> <sex>1</sex> <cat>2</cat> <value>1</value></relativerisk><relativerisk>  <age> 34</age> <sex>1</sex> <cat>3</cat> <value>1.01466964244023</value></relativerisk><relativerisk>  <age> 34</age> <sex>1</sex> <cat>4</cat> <value>1.03137875078561</value></relativerisk><relativerisk>  <age> 34</age> <sex>1</sex> <cat>5</cat> <value>1.04994496963868</value></relativerisk><relativerisk>  <age> 34</age> <sex>1</sex> <cat>6</cat> <value>1.07042661310314</value></relativerisk><relativerisk>  <age> 34</age> <sex>1</sex> <cat>7</cat> <value>1.09299693653419</value></relativerisk><relativerisk>  <age> 34</age> <sex>1</sex> <cat>8</cat> <value>1.11790137535105</value></relativerisk><relativerisk>  <age> 34</age> <sex>1</sex> <cat>9</cat> <value>1.16654610826793</value></relativerisk><relativerisk>  <age> 35</age> <sex>0</sex> <cat>1</cat> <value>0.976304979275539</value></relativerisk><relativerisk>  <age> 35</age> <sex>0</sex> <cat>2</cat> <value>1</value></relativerisk><relativerisk>  <age> 35</age> <sex>0</sex> <cat>3</cat> <value>1.02728879391391</value></relativerisk><relativerisk>  <age> 35</age> <sex>0</sex> <cat>4</cat> <value>1.05840087124195</value></relativerisk><relativerisk>  <age> 35</age> <sex>0</sex> <cat>5</cat> <value>1.0931244428768</value></relativerisk><relativerisk>  <age> 35</age> <sex>0</sex> <cat>6</cat> <value>1.1315745247538</value></relativerisk><relativerisk>  <age> 35</age> <sex>0</sex> <cat>7</cat> <value>1.17406925705539</value></relativerisk><relativerisk>  <age> 35</age> <sex>0</sex> <cat>8</cat> <value>1.22105945583898</value></relativerisk><relativerisk>  <age> 35</age> <sex>0</sex> <cat>9</cat> <value>1.32966836042382</value></relativerisk><relativerisk>  <age> 35</age> <sex>1</sex> <cat>1</cat> <value>0.987589923826436</value></relativerisk><relativerisk>  <age> 35</age> <sex>1</sex> <cat>2</cat> <value>1</value></relativerisk><relativerisk>  <age> 35</age> <sex>1</sex> <cat>3</cat> <value>1.01466964244023</value></relativerisk><relativerisk>  <age> 35</age> <sex>1</sex> <cat>4</cat> <value>1.03137875078561</value></relativerisk><relativerisk>  <age> 35</age> <sex>1</sex> <cat>5</cat> <value>1.04994496963868</value></relativerisk><relativerisk>  <age> 35</age> <sex>1</sex> <cat>6</cat> <value>1.07042661310314</value></relativerisk><relativerisk>  <age> 35</age> <sex>1</sex> <cat>7</cat> <value>1.09299693653419</value></relativerisk><relativerisk>  <age> 35</age> <sex>1</sex> <cat>8</cat> <value>1.11790137535105</value></relativerisk><relativerisk>  <age> 35</age> <sex>1</sex> <cat>9</cat> <value>1.16654610826793</value></relativerisk><relativerisk>  <age> 36</age> <sex>0</sex> <cat>1</cat> <value>0.976333768575373</value></relativerisk><relativerisk>  <age> 36</age> <sex>0</sex> <cat>2</cat> <value>1</value></relativerisk><relativerisk>  <age> 36</age> <sex>0</sex> <cat>3</cat> <value>1.0272567719779</value></relativerisk><relativerisk>  <age> 36</age> <sex>0</sex> <cat>4</cat> <value>1.0583338787621</value></relativerisk><relativerisk>  <age> 36</age> <sex>0</sex> <cat>5</cat> <value>1.09302042191895</value></relativerisk><relativerisk>  <age> 36</age> <sex>0</sex> <cat>6</cat> <value>1.13143203929081</value></relativerisk><relativerisk>  <age> 36</age> <sex>0</sex> <cat>7</cat> <value>1.17388745048344</value></relativerisk><relativerisk>  <age> 36</age> <sex>0</sex> <cat>8</cat> <value>1.22083816844774</value></relativerisk><relativerisk>  <age> 36</age> <sex>0</sex> <cat>9</cat> <value>1.32937684583431</value></relativerisk><relativerisk>  <age> 36</age> <sex>1</sex> <cat>1</cat> <value>0.987289443265619</value></relativerisk><relativerisk>  <age> 36</age> <sex>1</sex> <cat>2</cat> <value>1</value></relativerisk><relativerisk>  <age> 36</age> <sex>1</sex> <cat>3</cat> <value>1.01503248706135</value></relativerisk><relativerisk>  <age> 36</age> <sex>1</sex> <cat>4</cat> <value>1.03216508764209</value></relativerisk><relativerisk>  <age> 36</age> <sex>1</sex> <cat>5</cat> <value>1.0512145870776</value></relativerisk><relativerisk>  <age> 36</age> <sex>1</sex> <cat>6</cat> <value>1.07224481427022</value></relativerisk><relativerisk>  <age> 36</age> <sex>1</sex> <cat>7</cat> <value>1.0954382931492</value></relativerisk><relativerisk>  <age> 36</age> <sex>1</sex> <cat>8</cat> <value>1.12105279887229</value></relativerisk><relativerisk>  <age> 36</age> <sex>1</sex> <cat>9</cat> <value>1.17116806825708</value></relativerisk><relativerisk>  <age> 37</age> <sex>0</sex> <cat>1</cat> <value>0.976269628673524</value></relativerisk><relativerisk>  <age> 37</age> <sex>0</sex> <cat>2</cat> <value>1</value></relativerisk><relativerisk>  <age> 37</age> <sex>0</sex> <cat>3</cat> <value>1.02733421622077</value></relativerisk><relativerisk>  <age> 37</age> <sex>0</sex> <cat>4</cat> <value>1.05850427794275</value></relativerisk><relativerisk>  <age> 37</age> <sex>0</sex> <cat>5</cat> <value>1.09330038357548</value></relativerisk><relativerisk>  <age> 37</age> <sex>0</sex> <cat>6</cat> <value>1.13184039251776</value></relativerisk><relativerisk>  <age> 37</age> <sex>0</sex> <cat>7</cat> <value>1.17444622227231</value></relativerisk><relativerisk>  <age> 37</age> <sex>0</sex> <cat>8</cat> <value>1.22157352447688</value></relativerisk><relativerisk>  <age> 37</age> <sex>0</sex> <cat>9</cat> <value>1.33057059619243</value></relativerisk><relativerisk>  <age> 37</age> <sex>1</sex> <cat>1</cat> <value>0.98692566432677</value></relativerisk><relativerisk>  <age> 37</age> <sex>1</sex> <cat>2</cat> <value>1</value></relativerisk><relativerisk>  <age> 37</age> <sex>1</sex> <cat>3</cat> <value>1.01546966878564</value></relativerisk><relativerisk>  <age> 37</age> <sex>1</sex> <cat>4</cat> <value>1.03310973871798</value></relativerisk><relativerisk>  <age> 37</age> <sex>1</sex> <cat>5</cat> <value>1.05273490010677</value></relativerisk><relativerisk>  <age> 37</age> <sex>1</sex> <cat>6</cat> <value>1.07441441547847</value></relativerisk><relativerisk>  <age> 37</age> <sex>1</sex> <cat>7</cat> <value>1.09834047037785</value></relativerisk><relativerisk>  <age> 37</age> <sex>1</sex> <cat>8</cat> <value>1.12478378862227</value></relativerisk><relativerisk>  <age> 37</age> <sex>1</sex> <cat>9</cat> <value>1.17659344191986</value></relativerisk><relativerisk>  <age> 38</age> <sex>0</sex> <cat>1</cat> <value>0.976119930195002</value></relativerisk><relativerisk>  <age> 38</age> <sex>0</sex> <cat>2</cat> <value>1</value></relativerisk><relativerisk>  <age> 38</age> <sex>0</sex> <cat>3</cat> <value>1.02751249839476</value></relativerisk><relativerisk>  <age> 38</age> <sex>0</sex> <cat>4</cat> <value>1.05889342844834</value></relativerisk><relativerisk>  <age> 38</age> <sex>0</sex> <cat>5</cat> <value>1.09393430448873</value></relativerisk><relativerisk>  <age> 38</age> <sex>0</sex> <cat>6</cat> <value>1.1327567152414</value></relativerisk><relativerisk>  <age> 38</age> <sex>0</sex> <cat>7</cat> <value>1.17568823117804</value></relativerisk><relativerisk>  <age> 38</age> <sex>0</sex> <cat>8</cat> <value>1.2231918684367</value></relativerisk><relativerisk>  <age> 38</age> <sex>0</sex> <cat>9</cat> <value>1.3331368973364</value></relativerisk><relativerisk>  <age> 38</age> <sex>1</sex> <cat>1</cat> <value>0.986502185445699</value></relativerisk><relativerisk>  <age> 38</age> <sex>1</sex> <cat>2</cat> <value>1</value></relativerisk><relativerisk>  <age> 38</age> <sex>1</sex> <cat>3</cat> <value>1.01597718760493</value></relativerisk><relativerisk>  <age> 38</age> <sex>1</sex> <cat>4</cat> <value>1.03420448233248</value></relativerisk><relativerisk>  <age> 38</age> <sex>1</sex> <cat>5</cat> <value>1.05449340763996</value></relativerisk><relativerisk>  <age> 38</age> <sex>1</sex> <cat>6</cat> <value>1.07691868660831</value></relativerisk><relativerisk>  <age> 38</age> <sex>1</sex> <cat>7</cat> <value>1.10168266036711</value></relativerisk><relativerisk>  <age> 38</age> <sex>1</sex> <cat>8</cat> <value>1.1290697253429</value></relativerisk><relativerisk>  <age> 38</age> <sex>1</sex> <cat>9</cat> <value>1.18279262025334</value></relativerisk><relativerisk>  <age> 39</age> <sex>0</sex> <cat>1</cat> <value>0.975891684368235</value></relativerisk><relativerisk>  <age> 39</age> <sex>0</sex> <cat>2</cat> <value>1</value></relativerisk><relativerisk>  <age> 39</age> <sex>0</sex> <cat>3</cat> <value>1.02778346305669</value></relativerisk><relativerisk>  <age> 39</age> <sex>0</sex> <cat>4</cat> <value>1.05948377845913</value></relativerisk><relativerisk>  <age> 39</age> <sex>0</sex> <cat>5</cat> <value>1.09489403255487</value></relativerisk><relativerisk>  <age> 39</age> <sex>0</sex> <cat>6</cat> <value>1.13414099219607</value></relativerisk><relativerisk>  <age> 39</age> <sex>0</sex> <cat>7</cat> <value>1.1775602153291</value></relativerisk><relativerisk>  <age> 39</age> <sex>0</sex> <cat>8</cat> <value>1.22562514658865</value></relativerisk><relativerisk>  <age> 39</age> <sex>0</sex> <cat>9</cat> <value>1.33697297085042</value></relativerisk><relativerisk>  <age> 39</age> <sex>1</sex> <cat>1</cat> <value>0.986022048252753</value></relativerisk><relativerisk>  <age> 39</age> <sex>1</sex> <cat>2</cat> <value>1</value></relativerisk><relativerisk>  <age> 39</age> <sex>1</sex> <cat>3</cat> <value>1.01655177014106</value></relativerisk><relativerisk>  <age> 39</age> <sex>1</sex> <cat>4</cat> <value>1.03544274469881</value></relativerisk><relativerisk>  <age> 39</age> <sex>1</sex> <cat>5</cat> <value>1.05648040021616</value></relativerisk><relativerisk>  <age> 39</age> <sex>1</sex> <cat>6</cat> <value>1.07974510113712</value></relativerisk><relativerisk>  <age> 39</age> <sex>1</sex> <cat>7</cat> <value>1.10545000178923</value></relativerisk><relativerisk>  <age> 39</age> <sex>1</sex> <cat>8</cat> <value>1.13389409236001</value></relativerisk><relativerisk>  <age> 39</age> <sex>1</sex> <cat>9</cat> <value>1.18974922304779</value></relativerisk><relativerisk>  <age> 40</age> <sex>0</sex> <cat>1</cat> <value>0.975591584785397</value></relativerisk><relativerisk>  <age> 40</age> <sex>0</sex> <cat>2</cat> <value>1</value></relativerisk><relativerisk>  <age> 40</age> <sex>0</sex> <cat>3</cat> <value>1.02813936432724</value></relativerisk><relativerisk>  <age> 40</age> <sex>0</sex> <cat>4</cat> <value>1.06025870976046</value></relativerisk><relativerisk>  <age> 40</age> <sex>0</sex> <cat>5</cat> <value>1.0961530055192</value></relativerisk><relativerisk>  <age> 40</age> <sex>0</sex> <cat>6</cat> <value>1.13595561151169</value></relativerisk><relativerisk>  <age> 40</age> <sex>0</sex> <cat>7</cat> <value>1.18001232020761</value></relativerisk><relativerisk>  <age> 40</age> <sex>0</sex> <cat>8</cat> <value>1.22880994901092</value></relativerisk><relativerisk>  <age> 40</age> <sex>0</sex> <cat>9</cat> <value>1.34198416021225</value></relativerisk><relativerisk>  <age> 40</age> <sex>1</sex> <cat>1</cat> <value>0.985487958152754</value></relativerisk><relativerisk>  <age> 40</age> <sex>1</sex> <cat>2</cat> <value>1</value></relativerisk><relativerisk>  <age> 40</age> <sex>1</sex> <cat>3</cat> <value>1.01719057974873</value></relativerisk><relativerisk>  <age> 40</age> <sex>1</sex> <cat>4</cat> <value>1.03681894062503</value></relativerisk><relativerisk>  <age> 40</age> <sex>1</sex> <cat>5</cat> <value>1.05868784089196</value></relativerisk><relativerisk>  <age> 40</age> <sex>1</sex> <cat>6</cat> <value>1.08288364923882</value></relativerisk><relativerisk>  <age> 40</age> <sex>1</sex> <cat>7</cat> <value>1.10963119341654</value></relativerisk><relativerisk>  <age> 40</age> <sex>1</sex> <cat>8</cat> <value>1.13924522722978</value></relativerisk><relativerisk>  <age> 40</age> <sex>1</sex> <cat>9</cat> <value>1.19745482543887</value></relativerisk><relativerisk>  <age> 41</age> <sex>0</sex> <cat>1</cat> <value>0.975226044517643</value></relativerisk><relativerisk>  <age> 41</age> <sex>0</sex> <cat>2</cat> <value>1</value></relativerisk><relativerisk>  <age> 41</age> <sex>0</sex> <cat>3</cat> <value>1.02857281009984</value></relativerisk><relativerisk>  <age> 41</age> <sex>0</sex> <cat>4</cat> <value>1.06120240152543</value></relativerisk><relativerisk>  <age> 41</age> <sex>0</sex> <cat>5</cat> <value>1.09768600426532</value></relativerisk><relativerisk>  <age> 41</age> <sex>0</sex> <cat>6</cat> <value>1.13816497080898</value></relativerisk><relativerisk>  <age> 41</age> <sex>0</sex> <cat>7</cat> <value>1.18299751260345</value></relativerisk><relativerisk>  <age> 41</age> <sex>0</sex> <cat>8</cat> <value>1.23268667625759</value></relativerisk><relativerisk>  <age> 41</age> <sex>0</sex> <cat>9</cat> <value>1.34808236124141</value></relativerisk><relativerisk>  <age> 41</age> <sex>1</sex> <cat>1</cat> <value>0.984902470372986</value></relativerisk><relativerisk>  <age> 41</age> <sex>1</sex> <cat>2</cat> <value>1</value></relativerisk><relativerisk>  <age> 41</age> <sex>1</sex> <cat>3</cat> <value>1.01789097138361</value></relativerisk><relativerisk>  <age> 41</age> <sex>1</sex> <cat>4</cat> <value>1.03832791517032</value></relativerisk><relativerisk>  <age> 41</age> <sex>1</sex> <cat>5</cat> <value>1.06110841591758</value></relativerisk><relativerisk>  <age> 41</age> <sex>1</sex> <cat>6</cat> <value>1.0863254042252</value></relativerisk><relativerisk>  <age> 41</age> <sex>1</sex> <cat>7</cat> <value>1.11421646212651</value></relativerisk><relativerisk>  <age> 41</age> <sex>1</sex> <cat>8</cat> <value>1.14511354995178</value></relativerisk><relativerisk>  <age> 41</age> <sex>1</sex> <cat>9</cat> <value>1.20590443689561</value></relativerisk><relativerisk>  <age> 42</age> <sex>0</sex> <cat>1</cat> <value>0.97480122845365</value></relativerisk><relativerisk>  <age> 42</age> <sex>0</sex> <cat>2</cat> <value>1</value></relativerisk><relativerisk>  <age> 42</age> <sex>0</sex> <cat>3</cat> <value>1.02907671357528</value></relativerisk><relativerisk>  <age> 42</age> <sex>0</sex> <cat>4</cat> <value>1.06229971213565</value></relativerisk><relativerisk>  <age> 42</age> <sex>0</sex> <cat>5</cat> <value>1.09946893902029</value></relativerisk><relativerisk>  <age> 42</age> <sex>0</sex> <cat>6</cat> <value>1.14073513620527</value></relativerisk><relativerisk>  <age> 42</age> <sex>0</sex> <cat>7</cat> <value>1.18647107377718</value></relativerisk><relativerisk>  <age> 42</age> <sex>0</sex> <cat>8</cat> <value>1.23719881930743</value></relativerisk><relativerisk>  <age> 42</age> <sex>0</sex> <cat>9</cat> <value>1.35518466863192</value></relativerisk><relativerisk>  <age> 42</age> <sex>1</sex> <cat>1</cat> <value>0.98426812550983</value></relativerisk><relativerisk>  <age> 42</age> <sex>1</sex> <cat>2</cat> <value>1</value></relativerisk><relativerisk>  <age> 42</age> <sex>1</sex> <cat>3</cat> <value>1.01865031225373</value></relativerisk><relativerisk>  <age> 42</age> <sex>1</sex> <cat>4</cat> <value>1.03996453424641</value></relativerisk><relativerisk>  <age> 42</age> <sex>1</sex> <cat>5</cat> <value>1.06373483719424</value></relativerisk><relativerisk>  <age> 42</age> <sex>1</sex> <cat>6</cat> <value>1.09006146709808</value></relativerisk><relativerisk>  <age> 42</age> <sex>1</sex> <cat>7</cat> <value>1.11919606404817</value></relativerisk><relativerisk>  <age> 42</age> <sex>1</sex> <cat>8</cat> <value>1.15148951481366</value></relativerisk><relativerisk>  <age> 42</age> <sex>1</sex> <cat>9</cat> <value>1.21509315038149</value></relativerisk><relativerisk>  <age> 43</age> <sex>0</sex> <cat>1</cat> <value>0.974323080968222</value></relativerisk><relativerisk>  <age> 43</age> <sex>0</sex> <cat>2</cat> <value>1</value></relativerisk><relativerisk>  <age> 43</age> <sex>0</sex> <cat>3</cat> <value>1.02964425177333</value></relativerisk><relativerisk>  <age> 43</age> <sex>0</sex> <cat>4</cat> <value>1.06353607797946</value></relativerisk><relativerisk>  <age> 43</age> <sex>0</sex> <cat>5</cat> <value>1.10147866619986</value></relativerisk><relativerisk>  <age> 43</age> <sex>0</sex> <cat>6</cat> <value>1.14363355006231</value></relativerisk><relativerisk>  <age> 43</age> <sex>0</sex> <cat>7</cat> <value>1.19039016486804</value></relativerisk><relativerisk>  <age> 43</age> <sex>0</sex> <cat>8</cat> <value>1.24229234184793</value></relativerisk><relativerisk>  <age> 43</age> <sex>0</sex> <cat>9</cat> <value>1.36321221351048</value></relativerisk><relativerisk>  <age> 43</age> <sex>1</sex> <cat>1</cat> <value>0.983587534240671</value></relativerisk><relativerisk>  <age> 43</age> <sex>1</sex> <cat>2</cat> <value>1</value></relativerisk><relativerisk>  <age> 43</age> <sex>1</sex> <cat>3</cat> <value>1.0194658687798</value></relativerisk><relativerisk>  <age> 43</age> <sex>1</sex> <cat>4</cat> <value>1.04172342551755</value></relativerisk><relativerisk>  <age> 43</age> <sex>1</sex> <cat>5</cat> <value>1.06655939915305</value></relativerisk><relativerisk>  <age> 43</age> <sex>1</sex> <cat>6</cat> <value>1.09408229383292</value></relativerisk><relativerisk>  <age> 43</age> <sex>1</sex> <cat>7</cat> <value>1.12455932648706</value></relativerisk><relativerisk>  <age> 43</age> <sex>1</sex> <cat>8</cat> <value>1.15836229805741</value></relativerisk><relativerisk>  <age> 43</age> <sex>1</sex> <cat>9</cat> <value>1.22501398891501</value></relativerisk><relativerisk>  <age> 44</age> <sex>0</sex> <cat>1</cat> <value>0.973797349159522</value></relativerisk><relativerisk>  <age> 44</age> <sex>0</sex> <cat>2</cat> <value>1</value></relativerisk><relativerisk>  <age> 44</age> <sex>0</sex> <cat>3</cat> <value>1.0302688305598</value></relativerisk><relativerisk>  <age> 44</age> <sex>0</sex> <cat>4</cat> <value>1.06489742798277</value></relativerisk><relativerisk>  <age> 44</age> <sex>0</sex> <cat>5</cat> <value>1.10369283343805</value></relativerisk><relativerisk>  <age> 44</age> <sex>0</sex> <cat>6</cat> <value>1.14682878324643</value></relativerisk><relativerisk>  <age> 44</age> <sex>0</sex> <cat>7</cat> <value>1.19471345780726</value></relativerisk><relativerisk>  <age> 44</age> <sex>0</sex> <cat>8</cat> <value>1.24791515468232</value></relativerisk><relativerisk>  <age> 44</age> <sex>0</sex> <cat>9</cat> <value>1.37208917006068</value></relativerisk><relativerisk>  <age> 44</age> <sex>1</sex> <cat>1</cat> <value>0.982863419397457</value></relativerisk><relativerisk>  <age> 44</age> <sex>1</sex> <cat>2</cat> <value>1</value></relativerisk><relativerisk>  <age> 44</age> <sex>1</sex> <cat>3</cat> <value>1.02033474913675</value></relativerisk><relativerisk>  <age> 44</age> <sex>1</sex> <cat>4</cat> <value>1.04359884524029</value></relativerisk><relativerisk>  <age> 44</age> <sex>1</sex> <cat>5</cat> <value>1.06957374875409</value></relativerisk><relativerisk>  <age> 44</age> <sex>1</sex> <cat>6</cat> <value>1.09837734317571</value></relativerisk><relativerisk>  <age> 44</age> <sex>1</sex> <cat>7</cat> <value>1.1302941426238</value></relativerisk><relativerisk>  <age> 44</age> <sex>1</sex> <cat>8</cat> <value>1.16571910154839</value></relativerisk><relativerisk>  <age> 44</age> <sex>1</sex> <cat>9</cat> <value>1.2356567547651</value></relativerisk><relativerisk>  <age> 45</age> <sex>0</sex> <cat>1</cat> <value>0.973229601764223</value></relativerisk><relativerisk>  <age> 45</age> <sex>0</sex> <cat>2</cat> <value>1</value></relativerisk><relativerisk>  <age> 45</age> <sex>0</sex> <cat>3</cat> <value>1.03094405592021</value></relativerisk><relativerisk>  <age> 45</age> <sex>0</sex> <cat>4</cat> <value>1.06637011310539</value></relativerisk><relativerisk>  <age> 45</age> <sex>0</sex> <cat>5</cat> <value>1.10608975122698</value></relativerisk><relativerisk>  <age> 45</age> <sex>0</sex> <cat>6</cat> <value>1.15029032911822</value></relativerisk><relativerisk>  <age> 45</age> <sex>0</sex> <cat>7</cat> <value>1.19940082722164</value></relativerisk><relativerisk>  <age> 45</age> <sex>0</sex> <cat>8</cat> <value>1.25401667533208</value></relativerisk><relativerisk>  <age> 45</age> <sex>0</sex> <cat>9</cat> <value>1.38174191608115</value></relativerisk><relativerisk>  <age> 45</age> <sex>1</sex> <cat>1</cat> <value>0.982098627826628</value></relativerisk><relativerisk>  <age> 45</age> <sex>1</sex> <cat>2</cat> <value>1</value></relativerisk><relativerisk>  <age> 45</age> <sex>1</sex> <cat>3</cat> <value>1.02125388519168</value></relativerisk><relativerisk>  <age> 45</age> <sex>1</sex> <cat>4</cat> <value>1.04558463436502</value></relativerisk><relativerisk>  <age> 45</age> <sex>1</sex> <cat>5</cat> <value>1.07276880650307</value></relativerisk><relativerisk>  <age> 45</age> <sex>1</sex> <cat>6</cat> <value>1.10293495146799</value></relativerisk><relativerisk>  <age> 45</age> <sex>1</sex> <cat>7</cat> <value>1.13638678674982</value></relativerisk><relativerisk>  <age> 45</age> <sex>1</sex> <cat>8</cat> <value>1.17354489223995</value></relativerisk><relativerisk>  <age> 45</age> <sex>1</sex> <cat>9</cat> <value>1.24700758680973</value></relativerisk><relativerisk>  <age> 46</age> <sex>0</sex> <cat>1</cat> <value>0.972625244198005</value></relativerisk><relativerisk>  <age> 46</age> <sex>0</sex> <cat>2</cat> <value>1</value></relativerisk><relativerisk>  <age> 46</age> <sex>0</sex> <cat>3</cat> <value>1.03166371083576</value></relativerisk><relativerisk>  <age> 46</age> <sex>0</sex> <cat>4</cat> <value>1.06794084925306</value></relativerisk><relativerisk>  <age> 46</age> <sex>0</sex> <cat>5</cat> <value>1.10864828839235</value></relativerisk><relativerisk>  <age> 46</age> <sex>0</sex> <cat>6</cat> <value>1.15398843485439</value></relativerisk><relativerisk>  <age> 46</age> <sex>0</sex> <cat>7</cat> <value>1.2044130968098</value></relativerisk><relativerisk>  <age> 46</age> <sex>0</sex> <cat>8</cat> <value>1.26054746357033</value></relativerisk><relativerisk>  <age> 46</age> <sex>0</sex> <cat>9</cat> <value>1.3920983297971</value></relativerisk><relativerisk>  <age> 46</age> <sex>1</sex> <cat>1</cat> <value>0.981296123189505</value></relativerisk><relativerisk>  <age> 46</age> <sex>1</sex> <cat>2</cat> <value>1</value></relativerisk><relativerisk>  <age> 46</age> <sex>1</sex> <cat>3</cat> <value>1.0222200392862</value></relativerisk><relativerisk>  <age> 46</age> <sex>1</sex> <cat>4</cat> <value>1.0476742308874</value></relativerisk><relativerisk>  <age> 46</age> <sex>1</sex> <cat>5</cat> <value>1.07613478252509</value></relativerisk><relativerisk>  <age> 46</age> <sex>1</sex> <cat>6</cat> <value>1.10774235014632</value></relativerisk><relativerisk>  <age> 46</age> <sex>1</sex> <cat>7</cat> <value>1.14282193053523</value></relativerisk><relativerisk>  <age> 46</age> <sex>1</sex> <cat>8</cat> <value>1.18182241428821</value></relativerisk><relativerisk>  <age> 46</age> <sex>1</sex> <cat>9</cat> <value>1.25904895833392</value></relativerisk><relativerisk>  <age> 47</age> <sex>0</sex> <cat>1</cat> <value>0.971989530045082</value></relativerisk><relativerisk>  <age> 47</age> <sex>0</sex> <cat>2</cat> <value>1</value></relativerisk><relativerisk>  <age> 47</age> <sex>0</sex> <cat>3</cat> <value>1.03242173728276</value></relativerisk><relativerisk>  <age> 47</age> <sex>0</sex> <cat>4</cat> <value>1.06959667244456</value></relativerisk><relativerisk>  <age> 47</age> <sex>0</sex> <cat>5</cat> <value>1.11134778931407</value></relativerisk><relativerisk>  <age> 47</age> <sex>0</sex> <cat>6</cat> <value>1.15789396677904</value></relativerisk><relativerisk>  <age> 47</age> <sex>0</sex> <cat>7</cat> <value>1.20971183526252</value></relativerisk><relativerisk>  <age> 47</age> <sex>0</sex> <cat>8</cat> <value>1.26745892588831</value></relativerisk><relativerisk>  <age> 47</age> <sex>0</sex> <cat>9</cat> <value>1.40308720967479</value></relativerisk><relativerisk>  <age> 47</age> <sex>1</sex> <cat>1</cat> <value>0.980458968672269</value></relativerisk><relativerisk>  <age> 47</age> <sex>1</sex> <cat>2</cat> <value>1</value></relativerisk><relativerisk>  <age> 47</age> <sex>1</sex> <cat>3</cat> <value>1.02322982417885</value></relativerisk><relativerisk>  <age> 47</age> <sex>1</sex> <cat>4</cat> <value>1.04986071196602</value></relativerisk><relativerisk>  <age> 47</age> <sex>1</sex> <cat>5</cat> <value>1.0796612428394</value></relativerisk><relativerisk>  <age> 47</age> <sex>1</sex> <cat>6</cat> <value>1.11278575835831</value></relativerisk><relativerisk>  <age> 47</age> <sex>1</sex> <cat>7</cat> <value>1.14958276469668</value></relativerisk><relativerisk>  <age> 47</age> <sex>1</sex> <cat>8</cat> <value>1.19053234336204</value></relativerisk><relativerisk>  <age> 47</age> <sex>1</sex> <cat>9</cat> <value>1.27175990143956</value></relativerisk><relativerisk>  <age> 48</age> <sex>0</sex> <cat>1</cat> <value>0.971327569335848</value></relativerisk><relativerisk>  <age> 48</age> <sex>0</sex> <cat>2</cat> <value>1</value></relativerisk><relativerisk>  <age> 48</age> <sex>0</sex> <cat>3</cat> <value>1.03321222288934</value></relativerisk><relativerisk>  <age> 48</age> <sex>0</sex> <cat>4</cat> <value>1.07132490514244</value></relativerisk><relativerisk>  <age> 48</age> <sex>0</sex> <cat>5</cat> <value>1.11416801099265</value></relativerisk><relativerisk>  <age> 48</age> <sex>0</sex> <cat>6</cat> <value>1.16197830678359</value></relativerisk><relativerisk>  <age> 48</age> <sex>0</sex> <cat>7</cat> <value>1.21525919753346</value></relativerisk><relativerisk>  <age> 48</age> <sex>0</sex> <cat>8</cat> <value>1.27470308312821</value></relativerisk><relativerisk>  <age> 48</age> <sex>0</sex> <cat>9</cat> <value>1.41463780707488</value></relativerisk><relativerisk>  <age> 48</age> <sex>1</sex> <cat>1</cat> <value>0.979590306251605</value></relativerisk><relativerisk>  <age> 48</age> <sex>1</sex> <cat>2</cat> <value>1</value></relativerisk><relativerisk>  <age> 48</age> <sex>1</sex> <cat>3</cat> <value>1.02427972756395</value></relativerisk><relativerisk>  <age> 48</age> <sex>1</sex> <cat>4</cat> <value>1.05213684644556</value></relativerisk><relativerisk>  <age> 48</age> <sex>1</sex> <cat>5</cat> <value>1.08333719320854</value></relativerisk><relativerisk>  <age> 48</age> <sex>1</sex> <cat>6</cat> <value>1.11805050180733</value></relativerisk><relativerisk>  <age> 48</age> <sex>1</sex> <cat>7</cat> <value>1.15665115721681</value></relativerisk><relativerisk>  <age> 48</age> <sex>1</sex> <cat>8</cat> <value>1.19965348970997</value></relativerisk><relativerisk>  <age> 48</age> <sex>1</sex> <cat>9</cat> <value>1.28511630635368</value></relativerisk><relativerisk>  <age> 49</age> <sex>0</sex> <cat>1</cat> <value>0.970644333957435</value></relativerisk><relativerisk>  <age> 49</age> <sex>0</sex> <cat>2</cat> <value>1</value></relativerisk><relativerisk>  <age> 49</age> <sex>0</sex> <cat>3</cat> <value>1.03402939177789</value></relativerisk><relativerisk>  <age> 49</age> <sex>0</sex> <cat>4</cat> <value>1.07311313264855</value></relativerisk><relativerisk>  <age> 49</age> <sex>0</sex> <cat>5</cat> <value>1.11708907805965</value></relativerisk><relativerisk>  <age> 49</age> <sex>0</sex> <cat>6</cat> <value>1.16621327693002</value></relativerisk><relativerisk>  <age> 49</age> <sex>0</sex> <cat>7</cat> <value>1.22101780732045</value></relativerisk><relativerisk>  <age> 49</age> <sex>0</sex> <cat>8</cat> <value>1.28223239564053</value></relativerisk><relativerisk>  <age> 49</age> <sex>0</sex> <cat>9</cat> <value>1.42667946205157</value></relativerisk><relativerisk>  <age> 49</age> <sex>1</sex> <cat>1</cat> <value>0.978693335656759</value></relativerisk><relativerisk>  <age> 49</age> <sex>1</sex> <cat>2</cat> <value>1</value></relativerisk><relativerisk>  <age> 49</age> <sex>1</sex> <cat>3</cat> <value>1.02536613706551</value></relativerisk><relativerisk>  <age> 49</age> <sex>1</sex> <cat>4</cat> <value>1.05449514847914</value></relativerisk><relativerisk>  <age> 49</age> <sex>1</sex> <cat>5</cat> <value>1.08715116478542</value></relativerisk><relativerisk>  <age> 49</age> <sex>1</sex> <cat>6</cat> <value>1.12352113404571</value></relativerisk><relativerisk>  <age> 49</age> <sex>1</sex> <cat>7</cat> <value>1.16400781442764</value></relativerisk><relativerisk>  <age> 49</age> <sex>1</sex> <cat>8</cat> <value>1.2091630039945</value></relativerisk><relativerisk>  <age> 49</age> <sex>1</sex> <cat>9</cat> <value>1.29909122011196</value></relativerisk><relativerisk>  <age> 50</age> <sex>0</sex> <cat>1</cat> <value>0.969907713627085</value></relativerisk><relativerisk>  <age> 50</age> <sex>0</sex> <cat>2</cat> <value>1</value></relativerisk><relativerisk>  <age> 50</age> <sex>0</sex> <cat>3</cat> <value>1.03483791646137</value></relativerisk><relativerisk>  <age> 50</age> <sex>0</sex> <cat>4</cat> <value>1.07491489019286</value></relativerisk><relativerisk>  <age> 50</age> <sex>0</sex> <cat>5</cat> <value>1.12007767257698</value></relativerisk><relativerisk>  <age> 50</age> <sex>0</sex> <cat>6</cat> <value>1.17059656186344</value></relativerisk><relativerisk>  <age> 50</age> <sex>0</sex> <cat>7</cat> <value>1.22703165403645</value></relativerisk><relativerisk>  <age> 50</age> <sex>0</sex> <cat>8</cat> <value>1.29015250284292</value></relativerisk><relativerisk>  <age> 50</age> <sex>0</sex> <cat>9</cat> <value>1.43748897240159</value></relativerisk><relativerisk>  <age> 50</age> <sex>1</sex> <cat>1</cat> <value>0.97767602301073</value></relativerisk><relativerisk>  <age> 50</age> <sex>1</sex> <cat>2</cat> <value>1</value></relativerisk><relativerisk>  <age> 50</age> <sex>1</sex> <cat>3</cat> <value>1.02629651513588</value></relativerisk><relativerisk>  <age> 50</age> <sex>1</sex> <cat>4</cat> <value>1.05714738658534</value></relativerisk><relativerisk>  <age> 50</age> <sex>1</sex> <cat>5</cat> <value>1.09209545661064</value></relativerisk><relativerisk>  <age> 50</age> <sex>1</sex> <cat>6</cat> <value>1.1312422044352</value></relativerisk><relativerisk>  <age> 50</age> <sex>1</sex> <cat>7</cat> <value>1.17500369878317</value></relativerisk><relativerisk>  <age> 50</age> <sex>1</sex> <cat>8</cat> <value>1.22399396760977</value></relativerisk><relativerisk>  <age> 50</age> <sex>1</sex> <cat>9</cat> <value>1.30033370752599</value></relativerisk><relativerisk>  <age> 51</age> <sex>0</sex> <cat>1</cat> <value>0.969195227924341</value></relativerisk><relativerisk>  <age> 51</age> <sex>0</sex> <cat>2</cat> <value>1</value></relativerisk><relativerisk>  <age> 51</age> <sex>0</sex> <cat>3</cat> <value>1.03569118291724</value></relativerisk><relativerisk>  <age> 51</age> <sex>0</sex> <cat>4</cat> <value>1.07678657540573</value></relativerisk><relativerisk>  <age> 51</age> <sex>0</sex> <cat>5</cat> <value>1.12314280131829</value></relativerisk><relativerisk>  <age> 51</age> <sex>0</sex> <cat>6</cat> <value>1.17505204244484</value></relativerisk><relativerisk>  <age> 51</age> <sex>0</sex> <cat>7</cat> <value>1.23310666677477</value></relativerisk><relativerisk>  <age> 51</age> <sex>0</sex> <cat>8</cat> <value>1.298118296792</value></relativerisk><relativerisk>  <age> 51</age> <sex>0</sex> <cat>9</cat> <value>1.45024836522072</value></relativerisk><relativerisk>  <age> 51</age> <sex>1</sex> <cat>1</cat> <value>0.976728435702852</value></relativerisk><relativerisk>  <age> 51</age> <sex>1</sex> <cat>2</cat> <value>1</value></relativerisk><relativerisk>  <age> 51</age> <sex>1</sex> <cat>3</cat> <value>1.02743617139677</value></relativerisk><relativerisk>  <age> 51</age> <sex>1</sex> <cat>4</cat> <value>1.05965585983807</value></relativerisk><relativerisk>  <age> 51</age> <sex>1</sex> <cat>5</cat> <value>1.09619469617591</value></relativerisk><relativerisk>  <age> 51</age> <sex>1</sex> <cat>6</cat> <value>1.1371719467965</value></relativerisk><relativerisk>  <age> 51</age> <sex>1</sex> <cat>7</cat> <value>1.18303785124689</value></relativerisk><relativerisk>  <age> 51</age> <sex>1</sex> <cat>8</cat> <value>1.23445327677271</value></relativerisk><relativerisk>  <age> 51</age> <sex>1</sex> <cat>9</cat> <value>1.31473273086303</value></relativerisk><relativerisk>  <age> 52</age> <sex>0</sex> <cat>1</cat> <value>0.968475549103629</value></relativerisk><relativerisk>  <age> 52</age> <sex>0</sex> <cat>2</cat> <value>1</value></relativerisk><relativerisk>  <age> 52</age> <sex>0</sex> <cat>3</cat> <value>1.03655459708223</value></relativerisk><relativerisk>  <age> 52</age> <sex>0</sex> <cat>4</cat> <value>1.07868251604633</value></relativerisk><relativerisk>  <age> 52</age> <sex>0</sex> <cat>5</cat> <value>1.12625121331029</value></relativerisk><relativerisk>  <age> 52</age> <sex>0</sex> <cat>6</cat> <value>1.17957601401866</value></relativerisk><relativerisk>  <age> 52</age> <sex>0</sex> <cat>7</cat> <value>1.23928321069609</value></relativerisk><relativerisk>  <age> 52</age> <sex>0</sex> <cat>8</cat> <value>1.30622864386099</value></relativerisk><relativerisk>  <age> 52</age> <sex>0</sex> <cat>9</cat> <value>1.46328387331631</value></relativerisk><relativerisk>  <age> 52</age> <sex>1</sex> <cat>1</cat> <value>0.975761958097662</value></relativerisk><relativerisk>  <age> 52</age> <sex>1</sex> <cat>2</cat> <value>1</value></relativerisk><relativerisk>  <age> 52</age> <sex>1</sex> <cat>3</cat> <value>1.02860124425242</value></relativerisk><relativerisk>  <age> 52</age> <sex>1</sex> <cat>4</cat> <value>1.06222395332863</value></relativerisk><relativerisk>  <age> 52</age> <sex>1</sex> <cat>5</cat> <value>1.1003979826284</value></relativerisk><relativerisk>  <age> 52</age> <sex>1</sex> <cat>6</cat> <value>1.14326256395123</value></relativerisk><relativerisk>  <age> 52</age> <sex>1</sex> <cat>7</cat> <value>1.19130509103503</value></relativerisk><relativerisk>  <age> 52</age> <sex>1</sex> <cat>8</cat> <value>1.24523717967777</value></relativerisk><relativerisk>  <age> 52</age> <sex>1</sex> <cat>9</cat> <value>1.32962474134932</value></relativerisk><relativerisk>  <age> 53</age> <sex>0</sex> <cat>1</cat> <value>0.967753110779253</value></relativerisk><relativerisk>  <age> 53</age> <sex>0</sex> <cat>2</cat> <value>1</value></relativerisk><relativerisk>  <age> 53</age> <sex>0</sex> <cat>3</cat> <value>1.03742290992008</value></relativerisk><relativerisk>  <age> 53</age> <sex>0</sex> <cat>4</cat> <value>1.080591283637</value></relativerisk><relativerisk>  <age> 53</age> <sex>0</sex> <cat>5</cat> <value>1.12938435493981</value></relativerisk><relativerisk>  <age> 53</age> <sex>0</sex> <cat>6</cat> <value>1.18414177634048</value></relativerisk><relativerisk>  <age> 53</age> <sex>0</sex> <cat>7</cat> <value>1.24552529850986</value></relativerisk><relativerisk>  <age> 53</age> <sex>0</sex> <cat>8</cat> <value>1.31443697983278</value></relativerisk><relativerisk>  <age> 53</age> <sex>0</sex> <cat>9</cat> <value>1.47652365674579</value></relativerisk><relativerisk>  <age> 53</age> <sex>1</sex> <cat>1</cat> <value>0.974779851166287</value></relativerisk><relativerisk>  <age> 53</age> <sex>1</sex> <cat>2</cat> <value>1</value></relativerisk><relativerisk>  <age> 53</age> <sex>1</sex> <cat>3</cat> <value>1.02978796699219</value></relativerisk><relativerisk>  <age> 53</age> <sex>1</sex> <cat>4</cat> <value>1.06484360255428</value></relativerisk><relativerisk>  <age> 53</age> <sex>1</sex> <cat>5</cat> <value>1.10469256639518</value></relativerisk><relativerisk>  <age> 53</age> <sex>1</sex> <cat>6</cat> <value>1.14949632218486</value></relativerisk><relativerisk>  <age> 53</age> <sex>1</sex> <cat>7</cat> <value>1.19978248347899</value></relativerisk><relativerisk>  <age> 53</age> <sex>1</sex> <cat>8</cat> <value>1.25631743436743</value></relativerisk><relativerisk>  <age> 53</age> <sex>1</sex> <cat>9</cat> <value>1.34497468632787</value></relativerisk><relativerisk>  <age> 54</age> <sex>0</sex> <cat>1</cat> <value>0.96703220355918</value></relativerisk><relativerisk>  <age> 54</age> <sex>0</sex> <cat>2</cat> <value>1</value></relativerisk><relativerisk>  <age> 54</age> <sex>0</sex> <cat>3</cat> <value>1.03829101101038</value></relativerisk><relativerisk>  <age> 54</age> <sex>0</sex> <cat>4</cat> <value>1.08250171183625</value></relativerisk><relativerisk>  <age> 54</age> <sex>0</sex> <cat>5</cat> <value>1.13252402790653</value></relativerisk><relativerisk>  <age> 54</age> <sex>0</sex> <cat>6</cat> <value>1.18872303139642</value></relativerisk><relativerisk>  <age> 54</age> <sex>0</sex> <cat>7</cat> <value>1.25179732692376</value></relativerisk><relativerisk>  <age> 54</age> <sex>0</sex> <cat>8</cat> <value>1.3226970173155</value></relativerisk><relativerisk>  <age> 54</age> <sex>0</sex> <cat>9</cat> <value>1.48989547029308</value></relativerisk><relativerisk>  <age> 54</age> <sex>1</sex> <cat>1</cat> <value>0.973785366864765</value></relativerisk><relativerisk>  <age> 54</age> <sex>1</sex> <cat>2</cat> <value>1</value></relativerisk><relativerisk>  <age> 54</age> <sex>1</sex> <cat>3</cat> <value>1.03099255118097</value></relativerisk><relativerisk>  <age> 54</age> <sex>1</sex> <cat>4</cat> <value>1.06750665252135</value></relativerisk><relativerisk>  <age> 54</age> <sex>1</sex> <cat>5</cat> <value>1.10906547585615</value></relativerisk><relativerisk>  <age> 54</age> <sex>1</sex> <cat>6</cat> <value>1.15585505514206</value></relativerisk><relativerisk>  <age> 54</age> <sex>1</sex> <cat>7</cat> <value>1.20844635299105</value></relativerisk><relativerisk>  <age> 54</age> <sex>1</sex> <cat>8</cat> <value>1.26766463017217</value></relativerisk><relativerisk>  <age> 54</age> <sex>1</sex> <cat>9</cat> <value>1.36074550456222</value></relativerisk><relativerisk>  <age> 55</age> <sex>0</sex> <cat>1</cat> <value>0.966316969387713</value></relativerisk><relativerisk>  <age> 55</age> <sex>0</sex> <cat>2</cat> <value>1</value></relativerisk><relativerisk>  <age> 55</age> <sex>0</sex> <cat>3</cat> <value>1.0391539364436</value></relativerisk><relativerisk>  <age> 55</age> <sex>0</sex> <cat>4</cat> <value>1.08440291491755</value></relativerisk><relativerisk>  <age> 55</age> <sex>0</sex> <cat>5</cat> <value>1.13565242114555</value></relativerisk><relativerisk>  <age> 55</age> <sex>0</sex> <cat>6</cat> <value>1.193293931721</value></relativerisk><relativerisk>  <age> 55</age> <sex>0</sex> <cat>7</cat> <value>1.2580641442671</value></relativerisk><relativerisk>  <age> 55</age> <sex>0</sex> <cat>8</cat> <value>1.33096283530306</value></relativerisk><relativerisk>  <age> 55</age> <sex>0</sex> <cat>9</cat> <value>1.50332679789904</value></relativerisk><relativerisk>  <age> 55</age> <sex>1</sex> <cat>1</cat> <value>0.97278173989765</value></relativerisk><relativerisk>  <age> 55</age> <sex>1</sex> <cat>2</cat> <value>1</value></relativerisk><relativerisk>  <age> 55</age> <sex>1</sex> <cat>3</cat> <value>1.03221119601847</value></relativerisk><relativerisk>  <age> 55</age> <sex>1</sex> <cat>4</cat> <value>1.07020487723764</value></relativerisk><relativerisk>  <age> 55</age> <sex>1</sex> <cat>5</cat> <value>1.11350354669437</value></relativerisk><relativerisk>  <age> 55</age> <sex>1</sex> <cat>6</cat> <value>1.16232020153265</value></relativerisk><relativerisk>  <age> 55</age> <sex>1</sex> <cat>7</cat> <value>1.21727232598927</value></relativerisk><relativerisk>  <age> 55</age> <sex>1</sex> <cat>8</cat> <value>1.27924823044112</value></relativerisk><relativerisk>  <age> 55</age> <sex>1</sex> <cat>9</cat> <value>1.37689815105687</value></relativerisk><relativerisk>  <age> 56</age> <sex>0</sex> <cat>1</cat> <value>0.965611394781949</value></relativerisk><relativerisk>  <age> 56</age> <sex>0</sex> <cat>2</cat> <value>1</value></relativerisk><relativerisk>  <age> 56</age> <sex>0</sex> <cat>3</cat> <value>1.04000687857024</value></relativerisk><relativerisk>  <age> 56</age> <sex>0</sex> <cat>4</cat> <value>1.08628431100901</value></relativerisk><relativerisk>  <age> 56</age> <sex>0</sex> <cat>5</cat> <value>1.13875215178795</value></relativerisk><relativerisk>  <age> 56</age> <sex>0</sex> <cat>6</cat> <value>1.19782914379494</value></relativerisk><relativerisk>  <age> 56</age> <sex>0</sex> <cat>7</cat> <value>1.2642911415036</value></relativerisk><relativerisk>  <age> 56</age> <sex>0</sex> <cat>8</cat> <value>1.33918900334261</value></relativerisk><relativerisk>  <age> 56</age> <sex>0</sex> <cat>9</cat> <value>1.51674505743327</value></relativerisk><relativerisk>  <age> 56</age> <sex>1</sex> <cat>1</cat> <value>0.9717721804625</value></relativerisk><relativerisk>  <age> 56</age> <sex>1</sex> <cat>2</cat> <value>1</value></relativerisk><relativerisk>  <age> 56</age> <sex>1</sex> <cat>3</cat> <value>1.03344009669928</value></relativerisk><relativerisk>  <age> 56</age> <sex>1</sex> <cat>4</cat> <value>1.07292999721502</value></relativerisk><relativerisk>  <age> 56</age> <sex>1</sex> <cat>5</cat> <value>1.1179934483121</value></relativerisk><relativerisk>  <age> 56</age> <sex>1</sex> <cat>6</cat> <value>1.16887283898087</value></relativerisk><relativerisk>  <age> 56</age> <sex>1</sex> <cat>7</cat> <value>1.22623536897684</value></relativerisk><relativerisk>  <age> 56</age> <sex>1</sex> <cat>8</cat> <value>1.29103660919814</value></relativerisk><relativerisk>  <age> 56</age> <sex>1</sex> <cat>9</cat> <value>1.39339161289959</value></relativerisk><relativerisk>  <age> 57</age> <sex>0</sex> <cat>1</cat> <value>0.964919303163846</value></relativerisk><relativerisk>  <age> 57</age> <sex>0</sex> <cat>2</cat> <value>1</value></relativerisk><relativerisk>  <age> 57</age> <sex>0</sex> <cat>3</cat> <value>1.04084519732695</value></relativerisk><relativerisk>  <age> 57</age> <sex>0</sex> <cat>4</cat> <value>1.08813564945128</value></relativerisk><relativerisk>  <age> 57</age> <sex>0</sex> <cat>5</cat> <value>1.14180631406058</value></relativerisk><relativerisk>  <age> 57</age> <sex>0</sex> <cat>6</cat> <value>1.20230392488086</value></relativerisk><relativerisk>  <age> 57</age> <sex>0</sex> <cat>7</cat> <value>1.27044436437184</value></relativerisk><relativerisk>  <age> 57</age> <sex>0</sex> <cat>8</cat> <value>1.3473307373738</value></relativerisk><relativerisk>  <age> 57</age> <sex>0</sex> <cat>9</cat> <value>1.5300778717372</value></relativerisk><relativerisk>  <age> 57</age> <sex>1</sex> <cat>1</cat> <value>0.970759867526122</value></relativerisk><relativerisk>  <age> 57</age> <sex>1</sex> <cat>2</cat> <value>1</value></relativerisk><relativerisk>  <age> 57</age> <sex>1</sex> <cat>3</cat> <value>1.03467545234431</value></relativerisk><relativerisk>  <age> 57</age> <sex>1</sex> <cat>4</cat> <value>1.07567369628797</value></relativerisk><relativerisk>  <age> 57</age> <sex>1</sex> <cat>5</cat> <value>1.12252170954945</value></relativerisk><relativerisk>  <age> 57</age> <sex>1</sex> <cat>6</cat> <value>1.17549371743312</value></relativerisk><relativerisk>  <age> 57</age> <sex>1</sex> <cat>7</cat> <value>1.23530982669194</value></relativerisk><relativerisk>  <age> 57</age> <sex>1</sex> <cat>8</cat> <value>1.30299708856085</value></relativerisk><relativerisk>  <age> 57</age> <sex>1</sex> <cat>9</cat> <value>1.41018292657795</value></relativerisk><relativerisk>  <age> 58</age> <sex>0</sex> <cat>1</cat> <value>0.964244346362168</value></relativerisk><relativerisk>  <age> 58</age> <sex>0</sex> <cat>2</cat> <value>1</value></relativerisk><relativerisk>  <age> 58</age> <sex>0</sex> <cat>3</cat> <value>1.04166443300663</value></relativerisk><relativerisk>  <age> 58</age> <sex>0</sex> <cat>4</cat> <value>1.08994704193505</value></relativerisk><relativerisk>  <age> 58</age> <sex>0</sex> <cat>5</cat> <value>1.14479853550158</value></relativerisk><relativerisk>  <age> 58</age> <sex>0</sex> <cat>6</cat> <value>1.2066942123071</value></relativerisk><relativerisk>  <age> 58</age> <sex>0</sex> <cat>7</cat> <value>1.27649064522095</value></relativerisk><relativerisk>  <age> 58</age> <sex>0</sex> <cat>8</cat> <value>1.35534408530486</value></relativerisk><relativerisk>  <age> 58</age> <sex>0</sex> <cat>9</cat> <value>1.54325340311698</value></relativerisk><relativerisk>  <age> 58</age> <sex>1</sex> <cat>1</cat> <value>0.96974794261039</value></relativerisk><relativerisk>  <age> 58</age> <sex>1</sex> <cat>2</cat> <value>1</value></relativerisk><relativerisk>  <age> 58</age> <sex>1</sex> <cat>3</cat> <value>1.0359134735714</value></relativerisk><relativerisk>  <age> 58</age> <sex>1</sex> <cat>4</cat> <value>1.07842763796444</value></relativerisk><relativerisk>  <age> 58</age> <sex>1</sex> <cat>5</cat> <value>1.12707474419287</value></relativerisk><relativerisk>  <age> 58</age> <sex>1</sex> <cat>6</cat> <value>1.1821632930622</value></relativerisk><relativerisk>  <age> 58</age> <sex>1</sex> <cat>7</cat> <value>1.24446946197197</value></relativerisk><relativerisk>  <age> 58</age> <sex>1</sex> <cat>8</cat> <value>1.31509597962948</value></relativerisk><relativerisk>  <age> 58</age> <sex>1</sex> <cat>9</cat> <value>1.42722720185982</value></relativerisk><relativerisk>  <age> 59</age> <sex>0</sex> <cat>1</cat> <value>0.963589995580214</value></relativerisk><relativerisk>  <age> 59</age> <sex>0</sex> <cat>2</cat> <value>1</value></relativerisk><relativerisk>  <age> 59</age> <sex>0</sex> <cat>3</cat> <value>1.04246032007939</value></relativerisk><relativerisk>  <age> 59</age> <sex>0</sex> <cat>4</cat> <value>1.0917089965143</value></relativerisk><relativerisk>  <age> 59</age> <sex>0</sex> <cat>5</cat> <value>1.14771303895013</value></relativerisk><relativerisk>  <age> 59</age> <sex>0</sex> <cat>6</cat> <value>1.21097672288598</value></relativerisk><relativerisk>  <age> 59</age> <sex>0</sex> <cat>7</cat> <value>1.28239775131705</value></relativerisk><relativerisk>  <age> 59</age> <sex>0</sex> <cat>8</cat> <value>1.36318613805559</value></relativerisk><relativerisk>  <age> 59</age> <sex>0</sex> <cat>9</cat> <value>1.55620074477198</value></relativerisk><relativerisk>  <age> 59</age> <sex>1</sex> <cat>1</cat> <value>0.968739503642495</value></relativerisk><relativerisk>  <age> 59</age> <sex>1</sex> <cat>2</cat> <value>1</value></relativerisk><relativerisk>  <age> 59</age> <sex>1</sex> <cat>3</cat> <value>1.03715039026822</value></relativerisk><relativerisk>  <age> 59</age> <sex>1</sex> <cat>4</cat> <value>1.08118348259595</value></relativerisk><relativerisk>  <age> 59</age> <sex>1</sex> <cat>5</cat> <value>1.13163887847761</value></relativerisk><relativerisk>  <age> 59</age> <sex>1</sex> <cat>6</cat> <value>1.18886176603796</value></relativerisk><relativerisk>  <age> 59</age> <sex>1</sex> <cat>7</cat> <value>1.25368750219841</value></relativerisk><relativerisk>  <age> 59</age> <sex>1</sex> <cat>8</cat> <value>1.32729863365106</value></relativerisk><relativerisk>  <age> 59</age> <sex>1</sex> <cat>9</cat> <value>1.44447766277915</value></relativerisk><relativerisk>  <age> 60</age> <sex>0</sex> <cat>1</cat> <value>0.962959531873018</value></relativerisk><relativerisk>  <age> 60</age> <sex>0</sex> <cat>2</cat> <value>1</value></relativerisk><relativerisk>  <age> 60</age> <sex>0</sex> <cat>3</cat> <value>1.04322880194654</value></relativerisk><relativerisk>  <age> 60</age> <sex>0</sex> <cat>4</cat> <value>1.09341245415819</value></relativerisk><relativerisk>  <age> 60</age> <sex>0</sex> <cat>5</cat> <value>1.15053470962839</value></relativerisk><relativerisk>  <age> 60</age> <sex>0</sex> <cat>6</cat> <value>1.2151290612895</value></relativerisk><relativerisk>  <age> 60</age> <sex>0</sex> <cat>7</cat> <value>1.28813454777359</value></relativerisk><relativerisk>  <age> 60</age> <sex>0</sex> <cat>8</cat> <value>1.3708152633532</value></relativerisk><relativerisk>  <age> 60</age> <sex>0</sex> <cat>9</cat> <value>1.56885036409138</value></relativerisk><relativerisk>  <age> 60</age> <sex>1</sex> <cat>1</cat> <value>0.967737598717307</value></relativerisk><relativerisk>  <age> 60</age> <sex>1</sex> <cat>2</cat> <value>1</value></relativerisk><relativerisk>  <age> 60</age> <sex>1</sex> <cat>3</cat> <value>1.03838245977449</value></relativerisk><relativerisk>  <age> 60</age> <sex>1</sex> <cat>4</cat> <value>1.08393290586641</value></relativerisk><relativerisk>  <age> 60</age> <sex>1</sex> <cat>5</cat> <value>1.13620038149394</value></relativerisk><relativerisk>  <age> 60</age> <sex>1</sex> <cat>6</cat> <value>1.1955691236533</value></relativerisk><relativerisk>  <age> 60</age> <sex>1</sex> <cat>7</cat> <value>1.26293669463192</value></relativerisk><relativerisk>  <age> 60</age> <sex>1</sex> <cat>8</cat> <value>1.33956950693091</value></relativerisk><relativerisk>  <age> 60</age> <sex>1</sex> <cat>9</cat> <value>1.46188571170209</value></relativerisk><relativerisk>  <age> 61</age> <sex>0</sex> <cat>1</cat> <value>0.962356036196182</value></relativerisk><relativerisk>  <age> 61</age> <sex>0</sex> <cat>2</cat> <value>1</value></relativerisk><relativerisk>  <age> 61</age> <sex>0</sex> <cat>3</cat> <value>1.04396604651007</value></relativerisk><relativerisk>  <age> 61</age> <sex>0</sex> <cat>4</cat> <value>1.09504882753319</value></relativerisk><relativerisk>  <age> 61</age> <sex>0</sex> <cat>5</cat> <value>1.15324916672865</value></relativerisk><relativerisk>  <age> 61</age> <sex>0</sex> <cat>6</cat> <value>1.21912983641641</value></relativerisk><relativerisk>  <age> 61</age> <sex>0</sex> <cat>7</cat> <value>1.29367117365033</value></relativerisk><relativerisk>  <age> 61</age> <sex>0</sex> <cat>8</cat> <value>1.37819136022033</value></relativerisk><relativerisk>  <age> 61</age> <sex>0</sex> <cat>9</cat> <value>1.58113459431873</value></relativerisk><relativerisk>  <age> 61</age> <sex>1</sex> <cat>1</cat> <value>0.966745219850683</value></relativerisk><relativerisk>  <age> 61</age> <sex>1</sex> <cat>2</cat> <value>1</value></relativerisk><relativerisk>  <age> 61</age> <sex>1</sex> <cat>3</cat> <value>1.03960597538537</value></relativerisk><relativerisk>  <age> 61</age> <sex>1</sex> <cat>4</cat> <value>1.08666761842432</value></relativerisk><relativerisk>  <age> 61</age> <sex>1</sex> <cat>5</cat> <value>1.14074549826056</value></relativerisk><relativerisk>  <age> 61</age> <sex>1</sex> <cat>6</cat> <value>1.20226518856782</value></relativerisk><relativerisk>  <age> 61</age> <sex>1</sex> <cat>7</cat> <value>1.27218937050836</value></relativerisk><relativerisk>  <age> 61</age> <sex>1</sex> <cat>8</cat> <value>1.35187223965349</value></relativerisk><relativerisk>  <age> 61</age> <sex>1</sex> <cat>9</cat> <value>1.47940101761482</value></relativerisk><relativerisk>  <age> 62</age> <sex>0</sex> <cat>1</cat> <value>0.961782379343657</value></relativerisk><relativerisk>  <age> 62</age> <sex>0</sex> <cat>2</cat> <value>1</value></relativerisk><relativerisk>  <age> 62</age> <sex>0</sex> <cat>3</cat> <value>1.04466846210468</value></relativerisk><relativerisk>  <age> 62</age> <sex>0</sex> <cat>4</cat> <value>1.09661004093002</value></relativerisk><relativerisk>  <age> 62</age> <sex>0</sex> <cat>5</cat> <value>1.15584283756896</value></relativerisk><relativerisk>  <age> 62</age> <sex>0</sex> <cat>6</cat> <value>1.22295878269604</value></relativerisk><relativerisk>  <age> 62</age> <sex>0</sex> <cat>7</cat> <value>1.29897922672278</value></relativerisk><relativerisk>  <age> 62</age> <sex>0</sex> <cat>8</cat> <value>1.38527612781957</value></relativerisk><relativerisk>  <age> 62</age> <sex>0</sex> <cat>9</cat> <value>1.59298816302568</value></relativerisk><relativerisk>  <age> 62</age> <sex>1</sex> <cat>1</cat> <value>0.965765296373524</value></relativerisk><relativerisk>  <age> 62</age> <sex>1</sex> <cat>2</cat> <value>1</value></relativerisk><relativerisk>  <age> 62</age> <sex>1</sex> <cat>3</cat> <value>1.04081727562582</value></relativerisk><relativerisk>  <age> 62</age> <sex>1</sex> <cat>4</cat> <value>1.08937938770004</value></relativerisk><relativerisk>  <age> 62</age> <sex>1</sex> <cat>5</cat> <value>1.1452604872767</value></relativerisk><relativerisk>  <age> 62</age> <sex>1</sex> <cat>6</cat> <value>1.20892967499116</value></relativerisk><relativerisk>  <age> 62</age> <sex>1</sex> <cat>7</cat> <value>1.28141752206254</value></relativerisk><relativerisk>  <age> 62</age> <sex>1</sex> <cat>8</cat> <value>1.36416975459101</value></relativerisk><relativerisk>  <age> 62</age> <sex>1</sex> <cat>9</cat> <value>1.49697163832407</value></relativerisk><relativerisk>  <age> 63</age> <sex>0</sex> <cat>1</cat> <value>0.96124121172508</value></relativerisk><relativerisk>  <age> 63</age> <sex>0</sex> <cat>2</cat> <value>1</value></relativerisk><relativerisk>  <age> 63</age> <sex>0</sex> <cat>3</cat> <value>1.04533271378992</value></relativerisk><relativerisk>  <age> 63</age> <sex>0</sex> <cat>4</cat> <value>1.09808857125064</value></relativerisk><relativerisk>  <age> 63</age> <sex>0</sex> <cat>5</cat> <value>1.15830303403986</value></relativerisk><relativerisk>  <age> 63</age> <sex>0</sex> <cat>6</cat> <value>1.22659688571424</value></relativerisk><relativerisk>  <age> 63</age> <sex>0</sex> <cat>7</cat> <value>1.30403195578624</value></relativerisk><relativerisk>  <age> 63</age> <sex>0</sex> <cat>8</cat> <value>1.3920333467675</value></relativerisk><relativerisk>  <age> 63</age> <sex>0</sex> <cat>9</cat> <value>1.60434875304704</value></relativerisk><relativerisk>  <age> 63</age> <sex>1</sex> <cat>1</cat> <value>0.964800688171318</value></relativerisk><relativerisk>  <age> 63</age> <sex>1</sex> <cat>2</cat> <value>1</value></relativerisk><relativerisk>  <age> 63</age> <sex>1</sex> <cat>3</cat> <value>1.04201275402424</value></relativerisk><relativerisk>  <age> 63</age> <sex>1</sex> <cat>4</cat> <value>1.09206006128281</value></relativerisk><relativerisk>  <age> 63</age> <sex>1</sex> <cat>5</cat> <value>1.14973166149681</value></relativerisk><relativerisk>  <age> 63</age> <sex>1</sex> <cat>6</cat> <value>1.21554225124838</value></relativerisk><relativerisk>  <age> 63</age> <sex>1</sex> <cat>7</cat> <value>1.29059289036495</value></relativerisk><relativerisk>  <age> 63</age> <sex>1</sex> <cat>8</cat> <value>1.37642437300123</value></relativerisk><relativerisk>  <age> 63</age> <sex>1</sex> <cat>9</cat> <value>1.51454417319012</value></relativerisk><relativerisk>  <age> 64</age> <sex>0</sex> <cat>1</cat> <value>0.960734953096471</value></relativerisk><relativerisk>  <age> 64</age> <sex>0</sex> <cat>2</cat> <value>1</value></relativerisk><relativerisk>  <age> 64</age> <sex>0</sex> <cat>3</cat> <value>1.04595573979733</value></relativerisk><relativerisk>  <age> 64</age> <sex>0</sex> <cat>4</cat> <value>1.09947748951568</value></relativerisk><relativerisk>  <age> 64</age> <sex>0</sex> <cat>5</cat> <value>1.16061803029685</value></relativerisk><relativerisk>  <age> 64</age> <sex>0</sex> <cat>6</cat> <value>1.23002651038979</value></relativerisk><relativerisk>  <age> 64</age> <sex>0</sex> <cat>7</cat> <value>1.30880445771445</value></relativerisk><relativerisk>  <age> 64</age> <sex>0</sex> <cat>8</cat> <value>1.39842916877</value></relativerisk><relativerisk>  <age> 64</age> <sex>0</sex> <cat>9</cat> <value>1.61515758740475</value></relativerisk><relativerisk>  <age> 64</age> <sex>1</sex> <cat>1</cat> <value>0.963854178636574</value></relativerisk><relativerisk>  <age> 64</age> <sex>1</sex> <cat>2</cat> <value>1</value></relativerisk><relativerisk>  <age> 64</age> <sex>1</sex> <cat>3</cat> <value>1.0431888695687</value></relativerisk><relativerisk>  <age> 64</age> <sex>1</sex> <cat>4</cat> <value>1.09470159230615</value></relativerisk><relativerisk>  <age> 64</age> <sex>1</sex> <cat>5</cat> <value>1.15414543355834</value></relativerisk><relativerisk>  <age> 64</age> <sex>1</sex> <cat>6</cat> <value>1.22208261011404</value></relativerisk><relativerisk>  <age> 64</age> <sex>1</sex> <cat>7</cat> <value>1.29968706617285</value></relativerisk><relativerisk>  <age> 64</age> <sex>1</sex> <cat>8</cat> <value>1.38859795111498</value></relativerisk><relativerisk>  <age> 64</age> <sex>1</sex> <cat>9</cat> <value>1.53206395254507</value></relativerisk><relativerisk>  <age> 65</age> <sex>0</sex> <cat>1</cat> <value>0.960265782441433</value></relativerisk><relativerisk>  <age> 65</age> <sex>0</sex> <cat>2</cat> <value>1</value></relativerisk><relativerisk>  <age> 65</age> <sex>0</sex> <cat>3</cat> <value>1.04653476782122</value></relativerisk><relativerisk>  <age> 65</age> <sex>0</sex> <cat>4</cat> <value>1.10077050210731</value></relativerisk><relativerisk>  <age> 65</age> <sex>0</sex> <cat>5</cat> <value>1.1627771402295</value></relativerisk><relativerisk>  <age> 65</age> <sex>0</sex> <cat>6</cat> <value>1.23323152927373</value></relativerisk><relativerisk>  <age> 65</age> <sex>0</sex> <cat>7</cat> <value>1.31327387553042</value></relativerisk><relativerisk>  <age> 65</age> <sex>0</sex> <cat>8</cat> <value>1.40443240906271</value></relativerisk><relativerisk>  <age> 65</age> <sex>0</sex> <cat>9</cat> <value>1.62536002703563</value></relativerisk><relativerisk>  <age> 65</age> <sex>1</sex> <cat>1</cat> <value>0.96292846736716</value></relativerisk><relativerisk>  <age> 65</age> <sex>1</sex> <cat>2</cat> <value>1</value></relativerisk><relativerisk>  <age> 65</age> <sex>1</sex> <cat>3</cat> <value>1.04434215778113</value></relativerisk><relativerisk>  <age> 65</age> <sex>1</sex> <cat>4</cat> <value>1.09729606667171</value></relativerisk><relativerisk>  <age> 65</age> <sex>1</sex> <cat>5</cat> <value>1.15848836494947</value></relativerisk><relativerisk>  <age> 65</age> <sex>1</sex> <cat>6</cat> <value>1.22853054642934</value></relativerisk><relativerisk>  <age> 65</age> <sex>1</sex> <cat>7</cat> <value>1.30867160313117</value></relativerisk><relativerisk>  <age> 65</age> <sex>1</sex> <cat>8</cat> <value>1.40065203640546</value></relativerisk><relativerisk>  <age> 65</age> <sex>1</sex> <cat>9</cat> <value>1.54947526306064</value></relativerisk><relativerisk>  <age> 66</age> <sex>0</sex> <cat>1</cat> <value>0.959835628007243</value></relativerisk><relativerisk>  <age> 66</age> <sex>0</sex> <cat>2</cat> <value>1</value></relativerisk><relativerisk>  <age> 66</age> <sex>0</sex> <cat>3</cat> <value>1.04706733108333</value></relativerisk><relativerisk>  <age> 66</age> <sex>0</sex> <cat>4</cat> <value>1.10196199150759</value></relativerisk><relativerisk>  <age> 66</age> <sex>0</sex> <cat>5</cat> <value>1.16477079415213</value></relativerisk><relativerisk>  <age> 66</age> <sex>0</sex> <cat>6</cat> <value>1.23619744990407</value></relativerisk><relativerisk>  <age> 66</age> <sex>0</sex> <cat>7</cat> <value>1.31741959564396</value></relativerisk><relativerisk>  <age> 66</age> <sex>0</sex> <cat>8</cat> <value>1.41001483867673</value></relativerisk><relativerisk>  <age> 66</age> <sex>0</sex> <cat>9</cat> <value>1.63490617432412</value></relativerisk><relativerisk>  <age> 66</age> <sex>1</sex> <cat>1</cat> <value>0.962026162616367</value></relativerisk><relativerisk>  <age> 66</age> <sex>1</sex> <cat>2</cat> <value>1</value></relativerisk><relativerisk>  <age> 66</age> <sex>1</sex> <cat>3</cat> <value>1.04546924239462</value></relativerisk><relativerisk>  <age> 66</age> <sex>1</sex> <cat>4</cat> <value>1.09983573207733</value></relativerisk><relativerisk>  <age> 66</age> <sex>1</sex> <cat>5</cat> <value>1.1627472190703</value></relativerisk><relativerisk>  <age> 66</age> <sex>1</sex> <cat>6</cat> <value>1.234866041976</value></relativerisk><relativerisk>  <age> 66</age> <sex>1</sex> <cat>7</cat> <value>1.3175181433918</value></relativerisk><relativerisk>  <age> 66</age> <sex>1</sex> <cat>8</cat> <value>1.41254804394674</value></relativerisk><relativerisk>  <age> 66</age> <sex>1</sex> <cat>9</cat> <value>1.56672161025211</value></relativerisk><relativerisk>  <age> 67</age> <sex>0</sex> <cat>1</cat> <value>0.959446157469394</value></relativerisk><relativerisk>  <age> 67</age> <sex>0</sex> <cat>2</cat> <value>1</value></relativerisk><relativerisk>  <age> 67</age> <sex>0</sex> <cat>3</cat> <value>1.047551284134</value></relativerisk><relativerisk>  <age> 67</age> <sex>0</sex> <cat>4</cat> <value>1.10304705635387</value></relativerisk><relativerisk>  <age> 67</age> <sex>0</sex> <cat>5</cat> <value>1.16659061424569</value></relativerisk><relativerisk>  <age> 67</age> <sex>0</sex> <cat>6</cat> <value>1.23891154024086</value></relativerisk><relativerisk>  <age> 67</age> <sex>0</sex> <cat>7</cat> <value>1.32122344248348</value></relativerisk><relativerisk>  <age> 67</age> <sex>0</sex> <cat>8</cat> <value>1.41515147356283</value></relativerisk><relativerisk>  <age> 67</age> <sex>0</sex> <cat>9</cat> <value>1.64375147503933</value></relativerisk><relativerisk>  <age> 67</age> <sex>1</sex> <cat>1</cat> <value>0.961149773581143</value></relativerisk><relativerisk>  <age> 67</age> <sex>1</sex> <cat>2</cat> <value>1</value></relativerisk><relativerisk>  <age> 67</age> <sex>1</sex> <cat>3</cat> <value>1.0465668475077</value></relativerisk><relativerisk>  <age> 67</age> <sex>1</sex> <cat>4</cat> <value>1.10231302854732</value></relativerisk><relativerisk>  <age> 67</age> <sex>1</sex> <cat>5</cat> <value>1.16690901766156</value></relativerisk><relativerisk>  <age> 67</age> <sex>1</sex> <cat>6</cat> <value>1.24106935681652</value></relativerisk><relativerisk>  <age> 67</age> <sex>1</sex> <cat>7</cat> <value>1.32619855457527</value></relativerisk><relativerisk>  <age> 67</age> <sex>1</sex> <cat>8</cat> <value>1.42424745152008</value></relativerisk><relativerisk>  <age> 67</age> <sex>1</sex> <cat>9</cat> <value>1.58374601666926</value></relativerisk><relativerisk>  <age> 68</age> <sex>0</sex> <cat>1</cat> <value>0.959098768508927</value></relativerisk><relativerisk>  <age> 68</age> <sex>0</sex> <cat>2</cat> <value>1</value></relativerisk><relativerisk>  <age> 68</age> <sex>0</sex> <cat>3</cat> <value>1.04798481797172</value></relativerisk><relativerisk>  <age> 68</age> <sex>0</sex> <cat>4</cat> <value>1.10402154978635</value></relativerisk><relativerisk>  <age> 68</age> <sex>0</sex> <cat>5</cat> <value>1.16822948686979</value></relativerisk><relativerisk>  <age> 68</age> <sex>0</sex> <cat>6</cat> <value>1.24136294911513</value></relativerisk><relativerisk>  <age> 68</age> <sex>0</sex> <cat>7</cat> <value>1.32466986583228</value></relativerisk><relativerisk>  <age> 68</age> <sex>0</sex> <cat>8</cat> <value>1.4198208536783</value></relativerisk><relativerisk>  <age> 68</age> <sex>0</sex> <cat>9</cat> <value>1.65185730448084</value></relativerisk><relativerisk>  <age> 68</age> <sex>1</sex> <cat>1</cat> <value>0.960301702452008</value></relativerisk><relativerisk>  <age> 68</age> <sex>1</sex> <cat>2</cat> <value>1</value></relativerisk><relativerisk>  <age> 68</age> <sex>1</sex> <cat>3</cat> <value>1.04763181028654</value></relativerisk><relativerisk>  <age> 68</age> <sex>1</sex> <cat>4</cat> <value>1.10472062059718</value></relativerisk><relativerisk>  <age> 68</age> <sex>1</sex> <cat>5</cat> <value>1.1709611007827</value></relativerisk><relativerisk>  <age> 68</age> <sex>1</sex> <cat>6</cat> <value>1.24712112732914</value></relativerisk><relativerisk>  <age> 68</age> <sex>1</sex> <cat>7</cat> <value>1.33468507836833</value></relativerisk><relativerisk>  <age> 68</age> <sex>1</sex> <cat>8</cat> <value>1.43571201388718</value></relativerisk><relativerisk>  <age> 68</age> <sex>1</sex> <cat>9</cat> <value>1.6004913566866</value></relativerisk><relativerisk>  <age> 69</age> <sex>0</sex> <cat>1</cat> <value>0.958794579634075</value></relativerisk><relativerisk>  <age> 69</age> <sex>0</sex> <cat>2</cat> <value>1</value></relativerisk><relativerisk>  <age> 69</age> <sex>0</sex> <cat>3</cat> <value>1.04836647463873</value></relativerisk><relativerisk>  <age> 69</age> <sex>0</sex> <cat>4</cat> <value>1.1048821163696</value></relativerisk><relativerisk>  <age> 69</age> <sex>0</sex> <cat>5</cat> <value>1.16968163208366</value></relativerisk><relativerisk>  <age> 69</age> <sex>0</sex> <cat>6</cat> <value>1.24354282197744</value></relativerisk><relativerisk>  <age> 69</age> <sex>0</sex> <cat>7</cat> <value>1.32774612093548</value></relativerisk><relativerisk>  <age> 69</age> <sex>0</sex> <cat>8</cat> <value>1.42400531163804</value></relativerisk><relativerisk>  <age> 69</age> <sex>0</sex> <cat>9</cat> <value>1.65919153508007</value></relativerisk><relativerisk>  <age> 69</age> <sex>1</sex> <cat>1</cat> <value>0.95948423642045</value></relativerisk><relativerisk>  <age> 69</age> <sex>1</sex> <cat>2</cat> <value>1</value></relativerisk><relativerisk>  <age> 69</age> <sex>1</sex> <cat>3</cat> <value>1.0486610939463</value></relativerisk><relativerisk>  <age> 69</age> <sex>1</sex> <cat>4</cat> <value>1.10705143039883</value></relativerisk><relativerisk>  <age> 69</age> <sex>1</sex> <cat>5</cat> <value>1.17489118923438</value></relativerisk><relativerisk>  <age> 69</age> <sex>1</sex> <cat>6</cat> <value>1.2530024692444</value></relativerisk><relativerisk>  <age> 69</age> <sex>1</sex> <cat>7</cat> <value>1.34295048835242</value></relativerisk><relativerisk>  <age> 69</age> <sex>1</sex> <cat>8</cat> <value>1.44690399299544</value></relativerisk><relativerisk>  <age> 69</age> <sex>1</sex> <cat>9</cat> <value>1.61690072344132</value></relativerisk><relativerisk>  <age> 70</age> <sex>0</sex> <cat>1</cat> <value>0.958534421262069</value></relativerisk><relativerisk>  <age> 70</age> <sex>0</sex> <cat>2</cat> <value>1</value></relativerisk><relativerisk>  <age> 70</age> <sex>0</sex> <cat>3</cat> <value>1.0486951612109</value></relativerisk><relativerisk>  <age> 70</age> <sex>0</sex> <cat>4</cat> <value>1.10562622731944</value></relativerisk><relativerisk>  <age> 70</age> <sex>0</sex> <cat>5</cat> <value>1.17094266976598</value></relativerisk><relativerisk>  <age> 70</age> <sex>0</sex> <cat>6</cat> <value>1.24544441077483</value></relativerisk><relativerisk>  <age> 70</age> <sex>0</sex> <cat>7</cat> <value>1.33044243933769</value></relativerisk><relativerisk>  <age> 70</age> <sex>0</sex> <cat>8</cat> <value>1.42769122759488</value></relativerisk><relativerisk>  <age> 70</age> <sex>0</sex> <cat>9</cat> <value>1.66572907722161</value></relativerisk><relativerisk>  <age> 70</age> <sex>1</sex> <cat>1</cat> <value>0.95869953955613</value></relativerisk><relativerisk>  <age> 70</age> <sex>1</sex> <cat>2</cat> <value>1</value></relativerisk><relativerisk>  <age> 70</age> <sex>1</sex> <cat>3</cat> <value>1.04965180107987</value></relativerisk><relativerisk>  <age> 70</age> <sex>1</sex> <cat>4</cat> <value>1.10929867204715</value></relativerisk><relativerisk>  <age> 70</age> <sex>1</sex> <cat>5</cat> <value>1.17868744950211</value></relativerisk><relativerisk>  <age> 70</age> <sex>1</sex> <cat>6</cat> <value>1.25869508566472</value></relativerisk><relativerisk>  <age> 70</age> <sex>1</sex> <cat>7</cat> <value>1.35096825686664</value></relativerisk><relativerisk>  <age> 70</age> <sex>1</sex> <cat>8</cat> <value>1.45778640365394</value></relativerisk><relativerisk>  <age> 70</age> <sex>1</sex> <cat>9</cat> <value>1.63291782700896</value></relativerisk><relativerisk>  <age> 71</age> <sex>0</sex> <cat>1</cat> <value>0.9583188272559</value></relativerisk><relativerisk>  <age> 71</age> <sex>0</sex> <cat>2</cat> <value>1</value></relativerisk><relativerisk>  <age> 71</age> <sex>0</sex> <cat>3</cat> <value>1.04897016289829</value></relativerisk><relativerisk>  <age> 71</age> <sex>0</sex> <cat>4</cat> <value>1.1062522133402</value></relativerisk><relativerisk>  <age> 71</age> <sex>0</sex> <cat>5</cat> <value>1.17200968105602</value></relativerisk><relativerisk>  <age> 71</age> <sex>0</sex> <cat>6</cat> <value>1.24706317586485</value></relativerisk><relativerisk>  <age> 71</age> <sex>0</sex> <cat>7</cat> <value>1.33275218723156</value></relativerisk><relativerisk>  <age> 71</age> <sex>0</sex> <cat>8</cat> <value>1.43086926557149</value></relativerisk><relativerisk>  <age> 71</age> <sex>0</sex> <cat>9</cat> <value>1.67145238316147</value></relativerisk><relativerisk>  <age> 71</age> <sex>1</sex> <cat>1</cat> <value>0.957949644627702</value></relativerisk><relativerisk>  <age> 71</age> <sex>1</sex> <cat>2</cat> <value>1</value></relativerisk><relativerisk>  <age> 71</age> <sex>1</sex> <cat>3</cat> <value>1.05060118722684</value></relativerisk><relativerisk>  <age> 71</age> <sex>1</sex> <cat>4</cat> <value>1.11145588666714</value></relativerisk><relativerisk>  <age> 71</age> <sex>1</sex> <cat>5</cat> <value>1.18233856075651</value></relativerisk><relativerisk>  <age> 71</age> <sex>1</sex> <cat>6</cat> <value>1.26418137934383</value></relativerisk><relativerisk>  <age> 71</age> <sex>1</sex> <cat>7</cat> <value>1.35871272987077</value></relativerisk><relativerisk>  <age> 71</age> <sex>1</sex> <cat>8</cat> <value>1.46832327329932</value></relativerisk><relativerisk>  <age> 71</age> <sex>1</sex> <cat>9</cat> <value>1.64848742204303</value></relativerisk><relativerisk>  <age> 72</age> <sex>0</sex> <cat>1</cat> <value>0.958148026549506</value></relativerisk><relativerisk>  <age> 72</age> <sex>0</sex> <cat>2</cat> <value>1</value></relativerisk><relativerisk>  <age> 72</age> <sex>0</sex> <cat>3</cat> <value>1.04919115568025</value></relativerisk><relativerisk>  <age> 72</age> <sex>0</sex> <cat>4</cat> <value>1.1067592959779</value></relativerisk><relativerisk>  <age> 72</age> <sex>0</sex> <cat>5</cat> <value>1.17288126654838</value></relativerisk><relativerisk>  <age> 72</age> <sex>0</sex> <cat>6</cat> <value>1.24839688195712</value></relativerisk><relativerisk>  <age> 72</age> <sex>0</sex> <cat>7</cat> <value>1.33467201387949</value></relativerisk><relativerisk>  <age> 72</age> <sex>0</sex> <cat>8</cat> <value>1.43353459436479</value></relativerisk><relativerisk>  <age> 72</age> <sex>0</sex> <cat>9</cat> <value>1.67635191789809</value></relativerisk><relativerisk>  <age> 72</age> <sex>1</sex> <cat>1</cat> <value>0.957236444985187</value></relativerisk><relativerisk>  <age> 72</age> <sex>1</sex> <cat>2</cat> <value>1</value></relativerisk><relativerisk>  <age> 72</age> <sex>1</sex> <cat>3</cat> <value>1.05150667446541</value></relativerisk><relativerisk>  <age> 72</age> <sex>1</sex> <cat>4</cat> <value>1.11351697777572</value></relativerisk><relativerisk>  <age> 72</age> <sex>1</sex> <cat>5</cat> <value>1.18583378274917</value></relativerisk><relativerisk>  <age> 72</age> <sex>1</sex> <cat>6</cat> <value>1.26944456721807</value></relativerisk><relativerisk>  <age> 72</age> <sex>1</sex> <cat>7</cat> <value>1.3661593065973</value></relativerisk><relativerisk>  <age> 72</age> <sex>1</sex> <cat>8</cat> <value>1.47847991097347</value></relativerisk><relativerisk>  <age> 72</age> <sex>1</sex> <cat>9</cat> <value>1.66355575665107</value></relativerisk><relativerisk>  <age> 73</age> <sex>0</sex> <cat>1</cat> <value>0.958021935161242</value></relativerisk><relativerisk>  <age> 73</age> <sex>0</sex> <cat>2</cat> <value>1</value></relativerisk><relativerisk>  <age> 73</age> <sex>0</sex> <cat>3</cat> <value>1.04935821806589</value></relativerisk><relativerisk>  <age> 73</age> <sex>0</sex> <cat>4</cat> <value>1.10714761652063</value></relativerisk><relativerisk>  <age> 73</age> <sex>0</sex> <cat>5</cat> <value>1.17355759951962</value></relativerisk><relativerisk>  <age> 73</age> <sex>0</sex> <cat>6</cat> <value>1.249445685354</value></relativerisk><relativerisk>  <age> 73</age> <sex>0</sex> <cat>7</cat> <value>1.33620198603601</value></relativerisk><relativerisk>  <age> 73</age> <sex>0</sex> <cat>8</cat> <value>1.43568708715456</value></relativerisk><relativerisk>  <age> 73</age> <sex>0</sex> <cat>9</cat> <value>1.68042658525582</value></relativerisk><relativerisk>  <age> 73</age> <sex>1</sex> <cat>1</cat> <value>0.9565616864593</value></relativerisk><relativerisk>  <age> 73</age> <sex>1</sex> <cat>2</cat> <value>1</value></relativerisk><relativerisk>  <age> 73</age> <sex>1</sex> <cat>3</cat> <value>1.05236586507157</value></relativerisk><relativerisk>  <age> 73</age> <sex>1</sex> <cat>4</cat> <value>1.11547624698139</value></relativerisk><relativerisk>  <age> 73</age> <sex>1</sex> <cat>5</cat> <value>1.18916302471576</value></relativerisk><relativerisk>  <age> 73</age> <sex>1</sex> <cat>6</cat> <value>1.2744687973147</value></relativerisk><relativerisk>  <age> 73</age> <sex>1</sex> <cat>7</cat> <value>1.3732846241165</value></relativerisk><relativerisk>  <age> 73</age> <sex>1</sex> <cat>8</cat> <value>1.48822318563289</value></relativerisk><relativerisk>  <age> 73</age> <sex>1</sex> <cat>9</cat> <value>1.67807104270964</value></relativerisk><relativerisk>  <age> 74</age> <sex>0</sex> <cat>1</cat> <value>0.95794014820702</value></relativerisk><relativerisk>  <age> 74</age> <sex>0</sex> <cat>2</cat> <value>1</value></relativerisk><relativerisk>  <age> 74</age> <sex>0</sex> <cat>3</cat> <value>1.04947184246302</value></relativerisk><relativerisk>  <age> 74</age> <sex>0</sex> <cat>4</cat> <value>1.10741826352742</value></relativerisk><relativerisk>  <age> 74</age> <sex>0</sex> <cat>5</cat> <value>1.1740404759947</value></relativerisk><relativerisk>  <age> 74</age> <sex>0</sex> <cat>6</cat> <value>1.25021221517363</value></relativerisk><relativerisk>  <age> 74</age> <sex>0</sex> <cat>7</cat> <value>1.33734571210623</value></relativerisk><relativerisk>  <age> 74</age> <sex>0</sex> <cat>8</cat> <value>1.4373315048167</value></relativerisk><relativerisk>  <age> 74</age> <sex>0</sex> <cat>9</cat> <value>1.6836841175656</value></relativerisk><relativerisk>  <age> 74</age> <sex>1</sex> <cat>1</cat> <value>0.955926959376546</value></relativerisk><relativerisk>  <age> 74</age> <sex>1</sex> <cat>2</cat> <value>1</value></relativerisk><relativerisk>  <age> 74</age> <sex>1</sex> <cat>3</cat> <value>1.05317655505854</value></relativerisk><relativerisk>  <age> 74</age> <sex>1</sex> <cat>4</cat> <value>1.11732842950922</value></relativerisk><relativerisk>  <age> 74</age> <sex>1</sex> <cat>5</cat> <value>1.19231691425452</value></relativerisk><relativerisk>  <age> 74</age> <sex>1</sex> <cat>6</cat> <value>1.27923926622229</value></relativerisk><relativerisk>  <age> 74</age> <sex>1</sex> <cat>7</cat> <value>1.38006674386035</value></relativerisk><relativerisk>  <age> 74</age> <sex>1</sex> <cat>8</cat> <value>1.49752180921723</value></relativerisk><relativerisk>  <age> 74</age> <sex>1</sex> <cat>9</cat> <value>1.69198393966194</value></relativerisk><relativerisk>  <age> 75</age> <sex>0</sex> <cat>1</cat> <value>0.957901931894783</value></relativerisk><relativerisk>  <age> 75</age> <sex>0</sex> <cat>2</cat> <value>1</value></relativerisk><relativerisk>  <age> 75</age> <sex>0</sex> <cat>3</cat> <value>1.04953294617519</value></relativerisk><relativerisk>  <age> 75</age> <sex>0</sex> <cat>4</cat> <value>1.10757329902525</value></relativerisk><relativerisk>  <age> 75</age> <sex>0</sex> <cat>5</cat> <value>1.17433336171087</value></relativerisk><relativerisk>  <age> 75</age> <sex>0</sex> <cat>6</cat> <value>1.2507016486265</value></relativerisk><relativerisk>  <age> 75</age> <sex>0</sex> <cat>7</cat> <value>1.33811045611684</value></relativerisk><relativerisk>  <age> 75</age> <sex>0</sex> <cat>8</cat> <value>1.43847766301152</value></relativerisk><relativerisk>  <age> 75</age> <sex>0</sex> <cat>9</cat> <value>1.686141428945</value></relativerisk><relativerisk>  <age> 75</age> <sex>1</sex> <cat>1</cat> <value>0.95533369062757</value></relativerisk><relativerisk>  <age> 75</age> <sex>1</sex> <cat>2</cat> <value>1</value></relativerisk><relativerisk>  <age> 75</age> <sex>1</sex> <cat>3</cat> <value>1.05393674763726</value></relativerisk><relativerisk>  <age> 75</age> <sex>1</sex> <cat>4</cat> <value>1.11906872958697</value></relativerisk><relativerisk>  <age> 75</age> <sex>1</sex> <cat>5</cat> <value>1.19528686613282</value></relativerisk><relativerisk>  <age> 75</age> <sex>1</sex> <cat>6</cat> <value>1.28374233687423</value></relativerisk><relativerisk>  <age> 75</age> <sex>1</sex> <cat>7</cat> <value>1.38648533948352</value></relativerisk><relativerisk>  <age> 75</age> <sex>1</sex> <cat>8</cat> <value>1.50634662324401</value></relativerisk><relativerisk>  <age> 75</age> <sex>1</sex> <cat>9</cat> <value>1.70524804912153</value></relativerisk><relativerisk>  <age> 76</age> <sex>0</sex> <cat>1</cat> <value>0.957906215424997</value></relativerisk><relativerisk>  <age> 76</age> <sex>0</sex> <cat>2</cat> <value>1</value></relativerisk><relativerisk>  <age> 76</age> <sex>0</sex> <cat>3</cat> <value>1.04954288213172</value></relativerisk><relativerisk>  <age> 76</age> <sex>0</sex> <cat>4</cat> <value>1.1076157836253</value></relativerisk><relativerisk>  <age> 76</age> <sex>0</sex> <cat>5</cat> <value>1.1744414364303</value></relativerisk><relativerisk>  <age> 76</age> <sex>0</sex> <cat>6</cat> <value>1.25092178106979</value></relativerisk><relativerisk>  <age> 76</age> <sex>0</sex> <cat>7</cat> <value>1.33850724259684</value></relativerisk><relativerisk>  <age> 76</age> <sex>0</sex> <cat>8</cat> <value>1.43914058465426</value></relativerisk><relativerisk>  <age> 76</age> <sex>0</sex> <cat>9</cat> <value>1.6878249355749</value></relativerisk><relativerisk>  <age> 76</age> <sex>1</sex> <cat>1</cat> <value>0.954783136014899</value></relativerisk><relativerisk>  <age> 76</age> <sex>1</sex> <cat>2</cat> <value>1</value></relativerisk><relativerisk>  <age> 76</age> <sex>1</sex> <cat>3</cat> <value>1.05464466626814</value></relativerisk><relativerisk>  <age> 76</age> <sex>1</sex> <cat>4</cat> <value>1.12069285487829</value></relativerisk><relativerisk>  <age> 76</age> <sex>1</sex> <cat>5</cat> <value>1.1980651495187</value></relativerisk><relativerisk>  <age> 76</age> <sex>1</sex> <cat>6</cat> <value>1.28796565417648</value></relativerisk><relativerisk>  <age> 76</age> <sex>1</sex> <cat>7</cat> <value>1.39252188225127</value></relativerisk><relativerisk>  <age> 76</age> <sex>1</sex> <cat>8</cat> <value>1.51467088326759</value></relativerisk><relativerisk>  <age> 76</age> <sex>1</sex> <cat>9</cat> <value>1.71782041080425</value></relativerisk><relativerisk>  <age> 77</age> <sex>0</sex> <cat>1</cat> <value>0.957951582464113</value></relativerisk><relativerisk>  <age> 77</age> <sex>0</sex> <cat>2</cat> <value>1</value></relativerisk><relativerisk>  <age> 77</age> <sex>0</sex> <cat>3</cat> <value>1.04950344980728</value></relativerisk><relativerisk>  <age> 77</age> <sex>0</sex> <cat>4</cat> <value>1.10754980164109</value></relativerisk><relativerisk>  <age> 77</age> <sex>0</sex> <cat>5</cat> <value>1.17437163753024</value></relativerisk><relativerisk>  <age> 77</age> <sex>0</sex> <cat>6</cat> <value>1.25088309390385</value></relativerisk><relativerisk>  <age> 77</age> <sex>0</sex> <cat>7</cat> <value>1.3385509569557</value></relativerisk><relativerisk>  <age> 77</age> <sex>0</sex> <cat>8</cat> <value>1.43934064440523</value></relativerisk><relativerisk>  <age> 77</age> <sex>0</sex> <cat>9</cat> <value>1.68877085649109</value></relativerisk><relativerisk>  <age> 77</age> <sex>1</sex> <cat>1</cat> <value>0.954276372745016</value></relativerisk><relativerisk>  <age> 77</age> <sex>1</sex> <cat>2</cat> <value>1</value></relativerisk><relativerisk>  <age> 77</age> <sex>1</sex> <cat>3</cat> <value>1.05529876742818</value></relativerisk><relativerisk>  <age> 77</age> <sex>1</sex> <cat>4</cat> <value>1.12219705017401</value></relativerisk><relativerisk>  <age> 77</age> <sex>1</sex> <cat>5</cat> <value>1.20064495385527</value></relativerisk><relativerisk>  <age> 77</age> <sex>1</sex> <cat>6</cat> <value>1.29189825857172</value></relativerisk><relativerisk>  <age> 77</age> <sex>1</sex> <cat>7</cat> <value>1.39815982371439</value></relativerisk><relativerisk>  <age> 77</age> <sex>1</sex> <cat>8</cat> <value>1.5224705403224</value></relativerisk><relativerisk>  <age> 77</age> <sex>1</sex> <cat>9</cat> <value>1.7296619971505</value></relativerisk><relativerisk>  <age> 78</age> <sex>0</sex> <cat>1</cat> <value>0.958036261915594</value></relativerisk><relativerisk>  <age> 78</age> <sex>0</sex> <cat>2</cat> <value>1</value></relativerisk><relativerisk>  <age> 78</age> <sex>0</sex> <cat>3</cat> <value>1.04941690672611</value></relativerisk><relativerisk>  <age> 78</age> <sex>0</sex> <cat>4</cat> <value>1.1073804871703</value></relativerisk><relativerisk>  <age> 78</age> <sex>0</sex> <cat>5</cat> <value>1.17413270462801</value></relativerisk><relativerisk>  <age> 78</age> <sex>0</sex> <cat>6</cat> <value>1.25059882317675</value></relativerisk><relativerisk>  <age> 78</age> <sex>0</sex> <cat>7</cat> <value>1.33826044576467</value></relativerisk><relativerisk>  <age> 78</age> <sex>0</sex> <cat>8</cat> <value>1.43910371172362</value></relativerisk><relativerisk>  <age> 78</age> <sex>0</sex> <cat>9</cat> <value>1.68902550903893</value></relativerisk><relativerisk>  <age> 78</age> <sex>1</sex> <cat>1</cat> <value>0.953814292003913</value></relativerisk><relativerisk>  <age> 78</age> <sex>1</sex> <cat>2</cat> <value>1</value></relativerisk><relativerisk>  <age> 78</age> <sex>1</sex> <cat>3</cat> <value>1.0558977531292</value></relativerisk><relativerisk>  <age> 78</age> <sex>1</sex> <cat>4</cat> <value>1.12357813035889</value></relativerisk><relativerisk>  <age> 78</age> <sex>1</sex> <cat>5</cat> <value>1.20302045328105</value></relativerisk><relativerisk>  <age> 78</age> <sex>1</sex> <cat>6</cat> <value>1.29553069717526</value></relativerisk><relativerisk>  <age> 78</age> <sex>1</sex> <cat>7</cat> <value>1.40338477480623</value></relativerisk><relativerisk>  <age> 78</age> <sex>1</sex> <cat>8</cat> <value>1.52972451763911</value></relativerisk><relativerisk>  <age> 78</age> <sex>1</sex> <cat>9</cat> <value>1.74073820277897</value></relativerisk><relativerisk>  <age> 79</age> <sex>0</sex> <cat>1</cat> <value>0.958158117676445</value></relativerisk><relativerisk>  <age> 79</age> <sex>0</sex> <cat>2</cat> <value>1</value></relativerisk><relativerisk>  <age> 79</age> <sex>0</sex> <cat>3</cat> <value>1.04928598099763</value></relativerisk><relativerisk>  <age> 79</age> <sex>0</sex> <cat>4</cat> <value>1.10711405222697</value></relativerisk><relativerisk>  <age> 79</age> <sex>0</sex> <cat>5</cat> <value>1.17373522723073</value></relativerisk><relativerisk>  <age> 79</age> <sex>0</sex> <cat>6</cat> <value>1.25008503215144</value></relativerisk><relativerisk>  <age> 79</age> <sex>0</sex> <cat>7</cat> <value>1.33765862196416</value></relativerisk><relativerisk>  <age> 79</age> <sex>0</sex> <cat>8</cat> <value>1.43846129998388</value></relativerisk><relativerisk>  <age> 79</age> <sex>0</sex> <cat>9</cat> <value>1.6886456154698</value></relativerisk><relativerisk>  <age> 79</age> <sex>1</sex> <cat>1</cat> <value>0.953397592027865</value></relativerisk><relativerisk>  <age> 79</age> <sex>1</sex> <cat>2</cat> <value>1</value></relativerisk><relativerisk>  <age> 79</age> <sex>1</sex> <cat>3</cat> <value>1.05644058261963</value></relativerisk><relativerisk>  <age> 79</age> <sex>1</sex> <cat>4</cat> <value>1.12483351129277</value></relativerisk><relativerisk>  <age> 79</age> <sex>1</sex> <cat>5</cat> <value>1.20518686714922</value></relativerisk><relativerisk>  <age> 79</age> <sex>1</sex> <cat>6</cat> <value>1.2988551285572</value></relativerisk><relativerisk>  <age> 79</age> <sex>1</sex> <cat>7</cat> <value>1.40818467541975</value></relativerisk><relativerisk>  <age> 79</age> <sex>1</sex> <cat>8</cat> <value>1.53641497393111</value></relativerisk><relativerisk>  <age> 79</age> <sex>1</sex> <cat>9</cat> <value>1.75101931433719</value></relativerisk><relativerisk>  <age> 80</age> <sex>0</sex> <cat>1</cat> <value>0.958314637194788</value></relativerisk><relativerisk>  <age> 80</age> <sex>0</sex> <cat>2</cat> <value>1</value></relativerisk><relativerisk>  <age> 80</age> <sex>0</sex> <cat>3</cat> <value>1.04911388521706</value></relativerisk><relativerisk>  <age> 80</age> <sex>0</sex> <cat>4</cat> <value>1.1067578178209</value></relativerisk><relativerisk>  <age> 80</age> <sex>0</sex> <cat>5</cat> <value>1.17319169719968</value></relativerisk><relativerisk>  <age> 80</age> <sex>0</sex> <cat>6</cat> <value>1.24936069098946</value></relativerisk><relativerisk>  <age> 80</age> <sex>0</sex> <cat>7</cat> <value>1.33677258018731</value></relativerisk><relativerisk>  <age> 80</age> <sex>0</sex> <cat>8</cat> <value>1.43745072984303</value></relativerisk><relativerisk>  <age> 80</age> <sex>0</sex> <cat>9</cat> <value>1.68769864052677</value></relativerisk><relativerisk>  <age> 80</age> <sex>1</sex> <cat>1</cat> <value>0.953026771078385</value></relativerisk><relativerisk>  <age> 80</age> <sex>1</sex> <cat>2</cat> <value>1</value></relativerisk><relativerisk>  <age> 80</age> <sex>1</sex> <cat>3</cat> <value>1.05692648400142</value></relativerisk><relativerisk>  <age> 80</age> <sex>1</sex> <cat>4</cat> <value>1.12596124023803</value></relativerisk><relativerisk>  <age> 80</age> <sex>1</sex> <cat>5</cat> <value>1.20714051934318</value></relativerisk><relativerisk>  <age> 80</age> <sex>1</sex> <cat>6</cat> <value>1.30186542510384</value></relativerisk><relativerisk>  <age> 80</age> <sex>1</sex> <cat>7</cat> <value>1.41254995981057</value></relativerisk><relativerisk>  <age> 80</age> <sex>1</sex> <cat>8</cat> <value>1.54252756019102</value></relativerisk><relativerisk>  <age> 80</age> <sex>1</sex> <cat>9</cat> <value>1.76048097010009</value></relativerisk><relativerisk>  <age> 81</age> <sex>0</sex> <cat>1</cat> <value>0.958502918101787</value></relativerisk><relativerisk>  <age> 81</age> <sex>0</sex> <cat>2</cat> <value>1</value></relativerisk><relativerisk>  <age> 81</age> <sex>0</sex> <cat>3</cat> <value>1.04890433274904</value></relativerisk><relativerisk>  <age> 81</age> <sex>0</sex> <cat>4</cat> <value>1.10632025043304</value></relativerisk><relativerisk>  <age> 81</age> <sex>0</sex> <cat>5</cat> <value>1.17251657045938</value></relativerisk><relativerisk>  <age> 81</age> <sex>0</sex> <cat>6</cat> <value>1.24844777071314</value></relativerisk><relativerisk>  <age> 81</age> <sex>0</sex> <cat>7</cat> <value>1.33563373313016</value></relativerisk><relativerisk>  <age> 81</age> <sex>0</sex> <cat>8</cat> <value>1.43611532300465</value></relativerisk><relativerisk>  <age> 81</age> <sex>0</sex> <cat>9</cat> <value>1.68626319474588</value></relativerisk><relativerisk>  <age> 81</age> <sex>1</sex> <cat>1</cat> <value>0.95270212082797</value></relativerisk><relativerisk>  <age> 81</age> <sex>1</sex> <cat>2</cat> <value>1</value></relativerisk><relativerisk>  <age> 81</age> <sex>1</sex> <cat>3</cat> <value>1.05735496505379</value></relativerisk><relativerisk>  <age> 81</age> <sex>1</sex> <cat>4</cat> <value>1.12696002412326</value></relativerisk><relativerisk>  <age> 81</age> <sex>1</sex> <cat>5</cat> <value>1.20887889329373</value></relativerisk><relativerisk>  <age> 81</age> <sex>1</sex> <cat>6</cat> <value>1.30455726796237</value></relativerisk><relativerisk>  <age> 81</age> <sex>1</sex> <cat>7</cat> <value>1.41647371021699</value></relativerisk><relativerisk>  <age> 81</age> <sex>1</sex> <cat>8</cat> <value>1.54805165878399</value></relativerisk><relativerisk>  <age> 81</age> <sex>1</sex> <cat>9</cat> <value>1.76910459052382</value></relativerisk><relativerisk>  <age> 82</age> <sex>0</sex> <cat>1</cat> <value>0.958719652428328</value></relativerisk><relativerisk>  <age> 82</age> <sex>0</sex> <cat>2</cat> <value>1</value></relativerisk><relativerisk>  <age> 82</age> <sex>0</sex> <cat>3</cat> <value>1.0486615571341</value></relativerisk><relativerisk>  <age> 82</age> <sex>0</sex> <cat>4</cat> <value>1.10581100573674</value></relativerisk><relativerisk>  <age> 82</age> <sex>0</sex> <cat>5</cat> <value>1.17172634142996</value></relativerisk><relativerisk>  <age> 82</age> <sex>0</sex> <cat>6</cat> <value>1.24737135728242</value></relativerisk><relativerisk>  <age> 82</age> <sex>0</sex> <cat>7</cat> <value>1.33427797819865</value></relativerisk><relativerisk>  <age> 82</age> <sex>0</sex> <cat>8</cat> <value>1.43450464048699</value></relativerisk><relativerisk>  <age> 82</age> <sex>0</sex> <cat>9</cat> <value>1.68442953612145</value></relativerisk><relativerisk>  <age> 82</age> <sex>1</sex> <cat>1</cat> <value>0.952423719979215</value></relativerisk><relativerisk>  <age> 82</age> <sex>1</sex> <cat>2</cat> <value>1</value></relativerisk><relativerisk>  <age> 82</age> <sex>1</sex> <cat>3</cat> <value>1.0577258234993</value></relativerisk><relativerisk>  <age> 82</age> <sex>1</sex> <cat>4</cat> <value>1.12782925618727</value></relativerisk><relativerisk>  <age> 82</age> <sex>1</sex> <cat>5</cat> <value>1.21040068362825</value></relativerisk><relativerisk>  <age> 82</age> <sex>1</sex> <cat>6</cat> <value>1.30692823596738</value></relativerisk><relativerisk>  <age> 82</age> <sex>1</sex> <cat>7</cat> <value>1.41995180064851</value></relativerisk><relativerisk>  <age> 82</age> <sex>1</sex> <cat>8</cat> <value>1.55298060742395</value></relativerisk><relativerisk>  <age> 82</age> <sex>1</sex> <cat>9</cat> <value>1.77687778327899</value></relativerisk><relativerisk>  <age> 83</age> <sex>0</sex> <cat>1</cat> <value>0.958961108119703</value></relativerisk><relativerisk>  <age> 83</age> <sex>0</sex> <cat>2</cat> <value>1</value></relativerisk><relativerisk>  <age> 83</age> <sex>0</sex> <cat>3</cat> <value>1.04839033515451</value></relativerisk><relativerisk>  <age> 83</age> <sex>0</sex> <cat>4</cat> <value>1.10524098102907</value></relativerisk><relativerisk>  <age> 83</age> <sex>0</sex> <cat>5</cat> <value>1.17083963314549</value></relativerisk><relativerisk>  <age> 83</age> <sex>0</sex> <cat>6</cat> <value>1.24615979107854</value></relativerisk><relativerisk>  <age> 83</age> <sex>0</sex> <cat>7</cat> <value>1.33274590326057</value></relativerisk><relativerisk>  <age> 83</age> <sex>0</sex> <cat>8</cat> <value>1.43267477951774</value></relativerisk><relativerisk>  <age> 83</age> <sex>0</sex> <cat>9</cat> <value>1.68230020562336</value></relativerisk><relativerisk>  <age> 83</age> <sex>1</sex> <cat>1</cat> <value>0.952191427825404</value></relativerisk><relativerisk>  <age> 83</age> <sex>1</sex> <cat>2</cat> <value>1</value></relativerisk><relativerisk>  <age> 83</age> <sex>1</sex> <cat>3</cat> <value>1.05803915703604</value></relativerisk><relativerisk>  <age> 83</age> <sex>1</sex> <cat>4</cat> <value>1.1285690416687</value></relativerisk><relativerisk>  <age> 83</age> <sex>1</sex> <cat>5</cat> <value>1.2117058454365</value></relativerisk><relativerisk>  <age> 83</age> <sex>1</sex> <cat>6</cat> <value>1.30897788978177</value></relativerisk><relativerisk>  <age> 83</age> <sex>1</sex> <cat>7</cat> <value>1.42298303217878</value></relativerisk><relativerisk>  <age> 83</age> <sex>1</sex> <cat>8</cat> <value>1.55731190921529</value></relativerisk><relativerisk>  <age> 83</age> <sex>1</sex> <cat>9</cat> <value>1.78379472282579</value></relativerisk><relativerisk>  <age> 84</age> <sex>0</sex> <cat>1</cat> <value>0.959223106759386</value></relativerisk><relativerisk>  <age> 84</age> <sex>0</sex> <cat>2</cat> <value>1</value></relativerisk><relativerisk>  <age> 84</age> <sex>0</sex> <cat>3</cat> <value>1.04809601510187</value></relativerisk><relativerisk>  <age> 84</age> <sex>0</sex> <cat>4</cat> <value>1.10462238010845</value></relativerisk><relativerisk>  <age> 84</age> <sex>0</sex> <cat>5</cat> <value>1.16987730987645</value></relativerisk><relativerisk>  <age> 84</age> <sex>0</sex> <cat>6</cat> <value>1.24484484292507</value></relativerisk><relativerisk>  <age> 84</age> <sex>0</sex> <cat>7</cat> <value>1.33108304867889</value></relativerisk><relativerisk>  <age> 84</age> <sex>0</sex> <cat>8</cat> <value>1.43068875474704</value></relativerisk><relativerisk>  <age> 84</age> <sex>0</sex> <cat>9</cat> <value>1.67999085386907</value></relativerisk><relativerisk>  <age> 84</age> <sex>1</sex> <cat>1</cat> <value>0.952004878096238</value></relativerisk><relativerisk>  <age> 84</age> <sex>1</sex> <cat>2</cat> <value>1</value></relativerisk><relativerisk>  <age> 84</age> <sex>1</sex> <cat>3</cat> <value>1.0582953726994</value></relativerisk><relativerisk>  <age> 84</age> <sex>1</sex> <cat>4</cat> <value>1.12918022154306</value></relativerisk><relativerisk>  <age> 84</age> <sex>1</sex> <cat>5</cat> <value>1.2127956394445</value></relativerisk><relativerisk>  <age> 84</age> <sex>1</sex> <cat>6</cat> <value>1.31070784863995</value></relativerisk><relativerisk>  <age> 84</age> <sex>1</sex> <cat>7</cat> <value>1.42556925596582</value></relativerisk><relativerisk>  <age> 84</age> <sex>1</sex> <cat>8</cat> <value>1.5610474234541</value></relativerisk><relativerisk>  <age> 84</age> <sex>1</sex> <cat>9</cat> <value>1.78985649615066</value></relativerisk><relativerisk>  <age> 85</age> <sex>0</sex> <cat>1</cat> <value>0.95950099701082</value></relativerisk><relativerisk>  <age> 85</age> <sex>0</sex> <cat>2</cat> <value>1</value></relativerisk><relativerisk>  <age> 85</age> <sex>0</sex> <cat>3</cat> <value>1.04778455109681</value></relativerisk><relativerisk>  <age> 85</age> <sex>0</sex> <cat>4</cat> <value>1.10396879285835</value></relativerisk><relativerisk>  <age> 85</age> <sex>0</sex> <cat>5</cat> <value>1.16886261674214</value></relativerisk><relativerisk>  <age> 85</age> <sex>0</sex> <cat>6</cat> <value>1.24346193455136</value></relativerisk><relativerisk>  <age> 85</age> <sex>0</sex> <cat>7</cat> <value>1.3293402386987</value></relativerisk><relativerisk>  <age> 85</age> <sex>0</sex> <cat>8</cat> <value>1.42861698459154</value></relativerisk><relativerisk>  <age> 85</age> <sex>0</sex> <cat>9</cat> <value>1.6776313114311</value></relativerisk><relativerisk>  <age> 85</age> <sex>1</sex> <cat>1</cat> <value>0.95186347286096</value></relativerisk><relativerisk>  <age> 85</age> <sex>1</sex> <cat>2</cat> <value>1</value></relativerisk><relativerisk>  <age> 85</age> <sex>1</sex> <cat>3</cat> <value>1.05849519583513</value></relativerisk><relativerisk>  <age> 85</age> <sex>1</sex> <cat>4</cat> <value>1.12966439493421</value></relativerisk><relativerisk>  <age> 85</age> <sex>1</sex> <cat>5</cat> <value>1.21367267412755</value></relativerisk><relativerisk>  <age> 85</age> <sex>1</sex> <cat>6</cat> <value>1.31212186118355</value></relativerisk><relativerisk>  <age> 85</age> <sex>1</sex> <cat>7</cat> <value>1.42771548599469</value></relativerisk><relativerisk>  <age> 85</age> <sex>1</sex> <cat>8</cat> <value>1.56419353971546</value></relativerisk><relativerisk>  <age> 85</age> <sex>1</sex> <cat>9</cat> <value>1.79507141782753</value></relativerisk><relativerisk>  <age> 86</age> <sex>0</sex> <cat>1</cat> <value>0.959789623145781</value></relativerisk><relativerisk>  <age> 86</age> <sex>0</sex> <cat>2</cat> <value>1</value></relativerisk><relativerisk>  <age> 86</age> <sex>0</sex> <cat>3</cat> <value>1.04746254451232</value></relativerisk><relativerisk>  <age> 86</age> <sex>0</sex> <cat>4</cat> <value>1.10329529229156</value></relativerisk><relativerisk>  <age> 86</age> <sex>0</sex> <cat>5</cat> <value>1.16782135172469</value></relativerisk><relativerisk>  <age> 86</age> <sex>0</sex> <cat>6</cat> <value>1.24205041296479</value></relativerisk><relativerisk>  <age> 86</age> <sex>0</sex> <cat>7</cat> <value>1.32757399776865</value></relativerisk><relativerisk>  <age> 86</age> <sex>0</sex> <cat>8</cat> <value>1.42653790746062</value></relativerisk><relativerisk>  <age> 86</age> <sex>0</sex> <cat>9</cat> <value>1.67536696541217</value></relativerisk><relativerisk>  <age> 86</age> <sex>1</sex> <cat>1</cat> <value>0.951766376236669</value></relativerisk><relativerisk>  <age> 86</age> <sex>1</sex> <cat>2</cat> <value>1</value></relativerisk><relativerisk>  <age> 86</age> <sex>1</sex> <cat>3</cat> <value>1.05863967900781</value></relativerisk><relativerisk>  <age> 86</age> <sex>1</sex> <cat>4</cat> <value>1.13002394094138</value></relativerisk><relativerisk>  <age> 86</age> <sex>1</sex> <cat>5</cat> <value>1.21434094602304</value></relativerisk><relativerisk>  <age> 86</age> <sex>1</sex> <cat>6</cat> <value>1.31322587228707</value></relativerisk><relativerisk>  <age> 86</age> <sex>1</sex> <cat>7</cat> <value>1.42943000421489</value></relativerisk><relativerisk>  <age> 86</age> <sex>1</sex> <cat>8</cat> <value>1.56676133883426</value></relativerisk><relativerisk>  <age> 86</age> <sex>1</sex> <cat>9</cat> <value>1.79945531958597</value></relativerisk><relativerisk>  <age> 87</age> <sex>0</sex> <cat>1</cat> <value>0.960083287394194</value></relativerisk><relativerisk>  <age> 87</age> <sex>0</sex> <cat>2</cat> <value>1</value></relativerisk><relativerisk>  <age> 87</age> <sex>0</sex> <cat>3</cat> <value>1.04713729439678</value></relativerisk><relativerisk>  <age> 87</age> <sex>0</sex> <cat>4</cat> <value>1.1026185537908</value></relativerisk><relativerisk>  <age> 87</age> <sex>0</sex> <cat>5</cat> <value>1.16678207899916</value></relativerisk><relativerisk>  <age> 87</age> <sex>0</sex> <cat>6</cat> <value>1.2406538937514</value></relativerisk><relativerisk>  <age> 87</age> <sex>0</sex> <cat>7</cat> <value>1.32584707572572</value></relativerisk><relativerisk>  <age> 87</age> <sex>0</sex> <cat>8</cat> <value>1.42453876482737</value></relativerisk><relativerisk>  <age> 87</age> <sex>0</sex> <cat>9</cat> <value>1.6733605314205</value></relativerisk><relativerisk>  <age> 87</age> <sex>1</sex> <cat>1</cat> <value>0.951712508085131</value></relativerisk><relativerisk>  <age> 87</age> <sex>1</sex> <cat>2</cat> <value>1</value></relativerisk><relativerisk>  <age> 87</age> <sex>1</sex> <cat>3</cat> <value>1.05873021063019</value></relativerisk><relativerisk>  <age> 87</age> <sex>1</sex> <cat>4</cat> <value>1.13026203941953</value></relativerisk><relativerisk>  <age> 87</age> <sex>1</sex> <cat>5</cat> <value>1.21480587750566</value></relativerisk><relativerisk>  <age> 87</age> <sex>1</sex> <cat>6</cat> <value>1.31402808483786</value></relativerisk><relativerisk>  <age> 87</age> <sex>1</sex> <cat>7</cat> <value>1.43072445671694</value></relativerisk><relativerisk>  <age> 87</age> <sex>1</sex> <cat>8</cat> <value>1.56876673908328</value></relativerisk><relativerisk>  <age> 87</age> <sex>1</sex> <cat>9</cat> <value>1.80303181219615</value></relativerisk><relativerisk>  <age> 88</age> <sex>0</sex> <cat>1</cat> <value>0.960375706216679</value></relativerisk><relativerisk>  <age> 88</age> <sex>0</sex> <cat>2</cat> <value>1</value></relativerisk><relativerisk>  <age> 88</age> <sex>0</sex> <cat>3</cat> <value>1.04681685710984</value></relativerisk><relativerisk>  <age> 88</age> <sex>0</sex> <cat>4</cat> <value>1.10195699754039</value></relativerisk><relativerisk>  <age> 88</age> <sex>0</sex> <cat>5</cat> <value>1.16577638629783</value></relativerisk><relativerisk>  <age> 88</age> <sex>0</sex> <cat>6</cat> <value>1.2393206792465</value></relativerisk><relativerisk>  <age> 88</age> <sex>0</sex> <cat>7</cat> <value>1.32422909336914</value></relativerisk><relativerisk>  <age> 88</age> <sex>0</sex> <cat>8</cat> <value>1.42271657195284</value></relativerisk><relativerisk>  <age> 88</age> <sex>0</sex> <cat>9</cat> <value>1.67179428644163</value></relativerisk><relativerisk>  <age> 88</age> <sex>1</sex> <cat>1</cat> <value>0.951700537388822</value></relativerisk><relativerisk>  <age> 88</age> <sex>1</sex> <cat>2</cat> <value>1</value></relativerisk><relativerisk>  <age> 88</age> <sex>1</sex> <cat>3</cat> <value>1.05876852371803</value></relativerisk><relativerisk>  <age> 88</age> <sex>1</sex> <cat>4</cat> <value>1.13038269165139</value></relativerisk><relativerisk>  <age> 88</age> <sex>1</sex> <cat>5</cat> <value>1.21507435365172</value></relativerisk><relativerisk>  <age> 88</age> <sex>1</sex> <cat>6</cat> <value>1.31453901897957</value></relativerisk><relativerisk>  <age> 88</age> <sex>1</sex> <cat>7</cat> <value>1.43161394459167</value></relativerisk><relativerisk>  <age> 88</age> <sex>1</sex> <cat>8</cat> <value>1.57023063265943</value></relativerisk><relativerisk>  <age> 88</age> <sex>1</sex> <cat>9</cat> <value>1.80583252760054</value></relativerisk><relativerisk>  <age> 89</age> <sex>0</sex> <cat>1</cat> <value>0.960659959301445</value></relativerisk><relativerisk>  <age> 89</age> <sex>0</sex> <cat>2</cat> <value>1</value></relativerisk><relativerisk>  <age> 89</age> <sex>0</sex> <cat>3</cat> <value>1.04651011707419</value></relativerisk><relativerisk>  <age> 89</age> <sex>0</sex> <cat>4</cat> <value>1.10133095905153</value></relativerisk><relativerisk>  <age> 89</age> <sex>0</sex> <cat>5</cat> <value>1.16483919583096</value></relativerisk><relativerisk>  <age> 89</age> <sex>0</sex> <cat>6</cat> <value>1.23810426813268</value></relativerisk><relativerisk>  <age> 89</age> <sex>0</sex> <cat>7</cat> <value>1.32279733564858</value></relativerisk><relativerisk>  <age> 89</age> <sex>0</sex> <cat>8</cat> <value>1.42117931966983</value></relativerisk><relativerisk>  <age> 89</age> <sex>0</sex> <cat>9</cat> <value>1.67087287555199</value></relativerisk><relativerisk>  <age> 89</age> <sex>1</sex> <cat>1</cat> <value>0.951728875087696</value></relativerisk><relativerisk>  <age> 89</age> <sex>1</sex> <cat>2</cat> <value>1</value></relativerisk><relativerisk>  <age> 89</age> <sex>1</sex> <cat>3</cat> <value>1.05875670511628</value></relativerisk><relativerisk>  <age> 89</age> <sex>1</sex> <cat>4</cat> <value>1.13039074180009</value></relativerisk><relativerisk>  <age> 89</age> <sex>1</sex> <cat>5</cat> <value>1.21515475989719</value></relativerisk><relativerisk>  <age> 89</age> <sex>1</sex> <cat>6</cat> <value>1.31477157172038</value></relativerisk><relativerisk>  <age> 89</age> <sex>1</sex> <cat>7</cat> <value>1.43211711410876</value></relativerisk><relativerisk>  <age> 89</age> <sex>1</sex> <cat>8</cat> <value>1.57117901961235</value></relativerisk><relativerisk>  <age> 89</age> <sex>1</sex> <cat>9</cat> <value>1.80789735394984</value></relativerisk><relativerisk>  <age> 90</age> <sex>0</sex> <cat>1</cat> <value>0.960928431893832</value></relativerisk><relativerisk>  <age> 90</age> <sex>0</sex> <cat>2</cat> <value>1</value></relativerisk><relativerisk>  <age> 90</age> <sex>0</sex> <cat>3</cat> <value>1.04622686830701</value></relativerisk><relativerisk>  <age> 90</age> <sex>0</sex> <cat>4</cat> <value>1.10076288768714</value></relativerisk><relativerisk>  <age> 90</age> <sex>0</sex> <cat>5</cat> <value>1.16400912998169</value></relativerisk><relativerisk>  <age> 90</age> <sex>0</sex> <cat>6</cat> <value>1.23706396081951</value></relativerisk><relativerisk>  <age> 90</age> <sex>0</sex> <cat>7</cat> <value>1.32163770298321</value></relativerisk><relativerisk>  <age> 90</age> <sex>0</sex> <cat>8</cat> <value>1.42004742885859</value></relativerisk><relativerisk>  <age> 90</age> <sex>0</sex> <cat>9</cat> <value>1.67082677413403</value></relativerisk><relativerisk>  <age> 90</age> <sex>1</sex> <cat>1</cat> <value>0.951795666438108</value></relativerisk><relativerisk>  <age> 90</age> <sex>1</sex> <cat>2</cat> <value>1</value></relativerisk><relativerisk>  <age> 90</age> <sex>1</sex> <cat>3</cat> <value>1.05869720511738</value></relativerisk><relativerisk>  <age> 90</age> <sex>1</sex> <cat>4</cat> <value>1.13029189896478</value></relativerisk><relativerisk>  <age> 90</age> <sex>1</sex> <cat>5</cat> <value>1.21505702019859</value></relativerisk><relativerisk>  <age> 90</age> <sex>1</sex> <cat>6</cat> <value>1.31474107649654</value></relativerisk><relativerisk>  <age> 90</age> <sex>1</sex> <cat>7</cat> <value>1.43225624569455</value></relativerisk><relativerisk>  <age> 90</age> <sex>1</sex> <cat>8</cat> <value>1.57164313862211</value></relativerisk><relativerisk>  <age> 90</age> <sex>1</sex> <cat>9</cat> <value>1.80927466304806</value></relativerisk><relativerisk>  <age> 91</age> <sex>0</sex> <cat>1</cat> <value>0.961172750859578</value></relativerisk><relativerisk>  <age> 91</age> <sex>0</sex> <cat>2</cat> <value>1</value></relativerisk><relativerisk>  <age> 91</age> <sex>0</sex> <cat>3</cat> <value>1.04597790666632</value></relativerisk><relativerisk>  <age> 91</age> <sex>0</sex> <cat>4</cat> <value>1.10027757374345</value></relativerisk><relativerisk>  <age> 91</age> <sex>0</sex> <cat>5</cat> <value>1.16332893420259</value></relativerisk><relativerisk>  <age> 91</age> <sex>0</sex> <cat>6</cat> <value>1.23626556703812</value></relativerisk><relativerisk>  <age> 91</age> <sex>0</sex> <cat>7</cat> <value>1.32084583471841</value></relativerisk><relativerisk>  <age> 91</age> <sex>0</sex> <cat>8</cat> <value>1.41945548509263</value></relativerisk><relativerisk>  <age> 91</age> <sex>0</sex> <cat>9</cat> <value>1.67191650603386</value></relativerisk><relativerisk>  <age> 91</age> <sex>1</sex> <cat>1</cat> <value>0.951898782338579</value></relativerisk><relativerisk>  <age> 91</age> <sex>1</sex> <cat>2</cat> <value>1</value></relativerisk><relativerisk>  <age> 91</age> <sex>1</sex> <cat>3</cat> <value>1.05859284828712</value></relativerisk><relativerisk>  <age> 91</age> <sex>1</sex> <cat>4</cat> <value>1.13009276186074</value></relativerisk><relativerisk>  <age> 91</age> <sex>1</sex> <cat>5</cat> <value>1.21479263945158</value></relativerisk><relativerisk>  <age> 91</age> <sex>1</sex> <cat>6</cat> <value>1.31446536890694</value></relativerisk><relativerisk>  <age> 91</age> <sex>1</sex> <cat>7</cat> <value>1.43205735141026</value></relativerisk><relativerisk>  <age> 91</age> <sex>1</sex> <cat>8</cat> <value>1.57165960926512</value></relativerisk><relativerisk>  <age> 91</age> <sex>1</sex> <cat>9</cat> <value>1.81002155563393</value></relativerisk><relativerisk>  <age> 92</age> <sex>0</sex> <cat>1</cat> <value>0.961383716739929</value></relativerisk><relativerisk>  <age> 92</age> <sex>0</sex> <cat>2</cat> <value>1</value></relativerisk><relativerisk>  <age> 92</age> <sex>0</sex> <cat>3</cat> <value>1.04577513038945</value></relativerisk><relativerisk>  <age> 92</age> <sex>0</sex> <cat>4</cat> <value>1.09990239931074</value></relativerisk><relativerisk>  <age> 92</age> <sex>0</sex> <cat>5</cat> <value>1.16284595054398</value></relativerisk><relativerisk>  <age> 92</age> <sex>0</sex> <cat>6</cat> <value>1.23578220866622</value></relativerisk><relativerisk>  <age> 92</age> <sex>0</sex> <cat>7</cat> <value>1.32052840008423</value></relativerisk><relativerisk>  <age> 92</age> <sex>0</sex> <cat>8</cat> <value>1.4195542563077</value></relativerisk><relativerisk>  <age> 92</age> <sex>0</sex> <cat>9</cat> <value>1.67443768239157</value></relativerisk><relativerisk>  <age> 92</age> <sex>1</sex> <cat>1</cat> <value>0.952035809658942</value></relativerisk><relativerisk>  <age> 92</age> <sex>1</sex> <cat>2</cat> <value>1</value></relativerisk><relativerisk>  <age> 92</age> <sex>1</sex> <cat>3</cat> <value>1.05844684549503</value></relativerisk><relativerisk>  <age> 92</age> <sex>1</sex> <cat>4</cat> <value>1.12980084618859</value></relativerisk><relativerisk>  <age> 92</age> <sex>1</sex> <cat>5</cat> <value>1.21437475042492</value></relativerisk><relativerisk>  <age> 92</age> <sex>1</sex> <cat>6</cat> <value>1.3139648592772</value></relativerisk><relativerisk>  <age> 92</age> <sex>1</sex> <cat>7</cat> <value>1.43155028232089</value></relativerisk><relativerisk>  <age> 92</age> <sex>1</sex> <cat>8</cat> <value>1.57127058841587</value></relativerisk><relativerisk>  <age> 92</age> <sex>1</sex> <cat>9</cat> <value>1.81020413055823</value></relativerisk><relativerisk>  <age> 93</age> <sex>0</sex> <cat>1</cat> <value>0.961551235432791</value></relativerisk><relativerisk>  <age> 93</age> <sex>0</sex> <cat>2</cat> <value>1</value></relativerisk><relativerisk>  <age> 93</age> <sex>0</sex> <cat>3</cat> <value>1.04563164469698</value></relativerisk><relativerisk>  <age> 93</age> <sex>0</sex> <cat>4</cat> <value>1.0996676039813</value></relativerisk><relativerisk>  <age> 93</age> <sex>0</sex> <cat>5</cat> <value>1.16261262811165</value></relativerisk><relativerisk>  <age> 93</age> <sex>0</sex> <cat>6</cat> <value>1.23569519997648</value></relativerisk><relativerisk>  <age> 93</age> <sex>0</sex> <cat>7</cat> <value>1.32080453674876</value></relativerisk><relativerisk>  <age> 93</age> <sex>0</sex> <cat>8</cat> <value>1.42051297591908</value></relativerisk><relativerisk>  <age> 93</age> <sex>0</sex> <cat>9</cat> <value>1.67872689657823</value></relativerisk><relativerisk>  <age> 93</age> <sex>1</sex> <cat>1</cat> <value>0.95220404008608</value></relativerisk><relativerisk>  <age> 93</age> <sex>1</sex> <cat>2</cat> <value>1</value></relativerisk><relativerisk>  <age> 93</age> <sex>1</sex> <cat>3</cat> <value>1.05826280786769</value></relativerisk><relativerisk>  <age> 93</age> <sex>1</sex> <cat>4</cat> <value>1.12942461648339</value></relativerisk><relativerisk>  <age> 93</age> <sex>1</sex> <cat>5</cat> <value>1.21381816856119</value></relativerisk><relativerisk>  <age> 93</age> <sex>1</sex> <cat>6</cat> <value>1.31326261765547</value></relativerisk><relativerisk>  <age> 93</age> <sex>1</sex> <cat>7</cat> <value>1.43076885460195</value></relativerisk><relativerisk>  <age> 93</age> <sex>1</sex> <cat>8</cat> <value>1.57052395432127</value></relativerisk><relativerisk>  <age> 93</age> <sex>1</sex> <cat>9</cat> <value>1.80989780198718</value></relativerisk><relativerisk>  <age> 94</age> <sex>0</sex> <cat>1</cat> <value>0.961664256694936</value></relativerisk><relativerisk>  <age> 94</age> <sex>0</sex> <cat>2</cat> <value>1</value></relativerisk><relativerisk>  <age> 94</age> <sex>0</sex> <cat>3</cat> <value>1.04556186146689</value></relativerisk><relativerisk>  <age> 94</age> <sex>0</sex> <cat>4</cat> <value>1.09960654531888</value></relativerisk><relativerisk>  <age> 94</age> <sex>0</sex> <cat>5</cat> <value>1.16268703720085</value></relativerisk><relativerisk>  <age> 94</age> <sex>0</sex> <cat>6</cat> <value>1.23609495701601</value></relativerisk><relativerisk>  <age> 94</age> <sex>0</sex> <cat>7</cat> <value>1.32180737242778</value></relativerisk><relativerisk>  <age> 94</age> <sex>0</sex> <cat>8</cat> <value>1.42252181101948</value></relativerisk><relativerisk>  <age> 94</age> <sex>0</sex> <cat>9</cat> <value>1.68516839606994</value></relativerisk><relativerisk>  <age> 94</age> <sex>1</sex> <cat>1</cat> <value>0.952400457138761</value></relativerisk><relativerisk>  <age> 94</age> <sex>1</sex> <cat>2</cat> <value>1</value></relativerisk><relativerisk>  <age> 94</age> <sex>1</sex> <cat>3</cat> <value>1.0580447632082</value></relativerisk><relativerisk>  <age> 94</age> <sex>1</sex> <cat>4</cat> <value>1.12897352384153</value></relativerisk><relativerisk>  <age> 94</age> <sex>1</sex> <cat>5</cat> <value>1.21313945734362</value></relativerisk><relativerisk>  <age> 94</age> <sex>1</sex> <cat>6</cat> <value>1.3123844758932</value></relativerisk><relativerisk>  <age> 94</age> <sex>1</sex> <cat>7</cat> <value>1.42975100195267</value></relativerisk><relativerisk>  <age> 94</age> <sex>1</sex> <cat>8</cat> <value>1.5694735302647</value></relativerisk><relativerisk>  <age> 94</age> <sex>1</sex> <cat>9</cat> <value>1.80918768678316</value></relativerisk><relativerisk>  <age> 95</age> <sex>0</sex> <cat>1</cat> <value>0.961710729616797</value></relativerisk><relativerisk>  <age> 95</age> <sex>0</sex> <cat>2</cat> <value>1</value></relativerisk><relativerisk>  <age> 95</age> <sex>0</sex> <cat>3</cat> <value>1.04558158090791</value></relativerisk><relativerisk>  <age> 95</age> <sex>0</sex> <cat>4</cat> <value>1.09975592429664</value></relativerisk><relativerisk>  <age> 95</age> <sex>0</sex> <cat>5</cat> <value>1.16313333650088</value></relativerisk><relativerisk>  <age> 95</age> <sex>0</sex> <cat>6</cat> <value>1.2370818601852</value></relativerisk><relativerisk>  <age> 95</age> <sex>0</sex> <cat>7</cat> <value>1.32368552362126</value></relativerisk><relativerisk>  <age> 95</age> <sex>0</sex> <cat>8</cat> <value>1.42579437564263</value></relativerisk><relativerisk>  <age> 95</age> <sex>0</sex> <cat>9</cat> <value>1.69420133660482</value></relativerisk><relativerisk>  <age> 95</age> <sex>1</sex> <cat>1</cat> <value>0.952621721140659</value></relativerisk><relativerisk>  <age> 95</age> <sex>1</sex> <cat>2</cat> <value>1</value></relativerisk><relativerisk>  <age> 95</age> <sex>1</sex> <cat>3</cat> <value>1.05779717527271</value></relativerisk><relativerisk>  <age> 95</age> <sex>1</sex> <cat>4</cat> <value>1.12845805060918</value></relativerisk><relativerisk>  <age> 95</age> <sex>1</sex> <cat>5</cat> <value>1.21235700646354</value></relativerisk><relativerisk>  <age> 95</age> <sex>1</sex> <cat>6</cat> <value>1.31135915088522</value></relativerisk><relativerisk>  <age> 95</age> <sex>1</sex> <cat>7</cat> <value>1.42853896127357</value></relativerisk><relativerisk>  <age> 95</age> <sex>1</sex> <cat>8</cat> <value>1.56817935924431</value></relativerisk><relativerisk>  <age> 95</age> <sex>1</sex> <cat>9</cat> <value>1.80816908447801</value></relativerisk></relrisksfromriskfactor_categorical>
