# Supplementary material for: Identification of differences in health impact modelling of salt reduction
Source: PLoS One. 2017 Nov 28;12(11):e0186760. doi: 10.1371/journal.pone.0186760 (PMC5705127; doi:10.1371/journal.pone.0186760)
Supplement: S6 Data — (ZIP) [file pone.0186760.s006.zip › RRframe/Reference_Data/Diseases/IHD/Relative_Risks_From_Risk_Factor/RR_IHD_RRframe_+_RRframe_alt-SBP8.xml]

<?xml version="1.0" ?> <relrisksfromriskfactor_categorical><relativerisk>  <age> 0</age> <sex>0</sex> <cat>1</cat> <value>0.954220290938225</value></relativerisk><relativerisk>  <age> 0</age> <sex>0</sex> <cat>2</cat> <value>1.15316535504398</value></relativerisk><relativerisk>  <age> 0</age> <sex>0</sex> <cat>3</cat> <value>1.61622179473785</value></relativerisk><relativerisk>  <age> 0</age> <sex>0</sex> <cat>4</cat> <value>2.28128359857952</value></relativerisk><relativerisk>  <age> 0</age> <sex>0</sex> <cat>5</cat> <value>0.939317544508243</value></relativerisk><relativerisk>  <age> 0</age> <sex>0</sex> <cat>6</cat> <value>1.11530149188997</value></relativerisk><relativerisk>  <age> 0</age> <sex>0</sex> <cat>7</cat> <value>1.50551688562394</value></relativerisk><relativerisk>  <age> 0</age> <sex>0</sex> <cat>8</cat> <value>1.98606271994973</value></relativerisk><relativerisk>  <age> 0</age> <sex>1</sex> <cat>1</cat> <value>0.853585491681869</value></relativerisk><relativerisk>  <age> 0</age> <sex>1</sex> <cat>2</cat> <value>1.12365897273931</value></relativerisk><relativerisk>  <age> 0</age> <sex>1</sex> <cat>3</cat> <value>1.67656100729121</value></relativerisk><relativerisk>  <age> 0</age> <sex>1</sex> <cat>4</cat> <value>2.26567207600591</value></relativerisk><relativerisk>  <age> 0</age> <sex>1</sex> <cat>5</cat> <value>0.84563762392432</value></relativerisk><relativerisk>  <age> 0</age> <sex>1</sex> <cat>6</cat> <value>1.08784193894447</value></relativerisk><relativerisk>  <age> 0</age> <sex>1</sex> <cat>7</cat> <value>1.57405751394175</value></relativerisk><relativerisk>  <age> 0</age> <sex>1</sex> <cat>8</cat> <value>2.03302587391323</value></relativerisk><relativerisk>  <age> 1</age> <sex>0</sex> <cat>1</cat> <value>0.954220290938225</value></relativerisk><relativerisk>  <age> 1</age> <sex>0</sex> <cat>2</cat> <value>1.15316535504398</value></relativerisk><relativerisk>  <age> 1</age> <sex>0</sex> <cat>3</cat> <value>1.61622179473785</value></relativerisk><relativerisk>  <age> 1</age> <sex>0</sex> <cat>4</cat> <value>2.28128359857952</value></relativerisk><relativerisk>  <age> 1</age> <sex>0</sex> <cat>5</cat> <value>0.939317544508243</value></relativerisk><relativerisk>  <age> 1</age> <sex>0</sex> <cat>6</cat> <value>1.11530149188997</value></relativerisk><relativerisk>  <age> 1</age> <sex>0</sex> <cat>7</cat> <value>1.50551688562394</value></relativerisk><relativerisk>  <age> 1</age> <sex>0</sex> <cat>8</cat> <value>1.98606271994973</value></relativerisk><relativerisk>  <age> 1</age> <sex>1</sex> <cat>1</cat> <value>0.853585491681869</value></relativerisk><relativerisk>  <age> 1</age> <sex>1</sex> <cat>2</cat> <value>1.12365897273931</value></relativerisk><relativerisk>  <age> 1</age> <sex>1</sex> <cat>3</cat> <value>1.67656100729121</value></relativerisk><relativerisk>  <age> 1</age> <sex>1</sex> <cat>4</cat> <value>2.26567207600591</value></relativerisk><relativerisk>  <age> 1</age> <sex>1</sex> <cat>5</cat> <value>0.84563762392432</value></relativerisk><relativerisk>  <age> 1</age> <sex>1</sex> <cat>6</cat> <value>1.08784193894447</value></relativerisk><relativerisk>  <age> 1</age> <sex>1</sex> <cat>7</cat> <value>1.57405751394175</value></relativerisk><relativerisk>  <age> 1</age> <sex>1</sex> <cat>8</cat> <value>2.03302587391323</value></relativerisk><relativerisk>  <age> 2</age> <sex>0</sex> <cat>1</cat> <value>0.954220290938225</value></relativerisk><relativerisk>  <age> 2</age> <sex>0</sex> <cat>2</cat> <value>1.15316535504398</value></relativerisk><relativerisk>  <age> 2</age> <sex>0</sex> <cat>3</cat> <value>1.61622179473785</value></relativerisk><relativerisk>  <age> 2</age> <sex>0</sex> <cat>4</cat> <value>2.28128359857952</value></relativerisk><relativerisk>  <age> 2</age> <sex>0</sex> <cat>5</cat> <value>0.939317544508243</value></relativerisk><relativerisk>  <age> 2</age> <sex>0</sex> <cat>6</cat> <value>1.11530149188997</value></relativerisk><relativerisk>  <age> 2</age> <sex>0</sex> <cat>7</cat> <value>1.50551688562394</value></relativerisk><relativerisk>  <age> 2</age> <sex>0</sex> <cat>8</cat> <value>1.98606271994973</value></relativerisk><relativerisk>  <age> 2</age> <sex>1</sex> <cat>1</cat> <value>0.853585491681869</value></relativerisk><relativerisk>  <age> 2</age> <sex>1</sex> <cat>2</cat> <value>1.12365897273931</value></relativerisk><relativerisk>  <age> 2</age> <sex>1</sex> <cat>3</cat> <value>1.67656100729121</value></relativerisk><relativerisk>  <age> 2</age> <sex>1</sex> <cat>4</cat> <value>2.26567207600591</value></relativerisk><relativerisk>  <age> 2</age> <sex>1</sex> <cat>5</cat> <value>0.84563762392432</value></relativerisk><relativerisk>  <age> 2</age> <sex>1</sex> <cat>6</cat> <value>1.08784193894447</value></relativerisk><relativerisk>  <age> 2</age> <sex>1</sex> <cat>7</cat> <value>1.57405751394175</value></relativerisk><relativerisk>  <age> 2</age> <sex>1</sex> <cat>8</cat> <value>2.03302587391323</value></relativerisk><relativerisk>  <age> 3</age> <sex>0</sex> <cat>1</cat> <value>0.954220290938225</value></relativerisk><relativerisk>  <age> 3</age> <sex>0</sex> <cat>2</cat> <value>1.15316535504398</value></relativerisk><relativerisk>  <age> 3</age> <sex>0</sex> <cat>3</cat> <value>1.61622179473785</value></relativerisk><relativerisk>  <age> 3</age> <sex>0</sex> <cat>4</cat> <value>2.28128359857952</value></relativerisk><relativerisk>  <age> 3</age> <sex>0</sex> <cat>5</cat> <value>0.939317544508243</value></relativerisk><relativerisk>  <age> 3</age> <sex>0</sex> <cat>6</cat> <value>1.11530149188997</value></relativerisk><relativerisk>  <age> 3</age> <sex>0</sex> <cat>7</cat> <value>1.50551688562394</value></relativerisk><relativerisk>  <age> 3</age> <sex>0</sex> <cat>8</cat> <value>1.98606271994973</value></relativerisk><relativerisk>  <age> 3</age> <sex>1</sex> <cat>1</cat> <value>0.853585491681869</value></relativerisk><relativerisk>  <age> 3</age> <sex>1</sex> <cat>2</cat> <value>1.12365897273931</value></relativerisk><relativerisk>  <age> 3</age> <sex>1</sex> <cat>3</cat> <value>1.67656100729121</value></relativerisk><relativerisk>  <age> 3</age> <sex>1</sex> <cat>4</cat> <value>2.26567207600591</value></relativerisk><relativerisk>  <age> 3</age> <sex>1</sex> <cat>5</cat> <value>0.84563762392432</value></relativerisk><relativerisk>  <age> 3</age> <sex>1</sex> <cat>6</cat> <value>1.08784193894447</value></relativerisk><relativerisk>  <age> 3</age> <sex>1</sex> <cat>7</cat> <value>1.57405751394175</value></relativerisk><relativerisk>  <age> 3</age> <sex>1</sex> <cat>8</cat> <value>2.03302587391323</value></relativerisk><relativerisk>  <age> 4</age> <sex>0</sex> <cat>1</cat> <value>0.954220290938225</value></relativerisk><relativerisk>  <age> 4</age> <sex>0</sex> <cat>2</cat> <value>1.15316535504398</value></relativerisk><relativerisk>  <age> 4</age> <sex>0</sex> <cat>3</cat> <value>1.61622179473785</value></relativerisk><relativerisk>  <age> 4</age> <sex>0</sex> <cat>4</cat> <value>2.28128359857952</value></relativerisk><relativerisk>  <age> 4</age> <sex>0</sex> <cat>5</cat> <value>0.939317544508243</value></relativerisk><relativerisk>  <age> 4</age> <sex>0</sex> <cat>6</cat> <value>1.11530149188997</value></relativerisk><relativerisk>  <age> 4</age> <sex>0</sex> <cat>7</cat> <value>1.50551688562394</value></relativerisk><relativerisk>  <age> 4</age> <sex>0</sex> <cat>8</cat> <value>1.98606271994973</value></relativerisk><relativerisk>  <age> 4</age> <sex>1</sex> <cat>1</cat> <value>0.853585491681869</value></relativerisk><relativerisk>  <age> 4</age> <sex>1</sex> <cat>2</cat> <value>1.12365897273931</value></relativerisk><relativerisk>  <age> 4</age> <sex>1</sex> <cat>3</cat> <value>1.67656100729121</value></relativerisk><relativerisk>  <age> 4</age> <sex>1</sex> <cat>4</cat> <value>2.26567207600591</value></relativerisk><relativerisk>  <age> 4</age> <sex>1</sex> <cat>5</cat> <value>0.84563762392432</value></relativerisk><relativerisk>  <age> 4</age> <sex>1</sex> <cat>6</cat> <value>1.08784193894447</value></relativerisk><relativerisk>  <age> 4</age> <sex>1</sex> <cat>7</cat> <value>1.57405751394175</value></relativerisk><relativerisk>  <age> 4</age> <sex>1</sex> <cat>8</cat> <value>2.03302587391323</value></relativerisk><relativerisk>  <age> 5</age> <sex>0</sex> <cat>1</cat> <value>0.954220290938225</value></relativerisk><relativerisk>  <age> 5</age> <sex>0</sex> <cat>2</cat> <value>1.15316535504398</value></relativerisk><relativerisk>  <age> 5</age> <sex>0</sex> <cat>3</cat> <value>1.61622179473785</value></relativerisk><relativerisk>  <age> 5</age> <sex>0</sex> <cat>4</cat> <value>2.28128359857952</value></relativerisk><relativerisk>  <age> 5</age> <sex>0</sex> <cat>5</cat> <value>0.939317544508243</value></relativerisk><relativerisk>  <age> 5</age> <sex>0</sex> <cat>6</cat> <value>1.11530149188997</value></relativerisk><relativerisk>  <age> 5</age> <sex>0</sex> <cat>7</cat> <value>1.50551688562394</value></relativerisk><relativerisk>  <age> 5</age> <sex>0</sex> <cat>8</cat> <value>1.98606271994973</value></relativerisk><relativerisk>  <age> 5</age> <sex>1</sex> <cat>1</cat> <value>0.853585491681869</value></relativerisk><relativerisk>  <age> 5</age> <sex>1</sex> <cat>2</cat> <value>1.12365897273931</value></relativerisk><relativerisk>  <age> 5</age> <sex>1</sex> <cat>3</cat> <value>1.67656100729121</value></relativerisk><relativerisk>  <age> 5</age> <sex>1</sex> <cat>4</cat> <value>2.26567207600591</value></relativerisk><relativerisk>  <age> 5</age> <sex>1</sex> <cat>5</cat> <value>0.84563762392432</value></relativerisk><relativerisk>  <age> 5</age> <sex>1</sex> <cat>6</cat> <value>1.08784193894447</value></relativerisk><relativerisk>  <age> 5</age> <sex>1</sex> <cat>7</cat> <value>1.57405751394175</value></relativerisk><relativerisk>  <age> 5</age> <sex>1</sex> <cat>8</cat> <value>2.03302587391323</value></relativerisk><relativerisk>  <age> 6</age> <sex>0</sex> <cat>1</cat> <value>0.954220290938225</value></relativerisk><relativerisk>  <age> 6</age> <sex>0</sex> <cat>2</cat> <value>1.15316535504398</value></relativerisk><relativerisk>  <age> 6</age> <sex>0</sex> <cat>3</cat> <value>1.61622179473785</value></relativerisk><relativerisk>  <age> 6</age> <sex>0</sex> <cat>4</cat> <value>2.28128359857952</value></relativerisk><relativerisk>  <age> 6</age> <sex>0</sex> <cat>5</cat> <value>0.939317544508243</value></relativerisk><relativerisk>  <age> 6</age> <sex>0</sex> <cat>6</cat> <value>1.11530149188997</value></relativerisk><relativerisk>  <age> 6</age> <sex>0</sex> <cat>7</cat> <value>1.50551688562394</value></relativerisk><relativerisk>  <age> 6</age> <sex>0</sex> <cat>8</cat> <value>1.98606271994973</value></relativerisk><relativerisk>  <age> 6</age> <sex>1</sex> <cat>1</cat> <value>0.853585491681869</value></relativerisk><relativerisk>  <age> 6</age> <sex>1</sex> <cat>2</cat> <value>1.12365897273931</value></relativerisk><relativerisk>  <age> 6</age> <sex>1</sex> <cat>3</cat> <value>1.67656100729121</value></relativerisk><relativerisk>  <age> 6</age> <sex>1</sex> <cat>4</cat> <value>2.26567207600591</value></relativerisk><relativerisk>  <age> 6</age> <sex>1</sex> <cat>5</cat> <value>0.84563762392432</value></relativerisk><relativerisk>  <age> 6</age> <sex>1</sex> <cat>6</cat> <value>1.08784193894447</value></relativerisk><relativerisk>  <age> 6</age> <sex>1</sex> <cat>7</cat> <value>1.57405751394175</value></relativerisk><relativerisk>  <age> 6</age> <sex>1</sex> <cat>8</cat> <value>2.03302587391323</value></relativerisk><relativerisk>  <age> 7</age> <sex>0</sex> <cat>1</cat> <value>0.954220290938225</value></relativerisk><relativerisk>  <age> 7</age> <sex>0</sex> <cat>2</cat> <value>1.15316535504398</value></relativerisk><relativerisk>  <age> 7</age> <sex>0</sex> <cat>3</cat> <value>1.61622179473785</value></relativerisk><relativerisk>  <age> 7</age> <sex>0</sex> <cat>4</cat> <value>2.28128359857952</value></relativerisk><relativerisk>  <age> 7</age> <sex>0</sex> <cat>5</cat> <value>0.939317544508243</value></relativerisk><relativerisk>  <age> 7</age> <sex>0</sex> <cat>6</cat> <value>1.11530149188997</value></relativerisk><relativerisk>  <age> 7</age> <sex>0</sex> <cat>7</cat> <value>1.50551688562394</value></relativerisk><relativerisk>  <age> 7</age> <sex>0</sex> <cat>8</cat> <value>1.98606271994973</value></relativerisk><relativerisk>  <age> 7</age> <sex>1</sex> <cat>1</cat> <value>0.853585491681869</value></relativerisk><relativerisk>  <age> 7</age> <sex>1</sex> <cat>2</cat> <value>1.12365897273931</value></relativerisk><relativerisk>  <age> 7</age> <sex>1</sex> <cat>3</cat> <value>1.67656100729121</value></relativerisk><relativerisk>  <age> 7</age> <sex>1</sex> <cat>4</cat> <value>2.26567207600591</value></relativerisk><relativerisk>  <age> 7</age> <sex>1</sex> <cat>5</cat> <value>0.84563762392432</value></relativerisk><relativerisk>  <age> 7</age> <sex>1</sex> <cat>6</cat> <value>1.08784193894447</value></relativerisk><relativerisk>  <age> 7</age> <sex>1</sex> <cat>7</cat> <value>1.57405751394175</value></relativerisk><relativerisk>  <age> 7</age> <sex>1</sex> <cat>8</cat> <value>2.03302587391323</value></relativerisk><relativerisk>  <age> 8</age> <sex>0</sex> <cat>1</cat> <value>0.954220290938225</value></relativerisk><relativerisk>  <age> 8</age> <sex>0</sex> <cat>2</cat> <value>1.15316535504398</value></relativerisk><relativerisk>  <age> 8</age> <sex>0</sex> <cat>3</cat> <value>1.61622179473785</value></relativerisk><relativerisk>  <age> 8</age> <sex>0</sex> <cat>4</cat> <value>2.28128359857952</value></relativerisk><relativerisk>  <age> 8</age> <sex>0</sex> <cat>5</cat> <value>0.939317544508243</value></relativerisk><relativerisk>  <age> 8</age> <sex>0</sex> <cat>6</cat> <value>1.11530149188997</value></relativerisk><relativerisk>  <age> 8</age> <sex>0</sex> <cat>7</cat> <value>1.50551688562394</value></relativerisk><relativerisk>  <age> 8</age> <sex>0</sex> <cat>8</cat> <value>1.98606271994973</value></relativerisk><relativerisk>  <age> 8</age> <sex>1</sex> <cat>1</cat> <value>0.853585491681869</value></relativerisk><relativerisk>  <age> 8</age> <sex>1</sex> <cat>2</cat> <value>1.12365897273931</value></relativerisk><relativerisk>  <age> 8</age> <sex>1</sex> <cat>3</cat> <value>1.67656100729121</value></relativerisk><relativerisk>  <age> 8</age> <sex>1</sex> <cat>4</cat> <value>2.26567207600591</value></relativerisk><relativerisk>  <age> 8</age> <sex>1</sex> <cat>5</cat> <value>0.84563762392432</value></relativerisk><relativerisk>  <age> 8</age> <sex>1</sex> <cat>6</cat> <value>1.08784193894447</value></relativerisk><relativerisk>  <age> 8</age> <sex>1</sex> <cat>7</cat> <value>1.57405751394175</value></relativerisk><relativerisk>  <age> 8</age> <sex>1</sex> <cat>8</cat> <value>2.03302587391323</value></relativerisk><relativerisk>  <age> 9</age> <sex>0</sex> <cat>1</cat> <value>0.954220290938225</value></relativerisk><relativerisk>  <age> 9</age> <sex>0</sex> <cat>2</cat> <value>1.15316535504398</value></relativerisk><relativerisk>  <age> 9</age> <sex>0</sex> <cat>3</cat> <value>1.61622179473785</value></relativerisk><relativerisk>  <age> 9</age> <sex>0</sex> <cat>4</cat> <value>2.28128359857952</value></relativerisk><relativerisk>  <age> 9</age> <sex>0</sex> <cat>5</cat> <value>0.939317544508243</value></relativerisk><relativerisk>  <age> 9</age> <sex>0</sex> <cat>6</cat> <value>1.11530149188997</value></relativerisk><relativerisk>  <age> 9</age> <sex>0</sex> <cat>7</cat> <value>1.50551688562394</value></relativerisk><relativerisk>  <age> 9</age> <sex>0</sex> <cat>8</cat> <value>1.98606271994973</value></relativerisk><relativerisk>  <age> 9</age> <sex>1</sex> <cat>1</cat> <value>0.853585491681869</value></relativerisk><relativerisk>  <age> 9</age> <sex>1</sex> <cat>2</cat> <value>1.12365897273931</value></relativerisk><relativerisk>  <age> 9</age> <sex>1</sex> <cat>3</cat> <value>1.67656100729121</value></relativerisk><relativerisk>  <age> 9</age> <sex>1</sex> <cat>4</cat> <value>2.26567207600591</value></relativerisk><relativerisk>  <age> 9</age> <sex>1</sex> <cat>5</cat> <value>0.84563762392432</value></relativerisk><relativerisk>  <age> 9</age> <sex>1</sex> <cat>6</cat> <value>1.08784193894447</value></relativerisk><relativerisk>  <age> 9</age> <sex>1</sex> <cat>7</cat> <value>1.57405751394175</value></relativerisk><relativerisk>  <age> 9</age> <sex>1</sex> <cat>8</cat> <value>2.03302587391323</value></relativerisk><relativerisk>  <age> 10</age> <sex>0</sex> <cat>1</cat> <value>0.954220290938225</value></relativerisk><relativerisk>  <age> 10</age> <sex>0</sex> <cat>2</cat> <value>1.15316535504398</value></relativerisk><relativerisk>  <age> 10</age> <sex>0</sex> <cat>3</cat> <value>1.61622179473785</value></relativerisk><relativerisk>  <age> 10</age> <sex>0</sex> <cat>4</cat> <value>2.28128359857952</value></relativerisk><relativerisk>  <age> 10</age> <sex>0</sex> <cat>5</cat> <value>0.939317544508243</value></relativerisk><relativerisk>  <age> 10</age> <sex>0</sex> <cat>6</cat> <value>1.11530149188997</value></relativerisk><relativerisk>  <age> 10</age> <sex>0</sex> <cat>7</cat> <value>1.50551688562394</value></relativerisk><relativerisk>  <age> 10</age> <sex>0</sex> <cat>8</cat> <value>1.98606271994973</value></relativerisk><relativerisk>  <age> 10</age> <sex>1</sex> <cat>1</cat> <value>0.853585491681869</value></relativerisk><relativerisk>  <age> 10</age> <sex>1</sex> <cat>2</cat> <value>1.12365897273931</value></relativerisk><relativerisk>  <age> 10</age> <sex>1</sex> <cat>3</cat> <value>1.67656100729121</value></relativerisk><relativerisk>  <age> 10</age> <sex>1</sex> <cat>4</cat> <value>2.26567207600591</value></relativerisk><relativerisk>  <age> 10</age> <sex>1</sex> <cat>5</cat> <value>0.84563762392432</value></relativerisk><relativerisk>  <age> 10</age> <sex>1</sex> <cat>6</cat> <value>1.08784193894447</value></relativerisk><relativerisk>  <age> 10</age> <sex>1</sex> <cat>7</cat> <value>1.57405751394175</value></relativerisk><relativerisk>  <age> 10</age> <sex>1</sex> <cat>8</cat> <value>2.03302587391323</value></relativerisk><relativerisk>  <age> 11</age> <sex>0</sex> <cat>1</cat> <value>0.954220290938225</value></relativerisk><relativerisk>  <age> 11</age> <sex>0</sex> <cat>2</cat> <value>1.15316535504398</value></relativerisk><relativerisk>  <age> 11</age> <sex>0</sex> <cat>3</cat> <value>1.61622179473785</value></relativerisk><relativerisk>  <age> 11</age> <sex>0</sex> <cat>4</cat> <value>2.28128359857952</value></relativerisk><relativerisk>  <age> 11</age> <sex>0</sex> <cat>5</cat> <value>0.939317544508243</value></relativerisk><relativerisk>  <age> 11</age> <sex>0</sex> <cat>6</cat> <value>1.11530149188997</value></relativerisk><relativerisk>  <age> 11</age> <sex>0</sex> <cat>7</cat> <value>1.50551688562394</value></relativerisk><relativerisk>  <age> 11</age> <sex>0</sex> <cat>8</cat> <value>1.98606271994973</value></relativerisk><relativerisk>  <age> 11</age> <sex>1</sex> <cat>1</cat> <value>0.853585491681869</value></relativerisk><relativerisk>  <age> 11</age> <sex>1</sex> <cat>2</cat> <value>1.12365897273931</value></relativerisk><relativerisk>  <age> 11</age> <sex>1</sex> <cat>3</cat> <value>1.67656100729121</value></relativerisk><relativerisk>  <age> 11</age> <sex>1</sex> <cat>4</cat> <value>2.26567207600591</value></relativerisk><relativerisk>  <age> 11</age> <sex>1</sex> <cat>5</cat> <value>0.84563762392432</value></relativerisk><relativerisk>  <age> 11</age> <sex>1</sex> <cat>6</cat> <value>1.08784193894447</value></relativerisk><relativerisk>  <age> 11</age> <sex>1</sex> <cat>7</cat> <value>1.57405751394175</value></relativerisk><relativerisk>  <age> 11</age> <sex>1</sex> <cat>8</cat> <value>2.03302587391323</value></relativerisk><relativerisk>  <age> 12</age> <sex>0</sex> <cat>1</cat> <value>0.954220290938225</value></relativerisk><relativerisk>  <age> 12</age> <sex>0</sex> <cat>2</cat> <value>1.15316535504398</value></relativerisk><relativerisk>  <age> 12</age> <sex>0</sex> <cat>3</cat> <value>1.61622179473785</value></relativerisk><relativerisk>  <age> 12</age> <sex>0</sex> <cat>4</cat> <value>2.28128359857952</value></relativerisk><relativerisk>  <age> 12</age> <sex>0</sex> <cat>5</cat> <value>0.939317544508243</value></relativerisk><relativerisk>  <age> 12</age> <sex>0</sex> <cat>6</cat> <value>1.11530149188997</value></relativerisk><relativerisk>  <age> 12</age> <sex>0</sex> <cat>7</cat> <value>1.50551688562394</value></relativerisk><relativerisk>  <age> 12</age> <sex>0</sex> <cat>8</cat> <value>1.98606271994973</value></relativerisk><relativerisk>  <age> 12</age> <sex>1</sex> <cat>1</cat> <value>0.853585491681869</value></relativerisk><relativerisk>  <age> 12</age> <sex>1</sex> <cat>2</cat> <value>1.12365897273931</value></relativerisk><relativerisk>  <age> 12</age> <sex>1</sex> <cat>3</cat> <value>1.67656100729121</value></relativerisk><relativerisk>  <age> 12</age> <sex>1</sex> <cat>4</cat> <value>2.26567207600591</value></relativerisk><relativerisk>  <age> 12</age> <sex>1</sex> <cat>5</cat> <value>0.84563762392432</value></relativerisk><relativerisk>  <age> 12</age> <sex>1</sex> <cat>6</cat> <value>1.08784193894447</value></relativerisk><relativerisk>  <age> 12</age> <sex>1</sex> <cat>7</cat> <value>1.57405751394175</value></relativerisk><relativerisk>  <age> 12</age> <sex>1</sex> <cat>8</cat> <value>2.03302587391323</value></relativerisk><relativerisk>  <age> 13</age> <sex>0</sex> <cat>1</cat> <value>0.954220290938225</value></relativerisk><relativerisk>  <age> 13</age> <sex>0</sex> <cat>2</cat> <value>1.15316535504398</value></relativerisk><relativerisk>  <age> 13</age> <sex>0</sex> <cat>3</cat> <value>1.61622179473785</value></relativerisk><relativerisk>  <age> 13</age> <sex>0</sex> <cat>4</cat> <value>2.28128359857952</value></relativerisk><relativerisk>  <age> 13</age> <sex>0</sex> <cat>5</cat> <value>0.939317544508243</value></relativerisk><relativerisk>  <age> 13</age> <sex>0</sex> <cat>6</cat> <value>1.11530149188997</value></relativerisk><relativerisk>  <age> 13</age> <sex>0</sex> <cat>7</cat> <value>1.50551688562394</value></relativerisk><relativerisk>  <age> 13</age> <sex>0</sex> <cat>8</cat> <value>1.98606271994973</value></relativerisk><relativerisk>  <age> 13</age> <sex>1</sex> <cat>1</cat> <value>0.853585491681869</value></relativerisk><relativerisk>  <age> 13</age> <sex>1</sex> <cat>2</cat> <value>1.12365897273931</value></relativerisk><relativerisk>  <age> 13</age> <sex>1</sex> <cat>3</cat> <value>1.67656100729121</value></relativerisk><relativerisk>  <age> 13</age> <sex>1</sex> <cat>4</cat> <value>2.26567207600591</value></relativerisk><relativerisk>  <age> 13</age> <sex>1</sex> <cat>5</cat> <value>0.84563762392432</value></relativerisk><relativerisk>  <age> 13</age> <sex>1</sex> <cat>6</cat> <value>1.08784193894447</value></relativerisk><relativerisk>  <age> 13</age> <sex>1</sex> <cat>7</cat> <value>1.57405751394175</value></relativerisk><relativerisk>  <age> 13</age> <sex>1</sex> <cat>8</cat> <value>2.03302587391323</value></relativerisk><relativerisk>  <age> 14</age> <sex>0</sex> <cat>1</cat> <value>0.954220290938225</value></relativerisk><relativerisk>  <age> 14</age> <sex>0</sex> <cat>2</cat> <value>1.15316535504398</value></relativerisk><relativerisk>  <age> 14</age> <sex>0</sex> <cat>3</cat> <value>1.61622179473785</value></relativerisk><relativerisk>  <age> 14</age> <sex>0</sex> <cat>4</cat> <value>2.28128359857952</value></relativerisk><relativerisk>  <age> 14</age> <sex>0</sex> <cat>5</cat> <value>0.939317544508243</value></relativerisk><relativerisk>  <age> 14</age> <sex>0</sex> <cat>6</cat> <value>1.11530149188997</value></relativerisk><relativerisk>  <age> 14</age> <sex>0</sex> <cat>7</cat> <value>1.50551688562394</value></relativerisk><relativerisk>  <age> 14</age> <sex>0</sex> <cat>8</cat> <value>1.98606271994973</value></relativerisk><relativerisk>  <age> 14</age> <sex>1</sex> <cat>1</cat> <value>0.853585491681869</value></relativerisk><relativerisk>  <age> 14</age> <sex>1</sex> <cat>2</cat> <value>1.12365897273931</value></relativerisk><relativerisk>  <age> 14</age> <sex>1</sex> <cat>3</cat> <value>1.67656100729121</value></relativerisk><relativerisk>  <age> 14</age> <sex>1</sex> <cat>4</cat> <value>2.26567207600591</value></relativerisk><relativerisk>  <age> 14</age> <sex>1</sex> <cat>5</cat> <value>0.84563762392432</value></relativerisk><relativerisk>  <age> 14</age> <sex>1</sex> <cat>6</cat> <value>1.08784193894447</value></relativerisk><relativerisk>  <age> 14</age> <sex>1</sex> <cat>7</cat> <value>1.57405751394175</value></relativerisk><relativerisk>  <age> 14</age> <sex>1</sex> <cat>8</cat> <value>2.03302587391323</value></relativerisk><relativerisk>  <age> 15</age> <sex>0</sex> <cat>1</cat> <value>0.954220290938225</value></relativerisk><relativerisk>  <age> 15</age> <sex>0</sex> <cat>2</cat> <value>1.15316535504398</value></relativerisk><relativerisk>  <age> 15</age> <sex>0</sex> <cat>3</cat> <value>1.61622179473785</value></relativerisk><relativerisk>  <age> 15</age> <sex>0</sex> <cat>4</cat> <value>2.28128359857952</value></relativerisk><relativerisk>  <age> 15</age> <sex>0</sex> <cat>5</cat> <value>0.939317544508243</value></relativerisk><relativerisk>  <age> 15</age> <sex>0</sex> <cat>6</cat> <value>1.11530149188997</value></relativerisk><relativerisk>  <age> 15</age> <sex>0</sex> <cat>7</cat> <value>1.50551688562394</value></relativerisk><relativerisk>  <age> 15</age> <sex>0</sex> <cat>8</cat> <value>1.98606271994973</value></relativerisk><relativerisk>  <age> 15</age> <sex>1</sex> <cat>1</cat> <value>0.853585491681869</value></relativerisk><relativerisk>  <age> 15</age> <sex>1</sex> <cat>2</cat> <value>1.12365897273931</value></relativerisk><relativerisk>  <age> 15</age> <sex>1</sex> <cat>3</cat> <value>1.67656100729121</value></relativerisk><relativerisk>  <age> 15</age> <sex>1</sex> <cat>4</cat> <value>2.26567207600591</value></relativerisk><relativerisk>  <age> 15</age> <sex>1</sex> <cat>5</cat> <value>0.84563762392432</value></relativerisk><relativerisk>  <age> 15</age> <sex>1</sex> <cat>6</cat> <value>1.08784193894447</value></relativerisk><relativerisk>  <age> 15</age> <sex>1</sex> <cat>7</cat> <value>1.57405751394175</value></relativerisk><relativerisk>  <age> 15</age> <sex>1</sex> <cat>8</cat> <value>2.03302587391323</value></relativerisk><relativerisk>  <age> 16</age> <sex>0</sex> <cat>1</cat> <value>0.954220290938225</value></relativerisk><relativerisk>  <age> 16</age> <sex>0</sex> <cat>2</cat> <value>1.15316535504398</value></relativerisk><relativerisk>  <age> 16</age> <sex>0</sex> <cat>3</cat> <value>1.61622179473785</value></relativerisk><relativerisk>  <age> 16</age> <sex>0</sex> <cat>4</cat> <value>2.28128359857952</value></relativerisk><relativerisk>  <age> 16</age> <sex>0</sex> <cat>5</cat> <value>0.939317544508243</value></relativerisk><relativerisk>  <age> 16</age> <sex>0</sex> <cat>6</cat> <value>1.11530149188997</value></relativerisk><relativerisk>  <age> 16</age> <sex>0</sex> <cat>7</cat> <value>1.50551688562394</value></relativerisk><relativerisk>  <age> 16</age> <sex>0</sex> <cat>8</cat> <value>1.98606271994973</value></relativerisk><relativerisk>  <age> 16</age> <sex>1</sex> <cat>1</cat> <value>0.853585491681869</value></relativerisk><relativerisk>  <age> 16</age> <sex>1</sex> <cat>2</cat> <value>1.12365897273931</value></relativerisk><relativerisk>  <age> 16</age> <sex>1</sex> <cat>3</cat> <value>1.67656100729121</value></relativerisk><relativerisk>  <age> 16</age> <sex>1</sex> <cat>4</cat> <value>2.26567207600591</value></relativerisk><relativerisk>  <age> 16</age> <sex>1</sex> <cat>5</cat> <value>0.84563762392432</value></relativerisk><relativerisk>  <age> 16</age> <sex>1</sex> <cat>6</cat> <value>1.08784193894447</value></relativerisk><relativerisk>  <age> 16</age> <sex>1</sex> <cat>7</cat> <value>1.57405751394175</value></relativerisk><relativerisk>  <age> 16</age> <sex>1</sex> <cat>8</cat> <value>2.03302587391323</value></relativerisk><relativerisk>  <age> 17</age> <sex>0</sex> <cat>1</cat> <value>0.954220290938225</value></relativerisk><relativerisk>  <age> 17</age> <sex>0</sex> <cat>2</cat> <value>1.15316535504398</value></relativerisk><relativerisk>  <age> 17</age> <sex>0</sex> <cat>3</cat> <value>1.61622179473785</value></relativerisk><relativerisk>  <age> 17</age> <sex>0</sex> <cat>4</cat> <value>2.28128359857952</value></relativerisk><relativerisk>  <age> 17</age> <sex>0</sex> <cat>5</cat> <value>0.939317544508243</value></relativerisk><relativerisk>  <age> 17</age> <sex>0</sex> <cat>6</cat> <value>1.11530149188997</value></relativerisk><relativerisk>  <age> 17</age> <sex>0</sex> <cat>7</cat> <value>1.50551688562394</value></relativerisk><relativerisk>  <age> 17</age> <sex>0</sex> <cat>8</cat> <value>1.98606271994973</value></relativerisk><relativerisk>  <age> 17</age> <sex>1</sex> <cat>1</cat> <value>0.853585491681869</value></relativerisk><relativerisk>  <age> 17</age> <sex>1</sex> <cat>2</cat> <value>1.12365897273931</value></relativerisk><relativerisk>  <age> 17</age> <sex>1</sex> <cat>3</cat> <value>1.67656100729121</value></relativerisk><relativerisk>  <age> 17</age> <sex>1</sex> <cat>4</cat> <value>2.26567207600591</value></relativerisk><relativerisk>  <age> 17</age> <sex>1</sex> <cat>5</cat> <value>0.84563762392432</value></relativerisk><relativerisk>  <age> 17</age> <sex>1</sex> <cat>6</cat> <value>1.08784193894447</value></relativerisk><relativerisk>  <age> 17</age> <sex>1</sex> <cat>7</cat> <value>1.57405751394175</value></relativerisk><relativerisk>  <age> 17</age> <sex>1</sex> <cat>8</cat> <value>2.03302587391323</value></relativerisk><relativerisk>  <age> 18</age> <sex>0</sex> <cat>1</cat> <value>0.954220290938225</value></relativerisk><relativerisk>  <age> 18</age> <sex>0</sex> <cat>2</cat> <value>1.15316535504398</value></relativerisk><relativerisk>  <age> 18</age> <sex>0</sex> <cat>3</cat> <value>1.61622179473785</value></relativerisk><relativerisk>  <age> 18</age> <sex>0</sex> <cat>4</cat> <value>2.28128359857952</value></relativerisk><relativerisk>  <age> 18</age> <sex>0</sex> <cat>5</cat> <value>0.939317544508243</value></relativerisk><relativerisk>  <age> 18</age> <sex>0</sex> <cat>6</cat> <value>1.11530149188997</value></relativerisk><relativerisk>  <age> 18</age> <sex>0</sex> <cat>7</cat> <value>1.50551688562394</value></relativerisk><relativerisk>  <age> 18</age> <sex>0</sex> <cat>8</cat> <value>1.98606271994973</value></relativerisk><relativerisk>  <age> 18</age> <sex>1</sex> <cat>1</cat> <value>0.853585491681869</value></relativerisk><relativerisk>  <age> 18</age> <sex>1</sex> <cat>2</cat> <value>1.12365897273931</value></relativerisk><relativerisk>  <age> 18</age> <sex>1</sex> <cat>3</cat> <value>1.67656100729121</value></relativerisk><relativerisk>  <age> 18</age> <sex>1</sex> <cat>4</cat> <value>2.26567207600591</value></relativerisk><relativerisk>  <age> 18</age> <sex>1</sex> <cat>5</cat> <value>0.84563762392432</value></relativerisk><relativerisk>  <age> 18</age> <sex>1</sex> <cat>6</cat> <value>1.08784193894447</value></relativerisk><relativerisk>  <age> 18</age> <sex>1</sex> <cat>7</cat> <value>1.57405751394175</value></relativerisk><relativerisk>  <age> 18</age> <sex>1</sex> <cat>8</cat> <value>2.03302587391323</value></relativerisk><relativerisk>  <age> 19</age> <sex>0</sex> <cat>1</cat> <value>0.954220290938225</value></relativerisk><relativerisk>  <age> 19</age> <sex>0</sex> <cat>2</cat> <value>1.15316535504398</value></relativerisk><relativerisk>  <age> 19</age> <sex>0</sex> <cat>3</cat> <value>1.61622179473785</value></relativerisk><relativerisk>  <age> 19</age> <sex>0</sex> <cat>4</cat> <value>2.28128359857952</value></relativerisk><relativerisk>  <age> 19</age> <sex>0</sex> <cat>5</cat> <value>0.939317544508243</value></relativerisk><relativerisk>  <age> 19</age> <sex>0</sex> <cat>6</cat> <value>1.11530149188997</value></relativerisk><relativerisk>  <age> 19</age> <sex>0</sex> <cat>7</cat> <value>1.50551688562394</value></relativerisk><relativerisk>  <age> 19</age> <sex>0</sex> <cat>8</cat> <value>1.98606271994973</value></relativerisk><relativerisk>  <age> 19</age> <sex>1</sex> <cat>1</cat> <value>0.853585491681869</value></relativerisk><relativerisk>  <age> 19</age> <sex>1</sex> <cat>2</cat> <value>1.12365897273931</value></relativerisk><relativerisk>  <age> 19</age> <sex>1</sex> <cat>3</cat> <value>1.67656100729121</value></relativerisk><relativerisk>  <age> 19</age> <sex>1</sex> <cat>4</cat> <value>2.26567207600591</value></relativerisk><relativerisk>  <age> 19</age> <sex>1</sex> <cat>5</cat> <value>0.84563762392432</value></relativerisk><relativerisk>  <age> 19</age> <sex>1</sex> <cat>6</cat> <value>1.08784193894447</value></relativerisk><relativerisk>  <age> 19</age> <sex>1</sex> <cat>7</cat> <value>1.57405751394175</value></relativerisk><relativerisk>  <age> 19</age> <sex>1</sex> <cat>8</cat> <value>2.03302587391323</value></relativerisk><relativerisk>  <age> 20</age> <sex>0</sex> <cat>1</cat> <value>0.954220290938225</value></relativerisk><relativerisk>  <age> 20</age> <sex>0</sex> <cat>2</cat> <value>1.15316535504398</value></relativerisk><relativerisk>  <age> 20</age> <sex>0</sex> <cat>3</cat> <value>1.61622179473785</value></relativerisk><relativerisk>  <age> 20</age> <sex>0</sex> <cat>4</cat> <value>2.28128359857952</value></relativerisk><relativerisk>  <age> 20</age> <sex>0</sex> <cat>5</cat> <value>0.939317544508243</value></relativerisk><relativerisk>  <age> 20</age> <sex>0</sex> <cat>6</cat> <value>1.11530149188997</value></relativerisk><relativerisk>  <age> 20</age> <sex>0</sex> <cat>7</cat> <value>1.50551688562394</value></relativerisk><relativerisk>  <age> 20</age> <sex>0</sex> <cat>8</cat> <value>1.98606271994973</value></relativerisk><relativerisk>  <age> 20</age> <sex>1</sex> <cat>1</cat> <value>0.853585491681869</value></relativerisk><relativerisk>  <age> 20</age> <sex>1</sex> <cat>2</cat> <value>1.12365897273931</value></relativerisk><relativerisk>  <age> 20</age> <sex>1</sex> <cat>3</cat> <value>1.67656100729121</value></relativerisk><relativerisk>  <age> 20</age> <sex>1</sex> <cat>4</cat> <value>2.26567207600591</value></relativerisk><relativerisk>  <age> 20</age> <sex>1</sex> <cat>5</cat> <value>0.84563762392432</value></relativerisk><relativerisk>  <age> 20</age> <sex>1</sex> <cat>6</cat> <value>1.08784193894447</value></relativerisk><relativerisk>  <age> 20</age> <sex>1</sex> <cat>7</cat> <value>1.57405751394175</value></relativerisk><relativerisk>  <age> 20</age> <sex>1</sex> <cat>8</cat> <value>2.03302587391323</value></relativerisk><relativerisk>  <age> 21</age> <sex>0</sex> <cat>1</cat> <value>0.954220290938225</value></relativerisk><relativerisk>  <age> 21</age> <sex>0</sex> <cat>2</cat> <value>1.15316535504398</value></relativerisk><relativerisk>  <age> 21</age> <sex>0</sex> <cat>3</cat> <value>1.61622179473785</value></relativerisk><relativerisk>  <age> 21</age> <sex>0</sex> <cat>4</cat> <value>2.28128359857952</value></relativerisk><relativerisk>  <age> 21</age> <sex>0</sex> <cat>5</cat> <value>0.939317544508243</value></relativerisk><relativerisk>  <age> 21</age> <sex>0</sex> <cat>6</cat> <value>1.11530149188997</value></relativerisk><relativerisk>  <age> 21</age> <sex>0</sex> <cat>7</cat> <value>1.50551688562394</value></relativerisk><relativerisk>  <age> 21</age> <sex>0</sex> <cat>8</cat> <value>1.98606271994973</value></relativerisk><relativerisk>  <age> 21</age> <sex>1</sex> <cat>1</cat> <value>0.853585491681869</value></relativerisk><relativerisk>  <age> 21</age> <sex>1</sex> <cat>2</cat> <value>1.12365897273931</value></relativerisk><relativerisk>  <age> 21</age> <sex>1</sex> <cat>3</cat> <value>1.67656100729121</value></relativerisk><relativerisk>  <age> 21</age> <sex>1</sex> <cat>4</cat> <value>2.26567207600591</value></relativerisk><relativerisk>  <age> 21</age> <sex>1</sex> <cat>5</cat> <value>0.84563762392432</value></relativerisk><relativerisk>  <age> 21</age> <sex>1</sex> <cat>6</cat> <value>1.08784193894447</value></relativerisk><relativerisk>  <age> 21</age> <sex>1</sex> <cat>7</cat> <value>1.57405751394175</value></relativerisk><relativerisk>  <age> 21</age> <sex>1</sex> <cat>8</cat> <value>2.03302587391323</value></relativerisk><relativerisk>  <age> 22</age> <sex>0</sex> <cat>1</cat> <value>0.954220290938225</value></relativerisk><relativerisk>  <age> 22</age> <sex>0</sex> <cat>2</cat> <value>1.15316535504398</value></relativerisk><relativerisk>  <age> 22</age> <sex>0</sex> <cat>3</cat> <value>1.61622179473785</value></relativerisk><relativerisk>  <age> 22</age> <sex>0</sex> <cat>4</cat> <value>2.28128359857952</value></relativerisk><relativerisk>  <age> 22</age> <sex>0</sex> <cat>5</cat> <value>0.939317544508243</value></relativerisk><relativerisk>  <age> 22</age> <sex>0</sex> <cat>6</cat> <value>1.11530149188997</value></relativerisk><relativerisk>  <age> 22</age> <sex>0</sex> <cat>7</cat> <value>1.50551688562394</value></relativerisk><relativerisk>  <age> 22</age> <sex>0</sex> <cat>8</cat> <value>1.98606271994973</value></relativerisk><relativerisk>  <age> 22</age> <sex>1</sex> <cat>1</cat> <value>0.853585491681869</value></relativerisk><relativerisk>  <age> 22</age> <sex>1</sex> <cat>2</cat> <value>1.12365897273931</value></relativerisk><relativerisk>  <age> 22</age> <sex>1</sex> <cat>3</cat> <value>1.67656100729121</value></relativerisk><relativerisk>  <age> 22</age> <sex>1</sex> <cat>4</cat> <value>2.26567207600591</value></relativerisk><relativerisk>  <age> 22</age> <sex>1</sex> <cat>5</cat> <value>0.84563762392432</value></relativerisk><relativerisk>  <age> 22</age> <sex>1</sex> <cat>6</cat> <value>1.08784193894447</value></relativerisk><relativerisk>  <age> 22</age> <sex>1</sex> <cat>7</cat> <value>1.57405751394175</value></relativerisk><relativerisk>  <age> 22</age> <sex>1</sex> <cat>8</cat> <value>2.03302587391323</value></relativerisk><relativerisk>  <age> 23</age> <sex>0</sex> <cat>1</cat> <value>0.954220290938225</value></relativerisk><relativerisk>  <age> 23</age> <sex>0</sex> <cat>2</cat> <value>1.15316535504398</value></relativerisk><relativerisk>  <age> 23</age> <sex>0</sex> <cat>3</cat> <value>1.61622179473785</value></relativerisk><relativerisk>  <age> 23</age> <sex>0</sex> <cat>4</cat> <value>2.28128359857952</value></relativerisk><relativerisk>  <age> 23</age> <sex>0</sex> <cat>5</cat> <value>0.939317544508243</value></relativerisk><relativerisk>  <age> 23</age> <sex>0</sex> <cat>6</cat> <value>1.11530149188997</value></relativerisk><relativerisk>  <age> 23</age> <sex>0</sex> <cat>7</cat> <value>1.50551688562394</value></relativerisk><relativerisk>  <age> 23</age> <sex>0</sex> <cat>8</cat> <value>1.98606271994973</value></relativerisk><relativerisk>  <age> 23</age> <sex>1</sex> <cat>1</cat> <value>0.853585491681869</value></relativerisk><relativerisk>  <age> 23</age> <sex>1</sex> <cat>2</cat> <value>1.12365897273931</value></relativerisk><relativerisk>  <age> 23</age> <sex>1</sex> <cat>3</cat> <value>1.67656100729121</value></relativerisk><relativerisk>  <age> 23</age> <sex>1</sex> <cat>4</cat> <value>2.26567207600591</value></relativerisk><relativerisk>  <age> 23</age> <sex>1</sex> <cat>5</cat> <value>0.84563762392432</value></relativerisk><relativerisk>  <age> 23</age> <sex>1</sex> <cat>6</cat> <value>1.08784193894447</value></relativerisk><relativerisk>  <age> 23</age> <sex>1</sex> <cat>7</cat> <value>1.57405751394175</value></relativerisk><relativerisk>  <age> 23</age> <sex>1</sex> <cat>8</cat> <value>2.03302587391323</value></relativerisk><relativerisk>  <age> 24</age> <sex>0</sex> <cat>1</cat> <value>0.954220290938225</value></relativerisk><relativerisk>  <age> 24</age> <sex>0</sex> <cat>2</cat> <value>1.15316535504398</value></relativerisk><relativerisk>  <age> 24</age> <sex>0</sex> <cat>3</cat> <value>1.61622179473785</value></relativerisk><relativerisk>  <age> 24</age> <sex>0</sex> <cat>4</cat> <value>2.28128359857952</value></relativerisk><relativerisk>  <age> 24</age> <sex>0</sex> <cat>5</cat> <value>0.939317544508243</value></relativerisk><relativerisk>  <age> 24</age> <sex>0</sex> <cat>6</cat> <value>1.11530149188997</value></relativerisk><relativerisk>  <age> 24</age> <sex>0</sex> <cat>7</cat> <value>1.50551688562394</value></relativerisk><relativerisk>  <age> 24</age> <sex>0</sex> <cat>8</cat> <value>1.98606271994973</value></relativerisk><relativerisk>  <age> 24</age> <sex>1</sex> <cat>1</cat> <value>0.853585491681869</value></relativerisk><relativerisk>  <age> 24</age> <sex>1</sex> <cat>2</cat> <value>1.12365897273931</value></relativerisk><relativerisk>  <age> 24</age> <sex>1</sex> <cat>3</cat> <value>1.67656100729121</value></relativerisk><relativerisk>  <age> 24</age> <sex>1</sex> <cat>4</cat> <value>2.26567207600591</value></relativerisk><relativerisk>  <age> 24</age> <sex>1</sex> <cat>5</cat> <value>0.84563762392432</value></relativerisk><relativerisk>  <age> 24</age> <sex>1</sex> <cat>6</cat> <value>1.08784193894447</value></relativerisk><relativerisk>  <age> 24</age> <sex>1</sex> <cat>7</cat> <value>1.57405751394175</value></relativerisk><relativerisk>  <age> 24</age> <sex>1</sex> <cat>8</cat> <value>2.03302587391323</value></relativerisk><relativerisk>  <age> 25</age> <sex>0</sex> <cat>1</cat> <value>0.954220290938225</value></relativerisk><relativerisk>  <age> 25</age> <sex>0</sex> <cat>2</cat> <value>1.15316535504398</value></relativerisk><relativerisk>  <age> 25</age> <sex>0</sex> <cat>3</cat> <value>1.61622179473785</value></relativerisk><relativerisk>  <age> 25</age> <sex>0</sex> <cat>4</cat> <value>2.28128359857952</value></relativerisk><relativerisk>  <age> 25</age> <sex>0</sex> <cat>5</cat> <value>0.939317544508243</value></relativerisk><relativerisk>  <age> 25</age> <sex>0</sex> <cat>6</cat> <value>1.11530149188997</value></relativerisk><relativerisk>  <age> 25</age> <sex>0</sex> <cat>7</cat> <value>1.50551688562394</value></relativerisk><relativerisk>  <age> 25</age> <sex>0</sex> <cat>8</cat> <value>1.98606271994973</value></relativerisk><relativerisk>  <age> 25</age> <sex>1</sex> <cat>1</cat> <value>0.853585491681869</value></relativerisk><relativerisk>  <age> 25</age> <sex>1</sex> <cat>2</cat> <value>1.12365897273931</value></relativerisk><relativerisk>  <age> 25</age> <sex>1</sex> <cat>3</cat> <value>1.67656100729121</value></relativerisk><relativerisk>  <age> 25</age> <sex>1</sex> <cat>4</cat> <value>2.26567207600591</value></relativerisk><relativerisk>  <age> 25</age> <sex>1</sex> <cat>5</cat> <value>0.84563762392432</value></relativerisk><relativerisk>  <age> 25</age> <sex>1</sex> <cat>6</cat> <value>1.08784193894447</value></relativerisk><relativerisk>  <age> 25</age> <sex>1</sex> <cat>7</cat> <value>1.57405751394175</value></relativerisk><relativerisk>  <age> 25</age> <sex>1</sex> <cat>8</cat> <value>2.03302587391323</value></relativerisk><relativerisk>  <age> 26</age> <sex>0</sex> <cat>1</cat> <value>0.954220290938225</value></relativerisk><relativerisk>  <age> 26</age> <sex>0</sex> <cat>2</cat> <value>1.15316535504398</value></relativerisk><relativerisk>  <age> 26</age> <sex>0</sex> <cat>3</cat> <value>1.61622179473785</value></relativerisk><relativerisk>  <age> 26</age> <sex>0</sex> <cat>4</cat> <value>2.28128359857952</value></relativerisk><relativerisk>  <age> 26</age> <sex>0</sex> <cat>5</cat> <value>0.939317544508243</value></relativerisk><relativerisk>  <age> 26</age> <sex>0</sex> <cat>6</cat> <value>1.11530149188997</value></relativerisk><relativerisk>  <age> 26</age> <sex>0</sex> <cat>7</cat> <value>1.50551688562394</value></relativerisk><relativerisk>  <age> 26</age> <sex>0</sex> <cat>8</cat> <value>1.98606271994973</value></relativerisk><relativerisk>  <age> 26</age> <sex>1</sex> <cat>1</cat> <value>0.853585491681869</value></relativerisk><relativerisk>  <age> 26</age> <sex>1</sex> <cat>2</cat> <value>1.12365897273931</value></relativerisk><relativerisk>  <age> 26</age> <sex>1</sex> <cat>3</cat> <value>1.67656100729121</value></relativerisk><relativerisk>  <age> 26</age> <sex>1</sex> <cat>4</cat> <value>2.26567207600591</value></relativerisk><relativerisk>  <age> 26</age> <sex>1</sex> <cat>5</cat> <value>0.84563762392432</value></relativerisk><relativerisk>  <age> 26</age> <sex>1</sex> <cat>6</cat> <value>1.08784193894447</value></relativerisk><relativerisk>  <age> 26</age> <sex>1</sex> <cat>7</cat> <value>1.57405751394175</value></relativerisk><relativerisk>  <age> 26</age> <sex>1</sex> <cat>8</cat> <value>2.03302587391323</value></relativerisk><relativerisk>  <age> 27</age> <sex>0</sex> <cat>1</cat> <value>0.954220290938225</value></relativerisk><relativerisk>  <age> 27</age> <sex>0</sex> <cat>2</cat> <value>1.15316535504398</value></relativerisk><relativerisk>  <age> 27</age> <sex>0</sex> <cat>3</cat> <value>1.61622179473785</value></relativerisk><relativerisk>  <age> 27</age> <sex>0</sex> <cat>4</cat> <value>2.28128359857952</value></relativerisk><relativerisk>  <age> 27</age> <sex>0</sex> <cat>5</cat> <value>0.939317544508243</value></relativerisk><relativerisk>  <age> 27</age> <sex>0</sex> <cat>6</cat> <value>1.11530149188997</value></relativerisk><relativerisk>  <age> 27</age> <sex>0</sex> <cat>7</cat> <value>1.50551688562394</value></relativerisk><relativerisk>  <age> 27</age> <sex>0</sex> <cat>8</cat> <value>1.98606271994973</value></relativerisk><relativerisk>  <age> 27</age> <sex>1</sex> <cat>1</cat> <value>0.853585491681869</value></relativerisk><relativerisk>  <age> 27</age> <sex>1</sex> <cat>2</cat> <value>1.12365897273931</value></relativerisk><relativerisk>  <age> 27</age> <sex>1</sex> <cat>3</cat> <value>1.67656100729121</value></relativerisk><relativerisk>  <age> 27</age> <sex>1</sex> <cat>4</cat> <value>2.26567207600591</value></relativerisk><relativerisk>  <age> 27</age> <sex>1</sex> <cat>5</cat> <value>0.84563762392432</value></relativerisk><relativerisk>  <age> 27</age> <sex>1</sex> <cat>6</cat> <value>1.08784193894447</value></relativerisk><relativerisk>  <age> 27</age> <sex>1</sex> <cat>7</cat> <value>1.57405751394175</value></relativerisk><relativerisk>  <age> 27</age> <sex>1</sex> <cat>8</cat> <value>2.03302587391323</value></relativerisk><relativerisk>  <age> 28</age> <sex>0</sex> <cat>1</cat> <value>0.954220290938225</value></relativerisk><relativerisk>  <age> 28</age> <sex>0</sex> <cat>2</cat> <value>1.15316535504398</value></relativerisk><relativerisk>  <age> 28</age> <sex>0</sex> <cat>3</cat> <value>1.61622179473785</value></relativerisk><relativerisk>  <age> 28</age> <sex>0</sex> <cat>4</cat> <value>2.28128359857952</value></relativerisk><relativerisk>  <age> 28</age> <sex>0</sex> <cat>5</cat> <value>0.939317544508243</value></relativerisk><relativerisk>  <age> 28</age> <sex>0</sex> <cat>6</cat> <value>1.11530149188997</value></relativerisk><relativerisk>  <age> 28</age> <sex>0</sex> <cat>7</cat> <value>1.50551688562394</value></relativerisk><relativerisk>  <age> 28</age> <sex>0</sex> <cat>8</cat> <value>1.98606271994973</value></relativerisk><relativerisk>  <age> 28</age> <sex>1</sex> <cat>1</cat> <value>0.853585491681869</value></relativerisk><relativerisk>  <age> 28</age> <sex>1</sex> <cat>2</cat> <value>1.12365897273931</value></relativerisk><relativerisk>  <age> 28</age> <sex>1</sex> <cat>3</cat> <value>1.67656100729121</value></relativerisk><relativerisk>  <age> 28</age> <sex>1</sex> <cat>4</cat> <value>2.26567207600591</value></relativerisk><relativerisk>  <age> 28</age> <sex>1</sex> <cat>5</cat> <value>0.84563762392432</value></relativerisk><relativerisk>  <age> 28</age> <sex>1</sex> <cat>6</cat> <value>1.08784193894447</value></relativerisk><relativerisk>  <age> 28</age> <sex>1</sex> <cat>7</cat> <value>1.57405751394175</value></relativerisk><relativerisk>  <age> 28</age> <sex>1</sex> <cat>8</cat> <value>2.03302587391323</value></relativerisk><relativerisk>  <age> 29</age> <sex>0</sex> <cat>1</cat> <value>0.954220290938225</value></relativerisk><relativerisk>  <age> 29</age> <sex>0</sex> <cat>2</cat> <value>1.15316535504398</value></relativerisk><relativerisk>  <age> 29</age> <sex>0</sex> <cat>3</cat> <value>1.61622179473785</value></relativerisk><relativerisk>  <age> 29</age> <sex>0</sex> <cat>4</cat> <value>2.28128359857952</value></relativerisk><relativerisk>  <age> 29</age> <sex>0</sex> <cat>5</cat> <value>0.939317544508243</value></relativerisk><relativerisk>  <age> 29</age> <sex>0</sex> <cat>6</cat> <value>1.11530149188997</value></relativerisk><relativerisk>  <age> 29</age> <sex>0</sex> <cat>7</cat> <value>1.50551688562394</value></relativerisk><relativerisk>  <age> 29</age> <sex>0</sex> <cat>8</cat> <value>1.98606271994973</value></relativerisk><relativerisk>  <age> 29</age> <sex>1</sex> <cat>1</cat> <value>0.853585491681869</value></relativerisk><relativerisk>  <age> 29</age> <sex>1</sex> <cat>2</cat> <value>1.12365897273931</value></relativerisk><relativerisk>  <age> 29</age> <sex>1</sex> <cat>3</cat> <value>1.67656100729121</value></relativerisk><relativerisk>  <age> 29</age> <sex>1</sex> <cat>4</cat> <value>2.26567207600591</value></relativerisk><relativerisk>  <age> 29</age> <sex>1</sex> <cat>5</cat> <value>0.84563762392432</value></relativerisk><relativerisk>  <age> 29</age> <sex>1</sex> <cat>6</cat> <value>1.08784193894447</value></relativerisk><relativerisk>  <age> 29</age> <sex>1</sex> <cat>7</cat> <value>1.57405751394175</value></relativerisk><relativerisk>  <age> 29</age> <sex>1</sex> <cat>8</cat> <value>2.03302587391323</value></relativerisk><relativerisk>  <age> 30</age> <sex>0</sex> <cat>1</cat> <value>0.954220290938225</value></relativerisk><relativerisk>  <age> 30</age> <sex>0</sex> <cat>2</cat> <value>1.15316535504398</value></relativerisk><relativerisk>  <age> 30</age> <sex>0</sex> <cat>3</cat> <value>1.61622179473785</value></relativerisk><relativerisk>  <age> 30</age> <sex>0</sex> <cat>4</cat> <value>2.28128359857952</value></relativerisk><relativerisk>  <age> 30</age> <sex>0</sex> <cat>5</cat> <value>0.939317544508243</value></relativerisk><relativerisk>  <age> 30</age> <sex>0</sex> <cat>6</cat> <value>1.11530149188997</value></relativerisk><relativerisk>  <age> 30</age> <sex>0</sex> <cat>7</cat> <value>1.50551688562394</value></relativerisk><relativerisk>  <age> 30</age> <sex>0</sex> <cat>8</cat> <value>1.98606271994973</value></relativerisk><relativerisk>  <age> 30</age> <sex>1</sex> <cat>1</cat> <value>0.853585491681869</value></relativerisk><relativerisk>  <age> 30</age> <sex>1</sex> <cat>2</cat> <value>1.12365897273931</value></relativerisk><relativerisk>  <age> 30</age> <sex>1</sex> <cat>3</cat> <value>1.67656100729121</value></relativerisk><relativerisk>  <age> 30</age> <sex>1</sex> <cat>4</cat> <value>2.26567207600591</value></relativerisk><relativerisk>  <age> 30</age> <sex>1</sex> <cat>5</cat> <value>0.84563762392432</value></relativerisk><relativerisk>  <age> 30</age> <sex>1</sex> <cat>6</cat> <value>1.08784193894447</value></relativerisk><relativerisk>  <age> 30</age> <sex>1</sex> <cat>7</cat> <value>1.57405751394175</value></relativerisk><relativerisk>  <age> 30</age> <sex>1</sex> <cat>8</cat> <value>2.03302587391323</value></relativerisk><relativerisk>  <age> 31</age> <sex>0</sex> <cat>1</cat> <value>0.954220290938225</value></relativerisk><relativerisk>  <age> 31</age> <sex>0</sex> <cat>2</cat> <value>1.15316535504398</value></relativerisk><relativerisk>  <age> 31</age> <sex>0</sex> <cat>3</cat> <value>1.61622179473785</value></relativerisk><relativerisk>  <age> 31</age> <sex>0</sex> <cat>4</cat> <value>2.28128359857952</value></relativerisk><relativerisk>  <age> 31</age> <sex>0</sex> <cat>5</cat> <value>0.939317544508243</value></relativerisk><relativerisk>  <age> 31</age> <sex>0</sex> <cat>6</cat> <value>1.11530149188997</value></relativerisk><relativerisk>  <age> 31</age> <sex>0</sex> <cat>7</cat> <value>1.50551688562394</value></relativerisk><relativerisk>  <age> 31</age> <sex>0</sex> <cat>8</cat> <value>1.98606271994973</value></relativerisk><relativerisk>  <age> 31</age> <sex>1</sex> <cat>1</cat> <value>0.853585491681869</value></relativerisk><relativerisk>  <age> 31</age> <sex>1</sex> <cat>2</cat> <value>1.12365897273931</value></relativerisk><relativerisk>  <age> 31</age> <sex>1</sex> <cat>3</cat> <value>1.67656100729121</value></relativerisk><relativerisk>  <age> 31</age> <sex>1</sex> <cat>4</cat> <value>2.26567207600591</value></relativerisk><relativerisk>  <age> 31</age> <sex>1</sex> <cat>5</cat> <value>0.84563762392432</value></relativerisk><relativerisk>  <age> 31</age> <sex>1</sex> <cat>6</cat> <value>1.08784193894447</value></relativerisk><relativerisk>  <age> 31</age> <sex>1</sex> <cat>7</cat> <value>1.57405751394175</value></relativerisk><relativerisk>  <age> 31</age> <sex>1</sex> <cat>8</cat> <value>2.03302587391323</value></relativerisk><relativerisk>  <age> 32</age> <sex>0</sex> <cat>1</cat> <value>0.954220290938225</value></relativerisk><relativerisk>  <age> 32</age> <sex>0</sex> <cat>2</cat> <value>1.15316535504398</value></relativerisk><relativerisk>  <age> 32</age> <sex>0</sex> <cat>3</cat> <value>1.61622179473785</value></relativerisk><relativerisk>  <age> 32</age> <sex>0</sex> <cat>4</cat> <value>2.28128359857952</value></relativerisk><relativerisk>  <age> 32</age> <sex>0</sex> <cat>5</cat> <value>0.939317544508243</value></relativerisk><relativerisk>  <age> 32</age> <sex>0</sex> <cat>6</cat> <value>1.11530149188997</value></relativerisk><relativerisk>  <age> 32</age> <sex>0</sex> <cat>7</cat> <value>1.50551688562394</value></relativerisk><relativerisk>  <age> 32</age> <sex>0</sex> <cat>8</cat> <value>1.98606271994973</value></relativerisk><relativerisk>  <age> 32</age> <sex>1</sex> <cat>1</cat> <value>0.853585491681869</value></relativerisk><relativerisk>  <age> 32</age> <sex>1</sex> <cat>2</cat> <value>1.12365897273931</value></relativerisk><relativerisk>  <age> 32</age> <sex>1</sex> <cat>3</cat> <value>1.67656100729121</value></relativerisk><relativerisk>  <age> 32</age> <sex>1</sex> <cat>4</cat> <value>2.26567207600591</value></relativerisk><relativerisk>  <age> 32</age> <sex>1</sex> <cat>5</cat> <value>0.84563762392432</value></relativerisk><relativerisk>  <age> 32</age> <sex>1</sex> <cat>6</cat> <value>1.08784193894447</value></relativerisk><relativerisk>  <age> 32</age> <sex>1</sex> <cat>7</cat> <value>1.57405751394175</value></relativerisk><relativerisk>  <age> 32</age> <sex>1</sex> <cat>8</cat> <value>2.03302587391323</value></relativerisk><relativerisk>  <age> 33</age> <sex>0</sex> <cat>1</cat> <value>0.954220290938225</value></relativerisk><relativerisk>  <age> 33</age> <sex>0</sex> <cat>2</cat> <value>1.15316535504398</value></relativerisk><relativerisk>  <age> 33</age> <sex>0</sex> <cat>3</cat> <value>1.61622179473785</value></relativerisk><relativerisk>  <age> 33</age> <sex>0</sex> <cat>4</cat> <value>2.28128359857952</value></relativerisk><relativerisk>  <age> 33</age> <sex>0</sex> <cat>5</cat> <value>0.939317544508243</value></relativerisk><relativerisk>  <age> 33</age> <sex>0</sex> <cat>6</cat> <value>1.11530149188997</value></relativerisk><relativerisk>  <age> 33</age> <sex>0</sex> <cat>7</cat> <value>1.50551688562394</value></relativerisk><relativerisk>  <age> 33</age> <sex>0</sex> <cat>8</cat> <value>1.98606271994973</value></relativerisk><relativerisk>  <age> 33</age> <sex>1</sex> <cat>1</cat> <value>0.853585491681869</value></relativerisk><relativerisk>  <age> 33</age> <sex>1</sex> <cat>2</cat> <value>1.12365897273931</value></relativerisk><relativerisk>  <age> 33</age> <sex>1</sex> <cat>3</cat> <value>1.67656100729121</value></relativerisk><relativerisk>  <age> 33</age> <sex>1</sex> <cat>4</cat> <value>2.26567207600591</value></relativerisk><relativerisk>  <age> 33</age> <sex>1</sex> <cat>5</cat> <value>0.84563762392432</value></relativerisk><relativerisk>  <age> 33</age> <sex>1</sex> <cat>6</cat> <value>1.08784193894447</value></relativerisk><relativerisk>  <age> 33</age> <sex>1</sex> <cat>7</cat> <value>1.57405751394175</value></relativerisk><relativerisk>  <age> 33</age> <sex>1</sex> <cat>8</cat> <value>2.03302587391323</value></relativerisk><relativerisk>  <age> 34</age> <sex>0</sex> <cat>1</cat> <value>0.954220290938225</value></relativerisk><relativerisk>  <age> 34</age> <sex>0</sex> <cat>2</cat> <value>1.15316535504398</value></relativerisk><relativerisk>  <age> 34</age> <sex>0</sex> <cat>3</cat> <value>1.61622179473785</value></relativerisk><relativerisk>  <age> 34</age> <sex>0</sex> <cat>4</cat> <value>2.28128359857952</value></relativerisk><relativerisk>  <age> 34</age> <sex>0</sex> <cat>5</cat> <value>0.939317544508243</value></relativerisk><relativerisk>  <age> 34</age> <sex>0</sex> <cat>6</cat> <value>1.11530149188997</value></relativerisk><relativerisk>  <age> 34</age> <sex>0</sex> <cat>7</cat> <value>1.50551688562394</value></relativerisk><relativerisk>  <age> 34</age> <sex>0</sex> <cat>8</cat> <value>1.98606271994973</value></relativerisk><relativerisk>  <age> 34</age> <sex>1</sex> <cat>1</cat> <value>0.853585491681869</value></relativerisk><relativerisk>  <age> 34</age> <sex>1</sex> <cat>2</cat> <value>1.12365897273931</value></relativerisk><relativerisk>  <age> 34</age> <sex>1</sex> <cat>3</cat> <value>1.67656100729121</value></relativerisk><relativerisk>  <age> 34</age> <sex>1</sex> <cat>4</cat> <value>2.26567207600591</value></relativerisk><relativerisk>  <age> 34</age> <sex>1</sex> <cat>5</cat> <value>0.84563762392432</value></relativerisk><relativerisk>  <age> 34</age> <sex>1</sex> <cat>6</cat> <value>1.08784193894447</value></relativerisk><relativerisk>  <age> 34</age> <sex>1</sex> <cat>7</cat> <value>1.57405751394175</value></relativerisk><relativerisk>  <age> 34</age> <sex>1</sex> <cat>8</cat> <value>2.03302587391323</value></relativerisk><relativerisk>  <age> 35</age> <sex>0</sex> <cat>1</cat> <value>0.954220290938225</value></relativerisk><relativerisk>  <age> 35</age> <sex>0</sex> <cat>2</cat> <value>1.15316535504398</value></relativerisk><relativerisk>  <age> 35</age> <sex>0</sex> <cat>3</cat> <value>1.61622179473785</value></relativerisk><relativerisk>  <age> 35</age> <sex>0</sex> <cat>4</cat> <value>2.28128359857952</value></relativerisk><relativerisk>  <age> 35</age> <sex>0</sex> <cat>5</cat> <value>0.939317544508243</value></relativerisk><relativerisk>  <age> 35</age> <sex>0</sex> <cat>6</cat> <value>1.11530149188997</value></relativerisk><relativerisk>  <age> 35</age> <sex>0</sex> <cat>7</cat> <value>1.50551688562394</value></relativerisk><relativerisk>  <age> 35</age> <sex>0</sex> <cat>8</cat> <value>1.98606271994973</value></relativerisk><relativerisk>  <age> 35</age> <sex>1</sex> <cat>1</cat> <value>0.853585491681869</value></relativerisk><relativerisk>  <age> 35</age> <sex>1</sex> <cat>2</cat> <value>1.12365897273931</value></relativerisk><relativerisk>  <age> 35</age> <sex>1</sex> <cat>3</cat> <value>1.67656100729121</value></relativerisk><relativerisk>  <age> 35</age> <sex>1</sex> <cat>4</cat> <value>2.26567207600591</value></relativerisk><relativerisk>  <age> 35</age> <sex>1</sex> <cat>5</cat> <value>0.84563762392432</value></relativerisk><relativerisk>  <age> 35</age> <sex>1</sex> <cat>6</cat> <value>1.08784193894447</value></relativerisk><relativerisk>  <age> 35</age> <sex>1</sex> <cat>7</cat> <value>1.57405751394175</value></relativerisk><relativerisk>  <age> 35</age> <sex>1</sex> <cat>8</cat> <value>2.03302587391323</value></relativerisk><relativerisk>  <age> 36</age> <sex>0</sex> <cat>1</cat> <value>0.952952755367949</value></relativerisk><relativerisk>  <age> 36</age> <sex>0</sex> <cat>2</cat> <value>1.15238873663683</value></relativerisk><relativerisk>  <age> 36</age> <sex>0</sex> <cat>3</cat> <value>1.61922324142481</value></relativerisk><relativerisk>  <age> 36</age> <sex>0</sex> <cat>4</cat> <value>2.29375307119053</value></relativerisk><relativerisk>  <age> 36</age> <sex>0</sex> <cat>5</cat> <value>0.938149742906066</value></relativerisk><relativerisk>  <age> 36</age> <sex>0</sex> <cat>6</cat> <value>1.11460918289151</value></relativerisk><relativerisk>  <age> 36</age> <sex>0</sex> <cat>7</cat> <value>1.50809381863581</value></relativerisk><relativerisk>  <age> 36</age> <sex>0</sex> <cat>8</cat> <value>1.99558675878845</value></relativerisk><relativerisk>  <age> 36</age> <sex>1</sex> <cat>1</cat> <value>0.854876482397737</value></relativerisk><relativerisk>  <age> 36</age> <sex>1</sex> <cat>2</cat> <value>1.12342795254505</value></relativerisk><relativerisk>  <age> 36</age> <sex>1</sex> <cat>3</cat> <value>1.66287625236856</value></relativerisk><relativerisk>  <age> 36</age> <sex>1</sex> <cat>4</cat> <value>2.27800272595797</value></relativerisk><relativerisk>  <age> 36</age> <sex>1</sex> <cat>5</cat> <value>0.846820015873563</value></relativerisk><relativerisk>  <age> 36</age> <sex>1</sex> <cat>6</cat> <value>1.08773246143053</value></relativerisk><relativerisk>  <age> 36</age> <sex>1</sex> <cat>7</cat> <value>1.56052455867353</value></relativerisk><relativerisk>  <age> 36</age> <sex>1</sex> <cat>8</cat> <value>2.05040750611541</value></relativerisk><relativerisk>  <age> 37</age> <sex>0</sex> <cat>1</cat> <value>0.952736899149831</value></relativerisk><relativerisk>  <age> 37</age> <sex>0</sex> <cat>2</cat> <value>1.15261815762194</value></relativerisk><relativerisk>  <age> 37</age> <sex>0</sex> <cat>3</cat> <value>1.62000079650493</value></relativerisk><relativerisk>  <age> 37</age> <sex>0</sex> <cat>4</cat> <value>2.30542730075418</value></relativerisk><relativerisk>  <age> 37</age> <sex>0</sex> <cat>5</cat> <value>0.937925835089965</value></relativerisk><relativerisk>  <age> 37</age> <sex>0</sex> <cat>6</cat> <value>1.11482838300993</value></relativerisk><relativerisk>  <age> 37</age> <sex>0</sex> <cat>7</cat> <value>1.50912146190446</value></relativerisk><relativerisk>  <age> 37</age> <sex>0</sex> <cat>8</cat> <value>2.00438361173899</value></relativerisk><relativerisk>  <age> 37</age> <sex>1</sex> <cat>1</cat> <value>0.856893848999832</value></relativerisk><relativerisk>  <age> 37</age> <sex>1</sex> <cat>2</cat> <value>1.12441237632592</value></relativerisk><relativerisk>  <age> 37</age> <sex>1</sex> <cat>3</cat> <value>1.65604278218033</value></relativerisk><relativerisk>  <age> 37</age> <sex>1</sex> <cat>4</cat> <value>2.28655175176549</value></relativerisk><relativerisk>  <age> 37</age> <sex>1</sex> <cat>5</cat> <value>0.848665352801677</value></relativerisk><relativerisk>  <age> 37</age> <sex>1</sex> <cat>6</cat> <value>1.08866638323064</value></relativerisk><relativerisk>  <age> 37</age> <sex>1</sex> <cat>7</cat> <value>1.55315228590449</value></relativerisk><relativerisk>  <age> 37</age> <sex>1</sex> <cat>8</cat> <value>2.06414312019534</value></relativerisk><relativerisk>  <age> 38</age> <sex>0</sex> <cat>1</cat> <value>0.952953940777067</value></relativerisk><relativerisk>  <age> 38</age> <sex>0</sex> <cat>2</cat> <value>1.15362040853814</value></relativerisk><relativerisk>  <age> 38</age> <sex>0</sex> <cat>3</cat> <value>1.61956727558139</value></relativerisk><relativerisk>  <age> 38</age> <sex>0</sex> <cat>4</cat> <value>2.30127181291682</value></relativerisk><relativerisk>  <age> 38</age> <sex>0</sex> <cat>5</cat> <value>0.938126159011489</value></relativerisk><relativerisk>  <age> 38</age> <sex>0</sex> <cat>6</cat> <value>1.11576289719268</value></relativerisk><relativerisk>  <age> 38</age> <sex>0</sex> <cat>7</cat> <value>1.5089773325469</value></relativerisk><relativerisk>  <age> 38</age> <sex>0</sex> <cat>8</cat> <value>2.00735552109676</value></relativerisk><relativerisk>  <age> 38</age> <sex>1</sex> <cat>1</cat> <value>0.85961231330375</value></relativerisk><relativerisk>  <age> 38</age> <sex>1</sex> <cat>2</cat> <value>1.12523322427455</value></relativerisk><relativerisk>  <age> 38</age> <sex>1</sex> <cat>3</cat> <value>1.64617130906089</value></relativerisk><relativerisk>  <age> 38</age> <sex>1</sex> <cat>4</cat> <value>2.29308579616171</value></relativerisk><relativerisk>  <age> 38</age> <sex>1</sex> <cat>5</cat> <value>0.851160640937218</value></relativerisk><relativerisk>  <age> 38</age> <sex>1</sex> <cat>6</cat> <value>1.0894221613316</value></relativerisk><relativerisk>  <age> 38</age> <sex>1</sex> <cat>7</cat> <value>1.54252121415849</value></relativerisk><relativerisk>  <age> 38</age> <sex>1</sex> <cat>8</cat> <value>2.07578786269111</value></relativerisk><relativerisk>  <age> 39</age> <sex>0</sex> <cat>1</cat> <value>0.953225085246933</value></relativerisk><relativerisk>  <age> 39</age> <sex>0</sex> <cat>2</cat> <value>1.15510176352074</value></relativerisk><relativerisk>  <age> 39</age> <sex>0</sex> <cat>3</cat> <value>1.61977581432886</value></relativerisk><relativerisk>  <age> 39</age> <sex>0</sex> <cat>4</cat> <value>2.29681571451005</value></relativerisk><relativerisk>  <age> 39</age> <sex>0</sex> <cat>5</cat> <value>0.938401686539695</value></relativerisk><relativerisk>  <age> 39</age> <sex>0</sex> <cat>6</cat> <value>1.1171247230094</value></relativerisk><relativerisk>  <age> 39</age> <sex>0</sex> <cat>7</cat> <value>1.50960829788054</value></relativerisk><relativerisk>  <age> 39</age> <sex>0</sex> <cat>8</cat> <value>2.00951698081474</value></relativerisk><relativerisk>  <age> 39</age> <sex>1</sex> <cat>1</cat> <value>0.862903467584035</value></relativerisk><relativerisk>  <age> 39</age> <sex>1</sex> <cat>2</cat> <value>1.12516916506676</value></relativerisk><relativerisk>  <age> 39</age> <sex>1</sex> <cat>3</cat> <value>1.64540455982393</value></relativerisk><relativerisk>  <age> 39</age> <sex>1</sex> <cat>4</cat> <value>2.31857352295353</value></relativerisk><relativerisk>  <age> 39</age> <sex>1</sex> <cat>5</cat> <value>0.854170953568742</value></relativerisk><relativerisk>  <age> 39</age> <sex>1</sex> <cat>6</cat> <value>1.08936580277698</value></relativerisk><relativerisk>  <age> 39</age> <sex>1</sex> <cat>7</cat> <value>1.54219049122502</value></relativerisk><relativerisk>  <age> 39</age> <sex>1</sex> <cat>8</cat> <value>2.09635467682</value></relativerisk><relativerisk>  <age> 40</age> <sex>0</sex> <cat>1</cat> <value>0.953643252251915</value></relativerisk><relativerisk>  <age> 40</age> <sex>0</sex> <cat>2</cat> <value>1.1570307530252</value></relativerisk><relativerisk>  <age> 40</age> <sex>0</sex> <cat>3</cat> <value>1.62012847415096</value></relativerisk><relativerisk>  <age> 40</age> <sex>0</sex> <cat>4</cat> <value>2.29482210210814</value></relativerisk><relativerisk>  <age> 40</age> <sex>0</sex> <cat>5</cat> <value>0.938812975374248</value></relativerisk><relativerisk>  <age> 40</age> <sex>0</sex> <cat>6</cat> <value>1.11892801733543</value></relativerisk><relativerisk>  <age> 40</age> <sex>0</sex> <cat>7</cat> <value>1.51012737889461</value></relativerisk><relativerisk>  <age> 40</age> <sex>0</sex> <cat>8</cat> <value>2.01366739044505</value></relativerisk><relativerisk>  <age> 40</age> <sex>1</sex> <cat>1</cat> <value>0.866633022911524</value></relativerisk><relativerisk>  <age> 40</age> <sex>1</sex> <cat>2</cat> <value>1.12592443540235</value></relativerisk><relativerisk>  <age> 40</age> <sex>1</sex> <cat>3</cat> <value>1.6372041276175</value></relativerisk><relativerisk>  <age> 40</age> <sex>1</sex> <cat>4</cat> <value>2.32187022014907</value></relativerisk><relativerisk>  <age> 40</age> <sex>1</sex> <cat>5</cat> <value>0.857595258745968</value></relativerisk><relativerisk>  <age> 40</age> <sex>1</sex> <cat>6</cat> <value>1.09001873821992</value></relativerisk><relativerisk>  <age> 40</age> <sex>1</sex> <cat>7</cat> <value>1.53366575818969</value></relativerisk><relativerisk>  <age> 40</age> <sex>1</sex> <cat>8</cat> <value>2.10407648120737</value></relativerisk><relativerisk>  <age> 41</age> <sex>0</sex> <cat>1</cat> <value>0.954507894024382</value></relativerisk><relativerisk>  <age> 41</age> <sex>0</sex> <cat>2</cat> <value>1.15975553658516</value></relativerisk><relativerisk>  <age> 41</age> <sex>0</sex> <cat>3</cat> <value>1.62346067786017</value></relativerisk><relativerisk>  <age> 41</age> <sex>0</sex> <cat>4</cat> <value>2.31505514675104</value></relativerisk><relativerisk>  <age> 41</age> <sex>0</sex> <cat>5</cat> <value>0.939655005835512</value></relativerisk><relativerisk>  <age> 41</age> <sex>0</sex> <cat>6</cat> <value>1.1214496850251</value></relativerisk><relativerisk>  <age> 41</age> <sex>0</sex> <cat>7</cat> <value>1.51324561095788</value></relativerisk><relativerisk>  <age> 41</age> <sex>0</sex> <cat>8</cat> <value>2.0280560634521</value></relativerisk><relativerisk>  <age> 41</age> <sex>1</sex> <cat>1</cat> <value>0.870591089044486</value></relativerisk><relativerisk>  <age> 41</age> <sex>1</sex> <cat>2</cat> <value>1.12503250885135</value></relativerisk><relativerisk>  <age> 41</age> <sex>1</sex> <cat>3</cat> <value>1.62604940794551</value></relativerisk><relativerisk>  <age> 41</age> <sex>1</sex> <cat>4</cat> <value>2.32818834828006</value></relativerisk><relativerisk>  <age> 41</age> <sex>1</sex> <cat>5</cat> <value>0.861214827785608</value></relativerisk><relativerisk>  <age> 41</age> <sex>1</sex> <cat>6</cat> <value>1.08924491578177</value></relativerisk><relativerisk>  <age> 41</age> <sex>1</sex> <cat>7</cat> <value>1.5233519152232</value></relativerisk><relativerisk>  <age> 41</age> <sex>1</sex> <cat>8</cat> <value>2.11376229457944</value></relativerisk><relativerisk>  <age> 42</age> <sex>0</sex> <cat>1</cat> <value>0.95583505944163</value></relativerisk><relativerisk>  <age> 42</age> <sex>0</sex> <cat>2</cat> <value>1.16274095149771</value></relativerisk><relativerisk>  <age> 42</age> <sex>0</sex> <cat>3</cat> <value>1.6221994857012</value></relativerisk><relativerisk>  <age> 42</age> <sex>0</sex> <cat>4</cat> <value>2.31658308535078</value></relativerisk><relativerisk>  <age> 42</age> <sex>0</sex> <cat>5</cat> <value>0.940927086664383</value></relativerisk><relativerisk>  <age> 42</age> <sex>0</sex> <cat>6</cat> <value>1.12419710674405</value></relativerisk><relativerisk>  <age> 42</age> <sex>0</sex> <cat>7</cat> <value>1.5128112844582</value></relativerisk><relativerisk>  <age> 42</age> <sex>0</sex> <cat>8</cat> <value>2.03375891874962</value></relativerisk><relativerisk>  <age> 42</age> <sex>1</sex> <cat>1</cat> <value>0.875006804772171</value></relativerisk><relativerisk>  <age> 42</age> <sex>1</sex> <cat>2</cat> <value>1.12664747766149</value></relativerisk><relativerisk>  <age> 42</age> <sex>1</sex> <cat>3</cat> <value>1.63588330439825</value></relativerisk><relativerisk>  <age> 42</age> <sex>1</sex> <cat>4</cat> <value>2.35084387435168</value></relativerisk><relativerisk>  <age> 42</age> <sex>1</sex> <cat>5</cat> <value>0.865261317649636</value></relativerisk><relativerisk>  <age> 42</age> <sex>1</sex> <cat>6</cat> <value>1.09072136547442</value></relativerisk><relativerisk>  <age> 42</age> <sex>1</sex> <cat>7</cat> <value>1.53150352132149</value></relativerisk><relativerisk>  <age> 42</age> <sex>1</sex> <cat>8</cat> <value>2.1317246856689</value></relativerisk><relativerisk>  <age> 43</age> <sex>0</sex> <cat>1</cat> <value>0.956545442602245</value></relativerisk><relativerisk>  <age> 43</age> <sex>0</sex> <cat>2</cat> <value>1.16586896447544</value></relativerisk><relativerisk>  <age> 43</age> <sex>0</sex> <cat>3</cat> <value>1.6230152353491</value></relativerisk><relativerisk>  <age> 43</age> <sex>0</sex> <cat>4</cat> <value>2.32065621607205</value></relativerisk><relativerisk>  <age> 43</age> <sex>0</sex> <cat>5</cat> <value>0.941654796348203</value></relativerisk><relativerisk>  <age> 43</age> <sex>0</sex> <cat>6</cat> <value>1.12714366812762</value></relativerisk><relativerisk>  <age> 43</age> <sex>0</sex> <cat>7</cat> <value>1.51355418946273</value></relativerisk><relativerisk>  <age> 43</age> <sex>0</sex> <cat>8</cat> <value>2.0411033429191</value></relativerisk><relativerisk>  <age> 43</age> <sex>1</sex> <cat>1</cat> <value>0.879744995038145</value></relativerisk><relativerisk>  <age> 43</age> <sex>1</sex> <cat>2</cat> <value>1.12766777120643</value></relativerisk><relativerisk>  <age> 43</age> <sex>1</sex> <cat>3</cat> <value>1.63256113964647</value></relativerisk><relativerisk>  <age> 43</age> <sex>1</sex> <cat>4</cat> <value>2.36130885336022</value></relativerisk><relativerisk>  <age> 43</age> <sex>1</sex> <cat>5</cat> <value>0.869605353668314</value></relativerisk><relativerisk>  <age> 43</age> <sex>1</sex> <cat>6</cat> <value>1.09164642298555</value></relativerisk><relativerisk>  <age> 43</age> <sex>1</sex> <cat>7</cat> <value>1.52786704308623</value></relativerisk><relativerisk>  <age> 43</age> <sex>1</sex> <cat>8</cat> <value>2.14334020758745</value></relativerisk><relativerisk>  <age> 44</age> <sex>0</sex> <cat>1</cat> <value>0.957845090385551</value></relativerisk><relativerisk>  <age> 44</age> <sex>0</sex> <cat>2</cat> <value>1.17001933991303</value></relativerisk><relativerisk>  <age> 44</age> <sex>0</sex> <cat>3</cat> <value>1.62548761071558</value></relativerisk><relativerisk>  <age> 44</age> <sex>0</sex> <cat>4</cat> <value>2.32975318569754</value></relativerisk><relativerisk>  <age> 44</age> <sex>0</sex> <cat>5</cat> <value>0.942923906102777</value></relativerisk><relativerisk>  <age> 44</age> <sex>0</sex> <cat>6</cat> <value>1.1309701512434</value></relativerisk><relativerisk>  <age> 44</age> <sex>0</sex> <cat>7</cat> <value>1.51591414084296</value></relativerisk><relativerisk>  <age> 44</age> <sex>0</sex> <cat>8</cat> <value>2.0532907608712</value></relativerisk><relativerisk>  <age> 44</age> <sex>1</sex> <cat>1</cat> <value>0.884510034970898</value></relativerisk><relativerisk>  <age> 44</age> <sex>1</sex> <cat>2</cat> <value>1.12864390255548</value></relativerisk><relativerisk>  <age> 44</age> <sex>1</sex> <cat>3</cat> <value>1.63253738553835</value></relativerisk><relativerisk>  <age> 44</age> <sex>1</sex> <cat>4</cat> <value>2.37471694816432</value></relativerisk><relativerisk>  <age> 44</age> <sex>1</sex> <cat>5</cat> <value>0.873976638235656</value></relativerisk><relativerisk>  <age> 44</age> <sex>1</sex> <cat>6</cat> <value>1.09256113774142</value></relativerisk><relativerisk>  <age> 44</age> <sex>1</sex> <cat>7</cat> <value>1.52733820548733</value></relativerisk><relativerisk>  <age> 44</age> <sex>1</sex> <cat>8</cat> <value>2.15544681553489</value></relativerisk><relativerisk>  <age> 45</age> <sex>0</sex> <cat>1</cat> <value>0.959687429200297</value></relativerisk><relativerisk>  <age> 45</age> <sex>0</sex> <cat>2</cat> <value>1.17449062213054</value></relativerisk><relativerisk>  <age> 45</age> <sex>0</sex> <cat>3</cat> <value>1.62553509504708</value></relativerisk><relativerisk>  <age> 45</age> <sex>0</sex> <cat>4</cat> <value>2.33425524877786</value></relativerisk><relativerisk>  <age> 45</age> <sex>0</sex> <cat>5</cat> <value>0.944741986454402</value></relativerisk><relativerisk>  <age> 45</age> <sex>0</sex> <cat>6</cat> <value>1.13509254551692</value></relativerisk><relativerisk>  <age> 45</age> <sex>0</sex> <cat>7</cat> <value>1.51641886598162</value></relativerisk><relativerisk>  <age> 45</age> <sex>0</sex> <cat>8</cat> <value>2.05991011915178</value></relativerisk><relativerisk>  <age> 45</age> <sex>1</sex> <cat>1</cat> <value>0.889298490962284</value></relativerisk><relativerisk>  <age> 45</age> <sex>1</sex> <cat>2</cat> <value>1.12917910722935</value></relativerisk><relativerisk>  <age> 45</age> <sex>1</sex> <cat>3</cat> <value>1.63468911249215</value></relativerisk><relativerisk>  <age> 45</age> <sex>1</sex> <cat>4</cat> <value>2.40045291593771</value></relativerisk><relativerisk>  <age> 45</age> <sex>1</sex> <cat>5</cat> <value>0.878367560511309</value></relativerisk><relativerisk>  <age> 45</age> <sex>1</sex> <cat>6</cat> <value>1.09312061021044</value></relativerisk><relativerisk>  <age> 45</age> <sex>1</sex> <cat>7</cat> <value>1.52919589892832</value></relativerisk><relativerisk>  <age> 45</age> <sex>1</sex> <cat>8</cat> <value>2.17526769291253</value></relativerisk><relativerisk>  <age> 46</age> <sex>0</sex> <cat>1</cat> <value>0.960754853633057</value></relativerisk><relativerisk>  <age> 46</age> <sex>0</sex> <cat>2</cat> <value>1.17883972911117</value></relativerisk><relativerisk>  <age> 46</age> <sex>0</sex> <cat>3</cat> <value>1.62546148273605</value></relativerisk><relativerisk>  <age> 46</age> <sex>0</sex> <cat>4</cat> <value>2.33244457111199</value></relativerisk><relativerisk>  <age> 46</age> <sex>0</sex> <cat>5</cat> <value>0.94580693494022</value></relativerisk><relativerisk>  <age> 46</age> <sex>0</sex> <cat>6</cat> <value>1.13913938440656</value></relativerisk><relativerisk>  <age> 46</age> <sex>0</sex> <cat>7</cat> <value>1.51652030657283</value></relativerisk><relativerisk>  <age> 46</age> <sex>0</sex> <cat>8</cat> <value>2.06674079819821</value></relativerisk><relativerisk>  <age> 46</age> <sex>1</sex> <cat>1</cat> <value>0.894204767250518</value></relativerisk><relativerisk>  <age> 46</age> <sex>1</sex> <cat>2</cat> <value>1.13079803059596</value></relativerisk><relativerisk>  <age> 46</age> <sex>1</sex> <cat>3</cat> <value>1.63813419579476</value></relativerisk><relativerisk>  <age> 46</age> <sex>1</sex> <cat>4</cat> <value>2.4221284802932</value></relativerisk><relativerisk>  <age> 46</age> <sex>1</sex> <cat>5</cat> <value>0.882875886008774</value></relativerisk><relativerisk>  <age> 46</age> <sex>1</sex> <cat>6</cat> <value>1.09458663090394</value></relativerisk><relativerisk>  <age> 46</age> <sex>1</sex> <cat>7</cat> <value>1.5322785781387</value></relativerisk><relativerisk>  <age> 46</age> <sex>1</sex> <cat>8</cat> <value>2.19306555871318</value></relativerisk><relativerisk>  <age> 47</age> <sex>0</sex> <cat>1</cat> <value>0.962040689874399</value></relativerisk><relativerisk>  <age> 47</age> <sex>0</sex> <cat>2</cat> <value>1.18370782438552</value></relativerisk><relativerisk>  <age> 47</age> <sex>0</sex> <cat>3</cat> <value>1.6281455171577</value></relativerisk><relativerisk>  <age> 47</age> <sex>0</sex> <cat>4</cat> <value>2.34782526723998</value></relativerisk><relativerisk>  <age> 47</age> <sex>0</sex> <cat>5</cat> <value>0.947066344513085</value></relativerisk><relativerisk>  <age> 47</age> <sex>0</sex> <cat>6</cat> <value>1.14366572737927</value></relativerisk><relativerisk>  <age> 47</age> <sex>0</sex> <cat>7</cat> <value>1.51909187537328</value></relativerisk><relativerisk>  <age> 47</age> <sex>0</sex> <cat>8</cat> <value>2.08135300831827</value></relativerisk><relativerisk>  <age> 47</age> <sex>1</sex> <cat>1</cat> <value>0.898981019984262</value></relativerisk><relativerisk>  <age> 47</age> <sex>1</sex> <cat>2</cat> <value>1.13237661210611</value></relativerisk><relativerisk>  <age> 47</age> <sex>1</sex> <cat>3</cat> <value>1.6409268807848</value></relativerisk><relativerisk>  <age> 47</age> <sex>1</sex> <cat>4</cat> <value>2.44254969088682</value></relativerisk><relativerisk>  <age> 47</age> <sex>1</sex> <cat>5</cat> <value>0.887267502504685</value></relativerisk><relativerisk>  <age> 47</age> <sex>1</sex> <cat>6</cat> <value>1.09606732583921</value></relativerisk><relativerisk>  <age> 47</age> <sex>1</sex> <cat>7</cat> <value>1.53477701191334</value></relativerisk><relativerisk>  <age> 47</age> <sex>1</sex> <cat>8</cat> <value>2.20789142745188</value></relativerisk><relativerisk>  <age> 48</age> <sex>0</sex> <cat>1</cat> <value>0.963526389227892</value></relativerisk><relativerisk>  <age> 48</age> <sex>0</sex> <cat>2</cat> <value>1.18884370816565</value></relativerisk><relativerisk>  <age> 48</age> <sex>0</sex> <cat>3</cat> <value>1.62957470981303</value></relativerisk><relativerisk>  <age> 48</age> <sex>0</sex> <cat>4</cat> <value>2.35501107937533</value></relativerisk><relativerisk>  <age> 48</age> <sex>0</sex> <cat>5</cat> <value>0.948530080850015</value></relativerisk><relativerisk>  <age> 48</age> <sex>0</sex> <cat>6</cat> <value>1.14841722110661</value></relativerisk><relativerisk>  <age> 48</age> <sex>0</sex> <cat>7</cat> <value>1.5208316520176</value></relativerisk><relativerisk>  <age> 48</age> <sex>0</sex> <cat>8</cat> <value>2.08948043779056</value></relativerisk><relativerisk>  <age> 48</age> <sex>1</sex> <cat>1</cat> <value>0.903732003520025</value></relativerisk><relativerisk>  <age> 48</age> <sex>1</sex> <cat>2</cat> <value>1.13469605221248</value></relativerisk><relativerisk>  <age> 48</age> <sex>1</sex> <cat>3</cat> <value>1.64738091394925</value></relativerisk><relativerisk>  <age> 48</age> <sex>1</sex> <cat>4</cat> <value>2.47016891929841</value></relativerisk><relativerisk>  <age> 48</age> <sex>1</sex> <cat>5</cat> <value>0.891639278258959</value></relativerisk><relativerisk>  <age> 48</age> <sex>1</sex> <cat>6</cat> <value>1.09819481307774</value></relativerisk><relativerisk>  <age> 48</age> <sex>1</sex> <cat>7</cat> <value>1.5405808958173</value></relativerisk><relativerisk>  <age> 48</age> <sex>1</sex> <cat>8</cat> <value>2.22855661151259</value></relativerisk><relativerisk>  <age> 49</age> <sex>0</sex> <cat>1</cat> <value>0.964403059915197</value></relativerisk><relativerisk>  <age> 49</age> <sex>0</sex> <cat>2</cat> <value>1.1932865203308</value></relativerisk><relativerisk>  <age> 49</age> <sex>0</sex> <cat>3</cat> <value>1.62983111023585</value></relativerisk><relativerisk>  <age> 49</age> <sex>0</sex> <cat>4</cat> <value>2.36678257836698</value></relativerisk><relativerisk>  <age> 49</age> <sex>0</sex> <cat>5</cat> <value>0.949491793422464</value></relativerisk><relativerisk>  <age> 49</age> <sex>0</sex> <cat>6</cat> <value>1.15255379778046</value></relativerisk><relativerisk>  <age> 49</age> <sex>0</sex> <cat>7</cat> <value>1.52182862035715</value></relativerisk><relativerisk>  <age> 49</age> <sex>0</sex> <cat>8</cat> <value>2.09941690728514</value></relativerisk><relativerisk>  <age> 49</age> <sex>1</sex> <cat>1</cat> <value>0.90829873969917</value></relativerisk><relativerisk>  <age> 49</age> <sex>1</sex> <cat>2</cat> <value>1.13591908166175</value></relativerisk><relativerisk>  <age> 49</age> <sex>1</sex> <cat>3</cat> <value>1.6439597969432</value></relativerisk><relativerisk>  <age> 49</age> <sex>1</sex> <cat>4</cat> <value>2.48630283148235</value></relativerisk><relativerisk>  <age> 49</age> <sex>1</sex> <cat>5</cat> <value>0.895845104861331</value></relativerisk><relativerisk>  <age> 49</age> <sex>1</sex> <cat>6</cat> <value>1.09937021377563</value></relativerisk><relativerisk>  <age> 49</age> <sex>1</sex> <cat>7</cat> <value>1.53824207345087</value></relativerisk><relativerisk>  <age> 49</age> <sex>1</sex> <cat>8</cat> <value>2.23819354234579</value></relativerisk><relativerisk>  <age> 50</age> <sex>0</sex> <cat>1</cat> <value>0.965727771651998</value></relativerisk><relativerisk>  <age> 50</age> <sex>0</sex> <cat>2</cat> <value>1.199260082638</value></relativerisk><relativerisk>  <age> 50</age> <sex>0</sex> <cat>3</cat> <value>1.63519700634023</value></relativerisk><relativerisk>  <age> 50</age> <sex>0</sex> <cat>4</cat> <value>2.38388311494674</value></relativerisk><relativerisk>  <age> 50</age> <sex>0</sex> <cat>5</cat> <value>0.95051397468894</value></relativerisk><relativerisk>  <age> 50</age> <sex>0</sex> <cat>6</cat> <value>1.15783048318384</value></relativerisk><relativerisk>  <age> 50</age> <sex>0</sex> <cat>7</cat> <value>1.52713516416396</value></relativerisk><relativerisk>  <age> 50</age> <sex>0</sex> <cat>8</cat> <value>2.11669285737078</value></relativerisk><relativerisk>  <age> 50</age> <sex>1</sex> <cat>1</cat> <value>0.912702564141969</value></relativerisk><relativerisk>  <age> 50</age> <sex>1</sex> <cat>2</cat> <value>1.13841019991267</value></relativerisk><relativerisk>  <age> 50</age> <sex>1</sex> <cat>3</cat> <value>1.65121637135467</value></relativerisk><relativerisk>  <age> 50</age> <sex>1</sex> <cat>4</cat> <value>2.5275427441834</value></relativerisk><relativerisk>  <age> 50</age> <sex>1</sex> <cat>5</cat> <value>0.899742293119694</value></relativerisk><relativerisk>  <age> 50</age> <sex>1</sex> <cat>6</cat> <value>1.10199240570881</value></relativerisk><relativerisk>  <age> 50</age> <sex>1</sex> <cat>7</cat> <value>1.54830682751595</value></relativerisk><relativerisk>  <age> 50</age> <sex>1</sex> <cat>8</cat> <value>2.28079494773225</value></relativerisk><relativerisk>  <age> 51</age> <sex>0</sex> <cat>1</cat> <value>0.967329945134345</value></relativerisk><relativerisk>  <age> 51</age> <sex>0</sex> <cat>2</cat> <value>1.2044477615303</value></relativerisk><relativerisk>  <age> 51</age> <sex>0</sex> <cat>3</cat> <value>1.63542606036469</value></relativerisk><relativerisk>  <age> 51</age> <sex>0</sex> <cat>4</cat> <value>2.38567778951115</value></relativerisk><relativerisk>  <age> 51</age> <sex>0</sex> <cat>5</cat> <value>0.952063126842569</value></relativerisk><relativerisk>  <age> 51</age> <sex>0</sex> <cat>6</cat> <value>1.16262642712343</value></relativerisk><relativerisk>  <age> 51</age> <sex>0</sex> <cat>7</cat> <value>1.5279235064726</value></relativerisk><relativerisk>  <age> 51</age> <sex>0</sex> <cat>8</cat> <value>2.12122811513067</value></relativerisk><relativerisk>  <age> 51</age> <sex>1</sex> <cat>1</cat> <value>0.916643925516939</value></relativerisk><relativerisk>  <age> 51</age> <sex>1</sex> <cat>2</cat> <value>1.14096235879542</value></relativerisk><relativerisk>  <age> 51</age> <sex>1</sex> <cat>3</cat> <value>1.65224414268054</value></relativerisk><relativerisk>  <age> 51</age> <sex>1</sex> <cat>4</cat> <value>2.52291534177332</value></relativerisk><relativerisk>  <age> 51</age> <sex>1</sex> <cat>5</cat> <value>0.903350539013186</value></relativerisk><relativerisk>  <age> 51</age> <sex>1</sex> <cat>6</cat> <value>1.10432702353533</value></relativerisk><relativerisk>  <age> 51</age> <sex>1</sex> <cat>7</cat> <value>1.54964110376353</value></relativerisk><relativerisk>  <age> 51</age> <sex>1</sex> <cat>8</cat> <value>2.27461239205217</value></relativerisk><relativerisk>  <age> 52</age> <sex>0</sex> <cat>1</cat> <value>0.968825967292461</value></relativerisk><relativerisk>  <age> 52</age> <sex>0</sex> <cat>2</cat> <value>1.21012626514259</value></relativerisk><relativerisk>  <age> 52</age> <sex>0</sex> <cat>3</cat> <value>1.64004853207985</value></relativerisk><relativerisk>  <age> 52</age> <sex>0</sex> <cat>4</cat> <value>2.40476888839463</value></relativerisk><relativerisk>  <age> 52</age> <sex>0</sex> <cat>5</cat> <value>0.953516688185106</value></relativerisk><relativerisk>  <age> 52</age> <sex>0</sex> <cat>6</cat> <value>1.16789915822606</value></relativerisk><relativerisk>  <age> 52</age> <sex>0</sex> <cat>7</cat> <value>1.53228286474927</value></relativerisk><relativerisk>  <age> 52</age> <sex>0</sex> <cat>8</cat> <value>2.13667110680588</value></relativerisk><relativerisk>  <age> 52</age> <sex>1</sex> <cat>1</cat> <value>0.920613728636644</value></relativerisk><relativerisk>  <age> 52</age> <sex>1</sex> <cat>2</cat> <value>1.14359423022574</value></relativerisk><relativerisk>  <age> 52</age> <sex>1</sex> <cat>3</cat> <value>1.65287680704862</value></relativerisk><relativerisk>  <age> 52</age> <sex>1</sex> <cat>4</cat> <value>2.53801625032424</value></relativerisk><relativerisk>  <age> 52</age> <sex>1</sex> <cat>5</cat> <value>0.906974433862395</value></relativerisk><relativerisk>  <age> 52</age> <sex>1</sex> <cat>6</cat> <value>1.1067757097991</value></relativerisk><relativerisk>  <age> 52</age> <sex>1</sex> <cat>7</cat> <value>1.55019133691671</value></relativerisk><relativerisk>  <age> 52</age> <sex>1</sex> <cat>8</cat> <value>2.28571202501516</value></relativerisk><relativerisk>  <age> 53</age> <sex>0</sex> <cat>1</cat> <value>0.970073623041763</value></relativerisk><relativerisk>  <age> 53</age> <sex>0</sex> <cat>2</cat> <value>1.21511418649267</value></relativerisk><relativerisk>  <age> 53</age> <sex>0</sex> <cat>3</cat> <value>1.64141045335963</value></relativerisk><relativerisk>  <age> 53</age> <sex>0</sex> <cat>4</cat> <value>2.40927284182305</value></relativerisk><relativerisk>  <age> 53</age> <sex>0</sex> <cat>5</cat> <value>0.954772342660042</value></relativerisk><relativerisk>  <age> 53</age> <sex>0</sex> <cat>6</cat> <value>1.1725128543696</value></relativerisk><relativerisk>  <age> 53</age> <sex>0</sex> <cat>7</cat> <value>1.53417968138064</value></relativerisk><relativerisk>  <age> 53</age> <sex>0</sex> <cat>8</cat> <value>2.14142584744103</value></relativerisk><relativerisk>  <age> 53</age> <sex>1</sex> <cat>1</cat> <value>0.925345852450747</value></relativerisk><relativerisk>  <age> 53</age> <sex>1</sex> <cat>2</cat> <value>1.14832978599389</value></relativerisk><relativerisk>  <age> 53</age> <sex>1</sex> <cat>3</cat> <value>1.64944702836935</value></relativerisk><relativerisk>  <age> 53</age> <sex>1</sex> <cat>4</cat> <value>2.52009132810027</value></relativerisk><relativerisk>  <age> 53</age> <sex>1</sex> <cat>5</cat> <value>0.911358124396799</value></relativerisk><relativerisk>  <age> 53</age> <sex>1</sex> <cat>6</cat> <value>1.11097467939621</value></relativerisk><relativerisk>  <age> 53</age> <sex>1</sex> <cat>7</cat> <value>1.54751086307241</value></relativerisk><relativerisk>  <age> 53</age> <sex>1</sex> <cat>8</cat> <value>2.27201981258112</value></relativerisk><relativerisk>  <age> 54</age> <sex>0</sex> <cat>1</cat> <value>0.97118074600222</value></relativerisk><relativerisk>  <age> 54</age> <sex>0</sex> <cat>2</cat> <value>1.22003095522705</value></relativerisk><relativerisk>  <age> 54</age> <sex>0</sex> <cat>3</cat> <value>1.64450193972187</value></relativerisk><relativerisk>  <age> 54</age> <sex>0</sex> <cat>4</cat> <value>2.42279988418512</value></relativerisk><relativerisk>  <age> 54</age> <sex>0</sex> <cat>5</cat> <value>0.955880583446072</value></relativerisk><relativerisk>  <age> 54</age> <sex>0</sex> <cat>6</cat> <value>1.17709579759494</value></relativerisk><relativerisk>  <age> 54</age> <sex>0</sex> <cat>7</cat> <value>1.53735325844336</value></relativerisk><relativerisk>  <age> 54</age> <sex>0</sex> <cat>8</cat> <value>2.1532408244141</value></relativerisk><relativerisk>  <age> 54</age> <sex>1</sex> <cat>1</cat> <value>0.92834082230968</value></relativerisk><relativerisk>  <age> 54</age> <sex>1</sex> <cat>2</cat> <value>1.15044466169378</value></relativerisk><relativerisk>  <age> 54</age> <sex>1</sex> <cat>3</cat> <value>1.64992018248043</value></relativerisk><relativerisk>  <age> 54</age> <sex>1</sex> <cat>4</cat> <value>2.53859282943344</value></relativerisk><relativerisk>  <age> 54</age> <sex>1</sex> <cat>5</cat> <value>0.914118531133668</value></relativerisk><relativerisk>  <age> 54</age> <sex>1</sex> <cat>6</cat> <value>1.11296522016912</value></relativerisk><relativerisk>  <age> 54</age> <sex>1</sex> <cat>7</cat> <value>1.54765592283318</value></relativerisk><relativerisk>  <age> 54</age> <sex>1</sex> <cat>8</cat> <value>2.28786146482995</value></relativerisk><relativerisk>  <age> 55</age> <sex>0</sex> <cat>1</cat> <value>0.972586096701724</value></relativerisk><relativerisk>  <age> 55</age> <sex>0</sex> <cat>2</cat> <value>1.22511807597792</value></relativerisk><relativerisk>  <age> 55</age> <sex>0</sex> <cat>3</cat> <value>1.64714876309149</value></relativerisk><relativerisk>  <age> 55</age> <sex>0</sex> <cat>4</cat> <value>2.42724712928257</value></relativerisk><relativerisk>  <age> 55</age> <sex>0</sex> <cat>5</cat> <value>0.957264003486997</value></relativerisk><relativerisk>  <age> 55</age> <sex>0</sex> <cat>6</cat> <value>1.18180647825375</value></relativerisk><relativerisk>  <age> 55</age> <sex>0</sex> <cat>7</cat> <value>1.54032703814844</value></relativerisk><relativerisk>  <age> 55</age> <sex>0</sex> <cat>8</cat> <value>2.15701557926918</value></relativerisk><relativerisk>  <age> 55</age> <sex>1</sex> <cat>1</cat> <value>0.93158752906806</value></relativerisk><relativerisk>  <age> 55</age> <sex>1</sex> <cat>2</cat> <value>1.15450395504772</value></relativerisk><relativerisk>  <age> 55</age> <sex>1</sex> <cat>3</cat> <value>1.65024584495152</value></relativerisk><relativerisk>  <age> 55</age> <sex>1</sex> <cat>4</cat> <value>2.53000724739056</value></relativerisk><relativerisk>  <age> 55</age> <sex>1</sex> <cat>5</cat> <value>0.917079465909818</value></relativerisk><relativerisk>  <age> 55</age> <sex>1</sex> <cat>6</cat> <value>1.11667955333347</value></relativerisk><relativerisk>  <age> 55</age> <sex>1</sex> <cat>7</cat> <value>1.54769477558991</value></relativerisk><relativerisk>  <age> 55</age> <sex>1</sex> <cat>8</cat> <value>2.28292852077115</value></relativerisk><relativerisk>  <age> 56</age> <sex>0</sex> <cat>1</cat> <value>0.973686997292297</value></relativerisk><relativerisk>  <age> 56</age> <sex>0</sex> <cat>2</cat> <value>1.22943308445757</value></relativerisk><relativerisk>  <age> 56</age> <sex>0</sex> <cat>3</cat> <value>1.65054305932264</value></relativerisk><relativerisk>  <age> 56</age> <sex>0</sex> <cat>4</cat> <value>2.44371126540966</value></relativerisk><relativerisk>  <age> 56</age> <sex>0</sex> <cat>5</cat> <value>0.958472428440452</value></relativerisk><relativerisk>  <age> 56</age> <sex>0</sex> <cat>6</cat> <value>1.18581414336772</value></relativerisk><relativerisk>  <age> 56</age> <sex>0</sex> <cat>7</cat> <value>1.54386752380613</value></relativerisk><relativerisk>  <age> 56</age> <sex>0</sex> <cat>8</cat> <value>2.17087280974319</value></relativerisk><relativerisk>  <age> 56</age> <sex>1</sex> <cat>1</cat> <value>0.934741975107122</value></relativerisk><relativerisk>  <age> 56</age> <sex>1</sex> <cat>2</cat> <value>1.15838357138255</value></relativerisk><relativerisk>  <age> 56</age> <sex>1</sex> <cat>3</cat> <value>1.65056421464897</value></relativerisk><relativerisk>  <age> 56</age> <sex>1</sex> <cat>4</cat> <value>2.53641470564533</value></relativerisk><relativerisk>  <age> 56</age> <sex>1</sex> <cat>5</cat> <value>0.92002802256942</value></relativerisk><relativerisk>  <age> 56</age> <sex>1</sex> <cat>6</cat> <value>1.12020573076941</value></relativerisk><relativerisk>  <age> 56</age> <sex>1</sex> <cat>7</cat> <value>1.54777343947629</value></relativerisk><relativerisk>  <age> 56</age> <sex>1</sex> <cat>8</cat> <value>2.28932163829428</value></relativerisk><relativerisk>  <age> 57</age> <sex>0</sex> <cat>1</cat> <value>0.975490295229378</value></relativerisk><relativerisk>  <age> 57</age> <sex>0</sex> <cat>2</cat> <value>1.23417576905046</value></relativerisk><relativerisk>  <age> 57</age> <sex>0</sex> <cat>3</cat> <value>1.65334974612788</value></relativerisk><relativerisk>  <age> 57</age> <sex>0</sex> <cat>4</cat> <value>2.44738116579365</value></relativerisk><relativerisk>  <age> 57</age> <sex>0</sex> <cat>5</cat> <value>0.960208080813233</value></relativerisk><relativerisk>  <age> 57</age> <sex>0</sex> <cat>6</cat> <value>1.19021440158907</value></relativerisk><relativerisk>  <age> 57</age> <sex>0</sex> <cat>7</cat> <value>1.54666452908223</value></relativerisk><relativerisk>  <age> 57</age> <sex>0</sex> <cat>8</cat> <value>2.17681948657026</value></relativerisk><relativerisk>  <age> 57</age> <sex>1</sex> <cat>1</cat> <value>0.937847644161957</value></relativerisk><relativerisk>  <age> 57</age> <sex>1</sex> <cat>2</cat> <value>1.16273614039278</value></relativerisk><relativerisk>  <age> 57</age> <sex>1</sex> <cat>3</cat> <value>1.65189603616757</value></relativerisk><relativerisk>  <age> 57</age> <sex>1</sex> <cat>4</cat> <value>2.54362619117332</value></relativerisk><relativerisk>  <age> 57</age> <sex>1</sex> <cat>5</cat> <value>0.922919506207619</value></relativerisk><relativerisk>  <age> 57</age> <sex>1</sex> <cat>6</cat> <value>1.12412619635478</value></relativerisk><relativerisk>  <age> 57</age> <sex>1</sex> <cat>7</cat> <value>1.54929827634387</value></relativerisk><relativerisk>  <age> 57</age> <sex>1</sex> <cat>8</cat> <value>2.29432720334064</value></relativerisk><relativerisk>  <age> 58</age> <sex>0</sex> <cat>1</cat> <value>0.976069682977817</value></relativerisk><relativerisk>  <age> 58</age> <sex>0</sex> <cat>2</cat> <value>1.2378221880116</value></relativerisk><relativerisk>  <age> 58</age> <sex>0</sex> <cat>3</cat> <value>1.65580921595418</value></relativerisk><relativerisk>  <age> 58</age> <sex>0</sex> <cat>4</cat> <value>2.4558960181614</value></relativerisk><relativerisk>  <age> 58</age> <sex>0</sex> <cat>5</cat> <value>0.960820502815776</value></relativerisk><relativerisk>  <age> 58</age> <sex>0</sex> <cat>6</cat> <value>1.19364807244892</value></relativerisk><relativerisk>  <age> 58</age> <sex>0</sex> <cat>7</cat> <value>1.549287576789</value></relativerisk><relativerisk>  <age> 58</age> <sex>0</sex> <cat>8</cat> <value>2.18495470057336</value></relativerisk><relativerisk>  <age> 58</age> <sex>1</sex> <cat>1</cat> <value>0.94068825149626</value></relativerisk><relativerisk>  <age> 58</age> <sex>1</sex> <cat>2</cat> <value>1.16671950898104</value></relativerisk><relativerisk>  <age> 58</age> <sex>1</sex> <cat>3</cat> <value>1.65378677323446</value></relativerisk><relativerisk>  <age> 58</age> <sex>1</sex> <cat>4</cat> <value>2.56288979495698</value></relativerisk><relativerisk>  <age> 58</age> <sex>1</sex> <cat>5</cat> <value>0.92554510351308</value></relativerisk><relativerisk>  <age> 58</age> <sex>1</sex> <cat>6</cat> <value>1.12773809491457</value></relativerisk><relativerisk>  <age> 58</age> <sex>1</sex> <cat>7</cat> <value>1.5512876659904</value></relativerisk><relativerisk>  <age> 58</age> <sex>1</sex> <cat>8</cat> <value>2.30912572819197</value></relativerisk><relativerisk>  <age> 59</age> <sex>0</sex> <cat>1</cat> <value>0.977257589420602</value></relativerisk><relativerisk>  <age> 59</age> <sex>0</sex> <cat>2</cat> <value>1.2413239603279</value></relativerisk><relativerisk>  <age> 59</age> <sex>0</sex> <cat>3</cat> <value>1.65844721615869</value></relativerisk><relativerisk>  <age> 59</age> <sex>0</sex> <cat>4</cat> <value>2.46507944402104</value></relativerisk><relativerisk>  <age> 59</age> <sex>0</sex> <cat>5</cat> <value>0.962191763970086</value></relativerisk><relativerisk>  <age> 59</age> <sex>0</sex> <cat>6</cat> <value>1.19690549962573</value></relativerisk><relativerisk>  <age> 59</age> <sex>0</sex> <cat>7</cat> <value>1.55211801164749</value></relativerisk><relativerisk>  <age> 59</age> <sex>0</sex> <cat>8</cat> <value>2.19351219546776</value></relativerisk><relativerisk>  <age> 59</age> <sex>1</sex> <cat>1</cat> <value>0.943133569757397</value></relativerisk><relativerisk>  <age> 59</age> <sex>1</sex> <cat>2</cat> <value>1.17129619481798</value></relativerisk><relativerisk>  <age> 59</age> <sex>1</sex> <cat>3</cat> <value>1.65462213417315</value></relativerisk><relativerisk>  <age> 59</age> <sex>1</sex> <cat>4</cat> <value>2.55778487907145</value></relativerisk><relativerisk>  <age> 59</age> <sex>1</sex> <cat>5</cat> <value>0.927803259539754</value></relativerisk><relativerisk>  <age> 59</age> <sex>1</sex> <cat>6</cat> <value>1.13190773811788</value></relativerisk><relativerisk>  <age> 59</age> <sex>1</sex> <cat>7</cat> <value>1.55200543912876</value></relativerisk><relativerisk>  <age> 59</age> <sex>1</sex> <cat>8</cat> <value>2.305504740098</value></relativerisk><relativerisk>  <age> 60</age> <sex>0</sex> <cat>1</cat> <value>0.97866828310254</value></relativerisk><relativerisk>  <age> 60</age> <sex>0</sex> <cat>2</cat> <value>1.24489628621074</value></relativerisk><relativerisk>  <age> 60</age> <sex>0</sex> <cat>3</cat> <value>1.66217184425328</value></relativerisk><relativerisk>  <age> 60</age> <sex>0</sex> <cat>4</cat> <value>2.47638147373387</value></relativerisk><relativerisk>  <age> 60</age> <sex>0</sex> <cat>5</cat> <value>0.963637334229497</value></relativerisk><relativerisk>  <age> 60</age> <sex>0</sex> <cat>6</cat> <value>1.2002394161353</value></relativerisk><relativerisk>  <age> 60</age> <sex>0</sex> <cat>7</cat> <value>1.55577696489381</value></relativerisk><relativerisk>  <age> 60</age> <sex>0</sex> <cat>8</cat> <value>2.20353435208192</value></relativerisk><relativerisk>  <age> 60</age> <sex>1</sex> <cat>1</cat> <value>0.945224309796384</value></relativerisk><relativerisk>  <age> 60</age> <sex>1</sex> <cat>2</cat> <value>1.17528257383603</value></relativerisk><relativerisk>  <age> 60</age> <sex>1</sex> <cat>3</cat> <value>1.65843197572323</value></relativerisk><relativerisk>  <age> 60</age> <sex>1</sex> <cat>4</cat> <value>2.58216456115627</value></relativerisk><relativerisk>  <age> 60</age> <sex>1</sex> <cat>5</cat> <value>0.929767079976739</value></relativerisk><relativerisk>  <age> 60</age> <sex>1</sex> <cat>6</cat> <value>1.13550989908993</value></relativerisk><relativerisk>  <age> 60</age> <sex>1</sex> <cat>7</cat> <value>1.55557158346082</value></relativerisk><relativerisk>  <age> 60</age> <sex>1</sex> <cat>8</cat> <value>2.32523589097807</value></relativerisk><relativerisk>  <age> 61</age> <sex>0</sex> <cat>1</cat> <value>0.979562184407256</value></relativerisk><relativerisk>  <age> 61</age> <sex>0</sex> <cat>2</cat> <value>1.24756804593689</value></relativerisk><relativerisk>  <age> 61</age> <sex>0</sex> <cat>3</cat> <value>1.66475892746174</value></relativerisk><relativerisk>  <age> 61</age> <sex>0</sex> <cat>4</cat> <value>2.48626296335643</value></relativerisk><relativerisk>  <age> 61</age> <sex>0</sex> <cat>5</cat> <value>0.964625208427015</value></relativerisk><relativerisk>  <age> 61</age> <sex>0</sex> <cat>6</cat> <value>1.20275437759599</value></relativerisk><relativerisk>  <age> 61</age> <sex>0</sex> <cat>7</cat> <value>1.55839162521796</value></relativerisk><relativerisk>  <age> 61</age> <sex>0</sex> <cat>8</cat> <value>2.21324474774635</value></relativerisk><relativerisk>  <age> 61</age> <sex>1</sex> <cat>1</cat> <value>0.947399272557983</value></relativerisk><relativerisk>  <age> 61</age> <sex>1</sex> <cat>2</cat> <value>1.17977546573924</value></relativerisk><relativerisk>  <age> 61</age> <sex>1</sex> <cat>3</cat> <value>1.65841685732375</value></relativerisk><relativerisk>  <age> 61</age> <sex>1</sex> <cat>4</cat> <value>2.57735810548504</value></relativerisk><relativerisk>  <age> 61</age> <sex>1</sex> <cat>5</cat> <value>0.931793879349799</value></relativerisk><relativerisk>  <age> 61</age> <sex>1</sex> <cat>6</cat> <value>1.13957710468175</value></relativerisk><relativerisk>  <age> 61</age> <sex>1</sex> <cat>7</cat> <value>1.55568043420097</value></relativerisk><relativerisk>  <age> 61</age> <sex>1</sex> <cat>8</cat> <value>2.32201505525004</value></relativerisk><relativerisk>  <age> 62</age> <sex>0</sex> <cat>1</cat> <value>0.979915849772911</value></relativerisk><relativerisk>  <age> 62</age> <sex>0</sex> <cat>2</cat> <value>1.2497783998649</value></relativerisk><relativerisk>  <age> 62</age> <sex>0</sex> <cat>3</cat> <value>1.66769415283653</value></relativerisk><relativerisk>  <age> 62</age> <sex>0</sex> <cat>4</cat> <value>2.49840986183699</value></relativerisk><relativerisk>  <age> 62</age> <sex>0</sex> <cat>5</cat> <value>0.965136476919281</value></relativerisk><relativerisk>  <age> 62</age> <sex>0</sex> <cat>6</cat> <value>1.20483962876664</value></relativerisk><relativerisk>  <age> 62</age> <sex>0</sex> <cat>7</cat> <value>1.56133856737497</value></relativerisk><relativerisk>  <age> 62</age> <sex>0</sex> <cat>8</cat> <value>2.22412161190677</value></relativerisk><relativerisk>  <age> 62</age> <sex>1</sex> <cat>1</cat> <value>0.949455160697993</value></relativerisk><relativerisk>  <age> 62</age> <sex>1</sex> <cat>2</cat> <value>1.18438069524866</value></relativerisk><relativerisk>  <age> 62</age> <sex>1</sex> <cat>3</cat> <value>1.65981083743578</value></relativerisk><relativerisk>  <age> 62</age> <sex>1</sex> <cat>4</cat> <value>2.57881150314308</value></relativerisk><relativerisk>  <age> 62</age> <sex>1</sex> <cat>5</cat> <value>0.933703061467473</value></relativerisk><relativerisk>  <age> 62</age> <sex>1</sex> <cat>6</cat> <value>1.14374931892524</value></relativerisk><relativerisk>  <age> 62</age> <sex>1</sex> <cat>7</cat> <value>1.5569848659187</value></relativerisk><relativerisk>  <age> 62</age> <sex>1</sex> <cat>8</cat> <value>2.32379941785435</value></relativerisk><relativerisk>  <age> 63</age> <sex>0</sex> <cat>1</cat> <value>0.980912995257326</value></relativerisk><relativerisk>  <age> 63</age> <sex>0</sex> <cat>2</cat> <value>1.25174775664878</value></relativerisk><relativerisk>  <age> 63</age> <sex>0</sex> <cat>3</cat> <value>1.67008955878052</value></relativerisk><relativerisk>  <age> 63</age> <sex>0</sex> <cat>4</cat> <value>2.50813361320585</value></relativerisk><relativerisk>  <age> 63</age> <sex>0</sex> <cat>5</cat> <value>0.965862893805349</value></relativerisk><relativerisk>  <age> 63</age> <sex>0</sex> <cat>6</cat> <value>1.20669428668684</value></relativerisk><relativerisk>  <age> 63</age> <sex>0</sex> <cat>7</cat> <value>1.56383087303776</value></relativerisk><relativerisk>  <age> 63</age> <sex>0</sex> <cat>8</cat> <value>2.2329715546627</value></relativerisk><relativerisk>  <age> 63</age> <sex>1</sex> <cat>1</cat> <value>0.95079871752843</value></relativerisk><relativerisk>  <age> 63</age> <sex>1</sex> <cat>2</cat> <value>1.18872433125932</value></relativerisk><relativerisk>  <age> 63</age> <sex>1</sex> <cat>3</cat> <value>1.6644709790843</value></relativerisk><relativerisk>  <age> 63</age> <sex>1</sex> <cat>4</cat> <value>2.5959601773287</value></relativerisk><relativerisk>  <age> 63</age> <sex>1</sex> <cat>5</cat> <value>0.934983645904263</value></relativerisk><relativerisk>  <age> 63</age> <sex>1</sex> <cat>6</cat> <value>1.14771042373842</value></relativerisk><relativerisk>  <age> 63</age> <sex>1</sex> <cat>7</cat> <value>1.56115337795514</value></relativerisk><relativerisk>  <age> 63</age> <sex>1</sex> <cat>8</cat> <value>2.3372511040455</value></relativerisk><relativerisk>  <age> 64</age> <sex>0</sex> <cat>1</cat> <value>0.98135024078873</value></relativerisk><relativerisk>  <age> 64</age> <sex>0</sex> <cat>2</cat> <value>1.25290898771117</value></relativerisk><relativerisk>  <age> 64</age> <sex>0</sex> <cat>3</cat> <value>1.67161722486491</value></relativerisk><relativerisk>  <age> 64</age> <sex>0</sex> <cat>4</cat> <value>2.51692342474891</value></relativerisk><relativerisk>  <age> 64</age> <sex>0</sex> <cat>5</cat> <value>0.966680124997618</value></relativerisk><relativerisk>  <age> 64</age> <sex>0</sex> <cat>6</cat> <value>1.20779800059616</value></relativerisk><relativerisk>  <age> 64</age> <sex>0</sex> <cat>7</cat> <value>1.56552482997287</value></relativerisk><relativerisk>  <age> 64</age> <sex>0</sex> <cat>8</cat> <value>2.24144053750754</value></relativerisk><relativerisk>  <age> 64</age> <sex>1</sex> <cat>1</cat> <value>0.952931920591532</value></relativerisk><relativerisk>  <age> 64</age> <sex>1</sex> <cat>2</cat> <value>1.1931515825185</value></relativerisk><relativerisk>  <age> 64</age> <sex>1</sex> <cat>3</cat> <value>1.66481464711588</value></relativerisk><relativerisk>  <age> 64</age> <sex>1</sex> <cat>4</cat> <value>2.59616170773065</value></relativerisk><relativerisk>  <age> 64</age> <sex>1</sex> <cat>5</cat> <value>0.936963484338358</value></relativerisk><relativerisk>  <age> 64</age> <sex>1</sex> <cat>6</cat> <value>1.15174370141907</value></relativerisk><relativerisk>  <age> 64</age> <sex>1</sex> <cat>7</cat> <value>1.56146826288325</value></relativerisk><relativerisk>  <age> 64</age> <sex>1</sex> <cat>8</cat> <value>2.33811990553966</value></relativerisk><relativerisk>  <age> 65</age> <sex>0</sex> <cat>1</cat> <value>0.981328316263704</value></relativerisk><relativerisk>  <age> 65</age> <sex>0</sex> <cat>2</cat> <value>1.25413061752662</value></relativerisk><relativerisk>  <age> 65</age> <sex>0</sex> <cat>3</cat> <value>1.67372637588633</value></relativerisk><relativerisk>  <age> 65</age> <sex>0</sex> <cat>4</cat> <value>2.52487445016749</value></relativerisk><relativerisk>  <age> 65</age> <sex>0</sex> <cat>5</cat> <value>0.966459910668655</value></relativerisk><relativerisk>  <age> 65</age> <sex>0</sex> <cat>6</cat> <value>1.20892935537563</value></relativerisk><relativerisk>  <age> 65</age> <sex>0</sex> <cat>7</cat> <value>1.5676804529049</value></relativerisk><relativerisk>  <age> 65</age> <sex>0</sex> <cat>8</cat> <value>2.24922125338008</value></relativerisk><relativerisk>  <age> 65</age> <sex>1</sex> <cat>1</cat> <value>0.954096195694879</value></relativerisk><relativerisk>  <age> 65</age> <sex>1</sex> <cat>2</cat> <value>1.19626994074738</value></relativerisk><relativerisk>  <age> 65</age> <sex>1</sex> <cat>3</cat> <value>1.66598708827231</value></relativerisk><relativerisk>  <age> 65</age> <sex>1</sex> <cat>4</cat> <value>2.61061350141023</value></relativerisk><relativerisk>  <age> 65</age> <sex>1</sex> <cat>5</cat> <value>0.938032554973305</value></relativerisk><relativerisk>  <age> 65</age> <sex>1</sex> <cat>6</cat> <value>1.15458157386957</value></relativerisk><relativerisk>  <age> 65</age> <sex>1</sex> <cat>7</cat> <value>1.56277684594534</value></relativerisk><relativerisk>  <age> 65</age> <sex>1</sex> <cat>8</cat> <value>2.34982097488764</value></relativerisk><relativerisk>  <age> 66</age> <sex>0</sex> <cat>1</cat> <value>0.981716024057107</value></relativerisk><relativerisk>  <age> 66</age> <sex>0</sex> <cat>2</cat> <value>1.25487123380114</value></relativerisk><relativerisk>  <age> 66</age> <sex>0</sex> <cat>3</cat> <value>1.67517763885878</value></relativerisk><relativerisk>  <age> 66</age> <sex>0</sex> <cat>4</cat> <value>2.53226683318086</value></relativerisk><relativerisk>  <age> 66</age> <sex>0</sex> <cat>5</cat> <value>0.966819754412433</value></relativerisk><relativerisk>  <age> 66</age> <sex>0</sex> <cat>6</cat> <value>1.20965477982424</value></relativerisk><relativerisk>  <age> 66</age> <sex>0</sex> <cat>7</cat> <value>1.56917236454561</value></relativerisk><relativerisk>  <age> 66</age> <sex>0</sex> <cat>8</cat> <value>2.25652128656649</value></relativerisk><relativerisk>  <age> 66</age> <sex>1</sex> <cat>1</cat> <value>0.954942693137774</value></relativerisk><relativerisk>  <age> 66</age> <sex>1</sex> <cat>2</cat> <value>1.19910658380079</value></relativerisk><relativerisk>  <age> 66</age> <sex>1</sex> <cat>3</cat> <value>1.6663240520316</value></relativerisk><relativerisk>  <age> 66</age> <sex>1</sex> <cat>4</cat> <value>2.61950834486894</value></relativerisk><relativerisk>  <age> 66</age> <sex>1</sex> <cat>5</cat> <value>0.938834230664347</value></relativerisk><relativerisk>  <age> 66</age> <sex>1</sex> <cat>6</cat> <value>1.15714618056148</value></relativerisk><relativerisk>  <age> 66</age> <sex>1</sex> <cat>7</cat> <value>1.5632597834367</value></relativerisk><relativerisk>  <age> 66</age> <sex>1</sex> <cat>8</cat> <value>2.35790018784953</value></relativerisk><relativerisk>  <age> 67</age> <sex>0</sex> <cat>1</cat> <value>0.981463306834528</value></relativerisk><relativerisk>  <age> 67</age> <sex>0</sex> <cat>2</cat> <value>1.25492147175028</value></relativerisk><relativerisk>  <age> 67</age> <sex>0</sex> <cat>3</cat> <value>1.67638725362639</value></relativerisk><relativerisk>  <age> 67</age> <sex>0</sex> <cat>4</cat> <value>2.54121261968422</value></relativerisk><relativerisk>  <age> 67</age> <sex>0</sex> <cat>5</cat> <value>0.966586211220012</value></relativerisk><relativerisk>  <age> 67</age> <sex>0</sex> <cat>6</cat> <value>1.20970601415536</value></relativerisk><relativerisk>  <age> 67</age> <sex>0</sex> <cat>7</cat> <value>1.57040945568342</value></relativerisk><relativerisk>  <age> 67</age> <sex>0</sex> <cat>8</cat> <value>2.26544487090096</value></relativerisk><relativerisk>  <age> 67</age> <sex>1</sex> <cat>1</cat> <value>0.956141040364006</value></relativerisk><relativerisk>  <age> 67</age> <sex>1</sex> <cat>2</cat> <value>1.20382778884283</value></relativerisk><relativerisk>  <age> 67</age> <sex>1</sex> <cat>3</cat> <value>1.66945180611347</value></relativerisk><relativerisk>  <age> 67</age> <sex>1</sex> <cat>4</cat> <value>2.61887706423907</value></relativerisk><relativerisk>  <age> 67</age> <sex>1</sex> <cat>5</cat> <value>0.93998772594527</value></relativerisk><relativerisk>  <age> 67</age> <sex>1</sex> <cat>6</cat> <value>1.16146746262482</value></relativerisk><relativerisk>  <age> 67</age> <sex>1</sex> <cat>7</cat> <value>1.56595532906764</value></relativerisk><relativerisk>  <age> 67</age> <sex>1</sex> <cat>8</cat> <value>2.3573290615545</value></relativerisk><relativerisk>  <age> 68</age> <sex>0</sex> <cat>1</cat> <value>0.980561751539446</value></relativerisk><relativerisk>  <age> 68</age> <sex>0</sex> <cat>2</cat> <value>1.25446493368223</value></relativerisk><relativerisk>  <age> 68</age> <sex>0</sex> <cat>3</cat> <value>1.67860511952657</value></relativerisk><relativerisk>  <age> 68</age> <sex>0</sex> <cat>4</cat> <value>2.55679204243248</value></relativerisk><relativerisk>  <age> 68</age> <sex>0</sex> <cat>5</cat> <value>0.965751417851901</value></relativerisk><relativerisk>  <age> 68</age> <sex>0</sex> <cat>6</cat> <value>1.20931871793838</value></relativerisk><relativerisk>  <age> 68</age> <sex>0</sex> <cat>7</cat> <value>1.57260998009792</value></relativerisk><relativerisk>  <age> 68</age> <sex>0</sex> <cat>8</cat> <value>2.278225169964</value></relativerisk><relativerisk>  <age> 68</age> <sex>1</sex> <cat>1</cat> <value>0.958379545547063</value></relativerisk><relativerisk>  <age> 68</age> <sex>1</sex> <cat>2</cat> <value>1.20719276994833</value></relativerisk><relativerisk>  <age> 68</age> <sex>1</sex> <cat>3</cat> <value>1.67157184016888</value></relativerisk><relativerisk>  <age> 68</age> <sex>1</sex> <cat>4</cat> <value>2.63773657697215</value></relativerisk><relativerisk>  <age> 68</age> <sex>1</sex> <cat>5</cat> <value>0.942039983577741</value></relativerisk><relativerisk>  <age> 68</age> <sex>1</sex> <cat>6</cat> <value>1.16449553612846</value></relativerisk><relativerisk>  <age> 68</age> <sex>1</sex> <cat>7</cat> <value>1.56802716263433</value></relativerisk><relativerisk>  <age> 68</age> <sex>1</sex> <cat>8</cat> <value>2.37303164619235</value></relativerisk><relativerisk>  <age> 69</age> <sex>0</sex> <cat>1</cat> <value>0.981228853748787</value></relativerisk><relativerisk>  <age> 69</age> <sex>0</sex> <cat>2</cat> <value>1.25422157628997</value></relativerisk><relativerisk>  <age> 69</age> <sex>0</sex> <cat>3</cat> <value>1.67979825757985</value></relativerisk><relativerisk>  <age> 69</age> <sex>0</sex> <cat>4</cat> <value>2.56616090185583</value></relativerisk><relativerisk>  <age> 69</age> <sex>0</sex> <cat>5</cat> <value>0.966127080160121</value></relativerisk><relativerisk>  <age> 69</age> <sex>0</sex> <cat>6</cat> <value>1.20907567711998</value></relativerisk><relativerisk>  <age> 69</age> <sex>0</sex> <cat>7</cat> <value>1.57385208587816</value></relativerisk><relativerisk>  <age> 69</age> <sex>0</sex> <cat>8</cat> <value>2.28674886419523</value></relativerisk><relativerisk>  <age> 69</age> <sex>1</sex> <cat>1</cat> <value>0.958928622808654</value></relativerisk><relativerisk>  <age> 69</age> <sex>1</sex> <cat>2</cat> <value>1.21057127817869</value></relativerisk><relativerisk>  <age> 69</age> <sex>1</sex> <cat>3</cat> <value>1.67439255952708</value></relativerisk><relativerisk>  <age> 69</age> <sex>1</sex> <cat>4</cat> <value>2.64530403811659</value></relativerisk><relativerisk>  <age> 69</age> <sex>1</sex> <cat>5</cat> <value>0.942562055539429</value></relativerisk><relativerisk>  <age> 69</age> <sex>1</sex> <cat>6</cat> <value>1.16758711662476</value></relativerisk><relativerisk>  <age> 69</age> <sex>1</sex> <cat>7</cat> <value>1.57046897285282</value></relativerisk><relativerisk>  <age> 69</age> <sex>1</sex> <cat>8</cat> <value>2.37979909283595</value></relativerisk><relativerisk>  <age> 70</age> <sex>0</sex> <cat>1</cat> <value>0.979094704419017</value></relativerisk><relativerisk>  <age> 70</age> <sex>0</sex> <cat>2</cat> <value>1.25290837808881</value></relativerisk><relativerisk>  <age> 70</age> <sex>0</sex> <cat>3</cat> <value>1.68019386094618</value></relativerisk><relativerisk>  <age> 70</age> <sex>0</sex> <cat>4</cat> <value>2.57350835018661</value></relativerisk><relativerisk>  <age> 70</age> <sex>0</sex> <cat>5</cat> <value>0.964184997183721</value></relativerisk><relativerisk>  <age> 70</age> <sex>0</sex> <cat>6</cat> <value>1.20786666315067</value></relativerisk><relativerisk>  <age> 70</age> <sex>0</sex> <cat>7</cat> <value>1.57422337316429</value></relativerisk><relativerisk>  <age> 70</age> <sex>0</sex> <cat>8</cat> <value>2.29451120761717</value></relativerisk><relativerisk>  <age> 70</age> <sex>1</sex> <cat>1</cat> <value>0.959265346410113</value></relativerisk><relativerisk>  <age> 70</age> <sex>1</sex> <cat>2</cat> <value>1.21290796375096</value></relativerisk><relativerisk>  <age> 70</age> <sex>1</sex> <cat>3</cat> <value>1.67610221910187</value></relativerisk><relativerisk>  <age> 70</age> <sex>1</sex> <cat>4</cat> <value>2.65678780310279</value></relativerisk><relativerisk>  <age> 70</age> <sex>1</sex> <cat>5</cat> <value>0.942925177871085</value></relativerisk><relativerisk>  <age> 70</age> <sex>1</sex> <cat>6</cat> <value>1.16969213733715</value></relativerisk><relativerisk>  <age> 70</age> <sex>1</sex> <cat>7</cat> <value>1.57222738624809</value></relativerisk><relativerisk>  <age> 70</age> <sex>1</sex> <cat>8</cat> <value>2.38914358083115</value></relativerisk><relativerisk>  <age> 71</age> <sex>0</sex> <cat>1</cat> <value>0.978613059241706</value></relativerisk><relativerisk>  <age> 71</age> <sex>0</sex> <cat>2</cat> <value>1.25183145489967</value></relativerisk><relativerisk>  <age> 71</age> <sex>0</sex> <cat>3</cat> <value>1.68227856777079</value></relativerisk><relativerisk>  <age> 71</age> <sex>0</sex> <cat>4</cat> <value>2.58899443832454</value></relativerisk><relativerisk>  <age> 71</age> <sex>0</sex> <cat>5</cat> <value>0.963570287094216</value></relativerisk><relativerisk>  <age> 71</age> <sex>0</sex> <cat>6</cat> <value>1.20685628505427</value></relativerisk><relativerisk>  <age> 71</age> <sex>0</sex> <cat>7</cat> <value>1.57619192107341</value></relativerisk><relativerisk>  <age> 71</age> <sex>0</sex> <cat>8</cat> <value>2.30731198657124</value></relativerisk><relativerisk>  <age> 71</age> <sex>1</sex> <cat>1</cat> <value>0.960521816335058</value></relativerisk><relativerisk>  <age> 71</age> <sex>1</sex> <cat>2</cat> <value>1.21595252240043</value></relativerisk><relativerisk>  <age> 71</age> <sex>1</sex> <cat>3</cat> <value>1.67630997251521</value></relativerisk><relativerisk>  <age> 71</age> <sex>1</sex> <cat>4</cat> <value>2.65490991533745</value></relativerisk><relativerisk>  <age> 71</age> <sex>1</sex> <cat>5</cat> <value>0.944059499300411</value></relativerisk><relativerisk>  <age> 71</age> <sex>1</sex> <cat>6</cat> <value>1.1724615971335</value></relativerisk><relativerisk>  <age> 71</age> <sex>1</sex> <cat>7</cat> <value>1.57246462908191</value></relativerisk><relativerisk>  <age> 71</age> <sex>1</sex> <cat>8</cat> <value>2.38825071794363</value></relativerisk><relativerisk>  <age> 72</age> <sex>0</sex> <cat>1</cat> <value>0.977281268418958</value></relativerisk><relativerisk>  <age> 72</age> <sex>0</sex> <cat>2</cat> <value>1.25005746969623</value></relativerisk><relativerisk>  <age> 72</age> <sex>0</sex> <cat>3</cat> <value>1.68193254168513</value></relativerisk><relativerisk>  <age> 72</age> <sex>0</sex> <cat>4</cat> <value>2.5945284990535</value></relativerisk><relativerisk>  <age> 72</age> <sex>0</sex> <cat>5</cat> <value>0.962113590469347</value></relativerisk><relativerisk>  <age> 72</age> <sex>0</sex> <cat>6</cat> <value>1.20519909518441</value></relativerisk><relativerisk>  <age> 72</age> <sex>0</sex> <cat>7</cat> <value>1.57590998940211</value></relativerisk><relativerisk>  <age> 72</age> <sex>0</sex> <cat>8</cat> <value>2.31336064653071</value></relativerisk><relativerisk>  <age> 72</age> <sex>1</sex> <cat>1</cat> <value>0.961110603228721</value></relativerisk><relativerisk>  <age> 72</age> <sex>1</sex> <cat>2</cat> <value>1.21831121987267</value></relativerisk><relativerisk>  <age> 72</age> <sex>1</sex> <cat>3</cat> <value>1.67719746927531</value></relativerisk><relativerisk>  <age> 72</age> <sex>1</sex> <cat>4</cat> <value>2.65920326922132</value></relativerisk><relativerisk>  <age> 72</age> <sex>1</sex> <cat>5</cat> <value>0.94469077067706</value></relativerisk><relativerisk>  <age> 72</age> <sex>1</sex> <cat>6</cat> <value>1.1746164439859</value></relativerisk><relativerisk>  <age> 72</age> <sex>1</sex> <cat>7</cat> <value>1.57324087899008</value></relativerisk><relativerisk>  <age> 72</age> <sex>1</sex> <cat>8</cat> <value>2.39242961473389</value></relativerisk><relativerisk>  <age> 73</age> <sex>0</sex> <cat>1</cat> <value>0.976198623435</value></relativerisk><relativerisk>  <age> 73</age> <sex>0</sex> <cat>2</cat> <value>1.24848184080172</value></relativerisk><relativerisk>  <age> 73</age> <sex>0</sex> <cat>3</cat> <value>1.68316495722752</value></relativerisk><relativerisk>  <age> 73</age> <sex>0</sex> <cat>4</cat> <value>2.60550393031481</value></relativerisk><relativerisk>  <age> 73</age> <sex>0</sex> <cat>5</cat> <value>0.960697239956467</value></relativerisk><relativerisk>  <age> 73</age> <sex>0</sex> <cat>6</cat> <value>1.20371427828448</value></relativerisk><relativerisk>  <age> 73</age> <sex>0</sex> <cat>7</cat> <value>1.57708519065527</value></relativerisk><relativerisk>  <age> 73</age> <sex>0</sex> <cat>8</cat> <value>2.32269188719161</value></relativerisk><relativerisk>  <age> 73</age> <sex>1</sex> <cat>1</cat> <value>0.961625994448538</value></relativerisk><relativerisk>  <age> 73</age> <sex>1</sex> <cat>2</cat> <value>1.22024512284643</value></relativerisk><relativerisk>  <age> 73</age> <sex>1</sex> <cat>3</cat> <value>1.67966296087166</value></relativerisk><relativerisk>  <age> 73</age> <sex>1</sex> <cat>4</cat> <value>2.67391537495958</value></relativerisk><relativerisk>  <age> 73</age> <sex>1</sex> <cat>5</cat> <value>0.945194769903961</value></relativerisk><relativerisk>  <age> 73</age> <sex>1</sex> <cat>6</cat> <value>1.17637341515716</value></relativerisk><relativerisk>  <age> 73</age> <sex>1</sex> <cat>7</cat> <value>1.57556826248322</value></relativerisk><relativerisk>  <age> 73</age> <sex>1</sex> <cat>8</cat> <value>2.40437012154623</value></relativerisk><relativerisk>  <age> 74</age> <sex>0</sex> <cat>1</cat> <value>0.974361400924589</value></relativerisk><relativerisk>  <age> 74</age> <sex>0</sex> <cat>2</cat> <value>1.24546990132391</value></relativerisk><relativerisk>  <age> 74</age> <sex>0</sex> <cat>3</cat> <value>1.6837500588937</value></relativerisk><relativerisk>  <age> 74</age> <sex>0</sex> <cat>4</cat> <value>2.62209977859483</value></relativerisk><relativerisk>  <age> 74</age> <sex>0</sex> <cat>5</cat> <value>0.959058466983215</value></relativerisk><relativerisk>  <age> 74</age> <sex>0</sex> <cat>6</cat> <value>1.2009405955497</value></relativerisk><relativerisk>  <age> 74</age> <sex>0</sex> <cat>7</cat> <value>1.57762904896816</value></relativerisk><relativerisk>  <age> 74</age> <sex>0</sex> <cat>8</cat> <value>2.33663178893786</value></relativerisk><relativerisk>  <age> 74</age> <sex>1</sex> <cat>1</cat> <value>0.961682991459294</value></relativerisk><relativerisk>  <age> 74</age> <sex>1</sex> <cat>2</cat> <value>1.22176635681874</value></relativerisk><relativerisk>  <age> 74</age> <sex>1</sex> <cat>3</cat> <value>1.68263687300444</value></relativerisk><relativerisk>  <age> 74</age> <sex>1</sex> <cat>4</cat> <value>2.69159724435953</value></relativerisk><relativerisk>  <age> 74</age> <sex>1</sex> <cat>5</cat> <value>0.945225789438754</value></relativerisk><relativerisk>  <age> 74</age> <sex>1</sex> <cat>6</cat> <value>1.17775448072028</value></relativerisk><relativerisk>  <age> 74</age> <sex>1</sex> <cat>7</cat> <value>1.57834507610012</value></relativerisk><relativerisk>  <age> 74</age> <sex>1</sex> <cat>8</cat> <value>2.41870859941484</value></relativerisk><relativerisk>  <age> 75</age> <sex>0</sex> <cat>1</cat> <value>0.973105167059449</value></relativerisk><relativerisk>  <age> 75</age> <sex>0</sex> <cat>2</cat> <value>1.24268825489281</value></relativerisk><relativerisk>  <age> 75</age> <sex>0</sex> <cat>3</cat> <value>1.68312375794392</value></relativerisk><relativerisk>  <age> 75</age> <sex>0</sex> <cat>4</cat> <value>2.63043341476223</value></relativerisk><relativerisk>  <age> 75</age> <sex>0</sex> <cat>5</cat> <value>0.957614937214373</value></relativerisk><relativerisk>  <age> 75</age> <sex>0</sex> <cat>6</cat> <value>1.1983655089692</value></relativerisk><relativerisk>  <age> 75</age> <sex>0</sex> <cat>7</cat> <value>1.57704893751031</value></relativerisk><relativerisk>  <age> 75</age> <sex>0</sex> <cat>8</cat> <value>2.34445041423108</value></relativerisk><relativerisk>  <age> 75</age> <sex>1</sex> <cat>1</cat> <value>0.962295561987924</value></relativerisk><relativerisk>  <age> 75</age> <sex>1</sex> <cat>2</cat> <value>1.22324669481717</value></relativerisk><relativerisk>  <age> 75</age> <sex>1</sex> <cat>3</cat> <value>1.68292190932241</value></relativerisk><relativerisk>  <age> 75</age> <sex>1</sex> <cat>4</cat> <value>2.6961177526756</value></relativerisk><relativerisk>  <age> 75</age> <sex>1</sex> <cat>5</cat> <value>0.945777590068732</value></relativerisk><relativerisk>  <age> 75</age> <sex>1</sex> <cat>6</cat> <value>1.17909661209114</value></relativerisk><relativerisk>  <age> 75</age> <sex>1</sex> <cat>7</cat> <value>1.57863758431158</value></relativerisk><relativerisk>  <age> 75</age> <sex>1</sex> <cat>8</cat> <value>2.42304118728908</value></relativerisk><relativerisk>  <age> 76</age> <sex>0</sex> <cat>1</cat> <value>0.970818642733616</value></relativerisk><relativerisk>  <age> 76</age> <sex>0</sex> <cat>2</cat> <value>1.23930369285274</value></relativerisk><relativerisk>  <age> 76</age> <sex>0</sex> <cat>3</cat> <value>1.68271799993849</value></relativerisk><relativerisk>  <age> 76</age> <sex>0</sex> <cat>4</cat> <value>2.64109504163077</value></relativerisk><relativerisk>  <age> 76</age> <sex>0</sex> <cat>5</cat> <value>0.955416531868179</value></relativerisk><relativerisk>  <age> 76</age> <sex>0</sex> <cat>6</cat> <value>1.19523637739735</value></relativerisk><relativerisk>  <age> 76</age> <sex>0</sex> <cat>7</cat> <value>1.57666624993561</value></relativerisk><relativerisk>  <age> 76</age> <sex>0</sex> <cat>8</cat> <value>2.35389938145288</value></relativerisk><relativerisk>  <age> 76</age> <sex>1</sex> <cat>1</cat> <value>0.962715914801703</value></relativerisk><relativerisk>  <age> 76</age> <sex>1</sex> <cat>2</cat> <value>1.2243126702818</value></relativerisk><relativerisk>  <age> 76</age> <sex>1</sex> <cat>3</cat> <value>1.68329322658314</value></relativerisk><relativerisk>  <age> 76</age> <sex>1</sex> <cat>4</cat> <value>2.70260323524675</value></relativerisk><relativerisk>  <age> 76</age> <sex>1</sex> <cat>5</cat> <value>0.946198609350359</value></relativerisk><relativerisk>  <age> 76</age> <sex>1</sex> <cat>6</cat> <value>1.1800739096705</value></relativerisk><relativerisk>  <age> 76</age> <sex>1</sex> <cat>7</cat> <value>1.5790664128533</value></relativerisk><relativerisk>  <age> 76</age> <sex>1</sex> <cat>8</cat> <value>2.42852292809541</value></relativerisk><relativerisk>  <age> 77</age> <sex>0</sex> <cat>1</cat> <value>0.96838466495501</value></relativerisk><relativerisk>  <age> 77</age> <sex>0</sex> <cat>2</cat> <value>1.23576067852108</value></relativerisk><relativerisk>  <age> 77</age> <sex>0</sex> <cat>3</cat> <value>1.68303707041471</value></relativerisk><relativerisk>  <age> 77</age> <sex>0</sex> <cat>4</cat> <value>2.65502750663577</value></relativerisk><relativerisk>  <age> 77</age> <sex>0</sex> <cat>5</cat> <value>0.953046454505056</value></relativerisk><relativerisk>  <age> 77</age> <sex>0</sex> <cat>6</cat> <value>1.19194873872623</value></relativerisk><relativerisk>  <age> 77</age> <sex>0</sex> <cat>7</cat> <value>1.57681417776208</value></relativerisk><relativerisk>  <age> 77</age> <sex>0</sex> <cat>8</cat> <value>2.36622164126636</value></relativerisk><relativerisk>  <age> 77</age> <sex>1</sex> <cat>1</cat> <value>0.962444567706377</value></relativerisk><relativerisk>  <age> 77</age> <sex>1</sex> <cat>2</cat> <value>1.22494622782817</value></relativerisk><relativerisk>  <age> 77</age> <sex>1</sex> <cat>3</cat> <value>1.68475732014887</value></relativerisk><relativerisk>  <age> 77</age> <sex>1</sex> <cat>4</cat> <value>2.7142442130043</value></relativerisk><relativerisk>  <age> 77</age> <sex>1</sex> <cat>5</cat> <value>0.945942142979394</value></relativerisk><relativerisk>  <age> 77</age> <sex>1</sex> <cat>6</cat> <value>1.18064348616109</value></relativerisk><relativerisk>  <age> 77</age> <sex>1</sex> <cat>7</cat> <value>1.58032327147336</value></relativerisk><relativerisk>  <age> 77</age> <sex>1</sex> <cat>8</cat> <value>2.43878807416453</value></relativerisk><relativerisk>  <age> 78</age> <sex>0</sex> <cat>1</cat> <value>0.966566970220742</value></relativerisk><relativerisk>  <age> 78</age> <sex>0</sex> <cat>2</cat> <value>1.23204007654998</value></relativerisk><relativerisk>  <age> 78</age> <sex>0</sex> <cat>3</cat> <value>1.68361727358896</value></relativerisk><relativerisk>  <age> 78</age> <sex>0</sex> <cat>4</cat> <value>2.67249136241859</value></relativerisk><relativerisk>  <age> 78</age> <sex>0</sex> <cat>5</cat> <value>0.951339656659979</value></relativerisk><relativerisk>  <age> 78</age> <sex>0</sex> <cat>6</cat> <value>1.18846572645171</value></relativerisk><relativerisk>  <age> 78</age> <sex>0</sex> <cat>7</cat> <value>1.57733272405637</value></relativerisk><relativerisk>  <age> 78</age> <sex>0</sex> <cat>8</cat> <value>2.38076430452501</value></relativerisk><relativerisk>  <age> 78</age> <sex>1</sex> <cat>1</cat> <value>0.963016148302878</value></relativerisk><relativerisk>  <age> 78</age> <sex>1</sex> <cat>2</cat> <value>1.22597877930241</value></relativerisk><relativerisk>  <age> 78</age> <sex>1</sex> <cat>3</cat> <value>1.68627039411565</value></relativerisk><relativerisk>  <age> 78</age> <sex>1</sex> <cat>4</cat> <value>2.72395222051456</value></relativerisk><relativerisk>  <age> 78</age> <sex>1</sex> <cat>5</cat> <value>0.946464106302562</value></relativerisk><relativerisk>  <age> 78</age> <sex>1</sex> <cat>6</cat> <value>1.1815840037331</value></relativerisk><relativerisk>  <age> 78</age> <sex>1</sex> <cat>7</cat> <value>1.58173774225431</value></relativerisk><relativerisk>  <age> 78</age> <sex>1</sex> <cat>8</cat> <value>2.44671497481639</value></relativerisk><relativerisk>  <age> 79</age> <sex>0</sex> <cat>1</cat> <value>0.965567674308901</value></relativerisk><relativerisk>  <age> 79</age> <sex>0</sex> <cat>2</cat> <value>1.22872695537575</value></relativerisk><relativerisk>  <age> 79</age> <sex>0</sex> <cat>3</cat> <value>1.68284144219011</value></relativerisk><relativerisk>  <age> 79</age> <sex>0</sex> <cat>4</cat> <value>2.68104664251057</value></relativerisk><relativerisk>  <age> 79</age> <sex>0</sex> <cat>5</cat> <value>0.950187556793027</value></relativerisk><relativerisk>  <age> 79</age> <sex>0</sex> <cat>6</cat> <value>1.18537341520942</value></relativerisk><relativerisk>  <age> 79</age> <sex>0</sex> <cat>7</cat> <value>1.57660915439569</value></relativerisk><relativerisk>  <age> 79</age> <sex>0</sex> <cat>8</cat> <value>2.38843343786481</value></relativerisk><relativerisk>  <age> 79</age> <sex>1</sex> <cat>1</cat> <value>0.963048790263775</value></relativerisk><relativerisk>  <age> 79</age> <sex>1</sex> <cat>2</cat> <value>1.22605248096003</value></relativerisk><relativerisk>  <age> 79</age> <sex>1</sex> <cat>3</cat> <value>1.68703058595721</value></relativerisk><relativerisk>  <age> 79</age> <sex>1</sex> <cat>4</cat> <value>2.73532184592284</value></relativerisk><relativerisk>  <age> 79</age> <sex>1</sex> <cat>5</cat> <value>0.946494823444264</value></relativerisk><relativerisk>  <age> 79</age> <sex>1</sex> <cat>6</cat> <value>1.18165315932025</value></relativerisk><relativerisk>  <age> 79</age> <sex>1</sex> <cat>7</cat> <value>1.58246728139989</value></relativerisk><relativerisk>  <age> 79</age> <sex>1</sex> <cat>8</cat> <value>2.45624829036192</value></relativerisk><relativerisk>  <age> 80</age> <sex>0</sex> <cat>1</cat> <value>0.963369044740137</value></relativerisk><relativerisk>  <age> 80</age> <sex>0</sex> <cat>2</cat> <value>1.22437808851193</value></relativerisk><relativerisk>  <age> 80</age> <sex>0</sex> <cat>3</cat> <value>1.68206494884084</value></relativerisk><relativerisk>  <age> 80</age> <sex>0</sex> <cat>4</cat> <value>2.69486505033139</value></relativerisk><relativerisk>  <age> 80</age> <sex>0</sex> <cat>5</cat> <value>0.94808540064811</value></relativerisk><relativerisk>  <age> 80</age> <sex>0</sex> <cat>6</cat> <value>1.18134247414744</value></relativerisk><relativerisk>  <age> 80</age> <sex>0</sex> <cat>7</cat> <value>1.57575901998815</value></relativerisk><relativerisk>  <age> 80</age> <sex>0</sex> <cat>8</cat> <value>2.40082860668958</value></relativerisk><relativerisk>  <age> 80</age> <sex>1</sex> <cat>1</cat> <value>0.962542559422737</value></relativerisk><relativerisk>  <age> 80</age> <sex>1</sex> <cat>2</cat> <value>1.22612318576099</value></relativerisk><relativerisk>  <age> 80</age> <sex>1</sex> <cat>3</cat> <value>1.68772497327674</value></relativerisk><relativerisk>  <age> 80</age> <sex>1</sex> <cat>4</cat> <value>2.74261067270493</value></relativerisk><relativerisk>  <age> 80</age> <sex>1</sex> <cat>5</cat> <value>0.946034350823453</value></relativerisk><relativerisk>  <age> 80</age> <sex>1</sex> <cat>6</cat> <value>1.18172754322746</value></relativerisk><relativerisk>  <age> 80</age> <sex>1</sex> <cat>7</cat> <value>1.58307244950662</value></relativerisk><relativerisk>  <age> 80</age> <sex>1</sex> <cat>8</cat> <value>2.46255214277265</value></relativerisk><relativerisk>  <age> 81</age> <sex>0</sex> <cat>1</cat> <value>0.960749354880542</value></relativerisk><relativerisk>  <age> 81</age> <sex>0</sex> <cat>2</cat> <value>1.2199975514056</value></relativerisk><relativerisk>  <age> 81</age> <sex>0</sex> <cat>3</cat> <value>1.68174958213864</value></relativerisk><relativerisk>  <age> 81</age> <sex>0</sex> <cat>4</cat> <value>2.70914539848541</value></relativerisk><relativerisk>  <age> 81</age> <sex>0</sex> <cat>5</cat> <value>0.945523456849149</value></relativerisk><relativerisk>  <age> 81</age> <sex>0</sex> <cat>6</cat> <value>1.17729877747558</value></relativerisk><relativerisk>  <age> 81</age> <sex>0</sex> <cat>7</cat> <value>1.57534002337491</value></relativerisk><relativerisk>  <age> 81</age> <sex>0</sex> <cat>8</cat> <value>2.41323299961189</value></relativerisk><relativerisk>  <age> 81</age> <sex>1</sex> <cat>1</cat> <value>0.962215799547927</value></relativerisk><relativerisk>  <age> 81</age> <sex>1</sex> <cat>2</cat> <value>1.22551277927947</value></relativerisk><relativerisk>  <age> 81</age> <sex>1</sex> <cat>3</cat> <value>1.68772492997472</value></relativerisk><relativerisk>  <age> 81</age> <sex>1</sex> <cat>4</cat> <value>2.7521393540719</value></relativerisk><relativerisk>  <age> 81</age> <sex>1</sex> <cat>5</cat> <value>0.945635591811383</value></relativerisk><relativerisk>  <age> 81</age> <sex>1</sex> <cat>6</cat> <value>1.1811928019672</value></relativerisk><relativerisk>  <age> 81</age> <sex>1</sex> <cat>7</cat> <value>1.58307245622142</value></relativerisk><relativerisk>  <age> 81</age> <sex>1</sex> <cat>8</cat> <value>2.47072994651634</value></relativerisk><relativerisk>  <age> 82</age> <sex>0</sex> <cat>1</cat> <value>0.959029340676369</value></relativerisk><relativerisk>  <age> 82</age> <sex>0</sex> <cat>2</cat> <value>1.21598697182868</value></relativerisk><relativerisk>  <age> 82</age> <sex>0</sex> <cat>3</cat> <value>1.68282180744625</value></relativerisk><relativerisk>  <age> 82</age> <sex>0</sex> <cat>4</cat> <value>2.73141970367032</value></relativerisk><relativerisk>  <age> 82</age> <sex>0</sex> <cat>5</cat> <value>0.943847151912973</value></relativerisk><relativerisk>  <age> 82</age> <sex>0</sex> <cat>6</cat> <value>1.1735681426906</value></relativerisk><relativerisk>  <age> 82</age> <sex>0</sex> <cat>7</cat> <value>1.5762716144671</value></relativerisk><relativerisk>  <age> 82</age> <sex>0</sex> <cat>8</cat> <value>2.43125025092914</value></relativerisk><relativerisk>  <age> 82</age> <sex>1</sex> <cat>1</cat> <value>0.96138845018865</value></relativerisk><relativerisk>  <age> 82</age> <sex>1</sex> <cat>2</cat> <value>1.22477106145042</value></relativerisk><relativerisk>  <age> 82</age> <sex>1</sex> <cat>3</cat> <value>1.68818677589355</value></relativerisk><relativerisk>  <age> 82</age> <sex>1</sex> <cat>4</cat> <value>2.76164130562649</value></relativerisk><relativerisk>  <age> 82</age> <sex>1</sex> <cat>5</cat> <value>0.944937442868471</value></relativerisk><relativerisk>  <age> 82</age> <sex>1</sex> <cat>6</cat> <value>1.18051397839679</value></relativerisk><relativerisk>  <age> 82</age> <sex>1</sex> <cat>7</cat> <value>1.58354098678347</value></relativerisk><relativerisk>  <age> 82</age> <sex>1</sex> <cat>8</cat> <value>2.47861933073771</value></relativerisk><relativerisk>  <age> 83</age> <sex>0</sex> <cat>1</cat> <value>0.9569658421634</value></relativerisk><relativerisk>  <age> 83</age> <sex>0</sex> <cat>2</cat> <value>1.21154225396357</value></relativerisk><relativerisk>  <age> 83</age> <sex>0</sex> <cat>3</cat> <value>1.68228178810106</value></relativerisk><relativerisk>  <age> 83</age> <sex>0</sex> <cat>4</cat> <value>2.74949428747662</value></relativerisk><relativerisk>  <age> 83</age> <sex>0</sex> <cat>5</cat> <value>0.941817867375694</value></relativerisk><relativerisk>  <age> 83</age> <sex>0</sex> <cat>6</cat> <value>1.16943699463663</value></relativerisk><relativerisk>  <age> 83</age> <sex>0</sex> <cat>7</cat> <value>1.57573305080155</value></relativerisk><relativerisk>  <age> 83</age> <sex>0</sex> <cat>8</cat> <value>2.44664152496139</value></relativerisk><relativerisk>  <age> 83</age> <sex>1</sex> <cat>1</cat> <value>0.961144355003875</value></relativerisk><relativerisk>  <age> 83</age> <sex>1</sex> <cat>2</cat> <value>1.22404676675391</value></relativerisk><relativerisk>  <age> 83</age> <sex>1</sex> <cat>3</cat> <value>1.68882055244456</value></relativerisk><relativerisk>  <age> 83</age> <sex>1</sex> <cat>4</cat> <value>2.77301322013092</value></relativerisk><relativerisk>  <age> 83</age> <sex>1</sex> <cat>5</cat> <value>0.944609678882914</value></relativerisk><relativerisk>  <age> 83</age> <sex>1</sex> <cat>6</cat> <value>1.17984399690679</value></relativerisk><relativerisk>  <age> 83</age> <sex>1</sex> <cat>7</cat> <value>1.58417395470938</value></relativerisk><relativerisk>  <age> 83</age> <sex>1</sex> <cat>8</cat> <value>2.48802705602974</value></relativerisk><relativerisk>  <age> 84</age> <sex>0</sex> <cat>1</cat> <value>0.954168183557327</value></relativerisk><relativerisk>  <age> 84</age> <sex>0</sex> <cat>2</cat> <value>1.20692794248943</value></relativerisk><relativerisk>  <age> 84</age> <sex>0</sex> <cat>3</cat> <value>1.68060524792458</value></relativerisk><relativerisk>  <age> 84</age> <sex>0</sex> <cat>4</cat> <value>2.76013137990171</value></relativerisk><relativerisk>  <age> 84</age> <sex>0</sex> <cat>5</cat> <value>0.939151408263685</value></relativerisk><relativerisk>  <age> 84</age> <sex>0</sex> <cat>6</cat> <value>1.16516430689854</value></relativerisk><relativerisk>  <age> 84</age> <sex>0</sex> <cat>7</cat> <value>1.57413522233194</value></relativerisk><relativerisk>  <age> 84</age> <sex>0</sex> <cat>8</cat> <value>2.45645239849232</value></relativerisk><relativerisk>  <age> 84</age> <sex>1</sex> <cat>1</cat> <value>0.960610238589057</value></relativerisk><relativerisk>  <age> 84</age> <sex>1</sex> <cat>2</cat> <value>1.22300787072205</value></relativerisk><relativerisk>  <age> 84</age> <sex>1</sex> <cat>3</cat> <value>1.68923436038285</value></relativerisk><relativerisk>  <age> 84</age> <sex>1</sex> <cat>4</cat> <value>2.78374879503277</value></relativerisk><relativerisk>  <age> 84</age> <sex>1</sex> <cat>5</cat> <value>0.944223953092446</value></relativerisk><relativerisk>  <age> 84</age> <sex>1</sex> <cat>6</cat> <value>1.17888998910105</value></relativerisk><relativerisk>  <age> 84</age> <sex>1</sex> <cat>7</cat> <value>1.58445550369561</value></relativerisk><relativerisk>  <age> 84</age> <sex>1</sex> <cat>8</cat> <value>2.49734136474559</value></relativerisk><relativerisk>  <age> 85</age> <sex>0</sex> <cat>1</cat> <value>0.951433689888045</value></relativerisk><relativerisk>  <age> 85</age> <sex>0</sex> <cat>2</cat> <value>1.20215998318273</value></relativerisk><relativerisk>  <age> 85</age> <sex>0</sex> <cat>3</cat> <value>1.68107859945001</value></relativerisk><relativerisk>  <age> 85</age> <sex>0</sex> <cat>4</cat> <value>2.78663699409893</value></relativerisk><relativerisk>  <age> 85</age> <sex>0</sex> <cat>5</cat> <value>0.936579564598006</value></relativerisk><relativerisk>  <age> 85</age> <sex>0</sex> <cat>6</cat> <value>1.16071876297266</value></relativerisk><relativerisk>  <age> 85</age> <sex>0</sex> <cat>7</cat> <value>1.57464325556941</value></relativerisk><relativerisk>  <age> 85</age> <sex>0</sex> <cat>8</cat> <value>2.47809528539699</value></relativerisk><relativerisk>  <age> 85</age> <sex>1</sex> <cat>1</cat> <value>0.959864806637872</value></relativerisk><relativerisk>  <age> 85</age> <sex>1</sex> <cat>2</cat> <value>1.22192942341832</value></relativerisk><relativerisk>  <age> 85</age> <sex>1</sex> <cat>3</cat> <value>1.68968597560159</value></relativerisk><relativerisk>  <age> 85</age> <sex>1</sex> <cat>4</cat> <value>2.79295219909264</value></relativerisk><relativerisk>  <age> 85</age> <sex>1</sex> <cat>5</cat> <value>0.943461177806522</value></relativerisk><relativerisk>  <age> 85</age> <sex>1</sex> <cat>6</cat> <value>1.17792796814251</value></relativerisk><relativerisk>  <age> 85</age> <sex>1</sex> <cat>7</cat> <value>1.58488284021827</value></relativerisk><relativerisk>  <age> 85</age> <sex>1</sex> <cat>8</cat> <value>2.50482264193479</value></relativerisk><relativerisk>  <age> 86</age> <sex>0</sex> <cat>1</cat> <value>0.948874637181166</value></relativerisk><relativerisk>  <age> 86</age> <sex>0</sex> <cat>2</cat> <value>1.1980706208841</value></relativerisk><relativerisk>  <age> 86</age> <sex>0</sex> <cat>3</cat> <value>1.68069861326889</value></relativerisk><relativerisk>  <age> 86</age> <sex>0</sex> <cat>4</cat> <value>2.80474808789164</value></relativerisk><relativerisk>  <age> 86</age> <sex>0</sex> <cat>5</cat> <value>0.934105951405073</value></relativerisk><relativerisk>  <age> 86</age> <sex>0</sex> <cat>6</cat> <value>1.15694956122964</value></relativerisk><relativerisk>  <age> 86</age> <sex>0</sex> <cat>7</cat> <value>1.57406843818875</value></relativerisk><relativerisk>  <age> 86</age> <sex>0</sex> <cat>8</cat> <value>2.49389230625747</value></relativerisk><relativerisk>  <age> 86</age> <sex>1</sex> <cat>1</cat> <value>0.95899484767251</value></relativerisk><relativerisk>  <age> 86</age> <sex>1</sex> <cat>2</cat> <value>1.22010559030154</value></relativerisk><relativerisk>  <age> 86</age> <sex>1</sex> <cat>3</cat> <value>1.68975123406173</value></relativerisk><relativerisk>  <age> 86</age> <sex>1</sex> <cat>4</cat> <value>2.80583619011805</value></relativerisk><relativerisk>  <age> 86</age> <sex>1</sex> <cat>5</cat> <value>0.942560304450413</value></relativerisk><relativerisk>  <age> 86</age> <sex>1</sex> <cat>6</cat> <value>1.17628085177409</value></relativerisk><relativerisk>  <age> 86</age> <sex>1</sex> <cat>7</cat> <value>1.58491624903365</value></relativerisk><relativerisk>  <age> 86</age> <sex>1</sex> <cat>8</cat> <value>2.51567258308362</value></relativerisk><relativerisk>  <age> 87</age> <sex>0</sex> <cat>1</cat> <value>0.946505049360657</value></relativerisk><relativerisk>  <age> 87</age> <sex>0</sex> <cat>2</cat> <value>1.19452098523513</value></relativerisk><relativerisk>  <age> 87</age> <sex>0</sex> <cat>3</cat> <value>1.68112734193753</value></relativerisk><relativerisk>  <age> 87</age> <sex>0</sex> <cat>4</cat> <value>2.82540863127417</value></relativerisk><relativerisk>  <age> 87</age> <sex>0</sex> <cat>5</cat> <value>0.931828562309896</value></relativerisk><relativerisk>  <age> 87</age> <sex>0</sex> <cat>6</cat> <value>1.15362906011292</value></relativerisk><relativerisk>  <age> 87</age> <sex>0</sex> <cat>7</cat> <value>1.57424572630348</value></relativerisk><relativerisk>  <age> 87</age> <sex>0</sex> <cat>8</cat> <value>2.51182889629794</value></relativerisk><relativerisk>  <age> 87</age> <sex>1</sex> <cat>1</cat> <value>0.958040010428175</value></relativerisk><relativerisk>  <age> 87</age> <sex>1</sex> <cat>2</cat> <value>1.218307818285</value></relativerisk><relativerisk>  <age> 87</age> <sex>1</sex> <cat>3</cat> <value>1.6891040657225</value></relativerisk><relativerisk>  <age> 87</age> <sex>1</sex> <cat>4</cat> <value>2.81354974342082</value></relativerisk><relativerisk>  <age> 87</age> <sex>1</sex> <cat>5</cat> <value>0.941757986990333</value></relativerisk><relativerisk>  <age> 87</age> <sex>1</sex> <cat>6</cat> <value>1.17463736517122</value></relativerisk><relativerisk>  <age> 87</age> <sex>1</sex> <cat>7</cat> <value>1.58436160763767</value></relativerisk><relativerisk>  <age> 87</age> <sex>1</sex> <cat>8</cat> <value>2.52216245359568</value></relativerisk><relativerisk>  <age> 88</age> <sex>0</sex> <cat>1</cat> <value>0.943621689915168</value></relativerisk><relativerisk>  <age> 88</age> <sex>0</sex> <cat>2</cat> <value>1.19050303146369</value></relativerisk><relativerisk>  <age> 88</age> <sex>0</sex> <cat>3</cat> <value>1.67975996773444</value></relativerisk><relativerisk>  <age> 88</age> <sex>0</sex> <cat>4</cat> <value>2.84276434395729</value></relativerisk><relativerisk>  <age> 88</age> <sex>0</sex> <cat>5</cat> <value>0.929079844285051</value></relativerisk><relativerisk>  <age> 88</age> <sex>0</sex> <cat>6</cat> <value>1.14987803296028</value></relativerisk><relativerisk>  <age> 88</age> <sex>0</sex> <cat>7</cat> <value>1.57318816090433</value></relativerisk><relativerisk>  <age> 88</age> <sex>0</sex> <cat>8</cat> <value>2.52639430293724</value></relativerisk><relativerisk>  <age> 88</age> <sex>1</sex> <cat>1</cat> <value>0.956087584258652</value></relativerisk><relativerisk>  <age> 88</age> <sex>1</sex> <cat>2</cat> <value>1.21578053532821</value></relativerisk><relativerisk>  <age> 88</age> <sex>1</sex> <cat>3</cat> <value>1.68793744796012</value></relativerisk><relativerisk>  <age> 88</age> <sex>1</sex> <cat>4</cat> <value>2.81972191672071</value></relativerisk><relativerisk>  <age> 88</age> <sex>1</sex> <cat>5</cat> <value>0.939960177738692</value></relativerisk><relativerisk>  <age> 88</age> <sex>1</sex> <cat>6</cat> <value>1.172356273369</value></relativerisk><relativerisk>  <age> 88</age> <sex>1</sex> <cat>7</cat> <value>1.58330007675026</value></relativerisk><relativerisk>  <age> 88</age> <sex>1</sex> <cat>8</cat> <value>2.52755385444256</value></relativerisk><relativerisk>  <age> 89</age> <sex>0</sex> <cat>1</cat> <value>0.940783028794395</value></relativerisk><relativerisk>  <age> 89</age> <sex>0</sex> <cat>2</cat> <value>1.18618368604814</value></relativerisk><relativerisk>  <age> 89</age> <sex>0</sex> <cat>3</cat> <value>1.67885822210822</value></relativerisk><relativerisk>  <age> 89</age> <sex>0</sex> <cat>4</cat> <value>2.87380332119489</value></relativerisk><relativerisk>  <age> 89</age> <sex>0</sex> <cat>5</cat> <value>0.926376274265958</value></relativerisk><relativerisk>  <age> 89</age> <sex>0</sex> <cat>6</cat> <value>1.14595964736692</value></relativerisk><relativerisk>  <age> 89</age> <sex>0</sex> <cat>7</cat> <value>1.57214397281532</value></relativerisk><relativerisk>  <age> 89</age> <sex>0</sex> <cat>8</cat> <value>2.55225255661288</value></relativerisk><relativerisk>  <age> 89</age> <sex>1</sex> <cat>1</cat> <value>0.95472976404444</value></relativerisk><relativerisk>  <age> 89</age> <sex>1</sex> <cat>2</cat> <value>1.21342269394268</value></relativerisk><relativerisk>  <age> 89</age> <sex>1</sex> <cat>3</cat> <value>1.68815354163417</value></relativerisk><relativerisk>  <age> 89</age> <sex>1</sex> <cat>4</cat> <value>2.83356200247982</value></relativerisk><relativerisk>  <age> 89</age> <sex>1</sex> <cat>5</cat> <value>0.938606828873657</value></relativerisk><relativerisk>  <age> 89</age> <sex>1</sex> <cat>6</cat> <value>1.17023922901228</value></relativerisk><relativerisk>  <age> 89</age> <sex>1</sex> <cat>7</cat> <value>1.58339519723486</value></relativerisk><relativerisk>  <age> 89</age> <sex>1</sex> <cat>8</cat> <value>2.53922000669805</value></relativerisk><relativerisk>  <age> 90</age> <sex>0</sex> <cat>1</cat> <value>0.937263094179065</value></relativerisk><relativerisk>  <age> 90</age> <sex>0</sex> <cat>2</cat> <value>1.18261802356585</value></relativerisk><relativerisk>  <age> 90</age> <sex>0</sex> <cat>3</cat> <value>1.67987438160324</value></relativerisk><relativerisk>  <age> 90</age> <sex>0</sex> <cat>4</cat> <value>2.90206327269759</value></relativerisk><relativerisk>  <age> 90</age> <sex>0</sex> <cat>5</cat> <value>0.923080446107071</value></relativerisk><relativerisk>  <age> 90</age> <sex>0</sex> <cat>6</cat> <value>1.14257586450203</value></relativerisk><relativerisk>  <age> 90</age> <sex>0</sex> <cat>7</cat> <value>1.57305108871521</value></relativerisk><relativerisk>  <age> 90</age> <sex>0</sex> <cat>8</cat> <value>2.57644368065082</value></relativerisk><relativerisk>  <age> 90</age> <sex>1</sex> <cat>1</cat> <value>0.953822779880148</value></relativerisk><relativerisk>  <age> 90</age> <sex>1</sex> <cat>2</cat> <value>1.21113755650439</value></relativerisk><relativerisk>  <age> 90</age> <sex>1</sex> <cat>3</cat> <value>1.68897651033518</value></relativerisk><relativerisk>  <age> 90</age> <sex>1</sex> <cat>4</cat> <value>2.85212800673991</value></relativerisk><relativerisk>  <age> 90</age> <sex>1</sex> <cat>5</cat> <value>0.937729856279557</value></relativerisk><relativerisk>  <age> 90</age> <sex>1</sex> <cat>6</cat> <value>1.16814318384504</value></relativerisk><relativerisk>  <age> 90</age> <sex>1</sex> <cat>7</cat> <value>1.58424693564998</value></relativerisk><relativerisk>  <age> 90</age> <sex>1</sex> <cat>8</cat> <value>2.55414136525039</value></relativerisk><relativerisk>  <age> 91</age> <sex>0</sex> <cat>1</cat> <value>0.933968020815419</value></relativerisk><relativerisk>  <age> 91</age> <sex>0</sex> <cat>2</cat> <value>1.17941146944059</value></relativerisk><relativerisk>  <age> 91</age> <sex>0</sex> <cat>3</cat> <value>1.68136989949646</value></relativerisk><relativerisk>  <age> 91</age> <sex>0</sex> <cat>4</cat> <value>2.93833805882626</value></relativerisk><relativerisk>  <age> 91</age> <sex>0</sex> <cat>5</cat> <value>0.919968958076503</value></relativerisk><relativerisk>  <age> 91</age> <sex>0</sex> <cat>6</cat> <value>1.13959527248648</value></relativerisk><relativerisk>  <age> 91</age> <sex>0</sex> <cat>7</cat> <value>1.57436863779112</value></relativerisk><relativerisk>  <age> 91</age> <sex>0</sex> <cat>8</cat> <value>2.60624090878734</value></relativerisk><relativerisk>  <age> 91</age> <sex>1</sex> <cat>1</cat> <value>0.952524171937477</value></relativerisk><relativerisk>  <age> 91</age> <sex>1</sex> <cat>2</cat> <value>1.20863415110643</value></relativerisk><relativerisk>  <age> 91</age> <sex>1</sex> <cat>3</cat> <value>1.68800835532303</value></relativerisk><relativerisk>  <age> 91</age> <sex>1</sex> <cat>4</cat> <value>2.86124530409973</value></relativerisk><relativerisk>  <age> 91</age> <sex>1</sex> <cat>5</cat> <value>0.936587332469831</value></relativerisk><relativerisk>  <age> 91</age> <sex>1</sex> <cat>6</cat> <value>1.16581704326987</value></relativerisk><relativerisk>  <age> 91</age> <sex>1</sex> <cat>7</cat> <value>1.58347522164693</value></relativerisk><relativerisk>  <age> 91</age> <sex>1</sex> <cat>8</cat> <value>2.5618388499163</value></relativerisk><relativerisk>  <age> 92</age> <sex>0</sex> <cat>1</cat> <value>0.930642304438665</value></relativerisk><relativerisk>  <age> 92</age> <sex>0</sex> <cat>2</cat> <value>1.17634023165398</value></relativerisk><relativerisk>  <age> 92</age> <sex>0</sex> <cat>3</cat> <value>1.67931687735666</value></relativerisk><relativerisk>  <age> 92</age> <sex>0</sex> <cat>4</cat> <value>2.9597512306047</value></relativerisk><relativerisk>  <age> 92</age> <sex>0</sex> <cat>5</cat> <value>0.91681977388771</value></relativerisk><relativerisk>  <age> 92</age> <sex>0</sex> <cat>6</cat> <value>1.13674811902117</value></relativerisk><relativerisk>  <age> 92</age> <sex>0</sex> <cat>7</cat> <value>1.57244900833724</value></relativerisk><relativerisk>  <age> 92</age> <sex>0</sex> <cat>8</cat> <value>2.6251281352972</value></relativerisk><relativerisk>  <age> 92</age> <sex>1</sex> <cat>1</cat> <value>0.951089525151177</value></relativerisk><relativerisk>  <age> 92</age> <sex>1</sex> <cat>2</cat> <value>1.20607500552991</value></relativerisk><relativerisk>  <age> 92</age> <sex>1</sex> <cat>3</cat> <value>1.68609455185667</value></relativerisk><relativerisk>  <age> 92</age> <sex>1</sex> <cat>4</cat> <value>2.86503521978056</value></relativerisk><relativerisk>  <age> 92</age> <sex>1</sex> <cat>5</cat> <value>0.935239249383938</value></relativerisk><relativerisk>  <age> 92</age> <sex>1</sex> <cat>6</cat> <value>1.16350455866218</value></relativerisk><relativerisk>  <age> 92</age> <sex>1</sex> <cat>7</cat> <value>1.58171780150762</value></relativerisk><relativerisk>  <age> 92</age> <sex>1</sex> <cat>8</cat> <value>2.56534604990693</value></relativerisk><relativerisk>  <age> 93</age> <sex>0</sex> <cat>1</cat> <value>0.926678178007418</value></relativerisk><relativerisk>  <age> 93</age> <sex>0</sex> <cat>2</cat> <value>1.17323609550704</value></relativerisk><relativerisk>  <age> 93</age> <sex>0</sex> <cat>3</cat> <value>1.68226870089638</value></relativerisk><relativerisk>  <age> 93</age> <sex>0</sex> <cat>4</cat> <value>3.00814476308129</value></relativerisk><relativerisk>  <age> 93</age> <sex>0</sex> <cat>5</cat> <value>0.913130825406997</value></relativerisk><relativerisk>  <age> 93</age> <sex>0</sex> <cat>6</cat> <value>1.13386473307703</value></relativerisk><relativerisk>  <age> 93</age> <sex>0</sex> <cat>7</cat> <value>1.57515069229161</value></relativerisk><relativerisk>  <age> 93</age> <sex>0</sex> <cat>8</cat> <value>2.66434436890118</value></relativerisk><relativerisk>  <age> 93</age> <sex>1</sex> <cat>1</cat> <value>0.94922683559331</value></relativerisk><relativerisk>  <age> 93</age> <sex>1</sex> <cat>2</cat> <value>1.20298655816178</value></relativerisk><relativerisk>  <age> 93</age> <sex>1</sex> <cat>3</cat> <value>1.68790563860428</value></relativerisk><relativerisk>  <age> 93</age> <sex>1</sex> <cat>4</cat> <value>2.89184660236643</value></relativerisk><relativerisk>  <age> 93</age> <sex>1</sex> <cat>5</cat> <value>0.933483092066171</value></relativerisk><relativerisk>  <age> 93</age> <sex>1</sex> <cat>6</cat> <value>1.16071299181217</value></relativerisk><relativerisk>  <age> 93</age> <sex>1</sex> <cat>7</cat> <value>1.58332426779601</value></relativerisk><relativerisk>  <age> 93</age> <sex>1</sex> <cat>8</cat> <value>2.58710944288833</value></relativerisk><relativerisk>  <age> 94</age> <sex>0</sex> <cat>1</cat> <value>0.922898223281428</value></relativerisk><relativerisk>  <age> 94</age> <sex>0</sex> <cat>2</cat> <value>1.17050757087225</value></relativerisk><relativerisk>  <age> 94</age> <sex>0</sex> <cat>3</cat> <value>1.68005679559934</value></relativerisk><relativerisk>  <age> 94</age> <sex>0</sex> <cat>4</cat> <value>3.03184241981382</value></relativerisk><relativerisk>  <age> 94</age> <sex>0</sex> <cat>5</cat> <value>0.909611673049738</value></relativerisk><relativerisk>  <age> 94</age> <sex>0</sex> <cat>6</cat> <value>1.13131897311344</value></relativerisk><relativerisk>  <age> 94</age> <sex>0</sex> <cat>7</cat> <value>1.57322481284487</value></relativerisk><relativerisk>  <age> 94</age> <sex>0</sex> <cat>8</cat> <value>2.68482541038571</value></relativerisk><relativerisk>  <age> 94</age> <sex>1</sex> <cat>1</cat> <value>0.947447690442764</value></relativerisk><relativerisk>  <age> 94</age> <sex>1</sex> <cat>2</cat> <value>1.19957082271945</value></relativerisk><relativerisk>  <age> 94</age> <sex>1</sex> <cat>3</cat> <value>1.68449794315325</value></relativerisk><relativerisk>  <age> 94</age> <sex>1</sex> <cat>4</cat> <value>2.89595337483731</value></relativerisk><relativerisk>  <age> 94</age> <sex>1</sex> <cat>5</cat> <value>0.931863200690103</value></relativerisk><relativerisk>  <age> 94</age> <sex>1</sex> <cat>6</cat> <value>1.15762571865597</value></relativerisk><relativerisk>  <age> 94</age> <sex>1</sex> <cat>7</cat> <value>1.58022113486284</value></relativerisk><relativerisk>  <age> 94</age> <sex>1</sex> <cat>8</cat> <value>2.59111564883064</value></relativerisk><relativerisk>  <age> 95</age> <sex>0</sex> <cat>1</cat> <value>0.918993610643256</value></relativerisk><relativerisk>  <age> 95</age> <sex>0</sex> <cat>2</cat> <value>1.1679855940977</value></relativerisk><relativerisk>  <age> 95</age> <sex>0</sex> <cat>3</cat> <value>1.68056578968227</value></relativerisk><relativerisk>  <age> 95</age> <sex>0</sex> <cat>4</cat> <value>3.07534813444571</value></relativerisk><relativerisk>  <age> 95</age> <sex>0</sex> <cat>5</cat> <value>0.905975372188219</value></relativerisk><relativerisk>  <age> 95</age> <sex>0</sex> <cat>6</cat> <value>1.12896009003397</value></relativerisk><relativerisk>  <age> 95</age> <sex>0</sex> <cat>7</cat> <value>1.57366304115907</value></relativerisk><relativerisk>  <age> 95</age> <sex>0</sex> <cat>8</cat> <value>2.72121305397983</value></relativerisk><relativerisk>  <age> 95</age> <sex>1</sex> <cat>1</cat> <value>0.946090440339217</value></relativerisk><relativerisk>  <age> 95</age> <sex>1</sex> <cat>2</cat> <value>1.19617164257781</value></relativerisk><relativerisk>  <age> 95</age> <sex>1</sex> <cat>3</cat> <value>1.68385202556746</value></relativerisk><relativerisk>  <age> 95</age> <sex>1</sex> <cat>4</cat> <value>2.92049439799679</value></relativerisk><relativerisk>  <age> 95</age> <sex>1</sex> <cat>5</cat> <value>0.930595526944894</value></relativerisk><relativerisk>  <age> 95</age> <sex>1</sex> <cat>6</cat> <value>1.15457860838102</value></relativerisk><relativerisk>  <age> 95</age> <sex>1</sex> <cat>7</cat> <value>1.57969286450803</value></relativerisk><relativerisk>  <age> 95</age> <sex>1</sex> <cat>8</cat> <value>2.61082938624852</value></relativerisk></relrisksfromriskfactor_categorical>
