# Supplementary material for: Identification of differences in health impact modelling of salt reduction
Source: PLoS One. 2017 Nov 28;12(11):e0186760. doi: 10.1371/journal.pone.0186760 (PMC5705127; doi:10.1371/journal.pone.0186760)
Supplement: S6 Data — (ZIP) [file pone.0186760.s006.zip › RRframe/Simulations/BibbinsDomingo_approach/configuration.xml]

<?xml version="1.0"?><simulation><hasnewborns>false</hasnewborns><startingYear>2014</startingYear><numberOfYears>10</numberOfYears><simPopSize>10</simPopSize><minAge>35</minAge><maxAge>80</maxAge><timeStep>1</timeStep><refScenarioName>Reference Scenario</refScenarioName><randomSeed>1</randomSeed><resultType>Emptyness2BFilled</resultType><popFileName>Netherlands</popFileName><scenarios><scenario><uniquename>Scenario1</uniquename><successRate>100</successRate><targetMinAge>0</targetMinAge><targetMaxAge>95</targetMaxAge><targetSex>2</targetSex><transfilename>Name</transfilename><prevfilename>SBP8_prevalence_RRframe_alt</prevfilename></scenario></scenarios><diseases><disease><uniquename>CVA</uniquename><prevfilename>NL_disease_Stroke_Prev_V2</prevfilename><incfilename>NL_disease_Stroke_Inc_V2</incfilename><excessmortfilename>NL_disease_Stroke_ExecMor_V2</excessmortfilename><dalyweightsfilename>Disability</dalyweightsfilename></disease><disease><uniquename>IHD</uniquename><prevfilename>NL_disease_IHD_Prev_V2</prevfilename><incfilename>NL_disease_IHD_Inc_V2</incfilename><excessmortfilename>NL_disease_IHD_ExecMor_V2</excessmortfilename><dalyweightsfilename>NL_disease_IHD_DALY_V1</dalyweightsfilename></disease></diseases><riskfactors><riskfactor><uniquename>SBP8</uniquename><transfilename>Name</transfilename><prevfilename>SBP8_prevalence_RRframe</prevfilename></riskfactor></riskfactors><RRs><RR><RRindex>0</RRindex><isRRfrom>SBP8</isRRfrom><isRRto>CVA</isRRto><isRRFile>RR_CVA_RRframe_+_RRframe_alt-SBP8</isRRFile></RR><RR><RRindex>1</RRindex><isRRfrom>SBP8</isRRfrom><isRRto>IHD</isRRto><isRRFile>RR_IHD_RRframe_+_RRframe_alt-SBP8</isRRFile></RR><RR><RRindex>2</RRindex><isRRfrom>SBP8</isRRfrom><isRRto>death</isRRto><isRRFile>RR_death_RRframe_+_RRframe_alt</isRRFile></RR></RRs></simulation>
