# Supplementary material for: Identification of differences in health impact modelling of salt reduction
Source: PLoS One. 2017 Nov 28;12(11):e0186760. doi: 10.1371/journal.pone.0186760 (PMC5705127; doi:10.1371/journal.pone.0186760)
Supplement: S6 Data — (ZIP) [file pone.0186760.s006.zip › RRframe/Simulations/BibbinsDomingo_approach/modelconfiguration/rule4.xml]

<?xml version="1.0" encoding="UTF-8" standalone="no"?><updateRuleConfiguration><name>healthState</name><riskType>1</riskType><storeIncidence>1</storeIncidence><nCat>8</nCat><refValContinuousVariable>0.0</refValContinuousVariable><charID>4</charID><nclusters>2</nclusters><clusterInformation><clusterNumber>0</clusterNumber><startsAtDiseaseNumber>0</startsAtDiseaseNumber><numberOfDiseasesInCluster>1</numberOfDiseasesInCluster><withCuredFraction>0</withCuredFraction></clusterInformation><clusterInformation><clusterNumber>1</clusterNumber><startsAtDiseaseNumber>1</startsAtDiseaseNumber><numberOfDiseasesInCluster>1</numberOfDiseasesInCluster><withCuredFraction>0</withCuredFraction></clusterInformation><baselineOtherMortFile>N:\Methodologie paper proefschrift\Berekeningen\RRframe\Simulations\BibbinsDomingo_approach\parameters\baselineOtherMort.xml</baselineOtherMortFile><relativeRiskOtherMortFile>N:\Methodologie paper proefschrift\Berekeningen\RRframe\Simulations\BibbinsDomingo_approach\parameters\relativeRisk_OtherMort.xml</relativeRiskOtherMortFile><disease><clusterNumber>0</clusterNumber><diseaseNumberWithinCluster>0</diseaseNumberWithinCluster><diseaseName>CVA</diseaseName><baselineIncidenceFile>N:\Methodologie paper proefschrift\Berekeningen\RRframe\Simulations\BibbinsDomingo_approach\parameters\baselineIncidence_0_0_CVA.xml</baselineIncidenceFile><baselineFatalIncidenceFile>N:\Methodologie paper proefschrift\Berekeningen\RRframe\Simulations\BibbinsDomingo_approach\parameters\baselineFatalIncidence_0_0_CVA.xml</baselineFatalIncidenceFile><attributableMortFile>N:\Methodologie paper proefschrift\Berekeningen\RRframe\Simulations\BibbinsDomingo_approach\parameters\attributableMort_0_0_CVA.xml</attributableMortFile><relativeRiskFile>N:\Methodologie paper proefschrift\Berekeningen\RRframe\Simulations\BibbinsDomingo_approach\parameters\relativeRisk_0_0_CVA.xml</relativeRiskFile></disease><disease><clusterNumber>1</clusterNumber><diseaseNumberWithinCluster>0</diseaseNumberWithinCluster><diseaseName>IHD</diseaseName><baselineIncidenceFile>N:\Methodologie paper proefschrift\Berekeningen\RRframe\Simulations\BibbinsDomingo_approach\parameters\baselineIncidence_1_0_IHD.xml</baselineIncidenceFile><baselineFatalIncidenceFile>N:\Methodologie paper proefschrift\Berekeningen\RRframe\Simulations\BibbinsDomingo_approach\parameters\baselineFatalIncidence_1_0_IHD.xml</baselineFatalIncidenceFile><attributableMortFile>N:\Methodologie paper proefschrift\Berekeningen\RRframe\Simulations\BibbinsDomingo_approach\parameters\attributableMort_1_0_IHD.xml</attributableMortFile><relativeRiskFile>N:\Methodologie paper proefschrift\Berekeningen\RRframe\Simulations\BibbinsDomingo_approach\parameters\relativeRisk_1_0_IHD.xml</relativeRiskFile></disease></updateRuleConfiguration>
