# Supplementary material for: Identification of differences in health impact modelling of salt reduction
Source: PLoS One. 2017 Nov 28;12(11):e0186760. doi: 10.1371/journal.pone.0186760 (PMC5705127; doi:10.1371/journal.pone.0186760)
Supplement: S6 Data — (ZIP) [file pone.0186760.s006.zip › RRframe/Simulations/BibbinsDomingo_approach/parameters/attributableMort_0_0_CVA.xml]

<?xml version="1.0" encoding="UTF-8" standalone="no"?><attributableMortalities><attributableMortality><age>0</age><sex>0</sex><value>0.0</value></attributableMortality><attributableMortality><age>0</age><sex>1</sex><value>0.0</value></attributableMortality><attributableMortality><age>1</age><sex>0</sex><value>0.0</value></attributableMortality><attributableMortality><age>1</age><sex>1</sex><value>0.0</value></attributableMortality><attributableMortality><age>2</age><sex>0</sex><value>0.0</value></attributableMortality><attributableMortality><age>2</age><sex>1</sex><value>0.0</value></attributableMortality><attributableMortality><age>3</age><sex>0</sex><value>0.0</value></attributableMortality><attributableMortality><age>3</age><sex>1</sex><value>0.0</value></attributableMortality><attributableMortality><age>4</age><sex>0</sex><value>0.0</value></attributableMortality><attributableMortality><age>4</age><sex>1</sex><value>0.0</value></attributableMortality><attributableMortality><age>5</age><sex>0</sex><value>0.0</value></attributableMortality><attributableMortality><age>5</age><sex>1</sex><value>0.0</value></attributableMortality><attributableMortality><age>6</age><sex>0</sex><value>0.0</value></attributableMortality><attributableMortality><age>6</age><sex>1</sex><value>0.0</value></attributableMortality><attributableMortality><age>7</age><sex>0</sex><value>0.0</value></attributableMortality><attributableMortality><age>7</age><sex>1</sex><value>0.0</value></attributableMortality><attributableMortality><age>8</age><sex>0</sex><value>0.0</value></attributableMortality><attributableMortality><age>8</age><sex>1</sex><value>0.0</value></attributableMortality><attributableMortality><age>9</age><sex>0</sex><value>0.0</value></attributableMortality><attributableMortality><age>9</age><sex>1</sex><value>0.0</value></attributableMortality><attributableMortality><age>10</age><sex>0</sex><value>0.0</value></attributableMortality><attributableMortality><age>10</age><sex>1</sex><value>0.0</value></attributableMortality><attributableMortality><age>11</age><sex>0</sex><value>0.0</value></attributableMortality><attributableMortality><age>11</age><sex>1</sex><value>0.0</value></attributableMortality><attributableMortality><age>12</age><sex>0</sex><value>0.0</value></attributableMortality><attributableMortality><age>12</age><sex>1</sex><value>0.0</value></attributableMortality><attributableMortality><age>13</age><sex>0</sex><value>0.0</value></attributableMortality><attributableMortality><age>13</age><sex>1</sex><value>0.0</value></attributableMortality><attributableMortality><age>14</age><sex>0</sex><value>0.0</value></attributableMortality><attributableMortality><age>14</age><sex>1</sex><value>0.0</value></attributableMortality><attributableMortality><age>15</age><sex>0</sex><value>0.0</value></attributableMortality><attributableMortality><age>15</age><sex>1</sex><value>0.0</value></attributableMortality><attributableMortality><age>16</age><sex>0</sex><value>0.0</value></attributableMortality><attributableMortality><age>16</age><sex>1</sex><value>0.0</value></attributableMortality><attributableMortality><age>17</age><sex>0</sex><value>0.0</value></attributableMortality><attributableMortality><age>17</age><sex>1</sex><value>0.0</value></attributableMortality><attributableMortality><age>18</age><sex>0</sex><value>0.0</value></attributableMortality><attributableMortality><age>18</age><sex>1</sex><value>0.0</value></attributableMortality><attributableMortality><age>19</age><sex>0</sex><value>0.0</value></attributableMortality><attributableMortality><age>19</age><sex>1</sex><value>0.0</value></attributableMortality><attributableMortality><age>20</age><sex>0</sex><value>0.0</value></attributableMortality><attributableMortality><age>20</age><sex>1</sex><value>0.0</value></attributableMortality><attributableMortality><age>21</age><sex>0</sex><value>0.0</value></attributableMortality><attributableMortality><age>21</age><sex>1</sex><value>0.0</value></attributableMortality><attributableMortality><age>22</age><sex>0</sex><value>0.0</value></attributableMortality><attributableMortality><age>22</age><sex>1</sex><value>0.0</value></attributableMortality><attributableMortality><age>23</age><sex>0</sex><value>0.0</value></attributableMortality><attributableMortality><age>23</age><sex>1</sex><value>0.0</value></attributableMortality><attributableMortality><age>24</age><sex>0</sex><value>0.0</value></attributableMortality><attributableMortality><age>24</age><sex>1</sex><value>0.0</value></attributableMortality><attributableMortality><age>25</age><sex>0</sex><value>0.0</value></attributableMortality><attributableMortality><age>25</age><sex>1</sex><value>0.0</value></attributableMortality><attributableMortality><age>26</age><sex>0</sex><value>0.0</value></attributableMortality><attributableMortality><age>26</age><sex>1</sex><value>0.0</value></attributableMortality><attributableMortality><age>27</age><sex>0</sex><value>0.0</value></attributableMortality><attributableMortality><age>27</age><sex>1</sex><value>0.0</value></attributableMortality><attributableMortality><age>28</age><sex>0</sex><value>0.0</value></attributableMortality><attributableMortality><age>28</age><sex>1</sex><value>0.0</value></attributableMortality><attributableMortality><age>29</age><sex>0</sex><value>0.0</value></attributableMortality><attributableMortality><age>29</age><sex>1</sex><value>0.0</value></attributableMortality><attributableMortality><age>30</age><sex>0</sex><value>0.0</value></attributableMortality><attributableMortality><age>30</age><sex>1</sex><value>0.0</value></attributableMortality><attributableMortality><age>31</age><sex>0</sex><value>0.0</value></attributableMortality><attributableMortality><age>31</age><sex>1</sex><value>0.0</value></attributableMortality><attributableMortality><age>32</age><sex>0</sex><value>0.0</value></attributableMortality><attributableMortality><age>32</age><sex>1</sex><value>0.0</value></attributableMortality><attributableMortality><age>33</age><sex>0</sex><value>0.0</value></attributableMortality><attributableMortality><age>33</age><sex>1</sex><value>0.0</value></attributableMortality><attributableMortality><age>34</age><sex>0</sex><value>0.0</value></attributableMortality><attributableMortality><age>34</age><sex>1</sex><value>0.0</value></attributableMortality><attributableMortality><age>35</age><sex>0</sex><value>0.0224601</value></attributableMortality><attributableMortality><age>35</age><sex>1</sex><value>0.0129463</value></attributableMortality><attributableMortality><age>36</age><sex>0</sex><value>0.022507075</value></attributableMortality><attributableMortality><age>36</age><sex>1</sex><value>0.012655711</value></attributableMortality><attributableMortality><age>37</age><sex>0</sex><value>0.022599861</value></attributableMortality><attributableMortality><age>37</age><sex>1</sex><value>0.012436768</value></attributableMortality><attributableMortality><age>38</age><sex>0</sex><value>0.022722993</value></attributableMortality><attributableMortality><age>38</age><sex>1</sex><value>0.012265552</value></attributableMortality><attributableMortality><age>39</age><sex>0</sex><value>0.022872092</value></attributableMortality><attributableMortality><age>39</age><sex>1</sex><value>0.012139105</value></attributableMortality><attributableMortality><age>40</age><sex>0</sex><value>0.023057641</value></attributableMortality><attributableMortality><age>40</age><sex>1</sex><value>0.0120548485</value></attributableMortality><attributableMortality><age>41</age><sex>0</sex><value>0.02326694</value></attributableMortality><attributableMortality><age>41</age><sex>1</sex><value>0.012009558</value></attributableMortality><attributableMortality><age>42</age><sex>0</sex><value>0.023503091</value></attributableMortality><attributableMortality><age>42</age><sex>1</sex><value>0.0120073045</value></attributableMortality><attributableMortality><age>43</age><sex>0</sex><value>0.023767706</value></attributableMortality><attributableMortality><age>43</age><sex>1</sex><value>0.012039207</value></attributableMortality><attributableMortality><age>44</age><sex>0</sex><value>0.02407136</value></attributableMortality><attributableMortality><age>44</age><sex>1</sex><value>0.012098886</value></attributableMortality><attributableMortality><age>45</age><sex>0</sex><value>0.024398224</value></attributableMortality><attributableMortality><age>45</age><sex>1</sex><value>0.012224124</value></attributableMortality><attributableMortality><age>46</age><sex>0</sex><value>0.024757655</value></attributableMortality><attributableMortality><age>46</age><sex>1</sex><value>0.012358303</value></attributableMortality><attributableMortality><age>47</age><sex>0</sex><value>0.025139144</value></attributableMortality><attributableMortality><age>47</age><sex>1</sex><value>0.0125414245</value></attributableMortality><attributableMortality><age>48</age><sex>0</sex><value>0.025552863</value></attributableMortality><attributableMortality><age>48</age><sex>1</sex><value>0.012759377</value></attributableMortality><attributableMortality><age>49</age><sex>0</sex><value>0.026003467</value></attributableMortality><attributableMortality><age>49</age><sex>1</sex><value>0.013014441</value></attributableMortality><attributableMortality><age>50</age><sex>0</sex><value>0.026497185</value></attributableMortality><attributableMortality><age>50</age><sex>1</sex><value>0.013328058</value></attributableMortality><attributableMortality><age>51</age><sex>0</sex><value>0.02701134</value></attributableMortality><attributableMortality><age>51</age><sex>1</sex><value>0.013673517</value></attributableMortality><attributableMortality><age>52</age><sex>0</sex><value>0.027567573</value></attributableMortality><attributableMortality><age>52</age><sex>1</sex><value>0.014050085</value></attributableMortality><attributableMortality><age>53</age><sex>0</sex><value>0.028154759</value></attributableMortality><attributableMortality><age>53</age><sex>1</sex><value>0.014495988</value></attributableMortality><attributableMortality><age>54</age><sex>0</sex><value>0.028773222</value></attributableMortality><attributableMortality><age>54</age><sex>1</sex><value>0.014971979</value></attributableMortality><attributableMortality><age>55</age><sex>0</sex><value>0.029461525</value></attributableMortality><attributableMortality><age>55</age><sex>1</sex><value>0.015528416</value></attributableMortality><attributableMortality><age>56</age><sex>0</sex><value>0.030167578</value></attributableMortality><attributableMortality><age>56</age><sex>1</sex><value>0.016125552</value></attributableMortality><attributableMortality><age>57</age><sex>0</sex><value>0.030916708</value></attributableMortality><attributableMortality><age>57</age><sex>1</sex><value>0.016764503</value></attributableMortality><attributableMortality><age>58</age><sex>0</sex><value>0.031701367</value></attributableMortality><attributableMortality><age>58</age><sex>1</sex><value>0.017479239</value></attributableMortality><attributableMortality><age>59</age><sex>0</sex><value>0.032537404</value></attributableMortality><attributableMortality><age>59</age><sex>1</sex><value>0.018265553</value></attributableMortality><attributableMortality><age>60</age><sex>0</sex><value>0.033459038</value></attributableMortality><attributableMortality><age>60</age><sex>1</sex><value>0.019148195</value></attributableMortality><attributableMortality><age>61</age><sex>0</sex><value>0.0343824</value></attributableMortality><attributableMortality><age>61</age><sex>1</sex><value>0.020073209</value></attributableMortality><attributableMortality><age>62</age><sex>0</sex><value>0.035370816</value></attributableMortality><attributableMortality><age>62</age><sex>1</sex><value>0.021103207</value></attributableMortality><attributableMortality><age>63</age><sex>0</sex><value>0.0364318</value></attributableMortality><attributableMortality><age>63</age><sex>1</sex><value>0.022198835</value></attributableMortality><attributableMortality><age>64</age><sex>0</sex><value>0.037531234</value></attributableMortality><attributableMortality><age>64</age><sex>1</sex><value>0.023391766</value></attributableMortality><attributableMortality><age>65</age><sex>0</sex><value>0.03878452</value></attributableMortality><attributableMortality><age>65</age><sex>1</sex><value>0.024776606</value></attributableMortality><attributableMortality><age>66</age><sex>0</sex><value>0.040037233</value></attributableMortality><attributableMortality><age>66</age><sex>1</sex><value>0.026198661</value></attributableMortality><attributableMortality><age>67</age><sex>0</sex><value>0.04134872</value></attributableMortality><attributableMortality><age>67</age><sex>1</sex><value>0.027734354</value></attributableMortality><attributableMortality><age>68</age><sex>0</sex><value>0.042741172</value></attributableMortality><attributableMortality><age>68</age><sex>1</sex><value>0.029408617</value></attributableMortality><attributableMortality><age>69</age><sex>0</sex><value>0.044208433</value></attributableMortality><attributableMortality><age>69</age><sex>1</sex><value>0.031224674</value></attributableMortality><attributableMortality><age>70</age><sex>0</sex><value>0.045955535</value></attributableMortality><attributableMortality><age>70</age><sex>1</sex><value>0.033315714</value></attributableMortality><attributableMortality><age>71</age><sex>0</sex><value>0.04763702</value></attributableMortality><attributableMortality><age>71</age><sex>1</sex><value>0.03545133</value></attributableMortality><attributableMortality><age>72</age><sex>0</sex><value>0.04942714</value></attributableMortality><attributableMortality><age>72</age><sex>1</sex><value>0.037777234</value></attributableMortality><attributableMortality><age>73</age><sex>0</sex><value>0.05133324</value></attributableMortality><attributableMortality><age>73</age><sex>1</sex><value>0.040300727</value></attributableMortality><attributableMortality><age>74</age><sex>0</sex><value>0.05335653</value></attributableMortality><attributableMortality><age>74</age><sex>1</sex><value>0.043013822</value></attributableMortality><attributableMortality><age>75</age><sex>0</sex><value>0.055890445</value></attributableMortality><attributableMortality><age>75</age><sex>1</sex><value>0.04623333</value></attributableMortality><attributableMortality><age>76</age><sex>0</sex><value>0.05824665</value></attributableMortality><attributableMortality><age>76</age><sex>1</sex><value>0.04947439</value></attributableMortality><attributableMortality><age>77</age><sex>0</sex><value>0.06076941</value></attributableMortality><attributableMortality><age>77</age><sex>1</sex><value>0.052989487</value></attributableMortality><attributableMortality><age>78</age><sex>0</sex><value>0.06347318</value></attributableMortality><attributableMortality><age>78</age><sex>1</sex><value>0.056798335</value></attributableMortality><attributableMortality><age>79</age><sex>0</sex><value>0.06637591</value></attributableMortality><attributableMortality><age>79</age><sex>1</sex><value>0.060929943</value></attributableMortality><attributableMortality><age>80</age><sex>0</sex><value>0.069678694</value></attributableMortality><attributableMortality><age>80</age><sex>1</sex><value>0.065522194</value></attributableMortality><attributableMortality><age>81</age><sex>0</sex><value>0.073053986</value></attributableMortality><attributableMortality><age>81</age><sex>1</sex><value>0.07037617</value></attributableMortality><attributableMortality><age>82</age><sex>0</sex><value>0.07669142</value></attributableMortality><attributableMortality><age>82</age><sex>1</sex><value>0.07562128</value></attributableMortality><attributableMortality><age>83</age><sex>0</sex><value>0.08061114</value></attributableMortality><attributableMortality><age>83</age><sex>1</sex><value>0.0812799</value></attributableMortality><attributableMortality><age>84</age><sex>0</sex><value>0.084838495</value></attributableMortality><attributableMortality><age>84</age><sex>1</sex><value>0.08736759</value></attributableMortality><attributableMortality><age>85</age><sex>0</sex><value>0.0894145</value></attributableMortality><attributableMortality><age>85</age><sex>1</sex><value>0.093894556</value></attributableMortality><attributableMortality><age>86</age><sex>0</sex><value>0.094362795</value></attributableMortality><attributableMortality><age>86</age><sex>1</sex><value>0.1008641</value></attributableMortality><attributableMortality><age>87</age><sex>0</sex><value>0.09972681</value></attributableMortality><attributableMortality><age>87</age><sex>1</sex><value>0.10825626</value></attributableMortality><attributableMortality><age>88</age><sex>0</sex><value>0.105545625</value></attributableMortality><attributableMortality><age>88</age><sex>1</sex><value>0.11603783</value></attributableMortality><attributableMortality><age>89</age><sex>0</sex><value>0.11187924</value></attributableMortality><attributableMortality><age>89</age><sex>1</sex><value>0.124154985</value></attributableMortality><attributableMortality><age>90</age><sex>0</sex><value>0.118772395</value></attributableMortality><attributableMortality><age>90</age><sex>1</sex><value>0.13250612</value></attributableMortality><attributableMortality><age>91</age><sex>0</sex><value>0.12629609</value></attributableMortality><attributableMortality><age>91</age><sex>1</sex><value>0.14092834</value></attributableMortality><attributableMortality><age>92</age><sex>0</sex><value>0.1345024</value></attributableMortality><attributableMortality><age>92</age><sex>1</sex><value>0.1492142</value></attributableMortality><attributableMortality><age>93</age><sex>0</sex><value>0.14350714</value></attributableMortality><attributableMortality><age>93</age><sex>1</sex><value>0.15711093</value></attributableMortality><attributableMortality><age>94</age><sex>0</sex><value>0.15335448</value></attributableMortality><attributableMortality><age>94</age><sex>1</sex><value>0.16418421</value></attributableMortality><attributableMortality><age>95</age><sex>0</sex><value>0.16419166</value></attributableMortality><attributableMortality><age>95</age><sex>1</sex><value>0.16999918</value></attributableMortality></attributableMortalities>
