# Supplementary material for: Identification of differences in health impact modelling of salt reduction
Source: PLoS One. 2017 Nov 28;12(11):e0186760. doi: 10.1371/journal.pone.0186760 (PMC5705127; doi:10.1371/journal.pone.0186760)
Supplement: S6 Data — (ZIP) [file pone.0186760.s006.zip › RRframe/Simulations/BibbinsDomingo_approach/parameters/attributableMort_1_0_IHD.xml]

<?xml version="1.0" encoding="UTF-8" standalone="no"?><attributableMortalities><attributableMortality><age>0</age><sex>0</sex><value>0.0</value></attributableMortality><attributableMortality><age>0</age><sex>1</sex><value>0.0</value></attributableMortality><attributableMortality><age>1</age><sex>0</sex><value>0.0</value></attributableMortality><attributableMortality><age>1</age><sex>1</sex><value>0.0</value></attributableMortality><attributableMortality><age>2</age><sex>0</sex><value>0.0</value></attributableMortality><attributableMortality><age>2</age><sex>1</sex><value>0.0</value></attributableMortality><attributableMortality><age>3</age><sex>0</sex><value>0.0</value></attributableMortality><attributableMortality><age>3</age><sex>1</sex><value>0.0</value></attributableMortality><attributableMortality><age>4</age><sex>0</sex><value>0.0</value></attributableMortality><attributableMortality><age>4</age><sex>1</sex><value>0.0</value></attributableMortality><attributableMortality><age>5</age><sex>0</sex><value>0.0</value></attributableMortality><attributableMortality><age>5</age><sex>1</sex><value>0.0</value></attributableMortality><attributableMortality><age>6</age><sex>0</sex><value>0.0</value></attributableMortality><attributableMortality><age>6</age><sex>1</sex><value>0.0</value></attributableMortality><attributableMortality><age>7</age><sex>0</sex><value>0.0</value></attributableMortality><attributableMortality><age>7</age><sex>1</sex><value>0.0</value></attributableMortality><attributableMortality><age>8</age><sex>0</sex><value>0.0</value></attributableMortality><attributableMortality><age>8</age><sex>1</sex><value>0.0</value></attributableMortality><attributableMortality><age>9</age><sex>0</sex><value>0.0</value></attributableMortality><attributableMortality><age>9</age><sex>1</sex><value>0.0</value></attributableMortality><attributableMortality><age>10</age><sex>0</sex><value>0.0</value></attributableMortality><attributableMortality><age>10</age><sex>1</sex><value>0.0</value></attributableMortality><attributableMortality><age>11</age><sex>0</sex><value>0.0</value></attributableMortality><attributableMortality><age>11</age><sex>1</sex><value>0.0</value></attributableMortality><attributableMortality><age>12</age><sex>0</sex><value>0.0</value></attributableMortality><attributableMortality><age>12</age><sex>1</sex><value>0.0</value></attributableMortality><attributableMortality><age>13</age><sex>0</sex><value>0.0</value></attributableMortality><attributableMortality><age>13</age><sex>1</sex><value>0.0</value></attributableMortality><attributableMortality><age>14</age><sex>0</sex><value>0.0</value></attributableMortality><attributableMortality><age>14</age><sex>1</sex><value>0.0</value></attributableMortality><attributableMortality><age>15</age><sex>0</sex><value>0.0</value></attributableMortality><attributableMortality><age>15</age><sex>1</sex><value>0.0</value></attributableMortality><attributableMortality><age>16</age><sex>0</sex><value>0.0</value></attributableMortality><attributableMortality><age>16</age><sex>1</sex><value>0.0</value></attributableMortality><attributableMortality><age>17</age><sex>0</sex><value>0.0</value></attributableMortality><attributableMortality><age>17</age><sex>1</sex><value>0.0</value></attributableMortality><attributableMortality><age>18</age><sex>0</sex><value>0.0</value></attributableMortality><attributableMortality><age>18</age><sex>1</sex><value>0.0</value></attributableMortality><attributableMortality><age>19</age><sex>0</sex><value>0.0</value></attributableMortality><attributableMortality><age>19</age><sex>1</sex><value>0.0</value></attributableMortality><attributableMortality><age>20</age><sex>0</sex><value>0.0</value></attributableMortality><attributableMortality><age>20</age><sex>1</sex><value>0.0</value></attributableMortality><attributableMortality><age>21</age><sex>0</sex><value>0.0</value></attributableMortality><attributableMortality><age>21</age><sex>1</sex><value>0.0</value></attributableMortality><attributableMortality><age>22</age><sex>0</sex><value>0.0</value></attributableMortality><attributableMortality><age>22</age><sex>1</sex><value>0.0</value></attributableMortality><attributableMortality><age>23</age><sex>0</sex><value>0.0</value></attributableMortality><attributableMortality><age>23</age><sex>1</sex><value>0.0</value></attributableMortality><attributableMortality><age>24</age><sex>0</sex><value>0.0</value></attributableMortality><attributableMortality><age>24</age><sex>1</sex><value>0.0</value></attributableMortality><attributableMortality><age>25</age><sex>0</sex><value>0.0</value></attributableMortality><attributableMortality><age>25</age><sex>1</sex><value>0.0</value></attributableMortality><attributableMortality><age>26</age><sex>0</sex><value>0.0</value></attributableMortality><attributableMortality><age>26</age><sex>1</sex><value>0.0</value></attributableMortality><attributableMortality><age>27</age><sex>0</sex><value>0.0</value></attributableMortality><attributableMortality><age>27</age><sex>1</sex><value>0.0</value></attributableMortality><attributableMortality><age>28</age><sex>0</sex><value>0.0</value></attributableMortality><attributableMortality><age>28</age><sex>1</sex><value>0.0</value></attributableMortality><attributableMortality><age>29</age><sex>0</sex><value>0.0</value></attributableMortality><attributableMortality><age>29</age><sex>1</sex><value>0.0</value></attributableMortality><attributableMortality><age>30</age><sex>0</sex><value>0.0</value></attributableMortality><attributableMortality><age>30</age><sex>1</sex><value>0.0</value></attributableMortality><attributableMortality><age>31</age><sex>0</sex><value>0.0</value></attributableMortality><attributableMortality><age>31</age><sex>1</sex><value>0.0</value></attributableMortality><attributableMortality><age>32</age><sex>0</sex><value>0.0</value></attributableMortality><attributableMortality><age>32</age><sex>1</sex><value>0.0</value></attributableMortality><attributableMortality><age>33</age><sex>0</sex><value>0.0</value></attributableMortality><attributableMortality><age>33</age><sex>1</sex><value>0.0</value></attributableMortality><attributableMortality><age>34</age><sex>0</sex><value>0.0</value></attributableMortality><attributableMortality><age>34</age><sex>1</sex><value>0.0</value></attributableMortality><attributableMortality><age>35</age><sex>0</sex><value>0.015399715</value></attributableMortality><attributableMortality><age>35</age><sex>1</sex><value>0.005481</value></attributableMortality><attributableMortality><age>36</age><sex>0</sex><value>0.015222154</value></attributableMortality><attributableMortality><age>36</age><sex>1</sex><value>0.005466045</value></attributableMortality><attributableMortality><age>37</age><sex>0</sex><value>0.015086011</value></attributableMortality><attributableMortality><age>37</age><sex>1</sex><value>0.00547672</value></attributableMortality><attributableMortality><age>38</age><sex>0</sex><value>0.014979009</value></attributableMortality><attributableMortality><age>38</age><sex>1</sex><value>0.00549914</value></attributableMortality><attributableMortality><age>39</age><sex>0</sex><value>0.014896754</value></attributableMortality><attributableMortality><age>39</age><sex>1</sex><value>0.005534388</value></attributableMortality><attributableMortality><age>40</age><sex>0</sex><value>0.014845202</value></attributableMortality><attributableMortality><age>40</age><sex>1</sex><value>0.005582345</value></attributableMortality><attributableMortality><age>41</age><sex>0</sex><value>0.014814558</value></attributableMortality><attributableMortality><age>41</age><sex>1</sex><value>0.005641248</value></attributableMortality><attributableMortality><age>42</age><sex>0</sex><value>0.014805967</value></attributableMortality><attributableMortality><age>42</age><sex>1</sex><value>0.005715546</value></attributableMortality><attributableMortality><age>43</age><sex>0</sex><value>0.014819803</value></attributableMortality><attributableMortality><age>43</age><sex>1</sex><value>0.0058002183</value></attributableMortality><attributableMortality><age>44</age><sex>0</sex><value>0.0148623595</value></attributableMortality><attributableMortality><age>44</age><sex>1</sex><value>0.0058924262</value></attributableMortality><attributableMortality><age>45</age><sex>0</sex><value>0.014922287</value></attributableMortality><attributableMortality><age>45</age><sex>1</sex><value>0.006015873</value></attributableMortality><attributableMortality><age>46</age><sex>0</sex><value>0.01500527</value></attributableMortality><attributableMortality><age>46</age><sex>1</sex><value>0.0061357548</value></attributableMortality><attributableMortality><age>47</age><sex>0</sex><value>0.0151038</value></attributableMortality><attributableMortality><age>47</age><sex>1</sex><value>0.006276816</value></attributableMortality><attributableMortality><age>48</age><sex>0</sex><value>0.015224287</value></attributableMortality><attributableMortality><age>48</age><sex>1</sex><value>0.0064313333</value></attributableMortality><attributableMortality><age>49</age><sex>0</sex><value>0.015369534</value></attributableMortality><attributableMortality><age>49</age><sex>1</sex><value>0.0066010444</value></attributableMortality><attributableMortality><age>50</age><sex>0</sex><value>0.015543469</value></attributableMortality><attributableMortality><age>50</age><sex>1</sex><value>0.006798218</value></attributableMortality><attributableMortality><age>51</age><sex>0</sex><value>0.015730392</value></attributableMortality><attributableMortality><age>51</age><sex>1</sex><value>0.007007293</value></attributableMortality><attributableMortality><age>52</age><sex>0</sex><value>0.015944848</value></attributableMortality><attributableMortality><age>52</age><sex>1</sex><value>0.0072254334</value></attributableMortality><attributableMortality><age>53</age><sex>0</sex><value>0.016179098</value></attributableMortality><attributableMortality><age>53</age><sex>1</sex><value>0.007479273</value></attributableMortality><attributableMortality><age>54</age><sex>0</sex><value>0.016433282</value></attributableMortality><attributableMortality><age>54</age><sex>1</sex><value>0.007741394</value></attributableMortality><attributableMortality><age>55</age><sex>0</sex><value>0.016733376</value></attributableMortality><attributableMortality><age>55</age><sex>1</sex><value>0.008043958</value></attributableMortality><attributableMortality><age>56</age><sex>0</sex><value>0.017044026</value></attributableMortality><attributableMortality><age>56</age><sex>1</sex><value>0.008361731</value></attributableMortality><attributableMortality><age>57</age><sex>0</sex><value>0.017382339</value></attributableMortality><attributableMortality><age>57</age><sex>1</sex><value>0.008693853</value></attributableMortality><attributableMortality><age>58</age><sex>0</sex><value>0.017743133</value></attributableMortality><attributableMortality><age>58</age><sex>1</sex><value>0.009061357</value></attributableMortality><attributableMortality><age>59</age><sex>0</sex><value>0.018137144</value></attributableMortality><attributableMortality><age>59</age><sex>1</sex><value>0.009461419</value></attributableMortality><attributableMortality><age>60</age><sex>0</sex><value>0.018587448</value></attributableMortality><attributableMortality><age>60</age><sex>1</sex><value>0.009908361</value></attributableMortality><attributableMortality><age>61</age><sex>0</sex><value>0.019036928</value></attributableMortality><attributableMortality><age>61</age><sex>1</sex><value>0.0103657115</value></attributableMortality><attributableMortality><age>62</age><sex>0</sex><value>0.019528452</value></attributableMortality><attributableMortality><age>62</age><sex>1</sex><value>0.010874381</value></attributableMortality><attributableMortality><age>63</age><sex>0</sex><value>0.020066923</value></attributableMortality><attributableMortality><age>63</age><sex>1</sex><value>0.011405807</value></attributableMortality><attributableMortality><age>64</age><sex>0</sex><value>0.020628652</value></attributableMortality><attributableMortality><age>64</age><sex>1</sex><value>0.011980651</value></attributableMortality><attributableMortality><age>65</age><sex>0</sex><value>0.021291677</value></attributableMortality><attributableMortality><age>65</age><sex>1</sex><value>0.012658071</value></attributableMortality><attributableMortality><age>66</age><sex>0</sex><value>0.021950258</value></attributableMortality><attributableMortality><age>66</age><sex>1</sex><value>0.013335202</value></attributableMortality><attributableMortality><age>67</age><sex>0</sex><value>0.02264396</value></attributableMortality><attributableMortality><age>67</age><sex>1</sex><value>0.014060144</value></attributableMortality><attributableMortality><age>68</age><sex>0</sex><value>0.02338664</value></attributableMortality><attributableMortality><age>68</age><sex>1</sex><value>0.014845825</value></attributableMortality><attributableMortality><age>69</age><sex>0</sex><value>0.024172943</value></attributableMortality><attributableMortality><age>69</age><sex>1</sex><value>0.015693633</value></attributableMortality><attributableMortality><age>70</age><sex>0</sex><value>0.025140226</value></attributableMortality><attributableMortality><age>70</age><sex>1</sex><value>0.01668828</value></attributableMortality><attributableMortality><age>71</age><sex>0</sex><value>0.026051532</value></attributableMortality><attributableMortality><age>71</age><sex>1</sex><value>0.017672349</value></attributableMortality><attributableMortality><age>72</age><sex>0</sex><value>0.027023299</value></attributableMortality><attributableMortality><age>72</age><sex>1</sex><value>0.018740296</value></attributableMortality><attributableMortality><age>73</age><sex>0</sex><value>0.028056845</value></attributableMortality><attributableMortality><age>73</age><sex>1</sex><value>0.019890552</value></attributableMortality><attributableMortality><age>74</age><sex>0</sex><value>0.02914918</value></attributableMortality><attributableMortality><age>74</age><sex>1</sex><value>0.021112775</value></attributableMortality><attributableMortality><age>75</age><sex>0</sex><value>0.030562213</value></attributableMortality><attributableMortality><age>75</age><sex>1</sex><value>0.0226156</value></attributableMortality><attributableMortality><age>76</age><sex>0</sex><value>0.031825073</value></attributableMortality><attributableMortality><age>76</age><sex>1</sex><value>0.02406344</value></attributableMortality><attributableMortality><age>77</age><sex>0</sex><value>0.03316406</value></attributableMortality><attributableMortality><age>77</age><sex>1</sex><value>0.025617134</value></attributableMortality><attributableMortality><age>78</age><sex>0</sex><value>0.034581576</value></attributableMortality><attributableMortality><age>78</age><sex>1</sex><value>0.027281696</value></attributableMortality><attributableMortality><age>79</age><sex>0</sex><value>0.03608243</value></attributableMortality><attributableMortality><age>79</age><sex>1</sex><value>0.029061738</value></attributableMortality><attributableMortality><age>80</age><sex>0</sex><value>0.037788946</value></attributableMortality><attributableMortality><age>80</age><sex>1</sex><value>0.031040628</value></attributableMortality><attributableMortality><age>81</age><sex>0</sex><value>0.039470993</value></attributableMortality><attributableMortality><age>81</age><sex>1</sex><value>0.033063892</value></attributableMortality><attributableMortality><age>82</age><sex>0</sex><value>0.041239925</value></attributableMortality><attributableMortality><age>82</age><sex>1</sex><value>0.03520099</value></attributableMortality><attributableMortality><age>83</age><sex>0</sex><value>0.043094713</value></attributableMortality><attributableMortality><age>83</age><sex>1</sex><value>0.0374461</value></attributableMortality><attributableMortality><age>84</age><sex>0</sex><value>0.04503358</value></attributableMortality><attributableMortality><age>84</age><sex>1</sex><value>0.0397856</value></attributableMortality><attributableMortality><age>85</age><sex>0</sex><value>0.047055393</value></attributableMortality><attributableMortality><age>85</age><sex>1</sex><value>0.042197898</value></attributableMortality><attributableMortality><age>86</age><sex>0</sex><value>0.04915394</value></attributableMortality><attributableMortality><age>86</age><sex>1</sex><value>0.044653866</value></attributableMortality><attributableMortality><age>87</age><sex>0</sex><value>0.051323015</value></attributableMortality><attributableMortality><age>87</age><sex>1</sex><value>0.047108397</value></attributableMortality><attributableMortality><age>88</age><sex>0</sex><value>0.053552084</value></attributableMortality><attributableMortality><age>88</age><sex>1</sex><value>0.04950327</value></attributableMortality><attributableMortality><age>89</age><sex>0</sex><value>0.05582972</value></attributableMortality><attributableMortality><age>89</age><sex>1</sex><value>0.051759273</value></attributableMortality><attributableMortality><age>90</age><sex>0</sex><value>0.058135908</value></attributableMortality><attributableMortality><age>90</age><sex>1</sex><value>0.053769622</value></attributableMortality><attributableMortality><age>91</age><sex>0</sex><value>0.06044997</value></attributableMortality><attributableMortality><age>91</age><sex>1</sex><value>0.055392567</value></attributableMortality><attributableMortality><age>92</age><sex>0</sex><value>0.06274073</value></attributableMortality><attributableMortality><age>92</age><sex>1</sex><value>0.056448594</value></attributableMortality><attributableMortality><age>93</age><sex>0</sex><value>0.064974904</value></attributableMortality><attributableMortality><age>93</age><sex>1</sex><value>0.056713317</value></attributableMortality><attributableMortality><age>94</age><sex>0</sex><value>0.067102954</value></attributableMortality><attributableMortality><age>94</age><sex>1</sex><value>0.05588635</value></attributableMortality><attributableMortality><age>95</age><sex>0</sex><value>0.069072746</value></attributableMortality><attributableMortality><age>95</age><sex>1</sex><value>0.053610064</value></attributableMortality></attributableMortalities>
