# Supplementary material for: Identification of differences in health impact modelling of salt reduction
Source: PLoS One. 2017 Nov 28;12(11):e0186760. doi: 10.1371/journal.pone.0186760 (PMC5705127; doi:10.1371/journal.pone.0186760)
Supplement: S6 Data — (ZIP) [file pone.0186760.s006.zip › RRframe/Simulations/BibbinsDomingo_approach/parameters/baselineAbility.xml]

<?xml version="1.0" encoding="UTF-8" standalone="no"?><baselineAbility><ability><age>0</age><sex>0</sex><value>0.9797588121145964</value></ability><ability><age>0</age><sex>1</sex><value>0.981881570070982</value></ability><ability><age>1</age><sex>0</sex><value>0.979130869731307</value></ability><ability><age>1</age><sex>1</sex><value>0.9811037313193083</value></ability><ability><age>2</age><sex>0</sex><value>0.9784838706254959</value></ability><ability><age>2</age><sex>1</sex><value>0.980293171480298</value></ability><ability><age>3</age><sex>0</sex><value>0.9778172709047794</value></ability><ability><age>3</age><sex>1</sex><value>0.9794485699385405</value></ability><ability><age>4</age><sex>0</sex><value>0.9771305117756128</value></ability><ability><age>4</age><sex>1</sex><value>0.9785685706883669</value></ability><ability><age>5</age><sex>0</sex><value>0.976423442363739</value></ability><ability><age>5</age><sex>1</sex><value>0.9776522517204285</value></ability><ability><age>6</age><sex>0</sex><value>0.9756971318274736</value></ability><ability><age>6</age><sex>1</sex><value>0.9766997415572405</value></ability><ability><age>7</age><sex>0</sex><value>0.9749528206884861</value></ability><ability><age>7</age><sex>1</sex><value>0.9757116790860891</value></ability><ability><age>8</age><sex>0</sex><value>0.9741920605301857</value></ability><ability><age>8</age><sex>1</sex><value>0.9746888913214207</value></ability><ability><age>9</age><sex>0</sex><value>0.9734165668487549</value></ability><ability><age>9</age><sex>1</sex><value>0.9736325014382601</value></ability><ability><age>10</age><sex>0</sex><value>0.97262829169631</value></ability><ability><age>10</age><sex>1</sex><value>0.9725439604371786</value></ability><ability><age>11</age><sex>0</sex><value>0.9718294106423855</value></ability><ability><age>11</age><sex>1</sex><value>0.9714250713586807</value></ability><ability><age>12</age><sex>0</sex><value>0.9710223618894815</value></ability><ability><age>12</age><sex>1</sex><value>0.9702779799699783</value></ability><ability><age>13</age><sex>0</sex><value>0.9702097903937101</value></ability><ability><age>13</age><sex>1</sex><value>0.9691052213311195</value></ability><ability><age>14</age><sex>0</sex><value>0.9693946111947298</value></ability><ability><age>14</age><sex>1</sex><value>0.9679097384214401</value></ability><ability><age>15</age><sex>0</sex><value>0.9685799814760685</value></ability><ability><age>15</age><sex>1</sex><value>0.9666949026286602</value></ability><ability><age>16</age><sex>0</sex><value>0.9677693247795105</value></ability><ability><age>16</age><sex>1</sex><value>0.9654644727706909</value></ability><ability><age>17</age><sex>0</sex><value>0.9669661894440651</value></ability><ability><age>17</age><sex>1</sex><value>0.9642227627336979</value></ability><ability><age>18</age><sex>0</sex><value>0.9661745317280293</value></ability><ability><age>18</age><sex>1</sex><value>0.9629743695259094</value></ability><ability><age>19</age><sex>0</sex><value>0.9653984010219574</value></ability><ability><age>19</age><sex>1</sex><value>0.9617244191467762</value></ability><ability><age>20</age><sex>0</sex><value>0.9646420814096928</value></ability><ability><age>20</age><sex>1</sex><value>0.9604784995317459</value></ability><ability><age>21</age><sex>0</sex><value>0.9639100283384323</value></ability><ability><age>21</age><sex>1</sex><value>0.9592425599694252</value></ability><ability><age>22</age><sex>0</sex><value>0.963206872344017</value></ability><ability><age>22</age><sex>1</sex><value>0.9580230116844177</value></ability><ability><age>23</age><sex>0</sex><value>0.9625373482704163</value></ability><ability><age>23</age><sex>1</sex><value>0.9568265080451965</value></ability><ability><age>24</age><sex>0</sex><value>0.9619062915444374</value></ability><ability><age>24</age><sex>1</sex><value>0.9556602388620377</value></ability><ability><age>25</age><sex>0</sex><value>0.961318600922823</value></ability><ability><age>25</age><sex>1</sex><value>0.9545315504074097</value></ability><ability><age>26</age><sex>0</sex><value>0.960779182612896</value></ability><ability><age>26</age><sex>1</sex><value>0.9534480571746826</value></ability><ability><age>27</age><sex>0</sex><value>0.9602900817990303</value></ability><ability><age>27</age><sex>1</sex><value>0.9524147436022758</value></ability><ability><age>28</age><sex>0</sex><value>0.9598446413874626</value></ability><ability><age>28</age><sex>1</sex><value>0.9514276124536991</value></ability><ability><age>29</age><sex>0</sex><value>0.9594340920448303</value></ability><ability><age>29</age><sex>1</sex><value>0.9504803530871868</value></ability><ability><age>30</age><sex>0</sex><value>0.9590491317212582</value></ability><ability><age>30</age><sex>1</sex><value>0.9495657607913017</value></ability><ability><age>31</age><sex>0</sex><value>0.958680048584938</value></ability><ability><age>31</age><sex>1</sex><value>0.948675911873579</value></ability><ability><age>32</age><sex>0</sex><value>0.958316732198</value></ability><ability><age>32</age><sex>1</sex><value>0.9478021003305912</value></ability><ability><age>33</age><sex>0</sex><value>0.9579487107694149</value></ability><ability><age>33</age><sex>1</sex><value>0.9469349980354309</value></ability><ability><age>34</age><sex>0</sex><value>0.9575651697814465</value></ability><ability><age>34</age><sex>1</sex><value>0.9460645914077759</value></ability><ability><age>35</age><sex>0</sex><value>0.9571548812091351</value></ability><ability><age>35</age><sex>1</sex><value>0.9451802410185337</value></ability><ability><age>36</age><sex>0</sex><value>0.9569218754768372</value></ability><ability><age>36</age><sex>1</sex><value>0.9444310069084167</value></ability><ability><age>37</age><sex>0</sex><value>0.9566681981086731</value></ability><ability><age>37</age><sex>1</sex><value>0.9436581791397538</value></ability><ability><age>38</age><sex>0</sex><value>0.9563853310901292</value></ability><ability><age>38</age><sex>1</sex><value>0.9428511261940002</value></ability><ability><age>39</age><sex>0</sex><value>0.9560644540447402</value></ability><ability><age>39</age><sex>1</sex><value>0.9419984057956967</value></ability><ability><age>40</age><sex>0</sex><value>0.9556961522969137</value></ability><ability><age>40</age><sex>1</sex><value>0.9410880268501363</value></ability><ability><age>41</age><sex>0</sex><value>0.9552703831144851</value></ability><ability><age>41</age><sex>1</sex><value>0.9401070712888111</value></ability><ability><age>42</age><sex>0</sex><value>0.9547760810796946</value></ability><ability><age>42</age><sex>1</sex><value>0.9390416741371155</value></ability><ability><age>43</age><sex>0</sex><value>0.9542008545803884</value></ability><ability><age>43</age><sex>1</sex><value>0.9378767609596252</value></ability><ability><age>44</age><sex>0</sex><value>0.9535306692123413</value></ability><ability><age>44</age><sex>1</sex><value>0.9365959927423556</value></ability><ability><age>45</age><sex>0</sex><value>0.9527492523193359</value></ability><ability><age>45</age><sex>1</sex><value>0.9351811814846942</value></ability><ability><age>46</age><sex>0</sex><value>0.9518375090282708</value></ability><ability><age>46</age><sex>1</sex><value>0.9336122246089928</value></ability><ability><age>47</age><sex>0</sex><value>0.9507729455683391</value></ability><ability><age>47</age><sex>1</sex><value>0.9318665646958042</value></ability><ability><age>48</age><sex>0</sex><value>0.949529305975126</value></ability><ability><age>48</age><sex>1</sex><value>0.9299193460398603</value></ability><ability><age>49</age><sex>0</sex><value>0.9480911493301392</value></ability><ability><age>49</age><sex>1</sex><value>0.9277569055557251</value></ability><ability><age>50</age><sex>0</sex><value>0.9464562883540364</value></ability><ability><age>50</age><sex>1</sex><value>0.9253787082932419</value></ability><ability><age>51</age><sex>0</sex><value>0.9446226358413696</value></ability><ability><age>51</age><sex>1</sex><value>0.9227852821350098</value></ability><ability><age>52</age><sex>0</sex><value>0.9425877928733826</value></ability><ability><age>52</age><sex>1</sex><value>0.9199776351674536</value></ability><ability><age>53</age><sex>0</sex><value>0.9403496240992035</value></ability><ability><age>53</age><sex>1</sex><value>0.9169578383283918</value></ability><ability><age>54</age><sex>0</sex><value>0.9379066228866577</value></ability><ability><age>54</age><sex>1</sex><value>0.913729190826416</value></ability><ability><age>55</age><sex>0</sex><value>0.9352585335806387</value></ability><ability><age>55</age><sex>1</sex><value>0.9102965924415959</value></ability><ability><age>56</age><sex>0</sex><value>0.9324069469463714</value></ability><ability><age>56</age><sex>1</sex><value>0.9066669817106353</value></ability><ability><age>57</age><sex>0</sex><value>0.9293559789657593</value></ability><ability><age>57</age><sex>1</sex><value>0.902849555015564</value></ability><ability><age>58</age><sex>0</sex><value>0.9261127923149838</value></ability><ability><age>58</age><sex>1</sex><value>0.8988563418388367</value></ability><ability><age>59</age><sex>0</sex><value>0.9226886864181203</value></ability><ability><age>59</age><sex>1</sex><value>0.8947022594558381</value></ability><ability><age>60</age><sex>0</sex><value>0.9190995311862192</value></ability><ability><age>60</age><sex>1</sex><value>0.8904055940743054</value></ability><ability><age>61</age><sex>0</sex><value>0.9153666496276855</value></ability><ability><age>61</age><sex>1</sex><value>0.8859883073623632</value></ability><ability><age>62</age><sex>0</sex><value>0.911517587839009</value></ability><ability><age>62</age><sex>1</sex><value>0.8814762150638484</value></ability><ability><age>63</age><sex>0</sex><value>0.9075866341590881</value></ability><ability><age>63</age><sex>1</sex><value>0.8768991119232222</value></ability><ability><age>64</age><sex>0</sex><value>0.9036154865597743</value></ability><ability><age>64</age><sex>1</sex><value>0.8722910284996033</value></ability><ability><age>65</age><sex>0</sex><value>0.8996535539627075</value></ability><ability><age>65</age><sex>1</sex><value>0.8676901231147719</value></ability><ability><age>66</age><sex>0</sex><value>0.8957582712173462</value></ability><ability><age>66</age><sex>1</sex><value>0.8631385239065047</value></ability><ability><age>67</age><sex>0</sex><value>0.8919948975630371</value></ability><ability><age>67</age><sex>1</sex><value>0.8586823463859561</value></ability><ability><age>68</age><sex>0</sex><value>0.8884365786801701</value></ability><ability><age>68</age><sex>1</sex><value>0.8543710708618164</value></ability><ability><age>69</age><sex>0</sex><value>0.8851637932303369</value></ability><ability><age>69</age><sex>1</sex><value>0.8502575255602538</value></ability><ability><age>70</age><sex>0</sex><value>0.8822541124564821</value></ability><ability><age>70</age><sex>1</sex><value>0.8463908433914185</value></ability><ability><age>71</age><sex>0</sex><value>0.879736602306366</value></ability><ability><age>71</age><sex>1</sex><value>0.8427878618240356</value></ability><ability><age>72</age><sex>0</sex><value>0.8776181476789527</value></ability><ability><age>72</age><sex>1</sex><value>0.83944951026611</value></ability><ability><age>73</age><sex>0</sex><value>0.8758969306945801</value></ability><ability><age>73</age><sex>1</sex><value>0.8363707065582275</value></ability><ability><age>74</age><sex>0</sex><value>0.8745632767677307</value></ability><ability><age>74</age><sex>1</sex><value>0.8335399996354399</value></ability><ability><age>75</age><sex>0</sex><value>0.8735988140106201</value></ability><ability><age>75</age><sex>1</sex><value>0.8309388493152079</value></ability><ability><age>76</age><sex>0</sex><value>0.8729752439868741</value></ability><ability><age>76</age><sex>1</sex><value>0.8285401463508606</value></ability><ability><age>77</age><sex>0</sex><value>0.8726544380187988</value></ability><ability><age>77</age><sex>1</sex><value>0.8263084297653244</value></ability><ability><age>78</age><sex>0</sex><value>0.8725880282200087</value></ability><ability><age>78</age><sex>1</sex><value>0.8241994852077142</value></ability><ability><age>79</age><sex>0</sex><value>0.8727176949530291</value></ability><ability><age>79</age><sex>1</sex><value>0.8221595883369446</value></ability><ability><age>80</age><sex>0</sex><value>0.8729729811034811</value></ability><ability><age>80</age><sex>1</sex><value>0.8201258079961059</value></ability><ability><age>81</age><sex>0</sex><value>0.873273393414594</value></ability><ability><age>81</age><sex>1</sex><value>0.8180255019388674</value></ability><ability><age>82</age><sex>0</sex><value>0.8735268663991903</value></ability><ability><age>82</age><sex>1</sex><value>0.8157777390822759</value></ability><ability><age>83</age><sex>0</sex><value>0.8736330632189389</value></ability><ability><age>83</age><sex>1</sex><value>0.8132938675352052</value></ability><ability><age>84</age><sex>0</sex><value>0.8734819293022156</value></ability><ability><age>84</age><sex>1</sex><value>0.810479998588562</value></ability><ability><age>85</age><sex>0</sex><value>0.8729533553123474</value></ability><ability><age>85</age><sex>1</sex><value>0.8072388499006532</value></ability><ability><age>86</age><sex>0</sex><value>0.8719257712364197</value></ability><ability><age>86</age><sex>1</sex><value>0.8034728977732403</value></ability><ability><age>87</age><sex>0</sex><value>0.8702718043773805</value></ability><ability><age>87</age><sex>1</sex><value>0.7990903308788355</value></ability><ability><age>88</age><sex>0</sex><value>0.8678660868419582</value></ability><ability><age>88</age><sex>1</sex><value>0.794007429591412</value></ability><ability><age>89</age><sex>0</sex><value>0.8645851612091064</value></ability><ability><age>89</age><sex>1</sex><value>0.7881548559268977</value></ability><ability><age>90</age><sex>0</sex><value>0.860318558021025</value></ability><ability><age>90</age><sex>1</sex><value>0.7814853191375732</value></ability><ability><age>91</age><sex>0</sex><value>0.8549662828445435</value></ability><ability><age>91</age><sex>1</sex><value>0.773980022244067</value></ability><ability><age>92</age><sex>0</sex><value>0.8484547604336304</value></ability><ability><age>92</age><sex>1</sex><value>0.7656515526966523</value></ability><ability><age>93</age><sex>0</sex><value>0.8407511817250511</value></ability><ability><age>93</age><sex>1</sex><value>0.7565593719482422</value></ability><ability><age>94</age><sex>0</sex><value>0.831872375064128</value></ability><ability><age>94</age><sex>1</sex><value>0.7468149151738048</value></ability><ability><age>95</age><sex>0</sex><value>0.8218591801961845</value></ability><ability><age>95</age><sex>1</sex><value>0.7365575391403094</value></ability></baselineAbility>
