# Supplementary material for: Identification of differences in health impact modelling of salt reduction
Source: PLoS One. 2017 Nov 28;12(11):e0186760. doi: 10.1371/journal.pone.0186760 (PMC5705127; doi:10.1371/journal.pone.0186760)
Supplement: S6 Data — (ZIP) [file pone.0186760.s006.zip › RRframe/Simulations/BibbinsDomingo_approach/parameters/baselineFatalIncidence_0_0_CVA.xml]

<?xml version="1.0" encoding="UTF-8" standalone="no"?><baselineFatalIncidences><baselineFatalIncidence><age>0</age><sex>0</sex><value>0.0</value></baselineFatalIncidence><baselineFatalIncidence><age>0</age><sex>1</sex><value>0.0</value></baselineFatalIncidence><baselineFatalIncidence><age>1</age><sex>0</sex><value>0.0</value></baselineFatalIncidence><baselineFatalIncidence><age>1</age><sex>1</sex><value>0.0</value></baselineFatalIncidence><baselineFatalIncidence><age>2</age><sex>0</sex><value>0.0</value></baselineFatalIncidence><baselineFatalIncidence><age>2</age><sex>1</sex><value>0.0</value></baselineFatalIncidence><baselineFatalIncidence><age>3</age><sex>0</sex><value>0.0</value></baselineFatalIncidence><baselineFatalIncidence><age>3</age><sex>1</sex><value>0.0</value></baselineFatalIncidence><baselineFatalIncidence><age>4</age><sex>0</sex><value>0.0</value></baselineFatalIncidence><baselineFatalIncidence><age>4</age><sex>1</sex><value>0.0</value></baselineFatalIncidence><baselineFatalIncidence><age>5</age><sex>0</sex><value>0.0</value></baselineFatalIncidence><baselineFatalIncidence><age>5</age><sex>1</sex><value>0.0</value></baselineFatalIncidence><baselineFatalIncidence><age>6</age><sex>0</sex><value>0.0</value></baselineFatalIncidence><baselineFatalIncidence><age>6</age><sex>1</sex><value>0.0</value></baselineFatalIncidence><baselineFatalIncidence><age>7</age><sex>0</sex><value>0.0</value></baselineFatalIncidence><baselineFatalIncidence><age>7</age><sex>1</sex><value>0.0</value></baselineFatalIncidence><baselineFatalIncidence><age>8</age><sex>0</sex><value>0.0</value></baselineFatalIncidence><baselineFatalIncidence><age>8</age><sex>1</sex><value>0.0</value></baselineFatalIncidence><baselineFatalIncidence><age>9</age><sex>0</sex><value>0.0</value></baselineFatalIncidence><baselineFatalIncidence><age>9</age><sex>1</sex><value>0.0</value></baselineFatalIncidence><baselineFatalIncidence><age>10</age><sex>0</sex><value>0.0</value></baselineFatalIncidence><baselineFatalIncidence><age>10</age><sex>1</sex><value>0.0</value></baselineFatalIncidence><baselineFatalIncidence><age>11</age><sex>0</sex><value>0.0</value></baselineFatalIncidence><baselineFatalIncidence><age>11</age><sex>1</sex><value>0.0</value></baselineFatalIncidence><baselineFatalIncidence><age>12</age><sex>0</sex><value>0.0</value></baselineFatalIncidence><baselineFatalIncidence><age>12</age><sex>1</sex><value>0.0</value></baselineFatalIncidence><baselineFatalIncidence><age>13</age><sex>0</sex><value>0.0</value></baselineFatalIncidence><baselineFatalIncidence><age>13</age><sex>1</sex><value>0.0</value></baselineFatalIncidence><baselineFatalIncidence><age>14</age><sex>0</sex><value>0.0</value></baselineFatalIncidence><baselineFatalIncidence><age>14</age><sex>1</sex><value>0.0</value></baselineFatalIncidence><baselineFatalIncidence><age>15</age><sex>0</sex><value>0.0</value></baselineFatalIncidence><baselineFatalIncidence><age>15</age><sex>1</sex><value>0.0</value></baselineFatalIncidence><baselineFatalIncidence><age>16</age><sex>0</sex><value>0.0</value></baselineFatalIncidence><baselineFatalIncidence><age>16</age><sex>1</sex><value>0.0</value></baselineFatalIncidence><baselineFatalIncidence><age>17</age><sex>0</sex><value>0.0</value></baselineFatalIncidence><baselineFatalIncidence><age>17</age><sex>1</sex><value>0.0</value></baselineFatalIncidence><baselineFatalIncidence><age>18</age><sex>0</sex><value>0.0</value></baselineFatalIncidence><baselineFatalIncidence><age>18</age><sex>1</sex><value>0.0</value></baselineFatalIncidence><baselineFatalIncidence><age>19</age><sex>0</sex><value>0.0</value></baselineFatalIncidence><baselineFatalIncidence><age>19</age><sex>1</sex><value>0.0</value></baselineFatalIncidence><baselineFatalIncidence><age>20</age><sex>0</sex><value>0.0</value></baselineFatalIncidence><baselineFatalIncidence><age>20</age><sex>1</sex><value>0.0</value></baselineFatalIncidence><baselineFatalIncidence><age>21</age><sex>0</sex><value>0.0</value></baselineFatalIncidence><baselineFatalIncidence><age>21</age><sex>1</sex><value>0.0</value></baselineFatalIncidence><baselineFatalIncidence><age>22</age><sex>0</sex><value>0.0</value></baselineFatalIncidence><baselineFatalIncidence><age>22</age><sex>1</sex><value>0.0</value></baselineFatalIncidence><baselineFatalIncidence><age>23</age><sex>0</sex><value>0.0</value></baselineFatalIncidence><baselineFatalIncidence><age>23</age><sex>1</sex><value>0.0</value></baselineFatalIncidence><baselineFatalIncidence><age>24</age><sex>0</sex><value>0.0</value></baselineFatalIncidence><baselineFatalIncidence><age>24</age><sex>1</sex><value>0.0</value></baselineFatalIncidence><baselineFatalIncidence><age>25</age><sex>0</sex><value>0.0</value></baselineFatalIncidence><baselineFatalIncidence><age>25</age><sex>1</sex><value>0.0</value></baselineFatalIncidence><baselineFatalIncidence><age>26</age><sex>0</sex><value>0.0</value></baselineFatalIncidence><baselineFatalIncidence><age>26</age><sex>1</sex><value>0.0</value></baselineFatalIncidence><baselineFatalIncidence><age>27</age><sex>0</sex><value>0.0</value></baselineFatalIncidence><baselineFatalIncidence><age>27</age><sex>1</sex><value>0.0</value></baselineFatalIncidence><baselineFatalIncidence><age>28</age><sex>0</sex><value>0.0</value></baselineFatalIncidence><baselineFatalIncidence><age>28</age><sex>1</sex><value>0.0</value></baselineFatalIncidence><baselineFatalIncidence><age>29</age><sex>0</sex><value>0.0</value></baselineFatalIncidence><baselineFatalIncidence><age>29</age><sex>1</sex><value>0.0</value></baselineFatalIncidence><baselineFatalIncidence><age>30</age><sex>0</sex><value>0.0</value></baselineFatalIncidence><baselineFatalIncidence><age>30</age><sex>1</sex><value>0.0</value></baselineFatalIncidence><baselineFatalIncidence><age>31</age><sex>0</sex><value>0.0</value></baselineFatalIncidence><baselineFatalIncidence><age>31</age><sex>1</sex><value>0.0</value></baselineFatalIncidence><baselineFatalIncidence><age>32</age><sex>0</sex><value>0.0</value></baselineFatalIncidence><baselineFatalIncidence><age>32</age><sex>1</sex><value>0.0</value></baselineFatalIncidence><baselineFatalIncidence><age>33</age><sex>0</sex><value>0.0</value></baselineFatalIncidence><baselineFatalIncidence><age>33</age><sex>1</sex><value>0.0</value></baselineFatalIncidence><baselineFatalIncidence><age>34</age><sex>0</sex><value>0.0</value></baselineFatalIncidence><baselineFatalIncidence><age>34</age><sex>1</sex><value>0.0</value></baselineFatalIncidence><baselineFatalIncidence><age>35</age><sex>0</sex><value>8.343954E-6</value></baselineFatalIncidence><baselineFatalIncidence><age>35</age><sex>1</sex><value>1.02576605E-5</value></baselineFatalIncidence><baselineFatalIncidence><age>36</age><sex>0</sex><value>8.738865E-6</value></baselineFatalIncidence><baselineFatalIncidence><age>36</age><sex>1</sex><value>1.0281557E-5</value></baselineFatalIncidence><baselineFatalIncidence><age>37</age><sex>0</sex><value>9.18323E-6</value></baselineFatalIncidence><baselineFatalIncidence><age>37</age><sex>1</sex><value>1.03805405E-5</value></baselineFatalIncidence><baselineFatalIncidence><age>38</age><sex>0</sex><value>9.679799E-6</value></baselineFatalIncidence><baselineFatalIncidence><age>38</age><sex>1</sex><value>1.0549272E-5</value></baselineFatalIncidence><baselineFatalIncidence><age>39</age><sex>0</sex><value>1.02389695E-5</value></baselineFatalIncidence><baselineFatalIncidence><age>39</age><sex>1</sex><value>1.0784351E-5</value></baselineFatalIncidence><baselineFatalIncidence><age>40</age><sex>0</sex><value>1.0860957E-5</value></baselineFatalIncidence><baselineFatalIncidence><age>40</age><sex>1</sex><value>1.1098371E-5</value></baselineFatalIncidence><baselineFatalIncidence><age>41</age><sex>0</sex><value>1.1557399E-5</value></baselineFatalIncidence><baselineFatalIncidence><age>41</age><sex>1</sex><value>1.14829845E-5</value></baselineFatalIncidence><baselineFatalIncidence><age>42</age><sex>0</sex><value>1.2332753E-5</value></baselineFatalIncidence><baselineFatalIncidence><age>42</age><sex>1</sex><value>1.1952705E-5</value></baselineFatalIncidence><baselineFatalIncidence><age>43</age><sex>0</sex><value>1.3204422E-5</value></baselineFatalIncidence><baselineFatalIncidence><age>43</age><sex>1</sex><value>1.2512247E-5</value></baselineFatalIncidence><baselineFatalIncidence><age>44</age><sex>0</sex><value>1.4175805E-5</value></baselineFatalIncidence><baselineFatalIncidence><age>44</age><sex>1</sex><value>1.316654E-5</value></baselineFatalIncidence><baselineFatalIncidence><age>45</age><sex>0</sex><value>1.5265035E-5</value></baselineFatalIncidence><baselineFatalIncidence><age>45</age><sex>1</sex><value>1.3929639E-5</value></baselineFatalIncidence><baselineFatalIncidence><age>46</age><sex>0</sex><value>1.6482998E-5</value></baselineFatalIncidence><baselineFatalIncidence><age>46</age><sex>1</sex><value>1.4808539E-5</value></baselineFatalIncidence><baselineFatalIncidence><age>47</age><sex>0</sex><value>1.785073E-5</value></baselineFatalIncidence><baselineFatalIncidence><age>47</age><sex>1</sex><value>1.5820091E-5</value></baselineFatalIncidence><baselineFatalIncidence><age>48</age><sex>0</sex><value>1.9383859E-5</value></baselineFatalIncidence><baselineFatalIncidence><age>48</age><sex>1</sex><value>1.6981512E-5</value></baselineFatalIncidence><baselineFatalIncidence><age>49</age><sex>0</sex><value>2.1103977E-5</value></baselineFatalIncidence><baselineFatalIncidence><age>49</age><sex>1</sex><value>1.8307739E-5</value></baselineFatalIncidence><baselineFatalIncidence><age>50</age><sex>0</sex><value>2.304307E-5</value></baselineFatalIncidence><baselineFatalIncidence><age>50</age><sex>1</sex><value>1.9841336E-5</value></baselineFatalIncidence><baselineFatalIncidence><age>51</age><sex>0</sex><value>2.5219855E-5</value></baselineFatalIncidence><baselineFatalIncidence><age>51</age><sex>1</sex><value>2.1575826E-5</value></baselineFatalIncidence><baselineFatalIncidence><age>52</age><sex>0</sex><value>2.7675394E-5</value></baselineFatalIncidence><baselineFatalIncidence><age>52</age><sex>1</sex><value>2.3548753E-5</value></baselineFatalIncidence><baselineFatalIncidence><age>53</age><sex>0</sex><value>3.0439416E-5</value></baselineFatalIncidence><baselineFatalIncidence><age>53</age><sex>1</sex><value>2.5797593E-5</value></baselineFatalIncidence><baselineFatalIncidence><age>54</age><sex>0</sex><value>3.3563603E-5</value></baselineFatalIncidence><baselineFatalIncidence><age>54</age><sex>1</sex><value>2.8360495E-5</value></baselineFatalIncidence><baselineFatalIncidence><age>55</age><sex>0</sex><value>3.708975E-5</value></baselineFatalIncidence><baselineFatalIncidence><age>55</age><sex>1</sex><value>3.1284508E-5</value></baselineFatalIncidence><baselineFatalIncidence><age>56</age><sex>0</sex><value>4.108147E-5</value></baselineFatalIncidence><baselineFatalIncidence><age>56</age><sex>1</sex><value>3.4617446E-5</value></baselineFatalIncidence><baselineFatalIncidence><age>57</age><sex>0</sex><value>4.559619E-5</value></baselineFatalIncidence><baselineFatalIncidence><age>57</age><sex>1</sex><value>3.841728E-5</value></baselineFatalIncidence><baselineFatalIncidence><age>58</age><sex>0</sex><value>5.071413E-5</value></baselineFatalIncidence><baselineFatalIncidence><age>58</age><sex>1</sex><value>4.2751053E-5</value></baselineFatalIncidence><baselineFatalIncidence><age>59</age><sex>0</sex><value>5.651603E-5</value></baselineFatalIncidence><baselineFatalIncidence><age>59</age><sex>1</sex><value>4.7700058E-5</value></baselineFatalIncidence><baselineFatalIncidence><age>60</age><sex>0</sex><value>6.3098014E-5</value></baselineFatalIncidence><baselineFatalIncidence><age>60</age><sex>1</sex><value>5.3346943E-5</value></baselineFatalIncidence><baselineFatalIncidence><age>61</age><sex>0</sex><value>7.057076E-5</value></baselineFatalIncidence><baselineFatalIncidence><age>61</age><sex>1</sex><value>5.9791662E-5</value></baselineFatalIncidence><baselineFatalIncidence><age>62</age><sex>0</sex><value>7.905893E-5</value></baselineFatalIncidence><baselineFatalIncidence><age>62</age><sex>1</sex><value>6.714993E-5</value></baselineFatalIncidence><baselineFatalIncidence><age>63</age><sex>0</sex><value>8.870115E-5</value></baselineFatalIncidence><baselineFatalIncidence><age>63</age><sex>1</sex><value>7.5550466E-5</value></baselineFatalIncidence><baselineFatalIncidence><age>64</age><sex>0</sex><value>9.9659876E-5</value></baselineFatalIncidence><baselineFatalIncidence><age>64</age><sex>1</sex><value>8.5135245E-5</value></baselineFatalIncidence><baselineFatalIncidence><age>65</age><sex>0</sex><value>1.12113514E-4</value></baselineFatalIncidence><baselineFatalIncidence><age>65</age><sex>1</sex><value>9.607091E-5</value></baselineFatalIncidence><baselineFatalIncidence><age>66</age><sex>0</sex><value>1.2626628E-4</value></baselineFatalIncidence><baselineFatalIncidence><age>66</age><sex>1</sex><value>1.0854932E-4</value></baselineFatalIncidence><baselineFatalIncidence><age>67</age><sex>0</sex><value>1.4234854E-4</value></baselineFatalIncidence><baselineFatalIncidence><age>67</age><sex>1</sex><value>1.2277286E-4</value></baselineFatalIncidence><baselineFatalIncidence><age>68</age><sex>0</sex><value>1.6061186E-4</value></baselineFatalIncidence><baselineFatalIncidence><age>68</age><sex>1</sex><value>1.3895545E-4</value></baselineFatalIncidence><baselineFatalIncidence><age>69</age><sex>0</sex><value>1.8133562E-4</value></baselineFatalIncidence><baselineFatalIncidence><age>69</age><sex>1</sex><value>1.5738102E-4</value></baselineFatalIncidence><baselineFatalIncidence><age>70</age><sex>0</sex><value>2.0484405E-4</value></baselineFatalIncidence><baselineFatalIncidence><age>70</age><sex>1</sex><value>1.7831248E-4</value></baselineFatalIncidence><baselineFatalIncidence><age>71</age><sex>0</sex><value>2.3146592E-4</value></baselineFatalIncidence><baselineFatalIncidence><age>71</age><sex>1</sex><value>2.0207294E-4</value></baselineFatalIncidence><baselineFatalIncidence><age>72</age><sex>0</sex><value>2.6159728E-4</value></baselineFatalIncidence><baselineFatalIncidence><age>72</age><sex>1</sex><value>2.2898325E-4</value></baselineFatalIncidence><baselineFatalIncidence><age>73</age><sex>0</sex><value>2.9562847E-4</value></baselineFatalIncidence><baselineFatalIncidence><age>73</age><sex>1</sex><value>2.5938082E-4</value></baselineFatalIncidence><baselineFatalIncidence><age>74</age><sex>0</sex><value>3.3400275E-4</value></baselineFatalIncidence><baselineFatalIncidence><age>74</age><sex>1</sex><value>2.9365436E-4</value></baselineFatalIncidence><baselineFatalIncidence><age>75</age><sex>0</sex><value>3.7720098E-4</value></baselineFatalIncidence><baselineFatalIncidence><age>75</age><sex>1</sex><value>3.3223594E-4</value></baselineFatalIncidence><baselineFatalIncidence><age>76</age><sex>0</sex><value>4.2570656E-4</value></baselineFatalIncidence><baselineFatalIncidence><age>76</age><sex>1</sex><value>3.7551296E-4</value></baselineFatalIncidence><baselineFatalIncidence><age>77</age><sex>0</sex><value>4.8001012E-4</value></baselineFatalIncidence><baselineFatalIncidence><age>77</age><sex>1</sex><value>4.238826E-4</value></baselineFatalIncidence><baselineFatalIncidence><age>78</age><sex>0</sex><value>5.4061704E-4</value></baselineFatalIncidence><baselineFatalIncidence><age>78</age><sex>1</sex><value>4.7777148E-4</value></baselineFatalIncidence><baselineFatalIncidence><age>79</age><sex>0</sex><value>6.080932E-4</value></baselineFatalIncidence><baselineFatalIncidence><age>79</age><sex>1</sex><value>5.3756544E-4</value></baselineFatalIncidence><baselineFatalIncidence><age>80</age><sex>0</sex><value>6.8288983E-4</value></baselineFatalIncidence><baselineFatalIncidence><age>80</age><sex>1</sex><value>6.036705E-4</value></baselineFatalIncidence><baselineFatalIncidence><age>81</age><sex>0</sex><value>7.6547364E-4</value></baselineFatalIncidence><baselineFatalIncidence><age>81</age><sex>1</sex><value>6.763471E-4</value></baselineFatalIncidence><baselineFatalIncidence><age>82</age><sex>0</sex><value>8.56148E-4</value></baselineFatalIncidence><baselineFatalIncidence><age>82</age><sex>1</sex><value>7.558622E-4</value></baselineFatalIncidence><baselineFatalIncidence><age>83</age><sex>0</sex><value>9.553381E-4</value></baselineFatalIncidence><baselineFatalIncidence><age>83</age><sex>1</sex><value>8.423248E-4</value></baselineFatalIncidence><baselineFatalIncidence><age>84</age><sex>0</sex><value>0.0010633345</value></baselineFatalIncidence><baselineFatalIncidence><age>84</age><sex>1</sex><value>9.3579607E-4</value></baselineFatalIncidence><baselineFatalIncidence><age>85</age><sex>0</sex><value>0.0011798545</value></baselineFatalIncidence><baselineFatalIncidence><age>85</age><sex>1</sex><value>0.0010361773</value></baselineFatalIncidence><baselineFatalIncidence><age>86</age><sex>0</sex><value>0.0013050885</value></baselineFatalIncidence><baselineFatalIncidence><age>86</age><sex>1</sex><value>0.0011430761</value></baselineFatalIncidence><baselineFatalIncidence><age>87</age><sex>0</sex><value>0.0014385147</value></baselineFatalIncidence><baselineFatalIncidence><age>87</age><sex>1</sex><value>0.0012561602</value></baselineFatalIncidence><baselineFatalIncidence><age>88</age><sex>0</sex><value>0.0015797082</value></baselineFatalIncidence><baselineFatalIncidence><age>88</age><sex>1</sex><value>0.0013746795</value></baselineFatalIncidence><baselineFatalIncidence><age>89</age><sex>0</sex><value>0.0017272835</value></baselineFatalIncidence><baselineFatalIncidence><age>89</age><sex>1</sex><value>0.001497351</value></baselineFatalIncidence><baselineFatalIncidence><age>90</age><sex>0</sex><value>0.0018805361</value></baselineFatalIncidence><baselineFatalIncidence><age>90</age><sex>1</sex><value>0.0016229278</value></baselineFatalIncidence><baselineFatalIncidence><age>91</age><sex>0</sex><value>0.0020374719</value></baselineFatalIncidence><baselineFatalIncidence><age>91</age><sex>1</sex><value>0.0017503509</value></baselineFatalIncidence><baselineFatalIncidence><age>92</age><sex>0</sex><value>0.0021970016</value></baselineFatalIncidence><baselineFatalIncidence><age>92</age><sex>1</sex><value>0.0018777191</value></baselineFatalIncidence><baselineFatalIncidence><age>93</age><sex>0</sex><value>0.0023553777</value></baselineFatalIncidence><baselineFatalIncidence><age>93</age><sex>1</sex><value>0.0020019128</value></baselineFatalIncidence><baselineFatalIncidence><age>94</age><sex>0</sex><value>0.0025120326</value></baselineFatalIncidence><baselineFatalIncidence><age>94</age><sex>1</sex><value>0.002122302</value></baselineFatalIncidence><baselineFatalIncidence><age>95</age><sex>0</sex><value>0.0026621514</value></baselineFatalIncidence><baselineFatalIncidence><age>95</age><sex>1</sex><value>0.0022346284</value></baselineFatalIncidence></baselineFatalIncidences>
