# Supplementary material for: Identification of differences in health impact modelling of salt reduction
Source: PLoS One. 2017 Nov 28;12(11):e0186760. doi: 10.1371/journal.pone.0186760 (PMC5705127; doi:10.1371/journal.pone.0186760)
Supplement: S6 Data — (ZIP) [file pone.0186760.s006.zip › RRframe/Simulations/BibbinsDomingo_approach/parameters/baselineFatalIncidence_1_0_IHD.xml]

<?xml version="1.0" encoding="UTF-8" standalone="no"?><baselineFatalIncidences><baselineFatalIncidence><age>0</age><sex>0</sex><value>0.0</value></baselineFatalIncidence><baselineFatalIncidence><age>0</age><sex>1</sex><value>0.0</value></baselineFatalIncidence><baselineFatalIncidence><age>1</age><sex>0</sex><value>0.0</value></baselineFatalIncidence><baselineFatalIncidence><age>1</age><sex>1</sex><value>0.0</value></baselineFatalIncidence><baselineFatalIncidence><age>2</age><sex>0</sex><value>0.0</value></baselineFatalIncidence><baselineFatalIncidence><age>2</age><sex>1</sex><value>0.0</value></baselineFatalIncidence><baselineFatalIncidence><age>3</age><sex>0</sex><value>0.0</value></baselineFatalIncidence><baselineFatalIncidence><age>3</age><sex>1</sex><value>0.0</value></baselineFatalIncidence><baselineFatalIncidence><age>4</age><sex>0</sex><value>0.0</value></baselineFatalIncidence><baselineFatalIncidence><age>4</age><sex>1</sex><value>0.0</value></baselineFatalIncidence><baselineFatalIncidence><age>5</age><sex>0</sex><value>0.0</value></baselineFatalIncidence><baselineFatalIncidence><age>5</age><sex>1</sex><value>0.0</value></baselineFatalIncidence><baselineFatalIncidence><age>6</age><sex>0</sex><value>0.0</value></baselineFatalIncidence><baselineFatalIncidence><age>6</age><sex>1</sex><value>0.0</value></baselineFatalIncidence><baselineFatalIncidence><age>7</age><sex>0</sex><value>0.0</value></baselineFatalIncidence><baselineFatalIncidence><age>7</age><sex>1</sex><value>0.0</value></baselineFatalIncidence><baselineFatalIncidence><age>8</age><sex>0</sex><value>0.0</value></baselineFatalIncidence><baselineFatalIncidence><age>8</age><sex>1</sex><value>0.0</value></baselineFatalIncidence><baselineFatalIncidence><age>9</age><sex>0</sex><value>0.0</value></baselineFatalIncidence><baselineFatalIncidence><age>9</age><sex>1</sex><value>0.0</value></baselineFatalIncidence><baselineFatalIncidence><age>10</age><sex>0</sex><value>0.0</value></baselineFatalIncidence><baselineFatalIncidence><age>10</age><sex>1</sex><value>0.0</value></baselineFatalIncidence><baselineFatalIncidence><age>11</age><sex>0</sex><value>0.0</value></baselineFatalIncidence><baselineFatalIncidence><age>11</age><sex>1</sex><value>0.0</value></baselineFatalIncidence><baselineFatalIncidence><age>12</age><sex>0</sex><value>0.0</value></baselineFatalIncidence><baselineFatalIncidence><age>12</age><sex>1</sex><value>0.0</value></baselineFatalIncidence><baselineFatalIncidence><age>13</age><sex>0</sex><value>0.0</value></baselineFatalIncidence><baselineFatalIncidence><age>13</age><sex>1</sex><value>0.0</value></baselineFatalIncidence><baselineFatalIncidence><age>14</age><sex>0</sex><value>0.0</value></baselineFatalIncidence><baselineFatalIncidence><age>14</age><sex>1</sex><value>0.0</value></baselineFatalIncidence><baselineFatalIncidence><age>15</age><sex>0</sex><value>0.0</value></baselineFatalIncidence><baselineFatalIncidence><age>15</age><sex>1</sex><value>0.0</value></baselineFatalIncidence><baselineFatalIncidence><age>16</age><sex>0</sex><value>0.0</value></baselineFatalIncidence><baselineFatalIncidence><age>16</age><sex>1</sex><value>0.0</value></baselineFatalIncidence><baselineFatalIncidence><age>17</age><sex>0</sex><value>0.0</value></baselineFatalIncidence><baselineFatalIncidence><age>17</age><sex>1</sex><value>0.0</value></baselineFatalIncidence><baselineFatalIncidence><age>18</age><sex>0</sex><value>0.0</value></baselineFatalIncidence><baselineFatalIncidence><age>18</age><sex>1</sex><value>0.0</value></baselineFatalIncidence><baselineFatalIncidence><age>19</age><sex>0</sex><value>0.0</value></baselineFatalIncidence><baselineFatalIncidence><age>19</age><sex>1</sex><value>0.0</value></baselineFatalIncidence><baselineFatalIncidence><age>20</age><sex>0</sex><value>0.0</value></baselineFatalIncidence><baselineFatalIncidence><age>20</age><sex>1</sex><value>0.0</value></baselineFatalIncidence><baselineFatalIncidence><age>21</age><sex>0</sex><value>0.0</value></baselineFatalIncidence><baselineFatalIncidence><age>21</age><sex>1</sex><value>0.0</value></baselineFatalIncidence><baselineFatalIncidence><age>22</age><sex>0</sex><value>0.0</value></baselineFatalIncidence><baselineFatalIncidence><age>22</age><sex>1</sex><value>0.0</value></baselineFatalIncidence><baselineFatalIncidence><age>23</age><sex>0</sex><value>0.0</value></baselineFatalIncidence><baselineFatalIncidence><age>23</age><sex>1</sex><value>0.0</value></baselineFatalIncidence><baselineFatalIncidence><age>24</age><sex>0</sex><value>0.0</value></baselineFatalIncidence><baselineFatalIncidence><age>24</age><sex>1</sex><value>0.0</value></baselineFatalIncidence><baselineFatalIncidence><age>25</age><sex>0</sex><value>0.0</value></baselineFatalIncidence><baselineFatalIncidence><age>25</age><sex>1</sex><value>0.0</value></baselineFatalIncidence><baselineFatalIncidence><age>26</age><sex>0</sex><value>0.0</value></baselineFatalIncidence><baselineFatalIncidence><age>26</age><sex>1</sex><value>0.0</value></baselineFatalIncidence><baselineFatalIncidence><age>27</age><sex>0</sex><value>0.0</value></baselineFatalIncidence><baselineFatalIncidence><age>27</age><sex>1</sex><value>0.0</value></baselineFatalIncidence><baselineFatalIncidence><age>28</age><sex>0</sex><value>0.0</value></baselineFatalIncidence><baselineFatalIncidence><age>28</age><sex>1</sex><value>0.0</value></baselineFatalIncidence><baselineFatalIncidence><age>29</age><sex>0</sex><value>0.0</value></baselineFatalIncidence><baselineFatalIncidence><age>29</age><sex>1</sex><value>0.0</value></baselineFatalIncidence><baselineFatalIncidence><age>30</age><sex>0</sex><value>0.0</value></baselineFatalIncidence><baselineFatalIncidence><age>30</age><sex>1</sex><value>0.0</value></baselineFatalIncidence><baselineFatalIncidence><age>31</age><sex>0</sex><value>0.0</value></baselineFatalIncidence><baselineFatalIncidence><age>31</age><sex>1</sex><value>0.0</value></baselineFatalIncidence><baselineFatalIncidence><age>32</age><sex>0</sex><value>0.0</value></baselineFatalIncidence><baselineFatalIncidence><age>32</age><sex>1</sex><value>0.0</value></baselineFatalIncidence><baselineFatalIncidence><age>33</age><sex>0</sex><value>0.0</value></baselineFatalIncidence><baselineFatalIncidence><age>33</age><sex>1</sex><value>0.0</value></baselineFatalIncidence><baselineFatalIncidence><age>34</age><sex>0</sex><value>0.0</value></baselineFatalIncidence><baselineFatalIncidence><age>34</age><sex>1</sex><value>0.0</value></baselineFatalIncidence><baselineFatalIncidence><age>35</age><sex>0</sex><value>1.6413302E-5</value></baselineFatalIncidence><baselineFatalIncidence><age>35</age><sex>1</sex><value>4.8149154E-6</value></baselineFatalIncidence><baselineFatalIncidence><age>36</age><sex>0</sex><value>1.817612E-5</value></baselineFatalIncidence><baselineFatalIncidence><age>36</age><sex>1</sex><value>5.0964222E-6</value></baselineFatalIncidence><baselineFatalIncidence><age>37</age><sex>0</sex><value>2.0107824E-5</value></baselineFatalIncidence><baselineFatalIncidence><age>37</age><sex>1</sex><value>5.4314432E-6</value></baselineFatalIncidence><baselineFatalIncidence><age>38</age><sex>0</sex><value>2.2250786E-5</value></baselineFatalIncidence><baselineFatalIncidence><age>38</age><sex>1</sex><value>5.8141713E-6</value></baselineFatalIncidence><baselineFatalIncidence><age>39</age><sex>0</sex><value>2.4588886E-5</value></baselineFatalIncidence><baselineFatalIncidence><age>39</age><sex>1</sex><value>6.258497E-6</value></baselineFatalIncidence><baselineFatalIncidence><age>40</age><sex>0</sex><value>2.7192491E-5</value></baselineFatalIncidence><baselineFatalIncidence><age>40</age><sex>1</sex><value>6.776643E-6</value></baselineFatalIncidence><baselineFatalIncidence><age>41</age><sex>0</sex><value>3.0076273E-5</value></baselineFatalIncidence><baselineFatalIncidence><age>41</age><sex>1</sex><value>7.3659617E-6</value></baselineFatalIncidence><baselineFatalIncidence><age>42</age><sex>0</sex><value>3.3257213E-5</value></baselineFatalIncidence><baselineFatalIncidence><age>42</age><sex>1</sex><value>8.055637E-6</value></baselineFatalIncidence><baselineFatalIncidence><age>43</age><sex>0</sex><value>3.6762598E-5</value></baselineFatalIncidence><baselineFatalIncidence><age>43</age><sex>1</sex><value>8.844565E-6</value></baselineFatalIncidence><baselineFatalIncidence><age>44</age><sex>0</sex><value>4.0620787E-5</value></baselineFatalIncidence><baselineFatalIncidence><age>44</age><sex>1</sex><value>9.736283E-6</value></baselineFatalIncidence><baselineFatalIncidence><age>45</age><sex>0</sex><value>4.49098E-5</value></baselineFatalIncidence><baselineFatalIncidence><age>45</age><sex>1</sex><value>1.0775157E-5</value></baselineFatalIncidence><baselineFatalIncidence><age>46</age><sex>0</sex><value>4.964934E-5</value></baselineFatalIncidence><baselineFatalIncidence><age>46</age><sex>1</sex><value>1.1967818E-5</value></baselineFatalIncidence><baselineFatalIncidence><age>47</age><sex>0</sex><value>5.490957E-5</value></baselineFatalIncidence><baselineFatalIncidence><age>47</age><sex>1</sex><value>1.3349402E-5</value></baselineFatalIncidence><baselineFatalIncidence><age>48</age><sex>0</sex><value>6.070216E-5</value></baselineFatalIncidence><baselineFatalIncidence><age>48</age><sex>1</sex><value>1.4934E-5</value></baselineFatalIncidence><baselineFatalIncidence><age>49</age><sex>0</sex><value>6.713702E-5</value></baselineFatalIncidence><baselineFatalIncidence><age>49</age><sex>1</sex><value>1.6751435E-5</value></baselineFatalIncidence><baselineFatalIncidence><age>50</age><sex>0</sex><value>7.425688E-5</value></baselineFatalIncidence><baselineFatalIncidence><age>50</age><sex>1</sex><value>1.8862778E-5</value></baselineFatalIncidence><baselineFatalIncidence><age>51</age><sex>0</sex><value>8.213472E-5</value></baselineFatalIncidence><baselineFatalIncidence><age>51</age><sex>1</sex><value>2.1299607E-5</value></baselineFatalIncidence><baselineFatalIncidence><age>52</age><sex>0</sex><value>9.0866066E-5</value></baselineFatalIncidence><baselineFatalIncidence><age>52</age><sex>1</sex><value>2.410827E-5</value></baselineFatalIncidence><baselineFatalIncidence><age>53</age><sex>0</sex><value>1.0054063E-4</value></baselineFatalIncidence><baselineFatalIncidence><age>53</age><sex>1</sex><value>2.7345584E-5</value></baselineFatalIncidence><baselineFatalIncidence><age>54</age><sex>0</sex><value>1.112772E-4</value></baselineFatalIncidence><baselineFatalIncidence><age>54</age><sex>1</sex><value>3.109347E-5</value></baselineFatalIncidence><baselineFatalIncidence><age>55</age><sex>0</sex><value>1.2318244E-4</value></baselineFatalIncidence><baselineFatalIncidence><age>55</age><sex>1</sex><value>3.5417546E-5</value></baselineFatalIncidence><baselineFatalIncidence><age>56</age><sex>0</sex><value>1.3637047E-4</value></baselineFatalIncidence><baselineFatalIncidence><age>56</age><sex>1</sex><value>4.0422405E-5</value></baselineFatalIncidence><baselineFatalIncidence><age>57</age><sex>0</sex><value>1.5102768E-4</value></baselineFatalIncidence><baselineFatalIncidence><age>57</age><sex>1</sex><value>4.6203906E-5</value></baselineFatalIncidence><baselineFatalIncidence><age>58</age><sex>0</sex><value>1.6727087E-4</value></baselineFatalIncidence><baselineFatalIncidence><age>58</age><sex>1</sex><value>5.288775E-5</value></baselineFatalIncidence><baselineFatalIncidence><age>59</age><sex>0</sex><value>1.85294E-4</value></baselineFatalIncidence><baselineFatalIncidence><age>59</age><sex>1</sex><value>6.0608385E-5</value></baselineFatalIncidence><baselineFatalIncidence><age>60</age><sex>0</sex><value>2.0530102E-4</value></baselineFatalIncidence><baselineFatalIncidence><age>60</age><sex>1</sex><value>6.951886E-5</value></baselineFatalIncidence><baselineFatalIncidence><age>61</age><sex>0</sex><value>2.275231E-4</value></baselineFatalIncidence><baselineFatalIncidence><age>61</age><sex>1</sex><value>7.978357E-5</value></baselineFatalIncidence><baselineFatalIncidence><age>62</age><sex>0</sex><value>2.521747E-4</value></baselineFatalIncidence><baselineFatalIncidence><age>62</age><sex>1</sex><value>9.1644666E-5</value></baselineFatalIncidence><baselineFatalIncidence><age>63</age><sex>0</sex><value>2.7951776E-4</value></baselineFatalIncidence><baselineFatalIncidence><age>63</age><sex>1</sex><value>1.0527677E-4</value></baselineFatalIncidence><baselineFatalIncidence><age>64</age><sex>0</sex><value>3.098817E-4</value></baselineFatalIncidence><baselineFatalIncidence><age>64</age><sex>1</sex><value>1.209676E-4</value></baselineFatalIncidence><baselineFatalIncidence><age>65</age><sex>0</sex><value>3.435747E-4</value></baselineFatalIncidence><baselineFatalIncidence><age>65</age><sex>1</sex><value>1.389775E-4</value></baselineFatalIncidence><baselineFatalIncidence><age>66</age><sex>0</sex><value>3.809394E-4</value></baselineFatalIncidence><baselineFatalIncidence><age>66</age><sex>1</sex><value>1.5962037E-4</value></baselineFatalIncidence><baselineFatalIncidence><age>67</age><sex>0</sex><value>4.223257E-4</value></baselineFatalIncidence><baselineFatalIncidence><age>67</age><sex>1</sex><value>1.832291E-4</value></baselineFatalIncidence><baselineFatalIncidence><age>68</age><sex>0</sex><value>4.6823858E-4</value></baselineFatalIncidence><baselineFatalIncidence><age>68</age><sex>1</sex><value>2.1015723E-4</value></baselineFatalIncidence><baselineFatalIncidence><age>69</age><sex>0</sex><value>5.190606E-4</value></baselineFatalIncidence><baselineFatalIncidence><age>69</age><sex>1</sex><value>2.4084013E-4</value></baselineFatalIncidence><baselineFatalIncidence><age>70</age><sex>0</sex><value>5.753318E-4</value></baselineFatalIncidence><baselineFatalIncidence><age>70</age><sex>1</sex><value>2.7566156E-4</value></baselineFatalIncidence><baselineFatalIncidence><age>71</age><sex>0</sex><value>6.3751516E-4</value></baselineFatalIncidence><baselineFatalIncidence><age>71</age><sex>1</sex><value>3.1505362E-4</value></baselineFatalIncidence><baselineFatalIncidence><age>72</age><sex>0</sex><value>7.0622884E-4</value></baselineFatalIncidence><baselineFatalIncidence><age>72</age><sex>1</sex><value>3.595267E-4</value></baselineFatalIncidence><baselineFatalIncidence><age>73</age><sex>0</sex><value>7.820839E-4</value></baselineFatalIncidence><baselineFatalIncidence><age>73</age><sex>1</sex><value>4.094425E-4</value></baselineFatalIncidence><baselineFatalIncidence><age>74</age><sex>0</sex><value>8.656605E-4</value></baselineFatalIncidence><baselineFatalIncidence><age>74</age><sex>1</sex><value>4.653493E-4</value></baselineFatalIncidence><baselineFatalIncidence><age>75</age><sex>0</sex><value>9.576953E-4</value></baselineFatalIncidence><baselineFatalIncidence><age>75</age><sex>1</sex><value>5.2762154E-4</value></baselineFatalIncidence><baselineFatalIncidence><age>76</age><sex>0</sex><value>0.0010588908</value></baselineFatalIncidence><baselineFatalIncidence><age>76</age><sex>1</sex><value>5.9672084E-4</value></baselineFatalIncidence><baselineFatalIncidence><age>77</age><sex>0</sex><value>0.0011698866</value></baselineFatalIncidence><baselineFatalIncidence><age>77</age><sex>1</sex><value>6.7289E-4</value></baselineFatalIncidence><baselineFatalIncidence><age>78</age><sex>0</sex><value>0.0012914209</value></baselineFatalIncidence><baselineFatalIncidence><age>78</age><sex>1</sex><value>7.564836E-4</value></baselineFatalIncidence><baselineFatalIncidence><age>79</age><sex>0</sex><value>0.001424356</value></baselineFatalIncidence><baselineFatalIncidence><age>79</age><sex>1</sex><value>8.475878E-4</value></baselineFatalIncidence><baselineFatalIncidence><age>80</age><sex>0</sex><value>0.0015692387</value></baselineFatalIncidence><baselineFatalIncidence><age>80</age><sex>1</sex><value>9.46332E-4</value></baselineFatalIncidence><baselineFatalIncidence><age>81</age><sex>0</sex><value>0.0017269694</value></baselineFatalIncidence><baselineFatalIncidence><age>81</age><sex>1</sex><value>0.0010524743</value></baselineFatalIncidence><baselineFatalIncidence><age>82</age><sex>0</sex><value>0.0018980565</value></baselineFatalIncidence><baselineFatalIncidence><age>82</age><sex>1</sex><value>0.0011657202</value></baselineFatalIncidence><baselineFatalIncidence><age>83</age><sex>0</sex><value>0.0020831919</value></baselineFatalIncidence><baselineFatalIncidence><age>83</age><sex>1</sex><value>0.0012854515</value></baselineFatalIncidence><baselineFatalIncidence><age>84</age><sex>0</sex><value>0.0022829033</value></baselineFatalIncidence><baselineFatalIncidence><age>84</age><sex>1</sex><value>0.0014109669</value></baselineFatalIncidence><baselineFatalIncidence><age>85</age><sex>0</sex><value>0.002497523</value></baselineFatalIncidence><baselineFatalIncidence><age>85</age><sex>1</sex><value>0.0015411143</value></baselineFatalIncidence><baselineFatalIncidence><age>86</age><sex>0</sex><value>0.0027274527</value></baselineFatalIncidence><baselineFatalIncidence><age>86</age><sex>1</sex><value>0.0016744718</value></baselineFatalIncidence><baselineFatalIncidence><age>87</age><sex>0</sex><value>0.0029726808</value></baselineFatalIncidence><baselineFatalIncidence><age>87</age><sex>1</sex><value>0.0018096118</value></baselineFatalIncidence><baselineFatalIncidence><age>88</age><sex>0</sex><value>0.0032332344</value></baselineFatalIncidence><baselineFatalIncidence><age>88</age><sex>1</sex><value>0.0019444952</value></baselineFatalIncidence><baselineFatalIncidence><age>89</age><sex>0</sex><value>0.0035084751</value></baselineFatalIncidence><baselineFatalIncidence><age>89</age><sex>1</sex><value>0.0020767448</value></baselineFatalIncidence><baselineFatalIncidence><age>90</age><sex>0</sex><value>0.0037981453</value></baselineFatalIncidence><baselineFatalIncidence><age>90</age><sex>1</sex><value>0.0022038042</value></baselineFatalIncidence><baselineFatalIncidence><age>91</age><sex>0</sex><value>0.0041009397</value></baselineFatalIncidence><baselineFatalIncidence><age>91</age><sex>1</sex><value>0.0023234913</value></baselineFatalIncidence><baselineFatalIncidence><age>92</age><sex>0</sex><value>0.0044162185</value></baselineFatalIncidence><baselineFatalIncidence><age>92</age><sex>1</sex><value>0.002432916</value></baselineFatalIncidence><baselineFatalIncidence><age>93</age><sex>0</sex><value>0.004741358</value></baselineFatalIncidence><baselineFatalIncidence><age>93</age><sex>1</sex><value>0.0025286654</value></baselineFatalIncidence><baselineFatalIncidence><age>94</age><sex>0</sex><value>0.0050760517</value></baselineFatalIncidence><baselineFatalIncidence><age>94</age><sex>1</sex><value>0.0026093014</value></baselineFatalIncidence><baselineFatalIncidence><age>95</age><sex>0</sex><value>0.00541597</value></baselineFatalIncidence><baselineFatalIncidence><age>95</age><sex>1</sex><value>0.0026708571</value></baselineFatalIncidence></baselineFatalIncidences>
