# Supplementary material for: Identification of differences in health impact modelling of salt reduction
Source: PLoS One. 2017 Nov 28;12(11):e0186760. doi: 10.1371/journal.pone.0186760 (PMC5705127; doi:10.1371/journal.pone.0186760)
Supplement: S6 Data — (ZIP) [file pone.0186760.s006.zip › RRframe/Simulations/BibbinsDomingo_approach/parameters/baselineIncidence_0_0_CVA.xml]

<?xml version="1.0" encoding="UTF-8" standalone="no"?><baselineIncidences><baselineIncidence><age>0</age><sex>0</sex><value>0.0</value></baselineIncidence><baselineIncidence><age>0</age><sex>1</sex><value>0.0</value></baselineIncidence><baselineIncidence><age>1</age><sex>0</sex><value>0.0</value></baselineIncidence><baselineIncidence><age>1</age><sex>1</sex><value>0.0</value></baselineIncidence><baselineIncidence><age>2</age><sex>0</sex><value>0.0</value></baselineIncidence><baselineIncidence><age>2</age><sex>1</sex><value>0.0</value></baselineIncidence><baselineIncidence><age>3</age><sex>0</sex><value>0.0</value></baselineIncidence><baselineIncidence><age>3</age><sex>1</sex><value>0.0</value></baselineIncidence><baselineIncidence><age>4</age><sex>0</sex><value>0.0</value></baselineIncidence><baselineIncidence><age>4</age><sex>1</sex><value>0.0</value></baselineIncidence><baselineIncidence><age>5</age><sex>0</sex><value>0.0</value></baselineIncidence><baselineIncidence><age>5</age><sex>1</sex><value>0.0</value></baselineIncidence><baselineIncidence><age>6</age><sex>0</sex><value>0.0</value></baselineIncidence><baselineIncidence><age>6</age><sex>1</sex><value>0.0</value></baselineIncidence><baselineIncidence><age>7</age><sex>0</sex><value>0.0</value></baselineIncidence><baselineIncidence><age>7</age><sex>1</sex><value>0.0</value></baselineIncidence><baselineIncidence><age>8</age><sex>0</sex><value>0.0</value></baselineIncidence><baselineIncidence><age>8</age><sex>1</sex><value>0.0</value></baselineIncidence><baselineIncidence><age>9</age><sex>0</sex><value>0.0</value></baselineIncidence><baselineIncidence><age>9</age><sex>1</sex><value>0.0</value></baselineIncidence><baselineIncidence><age>10</age><sex>0</sex><value>0.0</value></baselineIncidence><baselineIncidence><age>10</age><sex>1</sex><value>0.0</value></baselineIncidence><baselineIncidence><age>11</age><sex>0</sex><value>0.0</value></baselineIncidence><baselineIncidence><age>11</age><sex>1</sex><value>0.0</value></baselineIncidence><baselineIncidence><age>12</age><sex>0</sex><value>0.0</value></baselineIncidence><baselineIncidence><age>12</age><sex>1</sex><value>0.0</value></baselineIncidence><baselineIncidence><age>13</age><sex>0</sex><value>0.0</value></baselineIncidence><baselineIncidence><age>13</age><sex>1</sex><value>0.0</value></baselineIncidence><baselineIncidence><age>14</age><sex>0</sex><value>0.0</value></baselineIncidence><baselineIncidence><age>14</age><sex>1</sex><value>0.0</value></baselineIncidence><baselineIncidence><age>15</age><sex>0</sex><value>0.0</value></baselineIncidence><baselineIncidence><age>15</age><sex>1</sex><value>0.0</value></baselineIncidence><baselineIncidence><age>16</age><sex>0</sex><value>0.0</value></baselineIncidence><baselineIncidence><age>16</age><sex>1</sex><value>0.0</value></baselineIncidence><baselineIncidence><age>17</age><sex>0</sex><value>0.0</value></baselineIncidence><baselineIncidence><age>17</age><sex>1</sex><value>0.0</value></baselineIncidence><baselineIncidence><age>18</age><sex>0</sex><value>0.0</value></baselineIncidence><baselineIncidence><age>18</age><sex>1</sex><value>0.0</value></baselineIncidence><baselineIncidence><age>19</age><sex>0</sex><value>0.0</value></baselineIncidence><baselineIncidence><age>19</age><sex>1</sex><value>0.0</value></baselineIncidence><baselineIncidence><age>20</age><sex>0</sex><value>0.0</value></baselineIncidence><baselineIncidence><age>20</age><sex>1</sex><value>0.0</value></baselineIncidence><baselineIncidence><age>21</age><sex>0</sex><value>0.0</value></baselineIncidence><baselineIncidence><age>21</age><sex>1</sex><value>0.0</value></baselineIncidence><baselineIncidence><age>22</age><sex>0</sex><value>0.0</value></baselineIncidence><baselineIncidence><age>22</age><sex>1</sex><value>0.0</value></baselineIncidence><baselineIncidence><age>23</age><sex>0</sex><value>0.0</value></baselineIncidence><baselineIncidence><age>23</age><sex>1</sex><value>0.0</value></baselineIncidence><baselineIncidence><age>24</age><sex>0</sex><value>0.0</value></baselineIncidence><baselineIncidence><age>24</age><sex>1</sex><value>0.0</value></baselineIncidence><baselineIncidence><age>25</age><sex>0</sex><value>0.0</value></baselineIncidence><baselineIncidence><age>25</age><sex>1</sex><value>0.0</value></baselineIncidence><baselineIncidence><age>26</age><sex>0</sex><value>0.0</value></baselineIncidence><baselineIncidence><age>26</age><sex>1</sex><value>0.0</value></baselineIncidence><baselineIncidence><age>27</age><sex>0</sex><value>0.0</value></baselineIncidence><baselineIncidence><age>27</age><sex>1</sex><value>0.0</value></baselineIncidence><baselineIncidence><age>28</age><sex>0</sex><value>0.0</value></baselineIncidence><baselineIncidence><age>28</age><sex>1</sex><value>0.0</value></baselineIncidence><baselineIncidence><age>29</age><sex>0</sex><value>0.0</value></baselineIncidence><baselineIncidence><age>29</age><sex>1</sex><value>0.0</value></baselineIncidence><baselineIncidence><age>30</age><sex>0</sex><value>0.0</value></baselineIncidence><baselineIncidence><age>30</age><sex>1</sex><value>0.0</value></baselineIncidence><baselineIncidence><age>31</age><sex>0</sex><value>0.0</value></baselineIncidence><baselineIncidence><age>31</age><sex>1</sex><value>0.0</value></baselineIncidence><baselineIncidence><age>32</age><sex>0</sex><value>0.0</value></baselineIncidence><baselineIncidence><age>32</age><sex>1</sex><value>0.0</value></baselineIncidence><baselineIncidence><age>33</age><sex>0</sex><value>0.0</value></baselineIncidence><baselineIncidence><age>33</age><sex>1</sex><value>0.0</value></baselineIncidence><baselineIncidence><age>34</age><sex>0</sex><value>0.0</value></baselineIncidence><baselineIncidence><age>34</age><sex>1</sex><value>0.0</value></baselineIncidence><baselineIncidence><age>35</age><sex>0</sex><value>1.2558883E-4</value></baselineIncidence><baselineIncidence><age>35</age><sex>1</sex><value>1.9948324E-4</value></baselineIncidence><baselineIncidence><age>36</age><sex>0</sex><value>1.4130215E-4</value></baselineIncidence><baselineIncidence><age>36</age><sex>1</sex><value>2.1115072E-4</value></baselineIncidence><baselineIncidence><age>37</age><sex>0</sex><value>1.5878511E-4</value></baselineIncidence><baselineIncidence><age>37</age><sex>1</sex><value>2.241898E-4</value></baselineIncidence><baselineIncidence><age>38</age><sex>0</sex><value>1.7818058E-4</value></baselineIncidence><baselineIncidence><age>38</age><sex>1</sex><value>2.386208E-4</value></baselineIncidence><baselineIncidence><age>39</age><sex>0</sex><value>1.9977294E-4</value></baselineIncidence><baselineIncidence><age>39</age><sex>1</sex><value>2.5446998E-4</value></baselineIncidence><baselineIncidence><age>40</age><sex>0</sex><value>2.2365879E-4</value></baselineIncidence><baselineIncidence><age>40</age><sex>1</sex><value>2.721212E-4</value></baselineIncidence><baselineIncidence><age>41</age><sex>0</sex><value>2.501538E-4</value></baselineIncidence><baselineIncidence><age>41</age><sex>1</sex><value>2.9144567E-4</value></baselineIncidence><baselineIncidence><age>42</age><sex>0</sex><value>2.7942547E-4</value></baselineIncidence><baselineIncidence><age>42</age><sex>1</sex><value>3.128537E-4</value></baselineIncidence><baselineIncidence><age>43</age><sex>0</sex><value>3.1192473E-4</value></baselineIncidence><baselineIncidence><age>43</age><sex>1</sex><value>3.3650277E-4</value></baselineIncidence><baselineIncidence><age>44</age><sex>0</sex><value>3.4777774E-4</value></baselineIncidence><baselineIncidence><age>44</age><sex>1</sex><value>3.6252718E-4</value></baselineIncidence><baselineIncidence><age>45</age><sex>0</sex><value>3.8744247E-4</value></baselineIncidence><baselineIncidence><age>45</age><sex>1</sex><value>3.9128427E-4</value></baselineIncidence><baselineIncidence><age>46</age><sex>0</sex><value>4.311846E-4</value></baselineIncidence><baselineIncidence><age>46</age><sex>1</sex><value>4.229087E-4</value></baselineIncidence><baselineIncidence><age>47</age><sex>0</sex><value>4.79504E-4</value></baselineIncidence><baselineIncidence><age>47</age><sex>1</sex><value>4.5777575E-4</value></baselineIncidence><baselineIncidence><age>48</age><sex>0</sex><value>5.3272926E-4</value></baselineIncidence><baselineIncidence><age>48</age><sex>1</sex><value>4.962333E-4</value></baselineIncidence><baselineIncidence><age>49</age><sex>0</sex><value>5.913012E-4</value></baselineIncidence><baselineIncidence><age>49</age><sex>1</sex><value>5.385112E-4</value></baselineIncidence><baselineIncidence><age>50</age><sex>0</sex><value>6.5590075E-4</value></baselineIncidence><baselineIncidence><age>50</age><sex>1</sex><value>5.855877E-4</value></baselineIncidence><baselineIncidence><age>51</age><sex>0</sex><value>7.26768E-4</value></baselineIncidence><baselineIncidence><age>51</age><sex>1</sex><value>6.369278E-4</value></baselineIncidence><baselineIncidence><age>52</age><sex>0</sex><value>8.046918E-4</value></baselineIncidence><baselineIncidence><age>52</age><sex>1</sex><value>6.93202E-4</value></baselineIncidence><baselineIncidence><age>53</age><sex>0</sex><value>8.900362E-4</value></baselineIncidence><baselineIncidence><age>53</age><sex>1</sex><value>7.549767E-4</value></baselineIncidence><baselineIncidence><age>54</age><sex>0</sex><value>9.836782E-4</value></baselineIncidence><baselineIncidence><age>54</age><sex>1</sex><value>8.22719E-4</value></baselineIncidence><baselineIncidence><age>55</age><sex>0</sex><value>0.0010860605</value></baselineIncidence><baselineIncidence><age>55</age><sex>1</sex><value>8.9700794E-4</value></baselineIncidence><baselineIncidence><age>56</age><sex>0</sex><value>0.0011980856</value></baselineIncidence><baselineIncidence><age>56</age><sex>1</sex><value>9.782822E-4</value></baselineIncidence><baselineIncidence><age>57</age><sex>0</sex><value>0.0013202701</value></baselineIncidence><baselineIncidence><age>57</age><sex>1</sex><value>0.0010670774</value></baselineIncidence><baselineIncidence><age>58</age><sex>0</sex><value>0.0014535477</value></baselineIncidence><baselineIncidence><age>58</age><sex>1</sex><value>0.0011639678</value></baselineIncidence><baselineIncidence><age>59</age><sex>0</sex><value>0.0015985831</value></baselineIncidence><baselineIncidence><age>59</age><sex>1</sex><value>0.0012696498</value></baselineIncidence><baselineIncidence><age>60</age><sex>0</sex><value>0.001756156</value></baselineIncidence><baselineIncidence><age>60</age><sex>1</sex><value>0.0013845952</value></baselineIncidence><baselineIncidence><age>61</age><sex>0</sex><value>0.0019270756</value></baselineIncidence><baselineIncidence><age>61</age><sex>1</sex><value>0.0015093724</value></baselineIncidence><baselineIncidence><age>62</age><sex>0</sex><value>0.002112114</value></baselineIncidence><baselineIncidence><age>62</age><sex>1</sex><value>0.0016446237</value></baselineIncidence><baselineIncidence><age>63</age><sex>0</sex><value>0.0023119363</value></baselineIncidence><baselineIncidence><age>63</age><sex>1</sex><value>0.0017909086</value></baselineIncidence><baselineIncidence><age>64</age><sex>0</sex><value>0.002527298</value></baselineIncidence><baselineIncidence><age>64</age><sex>1</sex><value>0.0019486169</value></baselineIncidence><baselineIncidence><age>65</age><sex>0</sex><value>0.0027587675</value></baselineIncidence><baselineIncidence><age>65</age><sex>1</sex><value>0.0021182983</value></baselineIncidence><baselineIncidence><age>66</age><sex>0</sex><value>0.0030068904</value></baselineIncidence><baselineIncidence><age>66</age><sex>1</sex><value>0.0023004557</value></baselineIncidence><baselineIncidence><age>67</age><sex>0</sex><value>0.0032721248</value></baselineIncidence><baselineIncidence><age>67</age><sex>1</sex><value>0.0024952535</value></baselineIncidence><baselineIncidence><age>68</age><sex>0</sex><value>0.0035546687</value></baselineIncidence><baselineIncidence><age>68</age><sex>1</sex><value>0.0027026075</value></baselineIncidence><baselineIncidence><age>69</age><sex>0</sex><value>0.003854431</value></baselineIncidence><baselineIncidence><age>69</age><sex>1</sex><value>0.002922997</value></baselineIncidence><baselineIncidence><age>70</age><sex>0</sex><value>0.004171447</value></baselineIncidence><baselineIncidence><age>70</age><sex>1</sex><value>0.003155941</value></baselineIncidence><baselineIncidence><age>71</age><sex>0</sex><value>0.0045050182</value></baselineIncidence><baselineIncidence><age>71</age><sex>1</sex><value>0.0034011968</value></baselineIncidence><baselineIncidence><age>72</age><sex>0</sex><value>0.004854521</value></baselineIncidence><baselineIncidence><age>72</age><sex>1</sex><value>0.003658004</value></baselineIncidence><baselineIncidence><age>73</age><sex>0</sex><value>0.0052186176</value></baselineIncidence><baselineIncidence><age>73</age><sex>1</sex><value>0.0039251912</value></baselineIncidence><baselineIncidence><age>74</age><sex>0</sex><value>0.0055958</value></baselineIncidence><baselineIncidence><age>74</age><sex>1</sex><value>0.0042016194</value></baselineIncidence><baselineIncidence><age>75</age><sex>0</sex><value>0.0059839613</value></baselineIncidence><baselineIncidence><age>75</age><sex>1</sex><value>0.0044858386</value></baselineIncidence><baselineIncidence><age>76</age><sex>0</sex><value>0.0063805473</value></baselineIncidence><baselineIncidence><age>76</age><sex>1</sex><value>0.004775649</value></baselineIncidence><baselineIncidence><age>77</age><sex>0</sex><value>0.0067821965</value></baselineIncidence><baselineIncidence><age>77</age><sex>1</sex><value>0.0050684484</value></baselineIncidence><baselineIncidence><age>78</age><sex>0</sex><value>0.007185084</value></baselineIncidence><baselineIncidence><age>78</age><sex>1</sex><value>0.005361366</value></baselineIncidence><baselineIncidence><age>79</age><sex>0</sex><value>0.007584995</value></baselineIncidence><baselineIncidence><age>79</age><sex>1</sex><value>0.0056510167</value></baselineIncidence><baselineIncidence><age>80</age><sex>0</sex><value>0.007976894</value></baselineIncidence><baselineIncidence><age>80</age><sex>1</sex><value>0.00593382</value></baselineIncidence><baselineIncidence><age>81</age><sex>0</sex><value>0.008355104</value></baselineIncidence><baselineIncidence><age>81</age><sex>1</sex><value>0.0062051923</value></baselineIncidence><baselineIncidence><age>82</age><sex>0</sex><value>0.008713029</value></baselineIncidence><baselineIncidence><age>82</age><sex>1</sex><value>0.006460685</value></baselineIncidence><baselineIncidence><age>83</age><sex>0</sex><value>0.009044378</value></baselineIncidence><baselineIncidence><age>83</age><sex>1</sex><value>0.0066951485</value></baselineIncidence><baselineIncidence><age>84</age><sex>0</sex><value>0.009342383</value></baselineIncidence><baselineIncidence><age>84</age><sex>1</sex><value>0.006903577</value></baselineIncidence><baselineIncidence><age>85</age><sex>0</sex><value>0.009598893</value></baselineIncidence><baselineIncidence><age>85</age><sex>1</sex><value>0.0070807636</value></baselineIncidence><baselineIncidence><age>86</age><sex>0</sex><value>0.009807098</value></baselineIncidence><baselineIncidence><age>86</age><sex>1</sex><value>0.007221189</value></baselineIncidence><baselineIncidence><age>87</age><sex>0</sex><value>0.009959369</value></baselineIncidence><baselineIncidence><age>87</age><sex>1</sex><value>0.0073202555</value></baselineIncidence><baselineIncidence><age>88</age><sex>0</sex><value>0.010049293</value></baselineIncidence><baselineIncidence><age>88</age><sex>1</sex><value>0.007373336</value></baselineIncidence><baselineIncidence><age>89</age><sex>0</sex><value>0.010069834</value></baselineIncidence><baselineIncidence><age>89</age><sex>1</sex><value>0.0073757013</value></baselineIncidence><baselineIncidence><age>90</age><sex>0</sex><value>0.010016978</value></baselineIncidence><baselineIncidence><age>90</age><sex>1</sex><value>0.0073242555</value></baselineIncidence><baselineIncidence><age>91</age><sex>0</sex><value>0.009885865</value></baselineIncidence><baselineIncidence><age>91</age><sex>1</sex><value>0.007217747</value></baselineIncidence><baselineIncidence><age>92</age><sex>0</sex><value>0.00967474</value></baselineIncidence><baselineIncidence><age>92</age><sex>1</sex><value>0.007054993</value></baselineIncidence><baselineIncidence><age>93</age><sex>0</sex><value>0.00938252</value></baselineIncidence><baselineIncidence><age>93</age><sex>1</sex><value>0.0068352367</value></baselineIncidence><baselineIncidence><age>94</age><sex>0</sex><value>0.009011492</value></baselineIncidence><baselineIncidence><age>94</age><sex>1</sex><value>0.006562451</value></baselineIncidence><baselineIncidence><age>95</age><sex>0</sex><value>0.008564503</value></baselineIncidence><baselineIncidence><age>95</age><sex>1</sex><value>0.006238134</value></baselineIncidence></baselineIncidences>
