# Supplementary material for: Identification of differences in health impact modelling of salt reduction
Source: PLoS One. 2017 Nov 28;12(11):e0186760. doi: 10.1371/journal.pone.0186760 (PMC5705127; doi:10.1371/journal.pone.0186760)
Supplement: S6 Data — (ZIP) [file pone.0186760.s006.zip › RRframe/Simulations/BibbinsDomingo_approach/parameters/baselineIncidence_1_0_IHD.xml]

<?xml version="1.0" encoding="UTF-8" standalone="no"?><baselineIncidences><baselineIncidence><age>0</age><sex>0</sex><value>0.0</value></baselineIncidence><baselineIncidence><age>0</age><sex>1</sex><value>0.0</value></baselineIncidence><baselineIncidence><age>1</age><sex>0</sex><value>0.0</value></baselineIncidence><baselineIncidence><age>1</age><sex>1</sex><value>0.0</value></baselineIncidence><baselineIncidence><age>2</age><sex>0</sex><value>0.0</value></baselineIncidence><baselineIncidence><age>2</age><sex>1</sex><value>0.0</value></baselineIncidence><baselineIncidence><age>3</age><sex>0</sex><value>0.0</value></baselineIncidence><baselineIncidence><age>3</age><sex>1</sex><value>0.0</value></baselineIncidence><baselineIncidence><age>4</age><sex>0</sex><value>0.0</value></baselineIncidence><baselineIncidence><age>4</age><sex>1</sex><value>0.0</value></baselineIncidence><baselineIncidence><age>5</age><sex>0</sex><value>0.0</value></baselineIncidence><baselineIncidence><age>5</age><sex>1</sex><value>0.0</value></baselineIncidence><baselineIncidence><age>6</age><sex>0</sex><value>0.0</value></baselineIncidence><baselineIncidence><age>6</age><sex>1</sex><value>0.0</value></baselineIncidence><baselineIncidence><age>7</age><sex>0</sex><value>0.0</value></baselineIncidence><baselineIncidence><age>7</age><sex>1</sex><value>0.0</value></baselineIncidence><baselineIncidence><age>8</age><sex>0</sex><value>0.0</value></baselineIncidence><baselineIncidence><age>8</age><sex>1</sex><value>0.0</value></baselineIncidence><baselineIncidence><age>9</age><sex>0</sex><value>0.0</value></baselineIncidence><baselineIncidence><age>9</age><sex>1</sex><value>0.0</value></baselineIncidence><baselineIncidence><age>10</age><sex>0</sex><value>0.0</value></baselineIncidence><baselineIncidence><age>10</age><sex>1</sex><value>0.0</value></baselineIncidence><baselineIncidence><age>11</age><sex>0</sex><value>0.0</value></baselineIncidence><baselineIncidence><age>11</age><sex>1</sex><value>0.0</value></baselineIncidence><baselineIncidence><age>12</age><sex>0</sex><value>0.0</value></baselineIncidence><baselineIncidence><age>12</age><sex>1</sex><value>0.0</value></baselineIncidence><baselineIncidence><age>13</age><sex>0</sex><value>0.0</value></baselineIncidence><baselineIncidence><age>13</age><sex>1</sex><value>0.0</value></baselineIncidence><baselineIncidence><age>14</age><sex>0</sex><value>0.0</value></baselineIncidence><baselineIncidence><age>14</age><sex>1</sex><value>0.0</value></baselineIncidence><baselineIncidence><age>15</age><sex>0</sex><value>0.0</value></baselineIncidence><baselineIncidence><age>15</age><sex>1</sex><value>0.0</value></baselineIncidence><baselineIncidence><age>16</age><sex>0</sex><value>0.0</value></baselineIncidence><baselineIncidence><age>16</age><sex>1</sex><value>0.0</value></baselineIncidence><baselineIncidence><age>17</age><sex>0</sex><value>0.0</value></baselineIncidence><baselineIncidence><age>17</age><sex>1</sex><value>0.0</value></baselineIncidence><baselineIncidence><age>18</age><sex>0</sex><value>0.0</value></baselineIncidence><baselineIncidence><age>18</age><sex>1</sex><value>0.0</value></baselineIncidence><baselineIncidence><age>19</age><sex>0</sex><value>0.0</value></baselineIncidence><baselineIncidence><age>19</age><sex>1</sex><value>0.0</value></baselineIncidence><baselineIncidence><age>20</age><sex>0</sex><value>0.0</value></baselineIncidence><baselineIncidence><age>20</age><sex>1</sex><value>0.0</value></baselineIncidence><baselineIncidence><age>21</age><sex>0</sex><value>0.0</value></baselineIncidence><baselineIncidence><age>21</age><sex>1</sex><value>0.0</value></baselineIncidence><baselineIncidence><age>22</age><sex>0</sex><value>0.0</value></baselineIncidence><baselineIncidence><age>22</age><sex>1</sex><value>0.0</value></baselineIncidence><baselineIncidence><age>23</age><sex>0</sex><value>0.0</value></baselineIncidence><baselineIncidence><age>23</age><sex>1</sex><value>0.0</value></baselineIncidence><baselineIncidence><age>24</age><sex>0</sex><value>0.0</value></baselineIncidence><baselineIncidence><age>24</age><sex>1</sex><value>0.0</value></baselineIncidence><baselineIncidence><age>25</age><sex>0</sex><value>0.0</value></baselineIncidence><baselineIncidence><age>25</age><sex>1</sex><value>0.0</value></baselineIncidence><baselineIncidence><age>26</age><sex>0</sex><value>0.0</value></baselineIncidence><baselineIncidence><age>26</age><sex>1</sex><value>0.0</value></baselineIncidence><baselineIncidence><age>27</age><sex>0</sex><value>0.0</value></baselineIncidence><baselineIncidence><age>27</age><sex>1</sex><value>0.0</value></baselineIncidence><baselineIncidence><age>28</age><sex>0</sex><value>0.0</value></baselineIncidence><baselineIncidence><age>28</age><sex>1</sex><value>0.0</value></baselineIncidence><baselineIncidence><age>29</age><sex>0</sex><value>0.0</value></baselineIncidence><baselineIncidence><age>29</age><sex>1</sex><value>0.0</value></baselineIncidence><baselineIncidence><age>30</age><sex>0</sex><value>0.0</value></baselineIncidence><baselineIncidence><age>30</age><sex>1</sex><value>0.0</value></baselineIncidence><baselineIncidence><age>31</age><sex>0</sex><value>0.0</value></baselineIncidence><baselineIncidence><age>31</age><sex>1</sex><value>0.0</value></baselineIncidence><baselineIncidence><age>32</age><sex>0</sex><value>0.0</value></baselineIncidence><baselineIncidence><age>32</age><sex>1</sex><value>0.0</value></baselineIncidence><baselineIncidence><age>33</age><sex>0</sex><value>0.0</value></baselineIncidence><baselineIncidence><age>33</age><sex>1</sex><value>0.0</value></baselineIncidence><baselineIncidence><age>34</age><sex>0</sex><value>0.0</value></baselineIncidence><baselineIncidence><age>34</age><sex>1</sex><value>0.0</value></baselineIncidence><baselineIncidence><age>35</age><sex>0</sex><value>3.9451176E-4</value></baselineIncidence><baselineIncidence><age>35</age><sex>1</sex><value>2.3321848E-4</value></baselineIncidence><baselineIncidence><age>36</age><sex>0</sex><value>4.6671648E-4</value></baselineIncidence><baselineIncidence><age>36</age><sex>1</sex><value>2.6778787E-4</value></baselineIncidence><baselineIncidence><age>37</age><sex>0</sex><value>5.482793E-4</value></baselineIncidence><baselineIncidence><age>37</age><sex>1</sex><value>3.0703133E-4</value></baselineIncidence><baselineIncidence><age>38</age><sex>0</sex><value>6.4052484E-4</value></baselineIncidence><baselineIncidence><age>38</age><sex>1</sex><value>3.5074432E-4</value></baselineIncidence><baselineIncidence><age>39</age><sex>0</sex><value>7.430534E-4</value></baselineIncidence><baselineIncidence><age>39</age><sex>1</sex><value>3.997609E-4</value></baselineIncidence><baselineIncidence><age>40</age><sex>0</sex><value>8.578716E-4</value></baselineIncidence><baselineIncidence><age>40</age><sex>1</sex><value>4.5484203E-4</value></baselineIncidence><baselineIncidence><age>41</age><sex>0</sex><value>9.852647E-4</value></baselineIncidence><baselineIncidence><age>41</age><sex>1</sex><value>5.1567104E-4</value></baselineIncidence><baselineIncidence><age>42</age><sex>0</sex><value>0.0011253676</value></baselineIncidence><baselineIncidence><age>42</age><sex>1</sex><value>5.840008E-4</value></baselineIncidence><baselineIncidence><age>43</age><sex>0</sex><value>0.0012784281</value></baselineIncidence><baselineIncidence><age>43</age><sex>1</sex><value>6.5936166E-4</value></baselineIncidence><baselineIncidence><age>44</age><sex>0</sex><value>0.0014445051</value></baselineIncidence><baselineIncidence><age>44</age><sex>1</sex><value>7.4135495E-4</value></baselineIncidence><baselineIncidence><age>45</age><sex>0</sex><value>0.0016252024</value></baselineIncidence><baselineIncidence><age>45</age><sex>1</sex><value>8.3249615E-4</value></baselineIncidence><baselineIncidence><age>46</age><sex>0</sex><value>0.001819805</value></baselineIncidence><baselineIncidence><age>46</age><sex>1</sex><value>9.322368E-4</value></baselineIncidence><baselineIncidence><age>47</age><sex>0</sex><value>0.0020291174</value></baselineIncidence><baselineIncidence><age>47</age><sex>1</sex><value>0.0010419311</value></baselineIncidence><baselineIncidence><age>48</age><sex>0</sex><value>0.0022514772</value></baselineIncidence><baselineIncidence><age>48</age><sex>1</sex><value>0.001160962</value></baselineIncidence><baselineIncidence><age>49</age><sex>0</sex><value>0.0024885032</value></baselineIncidence><baselineIncidence><age>49</age><sex>1</sex><value>0.0012895641</value></baselineIncidence><baselineIncidence><age>50</age><sex>0</sex><value>0.002738957</value></baselineIncidence><baselineIncidence><age>50</age><sex>1</sex><value>0.0014299228</value></baselineIncidence><baselineIncidence><age>51</age><sex>0</sex><value>0.0030023449</value></baselineIncidence><baselineIncidence><age>51</age><sex>1</sex><value>0.0015814239</value></baselineIncidence><baselineIncidence><age>52</age><sex>0</sex><value>0.0032785495</value></baselineIncidence><baselineIncidence><age>52</age><sex>1</sex><value>0.0017440129</value></baselineIncidence><baselineIncidence><age>53</age><sex>0</sex><value>0.0035668188</value></baselineIncidence><baselineIncidence><age>53</age><sex>1</sex><value>0.0019177772</value></baselineIncidence><baselineIncidence><age>54</age><sex>0</sex><value>0.0038669314</value></baselineIncidence><baselineIncidence><age>54</age><sex>1</sex><value>0.002103831</value></baselineIncidence><baselineIncidence><age>55</age><sex>0</sex><value>0.004177745</value></baselineIncidence><baselineIncidence><age>55</age><sex>1</sex><value>0.0023013172</value></baselineIncidence><baselineIncidence><age>56</age><sex>0</sex><value>0.0044978536</value></baselineIncidence><baselineIncidence><age>56</age><sex>1</sex><value>0.0025111067</value></baselineIncidence><baselineIncidence><age>57</age><sex>0</sex><value>0.004827727</value></baselineIncidence><baselineIncidence><age>57</age><sex>1</sex><value>0.0027324788</value></baselineIncidence><baselineIncidence><age>58</age><sex>0</sex><value>0.005164911</value></baselineIncidence><baselineIncidence><age>58</age><sex>1</sex><value>0.0029655145</value></baselineIncidence><baselineIncidence><age>59</age><sex>0</sex><value>0.0055088834</value></baselineIncidence><baselineIncidence><age>59</age><sex>1</sex><value>0.0032096305</value></baselineIncidence><baselineIncidence><age>60</age><sex>0</sex><value>0.0058587226</value></baselineIncidence><baselineIncidence><age>60</age><sex>1</sex><value>0.003464146</value></baselineIncidence><baselineIncidence><age>61</age><sex>0</sex><value>0.0062135807</value></baselineIncidence><baselineIncidence><age>61</age><sex>1</sex><value>0.0037277592</value></baselineIncidence><baselineIncidence><age>62</age><sex>0</sex><value>0.0065714857</value></baselineIncidence><baselineIncidence><age>62</age><sex>1</sex><value>0.004001589</value></baselineIncidence><baselineIncidence><age>63</age><sex>0</sex><value>0.006931109</value></baselineIncidence><baselineIncidence><age>63</age><sex>1</sex><value>0.0042823083</value></baselineIncidence><baselineIncidence><age>64</age><sex>0</sex><value>0.007292037</value></baselineIncidence><baselineIncidence><age>64</age><sex>1</sex><value>0.004570221</value></baselineIncidence><baselineIncidence><age>65</age><sex>0</sex><value>0.007652551</value></baselineIncidence><baselineIncidence><age>65</age><sex>1</sex><value>0.0048631486</value></baselineIncidence><baselineIncidence><age>66</age><sex>0</sex><value>0.008010992</value></baselineIncidence><baselineIncidence><age>66</age><sex>1</sex><value>0.0051596374</value></baselineIncidence><baselineIncidence><age>67</age><sex>0</sex><value>0.008365224</value></baselineIncidence><baselineIncidence><age>67</age><sex>1</sex><value>0.005457688</value></baselineIncidence><baselineIncidence><age>68</age><sex>0</sex><value>0.00871553</value></baselineIncidence><baselineIncidence><age>68</age><sex>1</sex><value>0.0057550394</value></baselineIncidence><baselineIncidence><age>69</age><sex>0</sex><value>0.009058853</value></baselineIncidence><baselineIncidence><age>69</age><sex>1</sex><value>0.0060504475</value></baselineIncidence><baselineIncidence><age>70</age><sex>0</sex><value>0.009394406</value></baselineIncidence><baselineIncidence><age>70</age><sex>1</sex><value>0.0063405866</value></baselineIncidence><baselineIncidence><age>71</age><sex>0</sex><value>0.009719618</value></baselineIncidence><baselineIncidence><age>71</age><sex>1</sex><value>0.0066226264</value></baselineIncidence><baselineIncidence><age>72</age><sex>0</sex><value>0.010033296</value></baselineIncidence><baselineIncidence><age>72</age><sex>1</sex><value>0.006895119</value></baselineIncidence><baselineIncidence><age>73</age><sex>0</sex><value>0.01033399</value></baselineIncidence><baselineIncidence><age>73</age><sex>1</sex><value>0.0071533434</value></baselineIncidence><baselineIncidence><age>74</age><sex>0</sex><value>0.010618988</value></baselineIncidence><baselineIncidence><age>74</age><sex>1</sex><value>0.007396033</value></baselineIncidence><baselineIncidence><age>75</age><sex>0</sex><value>0.010886949</value></baselineIncidence><baselineIncidence><age>75</age><sex>1</sex><value>0.007618799</value></baselineIncidence><baselineIncidence><age>76</age><sex>0</sex><value>0.011136001</value></baselineIncidence><baselineIncidence><age>76</age><sex>1</sex><value>0.007819693</value></baselineIncidence><baselineIncidence><age>77</age><sex>0</sex><value>0.011363248</value></baselineIncidence><baselineIncidence><age>77</age><sex>1</sex><value>0.007994407</value></baselineIncidence><baselineIncidence><age>78</age><sex>0</sex><value>0.011566727</value></baselineIncidence><baselineIncidence><age>78</age><sex>1</sex><value>0.00814103</value></baselineIncidence><baselineIncidence><age>79</age><sex>0</sex><value>0.011744842</value></baselineIncidence><baselineIncidence><age>79</age><sex>1</sex><value>0.008255987</value></baselineIncidence><baselineIncidence><age>80</age><sex>0</sex><value>0.01189421</value></baselineIncidence><baselineIncidence><age>80</age><sex>1</sex><value>0.00833754</value></baselineIncidence><baselineIncidence><age>81</age><sex>0</sex><value>0.012013939</value></baselineIncidence><baselineIncidence><age>81</age><sex>1</sex><value>0.0083825635</value></baselineIncidence><baselineIncidence><age>82</age><sex>0</sex><value>0.012101066</value></baselineIncidence><baselineIncidence><age>82</age><sex>1</sex><value>0.008389421</value></baselineIncidence><baselineIncidence><age>83</age><sex>0</sex><value>0.012153241</value></baselineIncidence><baselineIncidence><age>83</age><sex>1</sex><value>0.008356305</value></baselineIncidence><baselineIncidence><age>84</age><sex>0</sex><value>0.012167972</value></baselineIncidence><baselineIncidence><age>84</age><sex>1</sex><value>0.008282861</value></baselineIncidence><baselineIncidence><age>85</age><sex>0</sex><value>0.012144299</value></baselineIncidence><baselineIncidence><age>85</age><sex>1</sex><value>0.008168206</value></baselineIncidence><baselineIncidence><age>86</age><sex>0</sex><value>0.0120794615</value></baselineIncidence><baselineIncidence><age>86</age><sex>1</sex><value>0.008012628</value></baselineIncidence><baselineIncidence><age>87</age><sex>0</sex><value>0.011971934</value></baselineIncidence><baselineIncidence><age>87</age><sex>1</sex><value>0.007817847</value></baselineIncidence><baselineIncidence><age>88</age><sex>0</sex><value>0.011820286</value></baselineIncidence><baselineIncidence><age>88</age><sex>1</sex><value>0.0075851795</value></baselineIncidence><baselineIncidence><age>89</age><sex>0</sex><value>0.01162375</value></baselineIncidence><baselineIncidence><age>89</age><sex>1</sex><value>0.0073169894</value></baselineIncidence><baselineIncidence><age>90</age><sex>0</sex><value>0.011381457</value></baselineIncidence><baselineIncidence><age>90</age><sex>1</sex><value>0.0070161205</value></baselineIncidence><baselineIncidence><age>91</age><sex>0</sex><value>0.011093003</value></baselineIncidence><baselineIncidence><age>91</age><sex>1</sex><value>0.006687282</value></baselineIncidence><baselineIncidence><age>92</age><sex>0</sex><value>0.010758458</value></baselineIncidence><baselineIncidence><age>92</age><sex>1</sex><value>0.006334625</value></baselineIncidence><baselineIncidence><age>93</age><sex>0</sex><value>0.010379388</value></baselineIncidence><baselineIncidence><age>93</age><sex>1</sex><value>0.0059628296</value></baselineIncidence><baselineIncidence><age>94</age><sex>0</sex><value>0.009956971</value></baselineIncidence><baselineIncidence><age>94</age><sex>1</sex><value>0.0055784406</value></baselineIncidence><baselineIncidence><age>95</age><sex>0</sex><value>0.009492776</value></baselineIncidence><baselineIncidence><age>95</age><sex>1</sex><value>0.00518561</value></baselineIncidence></baselineIncidences>
