# Supplementary material for: Identification of differences in health impact modelling of salt reduction
Source: PLoS One. 2017 Nov 28;12(11):e0186760. doi: 10.1371/journal.pone.0186760 (PMC5705127; doi:10.1371/journal.pone.0186760)
Supplement: S6 Data — (ZIP) [file pone.0186760.s006.zip › RRframe/Simulations/BibbinsDomingo_approach/parameters/baselineOtherMort.xml]

<?xml version="1.0" encoding="UTF-8" standalone="no"?><baselineOtherMortalities><baselineOtherMortality><age>0</age><sex>0</sex><value>0.0043623075</value></baselineOtherMortality><baselineOtherMortality><age>0</age><sex>1</sex><value>0.0040028</value></baselineOtherMortality><baselineOtherMortality><age>1</age><sex>0</sex><value>3.0924875E-4</value></baselineOtherMortality><baselineOtherMortality><age>1</age><sex>1</sex><value>3.9591265E-4</value></baselineOtherMortality><baselineOtherMortality><age>2</age><sex>0</sex><value>2.3668759E-4</value></baselineOtherMortality><baselineOtherMortality><age>2</age><sex>1</sex><value>1.5570666E-4</value></baselineOtherMortality><baselineOtherMortality><age>3</age><sex>0</sex><value>1.7967526E-4</value></baselineOtherMortality><baselineOtherMortality><age>3</age><sex>1</sex><value>1.2532488E-4</value></baselineOtherMortality><baselineOtherMortality><age>4</age><sex>0</sex><value>1.1575233E-4</value></baselineOtherMortality><baselineOtherMortality><age>4</age><sex>1</sex><value>1.3766746E-4</value></baselineOtherMortality><baselineOtherMortality><age>5</age><sex>0</sex><value>1.2352673E-4</value></baselineOtherMortality><baselineOtherMortality><age>5</age><sex>1</sex><value>9.494308E-5</value></baselineOtherMortality><baselineOtherMortality><age>6</age><sex>0</sex><value>9.5884396E-5</value></baselineOtherMortality><baselineOtherMortality><age>6</age><sex>1</sex><value>7.6903896E-5</value></baselineOtherMortality><baselineOtherMortality><age>7</age><sex>0</sex><value>9.7612035E-5</value></baselineOtherMortality><baselineOtherMortality><age>7</age><sex>1</sex><value>8.260048E-5</value></baselineOtherMortality><baselineOtherMortality><age>8</age><sex>0</sex><value>1.16616146E-4</value></baselineOtherMortality><baselineOtherMortality><age>8</age><sex>1</sex><value>6.4561296E-5</value></baselineOtherMortality><baselineOtherMortality><age>9</age><sex>0</sex><value>6.046763E-5</value></baselineOtherMortality><baselineOtherMortality><age>9</age><sex>1</sex><value>5.981414E-5</value></baselineOtherMortality><baselineOtherMortality><age>10</age><sex>0</sex><value>8.206322E-5</value></baselineOtherMortality><baselineOtherMortality><age>10</age><sex>1</sex><value>1.1962828E-4</value></baselineOtherMortality><baselineOtherMortality><age>11</age><sex>0</sex><value>8.1199396E-5</value></baselineOtherMortality><baselineOtherMortality><age>11</age><sex>1</sex><value>1.0348796E-4</value></baselineOtherMortality><baselineOtherMortality><age>12</age><sex>0</sex><value>9.7612035E-5</value></baselineOtherMortality><baselineOtherMortality><age>12</age><sex>1</sex><value>7.785333E-5</value></baselineOtherMortality><baselineOtherMortality><age>13</age><sex>0</sex><value>1.5116908E-4</value></baselineOtherMortality><baselineOtherMortality><age>13</age><sex>1</sex><value>1.2532488E-4</value></baselineOtherMortality><baselineOtherMortality><age>14</age><sex>0</sex><value>1.3302879E-4</value></baselineOtherMortality><baselineOtherMortality><age>14</age><sex>1</sex><value>1.2912259E-4</value></baselineOtherMortality><baselineOtherMortality><age>15</age><sex>0</sex><value>1.4166701E-4</value></baselineOtherMortality><baselineOtherMortality><age>15</age><sex>1</sex><value>1.2437544E-4</value></baselineOtherMortality><baselineOtherMortality><age>16</age><sex>0</sex><value>3.0233816E-4</value></baselineOtherMortality><baselineOtherMortality><age>16</age><sex>1</sex><value>1.6615039E-4</value></baselineOtherMortality><baselineOtherMortality><age>17</age><sex>0</sex><value>2.841979E-4</value></baselineOtherMortality><baselineOtherMortality><age>17</age><sex>1</sex><value>1.3861692E-4</value></baselineOtherMortality><baselineOtherMortality><age>18</age><sex>0</sex><value>3.438017E-4</value></baselineOtherMortality><baselineOtherMortality><age>18</age><sex>1</sex><value>1.5285837E-4</value></baselineOtherMortality><baselineOtherMortality><age>19</age><sex>0</sex><value>3.2393375E-4</value></baselineOtherMortality><baselineOtherMortality><age>19</age><sex>1</sex><value>1.8229072E-4</value></baselineOtherMortality><baselineOtherMortality><age>20</age><sex>0</sex><value>4.3795843E-4</value></baselineOtherMortality><baselineOtherMortality><age>20</age><sex>1</sex><value>1.7374584E-4</value></baselineOtherMortality><baselineOtherMortality><age>21</age><sex>0</sex><value>4.1722666E-4</value></baselineOtherMortality><baselineOtherMortality><age>21</age><sex>1</sex><value>2.4590257E-4</value></baselineOtherMortality><baselineOtherMortality><age>22</age><sex>0</sex><value>3.9044814E-4</value></baselineOtherMortality><baselineOtherMortality><age>22</age><sex>1</sex><value>2.5254858E-4</value></baselineOtherMortality><baselineOtherMortality><age>23</age><sex>0</sex><value>4.7596666E-4</value></baselineOtherMortality><baselineOtherMortality><age>23</age><sex>1</sex><value>2.3830714E-4</value></baselineOtherMortality><baselineOtherMortality><age>24</age><sex>0</sex><value>3.921758E-4</value></baselineOtherMortality><baselineOtherMortality><age>24</age><sex>1</sex><value>1.3481917E-4</value></baselineOtherMortality><baselineOtherMortality><age>25</age><sex>0</sex><value>4.2759255E-4</value></baselineOtherMortality><baselineOtherMortality><age>25</age><sex>1</sex><value>2.0507707E-4</value></baselineOtherMortality><baselineOtherMortality><age>26</age><sex>0</sex><value>4.2672871E-4</value></baselineOtherMortality><baselineOtherMortality><age>26</age><sex>1</sex><value>2.212174E-4</value></baselineOtherMortality><baselineOtherMortality><age>27</age><sex>0</sex><value>4.3277547E-4</value></baselineOtherMortality><baselineOtherMortality><age>27</age><sex>1</sex><value>2.212174E-4</value></baselineOtherMortality><baselineOtherMortality><age>28</age><sex>0</sex><value>4.1377137E-4</value></baselineOtherMortality><baselineOtherMortality><age>28</age><sex>1</sex><value>3.133122E-4</value></baselineOtherMortality><baselineOtherMortality><age>29</age><sex>0</sex><value>4.7510286E-4</value></baselineOtherMortality><baselineOtherMortality><age>29</age><sex>1</sex><value>2.7248665E-4</value></baselineOtherMortality><baselineOtherMortality><age>30</age><sex>0</sex><value>5.3816196E-4</value></baselineOtherMortality><baselineOtherMortality><age>30</age><sex>1</sex><value>3.693286E-4</value></baselineOtherMortality><baselineOtherMortality><age>31</age><sex>0</sex><value>4.7337517E-4</value></baselineOtherMortality><baselineOtherMortality><age>31</age><sex>1</sex><value>3.6837914E-4</value></baselineOtherMortality><baselineOtherMortality><age>32</age><sex>0</sex><value>5.3816196E-4</value></baselineOtherMortality><baselineOtherMortality><age>32</age><sex>1</sex><value>3.360985E-4</value></baselineOtherMortality><baselineOtherMortality><age>33</age><sex>0</sex><value>5.7357864E-4</value></baselineOtherMortality><baselineOtherMortality><age>33</age><sex>1</sex><value>4.7186716E-4</value></baselineOtherMortality><baselineOtherMortality><age>34</age><sex>0</sex><value>6.245443E-4</value></baselineOtherMortality><baselineOtherMortality><age>34</age><sex>1</sex><value>4.899063E-4</value></baselineOtherMortality><baselineOtherMortality><age>35</age><sex>0</sex><value>6.5966335E-4</value></baselineOtherMortality><baselineOtherMortality><age>35</age><sex>1</sex><value>5.208276E-4</value></baselineOtherMortality><baselineOtherMortality><age>36</age><sex>0</sex><value>6.912283E-4</value></baselineOtherMortality><baselineOtherMortality><age>36</age><sex>1</sex><value>5.5462966E-4</value></baselineOtherMortality><baselineOtherMortality><age>37</age><sex>0</sex><value>7.307296E-4</value></baselineOtherMortality><baselineOtherMortality><age>37</age><sex>1</sex><value>5.821265E-4</value></baselineOtherMortality><baselineOtherMortality><age>38</age><sex>0</sex><value>7.3819014E-4</value></baselineOtherMortality><baselineOtherMortality><age>38</age><sex>1</sex><value>6.184818E-4</value></baselineOtherMortality><baselineOtherMortality><age>39</age><sex>0</sex><value>8.7419007E-4</value></baselineOtherMortality><baselineOtherMortality><age>39</age><sex>1</sex><value>6.615962E-4</value></baselineOtherMortality><baselineOtherMortality><age>40</age><sex>0</sex><value>8.7155215E-4</value></baselineOtherMortality><baselineOtherMortality><age>40</age><sex>1</sex><value>8.407067E-4</value></baselineOtherMortality><baselineOtherMortality><age>41</age><sex>0</sex><value>9.455174E-4</value></baselineOtherMortality><baselineOtherMortality><age>41</age><sex>1</sex><value>9.3876483E-4</value></baselineOtherMortality><baselineOtherMortality><age>42</age><sex>0</sex><value>0.0011056726</value></baselineOtherMortality><baselineOtherMortality><age>42</age><sex>1</sex><value>9.4160956E-4</value></baselineOtherMortality><baselineOtherMortality><age>43</age><sex>0</sex><value>0.0012858534</value></baselineOtherMortality><baselineOtherMortality><age>43</age><sex>1</sex><value>0.0010412664</value></baselineOtherMortality><baselineOtherMortality><age>44</age><sex>0</sex><value>0.0010997589</value></baselineOtherMortality><baselineOtherMortality><age>44</age><sex>1</sex><value>0.0013761539</value></baselineOtherMortality><baselineOtherMortality><age>45</age><sex>0</sex><value>0.0014396543</value></baselineOtherMortality><baselineOtherMortality><age>45</age><sex>1</sex><value>0.0012467888</value></baselineOtherMortality><baselineOtherMortality><age>46</age><sex>0</sex><value>0.00143707</value></baselineOtherMortality><baselineOtherMortality><age>46</age><sex>1</sex><value>0.0016399861</value></baselineOtherMortality><baselineOtherMortality><age>47</age><sex>0</sex><value>0.0017921692</value></baselineOtherMortality><baselineOtherMortality><age>47</age><sex>1</sex><value>0.0017149785</value></baselineOtherMortality><baselineOtherMortality><age>48</age><sex>0</sex><value>0.0020934707</value></baselineOtherMortality><baselineOtherMortality><age>48</age><sex>1</sex><value>0.0018865863</value></baselineOtherMortality><baselineOtherMortality><age>49</age><sex>0</sex><value>0.0022041574</value></baselineOtherMortality><baselineOtherMortality><age>49</age><sex>1</sex><value>0.002112059</value></baselineOtherMortality><baselineOtherMortality><age>50</age><sex>0</sex><value>0.0025246474</value></baselineOtherMortality><baselineOtherMortality><age>50</age><sex>1</sex><value>0.0023778386</value></baselineOtherMortality><baselineOtherMortality><age>51</age><sex>0</sex><value>0.0028320448</value></baselineOtherMortality><baselineOtherMortality><age>51</age><sex>1</sex><value>0.002450231</value></baselineOtherMortality><baselineOtherMortality><age>52</age><sex>0</sex><value>0.002851614</value></baselineOtherMortality><baselineOtherMortality><age>52</age><sex>1</sex><value>0.0029052857</value></baselineOtherMortality><baselineOtherMortality><age>53</age><sex>0</sex><value>0.0030764944</value></baselineOtherMortality><baselineOtherMortality><age>53</age><sex>1</sex><value>0.002703954</value></baselineOtherMortality><baselineOtherMortality><age>54</age><sex>0</sex><value>0.0035235656</value></baselineOtherMortality><baselineOtherMortality><age>54</age><sex>1</sex><value>0.0030378175</value></baselineOtherMortality><baselineOtherMortality><age>55</age><sex>0</sex><value>0.003918608</value></baselineOtherMortality><baselineOtherMortality><age>55</age><sex>1</sex><value>0.0034265479</value></baselineOtherMortality><baselineOtherMortality><age>56</age><sex>0</sex><value>0.0041743815</value></baselineOtherMortality><baselineOtherMortality><age>56</age><sex>1</sex><value>0.0034156549</value></baselineOtherMortality><baselineOtherMortality><age>57</age><sex>0</sex><value>0.0043932274</value></baselineOtherMortality><baselineOtherMortality><age>57</age><sex>1</sex><value>0.003964747</value></baselineOtherMortality><baselineOtherMortality><age>58</age><sex>0</sex><value>0.0049657403</value></baselineOtherMortality><baselineOtherMortality><age>58</age><sex>1</sex><value>0.0040942654</value></baselineOtherMortality><baselineOtherMortality><age>59</age><sex>0</sex><value>0.0053179334</value></baselineOtherMortality><baselineOtherMortality><age>59</age><sex>1</sex><value>0.004110308</value></baselineOtherMortality><baselineOtherMortality><age>60</age><sex>0</sex><value>0.0064241877</value></baselineOtherMortality><baselineOtherMortality><age>60</age><sex>1</sex><value>0.0048832437</value></baselineOtherMortality><baselineOtherMortality><age>61</age><sex>0</sex><value>0.0076558166</value></baselineOtherMortality><baselineOtherMortality><age>61</age><sex>1</sex><value>0.0054236446</value></baselineOtherMortality><baselineOtherMortality><age>62</age><sex>0</sex><value>0.00832639</value></baselineOtherMortality><baselineOtherMortality><age>62</age><sex>1</sex><value>0.005159434</value></baselineOtherMortality><baselineOtherMortality><age>63</age><sex>0</sex><value>0.008284994</value></baselineOtherMortality><baselineOtherMortality><age>63</age><sex>1</sex><value>0.005806433</value></baselineOtherMortality><baselineOtherMortality><age>64</age><sex>0</sex><value>0.009281046</value></baselineOtherMortality><baselineOtherMortality><age>64</age><sex>1</sex><value>0.0064172735</value></baselineOtherMortality><baselineOtherMortality><age>65</age><sex>0</sex><value>0.011122541</value></baselineOtherMortality><baselineOtherMortality><age>65</age><sex>1</sex><value>0.006685159</value></baselineOtherMortality><baselineOtherMortality><age>66</age><sex>0</sex><value>0.011685813</value></baselineOtherMortality><baselineOtherMortality><age>66</age><sex>1</sex><value>0.0071938853</value></baselineOtherMortality><baselineOtherMortality><age>67</age><sex>0</sex><value>0.013221877</value></baselineOtherMortality><baselineOtherMortality><age>67</age><sex>1</sex><value>0.008120787</value></baselineOtherMortality><baselineOtherMortality><age>68</age><sex>0</sex><value>0.014662641</value></baselineOtherMortality><baselineOtherMortality><age>68</age><sex>1</sex><value>0.008731963</value></baselineOtherMortality><baselineOtherMortality><age>69</age><sex>0</sex><value>0.016681569</value></baselineOtherMortality><baselineOtherMortality><age>69</age><sex>1</sex><value>0.009389424</value></baselineOtherMortality><baselineOtherMortality><age>70</age><sex>0</sex><value>0.019733349</value></baselineOtherMortality><baselineOtherMortality><age>70</age><sex>1</sex><value>0.010662391</value></baselineOtherMortality><baselineOtherMortality><age>71</age><sex>0</sex><value>0.022165725</value></baselineOtherMortality><baselineOtherMortality><age>71</age><sex>1</sex><value>0.012592417</value></baselineOtherMortality><baselineOtherMortality><age>72</age><sex>0</sex><value>0.024482602</value></baselineOtherMortality><baselineOtherMortality><age>72</age><sex>1</sex><value>0.013836771</value></baselineOtherMortality><baselineOtherMortality><age>73</age><sex>0</sex><value>0.026963197</value></baselineOtherMortality><baselineOtherMortality><age>73</age><sex>1</sex><value>0.015123727</value></baselineOtherMortality><baselineOtherMortality><age>74</age><sex>0</sex><value>0.030427547</value></baselineOtherMortality><baselineOtherMortality><age>74</age><sex>1</sex><value>0.018358063</value></baselineOtherMortality><baselineOtherMortality><age>75</age><sex>0</sex><value>0.034866985</value></baselineOtherMortality><baselineOtherMortality><age>75</age><sex>1</sex><value>0.020187233</value></baselineOtherMortality><baselineOtherMortality><age>76</age><sex>0</sex><value>0.040490568</value></baselineOtherMortality><baselineOtherMortality><age>76</age><sex>1</sex><value>0.023030693</value></baselineOtherMortality><baselineOtherMortality><age>77</age><sex>0</sex><value>0.04618913</value></baselineOtherMortality><baselineOtherMortality><age>77</age><sex>1</sex><value>0.02609322</value></baselineOtherMortality><baselineOtherMortality><age>78</age><sex>0</sex><value>0.052197732</value></baselineOtherMortality><baselineOtherMortality><age>78</age><sex>1</sex><value>0.029895097</value></baselineOtherMortality><baselineOtherMortality><age>79</age><sex>0</sex><value>0.056684505</value></baselineOtherMortality><baselineOtherMortality><age>79</age><sex>1</sex><value>0.032530926</value></baselineOtherMortality><baselineOtherMortality><age>80</age><sex>0</sex><value>0.06571607</value></baselineOtherMortality><baselineOtherMortality><age>80</age><sex>1</sex><value>0.038248725</value></baselineOtherMortality><baselineOtherMortality><age>81</age><sex>0</sex><value>0.073798485</value></baselineOtherMortality><baselineOtherMortality><age>81</age><sex>1</sex><value>0.042869322</value></baselineOtherMortality><baselineOtherMortality><age>82</age><sex>0</sex><value>0.07992054</value></baselineOtherMortality><baselineOtherMortality><age>82</age><sex>1</sex><value>0.050545704</value></baselineOtherMortality><baselineOtherMortality><age>83</age><sex>0</sex><value>0.09287854</value></baselineOtherMortality><baselineOtherMortality><age>83</age><sex>1</sex><value>0.056468163</value></baselineOtherMortality><baselineOtherMortality><age>84</age><sex>0</sex><value>0.09733658</value></baselineOtherMortality><baselineOtherMortality><age>84</age><sex>1</sex><value>0.066271916</value></baselineOtherMortality><baselineOtherMortality><age>85</age><sex>0</sex><value>0.1105667</value></baselineOtherMortality><baselineOtherMortality><age>85</age><sex>1</sex><value>0.07748615</value></baselineOtherMortality><baselineOtherMortality><age>86</age><sex>0</sex><value>0.13150735</value></baselineOtherMortality><baselineOtherMortality><age>86</age><sex>1</sex><value>0.088222735</value></baselineOtherMortality><baselineOtherMortality><age>87</age><sex>0</sex><value>0.13724285</value></baselineOtherMortality><baselineOtherMortality><age>87</age><sex>1</sex><value>0.099313185</value></baselineOtherMortality><baselineOtherMortality><age>88</age><sex>0</sex><value>0.15456983</value></baselineOtherMortality><baselineOtherMortality><age>88</age><sex>1</sex><value>0.11379746</value></baselineOtherMortality><baselineOtherMortality><age>89</age><sex>0</sex><value>0.1755717</value></baselineOtherMortality><baselineOtherMortality><age>89</age><sex>1</sex><value>0.13279548</value></baselineOtherMortality><baselineOtherMortality><age>90</age><sex>0</sex><value>0.18998542</value></baselineOtherMortality><baselineOtherMortality><age>90</age><sex>1</sex><value>0.15078153</value></baselineOtherMortality><baselineOtherMortality><age>91</age><sex>0</sex><value>0.21889612</value></baselineOtherMortality><baselineOtherMortality><age>91</age><sex>1</sex><value>0.17106643</value></baselineOtherMortality><baselineOtherMortality><age>92</age><sex>0</sex><value>0.23682608</value></baselineOtherMortality><baselineOtherMortality><age>92</age><sex>1</sex><value>0.18938316</value></baselineOtherMortality><baselineOtherMortality><age>93</age><sex>0</sex><value>0.27898306</value></baselineOtherMortality><baselineOtherMortality><age>93</age><sex>1</sex><value>0.2159728</value></baselineOtherMortality><baselineOtherMortality><age>94</age><sex>0</sex><value>0.29939064</value></baselineOtherMortality><baselineOtherMortality><age>94</age><sex>1</sex><value>0.24205285</value></baselineOtherMortality><baselineOtherMortality><age>95</age><sex>0</sex><value>0.32114628</value></baselineOtherMortality><baselineOtherMortality><age>95</age><sex>1</sex><value>0.26880416</value></baselineOtherMortality></baselineOtherMortalities>
