# Supplementary material for: Identification of differences in health impact modelling of salt reduction
Source: PLoS One. 2017 Nov 28;12(11):e0186760. doi: 10.1371/journal.pone.0186760 (PMC5705127; doi:10.1371/journal.pone.0186760)
Supplement: S6 Data — (ZIP) [file pone.0186760.s006.zip › RRframe/Simulations/BibbinsDomingo_approach/parameters/relativeRisk_0_0_CVA.xml]

<?xml version="1.0" encoding="UTF-8" standalone="no"?><relrisksfromriskfactor_categorical4p><relativerisk><age>0</age><sex>0</sex><cat>0</cat><value>0.9369738</value></relativerisk><relativerisk><age>0</age><sex>0</sex><cat>1</cat><value>1.2189367</value></relativerisk><relativerisk><age>0</age><sex>0</sex><cat>2</cat><value>1.9482925</value></relativerisk><relativerisk><age>0</age><sex>0</sex><cat>3</cat><value>3.1447823</value></relativerisk><relativerisk><age>0</age><sex>0</sex><cat>4</cat><value>0.91670674</value></relativerisk><relativerisk><age>0</age><sex>0</sex><cat>5</cat><value>1.163693</value></relativerisk><relativerisk><age>0</age><sex>0</sex><cat>6</cat><value>1.7654068</value></relativerisk><relativerisk><age>0</age><sex>0</sex><cat>7</cat><value>2.5940504</value></relativerisk><relativerisk><age>0</age><sex>1</sex><cat>0</cat><value>0.80257726</value></relativerisk><relativerisk><age>0</age><sex>1</sex><cat>1</cat><value>1.1758248</value></relativerisk><relativerisk><age>0</age><sex>1</sex><cat>2</cat><value>2.0500684</value></relativerisk><relativerisk><age>0</age><sex>1</sex><cat>3</cat><value>3.1149251</value></relativerisk><relativerisk><age>0</age><sex>1</sex><cat>4</cat><value>0.7922146</value></relativerisk><relativerisk><age>0</age><sex>1</sex><cat>5</cat><value>1.1240821</value></relativerisk><relativerisk><age>0</age><sex>1</sex><cat>6</cat><value>1.8780423</value></relativerisk><relativerisk><age>0</age><sex>1</sex><cat>7</cat><value>2.6796553</value></relativerisk><relativerisk><age>1</age><sex>0</sex><cat>0</cat><value>0.9369738</value></relativerisk><relativerisk><age>1</age><sex>0</sex><cat>1</cat><value>1.2189367</value></relativerisk><relativerisk><age>1</age><sex>0</sex><cat>2</cat><value>1.9482925</value></relativerisk><relativerisk><age>1</age><sex>0</sex><cat>3</cat><value>3.1447823</value></relativerisk><relativerisk><age>1</age><sex>0</sex><cat>4</cat><value>0.91670674</value></relativerisk><relativerisk><age>1</age><sex>0</sex><cat>5</cat><value>1.163693</value></relativerisk><relativerisk><age>1</age><sex>0</sex><cat>6</cat><value>1.7654068</value></relativerisk><relativerisk><age>1</age><sex>0</sex><cat>7</cat><value>2.5940504</value></relativerisk><relativerisk><age>1</age><sex>1</sex><cat>0</cat><value>0.80257726</value></relativerisk><relativerisk><age>1</age><sex>1</sex><cat>1</cat><value>1.1758248</value></relativerisk><relativerisk><age>1</age><sex>1</sex><cat>2</cat><value>2.0500684</value></relativerisk><relativerisk><age>1</age><sex>1</sex><cat>3</cat><value>3.1149251</value></relativerisk><relativerisk><age>1</age><sex>1</sex><cat>4</cat><value>0.7922146</value></relativerisk><relativerisk><age>1</age><sex>1</sex><cat>5</cat><value>1.1240821</value></relativerisk><relativerisk><age>1</age><sex>1</sex><cat>6</cat><value>1.8780423</value></relativerisk><relativerisk><age>1</age><sex>1</sex><cat>7</cat><value>2.6796553</value></relativerisk><relativerisk><age>2</age><sex>0</sex><cat>0</cat><value>0.9369738</value></relativerisk><relativerisk><age>2</age><sex>0</sex><cat>1</cat><value>1.2189367</value></relativerisk><relativerisk><age>2</age><sex>0</sex><cat>2</cat><value>1.9482925</value></relativerisk><relativerisk><age>2</age><sex>0</sex><cat>3</cat><value>3.1447823</value></relativerisk><relativerisk><age>2</age><sex>0</sex><cat>4</cat><value>0.91670674</value></relativerisk><relativerisk><age>2</age><sex>0</sex><cat>5</cat><value>1.163693</value></relativerisk><relativerisk><age>2</age><sex>0</sex><cat>6</cat><value>1.7654068</value></relativerisk><relativerisk><age>2</age><sex>0</sex><cat>7</cat><value>2.5940504</value></relativerisk><relativerisk><age>2</age><sex>1</sex><cat>0</cat><value>0.80257726</value></relativerisk><relativerisk><age>2</age><sex>1</sex><cat>1</cat><value>1.1758248</value></relativerisk><relativerisk><age>2</age><sex>1</sex><cat>2</cat><value>2.0500684</value></relativerisk><relativerisk><age>2</age><sex>1</sex><cat>3</cat><value>3.1149251</value></relativerisk><relativerisk><age>2</age><sex>1</sex><cat>4</cat><value>0.7922146</value></relativerisk><relativerisk><age>2</age><sex>1</sex><cat>5</cat><value>1.1240821</value></relativerisk><relativerisk><age>2</age><sex>1</sex><cat>6</cat><value>1.8780423</value></relativerisk><relativerisk><age>2</age><sex>1</sex><cat>7</cat><value>2.6796553</value></relativerisk><relativerisk><age>3</age><sex>0</sex><cat>0</cat><value>0.9369738</value></relativerisk><relativerisk><age>3</age><sex>0</sex><cat>1</cat><value>1.2189367</value></relativerisk><relativerisk><age>3</age><sex>0</sex><cat>2</cat><value>1.9482925</value></relativerisk><relativerisk><age>3</age><sex>0</sex><cat>3</cat><value>3.1447823</value></relativerisk><relativerisk><age>3</age><sex>0</sex><cat>4</cat><value>0.91670674</value></relativerisk><relativerisk><age>3</age><sex>0</sex><cat>5</cat><value>1.163693</value></relativerisk><relativerisk><age>3</age><sex>0</sex><cat>6</cat><value>1.7654068</value></relativerisk><relativerisk><age>3</age><sex>0</sex><cat>7</cat><value>2.5940504</value></relativerisk><relativerisk><age>3</age><sex>1</sex><cat>0</cat><value>0.80257726</value></relativerisk><relativerisk><age>3</age><sex>1</sex><cat>1</cat><value>1.1758248</value></relativerisk><relativerisk><age>3</age><sex>1</sex><cat>2</cat><value>2.0500684</value></relativerisk><relativerisk><age>3</age><sex>1</sex><cat>3</cat><value>3.1149251</value></relativerisk><relativerisk><age>3</age><sex>1</sex><cat>4</cat><value>0.7922146</value></relativerisk><relativerisk><age>3</age><sex>1</sex><cat>5</cat><value>1.1240821</value></relativerisk><relativerisk><age>3</age><sex>1</sex><cat>6</cat><value>1.8780423</value></relativerisk><relativerisk><age>3</age><sex>1</sex><cat>7</cat><value>2.6796553</value></relativerisk><relativerisk><age>4</age><sex>0</sex><cat>0</cat><value>0.9369738</value></relativerisk><relativerisk><age>4</age><sex>0</sex><cat>1</cat><value>1.2189367</value></relativerisk><relativerisk><age>4</age><sex>0</sex><cat>2</cat><value>1.9482925</value></relativerisk><relativerisk><age>4</age><sex>0</sex><cat>3</cat><value>3.1447823</value></relativerisk><relativerisk><age>4</age><sex>0</sex><cat>4</cat><value>0.91670674</value></relativerisk><relativerisk><age>4</age><sex>0</sex><cat>5</cat><value>1.163693</value></relativerisk><relativerisk><age>4</age><sex>0</sex><cat>6</cat><value>1.7654068</value></relativerisk><relativerisk><age>4</age><sex>0</sex><cat>7</cat><value>2.5940504</value></relativerisk><relativerisk><age>4</age><sex>1</sex><cat>0</cat><value>0.80257726</value></relativerisk><relativerisk><age>4</age><sex>1</sex><cat>1</cat><value>1.1758248</value></relativerisk><relativerisk><age>4</age><sex>1</sex><cat>2</cat><value>2.0500684</value></relativerisk><relativerisk><age>4</age><sex>1</sex><cat>3</cat><value>3.1149251</value></relativerisk><relativerisk><age>4</age><sex>1</sex><cat>4</cat><value>0.7922146</value></relativerisk><relativerisk><age>4</age><sex>1</sex><cat>5</cat><value>1.1240821</value></relativerisk><relativerisk><age>4</age><sex>1</sex><cat>6</cat><value>1.8780423</value></relativerisk><relativerisk><age>4</age><sex>1</sex><cat>7</cat><value>2.6796553</value></relativerisk><relativerisk><age>5</age><sex>0</sex><cat>0</cat><value>0.9369738</value></relativerisk><relativerisk><age>5</age><sex>0</sex><cat>1</cat><value>1.2189367</value></relativerisk><relativerisk><age>5</age><sex>0</sex><cat>2</cat><value>1.9482925</value></relativerisk><relativerisk><age>5</age><sex>0</sex><cat>3</cat><value>3.1447823</value></relativerisk><relativerisk><age>5</age><sex>0</sex><cat>4</cat><value>0.91670674</value></relativerisk><relativerisk><age>5</age><sex>0</sex><cat>5</cat><value>1.163693</value></relativerisk><relativerisk><age>5</age><sex>0</sex><cat>6</cat><value>1.7654068</value></relativerisk><relativerisk><age>5</age><sex>0</sex><cat>7</cat><value>2.5940504</value></relativerisk><relativerisk><age>5</age><sex>1</sex><cat>0</cat><value>0.80257726</value></relativerisk><relativerisk><age>5</age><sex>1</sex><cat>1</cat><value>1.1758248</value></relativerisk><relativerisk><age>5</age><sex>1</sex><cat>2</cat><value>2.0500684</value></relativerisk><relativerisk><age>5</age><sex>1</sex><cat>3</cat><value>3.1149251</value></relativerisk><relativerisk><age>5</age><sex>1</sex><cat>4</cat><value>0.7922146</value></relativerisk><relativerisk><age>5</age><sex>1</sex><cat>5</cat><value>1.1240821</value></relativerisk><relativerisk><age>5</age><sex>1</sex><cat>6</cat><value>1.8780423</value></relativerisk><relativerisk><age>5</age><sex>1</sex><cat>7</cat><value>2.6796553</value></relativerisk><relativerisk><age>6</age><sex>0</sex><cat>0</cat><value>0.9369738</value></relativerisk><relativerisk><age>6</age><sex>0</sex><cat>1</cat><value>1.2189367</value></relativerisk><relativerisk><age>6</age><sex>0</sex><cat>2</cat><value>1.9482925</value></relativerisk><relativerisk><age>6</age><sex>0</sex><cat>3</cat><value>3.1447823</value></relativerisk><relativerisk><age>6</age><sex>0</sex><cat>4</cat><value>0.91670674</value></relativerisk><relativerisk><age>6</age><sex>0</sex><cat>5</cat><value>1.163693</value></relativerisk><relativerisk><age>6</age><sex>0</sex><cat>6</cat><value>1.7654068</value></relativerisk><relativerisk><age>6</age><sex>0</sex><cat>7</cat><value>2.5940504</value></relativerisk><relativerisk><age>6</age><sex>1</sex><cat>0</cat><value>0.80257726</value></relativerisk><relativerisk><age>6</age><sex>1</sex><cat>1</cat><value>1.1758248</value></relativerisk><relativerisk><age>6</age><sex>1</sex><cat>2</cat><value>2.0500684</value></relativerisk><relativerisk><age>6</age><sex>1</sex><cat>3</cat><value>3.1149251</value></relativerisk><relativerisk><age>6</age><sex>1</sex><cat>4</cat><value>0.7922146</value></relativerisk><relativerisk><age>6</age><sex>1</sex><cat>5</cat><value>1.1240821</value></relativerisk><relativerisk><age>6</age><sex>1</sex><cat>6</cat><value>1.8780423</value></relativerisk><relativerisk><age>6</age><sex>1</sex><cat>7</cat><value>2.6796553</value></relativerisk><relativerisk><age>7</age><sex>0</sex><cat>0</cat><value>0.9369738</value></relativerisk><relativerisk><age>7</age><sex>0</sex><cat>1</cat><value>1.2189367</value></relativerisk><relativerisk><age>7</age><sex>0</sex><cat>2</cat><value>1.9482925</value></relativerisk><relativerisk><age>7</age><sex>0</sex><cat>3</cat><value>3.1447823</value></relativerisk><relativerisk><age>7</age><sex>0</sex><cat>4</cat><value>0.91670674</value></relativerisk><relativerisk><age>7</age><sex>0</sex><cat>5</cat><value>1.163693</value></relativerisk><relativerisk><age>7</age><sex>0</sex><cat>6</cat><value>1.7654068</value></relativerisk><relativerisk><age>7</age><sex>0</sex><cat>7</cat><value>2.5940504</value></relativerisk><relativerisk><age>7</age><sex>1</sex><cat>0</cat><value>0.80257726</value></relativerisk><relativerisk><age>7</age><sex>1</sex><cat>1</cat><value>1.1758248</value></relativerisk><relativerisk><age>7</age><sex>1</sex><cat>2</cat><value>2.0500684</value></relativerisk><relativerisk><age>7</age><sex>1</sex><cat>3</cat><value>3.1149251</value></relativerisk><relativerisk><age>7</age><sex>1</sex><cat>4</cat><value>0.7922146</value></relativerisk><relativerisk><age>7</age><sex>1</sex><cat>5</cat><value>1.1240821</value></relativerisk><relativerisk><age>7</age><sex>1</sex><cat>6</cat><value>1.8780423</value></relativerisk><relativerisk><age>7</age><sex>1</sex><cat>7</cat><value>2.6796553</value></relativerisk><relativerisk><age>8</age><sex>0</sex><cat>0</cat><value>0.9369738</value></relativerisk><relativerisk><age>8</age><sex>0</sex><cat>1</cat><value>1.2189367</value></relativerisk><relativerisk><age>8</age><sex>0</sex><cat>2</cat><value>1.9482925</value></relativerisk><relativerisk><age>8</age><sex>0</sex><cat>3</cat><value>3.1447823</value></relativerisk><relativerisk><age>8</age><sex>0</sex><cat>4</cat><value>0.91670674</value></relativerisk><relativerisk><age>8</age><sex>0</sex><cat>5</cat><value>1.163693</value></relativerisk><relativerisk><age>8</age><sex>0</sex><cat>6</cat><value>1.7654068</value></relativerisk><relativerisk><age>8</age><sex>0</sex><cat>7</cat><value>2.5940504</value></relativerisk><relativerisk><age>8</age><sex>1</sex><cat>0</cat><value>0.80257726</value></relativerisk><relativerisk><age>8</age><sex>1</sex><cat>1</cat><value>1.1758248</value></relativerisk><relativerisk><age>8</age><sex>1</sex><cat>2</cat><value>2.0500684</value></relativerisk><relativerisk><age>8</age><sex>1</sex><cat>3</cat><value>3.1149251</value></relativerisk><relativerisk><age>8</age><sex>1</sex><cat>4</cat><value>0.7922146</value></relativerisk><relativerisk><age>8</age><sex>1</sex><cat>5</cat><value>1.1240821</value></relativerisk><relativerisk><age>8</age><sex>1</sex><cat>6</cat><value>1.8780423</value></relativerisk><relativerisk><age>8</age><sex>1</sex><cat>7</cat><value>2.6796553</value></relativerisk><relativerisk><age>9</age><sex>0</sex><cat>0</cat><value>0.9369738</value></relativerisk><relativerisk><age>9</age><sex>0</sex><cat>1</cat><value>1.2189367</value></relativerisk><relativerisk><age>9</age><sex>0</sex><cat>2</cat><value>1.9482925</value></relativerisk><relativerisk><age>9</age><sex>0</sex><cat>3</cat><value>3.1447823</value></relativerisk><relativerisk><age>9</age><sex>0</sex><cat>4</cat><value>0.91670674</value></relativerisk><relativerisk><age>9</age><sex>0</sex><cat>5</cat><value>1.163693</value></relativerisk><relativerisk><age>9</age><sex>0</sex><cat>6</cat><value>1.7654068</value></relativerisk><relativerisk><age>9</age><sex>0</sex><cat>7</cat><value>2.5940504</value></relativerisk><relativerisk><age>9</age><sex>1</sex><cat>0</cat><value>0.80257726</value></relativerisk><relativerisk><age>9</age><sex>1</sex><cat>1</cat><value>1.1758248</value></relativerisk><relativerisk><age>9</age><sex>1</sex><cat>2</cat><value>2.0500684</value></relativerisk><relativerisk><age>9</age><sex>1</sex><cat>3</cat><value>3.1149251</value></relativerisk><relativerisk><age>9</age><sex>1</sex><cat>4</cat><value>0.7922146</value></relativerisk><relativerisk><age>9</age><sex>1</sex><cat>5</cat><value>1.1240821</value></relativerisk><relativerisk><age>9</age><sex>1</sex><cat>6</cat><value>1.8780423</value></relativerisk><relativerisk><age>9</age><sex>1</sex><cat>7</cat><value>2.6796553</value></relativerisk><relativerisk><age>10</age><sex>0</sex><cat>0</cat><value>0.9369738</value></relativerisk><relativerisk><age>10</age><sex>0</sex><cat>1</cat><value>1.2189367</value></relativerisk><relativerisk><age>10</age><sex>0</sex><cat>2</cat><value>1.9482925</value></relativerisk><relativerisk><age>10</age><sex>0</sex><cat>3</cat><value>3.1447823</value></relativerisk><relativerisk><age>10</age><sex>0</sex><cat>4</cat><value>0.91670674</value></relativerisk><relativerisk><age>10</age><sex>0</sex><cat>5</cat><value>1.163693</value></relativerisk><relativerisk><age>10</age><sex>0</sex><cat>6</cat><value>1.7654068</value></relativerisk><relativerisk><age>10</age><sex>0</sex><cat>7</cat><value>2.5940504</value></relativerisk><relativerisk><age>10</age><sex>1</sex><cat>0</cat><value>0.80257726</value></relativerisk><relativerisk><age>10</age><sex>1</sex><cat>1</cat><value>1.1758248</value></relativerisk><relativerisk><age>10</age><sex>1</sex><cat>2</cat><value>2.0500684</value></relativerisk><relativerisk><age>10</age><sex>1</sex><cat>3</cat><value>3.1149251</value></relativerisk><relativerisk><age>10</age><sex>1</sex><cat>4</cat><value>0.7922146</value></relativerisk><relativerisk><age>10</age><sex>1</sex><cat>5</cat><value>1.1240821</value></relativerisk><relativerisk><age>10</age><sex>1</sex><cat>6</cat><value>1.8780423</value></relativerisk><relativerisk><age>10</age><sex>1</sex><cat>7</cat><value>2.6796553</value></relativerisk><relativerisk><age>11</age><sex>0</sex><cat>0</cat><value>0.9369738</value></relativerisk><relativerisk><age>11</age><sex>0</sex><cat>1</cat><value>1.2189367</value></relativerisk><relativerisk><age>11</age><sex>0</sex><cat>2</cat><value>1.9482925</value></relativerisk><relativerisk><age>11</age><sex>0</sex><cat>3</cat><value>3.1447823</value></relativerisk><relativerisk><age>11</age><sex>0</sex><cat>4</cat><value>0.91670674</value></relativerisk><relativerisk><age>11</age><sex>0</sex><cat>5</cat><value>1.163693</value></relativerisk><relativerisk><age>11</age><sex>0</sex><cat>6</cat><value>1.7654068</value></relativerisk><relativerisk><age>11</age><sex>0</sex><cat>7</cat><value>2.5940504</value></relativerisk><relativerisk><age>11</age><sex>1</sex><cat>0</cat><value>0.80257726</value></relativerisk><relativerisk><age>11</age><sex>1</sex><cat>1</cat><value>1.1758248</value></relativerisk><relativerisk><age>11</age><sex>1</sex><cat>2</cat><value>2.0500684</value></relativerisk><relativerisk><age>11</age><sex>1</sex><cat>3</cat><value>3.1149251</value></relativerisk><relativerisk><age>11</age><sex>1</sex><cat>4</cat><value>0.7922146</value></relativerisk><relativerisk><age>11</age><sex>1</sex><cat>5</cat><value>1.1240821</value></relativerisk><relativerisk><age>11</age><sex>1</sex><cat>6</cat><value>1.8780423</value></relativerisk><relativerisk><age>11</age><sex>1</sex><cat>7</cat><value>2.6796553</value></relativerisk><relativerisk><age>12</age><sex>0</sex><cat>0</cat><value>0.9369738</value></relativerisk><relativerisk><age>12</age><sex>0</sex><cat>1</cat><value>1.2189367</value></relativerisk><relativerisk><age>12</age><sex>0</sex><cat>2</cat><value>1.9482925</value></relativerisk><relativerisk><age>12</age><sex>0</sex><cat>3</cat><value>3.1447823</value></relativerisk><relativerisk><age>12</age><sex>0</sex><cat>4</cat><value>0.91670674</value></relativerisk><relativerisk><age>12</age><sex>0</sex><cat>5</cat><value>1.163693</value></relativerisk><relativerisk><age>12</age><sex>0</sex><cat>6</cat><value>1.7654068</value></relativerisk><relativerisk><age>12</age><sex>0</sex><cat>7</cat><value>2.5940504</value></relativerisk><relativerisk><age>12</age><sex>1</sex><cat>0</cat><value>0.80257726</value></relativerisk><relativerisk><age>12</age><sex>1</sex><cat>1</cat><value>1.1758248</value></relativerisk><relativerisk><age>12</age><sex>1</sex><cat>2</cat><value>2.0500684</value></relativerisk><relativerisk><age>12</age><sex>1</sex><cat>3</cat><value>3.1149251</value></relativerisk><relativerisk><age>12</age><sex>1</sex><cat>4</cat><value>0.7922146</value></relativerisk><relativerisk><age>12</age><sex>1</sex><cat>5</cat><value>1.1240821</value></relativerisk><relativerisk><age>12</age><sex>1</sex><cat>6</cat><value>1.8780423</value></relativerisk><relativerisk><age>12</age><sex>1</sex><cat>7</cat><value>2.6796553</value></relativerisk><relativerisk><age>13</age><sex>0</sex><cat>0</cat><value>0.9369738</value></relativerisk><relativerisk><age>13</age><sex>0</sex><cat>1</cat><value>1.2189367</value></relativerisk><relativerisk><age>13</age><sex>0</sex><cat>2</cat><value>1.9482925</value></relativerisk><relativerisk><age>13</age><sex>0</sex><cat>3</cat><value>3.1447823</value></relativerisk><relativerisk><age>13</age><sex>0</sex><cat>4</cat><value>0.91670674</value></relativerisk><relativerisk><age>13</age><sex>0</sex><cat>5</cat><value>1.163693</value></relativerisk><relativerisk><age>13</age><sex>0</sex><cat>6</cat><value>1.7654068</value></relativerisk><relativerisk><age>13</age><sex>0</sex><cat>7</cat><value>2.5940504</value></relativerisk><relativerisk><age>13</age><sex>1</sex><cat>0</cat><value>0.80257726</value></relativerisk><relativerisk><age>13</age><sex>1</sex><cat>1</cat><value>1.1758248</value></relativerisk><relativerisk><age>13</age><sex>1</sex><cat>2</cat><value>2.0500684</value></relativerisk><relativerisk><age>13</age><sex>1</sex><cat>3</cat><value>3.1149251</value></relativerisk><relativerisk><age>13</age><sex>1</sex><cat>4</cat><value>0.7922146</value></relativerisk><relativerisk><age>13</age><sex>1</sex><cat>5</cat><value>1.1240821</value></relativerisk><relativerisk><age>13</age><sex>1</sex><cat>6</cat><value>1.8780423</value></relativerisk><relativerisk><age>13</age><sex>1</sex><cat>7</cat><value>2.6796553</value></relativerisk><relativerisk><age>14</age><sex>0</sex><cat>0</cat><value>0.9369738</value></relativerisk><relativerisk><age>14</age><sex>0</sex><cat>1</cat><value>1.2189367</value></relativerisk><relativerisk><age>14</age><sex>0</sex><cat>2</cat><value>1.9482925</value></relativerisk><relativerisk><age>14</age><sex>0</sex><cat>3</cat><value>3.1447823</value></relativerisk><relativerisk><age>14</age><sex>0</sex><cat>4</cat><value>0.91670674</value></relativerisk><relativerisk><age>14</age><sex>0</sex><cat>5</cat><value>1.163693</value></relativerisk><relativerisk><age>14</age><sex>0</sex><cat>6</cat><value>1.7654068</value></relativerisk><relativerisk><age>14</age><sex>0</sex><cat>7</cat><value>2.5940504</value></relativerisk><relativerisk><age>14</age><sex>1</sex><cat>0</cat><value>0.80257726</value></relativerisk><relativerisk><age>14</age><sex>1</sex><cat>1</cat><value>1.1758248</value></relativerisk><relativerisk><age>14</age><sex>1</sex><cat>2</cat><value>2.0500684</value></relativerisk><relativerisk><age>14</age><sex>1</sex><cat>3</cat><value>3.1149251</value></relativerisk><relativerisk><age>14</age><sex>1</sex><cat>4</cat><value>0.7922146</value></relativerisk><relativerisk><age>14</age><sex>1</sex><cat>5</cat><value>1.1240821</value></relativerisk><relativerisk><age>14</age><sex>1</sex><cat>6</cat><value>1.8780423</value></relativerisk><relativerisk><age>14</age><sex>1</sex><cat>7</cat><value>2.6796553</value></relativerisk><relativerisk><age>15</age><sex>0</sex><cat>0</cat><value>0.9369738</value></relativerisk><relativerisk><age>15</age><sex>0</sex><cat>1</cat><value>1.2189367</value></relativerisk><relativerisk><age>15</age><sex>0</sex><cat>2</cat><value>1.9482925</value></relativerisk><relativerisk><age>15</age><sex>0</sex><cat>3</cat><value>3.1447823</value></relativerisk><relativerisk><age>15</age><sex>0</sex><cat>4</cat><value>0.91670674</value></relativerisk><relativerisk><age>15</age><sex>0</sex><cat>5</cat><value>1.163693</value></relativerisk><relativerisk><age>15</age><sex>0</sex><cat>6</cat><value>1.7654068</value></relativerisk><relativerisk><age>15</age><sex>0</sex><cat>7</cat><value>2.5940504</value></relativerisk><relativerisk><age>15</age><sex>1</sex><cat>0</cat><value>0.80257726</value></relativerisk><relativerisk><age>15</age><sex>1</sex><cat>1</cat><value>1.1758248</value></relativerisk><relativerisk><age>15</age><sex>1</sex><cat>2</cat><value>2.0500684</value></relativerisk><relativerisk><age>15</age><sex>1</sex><cat>3</cat><value>3.1149251</value></relativerisk><relativerisk><age>15</age><sex>1</sex><cat>4</cat><value>0.7922146</value></relativerisk><relativerisk><age>15</age><sex>1</sex><cat>5</cat><value>1.1240821</value></relativerisk><relativerisk><age>15</age><sex>1</sex><cat>6</cat><value>1.8780423</value></relativerisk><relativerisk><age>15</age><sex>1</sex><cat>7</cat><value>2.6796553</value></relativerisk><relativerisk><age>16</age><sex>0</sex><cat>0</cat><value>0.9369738</value></relativerisk><relativerisk><age>16</age><sex>0</sex><cat>1</cat><value>1.2189367</value></relativerisk><relativerisk><age>16</age><sex>0</sex><cat>2</cat><value>1.9482925</value></relativerisk><relativerisk><age>16</age><sex>0</sex><cat>3</cat><value>3.1447823</value></relativerisk><relativerisk><age>16</age><sex>0</sex><cat>4</cat><value>0.91670674</value></relativerisk><relativerisk><age>16</age><sex>0</sex><cat>5</cat><value>1.163693</value></relativerisk><relativerisk><age>16</age><sex>0</sex><cat>6</cat><value>1.7654068</value></relativerisk><relativerisk><age>16</age><sex>0</sex><cat>7</cat><value>2.5940504</value></relativerisk><relativerisk><age>16</age><sex>1</sex><cat>0</cat><value>0.80257726</value></relativerisk><relativerisk><age>16</age><sex>1</sex><cat>1</cat><value>1.1758248</value></relativerisk><relativerisk><age>16</age><sex>1</sex><cat>2</cat><value>2.0500684</value></relativerisk><relativerisk><age>16</age><sex>1</sex><cat>3</cat><value>3.1149251</value></relativerisk><relativerisk><age>16</age><sex>1</sex><cat>4</cat><value>0.7922146</value></relativerisk><relativerisk><age>16</age><sex>1</sex><cat>5</cat><value>1.1240821</value></relativerisk><relativerisk><age>16</age><sex>1</sex><cat>6</cat><value>1.8780423</value></relativerisk><relativerisk><age>16</age><sex>1</sex><cat>7</cat><value>2.6796553</value></relativerisk><relativerisk><age>17</age><sex>0</sex><cat>0</cat><value>0.9369738</value></relativerisk><relativerisk><age>17</age><sex>0</sex><cat>1</cat><value>1.2189367</value></relativerisk><relativerisk><age>17</age><sex>0</sex><cat>2</cat><value>1.9482925</value></relativerisk><relativerisk><age>17</age><sex>0</sex><cat>3</cat><value>3.1447823</value></relativerisk><relativerisk><age>17</age><sex>0</sex><cat>4</cat><value>0.91670674</value></relativerisk><relativerisk><age>17</age><sex>0</sex><cat>5</cat><value>1.163693</value></relativerisk><relativerisk><age>17</age><sex>0</sex><cat>6</cat><value>1.7654068</value></relativerisk><relativerisk><age>17</age><sex>0</sex><cat>7</cat><value>2.5940504</value></relativerisk><relativerisk><age>17</age><sex>1</sex><cat>0</cat><value>0.80257726</value></relativerisk><relativerisk><age>17</age><sex>1</sex><cat>1</cat><value>1.1758248</value></relativerisk><relativerisk><age>17</age><sex>1</sex><cat>2</cat><value>2.0500684</value></relativerisk><relativerisk><age>17</age><sex>1</sex><cat>3</cat><value>3.1149251</value></relativerisk><relativerisk><age>17</age><sex>1</sex><cat>4</cat><value>0.7922146</value></relativerisk><relativerisk><age>17</age><sex>1</sex><cat>5</cat><value>1.1240821</value></relativerisk><relativerisk><age>17</age><sex>1</sex><cat>6</cat><value>1.8780423</value></relativerisk><relativerisk><age>17</age><sex>1</sex><cat>7</cat><value>2.6796553</value></relativerisk><relativerisk><age>18</age><sex>0</sex><cat>0</cat><value>0.9369738</value></relativerisk><relativerisk><age>18</age><sex>0</sex><cat>1</cat><value>1.2189367</value></relativerisk><relativerisk><age>18</age><sex>0</sex><cat>2</cat><value>1.9482925</value></relativerisk><relativerisk><age>18</age><sex>0</sex><cat>3</cat><value>3.1447823</value></relativerisk><relativerisk><age>18</age><sex>0</sex><cat>4</cat><value>0.91670674</value></relativerisk><relativerisk><age>18</age><sex>0</sex><cat>5</cat><value>1.163693</value></relativerisk><relativerisk><age>18</age><sex>0</sex><cat>6</cat><value>1.7654068</value></relativerisk><relativerisk><age>18</age><sex>0</sex><cat>7</cat><value>2.5940504</value></relativerisk><relativerisk><age>18</age><sex>1</sex><cat>0</cat><value>0.80257726</value></relativerisk><relativerisk><age>18</age><sex>1</sex><cat>1</cat><value>1.1758248</value></relativerisk><relativerisk><age>18</age><sex>1</sex><cat>2</cat><value>2.0500684</value></relativerisk><relativerisk><age>18</age><sex>1</sex><cat>3</cat><value>3.1149251</value></relativerisk><relativerisk><age>18</age><sex>1</sex><cat>4</cat><value>0.7922146</value></relativerisk><relativerisk><age>18</age><sex>1</sex><cat>5</cat><value>1.1240821</value></relativerisk><relativerisk><age>18</age><sex>1</sex><cat>6</cat><value>1.8780423</value></relativerisk><relativerisk><age>18</age><sex>1</sex><cat>7</cat><value>2.6796553</value></relativerisk><relativerisk><age>19</age><sex>0</sex><cat>0</cat><value>0.9369738</value></relativerisk><relativerisk><age>19</age><sex>0</sex><cat>1</cat><value>1.2189367</value></relativerisk><relativerisk><age>19</age><sex>0</sex><cat>2</cat><value>1.9482925</value></relativerisk><relativerisk><age>19</age><sex>0</sex><cat>3</cat><value>3.1447823</value></relativerisk><relativerisk><age>19</age><sex>0</sex><cat>4</cat><value>0.91670674</value></relativerisk><relativerisk><age>19</age><sex>0</sex><cat>5</cat><value>1.163693</value></relativerisk><relativerisk><age>19</age><sex>0</sex><cat>6</cat><value>1.7654068</value></relativerisk><relativerisk><age>19</age><sex>0</sex><cat>7</cat><value>2.5940504</value></relativerisk><relativerisk><age>19</age><sex>1</sex><cat>0</cat><value>0.80257726</value></relativerisk><relativerisk><age>19</age><sex>1</sex><cat>1</cat><value>1.1758248</value></relativerisk><relativerisk><age>19</age><sex>1</sex><cat>2</cat><value>2.0500684</value></relativerisk><relativerisk><age>19</age><sex>1</sex><cat>3</cat><value>3.1149251</value></relativerisk><relativerisk><age>19</age><sex>1</sex><cat>4</cat><value>0.7922146</value></relativerisk><relativerisk><age>19</age><sex>1</sex><cat>5</cat><value>1.1240821</value></relativerisk><relativerisk><age>19</age><sex>1</sex><cat>6</cat><value>1.8780423</value></relativerisk><relativerisk><age>19</age><sex>1</sex><cat>7</cat><value>2.6796553</value></relativerisk><relativerisk><age>20</age><sex>0</sex><cat>0</cat><value>0.9369738</value></relativerisk><relativerisk><age>20</age><sex>0</sex><cat>1</cat><value>1.2189367</value></relativerisk><relativerisk><age>20</age><sex>0</sex><cat>2</cat><value>1.9482925</value></relativerisk><relativerisk><age>20</age><sex>0</sex><cat>3</cat><value>3.1447823</value></relativerisk><relativerisk><age>20</age><sex>0</sex><cat>4</cat><value>0.91670674</value></relativerisk><relativerisk><age>20</age><sex>0</sex><cat>5</cat><value>1.163693</value></relativerisk><relativerisk><age>20</age><sex>0</sex><cat>6</cat><value>1.7654068</value></relativerisk><relativerisk><age>20</age><sex>0</sex><cat>7</cat><value>2.5940504</value></relativerisk><relativerisk><age>20</age><sex>1</sex><cat>0</cat><value>0.80257726</value></relativerisk><relativerisk><age>20</age><sex>1</sex><cat>1</cat><value>1.1758248</value></relativerisk><relativerisk><age>20</age><sex>1</sex><cat>2</cat><value>2.0500684</value></relativerisk><relativerisk><age>20</age><sex>1</sex><cat>3</cat><value>3.1149251</value></relativerisk><relativerisk><age>20</age><sex>1</sex><cat>4</cat><value>0.7922146</value></relativerisk><relativerisk><age>20</age><sex>1</sex><cat>5</cat><value>1.1240821</value></relativerisk><relativerisk><age>20</age><sex>1</sex><cat>6</cat><value>1.8780423</value></relativerisk><relativerisk><age>20</age><sex>1</sex><cat>7</cat><value>2.6796553</value></relativerisk><relativerisk><age>21</age><sex>0</sex><cat>0</cat><value>0.9369738</value></relativerisk><relativerisk><age>21</age><sex>0</sex><cat>1</cat><value>1.2189367</value></relativerisk><relativerisk><age>21</age><sex>0</sex><cat>2</cat><value>1.9482925</value></relativerisk><relativerisk><age>21</age><sex>0</sex><cat>3</cat><value>3.1447823</value></relativerisk><relativerisk><age>21</age><sex>0</sex><cat>4</cat><value>0.91670674</value></relativerisk><relativerisk><age>21</age><sex>0</sex><cat>5</cat><value>1.163693</value></relativerisk><relativerisk><age>21</age><sex>0</sex><cat>6</cat><value>1.7654068</value></relativerisk><relativerisk><age>21</age><sex>0</sex><cat>7</cat><value>2.5940504</value></relativerisk><relativerisk><age>21</age><sex>1</sex><cat>0</cat><value>0.80257726</value></relativerisk><relativerisk><age>21</age><sex>1</sex><cat>1</cat><value>1.1758248</value></relativerisk><relativerisk><age>21</age><sex>1</sex><cat>2</cat><value>2.0500684</value></relativerisk><relativerisk><age>21</age><sex>1</sex><cat>3</cat><value>3.1149251</value></relativerisk><relativerisk><age>21</age><sex>1</sex><cat>4</cat><value>0.7922146</value></relativerisk><relativerisk><age>21</age><sex>1</sex><cat>5</cat><value>1.1240821</value></relativerisk><relativerisk><age>21</age><sex>1</sex><cat>6</cat><value>1.8780423</value></relativerisk><relativerisk><age>21</age><sex>1</sex><cat>7</cat><value>2.6796553</value></relativerisk><relativerisk><age>22</age><sex>0</sex><cat>0</cat><value>0.9369738</value></relativerisk><relativerisk><age>22</age><sex>0</sex><cat>1</cat><value>1.2189367</value></relativerisk><relativerisk><age>22</age><sex>0</sex><cat>2</cat><value>1.9482925</value></relativerisk><relativerisk><age>22</age><sex>0</sex><cat>3</cat><value>3.1447823</value></relativerisk><relativerisk><age>22</age><sex>0</sex><cat>4</cat><value>0.91670674</value></relativerisk><relativerisk><age>22</age><sex>0</sex><cat>5</cat><value>1.163693</value></relativerisk><relativerisk><age>22</age><sex>0</sex><cat>6</cat><value>1.7654068</value></relativerisk><relativerisk><age>22</age><sex>0</sex><cat>7</cat><value>2.5940504</value></relativerisk><relativerisk><age>22</age><sex>1</sex><cat>0</cat><value>0.80257726</value></relativerisk><relativerisk><age>22</age><sex>1</sex><cat>1</cat><value>1.1758248</value></relativerisk><relativerisk><age>22</age><sex>1</sex><cat>2</cat><value>2.0500684</value></relativerisk><relativerisk><age>22</age><sex>1</sex><cat>3</cat><value>3.1149251</value></relativerisk><relativerisk><age>22</age><sex>1</sex><cat>4</cat><value>0.7922146</value></relativerisk><relativerisk><age>22</age><sex>1</sex><cat>5</cat><value>1.1240821</value></relativerisk><relativerisk><age>22</age><sex>1</sex><cat>6</cat><value>1.8780423</value></relativerisk><relativerisk><age>22</age><sex>1</sex><cat>7</cat><value>2.6796553</value></relativerisk><relativerisk><age>23</age><sex>0</sex><cat>0</cat><value>0.9369738</value></relativerisk><relativerisk><age>23</age><sex>0</sex><cat>1</cat><value>1.2189367</value></relativerisk><relativerisk><age>23</age><sex>0</sex><cat>2</cat><value>1.9482925</value></relativerisk><relativerisk><age>23</age><sex>0</sex><cat>3</cat><value>3.1447823</value></relativerisk><relativerisk><age>23</age><sex>0</sex><cat>4</cat><value>0.91670674</value></relativerisk><relativerisk><age>23</age><sex>0</sex><cat>5</cat><value>1.163693</value></relativerisk><relativerisk><age>23</age><sex>0</sex><cat>6</cat><value>1.7654068</value></relativerisk><relativerisk><age>23</age><sex>0</sex><cat>7</cat><value>2.5940504</value></relativerisk><relativerisk><age>23</age><sex>1</sex><cat>0</cat><value>0.80257726</value></relativerisk><relativerisk><age>23</age><sex>1</sex><cat>1</cat><value>1.1758248</value></relativerisk><relativerisk><age>23</age><sex>1</sex><cat>2</cat><value>2.0500684</value></relativerisk><relativerisk><age>23</age><sex>1</sex><cat>3</cat><value>3.1149251</value></relativerisk><relativerisk><age>23</age><sex>1</sex><cat>4</cat><value>0.7922146</value></relativerisk><relativerisk><age>23</age><sex>1</sex><cat>5</cat><value>1.1240821</value></relativerisk><relativerisk><age>23</age><sex>1</sex><cat>6</cat><value>1.8780423</value></relativerisk><relativerisk><age>23</age><sex>1</sex><cat>7</cat><value>2.6796553</value></relativerisk><relativerisk><age>24</age><sex>0</sex><cat>0</cat><value>0.9369738</value></relativerisk><relativerisk><age>24</age><sex>0</sex><cat>1</cat><value>1.2189367</value></relativerisk><relativerisk><age>24</age><sex>0</sex><cat>2</cat><value>1.9482925</value></relativerisk><relativerisk><age>24</age><sex>0</sex><cat>3</cat><value>3.1447823</value></relativerisk><relativerisk><age>24</age><sex>0</sex><cat>4</cat><value>0.91670674</value></relativerisk><relativerisk><age>24</age><sex>0</sex><cat>5</cat><value>1.163693</value></relativerisk><relativerisk><age>24</age><sex>0</sex><cat>6</cat><value>1.7654068</value></relativerisk><relativerisk><age>24</age><sex>0</sex><cat>7</cat><value>2.5940504</value></relativerisk><relativerisk><age>24</age><sex>1</sex><cat>0</cat><value>0.80257726</value></relativerisk><relativerisk><age>24</age><sex>1</sex><cat>1</cat><value>1.1758248</value></relativerisk><relativerisk><age>24</age><sex>1</sex><cat>2</cat><value>2.0500684</value></relativerisk><relativerisk><age>24</age><sex>1</sex><cat>3</cat><value>3.1149251</value></relativerisk><relativerisk><age>24</age><sex>1</sex><cat>4</cat><value>0.7922146</value></relativerisk><relativerisk><age>24</age><sex>1</sex><cat>5</cat><value>1.1240821</value></relativerisk><relativerisk><age>24</age><sex>1</sex><cat>6</cat><value>1.8780423</value></relativerisk><relativerisk><age>24</age><sex>1</sex><cat>7</cat><value>2.6796553</value></relativerisk><relativerisk><age>25</age><sex>0</sex><cat>0</cat><value>0.9369738</value></relativerisk><relativerisk><age>25</age><sex>0</sex><cat>1</cat><value>1.2189367</value></relativerisk><relativerisk><age>25</age><sex>0</sex><cat>2</cat><value>1.9482925</value></relativerisk><relativerisk><age>25</age><sex>0</sex><cat>3</cat><value>3.1447823</value></relativerisk><relativerisk><age>25</age><sex>0</sex><cat>4</cat><value>0.91670674</value></relativerisk><relativerisk><age>25</age><sex>0</sex><cat>5</cat><value>1.163693</value></relativerisk><relativerisk><age>25</age><sex>0</sex><cat>6</cat><value>1.7654068</value></relativerisk><relativerisk><age>25</age><sex>0</sex><cat>7</cat><value>2.5940504</value></relativerisk><relativerisk><age>25</age><sex>1</sex><cat>0</cat><value>0.80257726</value></relativerisk><relativerisk><age>25</age><sex>1</sex><cat>1</cat><value>1.1758248</value></relativerisk><relativerisk><age>25</age><sex>1</sex><cat>2</cat><value>2.0500684</value></relativerisk><relativerisk><age>25</age><sex>1</sex><cat>3</cat><value>3.1149251</value></relativerisk><relativerisk><age>25</age><sex>1</sex><cat>4</cat><value>0.7922146</value></relativerisk><relativerisk><age>25</age><sex>1</sex><cat>5</cat><value>1.1240821</value></relativerisk><relativerisk><age>25</age><sex>1</sex><cat>6</cat><value>1.8780423</value></relativerisk><relativerisk><age>25</age><sex>1</sex><cat>7</cat><value>2.6796553</value></relativerisk><relativerisk><age>26</age><sex>0</sex><cat>0</cat><value>0.9369738</value></relativerisk><relativerisk><age>26</age><sex>0</sex><cat>1</cat><value>1.2189367</value></relativerisk><relativerisk><age>26</age><sex>0</sex><cat>2</cat><value>1.9482925</value></relativerisk><relativerisk><age>26</age><sex>0</sex><cat>3</cat><value>3.1447823</value></relativerisk><relativerisk><age>26</age><sex>0</sex><cat>4</cat><value>0.91670674</value></relativerisk><relativerisk><age>26</age><sex>0</sex><cat>5</cat><value>1.163693</value></relativerisk><relativerisk><age>26</age><sex>0</sex><cat>6</cat><value>1.7654068</value></relativerisk><relativerisk><age>26</age><sex>0</sex><cat>7</cat><value>2.5940504</value></relativerisk><relativerisk><age>26</age><sex>1</sex><cat>0</cat><value>0.80257726</value></relativerisk><relativerisk><age>26</age><sex>1</sex><cat>1</cat><value>1.1758248</value></relativerisk><relativerisk><age>26</age><sex>1</sex><cat>2</cat><value>2.0500684</value></relativerisk><relativerisk><age>26</age><sex>1</sex><cat>3</cat><value>3.1149251</value></relativerisk><relativerisk><age>26</age><sex>1</sex><cat>4</cat><value>0.7922146</value></relativerisk><relativerisk><age>26</age><sex>1</sex><cat>5</cat><value>1.1240821</value></relativerisk><relativerisk><age>26</age><sex>1</sex><cat>6</cat><value>1.8780423</value></relativerisk><relativerisk><age>26</age><sex>1</sex><cat>7</cat><value>2.6796553</value></relativerisk><relativerisk><age>27</age><sex>0</sex><cat>0</cat><value>0.9369738</value></relativerisk><relativerisk><age>27</age><sex>0</sex><cat>1</cat><value>1.2189367</value></relativerisk><relativerisk><age>27</age><sex>0</sex><cat>2</cat><value>1.9482925</value></relativerisk><relativerisk><age>27</age><sex>0</sex><cat>3</cat><value>3.1447823</value></relativerisk><relativerisk><age>27</age><sex>0</sex><cat>4</cat><value>0.91670674</value></relativerisk><relativerisk><age>27</age><sex>0</sex><cat>5</cat><value>1.163693</value></relativerisk><relativerisk><age>27</age><sex>0</sex><cat>6</cat><value>1.7654068</value></relativerisk><relativerisk><age>27</age><sex>0</sex><cat>7</cat><value>2.5940504</value></relativerisk><relativerisk><age>27</age><sex>1</sex><cat>0</cat><value>0.80257726</value></relativerisk><relativerisk><age>27</age><sex>1</sex><cat>1</cat><value>1.1758248</value></relativerisk><relativerisk><age>27</age><sex>1</sex><cat>2</cat><value>2.0500684</value></relativerisk><relativerisk><age>27</age><sex>1</sex><cat>3</cat><value>3.1149251</value></relativerisk><relativerisk><age>27</age><sex>1</sex><cat>4</cat><value>0.7922146</value></relativerisk><relativerisk><age>27</age><sex>1</sex><cat>5</cat><value>1.1240821</value></relativerisk><relativerisk><age>27</age><sex>1</sex><cat>6</cat><value>1.8780423</value></relativerisk><relativerisk><age>27</age><sex>1</sex><cat>7</cat><value>2.6796553</value></relativerisk><relativerisk><age>28</age><sex>0</sex><cat>0</cat><value>0.9369738</value></relativerisk><relativerisk><age>28</age><sex>0</sex><cat>1</cat><value>1.2189367</value></relativerisk><relativerisk><age>28</age><sex>0</sex><cat>2</cat><value>1.9482925</value></relativerisk><relativerisk><age>28</age><sex>0</sex><cat>3</cat><value>3.1447823</value></relativerisk><relativerisk><age>28</age><sex>0</sex><cat>4</cat><value>0.91670674</value></relativerisk><relativerisk><age>28</age><sex>0</sex><cat>5</cat><value>1.163693</value></relativerisk><relativerisk><age>28</age><sex>0</sex><cat>6</cat><value>1.7654068</value></relativerisk><relativerisk><age>28</age><sex>0</sex><cat>7</cat><value>2.5940504</value></relativerisk><relativerisk><age>28</age><sex>1</sex><cat>0</cat><value>0.80257726</value></relativerisk><relativerisk><age>28</age><sex>1</sex><cat>1</cat><value>1.1758248</value></relativerisk><relativerisk><age>28</age><sex>1</sex><cat>2</cat><value>2.0500684</value></relativerisk><relativerisk><age>28</age><sex>1</sex><cat>3</cat><value>3.1149251</value></relativerisk><relativerisk><age>28</age><sex>1</sex><cat>4</cat><value>0.7922146</value></relativerisk><relativerisk><age>28</age><sex>1</sex><cat>5</cat><value>1.1240821</value></relativerisk><relativerisk><age>28</age><sex>1</sex><cat>6</cat><value>1.8780423</value></relativerisk><relativerisk><age>28</age><sex>1</sex><cat>7</cat><value>2.6796553</value></relativerisk><relativerisk><age>29</age><sex>0</sex><cat>0</cat><value>0.9369738</value></relativerisk><relativerisk><age>29</age><sex>0</sex><cat>1</cat><value>1.2189367</value></relativerisk><relativerisk><age>29</age><sex>0</sex><cat>2</cat><value>1.9482925</value></relativerisk><relativerisk><age>29</age><sex>0</sex><cat>3</cat><value>3.1447823</value></relativerisk><relativerisk><age>29</age><sex>0</sex><cat>4</cat><value>0.91670674</value></relativerisk><relativerisk><age>29</age><sex>0</sex><cat>5</cat><value>1.163693</value></relativerisk><relativerisk><age>29</age><sex>0</sex><cat>6</cat><value>1.7654068</value></relativerisk><relativerisk><age>29</age><sex>0</sex><cat>7</cat><value>2.5940504</value></relativerisk><relativerisk><age>29</age><sex>1</sex><cat>0</cat><value>0.80257726</value></relativerisk><relativerisk><age>29</age><sex>1</sex><cat>1</cat><value>1.1758248</value></relativerisk><relativerisk><age>29</age><sex>1</sex><cat>2</cat><value>2.0500684</value></relativerisk><relativerisk><age>29</age><sex>1</sex><cat>3</cat><value>3.1149251</value></relativerisk><relativerisk><age>29</age><sex>1</sex><cat>4</cat><value>0.7922146</value></relativerisk><relativerisk><age>29</age><sex>1</sex><cat>5</cat><value>1.1240821</value></relativerisk><relativerisk><age>29</age><sex>1</sex><cat>6</cat><value>1.8780423</value></relativerisk><relativerisk><age>29</age><sex>1</sex><cat>7</cat><value>2.6796553</value></relativerisk><relativerisk><age>30</age><sex>0</sex><cat>0</cat><value>0.9369738</value></relativerisk><relativerisk><age>30</age><sex>0</sex><cat>1</cat><value>1.2189367</value></relativerisk><relativerisk><age>30</age><sex>0</sex><cat>2</cat><value>1.9482925</value></relativerisk><relativerisk><age>30</age><sex>0</sex><cat>3</cat><value>3.1447823</value></relativerisk><relativerisk><age>30</age><sex>0</sex><cat>4</cat><value>0.91670674</value></relativerisk><relativerisk><age>30</age><sex>0</sex><cat>5</cat><value>1.163693</value></relativerisk><relativerisk><age>30</age><sex>0</sex><cat>6</cat><value>1.7654068</value></relativerisk><relativerisk><age>30</age><sex>0</sex><cat>7</cat><value>2.5940504</value></relativerisk><relativerisk><age>30</age><sex>1</sex><cat>0</cat><value>0.80257726</value></relativerisk><relativerisk><age>30</age><sex>1</sex><cat>1</cat><value>1.1758248</value></relativerisk><relativerisk><age>30</age><sex>1</sex><cat>2</cat><value>2.0500684</value></relativerisk><relativerisk><age>30</age><sex>1</sex><cat>3</cat><value>3.1149251</value></relativerisk><relativerisk><age>30</age><sex>1</sex><cat>4</cat><value>0.7922146</value></relativerisk><relativerisk><age>30</age><sex>1</sex><cat>5</cat><value>1.1240821</value></relativerisk><relativerisk><age>30</age><sex>1</sex><cat>6</cat><value>1.8780423</value></relativerisk><relativerisk><age>30</age><sex>1</sex><cat>7</cat><value>2.6796553</value></relativerisk><relativerisk><age>31</age><sex>0</sex><cat>0</cat><value>0.9369738</value></relativerisk><relativerisk><age>31</age><sex>0</sex><cat>1</cat><value>1.2189367</value></relativerisk><relativerisk><age>31</age><sex>0</sex><cat>2</cat><value>1.9482925</value></relativerisk><relativerisk><age>31</age><sex>0</sex><cat>3</cat><value>3.1447823</value></relativerisk><relativerisk><age>31</age><sex>0</sex><cat>4</cat><value>0.91670674</value></relativerisk><relativerisk><age>31</age><sex>0</sex><cat>5</cat><value>1.163693</value></relativerisk><relativerisk><age>31</age><sex>0</sex><cat>6</cat><value>1.7654068</value></relativerisk><relativerisk><age>31</age><sex>0</sex><cat>7</cat><value>2.5940504</value></relativerisk><relativerisk><age>31</age><sex>1</sex><cat>0</cat><value>0.80257726</value></relativerisk><relativerisk><age>31</age><sex>1</sex><cat>1</cat><value>1.1758248</value></relativerisk><relativerisk><age>31</age><sex>1</sex><cat>2</cat><value>2.0500684</value></relativerisk><relativerisk><age>31</age><sex>1</sex><cat>3</cat><value>3.1149251</value></relativerisk><relativerisk><age>31</age><sex>1</sex><cat>4</cat><value>0.7922146</value></relativerisk><relativerisk><age>31</age><sex>1</sex><cat>5</cat><value>1.1240821</value></relativerisk><relativerisk><age>31</age><sex>1</sex><cat>6</cat><value>1.8780423</value></relativerisk><relativerisk><age>31</age><sex>1</sex><cat>7</cat><value>2.6796553</value></relativerisk><relativerisk><age>32</age><sex>0</sex><cat>0</cat><value>0.9369738</value></relativerisk><relativerisk><age>32</age><sex>0</sex><cat>1</cat><value>1.2189367</value></relativerisk><relativerisk><age>32</age><sex>0</sex><cat>2</cat><value>1.9482925</value></relativerisk><relativerisk><age>32</age><sex>0</sex><cat>3</cat><value>3.1447823</value></relativerisk><relativerisk><age>32</age><sex>0</sex><cat>4</cat><value>0.91670674</value></relativerisk><relativerisk><age>32</age><sex>0</sex><cat>5</cat><value>1.163693</value></relativerisk><relativerisk><age>32</age><sex>0</sex><cat>6</cat><value>1.7654068</value></relativerisk><relativerisk><age>32</age><sex>0</sex><cat>7</cat><value>2.5940504</value></relativerisk><relativerisk><age>32</age><sex>1</sex><cat>0</cat><value>0.80257726</value></relativerisk><relativerisk><age>32</age><sex>1</sex><cat>1</cat><value>1.1758248</value></relativerisk><relativerisk><age>32</age><sex>1</sex><cat>2</cat><value>2.0500684</value></relativerisk><relativerisk><age>32</age><sex>1</sex><cat>3</cat><value>3.1149251</value></relativerisk><relativerisk><age>32</age><sex>1</sex><cat>4</cat><value>0.7922146</value></relativerisk><relativerisk><age>32</age><sex>1</sex><cat>5</cat><value>1.1240821</value></relativerisk><relativerisk><age>32</age><sex>1</sex><cat>6</cat><value>1.8780423</value></relativerisk><relativerisk><age>32</age><sex>1</sex><cat>7</cat><value>2.6796553</value></relativerisk><relativerisk><age>33</age><sex>0</sex><cat>0</cat><value>0.9369738</value></relativerisk><relativerisk><age>33</age><sex>0</sex><cat>1</cat><value>1.2189367</value></relativerisk><relativerisk><age>33</age><sex>0</sex><cat>2</cat><value>1.9482925</value></relativerisk><relativerisk><age>33</age><sex>0</sex><cat>3</cat><value>3.1447823</value></relativerisk><relativerisk><age>33</age><sex>0</sex><cat>4</cat><value>0.91670674</value></relativerisk><relativerisk><age>33</age><sex>0</sex><cat>5</cat><value>1.163693</value></relativerisk><relativerisk><age>33</age><sex>0</sex><cat>6</cat><value>1.7654068</value></relativerisk><relativerisk><age>33</age><sex>0</sex><cat>7</cat><value>2.5940504</value></relativerisk><relativerisk><age>33</age><sex>1</sex><cat>0</cat><value>0.80257726</value></relativerisk><relativerisk><age>33</age><sex>1</sex><cat>1</cat><value>1.1758248</value></relativerisk><relativerisk><age>33</age><sex>1</sex><cat>2</cat><value>2.0500684</value></relativerisk><relativerisk><age>33</age><sex>1</sex><cat>3</cat><value>3.1149251</value></relativerisk><relativerisk><age>33</age><sex>1</sex><cat>4</cat><value>0.7922146</value></relativerisk><relativerisk><age>33</age><sex>1</sex><cat>5</cat><value>1.1240821</value></relativerisk><relativerisk><age>33</age><sex>1</sex><cat>6</cat><value>1.8780423</value></relativerisk><relativerisk><age>33</age><sex>1</sex><cat>7</cat><value>2.6796553</value></relativerisk><relativerisk><age>34</age><sex>0</sex><cat>0</cat><value>0.9369738</value></relativerisk><relativerisk><age>34</age><sex>0</sex><cat>1</cat><value>1.2189367</value></relativerisk><relativerisk><age>34</age><sex>0</sex><cat>2</cat><value>1.9482925</value></relativerisk><relativerisk><age>34</age><sex>0</sex><cat>3</cat><value>3.1447823</value></relativerisk><relativerisk><age>34</age><sex>0</sex><cat>4</cat><value>0.91670674</value></relativerisk><relativerisk><age>34</age><sex>0</sex><cat>5</cat><value>1.163693</value></relativerisk><relativerisk><age>34</age><sex>0</sex><cat>6</cat><value>1.7654068</value></relativerisk><relativerisk><age>34</age><sex>0</sex><cat>7</cat><value>2.5940504</value></relativerisk><relativerisk><age>34</age><sex>1</sex><cat>0</cat><value>0.80257726</value></relativerisk><relativerisk><age>34</age><sex>1</sex><cat>1</cat><value>1.1758248</value></relativerisk><relativerisk><age>34</age><sex>1</sex><cat>2</cat><value>2.0500684</value></relativerisk><relativerisk><age>34</age><sex>1</sex><cat>3</cat><value>3.1149251</value></relativerisk><relativerisk><age>34</age><sex>1</sex><cat>4</cat><value>0.7922146</value></relativerisk><relativerisk><age>34</age><sex>1</sex><cat>5</cat><value>1.1240821</value></relativerisk><relativerisk><age>34</age><sex>1</sex><cat>6</cat><value>1.8780423</value></relativerisk><relativerisk><age>34</age><sex>1</sex><cat>7</cat><value>2.6796553</value></relativerisk><relativerisk><age>35</age><sex>0</sex><cat>0</cat><value>0.9369738</value></relativerisk><relativerisk><age>35</age><sex>0</sex><cat>1</cat><value>1.2189367</value></relativerisk><relativerisk><age>35</age><sex>0</sex><cat>2</cat><value>1.9482925</value></relativerisk><relativerisk><age>35</age><sex>0</sex><cat>3</cat><value>3.1447823</value></relativerisk><relativerisk><age>35</age><sex>0</sex><cat>4</cat><value>0.91670674</value></relativerisk><relativerisk><age>35</age><sex>0</sex><cat>5</cat><value>1.163693</value></relativerisk><relativerisk><age>35</age><sex>0</sex><cat>6</cat><value>1.7654068</value></relativerisk><relativerisk><age>35</age><sex>0</sex><cat>7</cat><value>2.5940504</value></relativerisk><relativerisk><age>35</age><sex>1</sex><cat>0</cat><value>0.80257726</value></relativerisk><relativerisk><age>35</age><sex>1</sex><cat>1</cat><value>1.1758248</value></relativerisk><relativerisk><age>35</age><sex>1</sex><cat>2</cat><value>2.0500684</value></relativerisk><relativerisk><age>35</age><sex>1</sex><cat>3</cat><value>3.1149251</value></relativerisk><relativerisk><age>35</age><sex>1</sex><cat>4</cat><value>0.7922146</value></relativerisk><relativerisk><age>35</age><sex>1</sex><cat>5</cat><value>1.1240821</value></relativerisk><relativerisk><age>35</age><sex>1</sex><cat>6</cat><value>1.8780423</value></relativerisk><relativerisk><age>35</age><sex>1</sex><cat>7</cat><value>2.6796553</value></relativerisk><relativerisk><age>36</age><sex>0</sex><cat>0</cat><value>0.9352452</value></relativerisk><relativerisk><age>36</age><sex>0</sex><cat>1</cat><value>1.2177964</value></relativerisk><relativerisk><age>36</age><sex>0</sex><cat>2</cat><value>1.9533206</value></relativerisk><relativerisk><age>36</age><sex>0</sex><cat>3</cat><value>3.1686876</value></relativerisk><relativerisk><age>36</age><sex>0</sex><cat>4</cat><value>0.9151239</value></relativerisk><relativerisk><age>36</age><sex>0</sex><cat>5</cat><value>1.1626896</value></relativerisk><relativerisk><age>36</age><sex>0</sex><cat>6</cat><value>1.7696062</value></relativerisk><relativerisk><age>36</age><sex>0</sex><cat>7</cat><value>2.611348</value></relativerisk><relativerisk><age>36</age><sex>1</sex><cat>0</cat><value>0.80426407</value></relativerisk><relativerisk><age>36</age><sex>1</sex><cat>1</cat><value>1.175489</value></relativerisk><relativerisk><age>36</age><sex>1</sex><cat>2</cat><value>2.0268588</value></relativerisk><relativerisk><age>36</age><sex>1</sex><cat>3</cat><value>3.138501</value></relativerisk><relativerisk><age>36</age><sex>1</sex><cat>4</cat><value>0.7937538</value></relativerisk><relativerisk><age>36</age><sex>1</sex><cat>5</cat><value>1.1239249</value></relativerisk><relativerisk><age>36</age><sex>1</sex><cat>6</cat><value>1.8556489</value></relativerisk><relativerisk><age>36</age><sex>1</sex><cat>7</cat><value>2.7115355</value></relativerisk><relativerisk><age>37</age><sex>0</sex><cat>0</cat><value>0.9349509</value></relativerisk><relativerisk><age>37</age><sex>0</sex><cat>1</cat><value>1.2181332</value></relativerisk><relativerisk><age>37</age><sex>0</sex><cat>2</cat><value>1.9546238</value></relativerisk><relativerisk><age>37</age><sex>0</sex><cat>3</cat><value>3.191114</value></relativerisk><relativerisk><age>37</age><sex>0</sex><cat>4</cat><value>0.91482043</value></relativerisk><relativerisk><age>37</age><sex>0</sex><cat>5</cat><value>1.1630073</value></relativerisk><relativerisk><age>37</age><sex>0</sex><cat>6</cat><value>1.7712816</value></relativerisk><relativerisk><age>37</age><sex>0</sex><cat>7</cat><value>2.6273532</value></relativerisk><relativerisk><age>37</age><sex>1</sex><cat>0</cat><value>0.8069019</value></relativerisk><relativerisk><age>37</age><sex>1</sex><cat>1</cat><value>1.1769202</value></relativerisk><relativerisk><age>37</age><sex>1</sex><cat>2</cat><value>2.015297</value></relativerisk><relativerisk><age>37</age><sex>1</sex><cat>3</cat><value>3.1548758</value></relativerisk><relativerisk><age>37</age><sex>1</sex><cat>4</cat><value>0.7961578</value></relativerisk><relativerisk><age>37</age><sex>1</sex><cat>5</cat><value>1.1252657</value></relativerisk><relativerisk><age>37</age><sex>1</sex><cat>6</cat><value>1.8434814</value></relativerisk><relativerisk><age>37</age><sex>1</sex><cat>7</cat><value>2.7368028</value></relativerisk><relativerisk><age>38</age><sex>0</sex><cat>0</cat><value>0.9352468</value></relativerisk><relativerisk><age>38</age><sex>0</sex><cat>1</cat><value>1.219605</value></relativerisk><relativerisk><age>38</age><sex>0</sex><cat>2</cat><value>1.9538972</value></relativerisk><relativerisk><age>38</age><sex>0</sex><cat>3</cat><value>3.1831262</value></relativerisk><relativerisk><age>38</age><sex>0</sex><cat>4</cat><value>0.9150919</value></relativerisk><relativerisk><age>38</age><sex>0</sex><cat>5</cat><value>1.1643618</value></relativerisk><relativerisk><age>38</age><sex>0</sex><cat>6</cat><value>1.7710466</value></relativerisk><relativerisk><age>38</age><sex>0</sex><cat>7</cat><value>2.6327667</value></relativerisk><relativerisk><age>38</age><sex>1</sex><cat>0</cat><value>0.8104603</value></relativerisk><relativerisk><age>38</age><sex>1</sex><cat>1</cat><value>1.1781139</value></relativerisk><relativerisk><age>38</age><sex>1</sex><cat>2</cat><value>1.9986277</value></relativerisk><relativerisk><age>38</age><sex>1</sex><cat>3</cat><value>3.167407</value></relativerisk><relativerisk><age>38</age><sex>1</sex><cat>4</cat><value>0.79941165</value></relativerisk><relativerisk><age>38</age><sex>1</sex><cat>5</cat><value>1.1263511</value></relativerisk><relativerisk><age>38</age><sex>1</sex><cat>6</cat><value>1.8259752</value></relativerisk><relativerisk><age>38</age><sex>1</sex><cat>7</cat><value>2.7582753</value></relativerisk><relativerisk><age>39</age><sex>0</sex><cat>0</cat><value>0.9356165</value></relativerisk><relativerisk><age>39</age><sex>0</sex><cat>1</cat><value>1.2217811</value></relativerisk><relativerisk><age>39</age><sex>0</sex><cat>2</cat><value>1.9542468</value></relativerisk><relativerisk><age>39</age><sex>0</sex><cat>3</cat><value>3.1745665</value></relativerisk><relativerisk><age>39</age><sex>0</sex><cat>4</cat><value>0.9154653</value></relativerisk><relativerisk><age>39</age><sex>0</sex><cat>5</cat><value>1.1663365</value></relativerisk><relativerisk><age>39</age><sex>0</sex><cat>6</cat><value>1.7720754</value></relativerisk><relativerisk><age>39</age><sex>0</sex><cat>7</cat><value>2.6367059</value></relativerisk><relativerisk><age>39</age><sex>1</sex><cat>0</cat><value>0.8147742</value></relativerisk><relativerisk><age>39</age><sex>1</sex><cat>1</cat><value>1.1780207</value></relativerisk><relativerisk><age>39</age><sex>1</sex><cat>2</cat><value>1.9973346</value></relativerisk><relativerisk><age>39</age><sex>1</sex><cat>3</cat><value>3.2164211</value></relativerisk><relativerisk><age>39</age><sex>1</sex><cat>4</cat><value>0.8033421</value></relativerisk><relativerisk><age>39</age><sex>1</sex><cat>5</cat><value>1.1262702</value></relativerisk><relativerisk><age>39</age><sex>1</sex><cat>6</cat><value>1.8254313</value></relativerisk><relativerisk><age>39</age><sex>1</sex><cat>7</cat><value>2.7963142</value></relativerisk><relativerisk><age>40</age><sex>0</sex><cat>0</cat><value>0.93618673</value></relativerisk><relativerisk><age>40</age><sex>0</sex><cat>1</cat><value>1.2246166</value></relativerisk><relativerisk><age>40</age><sex>0</sex><cat>2</cat><value>1.9548379</value></relativerisk><relativerisk><age>40</age><sex>0</sex><cat>3</cat><value>3.1707392</value></relativerisk><relativerisk><age>40</age><sex>0</sex><cat>4</cat><value>0.9160227</value></relativerisk><relativerisk><age>40</age><sex>0</sex><cat>5</cat><value>1.168953</value></relativerisk><relativerisk><age>40</age><sex>0</sex><cat>6</cat><value>1.772922</value></relativerisk><relativerisk><age>40</age><sex>0</sex><cat>7</cat><value>2.6442742</value></relativerisk><relativerisk><age>40</age><sex>1</sex><cat>0</cat><value>0.81967056</value></relativerisk><relativerisk><age>40</age><sex>1</sex><cat>1</cat><value>1.1791193</value></relativerisk><relativerisk><age>40</age><sex>1</sex><cat>2</cat><value>1.9835191</value></relativerisk><relativerisk><age>40</age><sex>1</sex><cat>3</cat><value>3.2227764</value></relativerisk><relativerisk><age>40</age><sex>1</sex><cat>4</cat><value>0.8078196</value></relativerisk><relativerisk><age>40</age><sex>1</sex><cat>5</cat><value>1.1272081</value></relativerisk><relativerisk><age>40</age><sex>1</sex><cat>6</cat><value>1.8114287</value></relativerisk><relativerisk><age>40</age><sex>1</sex><cat>7</cat><value>2.8106334</value></relativerisk><relativerisk><age>41</age><sex>0</sex><cat>0</cat><value>0.9373661</value></relativerisk><relativerisk><age>41</age><sex>0</sex><cat>1</cat><value>1.2286248</value></relativerisk><relativerisk><age>41</age><sex>0</sex><cat>2</cat><value>1.9604256</value></relativerisk><relativerisk><age>41</age><sex>0</sex><cat>3</cat><value>3.2096426</value></relativerisk><relativerisk><age>41</age><sex>0</sex><cat>4</cat><value>0.9171643</value></relativerisk><relativerisk><age>41</age><sex>0</sex><cat>5</cat><value>1.1726143</value></relativerisk><relativerisk><age>41</age><sex>0</sex><cat>6</cat><value>1.7780098</value></relativerisk><relativerisk><age>41</age><sex>0</sex><cat>7</cat><value>2.6705596</value></relativerisk><relativerisk><age>41</age><sex>1</sex><cat>0</cat><value>0.82487583</value></relativerisk><relativerisk><age>41</age><sex>1</sex><cat>1</cat><value>1.177822</value></relativerisk><relativerisk><age>41</age><sex>1</sex><cat>2</cat><value>1.9647697</value></relativerisk><relativerisk><age>41</age><sex>1</sex><cat>3</cat><value>3.2349658</value></relativerisk><relativerisk><age>41</age><sex>1</sex><cat>4</cat><value>0.81256</value></relativerisk><relativerisk><age>41</age><sex>1</sex><cat>5</cat><value>1.1260965</value></relativerisk><relativerisk><age>41</age><sex>1</sex><cat>6</cat><value>1.7945276</value></relativerisk><relativerisk><age>41</age><sex>1</sex><cat>7</cat><value>2.8286238</value></relativerisk><relativerisk><age>42</age><sex>0</sex><cat>0</cat><value>0.9391773</value></relativerisk><relativerisk><age>42</age><sex>0</sex><cat>1</cat><value>1.2330208</value></relativerisk><relativerisk><age>42</age><sex>0</sex><cat>2</cat><value>1.9583102</value></relativerisk><relativerisk><age>42</age><sex>0</sex><cat>3</cat><value>3.212586</value></relativerisk><relativerisk><age>42</age><sex>0</sex><cat>4</cat><value>0.91888964</value></relativerisk><relativerisk><age>42</age><sex>0</sex><cat>5</cat><value>1.1766071</value></relativerisk><relativerisk><age>42</age><sex>0</sex><cat>6</cat><value>1.777301</value></relativerisk><relativerisk><age>42</age><sex>0</sex><cat>7</cat><value>2.6809978</value></relativerisk><relativerisk><age>42</age><sex>1</sex><cat>0</cat><value>0.83069384</value></relativerisk><relativerisk><age>42</age><sex>1</sex><cat>1</cat><value>1.1801715</value></relativerisk><relativerisk><age>42</age><sex>1</sex><cat>2</cat><value>1.9812964</value></relativerisk><relativerisk><age>42</age><sex>1</sex><cat>3</cat><value>3.2787802</value></relativerisk><relativerisk><age>42</age><sex>1</sex><cat>4</cat><value>0.81786877</value></relativerisk><relativerisk><age>42</age><sex>1</sex><cat>5</cat><value>1.1282176</value></relativerisk><relativerisk><age>42</age><sex>1</sex><cat>6</cat><value>1.8078817</value></relativerisk><relativerisk><age>42</age><sex>1</sex><cat>7</cat><value>2.862072</value></relativerisk><relativerisk><age>43</age><sex>0</sex><cat>0</cat><value>0.9401471</value></relativerisk><relativerisk><age>43</age><sex>0</sex><cat>1</cat><value>1.2376313</value></relativerisk><relativerisk><age>43</age><sex>0</sex><cat>2</cat><value>1.9596784</value></relativerisk><relativerisk><age>43</age><sex>0</sex><cat>3</cat><value>3.2204356</value></relativerisk><relativerisk><age>43</age><sex>0</sex><cat>4</cat><value>0.9198771</value></relativerisk><relativerisk><age>43</age><sex>0</sex><cat>5</cat><value>1.1808935</value></relativerisk><relativerisk><age>43</age><sex>0</sex><cat>6</cat><value>1.7785136</value></relativerisk><relativerisk><age>43</age><sex>0</sex><cat>7</cat><value>2.6944573</value></relativerisk><relativerisk><age>43</age><sex>1</sex><cat>0</cat><value>0.83694947</value></relativerisk><relativerisk><age>43</age><sex>1</sex><cat>1</cat><value>1.1816565</value></relativerisk><relativerisk><age>43</age><sex>1</sex><cat>2</cat><value>1.975709</value></relativerisk><relativerisk><age>43</age><sex>1</sex><cat>3</cat><value>3.2990744</value></relativerisk><relativerisk><age>43</age><sex>1</sex><cat>4</cat><value>0.8235786</value></relativerisk><relativerisk><age>43</age><sex>1</sex><cat>5</cat><value>1.1295471</value></relativerisk><relativerisk><age>43</age><sex>1</sex><cat>6</cat><value>1.801921</value></relativerisk><relativerisk><age>43</age><sex>1</sex><cat>7</cat><value>2.88376</value></relativerisk><relativerisk><age>44</age><sex>0</sex><cat>0</cat><value>0.94192207</value></relativerisk><relativerisk><age>44</age><sex>0</sex><cat>1</cat><value>1.2437563</value></relativerisk><relativerisk><age>44</age><sex>0</sex><cat>2</cat><value>1.9638268</value></relativerisk><relativerisk><age>44</age><sex>0</sex><cat>3</cat><value>3.2379868</value></relativerisk><relativerisk><age>44</age><sex>0</sex><cat>4</cat><value>0.92159986</value></relativerisk><relativerisk><age>44</age><sex>0</sex><cat>5</cat><value>1.1864666</value></relativerisk><relativerisk><age>44</age><sex>0</sex><cat>6</cat><value>1.7823671</value></relativerisk><relativerisk><age>44</age><sex>0</sex><cat>7</cat><value>2.7168338</value></relativerisk><relativerisk><age>44</age><sex>1</sex><cat>0</cat><value>0.8432538</value></relativerisk><relativerisk><age>44</age><sex>1</sex><cat>1</cat><value>1.1830777</value></relativerisk><relativerisk><age>44</age><sex>1</sex><cat>2</cat><value>1.975669</value></relativerisk><relativerisk><age>44</age><sex>1</sex><cat>3</cat><value>3.3251276</value></relativerisk><relativerisk><age>44</age><sex>1</sex><cat>4</cat><value>0.8293355</value></relativerisk><relativerisk><age>44</age><sex>1</sex><cat>5</cat><value>1.1308622</value></relativerisk><relativerisk><age>44</age><sex>1</sex><cat>6</cat><value>1.8010546</value></relativerisk><relativerisk><age>44</age><sex>1</sex><cat>7</cat><value>2.9064136</value></relativerisk><relativerisk><age>45</age><sex>0</sex><cat>0</cat><value>0.9444399</value></relativerisk><relativerisk><age>45</age><sex>0</sex><cat>1</cat><value>1.2503643</value></relativerisk><relativerisk><age>45</age><sex>0</sex><cat>2</cat><value>1.9639065</value></relativerisk><relativerisk><age>45</age><sex>0</sex><cat>3</cat><value>3.2466826</value></relativerisk><relativerisk><age>45</age><sex>0</sex><cat>4</cat><value>0.92406934</value></relativerisk><relativerisk><age>45</age><sex>0</sex><cat>5</cat><value>1.1924788</value></relativerisk><relativerisk><age>45</age><sex>0</sex><cat>6</cat><value>1.7831916</value></relativerisk><relativerisk><age>45</age><sex>0</sex><cat>7</cat><value>2.729009</value></relativerisk><relativerisk><age>45</age><sex>1</sex><cat>0</cat><value>0.8496024</value></relativerisk><relativerisk><age>45</age><sex>1</sex><cat>1</cat><value>1.1838571</value></relativerisk><relativerisk><age>45</age><sex>1</sex><cat>2</cat><value>1.9792874</value></relativerisk><relativerisk><age>45</age><sex>1</sex><cat>3</cat><value>3.375295</value></relativerisk><relativerisk><age>45</age><sex>1</sex><cat>4</cat><value>0.83512956</value></relativerisk><relativerisk><age>45</age><sex>1</sex><cat>5</cat><value>1.1316668</value></relativerisk><relativerisk><age>45</age><sex>1</sex><cat>6</cat><value>1.8040986</value></relativerisk><relativerisk><age>45</age><sex>1</sex><cat>7</cat><value>2.943609</value></relativerisk><relativerisk><age>46</age><sex>0</sex><cat>0</cat><value>0.94589955</value></relativerisk><relativerisk><age>46</age><sex>0</sex><cat>1</cat><value>1.256801</value></relativerisk><relativerisk><age>46</age><sex>0</sex><cat>2</cat><value>1.9637829</value></relativerisk><relativerisk><age>46</age><sex>0</sex><cat>3</cat><value>3.2431843</value></relativerisk><relativerisk><age>46</age><sex>0</sex><cat>4</cat><value>0.9255168</value></relativerisk><relativerisk><age>46</age><sex>0</sex><cat>5</cat><value>1.198389</value></relativerisk><relativerisk><age>46</age><sex>0</sex><cat>6</cat><value>1.7833573</value></relativerisk><relativerisk><age>46</age><sex>0</sex><cat>7</cat><value>2.7415888</value></relativerisk><relativerisk><age>46</age><sex>1</sex><cat>0</cat><value>0.85612106</value></relativerisk><relativerisk><age>46</age><sex>1</sex><cat>1</cat><value>1.1862158</value></relativerisk><relativerisk><age>46</age><sex>1</sex><cat>2</cat><value>1.9850847</value></relativerisk><relativerisk><age>46</age><sex>1</sex><cat>3</cat><value>3.41771</value></relativerisk><relativerisk><age>46</age><sex>1</sex><cat>4</cat><value>0.84109026</value></relativerisk><relativerisk><age>46</age><sex>1</sex><cat>5</cat><value>1.1337757</value></relativerisk><relativerisk><age>46</age><sex>1</sex><cat>6</cat><value>1.809153</value></relativerisk><relativerisk><age>46</age><sex>1</sex><cat>7</cat><value>2.9771209</value></relativerisk><relativerisk><age>47</age><sex>0</sex><cat>0</cat><value>0.9476587</value></relativerisk><relativerisk><age>47</age><sex>0</sex><cat>1</cat><value>1.264017</value></relativerisk><relativerisk><age>47</age><sex>0</sex><cat>2</cat><value>1.9682891</value></relativerisk><relativerisk><age>47</age><sex>0</sex><cat>3</cat><value>3.2729328</value></relativerisk><relativerisk><age>47</age><sex>0</sex><cat>4</cat><value>0.9272293</value></relativerisk><relativerisk><age>47</age><sex>0</sex><cat>5</cat><value>1.2050093</value></relativerisk><relativerisk><age>47</age><sex>0</sex><cat>6</cat><value>1.7875597</value></relativerisk><relativerisk><age>47</age><sex>0</sex><cat>7</cat><value>2.7685537</value></relativerisk><relativerisk><age>47</age><sex>1</sex><cat>0</cat><value>0.86248034</value></relativerisk><relativerisk><age>47</age><sex>1</sex><cat>1</cat><value>1.1885169</value></relativerisk><relativerisk><age>47</age><sex>1</sex><cat>2</cat><value>1.9897876</value></relativerisk><relativerisk><age>47</age><sex>1</sex><cat>3</cat><value>3.457806</value></relativerisk><relativerisk><age>47</age><sex>1</sex><cat>4</cat><value>0.84690803</value></relativerisk><relativerisk><age>47</age><sex>1</sex><cat>5</cat><value>1.1359069</value></relativerisk><relativerisk><age>47</age><sex>1</sex><cat>6</cat><value>1.8132523</value></relativerisk><relativerisk><age>47</age><sex>1</sex><cat>7</cat><value>3.0051174</value></relativerisk><relativerisk><age>48</age><sex>0</sex><cat>0</cat><value>0.9496924</value></relativerisk><relativerisk><age>48</age><sex>0</sex><cat>1</cat><value>1.2716423</value></relativerisk><relativerisk><age>48</age><sex>0</sex><cat>2</cat><value>1.9706899</value></relativerisk><relativerisk><age>48</age><sex>0</sex><cat>3</cat><value>3.2868574</value></relativerisk><relativerisk><age>48</age><sex>0</sex><cat>4</cat><value>0.92922074</value></relativerisk><relativerisk><age>48</age><sex>0</sex><cat>5</cat><value>1.2119699</value></relativerisk><relativerisk><age>48</age><sex>0</sex><cat>6</cat><value>1.7904044</value></relativerisk><relativerisk><age>48</age><sex>0</sex><cat>7</cat><value>2.7835839</value></relativerisk><relativerisk><age>48</age><sex>1</sex><cat>0</cat><value>0.86881906</value></relativerisk><relativerisk><age>48</age><sex>1</sex><cat>1</cat><value>1.1919001</value></relativerisk><relativerisk><age>48</age><sex>1</sex><cat>2</cat><value>2.0006683</value></relativerisk><relativerisk><age>48</age><sex>1</sex><cat>3</cat><value>3.512243</value></relativerisk><relativerisk><age>48</age><sex>1</sex><cat>4</cat><value>0.8527107</value></relativerisk><relativerisk><age>48</age><sex>1</sex><cat>5</cat><value>1.1389711</value></relativerisk><relativerisk><age>48</age><sex>1</sex><cat>6</cat><value>1.8227851</value></relativerisk><relativerisk><age>48</age><sex>1</sex><cat>7</cat><value>3.0442631</value></relativerisk><relativerisk><age>49</age><sex>0</sex><cat>0</cat><value>0.95089304</value></relativerisk><relativerisk><age>49</age><sex>0</sex><cat>1</cat><value>1.278249</value></relativerisk><relativerisk><age>49</age><sex>0</sex><cat>2</cat><value>1.9711206</value></relativerisk><relativerisk><age>49</age><sex>0</sex><cat>3</cat><value>3.3097034</value></relativerisk><relativerisk><age>49</age><sex>0</sex><cat>4</cat><value>0.93052983</value></relativerisk><relativerisk><age>49</age><sex>0</sex><cat>5</cat><value>1.2180388</value></relativerisk><relativerisk><age>49</age><sex>0</sex><cat>6</cat><value>1.7920352</value></relativerisk><relativerisk><age>49</age><sex>0</sex><cat>7</cat><value>2.8019903</value></relativerisk><relativerisk><age>49</age><sex>1</sex><cat>0</cat><value>0.8749241</value></relativerisk><relativerisk><age>49</age><sex>1</sex><cat>1</cat><value>1.1936853</value></relativerisk><relativerisk><age>49</age><sex>1</sex><cat>2</cat><value>1.9948986</value></relativerisk><relativerisk><age>49</age><sex>1</sex><cat>3</cat><value>3.5441525</value></relativerisk><relativerisk><age>49</age><sex>1</sex><cat>4</cat><value>0.85830355</value></relativerisk><relativerisk><age>49</age><sex>1</sex><cat>5</cat><value>1.1406649</value></relativerisk><relativerisk><age>49</age><sex>1</sex><cat>6</cat><value>1.818942</value></relativerisk><relativerisk><age>49</age><sex>1</sex><cat>7</cat><value>3.0625665</value></relativerisk><relativerisk><age>50</age><sex>0</sex><cat>0</cat><value>0.95270807</value></relativerisk><relativerisk><age>50</age><sex>0</sex><cat>1</cat><value>1.2871472</value></relativerisk><relativerisk><age>50</age><sex>0</sex><cat>2</cat><value>1.9801418</value></relativerisk><relativerisk><age>50</age><sex>0</sex><cat>3</cat><value>3.342971</value></relativerisk><relativerisk><age>50</age><sex>0</sex><cat>4</cat><value>0.9319218</value></relativerisk><relativerisk><age>50</age><sex>0</sex><cat>5</cat><value>1.2257926</value></relativerisk><relativerisk><age>50</age><sex>0</sex><cat>6</cat><value>1.800722</value></relativerisk><relativerisk><age>50</age><sex>0</sex><cat>7</cat><value>2.8340733</value></relativerisk><relativerisk><age>50</age><sex>1</sex><cat>0</cat><value>0.8808228</value></relativerisk><relativerisk><age>50</age><sex>1</sex><cat>1</cat><value>1.1973236</value></relativerisk><relativerisk><age>50</age><sex>1</sex><cat>2</cat><value>2.007142</value></relativerisk><relativerisk><age>50</age><sex>1</sex><cat>3</cat><value>3.6260824</value></relativerisk><relativerisk><age>50</age><sex>1</sex><cat>4</cat><value>0.8634951</value></relativerisk><relativerisk><age>50</age><sex>1</sex><cat>5</cat><value>1.1444464</value></relativerisk><relativerisk><age>50</age><sex>1</sex><cat>6</cat><value>1.8354967</value></relativerisk><relativerisk><age>50</age><sex>1</sex><cat>7</cat><value>3.1438465</value></relativerisk><relativerisk><age>51</age><sex>0</sex><cat>0</cat><value>0.95490456</value></relativerisk><relativerisk><age>51</age><sex>0</sex><cat>1</cat><value>1.2948887</value></relativerisk><relativerisk><age>51</age><sex>0</sex><cat>2</cat><value>1.9805272</value></relativerisk><relativerisk><age>51</age><sex>0</sex><cat>3</cat><value>3.3464677</value></relativerisk><relativerisk><age>51</age><sex>0</sex><cat>4</cat><value>0.9340325</value></relativerisk><relativerisk><age>51</age><sex>0</sex><cat>5</cat><value>1.2328521</value></relativerisk><relativerisk><age>51</age><sex>0</sex><cat>6</cat><value>1.8020135</value></relativerisk><relativerisk><age>51</age><sex>0</sex><cat>7</cat><value>2.8425126</value></relativerisk><relativerisk><age>51</age><sex>1</sex><cat>0</cat><value>0.8861114</value></relativerisk><relativerisk><age>51</age><sex>1</sex><cat>1</cat><value>1.2010541</value></relativerisk><relativerisk><age>51</age><sex>1</sex><cat>2</cat><value>2.008878</value></relativerisk><relativerisk><age>51</age><sex>1</sex><cat>3</cat><value>3.6168633</value></relativerisk><relativerisk><age>51</age><sex>1</sex><cat>4</cat><value>0.8683096</value></relativerisk><relativerisk><age>51</age><sex>1</sex><cat>5</cat><value>1.1478161</value></relativerisk><relativerisk><age>51</age><sex>1</sex><cat>6</cat><value>1.8376944</value></relativerisk><relativerisk><age>51</age><sex>1</sex><cat>7</cat><value>3.1320138</value></relativerisk><relativerisk><age>52</age><sex>0</sex><cat>0</cat><value>0.95695674</value></relativerisk><relativerisk><age>52</age><sex>0</sex><cat>1</cat><value>1.3033775</value></relativerisk><relativerisk><age>52</age><sex>0</sex><cat>2</cat><value>1.9883081</value></relativerisk><relativerisk><age>52</age><sex>0</sex><cat>3</cat><value>3.3837287</value></relativerisk><relativerisk><age>52</age><sex>0</sex><cat>4</cat><value>0.9360142</value></relativerisk><relativerisk><age>52</age><sex>0</sex><cat>5</cat><value>1.2406263</value></relativerisk><relativerisk><age>52</age><sex>0</sex><cat>6</cat><value>1.80916</value></relativerisk><relativerisk><age>52</age><sex>0</sex><cat>7</cat><value>2.8713021</value></relativerisk><relativerisk><age>52</age><sex>1</sex><cat>0</cat><value>0.8914471</value></relativerisk><relativerisk><age>52</age><sex>1</sex><cat>1</cat><value>1.2049047</value></relativerisk><relativerisk><age>52</age><sex>1</sex><cat>2</cat><value>2.0099466</value></relativerisk><relativerisk><age>52</age><sex>1</sex><cat>3</cat><value>3.6469731</value></relativerisk><relativerisk><age>52</age><sex>1</sex><cat>4</cat><value>0.8731525</value></relativerisk><relativerisk><age>52</age><sex>1</sex><cat>5</cat><value>1.1513532</value></relativerisk><relativerisk><age>52</age><sex>1</sex><cat>6</cat><value>1.838601</value></relativerisk><relativerisk><age>52</age><sex>1</sex><cat>7</cat><value>3.1532662</value></relativerisk><relativerisk><age>53</age><sex>0</sex><cat>0</cat><value>0.95866925</value></relativerisk><relativerisk><age>53</age><sex>0</sex><cat>1</cat><value>1.3108468</value></relativerisk><relativerisk><age>53</age><sex>0</sex><cat>2</cat><value>1.9906023</value></relativerisk><relativerisk><age>53</age><sex>0</sex><cat>3</cat><value>3.392536</value></relativerisk><relativerisk><age>53</age><sex>0</sex><cat>4</cat><value>0.937727</value></relativerisk><relativerisk><age>53</age><sex>0</sex><cat>5</cat><value>1.2474401</value></relativerisk><relativerisk><age>53</age><sex>0</sex><cat>6</cat><value>1.812272</value></relativerisk><relativerisk><age>53</age><sex>0</sex><cat>7</cat><value>2.8801823</value></relativerisk><relativerisk><age>53</age><sex>1</sex><cat>0</cat><value>0.8978192</value></relativerisk><relativerisk><age>53</age><sex>1</sex><cat>1</cat><value>1.2118417</value></relativerisk><relativerisk><age>53</age><sex>1</sex><cat>2</cat><value>2.004155</value></relativerisk><relativerisk><age>53</age><sex>1</sex><cat>3</cat><value>3.6112401</value></relativerisk><relativerisk><age>53</age><sex>1</sex><cat>4</cat><value>0.8790208</value></relativerisk><relativerisk><age>53</age><sex>1</sex><cat>5</cat><value>1.157426</value></relativerisk><relativerisk><age>53</age><sex>1</sex><cat>6</cat><value>1.8341858</value></relativerisk><relativerisk><age>53</age><sex>1</sex><cat>7</cat><value>3.1270556</value></relativerisk><relativerisk><age>54</age><sex>0</sex><cat>0</cat><value>0.9601895</value></relativerisk><relativerisk><age>54</age><sex>0</sex><cat>1</cat><value>1.3182212</value></relativerisk><relativerisk><age>54</age><sex>0</sex><cat>2</cat><value>1.9958125</value></relativerisk><relativerisk><age>54</age><sex>0</sex><cat>3</cat><value>3.4190264</value></relativerisk><relativerisk><age>54</age><sex>0</sex><cat>4</cat><value>0.9392394</value></relativerisk><relativerisk><age>54</age><sex>0</sex><cat>5</cat><value>1.2542189</value></relativerisk><relativerisk><age>54</age><sex>0</sex><cat>6</cat><value>1.817482</value></relativerisk><relativerisk><age>54</age><sex>0</sex><cat>7</cat><value>2.902282</value></relativerisk><relativerisk><age>54</age><sex>1</sex><cat>0</cat><value>0.9018586</value></relativerisk><relativerisk><age>54</age><sex>1</sex><cat>1</cat><value>1.2149433</value></relativerisk><relativerisk><age>54</age><sex>1</sex><cat>2</cat><value>2.0049536</value></relativerisk><relativerisk><age>54</age><sex>1</sex><cat>3</cat><value>3.6481242</value></relativerisk><relativerisk><age>54</age><sex>1</sex><cat>4</cat><value>0.8827217</value></relativerisk><relativerisk><age>54</age><sex>1</sex><cat>5</cat><value>1.1603079</value></relativerisk><relativerisk><age>54</age><sex>1</sex><cat>6</cat><value>1.8344247</value></relativerisk><relativerisk><age>54</age><sex>1</sex><cat>7</cat><value>3.1573863</value></relativerisk><relativerisk><age>55</age><sex>0</sex><cat>0</cat><value>0.96212035</value></relativerisk><relativerisk><age>55</age><sex>0</sex><cat>1</cat><value>1.3258634</value></relativerisk><relativerisk><age>55</age><sex>0</sex><cat>2</cat><value>2.0002766</value></relativerisk><relativerisk><age>55</age><sex>0</sex><cat>3</cat><value>3.427748</value></relativerisk><relativerisk><age>55</age><sex>0</sex><cat>4</cat><value>0.9411284</value></relativerisk><relativerisk><age>55</age><sex>0</sex><cat>5</cat><value>1.2611972</value></relativerisk><relativerisk><age>55</age><sex>0</sex><cat>6</cat><value>1.8223679</value></relativerisk><relativerisk><age>55</age><sex>0</sex><cat>7</cat><value>2.9093528</value></relativerisk><relativerisk><age>55</age><sex>1</sex><cat>0</cat><value>0.9062434</value></relativerisk><relativerisk><age>55</age><sex>1</sex><cat>1</cat><value>1.2209028</value></relativerisk><relativerisk><age>55</age><sex>1</sex><cat>2</cat><value>2.0055034</value></relativerisk><relativerisk><age>55</age><sex>1</sex><cat>3</cat><value>3.6309953</value></relativerisk><relativerisk><age>55</age><sex>1</sex><cat>4</cat><value>0.88669634</value></relativerisk><relativerisk><age>55</age><sex>1</sex><cat>5</cat><value>1.1656909</value></relativerisk><relativerisk><age>55</age><sex>1</sex><cat>6</cat><value>1.8344887</value></relativerisk><relativerisk><age>55</age><sex>1</sex><cat>7</cat><value>3.1479328</value></relativerisk><relativerisk><age>56</age><sex>0</sex><cat>0</cat><value>0.9636336</value></relativerisk><relativerisk><age>56</age><sex>0</sex><cat>1</cat><value>1.3323553</value></relativerisk><relativerisk><age>56</age><sex>0</sex><cat>2</cat><value>2.0060053</value></relativerisk><relativerisk><age>56</age><sex>0</sex><cat>3</cat><value>3.4600909</value></relativerisk><relativerisk><age>56</age><sex>0</sex><cat>4</cat><value>0.94277924</value></relativerisk><relativerisk><age>56</age><sex>0</sex><cat>5</cat><value>1.2671428</value></relativerisk><relativerisk><age>56</age><sex>0</sex><cat>6</cat><value>1.8281896</value></relativerisk><relativerisk><age>56</age><sex>0</sex><cat>7</cat><value>2.9353502</value></relativerisk><relativerisk><age>56</age><sex>1</sex><cat>0</cat><value>0.91050917</value></relativerisk><relativerisk><age>56</age><sex>1</sex><cat>1</cat><value>1.2266062</value></relativerisk><relativerisk><age>56</age><sex>1</sex><cat>2</cat><value>2.0060408</value></relativerisk><relativerisk><age>56</age><sex>1</sex><cat>3</cat><value>3.6437767</value></relativerisk><relativerisk><age>56</age><sex>1</sex><cat>4</cat><value>0.89065933</value></relativerisk><relativerisk><age>56</age><sex>1</sex><cat>5</cat><value>1.1708077</value></relativerisk><relativerisk><age>56</age><sex>1</sex><cat>6</cat><value>1.8346182</value></relativerisk><relativerisk><age>56</age><sex>1</sex><cat>7</cat><value>3.1601863</value></relativerisk><relativerisk><age>57</age><sex>0</sex><cat>0</cat><value>0.9661138</value></relativerisk><relativerisk><age>57</age><sex>0</sex><cat>1</cat><value>1.3395008</value></relativerisk><relativerisk><age>57</age><sex>0</sex><cat>2</cat><value>2.0107455</value></relativerisk><relativerisk><age>57</age><sex>0</sex><cat>3</cat><value>3.4673116</value></relativerisk><relativerisk><age>57</age><sex>0</sex><cat>4</cat><value>0.9451518</value></relativerisk><relativerisk><age>57</age><sex>0</sex><cat>5</cat><value>1.2736796</value></relativerisk><relativerisk><age>57</age><sex>0</sex><cat>6</cat><value>1.8327925</value></relativerisk><relativerisk><age>57</age><sex>0</sex><cat>7</cat><value>2.9465268</value></relativerisk><relativerisk><age>57</age><sex>1</sex><cat>0</cat><value>0.9147145</value></relativerisk><relativerisk><age>57</age><sex>1</sex><cat>1</cat><value>1.2330136</value></relativerisk><relativerisk><age>57</age><sex>1</sex><cat>2</cat><value>2.0082898</value></relativerisk><relativerisk><age>57</age><sex>1</sex><cat>3</cat><value>3.6581767</value></relativerisk><relativerisk><age>57</age><sex>1</sex><cat>4</cat><value>0.8945504</value></relativerisk><relativerisk><age>57</age><sex>1</sex><cat>5</cat><value>1.176504</value></relativerisk><relativerisk><age>57</age><sex>1</sex><cat>6</cat><value>1.8371296</value></relativerisk><relativerisk><age>57</age><sex>1</sex><cat>7</cat><value>3.1697893</value></relativerisk><relativerisk><age>58</age><sex>0</sex><cat>0</cat><value>0.9669111</value></relativerisk><relativerisk><age>58</age><sex>0</sex><cat>1</cat><value>1.3450019</value></relativerisk><relativerisk><age>58</age><sex>0</sex><cat>2</cat><value>2.014902</value></relativerisk><relativerisk><age>58</age><sex>0</sex><cat>3</cat><value>3.4840817</value></relativerisk><relativerisk><age>58</age><sex>0</sex><cat>4</cat><value>0.9459894</value></relativerisk><relativerisk><age>58</age><sex>0</sex><cat>5</cat><value>1.2787871</value></relativerisk><relativerisk><age>58</age><sex>0</sex><cat>6</cat><value>1.8371121</value></relativerisk><relativerisk><age>58</age><sex>0</sex><cat>7</cat><value>2.9618356</value></relativerisk><relativerisk><age>58</age><sex>1</sex><cat>0</cat><value>0.9185657</value></relativerisk><relativerisk><age>58</age><sex>1</sex><cat>1</cat><value>1.2388859</value></relativerisk><relativerisk><age>58</age><sex>1</sex><cat>2</cat><value>2.011484</value></relativerisk><relativerisk><age>58</age><sex>1</sex><cat>3</cat><value>3.696721</value></relativerisk><relativerisk><age>58</age><sex>1</sex><cat>4</cat><value>0.8980878</value></relativerisk><relativerisk><age>58</age><sex>1</sex><cat>5</cat><value>1.1817589</value></relativerisk><relativerisk><age>58</age><sex>1</sex><cat>6</cat><value>1.8404076</value></relativerisk><relativerisk><age>58</age><sex>1</sex><cat>7</cat><value>3.1982281</value></relativerisk><relativerisk><age>59</age><sex>0</sex><cat>0</cat><value>0.9685462</value></relativerisk><relativerisk><age>59</age><sex>0</sex><cat>1</cat><value>1.3502908</value></relativerisk><relativerisk><age>59</age><sex>0</sex><cat>2</cat><value>2.019363</value></relativerisk><relativerisk><age>59</age><sex>0</sex><cat>3</cat><value>3.502194</value></relativerisk><relativerisk><age>59</age><sex>0</sex><cat>4</cat><value>0.9478654</value></relativerisk><relativerisk><age>59</age><sex>0</sex><cat>5</cat><value>1.2836378</value></relativerisk><relativerisk><age>59</age><sex>0</sex><cat>6</cat><value>1.8417763</value></relativerisk><relativerisk><age>59</age><sex>0</sex><cat>7</cat><value>2.9779632</value></relativerisk><relativerisk><age>59</age><sex>1</sex><cat>0</cat><value>0.92188454</value></relativerisk><relativerisk><age>59</age><sex>1</sex><cat>1</cat><value>1.2456423</value></relativerisk><relativerisk><age>59</age><sex>1</sex><cat>2</cat><value>2.0128956</value></relativerisk><relativerisk><age>59</age><sex>1</sex><cat>3</cat><value>3.6864955</value></relativerisk><relativerisk><age>59</age><sex>1</sex><cat>4</cat><value>0.90113324</value></relativerisk><relativerisk><age>59</age><sex>1</sex><cat>5</cat><value>1.1878332</value></relativerisk><relativerisk><age>59</age><sex>1</sex><cat>6</cat><value>1.8415908</value></relativerisk><relativerisk><age>59</age><sex>1</sex><cat>7</cat><value>3.191263</value></relativerisk><relativerisk><age>60</age><sex>0</sex><cat>0</cat><value>0.9704891</value></relativerisk><relativerisk><age>60</age><sex>0</sex><cat>1</cat><value>1.3556923</value></relativerisk><relativerisk><age>60</age><sex>0</sex><cat>2</cat><value>2.0256662</value></relativerisk><relativerisk><age>60</age><sex>0</sex><cat>3</cat><value>3.5245206</value></relativerisk><relativerisk><age>60</age><sex>0</sex><cat>4</cat><value>0.94984436</value></relativerisk><relativerisk><age>60</age><sex>0</sex><cat>5</cat><value>1.2886076</value></relativerisk><relativerisk><age>60</age><sex>0</sex><cat>6</cat><value>1.8478107</value></relativerisk><relativerisk><age>60</age><sex>0</sex><cat>7</cat><value>2.9968822</value></relativerisk><relativerisk><age>60</age><sex>1</sex><cat>0</cat><value>0.9247248</value></relativerisk><relativerisk><age>60</age><sex>1</sex><cat>1</cat><value>1.2515357</value></relativerisk><relativerisk><age>60</age><sex>1</sex><cat>2</cat><value>2.0193372</value></relativerisk><relativerisk><age>60</age><sex>1</sex><cat>3</cat><value>3.7354004</value></relativerisk><relativerisk><age>60</age><sex>1</sex><cat>4</cat><value>0.9037841</value></relativerisk><relativerisk><age>60</age><sex>1</sex><cat>5</cat><value>1.1930879</value></relativerisk><relativerisk><age>60</age><sex>1</sex><cat>6</cat><value>1.8474718</value></relativerisk><relativerisk><age>60</age><sex>1</sex><cat>7</cat><value>3.229268</value></relativerisk><relativerisk><age>61</age><sex>0</sex><cat>0</cat><value>0.97172076</value></relativerisk><relativerisk><age>61</age><sex>0</sex><cat>1</cat><value>1.359736</value></relativerisk><relativerisk><age>61</age><sex>0</sex><cat>2</cat><value>2.0300474</value></relativerisk><relativerisk><age>61</age><sex>0</sex><cat>3</cat><value>3.5440736</value></relativerisk><relativerisk><age>61</age><sex>0</sex><cat>4</cat><value>0.9511973</value></relativerisk><relativerisk><age>61</age><sex>0</sex><cat>5</cat><value>1.2923602</value></relativerisk><relativerisk><age>61</age><sex>0</sex><cat>6</cat><value>1.8521264</value></relativerisk><relativerisk><age>61</age><sex>0</sex><cat>7</cat><value>3.0152445</value></relativerisk><relativerisk><age>61</age><sex>1</sex><cat>0</cat><value>0.9276821</value></relativerisk><relativerisk><age>61</age><sex>1</sex><cat>1</cat><value>1.2581872</value></relativerisk><relativerisk><age>61</age><sex>1</sex><cat>2</cat><value>2.0193117</value></relativerisk><relativerisk><age>61</age><sex>1</sex><cat>3</cat><value>3.7257447</value></relativerisk><relativerisk><age>61</age><sex>1</sex><cat>4</cat><value>0.9065222</value></relativerisk><relativerisk><age>61</age><sex>1</sex><cat>5</cat><value>1.1990288</value></relativerisk><relativerisk><age>61</age><sex>1</sex><cat>6</cat><value>1.8476515</value></relativerisk><relativerisk><age>61</age><sex>1</sex><cat>7</cat><value>3.2230556</value></relativerisk><relativerisk><age>62</age><sex>0</sex><cat>0</cat><value>0.97220814</value></relativerisk><relativerisk><age>62</age><sex>0</sex><cat>1</cat><value>1.3630838</value></relativerisk><relativerisk><age>62</age><sex>0</sex><cat>2</cat><value>2.0350215</value></relativerisk><relativerisk><age>62</age><sex>0</sex><cat>3</cat><value>3.5681508</value></relativerisk><relativerisk><age>62</age><sex>0</sex><cat>4</cat><value>0.9518978</value></relativerisk><relativerisk><age>62</age><sex>0</sex><cat>5</cat><value>1.2954739</value></relativerisk><relativerisk><age>62</age><sex>0</sex><cat>6</cat><value>1.8569937</value></relativerisk><relativerisk><age>62</age><sex>0</sex><cat>7</cat><value>3.03585</value></relativerisk><relativerisk><age>62</age><sex>1</sex><cat>0</cat><value>0.93047994</value></relativerisk><relativerisk><age>62</age><sex>1</sex><cat>1</cat><value>1.2650152</value></relativerisk><relativerisk><age>62</age><sex>1</sex><cat>2</cat><value>2.02167</value></relativerisk><relativerisk><age>62</age><sex>1</sex><cat>3</cat><value>3.7286637</value></relativerisk><relativerisk><age>62</age><sex>1</sex><cat>4</cat><value>0.90910363</value></relativerisk><relativerisk><age>62</age><sex>1</sex><cat>5</cat><value>1.2051316</value></relativerisk><relativerisk><age>62</age><sex>1</sex><cat>6</cat><value>1.849804</value></relativerisk><relativerisk><age>62</age><sex>1</sex><cat>7</cat><value>3.226497</value></relativerisk><relativerisk><age>63</age><sex>0</sex><cat>0</cat><value>0.9735828</value></relativerisk><relativerisk><age>63</age><sex>0</sex><cat>1</cat><value>1.3660686</value></relativerisk><relativerisk><age>63</age><sex>0</sex><cat>2</cat><value>2.0390835</value></relativerisk><relativerisk><age>63</age><sex>0</sex><cat>3</cat><value>3.5874577</value></relativerisk><relativerisk><age>63</age><sex>0</sex><cat>4</cat><value>0.95289326</value></relativerisk><relativerisk><age>63</age><sex>0</sex><cat>5</cat><value>1.2982452</value></relativerisk><relativerisk><age>63</age><sex>0</sex><cat>6</cat><value>1.8611131</value></relativerisk><relativerisk><age>63</age><sex>0</sex><cat>7</cat><value>3.0526447</value></relativerisk><relativerisk><age>63</age><sex>1</sex><cat>0</cat><value>0.9323096</value></relativerisk><relativerisk><age>63</age><sex>1</sex><cat>1</cat><value>1.271465</value></relativerisk><relativerisk><age>63</age><sex>1</sex><cat>2</cat><value>2.0295596</value></relativerisk><relativerisk><age>63</age><sex>1</sex><cat>3</cat><value>3.763154</value></relativerisk><relativerisk><age>63</age><sex>1</sex><cat>4</cat><value>0.9108362</value></relativerisk><relativerisk><age>63</age><sex>1</sex><cat>5</cat><value>1.2109338</value></relativerisk><relativerisk><age>63</age><sex>1</sex><cat>6</cat><value>1.8566878</value></relativerisk><relativerisk><age>63</age><sex>1</sex><cat>7</cat><value>3.2524729</value></relativerisk><relativerisk><age>64</age><sex>0</sex><cat>0</cat><value>0.97418576</value></relativerisk><relativerisk><age>64</age><sex>0</sex><cat>1</cat><value>1.3678296</value></relativerisk><relativerisk><age>64</age><sex>0</sex><cat>2</cat><value>2.041675</value></relativerisk><relativerisk><age>64</age><sex>0</sex><cat>3</cat><value>3.6049354</value></relativerisk><relativerisk><age>64</age><sex>0</sex><cat>4</cat><value>0.9540135</value></relativerisk><relativerisk><age>64</age><sex>0</sex><cat>5</cat><value>1.299895</value></relativerisk><relativerisk><age>64</age><sex>0</sex><cat>6</cat><value>1.8639143</value></relativerisk><relativerisk><age>64</age><sex>0</sex><cat>7</cat><value>3.0687406</value></relativerisk><relativerisk><age>64</age><sex>1</sex><cat>0</cat><value>0.9352168</value></relativerisk><relativerisk><age>64</age><sex>1</sex><cat>1</cat><value>1.2780483</value></relativerisk><relativerisk><age>64</age><sex>1</sex><cat>2</cat><value>2.0301418</value></relativerisk><relativerisk><age>64</age><sex>1</sex><cat>3</cat><value>3.7635598</value></relativerisk><relativerisk><age>64</age><sex>1</sex><cat>4</cat><value>0.9135167</value></relativerisk><relativerisk><age>64</age><sex>1</sex><cat>5</cat><value>1.2168496</value></relativerisk><relativerisk><age>64</age><sex>1</sex><cat>6</cat><value>1.857208</value></relativerisk><relativerisk><age>64</age><sex>1</sex><cat>7</cat><value>3.2541525</value></relativerisk><relativerisk><age>65</age><sex>0</sex><cat>0</cat><value>0.9741555</value></relativerisk><relativerisk><age>65</age><sex>0</sex><cat>1</cat><value>1.3696827</value></relativerisk><relativerisk><age>65</age><sex>0</sex><cat>2</cat><value>2.0452547</value></relativerisk><relativerisk><age>65</age><sex>0</sex><cat>3</cat><value>3.6207657</value></relativerisk><relativerisk><age>65</age><sex>0</sex><cat>4</cat><value>0.9537116</value></relativerisk><relativerisk><age>65</age><sex>0</sex><cat>5</cat><value>1.301587</value></relativerisk><relativerisk><age>65</age><sex>0</sex><cat>6</cat><value>1.8674806</value></relativerisk><relativerisk><age>65</age><sex>0</sex><cat>7</cat><value>3.0835493</value></relativerisk><relativerisk><age>65</age><sex>1</sex><cat>0</cat><value>0.93680453</value></relativerisk><relativerisk><age>65</age><sex>1</sex><cat>1</cat><value>1.282691</value></relativerisk><relativerisk><age>65</age><sex>1</sex><cat>2</cat><value>2.0321283</value></relativerisk><relativerisk><age>65</age><sex>1</sex><cat>3</cat><value>3.7926958</value></relativerisk><relativerisk><age>65</age><sex>1</sex><cat>4</cat><value>0.91496503</value></relativerisk><relativerisk><age>65</age><sex>1</sex><cat>5</cat><value>1.2210169</value></relativerisk><relativerisk><age>65</age><sex>1</sex><cat>6</cat><value>1.8593706</value></relativerisk><relativerisk><age>65</age><sex>1</sex><cat>7</cat><value>3.2767985</value></relativerisk><relativerisk><age>66</age><sex>0</sex><cat>0</cat><value>0.9746902</value></relativerisk><relativerisk><age>66</age><sex>0</sex><cat>1</cat><value>1.3708065</value></relativerisk><relativerisk><age>66</age><sex>0</sex><cat>2</cat><value>2.0477188</value></relativerisk><relativerisk><age>66</age><sex>0</sex><cat>3</cat><value>3.6355011</value></relativerisk><relativerisk><age>66</age><sex>0</sex><cat>4</cat><value>0.954205</value></relativerisk><relativerisk><age>66</age><sex>0</sex><cat>5</cat><value>1.3026721</value></relativerisk><relativerisk><age>66</age><sex>0</sex><cat>6</cat><value>1.86995</value></relativerisk><relativerisk><age>66</age><sex>0</sex><cat>7</cat><value>3.0974612</value></relativerisk><relativerisk><age>66</age><sex>1</sex><cat>0</cat><value>0.9379594</value></relativerisk><relativerisk><age>66</age><sex>1</sex><cat>1</cat><value>1.2869183</value></relativerisk><relativerisk><age>66</age><sex>1</sex><cat>2</cat><value>2.0326993</value></relativerisk><relativerisk><age>66</age><sex>1</sex><cat>3</cat><value>3.81066</value></relativerisk><relativerisk><age>66</age><sex>1</sex><cat>4</cat><value>0.91605157</value></relativerisk><relativerisk><age>66</age><sex>1</sex><cat>5</cat><value>1.2247863</value></relativerisk><relativerisk><age>66</age><sex>1</sex><cat>6</cat><value>1.8601689</value></relativerisk><relativerisk><age>66</age><sex>1</sex><cat>7</cat><value>3.2924604</value></relativerisk><relativerisk><age>67</age><sex>0</sex><cat>0</cat><value>0.9743417</value></relativerisk><relativerisk><age>67</age><sex>0</sex><cat>1</cat><value>1.3708827</value></relativerisk><relativerisk><age>67</age><sex>0</sex><cat>2</cat><value>2.0497732</value></relativerisk><relativerisk><age>67</age><sex>0</sex><cat>3</cat><value>3.6533554</value></relativerisk><relativerisk><age>67</age><sex>0</sex><cat>4</cat><value>0.9538848</value></relativerisk><relativerisk><age>67</age><sex>0</sex><cat>5</cat><value>1.3027488</value></relativerisk><relativerisk><age>67</age><sex>0</sex><cat>6</cat><value>1.8719983</value></relativerisk><relativerisk><age>67</age><sex>0</sex><cat>7</cat><value>3.1144912</value></relativerisk><relativerisk><age>67</age><sex>1</sex><cat>0</cat><value>0.9395949</value></relativerisk><relativerisk><age>67</age><sex>1</sex><cat>1</cat><value>1.2939628</value></relativerisk><relativerisk><age>67</age><sex>1</sex><cat>2</cat><value>2.0380018</value></relativerisk><relativerisk><age>67</age><sex>1</sex><cat>3</cat><value>3.809384</value></relativerisk><relativerisk><age>67</age><sex>1</sex><cat>4</cat><value>0.9176155</value></relativerisk><relativerisk><age>67</age><sex>1</sex><cat>5</cat><value>1.231145</value></relativerisk><relativerisk><age>67</age><sex>1</sex><cat>6</cat><value>1.8646263</value></relativerisk><relativerisk><age>67</age><sex>1</sex><cat>7</cat><value>3.2913525</value></relativerisk><relativerisk><age>68</age><sex>0</sex><cat>0</cat><value>0.9730985</value></relativerisk><relativerisk><age>68</age><sex>0</sex><cat>1</cat><value>1.3701899</value></relativerisk><relativerisk><age>68</age><sex>0</sex><cat>2</cat><value>2.0535417</value></relativerisk><relativerisk><age>68</age><sex>0</sex><cat>3</cat><value>3.6845078</value></relativerisk><relativerisk><age>68</age><sex>0</sex><cat>4</cat><value>0.9527405</value></relativerisk><relativerisk><age>68</age><sex>0</sex><cat>5</cat><value>1.3021693</value></relativerisk><relativerisk><age>68</age><sex>0</sex><cat>6</cat><value>1.8756435</value></relativerisk><relativerisk><age>68</age><sex>0</sex><cat>7</cat><value>3.1389267</value></relativerisk><relativerisk><age>68</age><sex>1</sex><cat>0</cat><value>0.9426523</value></relativerisk><relativerisk><age>68</age><sex>1</sex><cat>1</cat><value>1.2989902</value></relativerisk><relativerisk><age>68</age><sex>1</sex><cat>2</cat><value>2.041598</value></relativerisk><relativerisk><age>68</age><sex>1</sex><cat>3</cat><value>3.8475478</value></relativerisk><relativerisk><age>68</age><sex>1</sex><cat>4</cat><value>0.92039984</value></relativerisk><relativerisk><age>68</age><sex>1</sex><cat>5</cat><value>1.2356063</value></relativerisk><relativerisk><age>68</age><sex>1</sex><cat>6</cat><value>1.8680544</value></relativerisk><relativerisk><age>68</age><sex>1</sex><cat>7</cat><value>3.3218496</value></relativerisk><relativerisk><age>69</age><sex>0</sex><cat>0</cat><value>0.97401834</value></relativerisk><relativerisk><age>69</age><sex>0</sex><cat>1</cat><value>1.3698207</value></relativerisk><relativerisk><age>69</age><sex>0</sex><cat>2</cat><value>2.0555696</value></relativerisk><relativerisk><age>69</age><sex>0</sex><cat>3</cat><value>3.7032773</value></relativerisk><relativerisk><age>69</age><sex>0</sex><cat>4</cat><value>0.95325536</value></relativerisk><relativerisk><age>69</age><sex>0</sex><cat>5</cat><value>1.3018059</value></relativerisk><relativerisk><age>69</age><sex>0</sex><cat>6</cat><value>1.8777019</value></relativerisk><relativerisk><age>69</age><sex>0</sex><cat>7</cat><value>3.1552534</value></relativerisk><relativerisk><age>69</age><sex>1</sex><cat>0</cat><value>0.94340265</value></relativerisk><relativerisk><age>69</age><sex>1</sex><cat>1</cat><value>1.3040434</value></relativerisk><relativerisk><age>69</age><sex>1</sex><cat>2</cat><value>2.0463858</value></relativerisk><relativerisk><age>69</age><sex>1</sex><cat>3</cat><value>3.862891</value></relativerisk><relativerisk><age>69</age><sex>1</sex><cat>4</cat><value>0.92110854</value></relativerisk><relativerisk><age>69</age><sex>1</sex><cat>5</cat><value>1.2401658</value></relativerisk><relativerisk><age>69</age><sex>1</sex><cat>6</cat><value>1.8720969</value></relativerisk><relativerisk><age>69</age><sex>1</sex><cat>7</cat><value>3.3350174</value></relativerisk><relativerisk><age>70</age><sex>0</sex><cat>0</cat><value>0.97107655</value></relativerisk><relativerisk><age>70</age><sex>0</sex><cat>1</cat><value>1.3678286</value></relativerisk><relativerisk><age>70</age><sex>0</sex><cat>2</cat><value>2.0562422</value></relativerisk><relativerisk><age>70</age><sex>0</sex><cat>3</cat><value>3.7180157</value></relativerisk><relativerisk><age>70</age><sex>0</sex><cat>4</cat><value>0.95059437</value></relativerisk><relativerisk><age>70</age><sex>0</sex><cat>5</cat><value>1.2999978</value></relativerisk><relativerisk><age>70</age><sex>0</sex><cat>6</cat><value>1.8783172</value></relativerisk><relativerisk><age>70</age><sex>0</sex><cat>7</cat><value>3.1701424</value></relativerisk><relativerisk><age>70</age><sex>1</sex><cat>0</cat><value>0.9438629</value></relativerisk><relativerisk><age>70</age><sex>1</sex><cat>1</cat><value>1.3075416</value></relativerisk><relativerisk><age>70</age><sex>1</sex><cat>2</cat><value>2.049289</value></relativerisk><relativerisk><age>70</age><sex>1</sex><cat>3</cat><value>3.8862073</value></relativerisk><relativerisk><age>70</age><sex>1</sex><cat>4</cat><value>0.9216016</value></relativerisk><relativerisk><age>70</age><sex>1</sex><cat>5</cat><value>1.2432731</value></relativerisk><relativerisk><age>70</age><sex>1</sex><cat>6</cat><value>1.8750095</value></relativerisk><relativerisk><age>70</age><sex>1</sex><cat>7</cat><value>3.3532236</value></relativerisk><relativerisk><age>71</age><sex>0</sex><cat>0</cat><value>0.97041297</value></relativerisk><relativerisk><age>71</age><sex>0</sex><cat>1</cat><value>1.3661956</value></relativerisk><relativerisk><age>71</age><sex>0</sex><cat>2</cat><value>2.0597873</value></relativerisk><relativerisk><age>71</age><sex>0</sex><cat>3</cat><value>3.7491333</value></relativerisk><relativerisk><age>71</age><sex>0</sex><cat>4</cat><value>0.9497525</value></relativerisk><relativerisk><age>71</age><sex>0</sex><cat>5</cat><value>1.2984873</value></relativerisk><relativerisk><age>71</age><sex>0</sex><cat>6</cat><value>1.8815811</value></relativerisk><relativerisk><age>71</age><sex>0</sex><cat>7</cat><value>3.1947386</value></relativerisk><relativerisk><age>71</age><sex>1</sex><cat>0</cat><value>0.94558084</value></relativerisk><relativerisk><age>71</age><sex>1</sex><cat>1</cat><value>1.3121034</value></relativerisk><relativerisk><age>71</age><sex>1</sex><cat>2</cat><value>2.0496418</value></relativerisk><relativerisk><age>71</age><sex>1</sex><cat>3</cat><value>3.8823917</value></relativerisk><relativerisk><age>71</age><sex>1</sex><cat>4</cat><value>0.92314214</value></relativerisk><relativerisk><age>71</age><sex>1</sex><cat>5</cat><value>1.2473644</value></relativerisk><relativerisk><age>71</age><sex>1</sex><cat>6</cat><value>1.8754026</value></relativerisk><relativerisk><age>71</age><sex>1</sex><cat>7</cat><value>3.3514829</value></relativerisk><relativerisk><age>72</age><sex>0</sex><cat>0</cat><value>0.9685788</value></relativerisk><relativerisk><age>72</age><sex>0</sex><cat>1</cat><value>1.3635067</value></relativerisk><relativerisk><age>72</age><sex>0</sex><cat>2</cat><value>2.0591989</value></relativerisk><relativerisk><age>72</age><sex>0</sex><cat>3</cat><value>3.760271</value></relativerisk><relativerisk><age>72</age><sex>0</sex><cat>4</cat><value>0.9477585</value></relativerisk><relativerisk><age>72</age><sex>0</sex><cat>5</cat><value>1.296011</value></relativerisk><relativerisk><age>72</age><sex>0</sex><cat>6</cat><value>1.8811135</value></relativerisk><relativerisk><age>72</age><sex>0</sex><cat>7</cat><value>3.2063794</value></relativerisk><relativerisk><age>72</age><sex>1</sex><cat>0</cat><value>0.94638616</value></relativerisk><relativerisk><age>72</age><sex>1</sex><cat>1</cat><value>1.3156406</value></relativerisk><relativerisk><age>72</age><sex>1</sex><cat>2</cat><value>2.0511496</value></relativerisk><relativerisk><age>72</age><sex>1</sex><cat>3</cat><value>3.8911166</value></relativerisk><relativerisk><age>72</age><sex>1</sex><cat>4</cat><value>0.9239998</value></relativerisk><relativerisk><age>72</age><sex>1</sex><cat>5</cat><value>1.2505504</value></relativerisk><relativerisk><age>72</age><sex>1</sex><cat>6</cat><value>1.8766888</value></relativerisk><relativerisk><age>72</age><sex>1</sex><cat>7</cat><value>3.3596325</value></relativerisk><relativerisk><age>73</age><sex>0</sex><cat>0</cat><value>0.9670885</value></relativerisk><relativerisk><age>73</age><sex>0</sex><cat>1</cat><value>1.3611197</value></relativerisk><relativerisk><age>73</age><sex>0</sex><cat>2</cat><value>2.0612953</value></relativerisk><relativerisk><age>73</age><sex>0</sex><cat>3</cat><value>3.7823873</value></relativerisk><relativerisk><age>73</age><sex>0</sex><cat>4</cat><value>0.94582075</value></relativerisk><relativerisk><age>73</age><sex>0</sex><cat>5</cat><value>1.2937933</value></relativerisk><relativerisk><age>73</age><sex>0</sex><cat>6</cat><value>1.8830626</value></relativerisk><relativerisk><age>73</age><sex>0</sex><cat>7</cat><value>3.224361</value></relativerisk><relativerisk><age>73</age><sex>1</sex><cat>0</cat><value>0.9470913</value></relativerisk><relativerisk><age>73</age><sex>1</sex><cat>1</cat><value>1.3185427</value></relativerisk><relativerisk><age>73</age><sex>1</sex><cat>2</cat><value>2.0553396</value></relativerisk><relativerisk><age>73</age><sex>1</sex><cat>3</cat><value>3.9210556</value></relativerisk><relativerisk><age>73</age><sex>1</sex><cat>4</cat><value>0.9246847</value></relativerisk><relativerisk><age>73</age><sex>1</sex><cat>5</cat><value>1.2531497</value></relativerisk><relativerisk><age>73</age><sex>1</sex><cat>6</cat><value>1.8805469</value></relativerisk><relativerisk><age>73</age><sex>1</sex><cat>7</cat><value>3.382949</value></relativerisk><relativerisk><age>74</age><sex>0</sex><cat>0</cat><value>0.9645609</value></relativerisk><relativerisk><age>74</age><sex>0</sex><cat>1</cat><value>1.3565601</value></relativerisk><relativerisk><age>74</age><sex>0</sex><cat>2</cat><value>2.0622907</value></relativerisk><relativerisk><age>74</age><sex>0</sex><cat>3</cat><value>3.815898</value></relativerisk><relativerisk><age>74</age><sex>0</sex><cat>4</cat><value>0.94358015</value></relativerisk><relativerisk><age>74</age><sex>0</sex><cat>5</cat><value>1.2896535</value></relativerisk><relativerisk><age>74</age><sex>0</sex><cat>6</cat><value>1.8839648</value></relativerisk><relativerisk><age>74</age><sex>0</sex><cat>7</cat><value>3.2512755</value></relativerisk><relativerisk><age>74</age><sex>1</sex><cat>0</cat><value>0.94716924</value></relativerisk><relativerisk><age>74</age><sex>1</sex><cat>1</cat><value>1.3208268</value></relativerisk><relativerisk><age>74</age><sex>1</sex><cat>2</cat><value>2.060397</value></relativerisk><relativerisk><age>74</age><sex>1</sex><cat>3</cat><value>3.9571228</value></relativerisk><relativerisk><age>74</age><sex>1</sex><cat>4</cat><value>0.92472684</value></relativerisk><relativerisk><age>74</age><sex>1</sex><cat>5</cat><value>1.255194</value></relativerisk><relativerisk><age>74</age><sex>1</sex><cat>6</cat><value>1.8851528</value></relativerisk><relativerisk><age>74</age><sex>1</sex><cat>7</cat><value>3.4110081</value></relativerisk><relativerisk><age>75</age><sex>0</sex><cat>0</cat><value>0.96283376</value></relativerisk><relativerisk><age>75</age><sex>0</sex><cat>1</cat><value>1.352353</value></relativerisk><relativerisk><age>75</age><sex>0</sex><cat>2</cat><value>2.0612252</value></relativerisk><relativerisk><age>75</age><sex>0</sex><cat>3</cat><value>3.8327565</value></relativerisk><relativerisk><age>75</age><sex>0</sex><cat>4</cat><value>0.9416077</value></relativerisk><relativerisk><age>75</age><sex>0</sex><cat>5</cat><value>1.2858136</value></relativerisk><relativerisk><age>75</age><sex>0</sex><cat>6</cat><value>1.8830025</value></relativerisk><relativerisk><age>75</age><sex>0</sex><cat>7</cat><value>3.266399</value></relativerisk><relativerisk><age>75</age><sex>1</sex><cat>0</cat><value>0.9480075</value></relativerisk><relativerisk><age>75</age><sex>1</sex><cat>1</cat><value>1.3230506</value></relativerisk><relativerisk><age>75</age><sex>1</sex><cat>2</cat><value>2.0608816</value></relativerisk><relativerisk><age>75</age><sex>1</sex><cat>3</cat><value>3.9663584</value></relativerisk><relativerisk><age>75</age><sex>1</sex><cat>4</cat><value>0.92547685</value></relativerisk><relativerisk><age>75</age><sex>1</sex><cat>5</cat><value>1.2571815</value></relativerisk><relativerisk><age>75</age><sex>1</sex><cat>6</cat><value>1.8856381</value></relativerisk><relativerisk><age>75</age><sex>1</sex><cat>7</cat><value>3.4194994</value></relativerisk><relativerisk><age>76</age><sex>0</sex><cat>0</cat><value>0.95969224</value></relativerisk><relativerisk><age>76</age><sex>0</sex><cat>1</cat><value>1.3472388</value></relativerisk><relativerisk><age>76</age><sex>0</sex><cat>2</cat><value>2.0605347</value></relativerisk><relativerisk><age>76</age><sex>0</sex><cat>3</cat><value>3.854355</value></relativerisk><relativerisk><age>76</age><sex>0</sex><cat>4</cat><value>0.938606</value></relativerisk><relativerisk><age>76</age><sex>0</sex><cat>5</cat><value>1.2811517</value></relativerisk><relativerisk><age>76</age><sex>0</sex><cat>6</cat><value>1.8823677</value></relativerisk><relativerisk><age>76</age><sex>0</sex><cat>7</cat><value>3.284702</value></relativerisk><relativerisk><age>76</age><sex>1</sex><cat>0</cat><value>0.9485828</value></relativerisk><relativerisk><age>76</age><sex>1</sex><cat>1</cat><value>1.3246526</value></relativerisk><relativerisk><age>76</age><sex>1</sex><cat>2</cat><value>2.0615134</value></relativerisk><relativerisk><age>76</age><sex>1</sex><cat>3</cat><value>3.9796193</value></relativerisk><relativerisk><age>76</age><sex>1</sex><cat>4</cat><value>0.92604923</value></relativerisk><relativerisk><age>76</age><sex>1</sex><cat>5</cat><value>1.2586293</value></relativerisk><relativerisk><age>76</age><sex>1</sex><cat>6</cat><value>1.8863498</value></relativerisk><relativerisk><age>76</age><sex>1</sex><cat>7</cat><value>3.4302511</value></relativerisk><relativerisk><age>77</age><sex>0</sex><cat>0</cat><value>0.9563513</value></relativerisk><relativerisk><age>77</age><sex>0</sex><cat>1</cat><value>1.341891</value></relativerisk><relativerisk><age>77</age><sex>0</sex><cat>2</cat><value>2.0610776</value></relativerisk><relativerisk><age>77</age><sex>0</sex><cat>3</cat><value>3.8826306</value></relativerisk><relativerisk><age>77</age><sex>0</sex><cat>4</cat><value>0.93537295</value></relativerisk><relativerisk><age>77</age><sex>0</sex><cat>5</cat><value>1.2762587</value></relativerisk><relativerisk><age>77</age><sex>0</sex><cat>6</cat><value>1.8826131</value></relativerisk><relativerisk><age>77</age><sex>0</sex><cat>7</cat><value>3.3086138</value></relativerisk><relativerisk><age>77</age><sex>1</sex><cat>0</cat><value>0.94821143</value></relativerisk><relativerisk><age>77</age><sex>1</sex><cat>1</cat><value>1.3256049</value></relativerisk><relativerisk><age>77</age><sex>1</sex><cat>2</cat><value>2.064005</value></relativerisk><relativerisk><age>77</age><sex>1</sex><cat>3</cat><value>4.0034523</value></relativerisk><relativerisk><age>77</age><sex>1</sex><cat>4</cat><value>0.92570055</value></relativerisk><relativerisk><age>77</age><sex>1</sex><cat>5</cat><value>1.2594734</value></relativerisk><relativerisk><age>77</age><sex>1</sex><cat>6</cat><value>1.888436</value></relativerisk><relativerisk><age>77</age><sex>1</sex><cat>7</cat><value>3.4504106</value></relativerisk><relativerisk><age>78</age><sex>0</sex><cat>0</cat><value>0.9538584</value></relativerisk><relativerisk><age>78</age><sex>0</sex><cat>1</cat><value>1.3362818</value></relativerisk><relativerisk><age>78</age><sex>0</sex><cat>2</cat><value>2.062065</value></relativerisk><relativerisk><age>78</age><sex>0</sex><cat>3</cat><value>3.9181547</value></relativerisk><relativerisk><age>78</age><sex>0</sex><cat>4</cat><value>0.9330466</value></relativerisk><relativerisk><age>78</age><sex>0</sex><cat>5</cat><value>1.2710807</value></relativerisk><relativerisk><age>78</age><sex>0</sex><cat>6</cat><value>1.8834733</value></relativerisk><relativerisk><age>78</age><sex>0</sex><cat>7</cat><value>3.3368967</value></relativerisk><relativerisk><age>78</age><sex>1</sex><cat>0</cat><value>0.94899386</value></relativerisk><relativerisk><age>78</age><sex>1</sex><cat>1</cat><value>1.3271575</value></relativerisk><relativerisk><age>78</age><sex>1</sex><cat>2</cat><value>2.0665805</value></relativerisk><relativerisk><age>78</age><sex>1</sex><cat>3</cat><value>4.023359</value></relativerisk><relativerisk><age>78</age><sex>1</sex><cat>4</cat><value>0.92641026</value></relativerisk><relativerisk><age>78</age><sex>1</sex><cat>5</cat><value>1.2608675</value></relativerisk><relativerisk><age>78</age><sex>1</sex><cat>6</cat><value>1.8907845</value></relativerisk><relativerisk><age>78</age><sex>1</sex><cat>7</cat><value>3.4660006</value></relativerisk><relativerisk><age>79</age><sex>0</sex><cat>0</cat><value>0.95248866</value></relativerisk><relativerisk><age>79</age><sex>0</sex><cat>1</cat><value>1.3312923</value></relativerisk><relativerisk><age>79</age><sex>0</sex><cat>2</cat><value>2.0607448</value></relativerisk><relativerisk><age>79</age><sex>0</sex><cat>3</cat><value>3.9355905</value></relativerisk><relativerisk><age>79</age><sex>0</sex><cat>4</cat><value>0.93147725</value></relativerisk><relativerisk><age>79</age><sex>0</sex><cat>5</cat><value>1.2664886</value></relativerisk><relativerisk><age>79</age><sex>0</sex><cat>6</cat><value>1.8822731</value></relativerisk><relativerisk><age>79</age><sex>0</sex><cat>7</cat><value>3.351839</value></relativerisk><relativerisk><age>79</age><sex>1</sex><cat>0</cat><value>0.9490385</value></relativerisk><relativerisk><age>79</age><sex>1</sex><cat>1</cat><value>1.3272684</value></relativerisk><relativerisk><age>79</age><sex>1</sex><cat>2</cat><value>2.067875</value></relativerisk><relativerisk><age>79</age><sex>1</sex><cat>3</cat><value>4.046707</value></relativerisk><relativerisk><age>79</age><sex>1</sex><cat>4</cat><value>0.92645204</value></relativerisk><relativerisk><age>79</age><sex>1</sex><cat>5</cat><value>1.26097</value></relativerisk><relativerisk><age>79</age><sex>1</sex><cat>6</cat><value>1.891996</value></relativerisk><relativerisk><age>79</age><sex>1</sex><cat>7</cat><value>3.484776</value></relativerisk><relativerisk><age>80</age><sex>0</sex><cat>0</cat><value>0.94947696</value></relativerisk><relativerisk><age>80</age><sex>0</sex><cat>1</cat><value>1.3247509</value></relativerisk><relativerisk><age>80</age><sex>0</sex><cat>2</cat><value>2.059424</value></relativerisk><relativerisk><age>80</age><sex>0</sex><cat>3</cat><value>3.9637985</value></relativerisk><relativerisk><age>80</age><sex>0</sex><cat>4</cat><value>0.9286156</value></relativerisk><relativerisk><age>80</age><sex>0</sex><cat>5</cat><value>1.2605094</value></relativerisk><relativerisk><age>80</age><sex>0</sex><cat>6</cat><value>1.8808632</value></relativerisk><relativerisk><age>80</age><sex>0</sex><cat>7</cat><value>3.3760288</value></relativerisk><relativerisk><age>80</age><sex>1</sex><cat>0</cat><value>0.94834554</value></relativerisk><relativerisk><age>80</age><sex>1</sex><cat>1</cat><value>1.3273747</value></relativerisk><relativerisk><age>80</age><sex>1</sex><cat>2</cat><value>2.0690572</value></relativerisk><relativerisk><age>80</age><sex>1</sex><cat>3</cat><value>4.0616956</value></relativerisk><relativerisk><age>80</age><sex>1</sex><cat>4</cat><value>0.92582595</value></relativerisk><relativerisk><age>80</age><sex>1</sex><cat>5</cat><value>1.2610803</value></relativerisk><relativerisk><age>80</age><sex>1</sex><cat>6</cat><value>1.8930013</value></relativerisk><relativerisk><age>80</age><sex>1</sex><cat>7</cat><value>3.4972067</value></relativerisk><relativerisk><age>81</age><sex>0</sex><cat>0</cat><value>0.94589204</value></relativerisk><relativerisk><age>81</age><sex>0</sex><cat>1</cat><value>1.318171</value></relativerisk><relativerisk><age>81</age><sex>0</sex><cat>2</cat><value>2.0588875</value></relativerisk><relativerisk><age>81</age><sex>0</sex><cat>3</cat><value>3.9930084</value></relativerisk><relativerisk><age>81</age><sex>0</sex><cat>4</cat><value>0.92513144</value></relativerisk><relativerisk><age>81</age><sex>0</sex><cat>5</cat><value>1.2545193</value></relativerisk><relativerisk><age>81</age><sex>0</sex><cat>6</cat><value>1.8801684</value></relativerisk><relativerisk><age>81</age><sex>0</sex><cat>7</cat><value>3.4002852</value></relativerisk><relativerisk><age>81</age><sex>1</sex><cat>0</cat><value>0.9478983</value></relativerisk><relativerisk><age>81</age><sex>1</sex><cat>1</cat><value>1.3264568</value></relativerisk><relativerisk><age>81</age><sex>1</sex><cat>2</cat><value>2.0690572</value></relativerisk><relativerisk><age>81</age><sex>1</sex><cat>3</cat><value>4.0813127</value></relativerisk><relativerisk><age>81</age><sex>1</sex><cat>4</cat><value>0.92528385</value></relativerisk><relativerisk><age>81</age><sex>1</sex><cat>5</cat><value>1.2602875</value></relativerisk><relativerisk><age>81</age><sex>1</sex><cat>6</cat><value>1.8930013</value></relativerisk><relativerisk><age>81</age><sex>1</sex><cat>7</cat><value>3.5133512</value></relativerisk><relativerisk><age>82</age><sex>0</sex><cat>0</cat><value>0.94354033</value></relativerisk><relativerisk><age>82</age><sex>0</sex><cat>1</cat><value>1.312155</value></relativerisk><relativerisk><age>82</age><sex>0</sex><cat>2</cat><value>2.0607114</value></relativerisk><relativerisk><age>82</age><sex>0</sex><cat>3</cat><value>4.0386896</value></relativerisk><relativerisk><age>82</age><sex>0</sex><cat>4</cat><value>0.92285365</value></relativerisk><relativerisk><age>82</age><sex>0</sex><cat>5</cat><value>1.2490002</value></relativerisk><relativerisk><age>82</age><sex>0</sex><cat>6</cat><value>1.8817133</value></relativerisk><relativerisk><age>82</age><sex>0</sex><cat>7</cat><value>3.435604</value></relativerisk><relativerisk><age>82</age><sex>1</sex><cat>0</cat><value>0.94676626</value></relativerisk><relativerisk><age>82</age><sex>1</sex><cat>1</cat><value>1.3253416</value></relativerisk><relativerisk><age>82</age><sex>1</sex><cat>2</cat><value>2.0698438</value></relativerisk><relativerisk><age>82</age><sex>1</sex><cat>3</cat><value>4.1009016</value></relativerisk><relativerisk><age>82</age><sex>1</sex><cat>4</cat><value>0.92433494</value></relativerisk><relativerisk><age>82</age><sex>1</sex><cat>5</cat><value>1.2592815</value></relativerisk><relativerisk><age>82</age><sex>1</sex><cat>6</cat><value>1.8937796</value></relativerisk><relativerisk><age>82</age><sex>1</sex><cat>7</cat><value>3.5289462</value></relativerisk><relativerisk><age>83</age><sex>0</sex><cat>0</cat><value>0.94072115</value></relativerisk><relativerisk><age>83</age><sex>0</sex><cat>1</cat><value>1.3054967</value></relativerisk><relativerisk><age>83</age><sex>0</sex><cat>2</cat><value>2.0597928</value></relativerisk><relativerisk><age>83</age><sex>0</sex><cat>3</cat><value>4.075865</value></relativerisk><relativerisk><age>83</age><sex>0</sex><cat>4</cat><value>0.9200984</value></relativerisk><relativerisk><age>83</age><sex>0</sex><cat>5</cat><value>1.2428963</value></relativerisk><relativerisk><age>83</age><sex>0</sex><cat>6</cat><value>1.8808202</value></relativerisk><relativerisk><age>83</age><sex>0</sex><cat>7</cat><value>3.465856</value></relativerisk><relativerisk><age>83</age><sex>1</sex><cat>0</cat><value>0.94643235</value></relativerisk><relativerisk><age>83</age><sex>1</sex><cat>1</cat><value>1.324253</value></relativerisk><relativerisk><age>83</age><sex>1</sex><cat>2</cat><value>2.0709233</value></relativerisk><relativerisk><age>83</age><sex>1</sex><cat>3</cat><value>4.1243796</value></relativerisk><relativerisk><age>83</age><sex>1</sex><cat>4</cat><value>0.9238896</value></relativerisk><relativerisk><age>83</age><sex>1</sex><cat>5</cat><value>1.2582887</value></relativerisk><relativerisk><age>83</age><sex>1</sex><cat>6</cat><value>1.8948314</value></relativerisk><relativerisk><age>83</age><sex>1</sex><cat>7</cat><value>3.5475676</value></relativerisk><relativerisk><age>84</age><sex>0</sex><cat>0</cat><value>0.9369027</value></relativerisk><relativerisk><age>84</age><sex>0</sex><cat>1</cat><value>1.2985944</value></relativerisk><relativerisk><age>84</age><sex>0</sex><cat>2</cat><value>2.0569415</value></relativerisk><relativerisk><age>84</age><sex>0</sex><cat>3</cat><value>4.097787</value></relativerisk><relativerisk><age>84</age><sex>0</sex><cat>4</cat><value>0.9164815</value></relativerisk><relativerisk><age>84</age><sex>0</sex><cat>5</cat><value>1.2365923</value></relativerisk><relativerisk><age>84</age><sex>0</sex><cat>6</cat><value>1.8781711</value></relativerisk><relativerisk><age>84</age><sex>0</sex><cat>7</cat><value>3.4851782</value></relativerisk><relativerisk><age>84</age><sex>1</sex><cat>0</cat><value>0.9457018</value></relativerisk><relativerisk><age>84</age><sex>1</sex><cat>1</cat><value>1.3226918</value></relativerisk><relativerisk><age>84</age><sex>1</sex><cat>2</cat><value>2.0716283</value></relativerisk><relativerisk><age>84</age><sex>1</sex><cat>3</cat><value>4.146579</value></relativerisk><relativerisk><age>84</age><sex>1</sex><cat>4</cat><value>0.92336553</value></relativerisk><relativerisk><age>84</age><sex>1</sex><cat>5</cat><value>1.2568755</value></relativerisk><relativerisk><age>84</age><sex>1</sex><cat>6</cat><value>1.8952992</value></relativerisk><relativerisk><age>84</age><sex>1</sex><cat>7</cat><value>3.566031</value></relativerisk><relativerisk><age>85</age><sex>0</sex><cat>0</cat><value>0.9331747</value></relativerisk><relativerisk><age>85</age><sex>0</sex><cat>1</cat><value>1.291473</value></relativerisk><relativerisk><age>85</age><sex>0</sex><cat>2</cat><value>2.0577464</value></relativerisk><relativerisk><age>85</age><sex>0</sex><cat>3</cat><value>4.1525564</value></relativerisk><relativerisk><age>85</age><sex>0</sex><cat>4</cat><value>0.91299677</value></relativerisk><relativerisk><age>85</age><sex>0</sex><cat>5</cat><value>1.2300427</value></relativerisk><relativerisk><age>85</age><sex>0</sex><cat>6</cat><value>1.8790133</value></relativerisk><relativerisk><age>85</age><sex>0</sex><cat>7</cat><value>3.5279098</value></relativerisk><relativerisk><age>85</age><sex>1</sex><cat>0</cat><value>0.9446824</value></relativerisk><relativerisk><age>85</age><sex>1</sex><cat>1</cat><value>1.3210717</value></relativerisk><relativerisk><age>85</age><sex>1</sex><cat>2</cat><value>2.072398</value></relativerisk><relativerisk><age>85</age><sex>1</sex><cat>3</cat><value>4.1656356</value></relativerisk><relativerisk><age>85</age><sex>1</sex><cat>4</cat><value>0.9223294</value></relativerisk><relativerisk><age>85</age><sex>1</sex><cat>5</cat><value>1.2554508</value></relativerisk><relativerisk><age>85</age><sex>1</sex><cat>6</cat><value>1.8960094</value></relativerisk><relativerisk><age>85</age><sex>1</sex><cat>7</cat><value>3.5808804</value></relativerisk><relativerisk><age>86</age><sex>0</sex><cat>0</cat><value>0.9296897</value></relativerisk><relativerisk><age>86</age><sex>0</sex><cat>1</cat><value>1.285374</value></relativerisk><relativerisk><age>86</age><sex>0</sex><cat>2</cat><value>2.0571003</value></relativerisk><relativerisk><age>86</age><sex>0</sex><cat>3</cat><value>4.190097</value></relativerisk><relativerisk><age>86</age><sex>0</sex><cat>4</cat><value>0.9096486</value></relativerisk><relativerisk><age>86</age><sex>0</sex><cat>5</cat><value>1.2244972</value></relativerisk><relativerisk><age>86</age><sex>0</sex><cat>6</cat><value>1.8780605</value></relativerisk><relativerisk><age>86</age><sex>0</sex><cat>7</cat><value>3.559191</value></relativerisk><relativerisk><age>86</age><sex>1</sex><cat>0</cat><value>0.9434932</value></relativerisk><relativerisk><age>86</age><sex>1</sex><cat>1</cat><value>1.3183333</value></relativerisk><relativerisk><age>86</age><sex>1</sex><cat>2</cat><value>2.072509</value></relativerisk><relativerisk><age>86</age><sex>1</sex><cat>3</cat><value>4.192355</value></relativerisk><relativerisk><age>86</age><sex>1</sex><cat>4</cat><value>0.92110616</value></relativerisk><relativerisk><age>86</age><sex>1</sex><cat>5</cat><value>1.2530128</value></relativerisk><relativerisk><age>86</age><sex>1</sex><cat>6</cat><value>1.8960649</value></relativerisk><relativerisk><age>86</age><sex>1</sex><cat>7</cat><value>3.6024468</value></relativerisk><relativerisk><age>87</age><sex>0</sex><cat>0</cat><value>0.9264659</value></relativerisk><relativerisk><age>87</age><sex>0</sex><cat>1</cat><value>1.2800865</value></relativerisk><relativerisk><age>87</age><sex>0</sex><cat>2</cat><value>2.0578294</value></relativerisk><relativerisk><age>87</age><sex>0</sex><cat>3</cat><value>4.233037</value></relativerisk><relativerisk><age>87</age><sex>0</sex><cat>4</cat><value>0.9065691</value></relativerisk><relativerisk><age>87</age><sex>0</sex><cat>5</cat><value>1.2196177</value></relativerisk><relativerisk><age>87</age><sex>0</sex><cat>6</cat><value>1.8783543</value></relativerisk><relativerisk><age>87</age><sex>0</sex><cat>7</cat><value>3.5948026</value></relativerisk><relativerisk><age>87</age><sex>1</sex><cat>0</cat><value>0.9421884</value></relativerisk><relativerisk><age>87</age><sex>1</sex><cat>1</cat><value>1.3156354</value></relativerisk><relativerisk><age>87</age><sex>1</sex><cat>2</cat><value>2.0714064</value></relativerisk><relativerisk><age>87</age><sex>1</sex><cat>3</cat><value>4.208375</value></relativerisk><relativerisk><age>87</age><sex>1</sex><cat>4</cat><value>0.9200171</value></relativerisk><relativerisk><age>87</age><sex>1</sex><cat>5</cat><value>1.2505813</value></relativerisk><relativerisk><age>87</age><sex>1</sex><cat>6</cat><value>1.8951432</value></relativerisk><relativerisk><age>87</age><sex>1</sex><cat>7</cat><value>3.615364</value></relativerisk><relativerisk><age>88</age><sex>0</sex><cat>0</cat><value>0.92254746</value></relativerisk><relativerisk><age>88</age><sex>0</sex><cat>1</cat><value>1.2741088</value></relativerisk><relativerisk><age>88</age><sex>0</sex><cat>2</cat><value>2.0555046</value></relativerisk><relativerisk><age>88</age><sex>0</sex><cat>3</cat><value>4.269203</value></relativerisk><relativerisk><age>88</age><sex>0</sex><cat>4</cat><value>0.9028562</value></relativerisk><relativerisk><age>88</age><sex>0</sex><cat>5</cat><value>1.2141122</value></relativerisk><relativerisk><age>88</age><sex>0</sex><cat>6</cat><value>1.8766015</value></relativerisk><relativerisk><age>88</age><sex>0</sex><cat>7</cat><value>3.6237938</value></relativerisk><relativerisk><age>88</age><sex>1</sex><cat>0</cat><value>0.93952197</value></relativerisk><relativerisk><age>88</age><sex>1</sex><cat>1</cat><value>1.3118455</value></relativerisk><relativerisk><age>88</age><sex>1</sex><cat>2</cat><value>2.0694191</value></relativerisk><relativerisk><age>88</age><sex>1</sex><cat>3</cat><value>4.2212057</value></relativerisk><relativerisk><age>88</age><sex>1</sex><cat>4</cat><value>0.91757816</value></relativerisk><relativerisk><age>88</age><sex>1</sex><cat>5</cat><value>1.2472087</value></relativerisk><relativerisk><age>88</age><sex>1</sex><cat>6</cat><value>1.8933794</value></relativerisk><relativerisk><age>88</age><sex>1</sex><cat>7</cat><value>3.6261046</value></relativerisk><relativerisk><age>89</age><sex>0</sex><cat>0</cat><value>0.91869426</value></relativerisk><relativerisk><age>89</age><sex>0</sex><cat>1</cat><value>1.2676914</value></relativerisk><relativerisk><age>89</age><sex>0</sex><cat>2</cat><value>2.0539718</value></relativerisk><relativerisk><age>89</age><sex>0</sex><cat>3</cat><value>4.3340974</value></relativerisk><relativerisk><age>89</age><sex>0</sex><cat>4</cat><value>0.89920837</value></relativerisk><relativerisk><age>89</age><sex>0</sex><cat>5</cat><value>1.2083683</value></relativerisk><relativerisk><age>89</age><sex>0</sex><cat>6</cat><value>1.8748714</value></relativerisk><relativerisk><age>89</age><sex>0</sex><cat>7</cat><value>3.6754231</value></relativerisk><relativerisk><age>89</age><sex>1</sex><cat>0</cat><value>0.93766886</value></relativerisk><relativerisk><age>89</age><sex>1</sex><cat>1</cat><value>1.3083125</value></relativerisk><relativerisk><age>89</age><sex>1</sex><cat>2</cat><value>2.0697873</value></relativerisk><relativerisk><age>89</age><sex>1</sex><cat>3</cat><value>4.2500167</value></relativerisk><relativerisk><age>89</age><sex>1</sex><cat>4</cat><value>0.91574335</value></relativerisk><relativerisk><age>89</age><sex>1</sex><cat>5</cat><value>1.244081</value></relativerisk><relativerisk><age>89</age><sex>1</sex><cat>6</cat><value>1.8935375</value></relativerisk><relativerisk><age>89</age><sex>1</sex><cat>7</cat><value>3.6493764</value></relativerisk><relativerisk><age>90</age><sex>0</sex><cat>0</cat><value>0.91392255</value></relativerisk><relativerisk><age>90</age><sex>0</sex><cat>1</cat><value>1.2624006</value></relativerisk><relativerisk><age>90</age><sex>0</sex><cat>2</cat><value>2.055699</value></relativerisk><relativerisk><age>90</age><sex>0</sex><cat>3</cat><value>4.3934193</value></relativerisk><relativerisk><age>90</age><sex>0</sex><cat>4</cat><value>0.8947671</value></relativerisk><relativerisk><age>90</age><sex>0</sex><cat>5</cat><value>1.2034143</value></relativerisk><relativerisk><age>90</age><sex>0</sex><cat>6</cat><value>1.8763744</value></relativerisk><relativerisk><age>90</age><sex>0</sex><cat>7</cat><value>3.7239084</value></relativerisk><relativerisk><age>90</age><sex>1</sex><cat>0</cat><value>0.9364316</value></relativerisk><relativerisk><age>90</age><sex>1</sex><cat>1</cat><value>1.3048909</value></relativerisk><relativerisk><age>90</age><sex>1</sex><cat>2</cat><value>2.0711892</value></relativerisk><relativerisk><age>90</age><sex>1</sex><cat>3</cat><value>4.2887516</value></relativerisk><relativerisk><age>90</age><sex>1</sex><cat>4</cat><value>0.9145549</value></relativerisk><relativerisk><age>90</age><sex>1</sex><cat>5</cat><value>1.2409865</value></relativerisk><relativerisk><age>90</age><sex>1</sex><cat>6</cat><value>1.8949527</value></relativerisk><relativerisk><age>90</age><sex>1</sex><cat>7</cat><value>3.6792023</value></relativerisk><relativerisk><age>91</age><sex>0</sex><cat>0</cat><value>0.90946203</value></relativerisk><relativerisk><age>91</age><sex>0</sex><cat>1</cat><value>1.257648</value></relativerisk><relativerisk><age>91</age><sex>0</sex><cat>2</cat><value>2.0582418</value></relativerisk><relativerisk><age>91</age><sex>0</sex><cat>3</cat><value>4.469895</value></relativerisk><relativerisk><age>91</age><sex>0</sex><cat>4</cat><value>0.8905799</value></relativerisk><relativerisk><age>91</age><sex>0</sex><cat>5</cat><value>1.1990554</value></relativerisk><relativerisk><age>91</age><sex>0</sex><cat>6</cat><value>1.878558</value></relativerisk><relativerisk><age>91</age><sex>0</sex><cat>7</cat><value>3.7838738</value></relativerisk><relativerisk><age>91</age><sex>1</sex><cat>0</cat><value>0.9346609</value></relativerisk><relativerisk><age>91</age><sex>1</sex><cat>1</cat><value>1.3011454</value></relativerisk><relativerisk><age>91</age><sex>1</sex><cat>2</cat><value>2.06954</value></relativerisk><relativerisk><age>91</age><sex>1</sex><cat>3</cat><value>4.307809</value></relativerisk><relativerisk><age>91</age><sex>1</sex><cat>4</cat><value>0.91300726</value></relativerisk><relativerisk><age>91</age><sex>1</sex><cat>5</cat><value>1.2375548</value></relativerisk><relativerisk><age>91</age><sex>1</sex><cat>6</cat><value>1.8936704</value></relativerisk><relativerisk><age>91</age><sex>1</sex><cat>7</cat><value>3.6946151</value></relativerisk><relativerisk><age>92</age><sex>0</sex><cat>0</cat><value>0.9049662</value></relativerisk><relativerisk><age>92</age><sex>0</sex><cat>1</cat><value>1.2531006</value></relativerisk><relativerisk><age>92</age><sex>0</sex><cat>2</cat><value>2.0547514</value></relativerisk><relativerisk><age>92</age><sex>0</sex><cat>3</cat><value>4.515212</value></relativerisk><relativerisk><age>92</age><sex>0</sex><cat>4</cat><value>0.8863476</value></relativerisk><relativerisk><age>92</age><sex>0</sex><cat>5</cat><value>1.1948957</value></relativerisk><relativerisk><age>92</age><sex>0</sex><cat>6</cat><value>1.8753767</value></relativerisk><relativerisk><age>92</age><sex>0</sex><cat>7</cat><value>3.8220217</value></relativerisk><relativerisk><age>92</age><sex>1</sex><cat>0</cat><value>0.9327058</value></relativerisk><relativerisk><age>92</age><sex>1</sex><cat>1</cat><value>1.2973197</value></relativerisk><relativerisk><age>92</age><sex>1</sex><cat>2</cat><value>2.066281</value></relativerisk><relativerisk><age>92</age><sex>1</sex><cat>3</cat><value>4.315738</value></relativerisk><relativerisk><age>92</age><sex>1</sex><cat>4</cat><value>0.91118217</value></relativerisk><relativerisk><age>92</age><sex>1</sex><cat>5</cat><value>1.2341459</value></relativerisk><relativerisk><age>92</age><sex>1</sex><cat>6</cat><value>1.8907514</value></relativerisk><relativerisk><age>92</age><sex>1</sex><cat>7</cat><value>3.7016437</value></relativerisk><relativerisk><age>93</age><sex>0</sex><cat>0</cat><value>0.8996155</value></relativerisk><relativerisk><age>93</age><sex>0</sex><cat>1</cat><value>1.2485092</value></relativerisk><relativerisk><age>93</age><sex>0</sex><cat>2</cat><value>2.0597706</value></relativerisk><relativerisk><age>93</age><sex>0</sex><cat>3</cat><value>4.6180983</value></relativerisk><relativerisk><age>93</age><sex>0</sex><cat>4</cat><value>0.881397</value></relativerisk><relativerisk><age>93</age><sex>0</sex><cat>5</cat><value>1.1906872</value></relativerisk><relativerisk><age>93</age><sex>0</sex><cat>6</cat><value>1.8798546</value></relativerisk><relativerisk><age>93</age><sex>0</sex><cat>7</cat><value>3.9015713</value></relativerisk><relativerisk><age>93</age><sex>1</sex><cat>0</cat><value>0.9301691</value></relativerisk><relativerisk><age>93</age><sex>1</sex><cat>1</cat><value>1.2927068</value></relativerisk><relativerisk><age>93</age><sex>1</sex><cat>2</cat><value>2.069365</value></relativerisk><relativerisk><age>93</age><sex>1</sex><cat>3</cat><value>4.371947</value></relativerisk><relativerisk><age>93</age><sex>1</sex><cat>4</cat><value>0.9088061</value></relativerisk><relativerisk><age>93</age><sex>1</sex><cat>5</cat><value>1.2300342</value></relativerisk><relativerisk><age>93</age><sex>1</sex><cat>6</cat><value>1.8934196</value></relativerisk><relativerisk><age>93</age><sex>1</sex><cat>7</cat><value>3.7453418</value></relativerisk><relativerisk><age>94</age><sex>0</sex><cat>0</cat><value>0.8945217</value></relativerisk><relativerisk><age>94</age><sex>0</sex><cat>1</cat><value>1.2444773</value></relativerisk><relativerisk><age>94</age><sex>0</sex><cat>2</cat><value>2.056009</value></relativerisk><relativerisk><age>94</age><sex>0</sex><cat>3</cat><value>4.6687164</value></relativerisk><relativerisk><age>94</age><sex>0</sex><cat>4</cat><value>0.87668157</value></relativerisk><relativerisk><age>94</age><sex>0</sex><cat>5</cat><value>1.186975</value></relativerisk><relativerisk><age>94</age><sex>0</sex><cat>6</cat><value>1.8766623</value></relativerisk><relativerisk><age>94</age><sex>0</sex><cat>7</cat><value>3.9432986</value></relativerisk><relativerisk><age>94</age><sex>1</sex><cat>0</cat><value>0.92774796</value></relativerisk><relativerisk><age>94</age><sex>1</sex><cat>1</cat><value>1.2876105</value></relativerisk><relativerisk><age>94</age><sex>1</sex><cat>2</cat><value>2.0635633</value></relativerisk><relativerisk><age>94</age><sex>1</sex><cat>3</cat><value>4.380574</value></relativerisk><relativerisk><age>94</age><sex>1</sex><cat>4</cat><value>0.9066159</value></relativerisk><relativerisk><age>94</age><sex>1</sex><cat>5</cat><value>1.2254915</value></relativerisk><relativerisk><age>94</age><sex>1</sex><cat>6</cat><value>1.8882663</value></relativerisk><relativerisk><age>94</age><sex>1</sex><cat>7</cat><value>3.7534015</value></relativerisk><relativerisk><age>95</age><sex>0</sex><cat>0</cat><value>0.88926846</value></relativerisk><relativerisk><age>95</age><sex>0</sex><cat>1</cat><value>1.2407539</value></relativerisk><relativerisk><age>95</age><sex>0</sex><cat>2</cat><value>2.0568745</value></relativerisk><relativerisk><age>95</age><sex>0</sex><cat>3</cat><value>4.7620454</value></relativerisk><relativerisk><age>95</age><sex>0</sex><cat>4</cat><value>0.87181664</value></relativerisk><relativerisk><age>95</age><sex>0</sex><cat>5</cat><value>1.1835382</value></relativerisk><relativerisk><age>95</age><sex>0</sex><cat>6</cat><value>1.8773885</value></relativerisk><relativerisk><age>95</age><sex>0</sex><cat>7</cat><value>4.0177393</value></relativerisk><relativerisk><age>95</age><sex>1</sex><cat>0</cat><value>0.9259022</value></relativerisk><relativerisk><age>95</age><sex>1</sex><cat>1</cat><value>1.2825445</value></relativerisk><relativerisk><age>95</age><sex>1</sex><cat>2</cat><value>2.0624642</value></relativerisk><relativerisk><age>95</age><sex>1</sex><cat>3</cat><value>4.43223</value></relativerisk><relativerisk><age>95</age><sex>1</sex><cat>4</cat><value>0.904903</value></relativerisk><relativerisk><age>95</age><sex>1</sex><cat>5</cat><value>1.2210125</value></relativerisk><relativerisk><age>95</age><sex>1</sex><cat>6</cat><value>1.8873895</value></relativerisk><relativerisk><age>95</age><sex>1</sex><cat>7</cat><value>3.7931316</value></relativerisk></relrisksfromriskfactor_categorical4p>
