# Supplementary material for: Identification of differences in health impact modelling of salt reduction
Source: PLoS One. 2017 Nov 28;12(11):e0186760. doi: 10.1371/journal.pone.0186760 (PMC5705127; doi:10.1371/journal.pone.0186760)
Supplement: S6 Data — (ZIP) [file pone.0186760.s006.zip › RRframe/Simulations/BibbinsDomingo_approach/parameters/relativeRisk_1_0_IHD.xml]

<?xml version="1.0" encoding="UTF-8" standalone="no"?><relrisksfromriskfactor_categorical4p><relativerisk><age>0</age><sex>0</sex><cat>0</cat><value>0.9542203</value></relativerisk><relativerisk><age>0</age><sex>0</sex><cat>1</cat><value>1.1531653</value></relativerisk><relativerisk><age>0</age><sex>0</sex><cat>2</cat><value>1.6162218</value></relativerisk><relativerisk><age>0</age><sex>0</sex><cat>3</cat><value>2.2812836</value></relativerisk><relativerisk><age>0</age><sex>0</sex><cat>4</cat><value>0.9393175</value></relativerisk><relativerisk><age>0</age><sex>0</sex><cat>5</cat><value>1.1153015</value></relativerisk><relativerisk><age>0</age><sex>0</sex><cat>6</cat><value>1.5055169</value></relativerisk><relativerisk><age>0</age><sex>0</sex><cat>7</cat><value>1.9860628</value></relativerisk><relativerisk><age>0</age><sex>1</sex><cat>0</cat><value>0.8535855</value></relativerisk><relativerisk><age>0</age><sex>1</sex><cat>1</cat><value>1.123659</value></relativerisk><relativerisk><age>0</age><sex>1</sex><cat>2</cat><value>1.676561</value></relativerisk><relativerisk><age>0</age><sex>1</sex><cat>3</cat><value>2.265672</value></relativerisk><relativerisk><age>0</age><sex>1</sex><cat>4</cat><value>0.8456376</value></relativerisk><relativerisk><age>0</age><sex>1</sex><cat>5</cat><value>1.087842</value></relativerisk><relativerisk><age>0</age><sex>1</sex><cat>6</cat><value>1.5740575</value></relativerisk><relativerisk><age>0</age><sex>1</sex><cat>7</cat><value>2.033026</value></relativerisk><relativerisk><age>1</age><sex>0</sex><cat>0</cat><value>0.9542203</value></relativerisk><relativerisk><age>1</age><sex>0</sex><cat>1</cat><value>1.1531653</value></relativerisk><relativerisk><age>1</age><sex>0</sex><cat>2</cat><value>1.6162218</value></relativerisk><relativerisk><age>1</age><sex>0</sex><cat>3</cat><value>2.2812836</value></relativerisk><relativerisk><age>1</age><sex>0</sex><cat>4</cat><value>0.9393175</value></relativerisk><relativerisk><age>1</age><sex>0</sex><cat>5</cat><value>1.1153015</value></relativerisk><relativerisk><age>1</age><sex>0</sex><cat>6</cat><value>1.5055169</value></relativerisk><relativerisk><age>1</age><sex>0</sex><cat>7</cat><value>1.9860628</value></relativerisk><relativerisk><age>1</age><sex>1</sex><cat>0</cat><value>0.8535855</value></relativerisk><relativerisk><age>1</age><sex>1</sex><cat>1</cat><value>1.123659</value></relativerisk><relativerisk><age>1</age><sex>1</sex><cat>2</cat><value>1.676561</value></relativerisk><relativerisk><age>1</age><sex>1</sex><cat>3</cat><value>2.265672</value></relativerisk><relativerisk><age>1</age><sex>1</sex><cat>4</cat><value>0.8456376</value></relativerisk><relativerisk><age>1</age><sex>1</sex><cat>5</cat><value>1.087842</value></relativerisk><relativerisk><age>1</age><sex>1</sex><cat>6</cat><value>1.5740575</value></relativerisk><relativerisk><age>1</age><sex>1</sex><cat>7</cat><value>2.033026</value></relativerisk><relativerisk><age>2</age><sex>0</sex><cat>0</cat><value>0.9542203</value></relativerisk><relativerisk><age>2</age><sex>0</sex><cat>1</cat><value>1.1531653</value></relativerisk><relativerisk><age>2</age><sex>0</sex><cat>2</cat><value>1.6162218</value></relativerisk><relativerisk><age>2</age><sex>0</sex><cat>3</cat><value>2.2812836</value></relativerisk><relativerisk><age>2</age><sex>0</sex><cat>4</cat><value>0.9393175</value></relativerisk><relativerisk><age>2</age><sex>0</sex><cat>5</cat><value>1.1153015</value></relativerisk><relativerisk><age>2</age><sex>0</sex><cat>6</cat><value>1.5055169</value></relativerisk><relativerisk><age>2</age><sex>0</sex><cat>7</cat><value>1.9860628</value></relativerisk><relativerisk><age>2</age><sex>1</sex><cat>0</cat><value>0.8535855</value></relativerisk><relativerisk><age>2</age><sex>1</sex><cat>1</cat><value>1.123659</value></relativerisk><relativerisk><age>2</age><sex>1</sex><cat>2</cat><value>1.676561</value></relativerisk><relativerisk><age>2</age><sex>1</sex><cat>3</cat><value>2.265672</value></relativerisk><relativerisk><age>2</age><sex>1</sex><cat>4</cat><value>0.8456376</value></relativerisk><relativerisk><age>2</age><sex>1</sex><cat>5</cat><value>1.087842</value></relativerisk><relativerisk><age>2</age><sex>1</sex><cat>6</cat><value>1.5740575</value></relativerisk><relativerisk><age>2</age><sex>1</sex><cat>7</cat><value>2.033026</value></relativerisk><relativerisk><age>3</age><sex>0</sex><cat>0</cat><value>0.9542203</value></relativerisk><relativerisk><age>3</age><sex>0</sex><cat>1</cat><value>1.1531653</value></relativerisk><relativerisk><age>3</age><sex>0</sex><cat>2</cat><value>1.6162218</value></relativerisk><relativerisk><age>3</age><sex>0</sex><cat>3</cat><value>2.2812836</value></relativerisk><relativerisk><age>3</age><sex>0</sex><cat>4</cat><value>0.9393175</value></relativerisk><relativerisk><age>3</age><sex>0</sex><cat>5</cat><value>1.1153015</value></relativerisk><relativerisk><age>3</age><sex>0</sex><cat>6</cat><value>1.5055169</value></relativerisk><relativerisk><age>3</age><sex>0</sex><cat>7</cat><value>1.9860628</value></relativerisk><relativerisk><age>3</age><sex>1</sex><cat>0</cat><value>0.8535855</value></relativerisk><relativerisk><age>3</age><sex>1</sex><cat>1</cat><value>1.123659</value></relativerisk><relativerisk><age>3</age><sex>1</sex><cat>2</cat><value>1.676561</value></relativerisk><relativerisk><age>3</age><sex>1</sex><cat>3</cat><value>2.265672</value></relativerisk><relativerisk><age>3</age><sex>1</sex><cat>4</cat><value>0.8456376</value></relativerisk><relativerisk><age>3</age><sex>1</sex><cat>5</cat><value>1.087842</value></relativerisk><relativerisk><age>3</age><sex>1</sex><cat>6</cat><value>1.5740575</value></relativerisk><relativerisk><age>3</age><sex>1</sex><cat>7</cat><value>2.033026</value></relativerisk><relativerisk><age>4</age><sex>0</sex><cat>0</cat><value>0.9542203</value></relativerisk><relativerisk><age>4</age><sex>0</sex><cat>1</cat><value>1.1531653</value></relativerisk><relativerisk><age>4</age><sex>0</sex><cat>2</cat><value>1.6162218</value></relativerisk><relativerisk><age>4</age><sex>0</sex><cat>3</cat><value>2.2812836</value></relativerisk><relativerisk><age>4</age><sex>0</sex><cat>4</cat><value>0.9393175</value></relativerisk><relativerisk><age>4</age><sex>0</sex><cat>5</cat><value>1.1153015</value></relativerisk><relativerisk><age>4</age><sex>0</sex><cat>6</cat><value>1.5055169</value></relativerisk><relativerisk><age>4</age><sex>0</sex><cat>7</cat><value>1.9860628</value></relativerisk><relativerisk><age>4</age><sex>1</sex><cat>0</cat><value>0.8535855</value></relativerisk><relativerisk><age>4</age><sex>1</sex><cat>1</cat><value>1.123659</value></relativerisk><relativerisk><age>4</age><sex>1</sex><cat>2</cat><value>1.676561</value></relativerisk><relativerisk><age>4</age><sex>1</sex><cat>3</cat><value>2.265672</value></relativerisk><relativerisk><age>4</age><sex>1</sex><cat>4</cat><value>0.8456376</value></relativerisk><relativerisk><age>4</age><sex>1</sex><cat>5</cat><value>1.087842</value></relativerisk><relativerisk><age>4</age><sex>1</sex><cat>6</cat><value>1.5740575</value></relativerisk><relativerisk><age>4</age><sex>1</sex><cat>7</cat><value>2.033026</value></relativerisk><relativerisk><age>5</age><sex>0</sex><cat>0</cat><value>0.9542203</value></relativerisk><relativerisk><age>5</age><sex>0</sex><cat>1</cat><value>1.1531653</value></relativerisk><relativerisk><age>5</age><sex>0</sex><cat>2</cat><value>1.6162218</value></relativerisk><relativerisk><age>5</age><sex>0</sex><cat>3</cat><value>2.2812836</value></relativerisk><relativerisk><age>5</age><sex>0</sex><cat>4</cat><value>0.9393175</value></relativerisk><relativerisk><age>5</age><sex>0</sex><cat>5</cat><value>1.1153015</value></relativerisk><relativerisk><age>5</age><sex>0</sex><cat>6</cat><value>1.5055169</value></relativerisk><relativerisk><age>5</age><sex>0</sex><cat>7</cat><value>1.9860628</value></relativerisk><relativerisk><age>5</age><sex>1</sex><cat>0</cat><value>0.8535855</value></relativerisk><relativerisk><age>5</age><sex>1</sex><cat>1</cat><value>1.123659</value></relativerisk><relativerisk><age>5</age><sex>1</sex><cat>2</cat><value>1.676561</value></relativerisk><relativerisk><age>5</age><sex>1</sex><cat>3</cat><value>2.265672</value></relativerisk><relativerisk><age>5</age><sex>1</sex><cat>4</cat><value>0.8456376</value></relativerisk><relativerisk><age>5</age><sex>1</sex><cat>5</cat><value>1.087842</value></relativerisk><relativerisk><age>5</age><sex>1</sex><cat>6</cat><value>1.5740575</value></relativerisk><relativerisk><age>5</age><sex>1</sex><cat>7</cat><value>2.033026</value></relativerisk><relativerisk><age>6</age><sex>0</sex><cat>0</cat><value>0.9542203</value></relativerisk><relativerisk><age>6</age><sex>0</sex><cat>1</cat><value>1.1531653</value></relativerisk><relativerisk><age>6</age><sex>0</sex><cat>2</cat><value>1.6162218</value></relativerisk><relativerisk><age>6</age><sex>0</sex><cat>3</cat><value>2.2812836</value></relativerisk><relativerisk><age>6</age><sex>0</sex><cat>4</cat><value>0.9393175</value></relativerisk><relativerisk><age>6</age><sex>0</sex><cat>5</cat><value>1.1153015</value></relativerisk><relativerisk><age>6</age><sex>0</sex><cat>6</cat><value>1.5055169</value></relativerisk><relativerisk><age>6</age><sex>0</sex><cat>7</cat><value>1.9860628</value></relativerisk><relativerisk><age>6</age><sex>1</sex><cat>0</cat><value>0.8535855</value></relativerisk><relativerisk><age>6</age><sex>1</sex><cat>1</cat><value>1.123659</value></relativerisk><relativerisk><age>6</age><sex>1</sex><cat>2</cat><value>1.676561</value></relativerisk><relativerisk><age>6</age><sex>1</sex><cat>3</cat><value>2.265672</value></relativerisk><relativerisk><age>6</age><sex>1</sex><cat>4</cat><value>0.8456376</value></relativerisk><relativerisk><age>6</age><sex>1</sex><cat>5</cat><value>1.087842</value></relativerisk><relativerisk><age>6</age><sex>1</sex><cat>6</cat><value>1.5740575</value></relativerisk><relativerisk><age>6</age><sex>1</sex><cat>7</cat><value>2.033026</value></relativerisk><relativerisk><age>7</age><sex>0</sex><cat>0</cat><value>0.9542203</value></relativerisk><relativerisk><age>7</age><sex>0</sex><cat>1</cat><value>1.1531653</value></relativerisk><relativerisk><age>7</age><sex>0</sex><cat>2</cat><value>1.6162218</value></relativerisk><relativerisk><age>7</age><sex>0</sex><cat>3</cat><value>2.2812836</value></relativerisk><relativerisk><age>7</age><sex>0</sex><cat>4</cat><value>0.9393175</value></relativerisk><relativerisk><age>7</age><sex>0</sex><cat>5</cat><value>1.1153015</value></relativerisk><relativerisk><age>7</age><sex>0</sex><cat>6</cat><value>1.5055169</value></relativerisk><relativerisk><age>7</age><sex>0</sex><cat>7</cat><value>1.9860628</value></relativerisk><relativerisk><age>7</age><sex>1</sex><cat>0</cat><value>0.8535855</value></relativerisk><relativerisk><age>7</age><sex>1</sex><cat>1</cat><value>1.123659</value></relativerisk><relativerisk><age>7</age><sex>1</sex><cat>2</cat><value>1.676561</value></relativerisk><relativerisk><age>7</age><sex>1</sex><cat>3</cat><value>2.265672</value></relativerisk><relativerisk><age>7</age><sex>1</sex><cat>4</cat><value>0.8456376</value></relativerisk><relativerisk><age>7</age><sex>1</sex><cat>5</cat><value>1.087842</value></relativerisk><relativerisk><age>7</age><sex>1</sex><cat>6</cat><value>1.5740575</value></relativerisk><relativerisk><age>7</age><sex>1</sex><cat>7</cat><value>2.033026</value></relativerisk><relativerisk><age>8</age><sex>0</sex><cat>0</cat><value>0.9542203</value></relativerisk><relativerisk><age>8</age><sex>0</sex><cat>1</cat><value>1.1531653</value></relativerisk><relativerisk><age>8</age><sex>0</sex><cat>2</cat><value>1.6162218</value></relativerisk><relativerisk><age>8</age><sex>0</sex><cat>3</cat><value>2.2812836</value></relativerisk><relativerisk><age>8</age><sex>0</sex><cat>4</cat><value>0.9393175</value></relativerisk><relativerisk><age>8</age><sex>0</sex><cat>5</cat><value>1.1153015</value></relativerisk><relativerisk><age>8</age><sex>0</sex><cat>6</cat><value>1.5055169</value></relativerisk><relativerisk><age>8</age><sex>0</sex><cat>7</cat><value>1.9860628</value></relativerisk><relativerisk><age>8</age><sex>1</sex><cat>0</cat><value>0.8535855</value></relativerisk><relativerisk><age>8</age><sex>1</sex><cat>1</cat><value>1.123659</value></relativerisk><relativerisk><age>8</age><sex>1</sex><cat>2</cat><value>1.676561</value></relativerisk><relativerisk><age>8</age><sex>1</sex><cat>3</cat><value>2.265672</value></relativerisk><relativerisk><age>8</age><sex>1</sex><cat>4</cat><value>0.8456376</value></relativerisk><relativerisk><age>8</age><sex>1</sex><cat>5</cat><value>1.087842</value></relativerisk><relativerisk><age>8</age><sex>1</sex><cat>6</cat><value>1.5740575</value></relativerisk><relativerisk><age>8</age><sex>1</sex><cat>7</cat><value>2.033026</value></relativerisk><relativerisk><age>9</age><sex>0</sex><cat>0</cat><value>0.9542203</value></relativerisk><relativerisk><age>9</age><sex>0</sex><cat>1</cat><value>1.1531653</value></relativerisk><relativerisk><age>9</age><sex>0</sex><cat>2</cat><value>1.6162218</value></relativerisk><relativerisk><age>9</age><sex>0</sex><cat>3</cat><value>2.2812836</value></relativerisk><relativerisk><age>9</age><sex>0</sex><cat>4</cat><value>0.9393175</value></relativerisk><relativerisk><age>9</age><sex>0</sex><cat>5</cat><value>1.1153015</value></relativerisk><relativerisk><age>9</age><sex>0</sex><cat>6</cat><value>1.5055169</value></relativerisk><relativerisk><age>9</age><sex>0</sex><cat>7</cat><value>1.9860628</value></relativerisk><relativerisk><age>9</age><sex>1</sex><cat>0</cat><value>0.8535855</value></relativerisk><relativerisk><age>9</age><sex>1</sex><cat>1</cat><value>1.123659</value></relativerisk><relativerisk><age>9</age><sex>1</sex><cat>2</cat><value>1.676561</value></relativerisk><relativerisk><age>9</age><sex>1</sex><cat>3</cat><value>2.265672</value></relativerisk><relativerisk><age>9</age><sex>1</sex><cat>4</cat><value>0.8456376</value></relativerisk><relativerisk><age>9</age><sex>1</sex><cat>5</cat><value>1.087842</value></relativerisk><relativerisk><age>9</age><sex>1</sex><cat>6</cat><value>1.5740575</value></relativerisk><relativerisk><age>9</age><sex>1</sex><cat>7</cat><value>2.033026</value></relativerisk><relativerisk><age>10</age><sex>0</sex><cat>0</cat><value>0.9542203</value></relativerisk><relativerisk><age>10</age><sex>0</sex><cat>1</cat><value>1.1531653</value></relativerisk><relativerisk><age>10</age><sex>0</sex><cat>2</cat><value>1.6162218</value></relativerisk><relativerisk><age>10</age><sex>0</sex><cat>3</cat><value>2.2812836</value></relativerisk><relativerisk><age>10</age><sex>0</sex><cat>4</cat><value>0.9393175</value></relativerisk><relativerisk><age>10</age><sex>0</sex><cat>5</cat><value>1.1153015</value></relativerisk><relativerisk><age>10</age><sex>0</sex><cat>6</cat><value>1.5055169</value></relativerisk><relativerisk><age>10</age><sex>0</sex><cat>7</cat><value>1.9860628</value></relativerisk><relativerisk><age>10</age><sex>1</sex><cat>0</cat><value>0.8535855</value></relativerisk><relativerisk><age>10</age><sex>1</sex><cat>1</cat><value>1.123659</value></relativerisk><relativerisk><age>10</age><sex>1</sex><cat>2</cat><value>1.676561</value></relativerisk><relativerisk><age>10</age><sex>1</sex><cat>3</cat><value>2.265672</value></relativerisk><relativerisk><age>10</age><sex>1</sex><cat>4</cat><value>0.8456376</value></relativerisk><relativerisk><age>10</age><sex>1</sex><cat>5</cat><value>1.087842</value></relativerisk><relativerisk><age>10</age><sex>1</sex><cat>6</cat><value>1.5740575</value></relativerisk><relativerisk><age>10</age><sex>1</sex><cat>7</cat><value>2.033026</value></relativerisk><relativerisk><age>11</age><sex>0</sex><cat>0</cat><value>0.9542203</value></relativerisk><relativerisk><age>11</age><sex>0</sex><cat>1</cat><value>1.1531653</value></relativerisk><relativerisk><age>11</age><sex>0</sex><cat>2</cat><value>1.6162218</value></relativerisk><relativerisk><age>11</age><sex>0</sex><cat>3</cat><value>2.2812836</value></relativerisk><relativerisk><age>11</age><sex>0</sex><cat>4</cat><value>0.9393175</value></relativerisk><relativerisk><age>11</age><sex>0</sex><cat>5</cat><value>1.1153015</value></relativerisk><relativerisk><age>11</age><sex>0</sex><cat>6</cat><value>1.5055169</value></relativerisk><relativerisk><age>11</age><sex>0</sex><cat>7</cat><value>1.9860628</value></relativerisk><relativerisk><age>11</age><sex>1</sex><cat>0</cat><value>0.8535855</value></relativerisk><relativerisk><age>11</age><sex>1</sex><cat>1</cat><value>1.123659</value></relativerisk><relativerisk><age>11</age><sex>1</sex><cat>2</cat><value>1.676561</value></relativerisk><relativerisk><age>11</age><sex>1</sex><cat>3</cat><value>2.265672</value></relativerisk><relativerisk><age>11</age><sex>1</sex><cat>4</cat><value>0.8456376</value></relativerisk><relativerisk><age>11</age><sex>1</sex><cat>5</cat><value>1.087842</value></relativerisk><relativerisk><age>11</age><sex>1</sex><cat>6</cat><value>1.5740575</value></relativerisk><relativerisk><age>11</age><sex>1</sex><cat>7</cat><value>2.033026</value></relativerisk><relativerisk><age>12</age><sex>0</sex><cat>0</cat><value>0.9542203</value></relativerisk><relativerisk><age>12</age><sex>0</sex><cat>1</cat><value>1.1531653</value></relativerisk><relativerisk><age>12</age><sex>0</sex><cat>2</cat><value>1.6162218</value></relativerisk><relativerisk><age>12</age><sex>0</sex><cat>3</cat><value>2.2812836</value></relativerisk><relativerisk><age>12</age><sex>0</sex><cat>4</cat><value>0.9393175</value></relativerisk><relativerisk><age>12</age><sex>0</sex><cat>5</cat><value>1.1153015</value></relativerisk><relativerisk><age>12</age><sex>0</sex><cat>6</cat><value>1.5055169</value></relativerisk><relativerisk><age>12</age><sex>0</sex><cat>7</cat><value>1.9860628</value></relativerisk><relativerisk><age>12</age><sex>1</sex><cat>0</cat><value>0.8535855</value></relativerisk><relativerisk><age>12</age><sex>1</sex><cat>1</cat><value>1.123659</value></relativerisk><relativerisk><age>12</age><sex>1</sex><cat>2</cat><value>1.676561</value></relativerisk><relativerisk><age>12</age><sex>1</sex><cat>3</cat><value>2.265672</value></relativerisk><relativerisk><age>12</age><sex>1</sex><cat>4</cat><value>0.8456376</value></relativerisk><relativerisk><age>12</age><sex>1</sex><cat>5</cat><value>1.087842</value></relativerisk><relativerisk><age>12</age><sex>1</sex><cat>6</cat><value>1.5740575</value></relativerisk><relativerisk><age>12</age><sex>1</sex><cat>7</cat><value>2.033026</value></relativerisk><relativerisk><age>13</age><sex>0</sex><cat>0</cat><value>0.9542203</value></relativerisk><relativerisk><age>13</age><sex>0</sex><cat>1</cat><value>1.1531653</value></relativerisk><relativerisk><age>13</age><sex>0</sex><cat>2</cat><value>1.6162218</value></relativerisk><relativerisk><age>13</age><sex>0</sex><cat>3</cat><value>2.2812836</value></relativerisk><relativerisk><age>13</age><sex>0</sex><cat>4</cat><value>0.9393175</value></relativerisk><relativerisk><age>13</age><sex>0</sex><cat>5</cat><value>1.1153015</value></relativerisk><relativerisk><age>13</age><sex>0</sex><cat>6</cat><value>1.5055169</value></relativerisk><relativerisk><age>13</age><sex>0</sex><cat>7</cat><value>1.9860628</value></relativerisk><relativerisk><age>13</age><sex>1</sex><cat>0</cat><value>0.8535855</value></relativerisk><relativerisk><age>13</age><sex>1</sex><cat>1</cat><value>1.123659</value></relativerisk><relativerisk><age>13</age><sex>1</sex><cat>2</cat><value>1.676561</value></relativerisk><relativerisk><age>13</age><sex>1</sex><cat>3</cat><value>2.265672</value></relativerisk><relativerisk><age>13</age><sex>1</sex><cat>4</cat><value>0.8456376</value></relativerisk><relativerisk><age>13</age><sex>1</sex><cat>5</cat><value>1.087842</value></relativerisk><relativerisk><age>13</age><sex>1</sex><cat>6</cat><value>1.5740575</value></relativerisk><relativerisk><age>13</age><sex>1</sex><cat>7</cat><value>2.033026</value></relativerisk><relativerisk><age>14</age><sex>0</sex><cat>0</cat><value>0.9542203</value></relativerisk><relativerisk><age>14</age><sex>0</sex><cat>1</cat><value>1.1531653</value></relativerisk><relativerisk><age>14</age><sex>0</sex><cat>2</cat><value>1.6162218</value></relativerisk><relativerisk><age>14</age><sex>0</sex><cat>3</cat><value>2.2812836</value></relativerisk><relativerisk><age>14</age><sex>0</sex><cat>4</cat><value>0.9393175</value></relativerisk><relativerisk><age>14</age><sex>0</sex><cat>5</cat><value>1.1153015</value></relativerisk><relativerisk><age>14</age><sex>0</sex><cat>6</cat><value>1.5055169</value></relativerisk><relativerisk><age>14</age><sex>0</sex><cat>7</cat><value>1.9860628</value></relativerisk><relativerisk><age>14</age><sex>1</sex><cat>0</cat><value>0.8535855</value></relativerisk><relativerisk><age>14</age><sex>1</sex><cat>1</cat><value>1.123659</value></relativerisk><relativerisk><age>14</age><sex>1</sex><cat>2</cat><value>1.676561</value></relativerisk><relativerisk><age>14</age><sex>1</sex><cat>3</cat><value>2.265672</value></relativerisk><relativerisk><age>14</age><sex>1</sex><cat>4</cat><value>0.8456376</value></relativerisk><relativerisk><age>14</age><sex>1</sex><cat>5</cat><value>1.087842</value></relativerisk><relativerisk><age>14</age><sex>1</sex><cat>6</cat><value>1.5740575</value></relativerisk><relativerisk><age>14</age><sex>1</sex><cat>7</cat><value>2.033026</value></relativerisk><relativerisk><age>15</age><sex>0</sex><cat>0</cat><value>0.9542203</value></relativerisk><relativerisk><age>15</age><sex>0</sex><cat>1</cat><value>1.1531653</value></relativerisk><relativerisk><age>15</age><sex>0</sex><cat>2</cat><value>1.6162218</value></relativerisk><relativerisk><age>15</age><sex>0</sex><cat>3</cat><value>2.2812836</value></relativerisk><relativerisk><age>15</age><sex>0</sex><cat>4</cat><value>0.9393175</value></relativerisk><relativerisk><age>15</age><sex>0</sex><cat>5</cat><value>1.1153015</value></relativerisk><relativerisk><age>15</age><sex>0</sex><cat>6</cat><value>1.5055169</value></relativerisk><relativerisk><age>15</age><sex>0</sex><cat>7</cat><value>1.9860628</value></relativerisk><relativerisk><age>15</age><sex>1</sex><cat>0</cat><value>0.8535855</value></relativerisk><relativerisk><age>15</age><sex>1</sex><cat>1</cat><value>1.123659</value></relativerisk><relativerisk><age>15</age><sex>1</sex><cat>2</cat><value>1.676561</value></relativerisk><relativerisk><age>15</age><sex>1</sex><cat>3</cat><value>2.265672</value></relativerisk><relativerisk><age>15</age><sex>1</sex><cat>4</cat><value>0.8456376</value></relativerisk><relativerisk><age>15</age><sex>1</sex><cat>5</cat><value>1.087842</value></relativerisk><relativerisk><age>15</age><sex>1</sex><cat>6</cat><value>1.5740575</value></relativerisk><relativerisk><age>15</age><sex>1</sex><cat>7</cat><value>2.033026</value></relativerisk><relativerisk><age>16</age><sex>0</sex><cat>0</cat><value>0.9542203</value></relativerisk><relativerisk><age>16</age><sex>0</sex><cat>1</cat><value>1.1531653</value></relativerisk><relativerisk><age>16</age><sex>0</sex><cat>2</cat><value>1.6162218</value></relativerisk><relativerisk><age>16</age><sex>0</sex><cat>3</cat><value>2.2812836</value></relativerisk><relativerisk><age>16</age><sex>0</sex><cat>4</cat><value>0.9393175</value></relativerisk><relativerisk><age>16</age><sex>0</sex><cat>5</cat><value>1.1153015</value></relativerisk><relativerisk><age>16</age><sex>0</sex><cat>6</cat><value>1.5055169</value></relativerisk><relativerisk><age>16</age><sex>0</sex><cat>7</cat><value>1.9860628</value></relativerisk><relativerisk><age>16</age><sex>1</sex><cat>0</cat><value>0.8535855</value></relativerisk><relativerisk><age>16</age><sex>1</sex><cat>1</cat><value>1.123659</value></relativerisk><relativerisk><age>16</age><sex>1</sex><cat>2</cat><value>1.676561</value></relativerisk><relativerisk><age>16</age><sex>1</sex><cat>3</cat><value>2.265672</value></relativerisk><relativerisk><age>16</age><sex>1</sex><cat>4</cat><value>0.8456376</value></relativerisk><relativerisk><age>16</age><sex>1</sex><cat>5</cat><value>1.087842</value></relativerisk><relativerisk><age>16</age><sex>1</sex><cat>6</cat><value>1.5740575</value></relativerisk><relativerisk><age>16</age><sex>1</sex><cat>7</cat><value>2.033026</value></relativerisk><relativerisk><age>17</age><sex>0</sex><cat>0</cat><value>0.9542203</value></relativerisk><relativerisk><age>17</age><sex>0</sex><cat>1</cat><value>1.1531653</value></relativerisk><relativerisk><age>17</age><sex>0</sex><cat>2</cat><value>1.6162218</value></relativerisk><relativerisk><age>17</age><sex>0</sex><cat>3</cat><value>2.2812836</value></relativerisk><relativerisk><age>17</age><sex>0</sex><cat>4</cat><value>0.9393175</value></relativerisk><relativerisk><age>17</age><sex>0</sex><cat>5</cat><value>1.1153015</value></relativerisk><relativerisk><age>17</age><sex>0</sex><cat>6</cat><value>1.5055169</value></relativerisk><relativerisk><age>17</age><sex>0</sex><cat>7</cat><value>1.9860628</value></relativerisk><relativerisk><age>17</age><sex>1</sex><cat>0</cat><value>0.8535855</value></relativerisk><relativerisk><age>17</age><sex>1</sex><cat>1</cat><value>1.123659</value></relativerisk><relativerisk><age>17</age><sex>1</sex><cat>2</cat><value>1.676561</value></relativerisk><relativerisk><age>17</age><sex>1</sex><cat>3</cat><value>2.265672</value></relativerisk><relativerisk><age>17</age><sex>1</sex><cat>4</cat><value>0.8456376</value></relativerisk><relativerisk><age>17</age><sex>1</sex><cat>5</cat><value>1.087842</value></relativerisk><relativerisk><age>17</age><sex>1</sex><cat>6</cat><value>1.5740575</value></relativerisk><relativerisk><age>17</age><sex>1</sex><cat>7</cat><value>2.033026</value></relativerisk><relativerisk><age>18</age><sex>0</sex><cat>0</cat><value>0.9542203</value></relativerisk><relativerisk><age>18</age><sex>0</sex><cat>1</cat><value>1.1531653</value></relativerisk><relativerisk><age>18</age><sex>0</sex><cat>2</cat><value>1.6162218</value></relativerisk><relativerisk><age>18</age><sex>0</sex><cat>3</cat><value>2.2812836</value></relativerisk><relativerisk><age>18</age><sex>0</sex><cat>4</cat><value>0.9393175</value></relativerisk><relativerisk><age>18</age><sex>0</sex><cat>5</cat><value>1.1153015</value></relativerisk><relativerisk><age>18</age><sex>0</sex><cat>6</cat><value>1.5055169</value></relativerisk><relativerisk><age>18</age><sex>0</sex><cat>7</cat><value>1.9860628</value></relativerisk><relativerisk><age>18</age><sex>1</sex><cat>0</cat><value>0.8535855</value></relativerisk><relativerisk><age>18</age><sex>1</sex><cat>1</cat><value>1.123659</value></relativerisk><relativerisk><age>18</age><sex>1</sex><cat>2</cat><value>1.676561</value></relativerisk><relativerisk><age>18</age><sex>1</sex><cat>3</cat><value>2.265672</value></relativerisk><relativerisk><age>18</age><sex>1</sex><cat>4</cat><value>0.8456376</value></relativerisk><relativerisk><age>18</age><sex>1</sex><cat>5</cat><value>1.087842</value></relativerisk><relativerisk><age>18</age><sex>1</sex><cat>6</cat><value>1.5740575</value></relativerisk><relativerisk><age>18</age><sex>1</sex><cat>7</cat><value>2.033026</value></relativerisk><relativerisk><age>19</age><sex>0</sex><cat>0</cat><value>0.9542203</value></relativerisk><relativerisk><age>19</age><sex>0</sex><cat>1</cat><value>1.1531653</value></relativerisk><relativerisk><age>19</age><sex>0</sex><cat>2</cat><value>1.6162218</value></relativerisk><relativerisk><age>19</age><sex>0</sex><cat>3</cat><value>2.2812836</value></relativerisk><relativerisk><age>19</age><sex>0</sex><cat>4</cat><value>0.9393175</value></relativerisk><relativerisk><age>19</age><sex>0</sex><cat>5</cat><value>1.1153015</value></relativerisk><relativerisk><age>19</age><sex>0</sex><cat>6</cat><value>1.5055169</value></relativerisk><relativerisk><age>19</age><sex>0</sex><cat>7</cat><value>1.9860628</value></relativerisk><relativerisk><age>19</age><sex>1</sex><cat>0</cat><value>0.8535855</value></relativerisk><relativerisk><age>19</age><sex>1</sex><cat>1</cat><value>1.123659</value></relativerisk><relativerisk><age>19</age><sex>1</sex><cat>2</cat><value>1.676561</value></relativerisk><relativerisk><age>19</age><sex>1</sex><cat>3</cat><value>2.265672</value></relativerisk><relativerisk><age>19</age><sex>1</sex><cat>4</cat><value>0.8456376</value></relativerisk><relativerisk><age>19</age><sex>1</sex><cat>5</cat><value>1.087842</value></relativerisk><relativerisk><age>19</age><sex>1</sex><cat>6</cat><value>1.5740575</value></relativerisk><relativerisk><age>19</age><sex>1</sex><cat>7</cat><value>2.033026</value></relativerisk><relativerisk><age>20</age><sex>0</sex><cat>0</cat><value>0.9542203</value></relativerisk><relativerisk><age>20</age><sex>0</sex><cat>1</cat><value>1.1531653</value></relativerisk><relativerisk><age>20</age><sex>0</sex><cat>2</cat><value>1.6162218</value></relativerisk><relativerisk><age>20</age><sex>0</sex><cat>3</cat><value>2.2812836</value></relativerisk><relativerisk><age>20</age><sex>0</sex><cat>4</cat><value>0.9393175</value></relativerisk><relativerisk><age>20</age><sex>0</sex><cat>5</cat><value>1.1153015</value></relativerisk><relativerisk><age>20</age><sex>0</sex><cat>6</cat><value>1.5055169</value></relativerisk><relativerisk><age>20</age><sex>0</sex><cat>7</cat><value>1.9860628</value></relativerisk><relativerisk><age>20</age><sex>1</sex><cat>0</cat><value>0.8535855</value></relativerisk><relativerisk><age>20</age><sex>1</sex><cat>1</cat><value>1.123659</value></relativerisk><relativerisk><age>20</age><sex>1</sex><cat>2</cat><value>1.676561</value></relativerisk><relativerisk><age>20</age><sex>1</sex><cat>3</cat><value>2.265672</value></relativerisk><relativerisk><age>20</age><sex>1</sex><cat>4</cat><value>0.8456376</value></relativerisk><relativerisk><age>20</age><sex>1</sex><cat>5</cat><value>1.087842</value></relativerisk><relativerisk><age>20</age><sex>1</sex><cat>6</cat><value>1.5740575</value></relativerisk><relativerisk><age>20</age><sex>1</sex><cat>7</cat><value>2.033026</value></relativerisk><relativerisk><age>21</age><sex>0</sex><cat>0</cat><value>0.9542203</value></relativerisk><relativerisk><age>21</age><sex>0</sex><cat>1</cat><value>1.1531653</value></relativerisk><relativerisk><age>21</age><sex>0</sex><cat>2</cat><value>1.6162218</value></relativerisk><relativerisk><age>21</age><sex>0</sex><cat>3</cat><value>2.2812836</value></relativerisk><relativerisk><age>21</age><sex>0</sex><cat>4</cat><value>0.9393175</value></relativerisk><relativerisk><age>21</age><sex>0</sex><cat>5</cat><value>1.1153015</value></relativerisk><relativerisk><age>21</age><sex>0</sex><cat>6</cat><value>1.5055169</value></relativerisk><relativerisk><age>21</age><sex>0</sex><cat>7</cat><value>1.9860628</value></relativerisk><relativerisk><age>21</age><sex>1</sex><cat>0</cat><value>0.8535855</value></relativerisk><relativerisk><age>21</age><sex>1</sex><cat>1</cat><value>1.123659</value></relativerisk><relativerisk><age>21</age><sex>1</sex><cat>2</cat><value>1.676561</value></relativerisk><relativerisk><age>21</age><sex>1</sex><cat>3</cat><value>2.265672</value></relativerisk><relativerisk><age>21</age><sex>1</sex><cat>4</cat><value>0.8456376</value></relativerisk><relativerisk><age>21</age><sex>1</sex><cat>5</cat><value>1.087842</value></relativerisk><relativerisk><age>21</age><sex>1</sex><cat>6</cat><value>1.5740575</value></relativerisk><relativerisk><age>21</age><sex>1</sex><cat>7</cat><value>2.033026</value></relativerisk><relativerisk><age>22</age><sex>0</sex><cat>0</cat><value>0.9542203</value></relativerisk><relativerisk><age>22</age><sex>0</sex><cat>1</cat><value>1.1531653</value></relativerisk><relativerisk><age>22</age><sex>0</sex><cat>2</cat><value>1.6162218</value></relativerisk><relativerisk><age>22</age><sex>0</sex><cat>3</cat><value>2.2812836</value></relativerisk><relativerisk><age>22</age><sex>0</sex><cat>4</cat><value>0.9393175</value></relativerisk><relativerisk><age>22</age><sex>0</sex><cat>5</cat><value>1.1153015</value></relativerisk><relativerisk><age>22</age><sex>0</sex><cat>6</cat><value>1.5055169</value></relativerisk><relativerisk><age>22</age><sex>0</sex><cat>7</cat><value>1.9860628</value></relativerisk><relativerisk><age>22</age><sex>1</sex><cat>0</cat><value>0.8535855</value></relativerisk><relativerisk><age>22</age><sex>1</sex><cat>1</cat><value>1.123659</value></relativerisk><relativerisk><age>22</age><sex>1</sex><cat>2</cat><value>1.676561</value></relativerisk><relativerisk><age>22</age><sex>1</sex><cat>3</cat><value>2.265672</value></relativerisk><relativerisk><age>22</age><sex>1</sex><cat>4</cat><value>0.8456376</value></relativerisk><relativerisk><age>22</age><sex>1</sex><cat>5</cat><value>1.087842</value></relativerisk><relativerisk><age>22</age><sex>1</sex><cat>6</cat><value>1.5740575</value></relativerisk><relativerisk><age>22</age><sex>1</sex><cat>7</cat><value>2.033026</value></relativerisk><relativerisk><age>23</age><sex>0</sex><cat>0</cat><value>0.9542203</value></relativerisk><relativerisk><age>23</age><sex>0</sex><cat>1</cat><value>1.1531653</value></relativerisk><relativerisk><age>23</age><sex>0</sex><cat>2</cat><value>1.6162218</value></relativerisk><relativerisk><age>23</age><sex>0</sex><cat>3</cat><value>2.2812836</value></relativerisk><relativerisk><age>23</age><sex>0</sex><cat>4</cat><value>0.9393175</value></relativerisk><relativerisk><age>23</age><sex>0</sex><cat>5</cat><value>1.1153015</value></relativerisk><relativerisk><age>23</age><sex>0</sex><cat>6</cat><value>1.5055169</value></relativerisk><relativerisk><age>23</age><sex>0</sex><cat>7</cat><value>1.9860628</value></relativerisk><relativerisk><age>23</age><sex>1</sex><cat>0</cat><value>0.8535855</value></relativerisk><relativerisk><age>23</age><sex>1</sex><cat>1</cat><value>1.123659</value></relativerisk><relativerisk><age>23</age><sex>1</sex><cat>2</cat><value>1.676561</value></relativerisk><relativerisk><age>23</age><sex>1</sex><cat>3</cat><value>2.265672</value></relativerisk><relativerisk><age>23</age><sex>1</sex><cat>4</cat><value>0.8456376</value></relativerisk><relativerisk><age>23</age><sex>1</sex><cat>5</cat><value>1.087842</value></relativerisk><relativerisk><age>23</age><sex>1</sex><cat>6</cat><value>1.5740575</value></relativerisk><relativerisk><age>23</age><sex>1</sex><cat>7</cat><value>2.033026</value></relativerisk><relativerisk><age>24</age><sex>0</sex><cat>0</cat><value>0.9542203</value></relativerisk><relativerisk><age>24</age><sex>0</sex><cat>1</cat><value>1.1531653</value></relativerisk><relativerisk><age>24</age><sex>0</sex><cat>2</cat><value>1.6162218</value></relativerisk><relativerisk><age>24</age><sex>0</sex><cat>3</cat><value>2.2812836</value></relativerisk><relativerisk><age>24</age><sex>0</sex><cat>4</cat><value>0.9393175</value></relativerisk><relativerisk><age>24</age><sex>0</sex><cat>5</cat><value>1.1153015</value></relativerisk><relativerisk><age>24</age><sex>0</sex><cat>6</cat><value>1.5055169</value></relativerisk><relativerisk><age>24</age><sex>0</sex><cat>7</cat><value>1.9860628</value></relativerisk><relativerisk><age>24</age><sex>1</sex><cat>0</cat><value>0.8535855</value></relativerisk><relativerisk><age>24</age><sex>1</sex><cat>1</cat><value>1.123659</value></relativerisk><relativerisk><age>24</age><sex>1</sex><cat>2</cat><value>1.676561</value></relativerisk><relativerisk><age>24</age><sex>1</sex><cat>3</cat><value>2.265672</value></relativerisk><relativerisk><age>24</age><sex>1</sex><cat>4</cat><value>0.8456376</value></relativerisk><relativerisk><age>24</age><sex>1</sex><cat>5</cat><value>1.087842</value></relativerisk><relativerisk><age>24</age><sex>1</sex><cat>6</cat><value>1.5740575</value></relativerisk><relativerisk><age>24</age><sex>1</sex><cat>7</cat><value>2.033026</value></relativerisk><relativerisk><age>25</age><sex>0</sex><cat>0</cat><value>0.9542203</value></relativerisk><relativerisk><age>25</age><sex>0</sex><cat>1</cat><value>1.1531653</value></relativerisk><relativerisk><age>25</age><sex>0</sex><cat>2</cat><value>1.6162218</value></relativerisk><relativerisk><age>25</age><sex>0</sex><cat>3</cat><value>2.2812836</value></relativerisk><relativerisk><age>25</age><sex>0</sex><cat>4</cat><value>0.9393175</value></relativerisk><relativerisk><age>25</age><sex>0</sex><cat>5</cat><value>1.1153015</value></relativerisk><relativerisk><age>25</age><sex>0</sex><cat>6</cat><value>1.5055169</value></relativerisk><relativerisk><age>25</age><sex>0</sex><cat>7</cat><value>1.9860628</value></relativerisk><relativerisk><age>25</age><sex>1</sex><cat>0</cat><value>0.8535855</value></relativerisk><relativerisk><age>25</age><sex>1</sex><cat>1</cat><value>1.123659</value></relativerisk><relativerisk><age>25</age><sex>1</sex><cat>2</cat><value>1.676561</value></relativerisk><relativerisk><age>25</age><sex>1</sex><cat>3</cat><value>2.265672</value></relativerisk><relativerisk><age>25</age><sex>1</sex><cat>4</cat><value>0.8456376</value></relativerisk><relativerisk><age>25</age><sex>1</sex><cat>5</cat><value>1.087842</value></relativerisk><relativerisk><age>25</age><sex>1</sex><cat>6</cat><value>1.5740575</value></relativerisk><relativerisk><age>25</age><sex>1</sex><cat>7</cat><value>2.033026</value></relativerisk><relativerisk><age>26</age><sex>0</sex><cat>0</cat><value>0.9542203</value></relativerisk><relativerisk><age>26</age><sex>0</sex><cat>1</cat><value>1.1531653</value></relativerisk><relativerisk><age>26</age><sex>0</sex><cat>2</cat><value>1.6162218</value></relativerisk><relativerisk><age>26</age><sex>0</sex><cat>3</cat><value>2.2812836</value></relativerisk><relativerisk><age>26</age><sex>0</sex><cat>4</cat><value>0.9393175</value></relativerisk><relativerisk><age>26</age><sex>0</sex><cat>5</cat><value>1.1153015</value></relativerisk><relativerisk><age>26</age><sex>0</sex><cat>6</cat><value>1.5055169</value></relativerisk><relativerisk><age>26</age><sex>0</sex><cat>7</cat><value>1.9860628</value></relativerisk><relativerisk><age>26</age><sex>1</sex><cat>0</cat><value>0.8535855</value></relativerisk><relativerisk><age>26</age><sex>1</sex><cat>1</cat><value>1.123659</value></relativerisk><relativerisk><age>26</age><sex>1</sex><cat>2</cat><value>1.676561</value></relativerisk><relativerisk><age>26</age><sex>1</sex><cat>3</cat><value>2.265672</value></relativerisk><relativerisk><age>26</age><sex>1</sex><cat>4</cat><value>0.8456376</value></relativerisk><relativerisk><age>26</age><sex>1</sex><cat>5</cat><value>1.087842</value></relativerisk><relativerisk><age>26</age><sex>1</sex><cat>6</cat><value>1.5740575</value></relativerisk><relativerisk><age>26</age><sex>1</sex><cat>7</cat><value>2.033026</value></relativerisk><relativerisk><age>27</age><sex>0</sex><cat>0</cat><value>0.9542203</value></relativerisk><relativerisk><age>27</age><sex>0</sex><cat>1</cat><value>1.1531653</value></relativerisk><relativerisk><age>27</age><sex>0</sex><cat>2</cat><value>1.6162218</value></relativerisk><relativerisk><age>27</age><sex>0</sex><cat>3</cat><value>2.2812836</value></relativerisk><relativerisk><age>27</age><sex>0</sex><cat>4</cat><value>0.9393175</value></relativerisk><relativerisk><age>27</age><sex>0</sex><cat>5</cat><value>1.1153015</value></relativerisk><relativerisk><age>27</age><sex>0</sex><cat>6</cat><value>1.5055169</value></relativerisk><relativerisk><age>27</age><sex>0</sex><cat>7</cat><value>1.9860628</value></relativerisk><relativerisk><age>27</age><sex>1</sex><cat>0</cat><value>0.8535855</value></relativerisk><relativerisk><age>27</age><sex>1</sex><cat>1</cat><value>1.123659</value></relativerisk><relativerisk><age>27</age><sex>1</sex><cat>2</cat><value>1.676561</value></relativerisk><relativerisk><age>27</age><sex>1</sex><cat>3</cat><value>2.265672</value></relativerisk><relativerisk><age>27</age><sex>1</sex><cat>4</cat><value>0.8456376</value></relativerisk><relativerisk><age>27</age><sex>1</sex><cat>5</cat><value>1.087842</value></relativerisk><relativerisk><age>27</age><sex>1</sex><cat>6</cat><value>1.5740575</value></relativerisk><relativerisk><age>27</age><sex>1</sex><cat>7</cat><value>2.033026</value></relativerisk><relativerisk><age>28</age><sex>0</sex><cat>0</cat><value>0.9542203</value></relativerisk><relativerisk><age>28</age><sex>0</sex><cat>1</cat><value>1.1531653</value></relativerisk><relativerisk><age>28</age><sex>0</sex><cat>2</cat><value>1.6162218</value></relativerisk><relativerisk><age>28</age><sex>0</sex><cat>3</cat><value>2.2812836</value></relativerisk><relativerisk><age>28</age><sex>0</sex><cat>4</cat><value>0.9393175</value></relativerisk><relativerisk><age>28</age><sex>0</sex><cat>5</cat><value>1.1153015</value></relativerisk><relativerisk><age>28</age><sex>0</sex><cat>6</cat><value>1.5055169</value></relativerisk><relativerisk><age>28</age><sex>0</sex><cat>7</cat><value>1.9860628</value></relativerisk><relativerisk><age>28</age><sex>1</sex><cat>0</cat><value>0.8535855</value></relativerisk><relativerisk><age>28</age><sex>1</sex><cat>1</cat><value>1.123659</value></relativerisk><relativerisk><age>28</age><sex>1</sex><cat>2</cat><value>1.676561</value></relativerisk><relativerisk><age>28</age><sex>1</sex><cat>3</cat><value>2.265672</value></relativerisk><relativerisk><age>28</age><sex>1</sex><cat>4</cat><value>0.8456376</value></relativerisk><relativerisk><age>28</age><sex>1</sex><cat>5</cat><value>1.087842</value></relativerisk><relativerisk><age>28</age><sex>1</sex><cat>6</cat><value>1.5740575</value></relativerisk><relativerisk><age>28</age><sex>1</sex><cat>7</cat><value>2.033026</value></relativerisk><relativerisk><age>29</age><sex>0</sex><cat>0</cat><value>0.9542203</value></relativerisk><relativerisk><age>29</age><sex>0</sex><cat>1</cat><value>1.1531653</value></relativerisk><relativerisk><age>29</age><sex>0</sex><cat>2</cat><value>1.6162218</value></relativerisk><relativerisk><age>29</age><sex>0</sex><cat>3</cat><value>2.2812836</value></relativerisk><relativerisk><age>29</age><sex>0</sex><cat>4</cat><value>0.9393175</value></relativerisk><relativerisk><age>29</age><sex>0</sex><cat>5</cat><value>1.1153015</value></relativerisk><relativerisk><age>29</age><sex>0</sex><cat>6</cat><value>1.5055169</value></relativerisk><relativerisk><age>29</age><sex>0</sex><cat>7</cat><value>1.9860628</value></relativerisk><relativerisk><age>29</age><sex>1</sex><cat>0</cat><value>0.8535855</value></relativerisk><relativerisk><age>29</age><sex>1</sex><cat>1</cat><value>1.123659</value></relativerisk><relativerisk><age>29</age><sex>1</sex><cat>2</cat><value>1.676561</value></relativerisk><relativerisk><age>29</age><sex>1</sex><cat>3</cat><value>2.265672</value></relativerisk><relativerisk><age>29</age><sex>1</sex><cat>4</cat><value>0.8456376</value></relativerisk><relativerisk><age>29</age><sex>1</sex><cat>5</cat><value>1.087842</value></relativerisk><relativerisk><age>29</age><sex>1</sex><cat>6</cat><value>1.5740575</value></relativerisk><relativerisk><age>29</age><sex>1</sex><cat>7</cat><value>2.033026</value></relativerisk><relativerisk><age>30</age><sex>0</sex><cat>0</cat><value>0.9542203</value></relativerisk><relativerisk><age>30</age><sex>0</sex><cat>1</cat><value>1.1531653</value></relativerisk><relativerisk><age>30</age><sex>0</sex><cat>2</cat><value>1.6162218</value></relativerisk><relativerisk><age>30</age><sex>0</sex><cat>3</cat><value>2.2812836</value></relativerisk><relativerisk><age>30</age><sex>0</sex><cat>4</cat><value>0.9393175</value></relativerisk><relativerisk><age>30</age><sex>0</sex><cat>5</cat><value>1.1153015</value></relativerisk><relativerisk><age>30</age><sex>0</sex><cat>6</cat><value>1.5055169</value></relativerisk><relativerisk><age>30</age><sex>0</sex><cat>7</cat><value>1.9860628</value></relativerisk><relativerisk><age>30</age><sex>1</sex><cat>0</cat><value>0.8535855</value></relativerisk><relativerisk><age>30</age><sex>1</sex><cat>1</cat><value>1.123659</value></relativerisk><relativerisk><age>30</age><sex>1</sex><cat>2</cat><value>1.676561</value></relativerisk><relativerisk><age>30</age><sex>1</sex><cat>3</cat><value>2.265672</value></relativerisk><relativerisk><age>30</age><sex>1</sex><cat>4</cat><value>0.8456376</value></relativerisk><relativerisk><age>30</age><sex>1</sex><cat>5</cat><value>1.087842</value></relativerisk><relativerisk><age>30</age><sex>1</sex><cat>6</cat><value>1.5740575</value></relativerisk><relativerisk><age>30</age><sex>1</sex><cat>7</cat><value>2.033026</value></relativerisk><relativerisk><age>31</age><sex>0</sex><cat>0</cat><value>0.9542203</value></relativerisk><relativerisk><age>31</age><sex>0</sex><cat>1</cat><value>1.1531653</value></relativerisk><relativerisk><age>31</age><sex>0</sex><cat>2</cat><value>1.6162218</value></relativerisk><relativerisk><age>31</age><sex>0</sex><cat>3</cat><value>2.2812836</value></relativerisk><relativerisk><age>31</age><sex>0</sex><cat>4</cat><value>0.9393175</value></relativerisk><relativerisk><age>31</age><sex>0</sex><cat>5</cat><value>1.1153015</value></relativerisk><relativerisk><age>31</age><sex>0</sex><cat>6</cat><value>1.5055169</value></relativerisk><relativerisk><age>31</age><sex>0</sex><cat>7</cat><value>1.9860628</value></relativerisk><relativerisk><age>31</age><sex>1</sex><cat>0</cat><value>0.8535855</value></relativerisk><relativerisk><age>31</age><sex>1</sex><cat>1</cat><value>1.123659</value></relativerisk><relativerisk><age>31</age><sex>1</sex><cat>2</cat><value>1.676561</value></relativerisk><relativerisk><age>31</age><sex>1</sex><cat>3</cat><value>2.265672</value></relativerisk><relativerisk><age>31</age><sex>1</sex><cat>4</cat><value>0.8456376</value></relativerisk><relativerisk><age>31</age><sex>1</sex><cat>5</cat><value>1.087842</value></relativerisk><relativerisk><age>31</age><sex>1</sex><cat>6</cat><value>1.5740575</value></relativerisk><relativerisk><age>31</age><sex>1</sex><cat>7</cat><value>2.033026</value></relativerisk><relativerisk><age>32</age><sex>0</sex><cat>0</cat><value>0.9542203</value></relativerisk><relativerisk><age>32</age><sex>0</sex><cat>1</cat><value>1.1531653</value></relativerisk><relativerisk><age>32</age><sex>0</sex><cat>2</cat><value>1.6162218</value></relativerisk><relativerisk><age>32</age><sex>0</sex><cat>3</cat><value>2.2812836</value></relativerisk><relativerisk><age>32</age><sex>0</sex><cat>4</cat><value>0.9393175</value></relativerisk><relativerisk><age>32</age><sex>0</sex><cat>5</cat><value>1.1153015</value></relativerisk><relativerisk><age>32</age><sex>0</sex><cat>6</cat><value>1.5055169</value></relativerisk><relativerisk><age>32</age><sex>0</sex><cat>7</cat><value>1.9860628</value></relativerisk><relativerisk><age>32</age><sex>1</sex><cat>0</cat><value>0.8535855</value></relativerisk><relativerisk><age>32</age><sex>1</sex><cat>1</cat><value>1.123659</value></relativerisk><relativerisk><age>32</age><sex>1</sex><cat>2</cat><value>1.676561</value></relativerisk><relativerisk><age>32</age><sex>1</sex><cat>3</cat><value>2.265672</value></relativerisk><relativerisk><age>32</age><sex>1</sex><cat>4</cat><value>0.8456376</value></relativerisk><relativerisk><age>32</age><sex>1</sex><cat>5</cat><value>1.087842</value></relativerisk><relativerisk><age>32</age><sex>1</sex><cat>6</cat><value>1.5740575</value></relativerisk><relativerisk><age>32</age><sex>1</sex><cat>7</cat><value>2.033026</value></relativerisk><relativerisk><age>33</age><sex>0</sex><cat>0</cat><value>0.9542203</value></relativerisk><relativerisk><age>33</age><sex>0</sex><cat>1</cat><value>1.1531653</value></relativerisk><relativerisk><age>33</age><sex>0</sex><cat>2</cat><value>1.6162218</value></relativerisk><relativerisk><age>33</age><sex>0</sex><cat>3</cat><value>2.2812836</value></relativerisk><relativerisk><age>33</age><sex>0</sex><cat>4</cat><value>0.9393175</value></relativerisk><relativerisk><age>33</age><sex>0</sex><cat>5</cat><value>1.1153015</value></relativerisk><relativerisk><age>33</age><sex>0</sex><cat>6</cat><value>1.5055169</value></relativerisk><relativerisk><age>33</age><sex>0</sex><cat>7</cat><value>1.9860628</value></relativerisk><relativerisk><age>33</age><sex>1</sex><cat>0</cat><value>0.8535855</value></relativerisk><relativerisk><age>33</age><sex>1</sex><cat>1</cat><value>1.123659</value></relativerisk><relativerisk><age>33</age><sex>1</sex><cat>2</cat><value>1.676561</value></relativerisk><relativerisk><age>33</age><sex>1</sex><cat>3</cat><value>2.265672</value></relativerisk><relativerisk><age>33</age><sex>1</sex><cat>4</cat><value>0.8456376</value></relativerisk><relativerisk><age>33</age><sex>1</sex><cat>5</cat><value>1.087842</value></relativerisk><relativerisk><age>33</age><sex>1</sex><cat>6</cat><value>1.5740575</value></relativerisk><relativerisk><age>33</age><sex>1</sex><cat>7</cat><value>2.033026</value></relativerisk><relativerisk><age>34</age><sex>0</sex><cat>0</cat><value>0.9542203</value></relativerisk><relativerisk><age>34</age><sex>0</sex><cat>1</cat><value>1.1531653</value></relativerisk><relativerisk><age>34</age><sex>0</sex><cat>2</cat><value>1.6162218</value></relativerisk><relativerisk><age>34</age><sex>0</sex><cat>3</cat><value>2.2812836</value></relativerisk><relativerisk><age>34</age><sex>0</sex><cat>4</cat><value>0.9393175</value></relativerisk><relativerisk><age>34</age><sex>0</sex><cat>5</cat><value>1.1153015</value></relativerisk><relativerisk><age>34</age><sex>0</sex><cat>6</cat><value>1.5055169</value></relativerisk><relativerisk><age>34</age><sex>0</sex><cat>7</cat><value>1.9860628</value></relativerisk><relativerisk><age>34</age><sex>1</sex><cat>0</cat><value>0.8535855</value></relativerisk><relativerisk><age>34</age><sex>1</sex><cat>1</cat><value>1.123659</value></relativerisk><relativerisk><age>34</age><sex>1</sex><cat>2</cat><value>1.676561</value></relativerisk><relativerisk><age>34</age><sex>1</sex><cat>3</cat><value>2.265672</value></relativerisk><relativerisk><age>34</age><sex>1</sex><cat>4</cat><value>0.8456376</value></relativerisk><relativerisk><age>34</age><sex>1</sex><cat>5</cat><value>1.087842</value></relativerisk><relativerisk><age>34</age><sex>1</sex><cat>6</cat><value>1.5740575</value></relativerisk><relativerisk><age>34</age><sex>1</sex><cat>7</cat><value>2.033026</value></relativerisk><relativerisk><age>35</age><sex>0</sex><cat>0</cat><value>0.9542203</value></relativerisk><relativerisk><age>35</age><sex>0</sex><cat>1</cat><value>1.1531653</value></relativerisk><relativerisk><age>35</age><sex>0</sex><cat>2</cat><value>1.6162218</value></relativerisk><relativerisk><age>35</age><sex>0</sex><cat>3</cat><value>2.2812836</value></relativerisk><relativerisk><age>35</age><sex>0</sex><cat>4</cat><value>0.9393175</value></relativerisk><relativerisk><age>35</age><sex>0</sex><cat>5</cat><value>1.1153015</value></relativerisk><relativerisk><age>35</age><sex>0</sex><cat>6</cat><value>1.5055169</value></relativerisk><relativerisk><age>35</age><sex>0</sex><cat>7</cat><value>1.9860628</value></relativerisk><relativerisk><age>35</age><sex>1</sex><cat>0</cat><value>0.8535855</value></relativerisk><relativerisk><age>35</age><sex>1</sex><cat>1</cat><value>1.123659</value></relativerisk><relativerisk><age>35</age><sex>1</sex><cat>2</cat><value>1.676561</value></relativerisk><relativerisk><age>35</age><sex>1</sex><cat>3</cat><value>2.265672</value></relativerisk><relativerisk><age>35</age><sex>1</sex><cat>4</cat><value>0.8456376</value></relativerisk><relativerisk><age>35</age><sex>1</sex><cat>5</cat><value>1.087842</value></relativerisk><relativerisk><age>35</age><sex>1</sex><cat>6</cat><value>1.5740575</value></relativerisk><relativerisk><age>35</age><sex>1</sex><cat>7</cat><value>2.033026</value></relativerisk><relativerisk><age>36</age><sex>0</sex><cat>0</cat><value>0.95295274</value></relativerisk><relativerisk><age>36</age><sex>0</sex><cat>1</cat><value>1.1523887</value></relativerisk><relativerisk><age>36</age><sex>0</sex><cat>2</cat><value>1.6192232</value></relativerisk><relativerisk><age>36</age><sex>0</sex><cat>3</cat><value>2.2937531</value></relativerisk><relativerisk><age>36</age><sex>0</sex><cat>4</cat><value>0.93814975</value></relativerisk><relativerisk><age>36</age><sex>0</sex><cat>5</cat><value>1.1146092</value></relativerisk><relativerisk><age>36</age><sex>0</sex><cat>6</cat><value>1.5080938</value></relativerisk><relativerisk><age>36</age><sex>0</sex><cat>7</cat><value>1.9955868</value></relativerisk><relativerisk><age>36</age><sex>1</sex><cat>0</cat><value>0.85487646</value></relativerisk><relativerisk><age>36</age><sex>1</sex><cat>1</cat><value>1.123428</value></relativerisk><relativerisk><age>36</age><sex>1</sex><cat>2</cat><value>1.6628762</value></relativerisk><relativerisk><age>36</age><sex>1</sex><cat>3</cat><value>2.2780027</value></relativerisk><relativerisk><age>36</age><sex>1</sex><cat>4</cat><value>0.84682</value></relativerisk><relativerisk><age>36</age><sex>1</sex><cat>5</cat><value>1.0877324</value></relativerisk><relativerisk><age>36</age><sex>1</sex><cat>6</cat><value>1.5605246</value></relativerisk><relativerisk><age>36</age><sex>1</sex><cat>7</cat><value>2.0504074</value></relativerisk><relativerisk><age>37</age><sex>0</sex><cat>0</cat><value>0.9527369</value></relativerisk><relativerisk><age>37</age><sex>0</sex><cat>1</cat><value>1.1526182</value></relativerisk><relativerisk><age>37</age><sex>0</sex><cat>2</cat><value>1.6200008</value></relativerisk><relativerisk><age>37</age><sex>0</sex><cat>3</cat><value>2.3054273</value></relativerisk><relativerisk><age>37</age><sex>0</sex><cat>4</cat><value>0.9379258</value></relativerisk><relativerisk><age>37</age><sex>0</sex><cat>5</cat><value>1.1148283</value></relativerisk><relativerisk><age>37</age><sex>0</sex><cat>6</cat><value>1.5091214</value></relativerisk><relativerisk><age>37</age><sex>0</sex><cat>7</cat><value>2.0043836</value></relativerisk><relativerisk><age>37</age><sex>1</sex><cat>0</cat><value>0.85689384</value></relativerisk><relativerisk><age>37</age><sex>1</sex><cat>1</cat><value>1.1244124</value></relativerisk><relativerisk><age>37</age><sex>1</sex><cat>2</cat><value>1.6560428</value></relativerisk><relativerisk><age>37</age><sex>1</sex><cat>3</cat><value>2.2865517</value></relativerisk><relativerisk><age>37</age><sex>1</sex><cat>4</cat><value>0.84866536</value></relativerisk><relativerisk><age>37</age><sex>1</sex><cat>5</cat><value>1.0886664</value></relativerisk><relativerisk><age>37</age><sex>1</sex><cat>6</cat><value>1.5531523</value></relativerisk><relativerisk><age>37</age><sex>1</sex><cat>7</cat><value>2.0641432</value></relativerisk><relativerisk><age>38</age><sex>0</sex><cat>0</cat><value>0.95295393</value></relativerisk><relativerisk><age>38</age><sex>0</sex><cat>1</cat><value>1.1536204</value></relativerisk><relativerisk><age>38</age><sex>0</sex><cat>2</cat><value>1.6195673</value></relativerisk><relativerisk><age>38</age><sex>0</sex><cat>3</cat><value>2.301272</value></relativerisk><relativerisk><age>38</age><sex>0</sex><cat>4</cat><value>0.93812615</value></relativerisk><relativerisk><age>38</age><sex>0</sex><cat>5</cat><value>1.115763</value></relativerisk><relativerisk><age>38</age><sex>0</sex><cat>6</cat><value>1.5089773</value></relativerisk><relativerisk><age>38</age><sex>0</sex><cat>7</cat><value>2.0073555</value></relativerisk><relativerisk><age>38</age><sex>1</sex><cat>0</cat><value>0.8596123</value></relativerisk><relativerisk><age>38</age><sex>1</sex><cat>1</cat><value>1.1252332</value></relativerisk><relativerisk><age>38</age><sex>1</sex><cat>2</cat><value>1.6461713</value></relativerisk><relativerisk><age>38</age><sex>1</sex><cat>3</cat><value>2.2930858</value></relativerisk><relativerisk><age>38</age><sex>1</sex><cat>4</cat><value>0.85116065</value></relativerisk><relativerisk><age>38</age><sex>1</sex><cat>5</cat><value>1.0894221</value></relativerisk><relativerisk><age>38</age><sex>1</sex><cat>6</cat><value>1.5425212</value></relativerisk><relativerisk><age>38</age><sex>1</sex><cat>7</cat><value>2.0757878</value></relativerisk><relativerisk><age>39</age><sex>0</sex><cat>0</cat><value>0.9532251</value></relativerisk><relativerisk><age>39</age><sex>0</sex><cat>1</cat><value>1.1551018</value></relativerisk><relativerisk><age>39</age><sex>0</sex><cat>2</cat><value>1.6197758</value></relativerisk><relativerisk><age>39</age><sex>0</sex><cat>3</cat><value>2.2968156</value></relativerisk><relativerisk><age>39</age><sex>0</sex><cat>4</cat><value>0.9384017</value></relativerisk><relativerisk><age>39</age><sex>0</sex><cat>5</cat><value>1.1171247</value></relativerisk><relativerisk><age>39</age><sex>0</sex><cat>6</cat><value>1.5096083</value></relativerisk><relativerisk><age>39</age><sex>0</sex><cat>7</cat><value>2.009517</value></relativerisk><relativerisk><age>39</age><sex>1</sex><cat>0</cat><value>0.8629035</value></relativerisk><relativerisk><age>39</age><sex>1</sex><cat>1</cat><value>1.1251692</value></relativerisk><relativerisk><age>39</age><sex>1</sex><cat>2</cat><value>1.6454046</value></relativerisk><relativerisk><age>39</age><sex>1</sex><cat>3</cat><value>2.3185735</value></relativerisk><relativerisk><age>39</age><sex>1</sex><cat>4</cat><value>0.854171</value></relativerisk><relativerisk><age>39</age><sex>1</sex><cat>5</cat><value>1.0893658</value></relativerisk><relativerisk><age>39</age><sex>1</sex><cat>6</cat><value>1.5421904</value></relativerisk><relativerisk><age>39</age><sex>1</sex><cat>7</cat><value>2.0963547</value></relativerisk><relativerisk><age>40</age><sex>0</sex><cat>0</cat><value>0.95364326</value></relativerisk><relativerisk><age>40</age><sex>0</sex><cat>1</cat><value>1.1570307</value></relativerisk><relativerisk><age>40</age><sex>0</sex><cat>2</cat><value>1.6201285</value></relativerisk><relativerisk><age>40</age><sex>0</sex><cat>3</cat><value>2.2948222</value></relativerisk><relativerisk><age>40</age><sex>0</sex><cat>4</cat><value>0.938813</value></relativerisk><relativerisk><age>40</age><sex>0</sex><cat>5</cat><value>1.1189281</value></relativerisk><relativerisk><age>40</age><sex>0</sex><cat>6</cat><value>1.5101274</value></relativerisk><relativerisk><age>40</age><sex>0</sex><cat>7</cat><value>2.0136673</value></relativerisk><relativerisk><age>40</age><sex>1</sex><cat>0</cat><value>0.866633</value></relativerisk><relativerisk><age>40</age><sex>1</sex><cat>1</cat><value>1.1259245</value></relativerisk><relativerisk><age>40</age><sex>1</sex><cat>2</cat><value>1.6372042</value></relativerisk><relativerisk><age>40</age><sex>1</sex><cat>3</cat><value>2.3218703</value></relativerisk><relativerisk><age>40</age><sex>1</sex><cat>4</cat><value>0.85759526</value></relativerisk><relativerisk><age>40</age><sex>1</sex><cat>5</cat><value>1.0900187</value></relativerisk><relativerisk><age>40</age><sex>1</sex><cat>6</cat><value>1.5336658</value></relativerisk><relativerisk><age>40</age><sex>1</sex><cat>7</cat><value>2.1040764</value></relativerisk><relativerisk><age>41</age><sex>0</sex><cat>0</cat><value>0.9545079</value></relativerisk><relativerisk><age>41</age><sex>0</sex><cat>1</cat><value>1.1597556</value></relativerisk><relativerisk><age>41</age><sex>0</sex><cat>2</cat><value>1.6234607</value></relativerisk><relativerisk><age>41</age><sex>0</sex><cat>3</cat><value>2.3150551</value></relativerisk><relativerisk><age>41</age><sex>0</sex><cat>4</cat><value>0.939655</value></relativerisk><relativerisk><age>41</age><sex>0</sex><cat>5</cat><value>1.1214497</value></relativerisk><relativerisk><age>41</age><sex>0</sex><cat>6</cat><value>1.5132456</value></relativerisk><relativerisk><age>41</age><sex>0</sex><cat>7</cat><value>2.0280561</value></relativerisk><relativerisk><age>41</age><sex>1</sex><cat>0</cat><value>0.8705911</value></relativerisk><relativerisk><age>41</age><sex>1</sex><cat>1</cat><value>1.1250325</value></relativerisk><relativerisk><age>41</age><sex>1</sex><cat>2</cat><value>1.6260494</value></relativerisk><relativerisk><age>41</age><sex>1</sex><cat>3</cat><value>2.3281884</value></relativerisk><relativerisk><age>41</age><sex>1</sex><cat>4</cat><value>0.8612148</value></relativerisk><relativerisk><age>41</age><sex>1</sex><cat>5</cat><value>1.089245</value></relativerisk><relativerisk><age>41</age><sex>1</sex><cat>6</cat><value>1.5233519</value></relativerisk><relativerisk><age>41</age><sex>1</sex><cat>7</cat><value>2.1137624</value></relativerisk><relativerisk><age>42</age><sex>0</sex><cat>0</cat><value>0.95583504</value></relativerisk><relativerisk><age>42</age><sex>0</sex><cat>1</cat><value>1.162741</value></relativerisk><relativerisk><age>42</age><sex>0</sex><cat>2</cat><value>1.6221995</value></relativerisk><relativerisk><age>42</age><sex>0</sex><cat>3</cat><value>2.3165832</value></relativerisk><relativerisk><age>42</age><sex>0</sex><cat>4</cat><value>0.9409271</value></relativerisk><relativerisk><age>42</age><sex>0</sex><cat>5</cat><value>1.1241971</value></relativerisk><relativerisk><age>42</age><sex>0</sex><cat>6</cat><value>1.5128113</value></relativerisk><relativerisk><age>42</age><sex>0</sex><cat>7</cat><value>2.0337589</value></relativerisk><relativerisk><age>42</age><sex>1</sex><cat>0</cat><value>0.8750068</value></relativerisk><relativerisk><age>42</age><sex>1</sex><cat>1</cat><value>1.1266475</value></relativerisk><relativerisk><age>42</age><sex>1</sex><cat>2</cat><value>1.6358833</value></relativerisk><relativerisk><age>42</age><sex>1</sex><cat>3</cat><value>2.350844</value></relativerisk><relativerisk><age>42</age><sex>1</sex><cat>4</cat><value>0.8652613</value></relativerisk><relativerisk><age>42</age><sex>1</sex><cat>5</cat><value>1.0907214</value></relativerisk><relativerisk><age>42</age><sex>1</sex><cat>6</cat><value>1.5315036</value></relativerisk><relativerisk><age>42</age><sex>1</sex><cat>7</cat><value>2.1317246</value></relativerisk><relativerisk><age>43</age><sex>0</sex><cat>0</cat><value>0.9565455</value></relativerisk><relativerisk><age>43</age><sex>0</sex><cat>1</cat><value>1.165869</value></relativerisk><relativerisk><age>43</age><sex>0</sex><cat>2</cat><value>1.6230153</value></relativerisk><relativerisk><age>43</age><sex>0</sex><cat>3</cat><value>2.3206563</value></relativerisk><relativerisk><age>43</age><sex>0</sex><cat>4</cat><value>0.9416548</value></relativerisk><relativerisk><age>43</age><sex>0</sex><cat>5</cat><value>1.1271436</value></relativerisk><relativerisk><age>43</age><sex>0</sex><cat>6</cat><value>1.5135542</value></relativerisk><relativerisk><age>43</age><sex>0</sex><cat>7</cat><value>2.0411034</value></relativerisk><relativerisk><age>43</age><sex>1</sex><cat>0</cat><value>0.879745</value></relativerisk><relativerisk><age>43</age><sex>1</sex><cat>1</cat><value>1.1276678</value></relativerisk><relativerisk><age>43</age><sex>1</sex><cat>2</cat><value>1.6325611</value></relativerisk><relativerisk><age>43</age><sex>1</sex><cat>3</cat><value>2.3613088</value></relativerisk><relativerisk><age>43</age><sex>1</sex><cat>4</cat><value>0.86960536</value></relativerisk><relativerisk><age>43</age><sex>1</sex><cat>5</cat><value>1.0916464</value></relativerisk><relativerisk><age>43</age><sex>1</sex><cat>6</cat><value>1.5278671</value></relativerisk><relativerisk><age>43</age><sex>1</sex><cat>7</cat><value>2.14334</value></relativerisk><relativerisk><age>44</age><sex>0</sex><cat>0</cat><value>0.9578451</value></relativerisk><relativerisk><age>44</age><sex>0</sex><cat>1</cat><value>1.1700194</value></relativerisk><relativerisk><age>44</age><sex>0</sex><cat>2</cat><value>1.6254876</value></relativerisk><relativerisk><age>44</age><sex>0</sex><cat>3</cat><value>2.3297532</value></relativerisk><relativerisk><age>44</age><sex>0</sex><cat>4</cat><value>0.9429239</value></relativerisk><relativerisk><age>44</age><sex>0</sex><cat>5</cat><value>1.1309701</value></relativerisk><relativerisk><age>44</age><sex>0</sex><cat>6</cat><value>1.5159141</value></relativerisk><relativerisk><age>44</age><sex>0</sex><cat>7</cat><value>2.0532908</value></relativerisk><relativerisk><age>44</age><sex>1</sex><cat>0</cat><value>0.88451004</value></relativerisk><relativerisk><age>44</age><sex>1</sex><cat>1</cat><value>1.1286439</value></relativerisk><relativerisk><age>44</age><sex>1</sex><cat>2</cat><value>1.6325374</value></relativerisk><relativerisk><age>44</age><sex>1</sex><cat>3</cat><value>2.374717</value></relativerisk><relativerisk><age>44</age><sex>1</sex><cat>4</cat><value>0.87397665</value></relativerisk><relativerisk><age>44</age><sex>1</sex><cat>5</cat><value>1.0925611</value></relativerisk><relativerisk><age>44</age><sex>1</sex><cat>6</cat><value>1.5273381</value></relativerisk><relativerisk><age>44</age><sex>1</sex><cat>7</cat><value>2.1554468</value></relativerisk><relativerisk><age>45</age><sex>0</sex><cat>0</cat><value>0.9596874</value></relativerisk><relativerisk><age>45</age><sex>0</sex><cat>1</cat><value>1.1744906</value></relativerisk><relativerisk><age>45</age><sex>0</sex><cat>2</cat><value>1.6255351</value></relativerisk><relativerisk><age>45</age><sex>0</sex><cat>3</cat><value>2.3342552</value></relativerisk><relativerisk><age>45</age><sex>0</sex><cat>4</cat><value>0.94474196</value></relativerisk><relativerisk><age>45</age><sex>0</sex><cat>5</cat><value>1.1350925</value></relativerisk><relativerisk><age>45</age><sex>0</sex><cat>6</cat><value>1.5164188</value></relativerisk><relativerisk><age>45</age><sex>0</sex><cat>7</cat><value>2.05991</value></relativerisk><relativerisk><age>45</age><sex>1</sex><cat>0</cat><value>0.8892985</value></relativerisk><relativerisk><age>45</age><sex>1</sex><cat>1</cat><value>1.1291791</value></relativerisk><relativerisk><age>45</age><sex>1</sex><cat>2</cat><value>1.6346891</value></relativerisk><relativerisk><age>45</age><sex>1</sex><cat>3</cat><value>2.4004529</value></relativerisk><relativerisk><age>45</age><sex>1</sex><cat>4</cat><value>0.87836754</value></relativerisk><relativerisk><age>45</age><sex>1</sex><cat>5</cat><value>1.0931206</value></relativerisk><relativerisk><age>45</age><sex>1</sex><cat>6</cat><value>1.5291959</value></relativerisk><relativerisk><age>45</age><sex>1</sex><cat>7</cat><value>2.1752677</value></relativerisk><relativerisk><age>46</age><sex>0</sex><cat>0</cat><value>0.9607549</value></relativerisk><relativerisk><age>46</age><sex>0</sex><cat>1</cat><value>1.1788397</value></relativerisk><relativerisk><age>46</age><sex>0</sex><cat>2</cat><value>1.6254615</value></relativerisk><relativerisk><age>46</age><sex>0</sex><cat>3</cat><value>2.3324447</value></relativerisk><relativerisk><age>46</age><sex>0</sex><cat>4</cat><value>0.9458069</value></relativerisk><relativerisk><age>46</age><sex>0</sex><cat>5</cat><value>1.1391394</value></relativerisk><relativerisk><age>46</age><sex>0</sex><cat>6</cat><value>1.5165203</value></relativerisk><relativerisk><age>46</age><sex>0</sex><cat>7</cat><value>2.0667408</value></relativerisk><relativerisk><age>46</age><sex>1</sex><cat>0</cat><value>0.8942048</value></relativerisk><relativerisk><age>46</age><sex>1</sex><cat>1</cat><value>1.130798</value></relativerisk><relativerisk><age>46</age><sex>1</sex><cat>2</cat><value>1.6381342</value></relativerisk><relativerisk><age>46</age><sex>1</sex><cat>3</cat><value>2.4221284</value></relativerisk><relativerisk><age>46</age><sex>1</sex><cat>4</cat><value>0.88287586</value></relativerisk><relativerisk><age>46</age><sex>1</sex><cat>5</cat><value>1.0945866</value></relativerisk><relativerisk><age>46</age><sex>1</sex><cat>6</cat><value>1.5322785</value></relativerisk><relativerisk><age>46</age><sex>1</sex><cat>7</cat><value>2.1930656</value></relativerisk><relativerisk><age>47</age><sex>0</sex><cat>0</cat><value>0.96204066</value></relativerisk><relativerisk><age>47</age><sex>0</sex><cat>1</cat><value>1.1837078</value></relativerisk><relativerisk><age>47</age><sex>0</sex><cat>2</cat><value>1.6281456</value></relativerisk><relativerisk><age>47</age><sex>0</sex><cat>3</cat><value>2.3478253</value></relativerisk><relativerisk><age>47</age><sex>0</sex><cat>4</cat><value>0.94706637</value></relativerisk><relativerisk><age>47</age><sex>0</sex><cat>5</cat><value>1.1436657</value></relativerisk><relativerisk><age>47</age><sex>0</sex><cat>6</cat><value>1.5190918</value></relativerisk><relativerisk><age>47</age><sex>0</sex><cat>7</cat><value>2.081353</value></relativerisk><relativerisk><age>47</age><sex>1</sex><cat>0</cat><value>0.89898103</value></relativerisk><relativerisk><age>47</age><sex>1</sex><cat>1</cat><value>1.1323767</value></relativerisk><relativerisk><age>47</age><sex>1</sex><cat>2</cat><value>1.6409268</value></relativerisk><relativerisk><age>47</age><sex>1</sex><cat>3</cat><value>2.4425497</value></relativerisk><relativerisk><age>47</age><sex>1</sex><cat>4</cat><value>0.88726753</value></relativerisk><relativerisk><age>47</age><sex>1</sex><cat>5</cat><value>1.0960673</value></relativerisk><relativerisk><age>47</age><sex>1</sex><cat>6</cat><value>1.534777</value></relativerisk><relativerisk><age>47</age><sex>1</sex><cat>7</cat><value>2.2078915</value></relativerisk><relativerisk><age>48</age><sex>0</sex><cat>0</cat><value>0.96352637</value></relativerisk><relativerisk><age>48</age><sex>0</sex><cat>1</cat><value>1.1888437</value></relativerisk><relativerisk><age>48</age><sex>0</sex><cat>2</cat><value>1.6295747</value></relativerisk><relativerisk><age>48</age><sex>0</sex><cat>3</cat><value>2.355011</value></relativerisk><relativerisk><age>48</age><sex>0</sex><cat>4</cat><value>0.9485301</value></relativerisk><relativerisk><age>48</age><sex>0</sex><cat>5</cat><value>1.1484172</value></relativerisk><relativerisk><age>48</age><sex>0</sex><cat>6</cat><value>1.5208317</value></relativerisk><relativerisk><age>48</age><sex>0</sex><cat>7</cat><value>2.0894804</value></relativerisk><relativerisk><age>48</age><sex>1</sex><cat>0</cat><value>0.903732</value></relativerisk><relativerisk><age>48</age><sex>1</sex><cat>1</cat><value>1.134696</value></relativerisk><relativerisk><age>48</age><sex>1</sex><cat>2</cat><value>1.647381</value></relativerisk><relativerisk><age>48</age><sex>1</sex><cat>3</cat><value>2.4701688</value></relativerisk><relativerisk><age>48</age><sex>1</sex><cat>4</cat><value>0.8916393</value></relativerisk><relativerisk><age>48</age><sex>1</sex><cat>5</cat><value>1.0981948</value></relativerisk><relativerisk><age>48</age><sex>1</sex><cat>6</cat><value>1.5405809</value></relativerisk><relativerisk><age>48</age><sex>1</sex><cat>7</cat><value>2.2285566</value></relativerisk><relativerisk><age>49</age><sex>0</sex><cat>0</cat><value>0.96440303</value></relativerisk><relativerisk><age>49</age><sex>0</sex><cat>1</cat><value>1.1932865</value></relativerisk><relativerisk><age>49</age><sex>0</sex><cat>2</cat><value>1.6298311</value></relativerisk><relativerisk><age>49</age><sex>0</sex><cat>3</cat><value>2.3667827</value></relativerisk><relativerisk><age>49</age><sex>0</sex><cat>4</cat><value>0.9494918</value></relativerisk><relativerisk><age>49</age><sex>0</sex><cat>5</cat><value>1.1525538</value></relativerisk><relativerisk><age>49</age><sex>0</sex><cat>6</cat><value>1.5218287</value></relativerisk><relativerisk><age>49</age><sex>0</sex><cat>7</cat><value>2.099417</value></relativerisk><relativerisk><age>49</age><sex>1</sex><cat>0</cat><value>0.90829873</value></relativerisk><relativerisk><age>49</age><sex>1</sex><cat>1</cat><value>1.1359191</value></relativerisk><relativerisk><age>49</age><sex>1</sex><cat>2</cat><value>1.6439598</value></relativerisk><relativerisk><age>49</age><sex>1</sex><cat>3</cat><value>2.4863029</value></relativerisk><relativerisk><age>49</age><sex>1</sex><cat>4</cat><value>0.8958451</value></relativerisk><relativerisk><age>49</age><sex>1</sex><cat>5</cat><value>1.0993702</value></relativerisk><relativerisk><age>49</age><sex>1</sex><cat>6</cat><value>1.5382421</value></relativerisk><relativerisk><age>49</age><sex>1</sex><cat>7</cat><value>2.2381935</value></relativerisk><relativerisk><age>50</age><sex>0</sex><cat>0</cat><value>0.96572775</value></relativerisk><relativerisk><age>50</age><sex>0</sex><cat>1</cat><value>1.1992601</value></relativerisk><relativerisk><age>50</age><sex>0</sex><cat>2</cat><value>1.635197</value></relativerisk><relativerisk><age>50</age><sex>0</sex><cat>3</cat><value>2.383883</value></relativerisk><relativerisk><age>50</age><sex>0</sex><cat>4</cat><value>0.95051396</value></relativerisk><relativerisk><age>50</age><sex>0</sex><cat>5</cat><value>1.1578305</value></relativerisk><relativerisk><age>50</age><sex>0</sex><cat>6</cat><value>1.5271351</value></relativerisk><relativerisk><age>50</age><sex>0</sex><cat>7</cat><value>2.1166928</value></relativerisk><relativerisk><age>50</age><sex>1</sex><cat>0</cat><value>0.91270256</value></relativerisk><relativerisk><age>50</age><sex>1</sex><cat>1</cat><value>1.1384102</value></relativerisk><relativerisk><age>50</age><sex>1</sex><cat>2</cat><value>1.6512164</value></relativerisk><relativerisk><age>50</age><sex>1</sex><cat>3</cat><value>2.5275428</value></relativerisk><relativerisk><age>50</age><sex>1</sex><cat>4</cat><value>0.8997423</value></relativerisk><relativerisk><age>50</age><sex>1</sex><cat>5</cat><value>1.1019924</value></relativerisk><relativerisk><age>50</age><sex>1</sex><cat>6</cat><value>1.5483068</value></relativerisk><relativerisk><age>50</age><sex>1</sex><cat>7</cat><value>2.2807949</value></relativerisk><relativerisk><age>51</age><sex>0</sex><cat>0</cat><value>0.9673299</value></relativerisk><relativerisk><age>51</age><sex>0</sex><cat>1</cat><value>1.2044477</value></relativerisk><relativerisk><age>51</age><sex>0</sex><cat>2</cat><value>1.635426</value></relativerisk><relativerisk><age>51</age><sex>0</sex><cat>3</cat><value>2.3856778</value></relativerisk><relativerisk><age>51</age><sex>0</sex><cat>4</cat><value>0.95206314</value></relativerisk><relativerisk><age>51</age><sex>0</sex><cat>5</cat><value>1.1626264</value></relativerisk><relativerisk><age>51</age><sex>0</sex><cat>6</cat><value>1.5279235</value></relativerisk><relativerisk><age>51</age><sex>0</sex><cat>7</cat><value>2.1212282</value></relativerisk><relativerisk><age>51</age><sex>1</sex><cat>0</cat><value>0.9166439</value></relativerisk><relativerisk><age>51</age><sex>1</sex><cat>1</cat><value>1.1409624</value></relativerisk><relativerisk><age>51</age><sex>1</sex><cat>2</cat><value>1.6522441</value></relativerisk><relativerisk><age>51</age><sex>1</sex><cat>3</cat><value>2.5229154</value></relativerisk><relativerisk><age>51</age><sex>1</sex><cat>4</cat><value>0.90335053</value></relativerisk><relativerisk><age>51</age><sex>1</sex><cat>5</cat><value>1.1043271</value></relativerisk><relativerisk><age>51</age><sex>1</sex><cat>6</cat><value>1.5496411</value></relativerisk><relativerisk><age>51</age><sex>1</sex><cat>7</cat><value>2.2746124</value></relativerisk><relativerisk><age>52</age><sex>0</sex><cat>0</cat><value>0.968826</value></relativerisk><relativerisk><age>52</age><sex>0</sex><cat>1</cat><value>1.2101263</value></relativerisk><relativerisk><age>52</age><sex>0</sex><cat>2</cat><value>1.6400485</value></relativerisk><relativerisk><age>52</age><sex>0</sex><cat>3</cat><value>2.404769</value></relativerisk><relativerisk><age>52</age><sex>0</sex><cat>4</cat><value>0.95351666</value></relativerisk><relativerisk><age>52</age><sex>0</sex><cat>5</cat><value>1.1678991</value></relativerisk><relativerisk><age>52</age><sex>0</sex><cat>6</cat><value>1.5322828</value></relativerisk><relativerisk><age>52</age><sex>0</sex><cat>7</cat><value>2.136671</value></relativerisk><relativerisk><age>52</age><sex>1</sex><cat>0</cat><value>0.9206137</value></relativerisk><relativerisk><age>52</age><sex>1</sex><cat>1</cat><value>1.1435943</value></relativerisk><relativerisk><age>52</age><sex>1</sex><cat>2</cat><value>1.6528769</value></relativerisk><relativerisk><age>52</age><sex>1</sex><cat>3</cat><value>2.5380163</value></relativerisk><relativerisk><age>52</age><sex>1</sex><cat>4</cat><value>0.90697443</value></relativerisk><relativerisk><age>52</age><sex>1</sex><cat>5</cat><value>1.1067758</value></relativerisk><relativerisk><age>52</age><sex>1</sex><cat>6</cat><value>1.5501913</value></relativerisk><relativerisk><age>52</age><sex>1</sex><cat>7</cat><value>2.285712</value></relativerisk><relativerisk><age>53</age><sex>0</sex><cat>0</cat><value>0.97007364</value></relativerisk><relativerisk><age>53</age><sex>0</sex><cat>1</cat><value>1.2151142</value></relativerisk><relativerisk><age>53</age><sex>0</sex><cat>2</cat><value>1.6414105</value></relativerisk><relativerisk><age>53</age><sex>0</sex><cat>3</cat><value>2.409273</value></relativerisk><relativerisk><age>53</age><sex>0</sex><cat>4</cat><value>0.95477235</value></relativerisk><relativerisk><age>53</age><sex>0</sex><cat>5</cat><value>1.1725129</value></relativerisk><relativerisk><age>53</age><sex>0</sex><cat>6</cat><value>1.5341797</value></relativerisk><relativerisk><age>53</age><sex>0</sex><cat>7</cat><value>2.1414258</value></relativerisk><relativerisk><age>53</age><sex>1</sex><cat>0</cat><value>0.92534584</value></relativerisk><relativerisk><age>53</age><sex>1</sex><cat>1</cat><value>1.1483297</value></relativerisk><relativerisk><age>53</age><sex>1</sex><cat>2</cat><value>1.6494471</value></relativerisk><relativerisk><age>53</age><sex>1</sex><cat>3</cat><value>2.5200913</value></relativerisk><relativerisk><age>53</age><sex>1</sex><cat>4</cat><value>0.9113581</value></relativerisk><relativerisk><age>53</age><sex>1</sex><cat>5</cat><value>1.1109747</value></relativerisk><relativerisk><age>53</age><sex>1</sex><cat>6</cat><value>1.5475109</value></relativerisk><relativerisk><age>53</age><sex>1</sex><cat>7</cat><value>2.2720199</value></relativerisk><relativerisk><age>54</age><sex>0</sex><cat>0</cat><value>0.97118074</value></relativerisk><relativerisk><age>54</age><sex>0</sex><cat>1</cat><value>1.2200309</value></relativerisk><relativerisk><age>54</age><sex>0</sex><cat>2</cat><value>1.6445019</value></relativerisk><relativerisk><age>54</age><sex>0</sex><cat>3</cat><value>2.4227998</value></relativerisk><relativerisk><age>54</age><sex>0</sex><cat>4</cat><value>0.9558806</value></relativerisk><relativerisk><age>54</age><sex>0</sex><cat>5</cat><value>1.1770958</value></relativerisk><relativerisk><age>54</age><sex>0</sex><cat>6</cat><value>1.5373533</value></relativerisk><relativerisk><age>54</age><sex>0</sex><cat>7</cat><value>2.153241</value></relativerisk><relativerisk><age>54</age><sex>1</sex><cat>0</cat><value>0.9283408</value></relativerisk><relativerisk><age>54</age><sex>1</sex><cat>1</cat><value>1.1504446</value></relativerisk><relativerisk><age>54</age><sex>1</sex><cat>2</cat><value>1.6499202</value></relativerisk><relativerisk><age>54</age><sex>1</sex><cat>3</cat><value>2.5385928</value></relativerisk><relativerisk><age>54</age><sex>1</sex><cat>4</cat><value>0.9141185</value></relativerisk><relativerisk><age>54</age><sex>1</sex><cat>5</cat><value>1.1129652</value></relativerisk><relativerisk><age>54</age><sex>1</sex><cat>6</cat><value>1.5476559</value></relativerisk><relativerisk><age>54</age><sex>1</sex><cat>7</cat><value>2.2878613</value></relativerisk><relativerisk><age>55</age><sex>0</sex><cat>0</cat><value>0.9725861</value></relativerisk><relativerisk><age>55</age><sex>0</sex><cat>1</cat><value>1.225118</value></relativerisk><relativerisk><age>55</age><sex>0</sex><cat>2</cat><value>1.6471487</value></relativerisk><relativerisk><age>55</age><sex>0</sex><cat>3</cat><value>2.427247</value></relativerisk><relativerisk><age>55</age><sex>0</sex><cat>4</cat><value>0.957264</value></relativerisk><relativerisk><age>55</age><sex>0</sex><cat>5</cat><value>1.1818064</value></relativerisk><relativerisk><age>55</age><sex>0</sex><cat>6</cat><value>1.5403271</value></relativerisk><relativerisk><age>55</age><sex>0</sex><cat>7</cat><value>2.1570156</value></relativerisk><relativerisk><age>55</age><sex>1</sex><cat>0</cat><value>0.9315875</value></relativerisk><relativerisk><age>55</age><sex>1</sex><cat>1</cat><value>1.154504</value></relativerisk><relativerisk><age>55</age><sex>1</sex><cat>2</cat><value>1.6502458</value></relativerisk><relativerisk><age>55</age><sex>1</sex><cat>3</cat><value>2.5300074</value></relativerisk><relativerisk><age>55</age><sex>1</sex><cat>4</cat><value>0.91707945</value></relativerisk><relativerisk><age>55</age><sex>1</sex><cat>5</cat><value>1.1166795</value></relativerisk><relativerisk><age>55</age><sex>1</sex><cat>6</cat><value>1.5476948</value></relativerisk><relativerisk><age>55</age><sex>1</sex><cat>7</cat><value>2.2829285</value></relativerisk><relativerisk><age>56</age><sex>0</sex><cat>0</cat><value>0.973687</value></relativerisk><relativerisk><age>56</age><sex>0</sex><cat>1</cat><value>1.2294331</value></relativerisk><relativerisk><age>56</age><sex>0</sex><cat>2</cat><value>1.6505431</value></relativerisk><relativerisk><age>56</age><sex>0</sex><cat>3</cat><value>2.4437113</value></relativerisk><relativerisk><age>56</age><sex>0</sex><cat>4</cat><value>0.95847243</value></relativerisk><relativerisk><age>56</age><sex>0</sex><cat>5</cat><value>1.1858141</value></relativerisk><relativerisk><age>56</age><sex>0</sex><cat>6</cat><value>1.5438675</value></relativerisk><relativerisk><age>56</age><sex>0</sex><cat>7</cat><value>2.170873</value></relativerisk><relativerisk><age>56</age><sex>1</sex><cat>0</cat><value>0.934742</value></relativerisk><relativerisk><age>56</age><sex>1</sex><cat>1</cat><value>1.1583836</value></relativerisk><relativerisk><age>56</age><sex>1</sex><cat>2</cat><value>1.6505642</value></relativerisk><relativerisk><age>56</age><sex>1</sex><cat>3</cat><value>2.5364146</value></relativerisk><relativerisk><age>56</age><sex>1</sex><cat>4</cat><value>0.92002803</value></relativerisk><relativerisk><age>56</age><sex>1</sex><cat>5</cat><value>1.1202058</value></relativerisk><relativerisk><age>56</age><sex>1</sex><cat>6</cat><value>1.5477735</value></relativerisk><relativerisk><age>56</age><sex>1</sex><cat>7</cat><value>2.2893217</value></relativerisk><relativerisk><age>57</age><sex>0</sex><cat>0</cat><value>0.9754903</value></relativerisk><relativerisk><age>57</age><sex>0</sex><cat>1</cat><value>1.2341758</value></relativerisk><relativerisk><age>57</age><sex>0</sex><cat>2</cat><value>1.6533498</value></relativerisk><relativerisk><age>57</age><sex>0</sex><cat>3</cat><value>2.4473813</value></relativerisk><relativerisk><age>57</age><sex>0</sex><cat>4</cat><value>0.96020806</value></relativerisk><relativerisk><age>57</age><sex>0</sex><cat>5</cat><value>1.1902144</value></relativerisk><relativerisk><age>57</age><sex>0</sex><cat>6</cat><value>1.5466645</value></relativerisk><relativerisk><age>57</age><sex>0</sex><cat>7</cat><value>2.1768196</value></relativerisk><relativerisk><age>57</age><sex>1</sex><cat>0</cat><value>0.9378477</value></relativerisk><relativerisk><age>57</age><sex>1</sex><cat>1</cat><value>1.1627362</value></relativerisk><relativerisk><age>57</age><sex>1</sex><cat>2</cat><value>1.651896</value></relativerisk><relativerisk><age>57</age><sex>1</sex><cat>3</cat><value>2.5436263</value></relativerisk><relativerisk><age>57</age><sex>1</sex><cat>4</cat><value>0.9229195</value></relativerisk><relativerisk><age>57</age><sex>1</sex><cat>5</cat><value>1.1241262</value></relativerisk><relativerisk><age>57</age><sex>1</sex><cat>6</cat><value>1.5492983</value></relativerisk><relativerisk><age>57</age><sex>1</sex><cat>7</cat><value>2.2943273</value></relativerisk><relativerisk><age>58</age><sex>0</sex><cat>0</cat><value>0.9760697</value></relativerisk><relativerisk><age>58</age><sex>0</sex><cat>1</cat><value>1.2378222</value></relativerisk><relativerisk><age>58</age><sex>0</sex><cat>2</cat><value>1.6558092</value></relativerisk><relativerisk><age>58</age><sex>0</sex><cat>3</cat><value>2.455896</value></relativerisk><relativerisk><age>58</age><sex>0</sex><cat>4</cat><value>0.9608205</value></relativerisk><relativerisk><age>58</age><sex>0</sex><cat>5</cat><value>1.1936481</value></relativerisk><relativerisk><age>58</age><sex>0</sex><cat>6</cat><value>1.5492876</value></relativerisk><relativerisk><age>58</age><sex>0</sex><cat>7</cat><value>2.1849546</value></relativerisk><relativerisk><age>58</age><sex>1</sex><cat>0</cat><value>0.94068825</value></relativerisk><relativerisk><age>58</age><sex>1</sex><cat>1</cat><value>1.1667196</value></relativerisk><relativerisk><age>58</age><sex>1</sex><cat>2</cat><value>1.6537868</value></relativerisk><relativerisk><age>58</age><sex>1</sex><cat>3</cat><value>2.5628898</value></relativerisk><relativerisk><age>58</age><sex>1</sex><cat>4</cat><value>0.9255451</value></relativerisk><relativerisk><age>58</age><sex>1</sex><cat>5</cat><value>1.1277381</value></relativerisk><relativerisk><age>58</age><sex>1</sex><cat>6</cat><value>1.5512877</value></relativerisk><relativerisk><age>58</age><sex>1</sex><cat>7</cat><value>2.3091257</value></relativerisk><relativerisk><age>59</age><sex>0</sex><cat>0</cat><value>0.9772576</value></relativerisk><relativerisk><age>59</age><sex>0</sex><cat>1</cat><value>1.241324</value></relativerisk><relativerisk><age>59</age><sex>0</sex><cat>2</cat><value>1.6584473</value></relativerisk><relativerisk><age>59</age><sex>0</sex><cat>3</cat><value>2.4650795</value></relativerisk><relativerisk><age>59</age><sex>0</sex><cat>4</cat><value>0.96219176</value></relativerisk><relativerisk><age>59</age><sex>0</sex><cat>5</cat><value>1.1969055</value></relativerisk><relativerisk><age>59</age><sex>0</sex><cat>6</cat><value>1.5521181</value></relativerisk><relativerisk><age>59</age><sex>0</sex><cat>7</cat><value>2.1935122</value></relativerisk><relativerisk><age>59</age><sex>1</sex><cat>0</cat><value>0.9431336</value></relativerisk><relativerisk><age>59</age><sex>1</sex><cat>1</cat><value>1.1712962</value></relativerisk><relativerisk><age>59</age><sex>1</sex><cat>2</cat><value>1.6546221</value></relativerisk><relativerisk><age>59</age><sex>1</sex><cat>3</cat><value>2.5577848</value></relativerisk><relativerisk><age>59</age><sex>1</sex><cat>4</cat><value>0.9278033</value></relativerisk><relativerisk><age>59</age><sex>1</sex><cat>5</cat><value>1.1319077</value></relativerisk><relativerisk><age>59</age><sex>1</sex><cat>6</cat><value>1.5520054</value></relativerisk><relativerisk><age>59</age><sex>1</sex><cat>7</cat><value>2.3055048</value></relativerisk><relativerisk><age>60</age><sex>0</sex><cat>0</cat><value>0.9786683</value></relativerisk><relativerisk><age>60</age><sex>0</sex><cat>1</cat><value>1.2448963</value></relativerisk><relativerisk><age>60</age><sex>0</sex><cat>2</cat><value>1.6621718</value></relativerisk><relativerisk><age>60</age><sex>0</sex><cat>3</cat><value>2.4763815</value></relativerisk><relativerisk><age>60</age><sex>0</sex><cat>4</cat><value>0.96363735</value></relativerisk><relativerisk><age>60</age><sex>0</sex><cat>5</cat><value>1.2002394</value></relativerisk><relativerisk><age>60</age><sex>0</sex><cat>6</cat><value>1.555777</value></relativerisk><relativerisk><age>60</age><sex>0</sex><cat>7</cat><value>2.2035344</value></relativerisk><relativerisk><age>60</age><sex>1</sex><cat>0</cat><value>0.9452243</value></relativerisk><relativerisk><age>60</age><sex>1</sex><cat>1</cat><value>1.1752826</value></relativerisk><relativerisk><age>60</age><sex>1</sex><cat>2</cat><value>1.658432</value></relativerisk><relativerisk><age>60</age><sex>1</sex><cat>3</cat><value>2.5821645</value></relativerisk><relativerisk><age>60</age><sex>1</sex><cat>4</cat><value>0.9297671</value></relativerisk><relativerisk><age>60</age><sex>1</sex><cat>5</cat><value>1.1355098</value></relativerisk><relativerisk><age>60</age><sex>1</sex><cat>6</cat><value>1.5555716</value></relativerisk><relativerisk><age>60</age><sex>1</sex><cat>7</cat><value>2.3252358</value></relativerisk><relativerisk><age>61</age><sex>0</sex><cat>0</cat><value>0.97956216</value></relativerisk><relativerisk><age>61</age><sex>0</sex><cat>1</cat><value>1.247568</value></relativerisk><relativerisk><age>61</age><sex>0</sex><cat>2</cat><value>1.6647589</value></relativerisk><relativerisk><age>61</age><sex>0</sex><cat>3</cat><value>2.486263</value></relativerisk><relativerisk><age>61</age><sex>0</sex><cat>4</cat><value>0.9646252</value></relativerisk><relativerisk><age>61</age><sex>0</sex><cat>5</cat><value>1.2027544</value></relativerisk><relativerisk><age>61</age><sex>0</sex><cat>6</cat><value>1.5583916</value></relativerisk><relativerisk><age>61</age><sex>0</sex><cat>7</cat><value>2.2132447</value></relativerisk><relativerisk><age>61</age><sex>1</sex><cat>0</cat><value>0.94739926</value></relativerisk><relativerisk><age>61</age><sex>1</sex><cat>1</cat><value>1.1797755</value></relativerisk><relativerisk><age>61</age><sex>1</sex><cat>2</cat><value>1.6584169</value></relativerisk><relativerisk><age>61</age><sex>1</sex><cat>3</cat><value>2.577358</value></relativerisk><relativerisk><age>61</age><sex>1</sex><cat>4</cat><value>0.93179387</value></relativerisk><relativerisk><age>61</age><sex>1</sex><cat>5</cat><value>1.1395772</value></relativerisk><relativerisk><age>61</age><sex>1</sex><cat>6</cat><value>1.5556804</value></relativerisk><relativerisk><age>61</age><sex>1</sex><cat>7</cat><value>2.322015</value></relativerisk><relativerisk><age>62</age><sex>0</sex><cat>0</cat><value>0.97991586</value></relativerisk><relativerisk><age>62</age><sex>0</sex><cat>1</cat><value>1.2497784</value></relativerisk><relativerisk><age>62</age><sex>0</sex><cat>2</cat><value>1.6676942</value></relativerisk><relativerisk><age>62</age><sex>0</sex><cat>3</cat><value>2.4984097</value></relativerisk><relativerisk><age>62</age><sex>0</sex><cat>4</cat><value>0.96513647</value></relativerisk><relativerisk><age>62</age><sex>0</sex><cat>5</cat><value>1.2048396</value></relativerisk><relativerisk><age>62</age><sex>0</sex><cat>6</cat><value>1.5613385</value></relativerisk><relativerisk><age>62</age><sex>0</sex><cat>7</cat><value>2.2241216</value></relativerisk><relativerisk><age>62</age><sex>1</sex><cat>0</cat><value>0.94945514</value></relativerisk><relativerisk><age>62</age><sex>1</sex><cat>1</cat><value>1.1843807</value></relativerisk><relativerisk><age>62</age><sex>1</sex><cat>2</cat><value>1.6598108</value></relativerisk><relativerisk><age>62</age><sex>1</sex><cat>3</cat><value>2.5788114</value></relativerisk><relativerisk><age>62</age><sex>1</sex><cat>4</cat><value>0.93370306</value></relativerisk><relativerisk><age>62</age><sex>1</sex><cat>5</cat><value>1.1437494</value></relativerisk><relativerisk><age>62</age><sex>1</sex><cat>6</cat><value>1.5569849</value></relativerisk><relativerisk><age>62</age><sex>1</sex><cat>7</cat><value>2.3237994</value></relativerisk><relativerisk><age>63</age><sex>0</sex><cat>0</cat><value>0.980913</value></relativerisk><relativerisk><age>63</age><sex>0</sex><cat>1</cat><value>1.2517477</value></relativerisk><relativerisk><age>63</age><sex>0</sex><cat>2</cat><value>1.6700896</value></relativerisk><relativerisk><age>63</age><sex>0</sex><cat>3</cat><value>2.5081336</value></relativerisk><relativerisk><age>63</age><sex>0</sex><cat>4</cat><value>0.9658629</value></relativerisk><relativerisk><age>63</age><sex>0</sex><cat>5</cat><value>1.2066942</value></relativerisk><relativerisk><age>63</age><sex>0</sex><cat>6</cat><value>1.5638309</value></relativerisk><relativerisk><age>63</age><sex>0</sex><cat>7</cat><value>2.2329717</value></relativerisk><relativerisk><age>63</age><sex>1</sex><cat>0</cat><value>0.9507987</value></relativerisk><relativerisk><age>63</age><sex>1</sex><cat>1</cat><value>1.1887243</value></relativerisk><relativerisk><age>63</age><sex>1</sex><cat>2</cat><value>1.664471</value></relativerisk><relativerisk><age>63</age><sex>1</sex><cat>3</cat><value>2.5959601</value></relativerisk><relativerisk><age>63</age><sex>1</sex><cat>4</cat><value>0.9349837</value></relativerisk><relativerisk><age>63</age><sex>1</sex><cat>5</cat><value>1.1477104</value></relativerisk><relativerisk><age>63</age><sex>1</sex><cat>6</cat><value>1.5611534</value></relativerisk><relativerisk><age>63</age><sex>1</sex><cat>7</cat><value>2.3372512</value></relativerisk><relativerisk><age>64</age><sex>0</sex><cat>0</cat><value>0.98135024</value></relativerisk><relativerisk><age>64</age><sex>0</sex><cat>1</cat><value>1.252909</value></relativerisk><relativerisk><age>64</age><sex>0</sex><cat>2</cat><value>1.6716173</value></relativerisk><relativerisk><age>64</age><sex>0</sex><cat>3</cat><value>2.5169234</value></relativerisk><relativerisk><age>64</age><sex>0</sex><cat>4</cat><value>0.9666801</value></relativerisk><relativerisk><age>64</age><sex>0</sex><cat>5</cat><value>1.207798</value></relativerisk><relativerisk><age>64</age><sex>0</sex><cat>6</cat><value>1.5655248</value></relativerisk><relativerisk><age>64</age><sex>0</sex><cat>7</cat><value>2.2414405</value></relativerisk><relativerisk><age>64</age><sex>1</sex><cat>0</cat><value>0.95293194</value></relativerisk><relativerisk><age>64</age><sex>1</sex><cat>1</cat><value>1.1931516</value></relativerisk><relativerisk><age>64</age><sex>1</sex><cat>2</cat><value>1.6648146</value></relativerisk><relativerisk><age>64</age><sex>1</sex><cat>3</cat><value>2.5961616</value></relativerisk><relativerisk><age>64</age><sex>1</sex><cat>4</cat><value>0.9369635</value></relativerisk><relativerisk><age>64</age><sex>1</sex><cat>5</cat><value>1.1517437</value></relativerisk><relativerisk><age>64</age><sex>1</sex><cat>6</cat><value>1.5614682</value></relativerisk><relativerisk><age>64</age><sex>1</sex><cat>7</cat><value>2.33812</value></relativerisk><relativerisk><age>65</age><sex>0</sex><cat>0</cat><value>0.9813283</value></relativerisk><relativerisk><age>65</age><sex>0</sex><cat>1</cat><value>1.2541306</value></relativerisk><relativerisk><age>65</age><sex>0</sex><cat>2</cat><value>1.6737263</value></relativerisk><relativerisk><age>65</age><sex>0</sex><cat>3</cat><value>2.5248744</value></relativerisk><relativerisk><age>65</age><sex>0</sex><cat>4</cat><value>0.96645993</value></relativerisk><relativerisk><age>65</age><sex>0</sex><cat>5</cat><value>1.2089293</value></relativerisk><relativerisk><age>65</age><sex>0</sex><cat>6</cat><value>1.5676805</value></relativerisk><relativerisk><age>65</age><sex>0</sex><cat>7</cat><value>2.2492213</value></relativerisk><relativerisk><age>65</age><sex>1</sex><cat>0</cat><value>0.9540962</value></relativerisk><relativerisk><age>65</age><sex>1</sex><cat>1</cat><value>1.19627</value></relativerisk><relativerisk><age>65</age><sex>1</sex><cat>2</cat><value>1.6659871</value></relativerisk><relativerisk><age>65</age><sex>1</sex><cat>3</cat><value>2.6106136</value></relativerisk><relativerisk><age>65</age><sex>1</sex><cat>4</cat><value>0.93803257</value></relativerisk><relativerisk><age>65</age><sex>1</sex><cat>5</cat><value>1.1545815</value></relativerisk><relativerisk><age>65</age><sex>1</sex><cat>6</cat><value>1.5627768</value></relativerisk><relativerisk><age>65</age><sex>1</sex><cat>7</cat><value>2.349821</value></relativerisk><relativerisk><age>66</age><sex>0</sex><cat>0</cat><value>0.98171604</value></relativerisk><relativerisk><age>66</age><sex>0</sex><cat>1</cat><value>1.2548712</value></relativerisk><relativerisk><age>66</age><sex>0</sex><cat>2</cat><value>1.6751777</value></relativerisk><relativerisk><age>66</age><sex>0</sex><cat>3</cat><value>2.5322669</value></relativerisk><relativerisk><age>66</age><sex>0</sex><cat>4</cat><value>0.96681976</value></relativerisk><relativerisk><age>66</age><sex>0</sex><cat>5</cat><value>1.2096548</value></relativerisk><relativerisk><age>66</age><sex>0</sex><cat>6</cat><value>1.5691724</value></relativerisk><relativerisk><age>66</age><sex>0</sex><cat>7</cat><value>2.2565212</value></relativerisk><relativerisk><age>66</age><sex>1</sex><cat>0</cat><value>0.9549427</value></relativerisk><relativerisk><age>66</age><sex>1</sex><cat>1</cat><value>1.1991066</value></relativerisk><relativerisk><age>66</age><sex>1</sex><cat>2</cat><value>1.666324</value></relativerisk><relativerisk><age>66</age><sex>1</sex><cat>3</cat><value>2.6195083</value></relativerisk><relativerisk><age>66</age><sex>1</sex><cat>4</cat><value>0.93883425</value></relativerisk><relativerisk><age>66</age><sex>1</sex><cat>5</cat><value>1.1571462</value></relativerisk><relativerisk><age>66</age><sex>1</sex><cat>6</cat><value>1.5632598</value></relativerisk><relativerisk><age>66</age><sex>1</sex><cat>7</cat><value>2.3579001</value></relativerisk><relativerisk><age>67</age><sex>0</sex><cat>0</cat><value>0.9814633</value></relativerisk><relativerisk><age>67</age><sex>0</sex><cat>1</cat><value>1.2549214</value></relativerisk><relativerisk><age>67</age><sex>0</sex><cat>2</cat><value>1.6763873</value></relativerisk><relativerisk><age>67</age><sex>0</sex><cat>3</cat><value>2.5412126</value></relativerisk><relativerisk><age>67</age><sex>0</sex><cat>4</cat><value>0.96658623</value></relativerisk><relativerisk><age>67</age><sex>0</sex><cat>5</cat><value>1.2097061</value></relativerisk><relativerisk><age>67</age><sex>0</sex><cat>6</cat><value>1.5704094</value></relativerisk><relativerisk><age>67</age><sex>0</sex><cat>7</cat><value>2.2654448</value></relativerisk><relativerisk><age>67</age><sex>1</sex><cat>0</cat><value>0.95614105</value></relativerisk><relativerisk><age>67</age><sex>1</sex><cat>1</cat><value>1.2038277</value></relativerisk><relativerisk><age>67</age><sex>1</sex><cat>2</cat><value>1.6694518</value></relativerisk><relativerisk><age>67</age><sex>1</sex><cat>3</cat><value>2.6188772</value></relativerisk><relativerisk><age>67</age><sex>1</sex><cat>4</cat><value>0.9399877</value></relativerisk><relativerisk><age>67</age><sex>1</sex><cat>5</cat><value>1.1614674</value></relativerisk><relativerisk><age>67</age><sex>1</sex><cat>6</cat><value>1.5659553</value></relativerisk><relativerisk><age>67</age><sex>1</sex><cat>7</cat><value>2.3573291</value></relativerisk><relativerisk><age>68</age><sex>0</sex><cat>0</cat><value>0.98056173</value></relativerisk><relativerisk><age>68</age><sex>0</sex><cat>1</cat><value>1.254465</value></relativerisk><relativerisk><age>68</age><sex>0</sex><cat>2</cat><value>1.6786051</value></relativerisk><relativerisk><age>68</age><sex>0</sex><cat>3</cat><value>2.556792</value></relativerisk><relativerisk><age>68</age><sex>0</sex><cat>4</cat><value>0.9657514</value></relativerisk><relativerisk><age>68</age><sex>0</sex><cat>5</cat><value>1.2093188</value></relativerisk><relativerisk><age>68</age><sex>0</sex><cat>6</cat><value>1.57261</value></relativerisk><relativerisk><age>68</age><sex>0</sex><cat>7</cat><value>2.2782252</value></relativerisk><relativerisk><age>68</age><sex>1</sex><cat>0</cat><value>0.95837957</value></relativerisk><relativerisk><age>68</age><sex>1</sex><cat>1</cat><value>1.2071928</value></relativerisk><relativerisk><age>68</age><sex>1</sex><cat>2</cat><value>1.6715719</value></relativerisk><relativerisk><age>68</age><sex>1</sex><cat>3</cat><value>2.6377366</value></relativerisk><relativerisk><age>68</age><sex>1</sex><cat>4</cat><value>0.94203997</value></relativerisk><relativerisk><age>68</age><sex>1</sex><cat>5</cat><value>1.1644956</value></relativerisk><relativerisk><age>68</age><sex>1</sex><cat>6</cat><value>1.5680271</value></relativerisk><relativerisk><age>68</age><sex>1</sex><cat>7</cat><value>2.3730316</value></relativerisk><relativerisk><age>69</age><sex>0</sex><cat>0</cat><value>0.9812288</value></relativerisk><relativerisk><age>69</age><sex>0</sex><cat>1</cat><value>1.2542216</value></relativerisk><relativerisk><age>69</age><sex>0</sex><cat>2</cat><value>1.6797982</value></relativerisk><relativerisk><age>69</age><sex>0</sex><cat>3</cat><value>2.566161</value></relativerisk><relativerisk><age>69</age><sex>0</sex><cat>4</cat><value>0.9661271</value></relativerisk><relativerisk><age>69</age><sex>0</sex><cat>5</cat><value>1.2090757</value></relativerisk><relativerisk><age>69</age><sex>0</sex><cat>6</cat><value>1.5738521</value></relativerisk><relativerisk><age>69</age><sex>0</sex><cat>7</cat><value>2.286749</value></relativerisk><relativerisk><age>69</age><sex>1</sex><cat>0</cat><value>0.95892864</value></relativerisk><relativerisk><age>69</age><sex>1</sex><cat>1</cat><value>1.2105713</value></relativerisk><relativerisk><age>69</age><sex>1</sex><cat>2</cat><value>1.6743926</value></relativerisk><relativerisk><age>69</age><sex>1</sex><cat>3</cat><value>2.645304</value></relativerisk><relativerisk><age>69</age><sex>1</sex><cat>4</cat><value>0.94256204</value></relativerisk><relativerisk><age>69</age><sex>1</sex><cat>5</cat><value>1.1675872</value></relativerisk><relativerisk><age>69</age><sex>1</sex><cat>6</cat><value>1.570469</value></relativerisk><relativerisk><age>69</age><sex>1</sex><cat>7</cat><value>2.3797991</value></relativerisk><relativerisk><age>70</age><sex>0</sex><cat>0</cat><value>0.9790947</value></relativerisk><relativerisk><age>70</age><sex>0</sex><cat>1</cat><value>1.2529083</value></relativerisk><relativerisk><age>70</age><sex>0</sex><cat>2</cat><value>1.6801939</value></relativerisk><relativerisk><age>70</age><sex>0</sex><cat>3</cat><value>2.5735083</value></relativerisk><relativerisk><age>70</age><sex>0</sex><cat>4</cat><value>0.964185</value></relativerisk><relativerisk><age>70</age><sex>0</sex><cat>5</cat><value>1.2078667</value></relativerisk><relativerisk><age>70</age><sex>0</sex><cat>6</cat><value>1.5742234</value></relativerisk><relativerisk><age>70</age><sex>0</sex><cat>7</cat><value>2.2945113</value></relativerisk><relativerisk><age>70</age><sex>1</sex><cat>0</cat><value>0.95926535</value></relativerisk><relativerisk><age>70</age><sex>1</sex><cat>1</cat><value>1.2129079</value></relativerisk><relativerisk><age>70</age><sex>1</sex><cat>2</cat><value>1.6761022</value></relativerisk><relativerisk><age>70</age><sex>1</sex><cat>3</cat><value>2.6567879</value></relativerisk><relativerisk><age>70</age><sex>1</sex><cat>4</cat><value>0.94292516</value></relativerisk><relativerisk><age>70</age><sex>1</sex><cat>5</cat><value>1.1696922</value></relativerisk><relativerisk><age>70</age><sex>1</sex><cat>6</cat><value>1.5722274</value></relativerisk><relativerisk><age>70</age><sex>1</sex><cat>7</cat><value>2.3891435</value></relativerisk><relativerisk><age>71</age><sex>0</sex><cat>0</cat><value>0.9786131</value></relativerisk><relativerisk><age>71</age><sex>0</sex><cat>1</cat><value>1.2518314</value></relativerisk><relativerisk><age>71</age><sex>0</sex><cat>2</cat><value>1.6822785</value></relativerisk><relativerisk><age>71</age><sex>0</sex><cat>3</cat><value>2.5889945</value></relativerisk><relativerisk><age>71</age><sex>0</sex><cat>4</cat><value>0.9635703</value></relativerisk><relativerisk><age>71</age><sex>0</sex><cat>5</cat><value>1.2068563</value></relativerisk><relativerisk><age>71</age><sex>0</sex><cat>6</cat><value>1.5761919</value></relativerisk><relativerisk><age>71</age><sex>0</sex><cat>7</cat><value>2.307312</value></relativerisk><relativerisk><age>71</age><sex>1</sex><cat>0</cat><value>0.9605218</value></relativerisk><relativerisk><age>71</age><sex>1</sex><cat>1</cat><value>1.2159525</value></relativerisk><relativerisk><age>71</age><sex>1</sex><cat>2</cat><value>1.67631</value></relativerisk><relativerisk><age>71</age><sex>1</sex><cat>3</cat><value>2.6549098</value></relativerisk><relativerisk><age>71</age><sex>1</sex><cat>4</cat><value>0.9440595</value></relativerisk><relativerisk><age>71</age><sex>1</sex><cat>5</cat><value>1.1724616</value></relativerisk><relativerisk><age>71</age><sex>1</sex><cat>6</cat><value>1.5724646</value></relativerisk><relativerisk><age>71</age><sex>1</sex><cat>7</cat><value>2.3882508</value></relativerisk><relativerisk><age>72</age><sex>0</sex><cat>0</cat><value>0.9772813</value></relativerisk><relativerisk><age>72</age><sex>0</sex><cat>1</cat><value>1.2500575</value></relativerisk><relativerisk><age>72</age><sex>0</sex><cat>2</cat><value>1.6819326</value></relativerisk><relativerisk><age>72</age><sex>0</sex><cat>3</cat><value>2.5945284</value></relativerisk><relativerisk><age>72</age><sex>0</sex><cat>4</cat><value>0.9621136</value></relativerisk><relativerisk><age>72</age><sex>0</sex><cat>5</cat><value>1.2051991</value></relativerisk><relativerisk><age>72</age><sex>0</sex><cat>6</cat><value>1.57591</value></relativerisk><relativerisk><age>72</age><sex>0</sex><cat>7</cat><value>2.3133607</value></relativerisk><relativerisk><age>72</age><sex>1</sex><cat>0</cat><value>0.9611106</value></relativerisk><relativerisk><age>72</age><sex>1</sex><cat>1</cat><value>1.2183112</value></relativerisk><relativerisk><age>72</age><sex>1</sex><cat>2</cat><value>1.6771975</value></relativerisk><relativerisk><age>72</age><sex>1</sex><cat>3</cat><value>2.6592033</value></relativerisk><relativerisk><age>72</age><sex>1</sex><cat>4</cat><value>0.94469076</value></relativerisk><relativerisk><age>72</age><sex>1</sex><cat>5</cat><value>1.1746165</value></relativerisk><relativerisk><age>72</age><sex>1</sex><cat>6</cat><value>1.5732409</value></relativerisk><relativerisk><age>72</age><sex>1</sex><cat>7</cat><value>2.3924296</value></relativerisk><relativerisk><age>73</age><sex>0</sex><cat>0</cat><value>0.9761986</value></relativerisk><relativerisk><age>73</age><sex>0</sex><cat>1</cat><value>1.2484819</value></relativerisk><relativerisk><age>73</age><sex>0</sex><cat>2</cat><value>1.683165</value></relativerisk><relativerisk><age>73</age><sex>0</sex><cat>3</cat><value>2.605504</value></relativerisk><relativerisk><age>73</age><sex>0</sex><cat>4</cat><value>0.96069723</value></relativerisk><relativerisk><age>73</age><sex>0</sex><cat>5</cat><value>1.2037143</value></relativerisk><relativerisk><age>73</age><sex>0</sex><cat>6</cat><value>1.5770851</value></relativerisk><relativerisk><age>73</age><sex>0</sex><cat>7</cat><value>2.322692</value></relativerisk><relativerisk><age>73</age><sex>1</sex><cat>0</cat><value>0.961626</value></relativerisk><relativerisk><age>73</age><sex>1</sex><cat>1</cat><value>1.2202451</value></relativerisk><relativerisk><age>73</age><sex>1</sex><cat>2</cat><value>1.679663</value></relativerisk><relativerisk><age>73</age><sex>1</sex><cat>3</cat><value>2.6739154</value></relativerisk><relativerisk><age>73</age><sex>1</sex><cat>4</cat><value>0.9451948</value></relativerisk><relativerisk><age>73</age><sex>1</sex><cat>5</cat><value>1.1763734</value></relativerisk><relativerisk><age>73</age><sex>1</sex><cat>6</cat><value>1.5755683</value></relativerisk><relativerisk><age>73</age><sex>1</sex><cat>7</cat><value>2.40437</value></relativerisk><relativerisk><age>74</age><sex>0</sex><cat>0</cat><value>0.9743614</value></relativerisk><relativerisk><age>74</age><sex>0</sex><cat>1</cat><value>1.2454699</value></relativerisk><relativerisk><age>74</age><sex>0</sex><cat>2</cat><value>1.68375</value></relativerisk><relativerisk><age>74</age><sex>0</sex><cat>3</cat><value>2.6220999</value></relativerisk><relativerisk><age>74</age><sex>0</sex><cat>4</cat><value>0.95905846</value></relativerisk><relativerisk><age>74</age><sex>0</sex><cat>5</cat><value>1.2009406</value></relativerisk><relativerisk><age>74</age><sex>0</sex><cat>6</cat><value>1.5776291</value></relativerisk><relativerisk><age>74</age><sex>0</sex><cat>7</cat><value>2.3366318</value></relativerisk><relativerisk><age>74</age><sex>1</sex><cat>0</cat><value>0.961683</value></relativerisk><relativerisk><age>74</age><sex>1</sex><cat>1</cat><value>1.2217664</value></relativerisk><relativerisk><age>74</age><sex>1</sex><cat>2</cat><value>1.6826369</value></relativerisk><relativerisk><age>74</age><sex>1</sex><cat>3</cat><value>2.6915972</value></relativerisk><relativerisk><age>74</age><sex>1</sex><cat>4</cat><value>0.9452258</value></relativerisk><relativerisk><age>74</age><sex>1</sex><cat>5</cat><value>1.1777545</value></relativerisk><relativerisk><age>74</age><sex>1</sex><cat>6</cat><value>1.5783451</value></relativerisk><relativerisk><age>74</age><sex>1</sex><cat>7</cat><value>2.4187086</value></relativerisk><relativerisk><age>75</age><sex>0</sex><cat>0</cat><value>0.9731052</value></relativerisk><relativerisk><age>75</age><sex>0</sex><cat>1</cat><value>1.2426883</value></relativerisk><relativerisk><age>75</age><sex>0</sex><cat>2</cat><value>1.6831237</value></relativerisk><relativerisk><age>75</age><sex>0</sex><cat>3</cat><value>2.6304333</value></relativerisk><relativerisk><age>75</age><sex>0</sex><cat>4</cat><value>0.95761496</value></relativerisk><relativerisk><age>75</age><sex>0</sex><cat>5</cat><value>1.1983654</value></relativerisk><relativerisk><age>75</age><sex>0</sex><cat>6</cat><value>1.5770489</value></relativerisk><relativerisk><age>75</age><sex>0</sex><cat>7</cat><value>2.3444505</value></relativerisk><relativerisk><age>75</age><sex>1</sex><cat>0</cat><value>0.96229553</value></relativerisk><relativerisk><age>75</age><sex>1</sex><cat>1</cat><value>1.2232467</value></relativerisk><relativerisk><age>75</age><sex>1</sex><cat>2</cat><value>1.6829219</value></relativerisk><relativerisk><age>75</age><sex>1</sex><cat>3</cat><value>2.6961176</value></relativerisk><relativerisk><age>75</age><sex>1</sex><cat>4</cat><value>0.9457776</value></relativerisk><relativerisk><age>75</age><sex>1</sex><cat>5</cat><value>1.1790966</value></relativerisk><relativerisk><age>75</age><sex>1</sex><cat>6</cat><value>1.5786376</value></relativerisk><relativerisk><age>75</age><sex>1</sex><cat>7</cat><value>2.423041</value></relativerisk><relativerisk><age>76</age><sex>0</sex><cat>0</cat><value>0.97081864</value></relativerisk><relativerisk><age>76</age><sex>0</sex><cat>1</cat><value>1.2393037</value></relativerisk><relativerisk><age>76</age><sex>0</sex><cat>2</cat><value>1.682718</value></relativerisk><relativerisk><age>76</age><sex>0</sex><cat>3</cat><value>2.641095</value></relativerisk><relativerisk><age>76</age><sex>0</sex><cat>4</cat><value>0.95541656</value></relativerisk><relativerisk><age>76</age><sex>0</sex><cat>5</cat><value>1.1952363</value></relativerisk><relativerisk><age>76</age><sex>0</sex><cat>6</cat><value>1.5766662</value></relativerisk><relativerisk><age>76</age><sex>0</sex><cat>7</cat><value>2.3538995</value></relativerisk><relativerisk><age>76</age><sex>1</sex><cat>0</cat><value>0.9627159</value></relativerisk><relativerisk><age>76</age><sex>1</sex><cat>1</cat><value>1.2243127</value></relativerisk><relativerisk><age>76</age><sex>1</sex><cat>2</cat><value>1.6832932</value></relativerisk><relativerisk><age>76</age><sex>1</sex><cat>3</cat><value>2.7026033</value></relativerisk><relativerisk><age>76</age><sex>1</sex><cat>4</cat><value>0.9461986</value></relativerisk><relativerisk><age>76</age><sex>1</sex><cat>5</cat><value>1.1800739</value></relativerisk><relativerisk><age>76</age><sex>1</sex><cat>6</cat><value>1.5790664</value></relativerisk><relativerisk><age>76</age><sex>1</sex><cat>7</cat><value>2.4285228</value></relativerisk><relativerisk><age>77</age><sex>0</sex><cat>0</cat><value>0.9683847</value></relativerisk><relativerisk><age>77</age><sex>0</sex><cat>1</cat><value>1.2357607</value></relativerisk><relativerisk><age>77</age><sex>0</sex><cat>2</cat><value>1.683037</value></relativerisk><relativerisk><age>77</age><sex>0</sex><cat>3</cat><value>2.6550274</value></relativerisk><relativerisk><age>77</age><sex>0</sex><cat>4</cat><value>0.95304644</value></relativerisk><relativerisk><age>77</age><sex>0</sex><cat>5</cat><value>1.1919488</value></relativerisk><relativerisk><age>77</age><sex>0</sex><cat>6</cat><value>1.5768142</value></relativerisk><relativerisk><age>77</age><sex>0</sex><cat>7</cat><value>2.3662217</value></relativerisk><relativerisk><age>77</age><sex>1</sex><cat>0</cat><value>0.96244454</value></relativerisk><relativerisk><age>77</age><sex>1</sex><cat>1</cat><value>1.2249463</value></relativerisk><relativerisk><age>77</age><sex>1</sex><cat>2</cat><value>1.6847574</value></relativerisk><relativerisk><age>77</age><sex>1</sex><cat>3</cat><value>2.7142441</value></relativerisk><relativerisk><age>77</age><sex>1</sex><cat>4</cat><value>0.94594216</value></relativerisk><relativerisk><age>77</age><sex>1</sex><cat>5</cat><value>1.1806434</value></relativerisk><relativerisk><age>77</age><sex>1</sex><cat>6</cat><value>1.5803232</value></relativerisk><relativerisk><age>77</age><sex>1</sex><cat>7</cat><value>2.4387882</value></relativerisk><relativerisk><age>78</age><sex>0</sex><cat>0</cat><value>0.966567</value></relativerisk><relativerisk><age>78</age><sex>0</sex><cat>1</cat><value>1.23204</value></relativerisk><relativerisk><age>78</age><sex>0</sex><cat>2</cat><value>1.6836172</value></relativerisk><relativerisk><age>78</age><sex>0</sex><cat>3</cat><value>2.6724913</value></relativerisk><relativerisk><age>78</age><sex>0</sex><cat>4</cat><value>0.95133966</value></relativerisk><relativerisk><age>78</age><sex>0</sex><cat>5</cat><value>1.1884657</value></relativerisk><relativerisk><age>78</age><sex>0</sex><cat>6</cat><value>1.5773327</value></relativerisk><relativerisk><age>78</age><sex>0</sex><cat>7</cat><value>2.3807642</value></relativerisk><relativerisk><age>78</age><sex>1</sex><cat>0</cat><value>0.96301615</value></relativerisk><relativerisk><age>78</age><sex>1</sex><cat>1</cat><value>1.2259787</value></relativerisk><relativerisk><age>78</age><sex>1</sex><cat>2</cat><value>1.6862704</value></relativerisk><relativerisk><age>78</age><sex>1</sex><cat>3</cat><value>2.7239523</value></relativerisk><relativerisk><age>78</age><sex>1</sex><cat>4</cat><value>0.9464641</value></relativerisk><relativerisk><age>78</age><sex>1</sex><cat>5</cat><value>1.181584</value></relativerisk><relativerisk><age>78</age><sex>1</sex><cat>6</cat><value>1.5817378</value></relativerisk><relativerisk><age>78</age><sex>1</sex><cat>7</cat><value>2.4467149</value></relativerisk><relativerisk><age>79</age><sex>0</sex><cat>0</cat><value>0.96556765</value></relativerisk><relativerisk><age>79</age><sex>0</sex><cat>1</cat><value>1.228727</value></relativerisk><relativerisk><age>79</age><sex>0</sex><cat>2</cat><value>1.6828414</value></relativerisk><relativerisk><age>79</age><sex>0</sex><cat>3</cat><value>2.6810467</value></relativerisk><relativerisk><age>79</age><sex>0</sex><cat>4</cat><value>0.95018756</value></relativerisk><relativerisk><age>79</age><sex>0</sex><cat>5</cat><value>1.1853734</value></relativerisk><relativerisk><age>79</age><sex>0</sex><cat>6</cat><value>1.5766091</value></relativerisk><relativerisk><age>79</age><sex>0</sex><cat>7</cat><value>2.3884335</value></relativerisk><relativerisk><age>79</age><sex>1</sex><cat>0</cat><value>0.9630488</value></relativerisk><relativerisk><age>79</age><sex>1</sex><cat>1</cat><value>1.2260525</value></relativerisk><relativerisk><age>79</age><sex>1</sex><cat>2</cat><value>1.6870306</value></relativerisk><relativerisk><age>79</age><sex>1</sex><cat>3</cat><value>2.7353218</value></relativerisk><relativerisk><age>79</age><sex>1</sex><cat>4</cat><value>0.9464948</value></relativerisk><relativerisk><age>79</age><sex>1</sex><cat>5</cat><value>1.1816531</value></relativerisk><relativerisk><age>79</age><sex>1</sex><cat>6</cat><value>1.5824673</value></relativerisk><relativerisk><age>79</age><sex>1</sex><cat>7</cat><value>2.4562483</value></relativerisk><relativerisk><age>80</age><sex>0</sex><cat>0</cat><value>0.9633691</value></relativerisk><relativerisk><age>80</age><sex>0</sex><cat>1</cat><value>1.2243781</value></relativerisk><relativerisk><age>80</age><sex>0</sex><cat>2</cat><value>1.6820649</value></relativerisk><relativerisk><age>80</age><sex>0</sex><cat>3</cat><value>2.694865</value></relativerisk><relativerisk><age>80</age><sex>0</sex><cat>4</cat><value>0.9480854</value></relativerisk><relativerisk><age>80</age><sex>0</sex><cat>5</cat><value>1.1813425</value></relativerisk><relativerisk><age>80</age><sex>0</sex><cat>6</cat><value>1.575759</value></relativerisk><relativerisk><age>80</age><sex>0</sex><cat>7</cat><value>2.4008286</value></relativerisk><relativerisk><age>80</age><sex>1</sex><cat>0</cat><value>0.96254253</value></relativerisk><relativerisk><age>80</age><sex>1</sex><cat>1</cat><value>1.2261232</value></relativerisk><relativerisk><age>80</age><sex>1</sex><cat>2</cat><value>1.687725</value></relativerisk><relativerisk><age>80</age><sex>1</sex><cat>3</cat><value>2.7426107</value></relativerisk><relativerisk><age>80</age><sex>1</sex><cat>4</cat><value>0.9460344</value></relativerisk><relativerisk><age>80</age><sex>1</sex><cat>5</cat><value>1.1817275</value></relativerisk><relativerisk><age>80</age><sex>1</sex><cat>6</cat><value>1.5830724</value></relativerisk><relativerisk><age>80</age><sex>1</sex><cat>7</cat><value>2.462552</value></relativerisk><relativerisk><age>81</age><sex>0</sex><cat>0</cat><value>0.9607493</value></relativerisk><relativerisk><age>81</age><sex>0</sex><cat>1</cat><value>1.2199975</value></relativerisk><relativerisk><age>81</age><sex>0</sex><cat>2</cat><value>1.6817496</value></relativerisk><relativerisk><age>81</age><sex>0</sex><cat>3</cat><value>2.7091453</value></relativerisk><relativerisk><age>81</age><sex>0</sex><cat>4</cat><value>0.94552344</value></relativerisk><relativerisk><age>81</age><sex>0</sex><cat>5</cat><value>1.1772988</value></relativerisk><relativerisk><age>81</age><sex>0</sex><cat>6</cat><value>1.57534</value></relativerisk><relativerisk><age>81</age><sex>0</sex><cat>7</cat><value>2.413233</value></relativerisk><relativerisk><age>81</age><sex>1</sex><cat>0</cat><value>0.9622158</value></relativerisk><relativerisk><age>81</age><sex>1</sex><cat>1</cat><value>1.2255127</value></relativerisk><relativerisk><age>81</age><sex>1</sex><cat>2</cat><value>1.687725</value></relativerisk><relativerisk><age>81</age><sex>1</sex><cat>3</cat><value>2.7521393</value></relativerisk><relativerisk><age>81</age><sex>1</sex><cat>4</cat><value>0.9456356</value></relativerisk><relativerisk><age>81</age><sex>1</sex><cat>5</cat><value>1.1811928</value></relativerisk><relativerisk><age>81</age><sex>1</sex><cat>6</cat><value>1.5830724</value></relativerisk><relativerisk><age>81</age><sex>1</sex><cat>7</cat><value>2.4707298</value></relativerisk><relativerisk><age>82</age><sex>0</sex><cat>0</cat><value>0.9590293</value></relativerisk><relativerisk><age>82</age><sex>0</sex><cat>1</cat><value>1.215987</value></relativerisk><relativerisk><age>82</age><sex>0</sex><cat>2</cat><value>1.6828218</value></relativerisk><relativerisk><age>82</age><sex>0</sex><cat>3</cat><value>2.7314198</value></relativerisk><relativerisk><age>82</age><sex>0</sex><cat>4</cat><value>0.9438472</value></relativerisk><relativerisk><age>82</age><sex>0</sex><cat>5</cat><value>1.1735681</value></relativerisk><relativerisk><age>82</age><sex>0</sex><cat>6</cat><value>1.5762717</value></relativerisk><relativerisk><age>82</age><sex>0</sex><cat>7</cat><value>2.4312503</value></relativerisk><relativerisk><age>82</age><sex>1</sex><cat>0</cat><value>0.96138847</value></relativerisk><relativerisk><age>82</age><sex>1</sex><cat>1</cat><value>1.224771</value></relativerisk><relativerisk><age>82</age><sex>1</sex><cat>2</cat><value>1.6881868</value></relativerisk><relativerisk><age>82</age><sex>1</sex><cat>3</cat><value>2.7616413</value></relativerisk><relativerisk><age>82</age><sex>1</sex><cat>4</cat><value>0.94493747</value></relativerisk><relativerisk><age>82</age><sex>1</sex><cat>5</cat><value>1.180514</value></relativerisk><relativerisk><age>82</age><sex>1</sex><cat>6</cat><value>1.583541</value></relativerisk><relativerisk><age>82</age><sex>1</sex><cat>7</cat><value>2.4786193</value></relativerisk><relativerisk><age>83</age><sex>0</sex><cat>0</cat><value>0.95696586</value></relativerisk><relativerisk><age>83</age><sex>0</sex><cat>1</cat><value>1.2115422</value></relativerisk><relativerisk><age>83</age><sex>0</sex><cat>2</cat><value>1.6822817</value></relativerisk><relativerisk><age>83</age><sex>0</sex><cat>3</cat><value>2.7494943</value></relativerisk><relativerisk><age>83</age><sex>0</sex><cat>4</cat><value>0.9418179</value></relativerisk><relativerisk><age>83</age><sex>0</sex><cat>5</cat><value>1.169437</value></relativerisk><relativerisk><age>83</age><sex>0</sex><cat>6</cat><value>1.5757331</value></relativerisk><relativerisk><age>83</age><sex>0</sex><cat>7</cat><value>2.4466414</value></relativerisk><relativerisk><age>83</age><sex>1</sex><cat>0</cat><value>0.9611443</value></relativerisk><relativerisk><age>83</age><sex>1</sex><cat>1</cat><value>1.2240467</value></relativerisk><relativerisk><age>83</age><sex>1</sex><cat>2</cat><value>1.6888206</value></relativerisk><relativerisk><age>83</age><sex>1</sex><cat>3</cat><value>2.773013</value></relativerisk><relativerisk><age>83</age><sex>1</sex><cat>4</cat><value>0.9446097</value></relativerisk><relativerisk><age>83</age><sex>1</sex><cat>5</cat><value>1.179844</value></relativerisk><relativerisk><age>83</age><sex>1</sex><cat>6</cat><value>1.5841739</value></relativerisk><relativerisk><age>83</age><sex>1</sex><cat>7</cat><value>2.488027</value></relativerisk><relativerisk><age>84</age><sex>0</sex><cat>0</cat><value>0.9541682</value></relativerisk><relativerisk><age>84</age><sex>0</sex><cat>1</cat><value>1.2069279</value></relativerisk><relativerisk><age>84</age><sex>0</sex><cat>2</cat><value>1.6806053</value></relativerisk><relativerisk><age>84</age><sex>0</sex><cat>3</cat><value>2.7601314</value></relativerisk><relativerisk><age>84</age><sex>0</sex><cat>4</cat><value>0.9391514</value></relativerisk><relativerisk><age>84</age><sex>0</sex><cat>5</cat><value>1.1651644</value></relativerisk><relativerisk><age>84</age><sex>0</sex><cat>6</cat><value>1.5741352</value></relativerisk><relativerisk><age>84</age><sex>0</sex><cat>7</cat><value>2.4564524</value></relativerisk><relativerisk><age>84</age><sex>1</sex><cat>0</cat><value>0.9606102</value></relativerisk><relativerisk><age>84</age><sex>1</sex><cat>1</cat><value>1.2230079</value></relativerisk><relativerisk><age>84</age><sex>1</sex><cat>2</cat><value>1.6892344</value></relativerisk><relativerisk><age>84</age><sex>1</sex><cat>3</cat><value>2.7837489</value></relativerisk><relativerisk><age>84</age><sex>1</sex><cat>4</cat><value>0.94422394</value></relativerisk><relativerisk><age>84</age><sex>1</sex><cat>5</cat><value>1.17889</value></relativerisk><relativerisk><age>84</age><sex>1</sex><cat>6</cat><value>1.5844555</value></relativerisk><relativerisk><age>84</age><sex>1</sex><cat>7</cat><value>2.4973414</value></relativerisk><relativerisk><age>85</age><sex>0</sex><cat>0</cat><value>0.9514337</value></relativerisk><relativerisk><age>85</age><sex>0</sex><cat>1</cat><value>1.20216</value></relativerisk><relativerisk><age>85</age><sex>0</sex><cat>2</cat><value>1.6810786</value></relativerisk><relativerisk><age>85</age><sex>0</sex><cat>3</cat><value>2.786637</value></relativerisk><relativerisk><age>85</age><sex>0</sex><cat>4</cat><value>0.9365796</value></relativerisk><relativerisk><age>85</age><sex>0</sex><cat>5</cat><value>1.1607188</value></relativerisk><relativerisk><age>85</age><sex>0</sex><cat>6</cat><value>1.5746433</value></relativerisk><relativerisk><age>85</age><sex>0</sex><cat>7</cat><value>2.4780953</value></relativerisk><relativerisk><age>85</age><sex>1</sex><cat>0</cat><value>0.9598648</value></relativerisk><relativerisk><age>85</age><sex>1</sex><cat>1</cat><value>1.2219294</value></relativerisk><relativerisk><age>85</age><sex>1</sex><cat>2</cat><value>1.689686</value></relativerisk><relativerisk><age>85</age><sex>1</sex><cat>3</cat><value>2.7929523</value></relativerisk><relativerisk><age>85</age><sex>1</sex><cat>4</cat><value>0.9434612</value></relativerisk><relativerisk><age>85</age><sex>1</sex><cat>5</cat><value>1.177928</value></relativerisk><relativerisk><age>85</age><sex>1</sex><cat>6</cat><value>1.5848829</value></relativerisk><relativerisk><age>85</age><sex>1</sex><cat>7</cat><value>2.5048227</value></relativerisk><relativerisk><age>86</age><sex>0</sex><cat>0</cat><value>0.94887465</value></relativerisk><relativerisk><age>86</age><sex>0</sex><cat>1</cat><value>1.1980706</value></relativerisk><relativerisk><age>86</age><sex>0</sex><cat>2</cat><value>1.6806986</value></relativerisk><relativerisk><age>86</age><sex>0</sex><cat>3</cat><value>2.804748</value></relativerisk><relativerisk><age>86</age><sex>0</sex><cat>4</cat><value>0.93410593</value></relativerisk><relativerisk><age>86</age><sex>0</sex><cat>5</cat><value>1.1569495</value></relativerisk><relativerisk><age>86</age><sex>0</sex><cat>6</cat><value>1.5740684</value></relativerisk><relativerisk><age>86</age><sex>0</sex><cat>7</cat><value>2.4938922</value></relativerisk><relativerisk><age>86</age><sex>1</sex><cat>0</cat><value>0.95899487</value></relativerisk><relativerisk><age>86</age><sex>1</sex><cat>1</cat><value>1.2201056</value></relativerisk><relativerisk><age>86</age><sex>1</sex><cat>2</cat><value>1.6897513</value></relativerisk><relativerisk><age>86</age><sex>1</sex><cat>3</cat><value>2.8058362</value></relativerisk><relativerisk><age>86</age><sex>1</sex><cat>4</cat><value>0.9425603</value></relativerisk><relativerisk><age>86</age><sex>1</sex><cat>5</cat><value>1.1762809</value></relativerisk><relativerisk><age>86</age><sex>1</sex><cat>6</cat><value>1.5849162</value></relativerisk><relativerisk><age>86</age><sex>1</sex><cat>7</cat><value>2.5156727</value></relativerisk><relativerisk><age>87</age><sex>0</sex><cat>0</cat><value>0.94650507</value></relativerisk><relativerisk><age>87</age><sex>0</sex><cat>1</cat><value>1.194521</value></relativerisk><relativerisk><age>87</age><sex>0</sex><cat>2</cat><value>1.6811273</value></relativerisk><relativerisk><age>87</age><sex>0</sex><cat>3</cat><value>2.8254087</value></relativerisk><relativerisk><age>87</age><sex>0</sex><cat>4</cat><value>0.93182856</value></relativerisk><relativerisk><age>87</age><sex>0</sex><cat>5</cat><value>1.1536291</value></relativerisk><relativerisk><age>87</age><sex>0</sex><cat>6</cat><value>1.5742457</value></relativerisk><relativerisk><age>87</age><sex>0</sex><cat>7</cat><value>2.511829</value></relativerisk><relativerisk><age>87</age><sex>1</sex><cat>0</cat><value>0.95804</value></relativerisk><relativerisk><age>87</age><sex>1</sex><cat>1</cat><value>1.2183079</value></relativerisk><relativerisk><age>87</age><sex>1</sex><cat>2</cat><value>1.6891041</value></relativerisk><relativerisk><age>87</age><sex>1</sex><cat>3</cat><value>2.8135498</value></relativerisk><relativerisk><age>87</age><sex>1</sex><cat>4</cat><value>0.941758</value></relativerisk><relativerisk><age>87</age><sex>1</sex><cat>5</cat><value>1.1746373</value></relativerisk><relativerisk><age>87</age><sex>1</sex><cat>6</cat><value>1.5843616</value></relativerisk><relativerisk><age>87</age><sex>1</sex><cat>7</cat><value>2.5221624</value></relativerisk><relativerisk><age>88</age><sex>0</sex><cat>0</cat><value>0.9436217</value></relativerisk><relativerisk><age>88</age><sex>0</sex><cat>1</cat><value>1.190503</value></relativerisk><relativerisk><age>88</age><sex>0</sex><cat>2</cat><value>1.67976</value></relativerisk><relativerisk><age>88</age><sex>0</sex><cat>3</cat><value>2.8427644</value></relativerisk><relativerisk><age>88</age><sex>0</sex><cat>4</cat><value>0.92907983</value></relativerisk><relativerisk><age>88</age><sex>0</sex><cat>5</cat><value>1.149878</value></relativerisk><relativerisk><age>88</age><sex>0</sex><cat>6</cat><value>1.5731882</value></relativerisk><relativerisk><age>88</age><sex>0</sex><cat>7</cat><value>2.5263944</value></relativerisk><relativerisk><age>88</age><sex>1</sex><cat>0</cat><value>0.9560876</value></relativerisk><relativerisk><age>88</age><sex>1</sex><cat>1</cat><value>1.2157805</value></relativerisk><relativerisk><age>88</age><sex>1</sex><cat>2</cat><value>1.6879375</value></relativerisk><relativerisk><age>88</age><sex>1</sex><cat>3</cat><value>2.819722</value></relativerisk><relativerisk><age>88</age><sex>1</sex><cat>4</cat><value>0.9399602</value></relativerisk><relativerisk><age>88</age><sex>1</sex><cat>5</cat><value>1.1723562</value></relativerisk><relativerisk><age>88</age><sex>1</sex><cat>6</cat><value>1.5833001</value></relativerisk><relativerisk><age>88</age><sex>1</sex><cat>7</cat><value>2.5275538</value></relativerisk><relativerisk><age>89</age><sex>0</sex><cat>0</cat><value>0.940783</value></relativerisk><relativerisk><age>89</age><sex>0</sex><cat>1</cat><value>1.1861837</value></relativerisk><relativerisk><age>89</age><sex>0</sex><cat>2</cat><value>1.6788583</value></relativerisk><relativerisk><age>89</age><sex>0</sex><cat>3</cat><value>2.8738034</value></relativerisk><relativerisk><age>89</age><sex>0</sex><cat>4</cat><value>0.9263763</value></relativerisk><relativerisk><age>89</age><sex>0</sex><cat>5</cat><value>1.1459596</value></relativerisk><relativerisk><age>89</age><sex>0</sex><cat>6</cat><value>1.572144</value></relativerisk><relativerisk><age>89</age><sex>0</sex><cat>7</cat><value>2.5522525</value></relativerisk><relativerisk><age>89</age><sex>1</sex><cat>0</cat><value>0.95472974</value></relativerisk><relativerisk><age>89</age><sex>1</sex><cat>1</cat><value>1.2134227</value></relativerisk><relativerisk><age>89</age><sex>1</sex><cat>2</cat><value>1.6881535</value></relativerisk><relativerisk><age>89</age><sex>1</sex><cat>3</cat><value>2.833562</value></relativerisk><relativerisk><age>89</age><sex>1</sex><cat>4</cat><value>0.93860686</value></relativerisk><relativerisk><age>89</age><sex>1</sex><cat>5</cat><value>1.1702392</value></relativerisk><relativerisk><age>89</age><sex>1</sex><cat>6</cat><value>1.5833952</value></relativerisk><relativerisk><age>89</age><sex>1</sex><cat>7</cat><value>2.53922</value></relativerisk><relativerisk><age>90</age><sex>0</sex><cat>0</cat><value>0.9372631</value></relativerisk><relativerisk><age>90</age><sex>0</sex><cat>1</cat><value>1.182618</value></relativerisk><relativerisk><age>90</age><sex>0</sex><cat>2</cat><value>1.6798744</value></relativerisk><relativerisk><age>90</age><sex>0</sex><cat>3</cat><value>2.9020634</value></relativerisk><relativerisk><age>90</age><sex>0</sex><cat>4</cat><value>0.92308044</value></relativerisk><relativerisk><age>90</age><sex>0</sex><cat>5</cat><value>1.1425759</value></relativerisk><relativerisk><age>90</age><sex>0</sex><cat>6</cat><value>1.5730511</value></relativerisk><relativerisk><age>90</age><sex>0</sex><cat>7</cat><value>2.5764437</value></relativerisk><relativerisk><age>90</age><sex>1</sex><cat>0</cat><value>0.9538228</value></relativerisk><relativerisk><age>90</age><sex>1</sex><cat>1</cat><value>1.2111375</value></relativerisk><relativerisk><age>90</age><sex>1</sex><cat>2</cat><value>1.6889765</value></relativerisk><relativerisk><age>90</age><sex>1</sex><cat>3</cat><value>2.852128</value></relativerisk><relativerisk><age>90</age><sex>1</sex><cat>4</cat><value>0.93772984</value></relativerisk><relativerisk><age>90</age><sex>1</sex><cat>5</cat><value>1.1681432</value></relativerisk><relativerisk><age>90</age><sex>1</sex><cat>6</cat><value>1.584247</value></relativerisk><relativerisk><age>90</age><sex>1</sex><cat>7</cat><value>2.5541413</value></relativerisk><relativerisk><age>91</age><sex>0</sex><cat>0</cat><value>0.933968</value></relativerisk><relativerisk><age>91</age><sex>0</sex><cat>1</cat><value>1.1794114</value></relativerisk><relativerisk><age>91</age><sex>0</sex><cat>2</cat><value>1.6813699</value></relativerisk><relativerisk><age>91</age><sex>0</sex><cat>3</cat><value>2.938338</value></relativerisk><relativerisk><age>91</age><sex>0</sex><cat>4</cat><value>0.91996896</value></relativerisk><relativerisk><age>91</age><sex>0</sex><cat>5</cat><value>1.1395953</value></relativerisk><relativerisk><age>91</age><sex>0</sex><cat>6</cat><value>1.5743686</value></relativerisk><relativerisk><age>91</age><sex>0</sex><cat>7</cat><value>2.606241</value></relativerisk><relativerisk><age>91</age><sex>1</sex><cat>0</cat><value>0.9525242</value></relativerisk><relativerisk><age>91</age><sex>1</sex><cat>1</cat><value>1.2086341</value></relativerisk><relativerisk><age>91</age><sex>1</sex><cat>2</cat><value>1.6880083</value></relativerisk><relativerisk><age>91</age><sex>1</sex><cat>3</cat><value>2.8612454</value></relativerisk><relativerisk><age>91</age><sex>1</sex><cat>4</cat><value>0.93658733</value></relativerisk><relativerisk><age>91</age><sex>1</sex><cat>5</cat><value>1.165817</value></relativerisk><relativerisk><age>91</age><sex>1</sex><cat>6</cat><value>1.5834752</value></relativerisk><relativerisk><age>91</age><sex>1</sex><cat>7</cat><value>2.5618389</value></relativerisk><relativerisk><age>92</age><sex>0</sex><cat>0</cat><value>0.9306423</value></relativerisk><relativerisk><age>92</age><sex>0</sex><cat>1</cat><value>1.1763402</value></relativerisk><relativerisk><age>92</age><sex>0</sex><cat>2</cat><value>1.6793169</value></relativerisk><relativerisk><age>92</age><sex>0</sex><cat>3</cat><value>2.9597511</value></relativerisk><relativerisk><age>92</age><sex>0</sex><cat>4</cat><value>0.91681975</value></relativerisk><relativerisk><age>92</age><sex>0</sex><cat>5</cat><value>1.1367481</value></relativerisk><relativerisk><age>92</age><sex>0</sex><cat>6</cat><value>1.572449</value></relativerisk><relativerisk><age>92</age><sex>0</sex><cat>7</cat><value>2.625128</value></relativerisk><relativerisk><age>92</age><sex>1</sex><cat>0</cat><value>0.9510895</value></relativerisk><relativerisk><age>92</age><sex>1</sex><cat>1</cat><value>1.206075</value></relativerisk><relativerisk><age>92</age><sex>1</sex><cat>2</cat><value>1.6860945</value></relativerisk><relativerisk><age>92</age><sex>1</sex><cat>3</cat><value>2.8650353</value></relativerisk><relativerisk><age>92</age><sex>1</sex><cat>4</cat><value>0.93523926</value></relativerisk><relativerisk><age>92</age><sex>1</sex><cat>5</cat><value>1.1635046</value></relativerisk><relativerisk><age>92</age><sex>1</sex><cat>6</cat><value>1.5817178</value></relativerisk><relativerisk><age>92</age><sex>1</sex><cat>7</cat><value>2.565346</value></relativerisk><relativerisk><age>93</age><sex>0</sex><cat>0</cat><value>0.9266782</value></relativerisk><relativerisk><age>93</age><sex>0</sex><cat>1</cat><value>1.1732361</value></relativerisk><relativerisk><age>93</age><sex>0</sex><cat>2</cat><value>1.6822687</value></relativerisk><relativerisk><age>93</age><sex>0</sex><cat>3</cat><value>3.0081449</value></relativerisk><relativerisk><age>93</age><sex>0</sex><cat>4</cat><value>0.9131308</value></relativerisk><relativerisk><age>93</age><sex>0</sex><cat>5</cat><value>1.1338648</value></relativerisk><relativerisk><age>93</age><sex>0</sex><cat>6</cat><value>1.5751507</value></relativerisk><relativerisk><age>93</age><sex>0</sex><cat>7</cat><value>2.6643443</value></relativerisk><relativerisk><age>93</age><sex>1</sex><cat>0</cat><value>0.94922686</value></relativerisk><relativerisk><age>93</age><sex>1</sex><cat>1</cat><value>1.2029866</value></relativerisk><relativerisk><age>93</age><sex>1</sex><cat>2</cat><value>1.6879057</value></relativerisk><relativerisk><age>93</age><sex>1</sex><cat>3</cat><value>2.8918467</value></relativerisk><relativerisk><age>93</age><sex>1</sex><cat>4</cat><value>0.93348306</value></relativerisk><relativerisk><age>93</age><sex>1</sex><cat>5</cat><value>1.160713</value></relativerisk><relativerisk><age>93</age><sex>1</sex><cat>6</cat><value>1.5833243</value></relativerisk><relativerisk><age>93</age><sex>1</sex><cat>7</cat><value>2.5871093</value></relativerisk><relativerisk><age>94</age><sex>0</sex><cat>0</cat><value>0.92289823</value></relativerisk><relativerisk><age>94</age><sex>0</sex><cat>1</cat><value>1.1705076</value></relativerisk><relativerisk><age>94</age><sex>0</sex><cat>2</cat><value>1.6800568</value></relativerisk><relativerisk><age>94</age><sex>0</sex><cat>3</cat><value>3.0318425</value></relativerisk><relativerisk><age>94</age><sex>0</sex><cat>4</cat><value>0.9096117</value></relativerisk><relativerisk><age>94</age><sex>0</sex><cat>5</cat><value>1.1313189</value></relativerisk><relativerisk><age>94</age><sex>0</sex><cat>6</cat><value>1.5732248</value></relativerisk><relativerisk><age>94</age><sex>0</sex><cat>7</cat><value>2.6848254</value></relativerisk><relativerisk><age>94</age><sex>1</sex><cat>0</cat><value>0.9474477</value></relativerisk><relativerisk><age>94</age><sex>1</sex><cat>1</cat><value>1.1995708</value></relativerisk><relativerisk><age>94</age><sex>1</sex><cat>2</cat><value>1.684498</value></relativerisk><relativerisk><age>94</age><sex>1</sex><cat>3</cat><value>2.8959534</value></relativerisk><relativerisk><age>94</age><sex>1</sex><cat>4</cat><value>0.9318632</value></relativerisk><relativerisk><age>94</age><sex>1</sex><cat>5</cat><value>1.1576257</value></relativerisk><relativerisk><age>94</age><sex>1</sex><cat>6</cat><value>1.5802212</value></relativerisk><relativerisk><age>94</age><sex>1</sex><cat>7</cat><value>2.5911157</value></relativerisk><relativerisk><age>95</age><sex>0</sex><cat>0</cat><value>0.9189936</value></relativerisk><relativerisk><age>95</age><sex>0</sex><cat>1</cat><value>1.1679856</value></relativerisk><relativerisk><age>95</age><sex>0</sex><cat>2</cat><value>1.6805658</value></relativerisk><relativerisk><age>95</age><sex>0</sex><cat>3</cat><value>3.0753481</value></relativerisk><relativerisk><age>95</age><sex>0</sex><cat>4</cat><value>0.9059754</value></relativerisk><relativerisk><age>95</age><sex>0</sex><cat>5</cat><value>1.1289601</value></relativerisk><relativerisk><age>95</age><sex>0</sex><cat>6</cat><value>1.573663</value></relativerisk><relativerisk><age>95</age><sex>0</sex><cat>7</cat><value>2.721213</value></relativerisk><relativerisk><age>95</age><sex>1</sex><cat>0</cat><value>0.94609046</value></relativerisk><relativerisk><age>95</age><sex>1</sex><cat>1</cat><value>1.1961716</value></relativerisk><relativerisk><age>95</age><sex>1</sex><cat>2</cat><value>1.6838521</value></relativerisk><relativerisk><age>95</age><sex>1</sex><cat>3</cat><value>2.9204943</value></relativerisk><relativerisk><age>95</age><sex>1</sex><cat>4</cat><value>0.9305955</value></relativerisk><relativerisk><age>95</age><sex>1</sex><cat>5</cat><value>1.1545786</value></relativerisk><relativerisk><age>95</age><sex>1</sex><cat>6</cat><value>1.5796928</value></relativerisk><relativerisk><age>95</age><sex>1</sex><cat>7</cat><value>2.6108294</value></relativerisk></relrisksfromriskfactor_categorical4p>
