# Supplementary material for: Identification of differences in health impact modelling of salt reduction
Source: PLoS One. 2017 Nov 28;12(11):e0186760. doi: 10.1371/journal.pone.0186760 (PMC5705127; doi:10.1371/journal.pone.0186760)
Supplement: S6 Data — (ZIP) [file pone.0186760.s006.zip › RRframe/Simulations/BibbinsDomingo_approach/parameters/relativeRisk_OtherMort.xml]

<?xml version="1.0" encoding="UTF-8" standalone="no"?><relativerisks_othermort_categorical><relativerisk><age>0</age><sex>0</sex><cat>0</cat><value>1.0</value></relativerisk><relativerisk><age>0</age><sex>0</sex><cat>1</cat><value>1.157479</value></relativerisk><relativerisk><age>0</age><sex>0</sex><cat>2</cat><value>1.5022221</value></relativerisk><relativerisk><age>0</age><sex>0</sex><cat>3</cat><value>1.9603117</value></relativerisk><relativerisk><age>0</age><sex>0</sex><cat>4</cat><value>1.0</value></relativerisk><relativerisk><age>0</age><sex>0</sex><cat>5</cat><value>1.0</value></relativerisk><relativerisk><age>0</age><sex>0</sex><cat>6</cat><value>1.0</value></relativerisk><relativerisk><age>0</age><sex>0</sex><cat>7</cat><value>1.0</value></relativerisk><relativerisk><age>0</age><sex>1</sex><cat>0</cat><value>1.0</value></relativerisk><relativerisk><age>0</age><sex>1</sex><cat>1</cat><value>1.2365125</value></relativerisk><relativerisk><age>0</age><sex>1</sex><cat>2</cat><value>1.6842482</value></relativerisk><relativerisk><age>0</age><sex>1</sex><cat>3</cat><value>2.125205</value></relativerisk><relativerisk><age>0</age><sex>1</sex><cat>4</cat><value>1.0</value></relativerisk><relativerisk><age>0</age><sex>1</sex><cat>5</cat><value>1.0</value></relativerisk><relativerisk><age>0</age><sex>1</sex><cat>6</cat><value>1.0</value></relativerisk><relativerisk><age>0</age><sex>1</sex><cat>7</cat><value>1.0</value></relativerisk><relativerisk><age>1</age><sex>0</sex><cat>0</cat><value>1.0</value></relativerisk><relativerisk><age>1</age><sex>0</sex><cat>1</cat><value>1.157479</value></relativerisk><relativerisk><age>1</age><sex>0</sex><cat>2</cat><value>1.5022221</value></relativerisk><relativerisk><age>1</age><sex>0</sex><cat>3</cat><value>1.9603117</value></relativerisk><relativerisk><age>1</age><sex>0</sex><cat>4</cat><value>1.0</value></relativerisk><relativerisk><age>1</age><sex>0</sex><cat>5</cat><value>1.0</value></relativerisk><relativerisk><age>1</age><sex>0</sex><cat>6</cat><value>1.0</value></relativerisk><relativerisk><age>1</age><sex>0</sex><cat>7</cat><value>1.0</value></relativerisk><relativerisk><age>1</age><sex>1</sex><cat>0</cat><value>1.0</value></relativerisk><relativerisk><age>1</age><sex>1</sex><cat>1</cat><value>1.2365125</value></relativerisk><relativerisk><age>1</age><sex>1</sex><cat>2</cat><value>1.6842482</value></relativerisk><relativerisk><age>1</age><sex>1</sex><cat>3</cat><value>2.125205</value></relativerisk><relativerisk><age>1</age><sex>1</sex><cat>4</cat><value>1.0</value></relativerisk><relativerisk><age>1</age><sex>1</sex><cat>5</cat><value>1.0</value></relativerisk><relativerisk><age>1</age><sex>1</sex><cat>6</cat><value>1.0</value></relativerisk><relativerisk><age>1</age><sex>1</sex><cat>7</cat><value>1.0</value></relativerisk><relativerisk><age>2</age><sex>0</sex><cat>0</cat><value>1.0</value></relativerisk><relativerisk><age>2</age><sex>0</sex><cat>1</cat><value>1.157479</value></relativerisk><relativerisk><age>2</age><sex>0</sex><cat>2</cat><value>1.5022221</value></relativerisk><relativerisk><age>2</age><sex>0</sex><cat>3</cat><value>1.9603117</value></relativerisk><relativerisk><age>2</age><sex>0</sex><cat>4</cat><value>1.0</value></relativerisk><relativerisk><age>2</age><sex>0</sex><cat>5</cat><value>1.0</value></relativerisk><relativerisk><age>2</age><sex>0</sex><cat>6</cat><value>1.0</value></relativerisk><relativerisk><age>2</age><sex>0</sex><cat>7</cat><value>1.0</value></relativerisk><relativerisk><age>2</age><sex>1</sex><cat>0</cat><value>1.0</value></relativerisk><relativerisk><age>2</age><sex>1</sex><cat>1</cat><value>1.2365125</value></relativerisk><relativerisk><age>2</age><sex>1</sex><cat>2</cat><value>1.6842482</value></relativerisk><relativerisk><age>2</age><sex>1</sex><cat>3</cat><value>2.125205</value></relativerisk><relativerisk><age>2</age><sex>1</sex><cat>4</cat><value>1.0</value></relativerisk><relativerisk><age>2</age><sex>1</sex><cat>5</cat><value>1.0</value></relativerisk><relativerisk><age>2</age><sex>1</sex><cat>6</cat><value>1.0</value></relativerisk><relativerisk><age>2</age><sex>1</sex><cat>7</cat><value>1.0</value></relativerisk><relativerisk><age>3</age><sex>0</sex><cat>0</cat><value>1.0</value></relativerisk><relativerisk><age>3</age><sex>0</sex><cat>1</cat><value>1.157479</value></relativerisk><relativerisk><age>3</age><sex>0</sex><cat>2</cat><value>1.5022221</value></relativerisk><relativerisk><age>3</age><sex>0</sex><cat>3</cat><value>1.9603117</value></relativerisk><relativerisk><age>3</age><sex>0</sex><cat>4</cat><value>1.0</value></relativerisk><relativerisk><age>3</age><sex>0</sex><cat>5</cat><value>1.0</value></relativerisk><relativerisk><age>3</age><sex>0</sex><cat>6</cat><value>1.0</value></relativerisk><relativerisk><age>3</age><sex>0</sex><cat>7</cat><value>1.0</value></relativerisk><relativerisk><age>3</age><sex>1</sex><cat>0</cat><value>1.0</value></relativerisk><relativerisk><age>3</age><sex>1</sex><cat>1</cat><value>1.2365125</value></relativerisk><relativerisk><age>3</age><sex>1</sex><cat>2</cat><value>1.6842482</value></relativerisk><relativerisk><age>3</age><sex>1</sex><cat>3</cat><value>2.125205</value></relativerisk><relativerisk><age>3</age><sex>1</sex><cat>4</cat><value>1.0</value></relativerisk><relativerisk><age>3</age><sex>1</sex><cat>5</cat><value>1.0</value></relativerisk><relativerisk><age>3</age><sex>1</sex><cat>6</cat><value>1.0</value></relativerisk><relativerisk><age>3</age><sex>1</sex><cat>7</cat><value>1.0</value></relativerisk><relativerisk><age>4</age><sex>0</sex><cat>0</cat><value>1.0</value></relativerisk><relativerisk><age>4</age><sex>0</sex><cat>1</cat><value>1.157479</value></relativerisk><relativerisk><age>4</age><sex>0</sex><cat>2</cat><value>1.5022221</value></relativerisk><relativerisk><age>4</age><sex>0</sex><cat>3</cat><value>1.9603117</value></relativerisk><relativerisk><age>4</age><sex>0</sex><cat>4</cat><value>1.0</value></relativerisk><relativerisk><age>4</age><sex>0</sex><cat>5</cat><value>1.0</value></relativerisk><relativerisk><age>4</age><sex>0</sex><cat>6</cat><value>1.0</value></relativerisk><relativerisk><age>4</age><sex>0</sex><cat>7</cat><value>1.0</value></relativerisk><relativerisk><age>4</age><sex>1</sex><cat>0</cat><value>1.0</value></relativerisk><relativerisk><age>4</age><sex>1</sex><cat>1</cat><value>1.2365125</value></relativerisk><relativerisk><age>4</age><sex>1</sex><cat>2</cat><value>1.6842482</value></relativerisk><relativerisk><age>4</age><sex>1</sex><cat>3</cat><value>2.125205</value></relativerisk><relativerisk><age>4</age><sex>1</sex><cat>4</cat><value>1.0</value></relativerisk><relativerisk><age>4</age><sex>1</sex><cat>5</cat><value>1.0</value></relativerisk><relativerisk><age>4</age><sex>1</sex><cat>6</cat><value>1.0</value></relativerisk><relativerisk><age>4</age><sex>1</sex><cat>7</cat><value>1.0</value></relativerisk><relativerisk><age>5</age><sex>0</sex><cat>0</cat><value>1.0</value></relativerisk><relativerisk><age>5</age><sex>0</sex><cat>1</cat><value>1.157479</value></relativerisk><relativerisk><age>5</age><sex>0</sex><cat>2</cat><value>1.5022221</value></relativerisk><relativerisk><age>5</age><sex>0</sex><cat>3</cat><value>1.9603117</value></relativerisk><relativerisk><age>5</age><sex>0</sex><cat>4</cat><value>1.0</value></relativerisk><relativerisk><age>5</age><sex>0</sex><cat>5</cat><value>1.0</value></relativerisk><relativerisk><age>5</age><sex>0</sex><cat>6</cat><value>1.0</value></relativerisk><relativerisk><age>5</age><sex>0</sex><cat>7</cat><value>1.0</value></relativerisk><relativerisk><age>5</age><sex>1</sex><cat>0</cat><value>1.0</value></relativerisk><relativerisk><age>5</age><sex>1</sex><cat>1</cat><value>1.2365125</value></relativerisk><relativerisk><age>5</age><sex>1</sex><cat>2</cat><value>1.6842482</value></relativerisk><relativerisk><age>5</age><sex>1</sex><cat>3</cat><value>2.125205</value></relativerisk><relativerisk><age>5</age><sex>1</sex><cat>4</cat><value>1.0</value></relativerisk><relativerisk><age>5</age><sex>1</sex><cat>5</cat><value>1.0</value></relativerisk><relativerisk><age>5</age><sex>1</sex><cat>6</cat><value>1.0</value></relativerisk><relativerisk><age>5</age><sex>1</sex><cat>7</cat><value>1.0</value></relativerisk><relativerisk><age>6</age><sex>0</sex><cat>0</cat><value>1.0</value></relativerisk><relativerisk><age>6</age><sex>0</sex><cat>1</cat><value>1.157479</value></relativerisk><relativerisk><age>6</age><sex>0</sex><cat>2</cat><value>1.5022221</value></relativerisk><relativerisk><age>6</age><sex>0</sex><cat>3</cat><value>1.9603117</value></relativerisk><relativerisk><age>6</age><sex>0</sex><cat>4</cat><value>1.0</value></relativerisk><relativerisk><age>6</age><sex>0</sex><cat>5</cat><value>1.0</value></relativerisk><relativerisk><age>6</age><sex>0</sex><cat>6</cat><value>1.0</value></relativerisk><relativerisk><age>6</age><sex>0</sex><cat>7</cat><value>1.0</value></relativerisk><relativerisk><age>6</age><sex>1</sex><cat>0</cat><value>1.0</value></relativerisk><relativerisk><age>6</age><sex>1</sex><cat>1</cat><value>1.2365125</value></relativerisk><relativerisk><age>6</age><sex>1</sex><cat>2</cat><value>1.6842482</value></relativerisk><relativerisk><age>6</age><sex>1</sex><cat>3</cat><value>2.125205</value></relativerisk><relativerisk><age>6</age><sex>1</sex><cat>4</cat><value>1.0</value></relativerisk><relativerisk><age>6</age><sex>1</sex><cat>5</cat><value>1.0</value></relativerisk><relativerisk><age>6</age><sex>1</sex><cat>6</cat><value>1.0</value></relativerisk><relativerisk><age>6</age><sex>1</sex><cat>7</cat><value>1.0</value></relativerisk><relativerisk><age>7</age><sex>0</sex><cat>0</cat><value>1.0</value></relativerisk><relativerisk><age>7</age><sex>0</sex><cat>1</cat><value>1.157479</value></relativerisk><relativerisk><age>7</age><sex>0</sex><cat>2</cat><value>1.5022221</value></relativerisk><relativerisk><age>7</age><sex>0</sex><cat>3</cat><value>1.9603117</value></relativerisk><relativerisk><age>7</age><sex>0</sex><cat>4</cat><value>1.0</value></relativerisk><relativerisk><age>7</age><sex>0</sex><cat>5</cat><value>1.0</value></relativerisk><relativerisk><age>7</age><sex>0</sex><cat>6</cat><value>1.0</value></relativerisk><relativerisk><age>7</age><sex>0</sex><cat>7</cat><value>1.0</value></relativerisk><relativerisk><age>7</age><sex>1</sex><cat>0</cat><value>1.0</value></relativerisk><relativerisk><age>7</age><sex>1</sex><cat>1</cat><value>1.2365125</value></relativerisk><relativerisk><age>7</age><sex>1</sex><cat>2</cat><value>1.6842482</value></relativerisk><relativerisk><age>7</age><sex>1</sex><cat>3</cat><value>2.125205</value></relativerisk><relativerisk><age>7</age><sex>1</sex><cat>4</cat><value>1.0</value></relativerisk><relativerisk><age>7</age><sex>1</sex><cat>5</cat><value>1.0</value></relativerisk><relativerisk><age>7</age><sex>1</sex><cat>6</cat><value>1.0</value></relativerisk><relativerisk><age>7</age><sex>1</sex><cat>7</cat><value>1.0</value></relativerisk><relativerisk><age>8</age><sex>0</sex><cat>0</cat><value>1.0</value></relativerisk><relativerisk><age>8</age><sex>0</sex><cat>1</cat><value>1.157479</value></relativerisk><relativerisk><age>8</age><sex>0</sex><cat>2</cat><value>1.5022221</value></relativerisk><relativerisk><age>8</age><sex>0</sex><cat>3</cat><value>1.9603117</value></relativerisk><relativerisk><age>8</age><sex>0</sex><cat>4</cat><value>1.0</value></relativerisk><relativerisk><age>8</age><sex>0</sex><cat>5</cat><value>1.0</value></relativerisk><relativerisk><age>8</age><sex>0</sex><cat>6</cat><value>1.0</value></relativerisk><relativerisk><age>8</age><sex>0</sex><cat>7</cat><value>1.0</value></relativerisk><relativerisk><age>8</age><sex>1</sex><cat>0</cat><value>1.0</value></relativerisk><relativerisk><age>8</age><sex>1</sex><cat>1</cat><value>1.2365125</value></relativerisk><relativerisk><age>8</age><sex>1</sex><cat>2</cat><value>1.6842482</value></relativerisk><relativerisk><age>8</age><sex>1</sex><cat>3</cat><value>2.125205</value></relativerisk><relativerisk><age>8</age><sex>1</sex><cat>4</cat><value>1.0</value></relativerisk><relativerisk><age>8</age><sex>1</sex><cat>5</cat><value>1.0</value></relativerisk><relativerisk><age>8</age><sex>1</sex><cat>6</cat><value>1.0</value></relativerisk><relativerisk><age>8</age><sex>1</sex><cat>7</cat><value>1.0</value></relativerisk><relativerisk><age>9</age><sex>0</sex><cat>0</cat><value>1.0</value></relativerisk><relativerisk><age>9</age><sex>0</sex><cat>1</cat><value>1.157479</value></relativerisk><relativerisk><age>9</age><sex>0</sex><cat>2</cat><value>1.5022221</value></relativerisk><relativerisk><age>9</age><sex>0</sex><cat>3</cat><value>1.9603117</value></relativerisk><relativerisk><age>9</age><sex>0</sex><cat>4</cat><value>1.0</value></relativerisk><relativerisk><age>9</age><sex>0</sex><cat>5</cat><value>1.0</value></relativerisk><relativerisk><age>9</age><sex>0</sex><cat>6</cat><value>1.0</value></relativerisk><relativerisk><age>9</age><sex>0</sex><cat>7</cat><value>1.0</value></relativerisk><relativerisk><age>9</age><sex>1</sex><cat>0</cat><value>1.0</value></relativerisk><relativerisk><age>9</age><sex>1</sex><cat>1</cat><value>1.2365125</value></relativerisk><relativerisk><age>9</age><sex>1</sex><cat>2</cat><value>1.6842482</value></relativerisk><relativerisk><age>9</age><sex>1</sex><cat>3</cat><value>2.125205</value></relativerisk><relativerisk><age>9</age><sex>1</sex><cat>4</cat><value>1.0</value></relativerisk><relativerisk><age>9</age><sex>1</sex><cat>5</cat><value>1.0</value></relativerisk><relativerisk><age>9</age><sex>1</sex><cat>6</cat><value>1.0</value></relativerisk><relativerisk><age>9</age><sex>1</sex><cat>7</cat><value>1.0</value></relativerisk><relativerisk><age>10</age><sex>0</sex><cat>0</cat><value>1.0</value></relativerisk><relativerisk><age>10</age><sex>0</sex><cat>1</cat><value>1.157479</value></relativerisk><relativerisk><age>10</age><sex>0</sex><cat>2</cat><value>1.5022221</value></relativerisk><relativerisk><age>10</age><sex>0</sex><cat>3</cat><value>1.9603117</value></relativerisk><relativerisk><age>10</age><sex>0</sex><cat>4</cat><value>1.0</value></relativerisk><relativerisk><age>10</age><sex>0</sex><cat>5</cat><value>1.0</value></relativerisk><relativerisk><age>10</age><sex>0</sex><cat>6</cat><value>1.0</value></relativerisk><relativerisk><age>10</age><sex>0</sex><cat>7</cat><value>1.0</value></relativerisk><relativerisk><age>10</age><sex>1</sex><cat>0</cat><value>1.0</value></relativerisk><relativerisk><age>10</age><sex>1</sex><cat>1</cat><value>1.2365125</value></relativerisk><relativerisk><age>10</age><sex>1</sex><cat>2</cat><value>1.6842482</value></relativerisk><relativerisk><age>10</age><sex>1</sex><cat>3</cat><value>2.125205</value></relativerisk><relativerisk><age>10</age><sex>1</sex><cat>4</cat><value>1.0</value></relativerisk><relativerisk><age>10</age><sex>1</sex><cat>5</cat><value>1.0</value></relativerisk><relativerisk><age>10</age><sex>1</sex><cat>6</cat><value>1.0</value></relativerisk><relativerisk><age>10</age><sex>1</sex><cat>7</cat><value>1.0</value></relativerisk><relativerisk><age>11</age><sex>0</sex><cat>0</cat><value>1.0</value></relativerisk><relativerisk><age>11</age><sex>0</sex><cat>1</cat><value>1.157479</value></relativerisk><relativerisk><age>11</age><sex>0</sex><cat>2</cat><value>1.5022221</value></relativerisk><relativerisk><age>11</age><sex>0</sex><cat>3</cat><value>1.9603117</value></relativerisk><relativerisk><age>11</age><sex>0</sex><cat>4</cat><value>1.0</value></relativerisk><relativerisk><age>11</age><sex>0</sex><cat>5</cat><value>1.0</value></relativerisk><relativerisk><age>11</age><sex>0</sex><cat>6</cat><value>1.0</value></relativerisk><relativerisk><age>11</age><sex>0</sex><cat>7</cat><value>1.0</value></relativerisk><relativerisk><age>11</age><sex>1</sex><cat>0</cat><value>1.0</value></relativerisk><relativerisk><age>11</age><sex>1</sex><cat>1</cat><value>1.2365125</value></relativerisk><relativerisk><age>11</age><sex>1</sex><cat>2</cat><value>1.6842482</value></relativerisk><relativerisk><age>11</age><sex>1</sex><cat>3</cat><value>2.125205</value></relativerisk><relativerisk><age>11</age><sex>1</sex><cat>4</cat><value>1.0</value></relativerisk><relativerisk><age>11</age><sex>1</sex><cat>5</cat><value>1.0</value></relativerisk><relativerisk><age>11</age><sex>1</sex><cat>6</cat><value>1.0</value></relativerisk><relativerisk><age>11</age><sex>1</sex><cat>7</cat><value>1.0</value></relativerisk><relativerisk><age>12</age><sex>0</sex><cat>0</cat><value>1.0</value></relativerisk><relativerisk><age>12</age><sex>0</sex><cat>1</cat><value>1.157479</value></relativerisk><relativerisk><age>12</age><sex>0</sex><cat>2</cat><value>1.5022221</value></relativerisk><relativerisk><age>12</age><sex>0</sex><cat>3</cat><value>1.9603117</value></relativerisk><relativerisk><age>12</age><sex>0</sex><cat>4</cat><value>1.0</value></relativerisk><relativerisk><age>12</age><sex>0</sex><cat>5</cat><value>1.0</value></relativerisk><relativerisk><age>12</age><sex>0</sex><cat>6</cat><value>1.0</value></relativerisk><relativerisk><age>12</age><sex>0</sex><cat>7</cat><value>1.0</value></relativerisk><relativerisk><age>12</age><sex>1</sex><cat>0</cat><value>1.0</value></relativerisk><relativerisk><age>12</age><sex>1</sex><cat>1</cat><value>1.2365125</value></relativerisk><relativerisk><age>12</age><sex>1</sex><cat>2</cat><value>1.6842482</value></relativerisk><relativerisk><age>12</age><sex>1</sex><cat>3</cat><value>2.125205</value></relativerisk><relativerisk><age>12</age><sex>1</sex><cat>4</cat><value>1.0</value></relativerisk><relativerisk><age>12</age><sex>1</sex><cat>5</cat><value>1.0</value></relativerisk><relativerisk><age>12</age><sex>1</sex><cat>6</cat><value>1.0</value></relativerisk><relativerisk><age>12</age><sex>1</sex><cat>7</cat><value>1.0</value></relativerisk><relativerisk><age>13</age><sex>0</sex><cat>0</cat><value>1.0</value></relativerisk><relativerisk><age>13</age><sex>0</sex><cat>1</cat><value>1.157479</value></relativerisk><relativerisk><age>13</age><sex>0</sex><cat>2</cat><value>1.5022221</value></relativerisk><relativerisk><age>13</age><sex>0</sex><cat>3</cat><value>1.9603117</value></relativerisk><relativerisk><age>13</age><sex>0</sex><cat>4</cat><value>1.0</value></relativerisk><relativerisk><age>13</age><sex>0</sex><cat>5</cat><value>1.0</value></relativerisk><relativerisk><age>13</age><sex>0</sex><cat>6</cat><value>1.0</value></relativerisk><relativerisk><age>13</age><sex>0</sex><cat>7</cat><value>1.0</value></relativerisk><relativerisk><age>13</age><sex>1</sex><cat>0</cat><value>1.0</value></relativerisk><relativerisk><age>13</age><sex>1</sex><cat>1</cat><value>1.2365125</value></relativerisk><relativerisk><age>13</age><sex>1</sex><cat>2</cat><value>1.6842482</value></relativerisk><relativerisk><age>13</age><sex>1</sex><cat>3</cat><value>2.125205</value></relativerisk><relativerisk><age>13</age><sex>1</sex><cat>4</cat><value>1.0</value></relativerisk><relativerisk><age>13</age><sex>1</sex><cat>5</cat><value>1.0</value></relativerisk><relativerisk><age>13</age><sex>1</sex><cat>6</cat><value>1.0</value></relativerisk><relativerisk><age>13</age><sex>1</sex><cat>7</cat><value>1.0</value></relativerisk><relativerisk><age>14</age><sex>0</sex><cat>0</cat><value>1.0</value></relativerisk><relativerisk><age>14</age><sex>0</sex><cat>1</cat><value>1.157479</value></relativerisk><relativerisk><age>14</age><sex>0</sex><cat>2</cat><value>1.5022221</value></relativerisk><relativerisk><age>14</age><sex>0</sex><cat>3</cat><value>1.9603117</value></relativerisk><relativerisk><age>14</age><sex>0</sex><cat>4</cat><value>1.0</value></relativerisk><relativerisk><age>14</age><sex>0</sex><cat>5</cat><value>1.0</value></relativerisk><relativerisk><age>14</age><sex>0</sex><cat>6</cat><value>1.0</value></relativerisk><relativerisk><age>14</age><sex>0</sex><cat>7</cat><value>1.0</value></relativerisk><relativerisk><age>14</age><sex>1</sex><cat>0</cat><value>1.0</value></relativerisk><relativerisk><age>14</age><sex>1</sex><cat>1</cat><value>1.2365125</value></relativerisk><relativerisk><age>14</age><sex>1</sex><cat>2</cat><value>1.6842482</value></relativerisk><relativerisk><age>14</age><sex>1</sex><cat>3</cat><value>2.125205</value></relativerisk><relativerisk><age>14</age><sex>1</sex><cat>4</cat><value>1.0</value></relativerisk><relativerisk><age>14</age><sex>1</sex><cat>5</cat><value>1.0</value></relativerisk><relativerisk><age>14</age><sex>1</sex><cat>6</cat><value>1.0</value></relativerisk><relativerisk><age>14</age><sex>1</sex><cat>7</cat><value>1.0</value></relativerisk><relativerisk><age>15</age><sex>0</sex><cat>0</cat><value>1.0</value></relativerisk><relativerisk><age>15</age><sex>0</sex><cat>1</cat><value>1.157479</value></relativerisk><relativerisk><age>15</age><sex>0</sex><cat>2</cat><value>1.5022221</value></relativerisk><relativerisk><age>15</age><sex>0</sex><cat>3</cat><value>1.9603117</value></relativerisk><relativerisk><age>15</age><sex>0</sex><cat>4</cat><value>1.0</value></relativerisk><relativerisk><age>15</age><sex>0</sex><cat>5</cat><value>1.0</value></relativerisk><relativerisk><age>15</age><sex>0</sex><cat>6</cat><value>1.0</value></relativerisk><relativerisk><age>15</age><sex>0</sex><cat>7</cat><value>1.0</value></relativerisk><relativerisk><age>15</age><sex>1</sex><cat>0</cat><value>1.0</value></relativerisk><relativerisk><age>15</age><sex>1</sex><cat>1</cat><value>1.2365125</value></relativerisk><relativerisk><age>15</age><sex>1</sex><cat>2</cat><value>1.6842482</value></relativerisk><relativerisk><age>15</age><sex>1</sex><cat>3</cat><value>2.125205</value></relativerisk><relativerisk><age>15</age><sex>1</sex><cat>4</cat><value>1.0</value></relativerisk><relativerisk><age>15</age><sex>1</sex><cat>5</cat><value>1.0</value></relativerisk><relativerisk><age>15</age><sex>1</sex><cat>6</cat><value>1.0</value></relativerisk><relativerisk><age>15</age><sex>1</sex><cat>7</cat><value>1.0</value></relativerisk><relativerisk><age>16</age><sex>0</sex><cat>0</cat><value>1.0</value></relativerisk><relativerisk><age>16</age><sex>0</sex><cat>1</cat><value>1.157479</value></relativerisk><relativerisk><age>16</age><sex>0</sex><cat>2</cat><value>1.5022221</value></relativerisk><relativerisk><age>16</age><sex>0</sex><cat>3</cat><value>1.9603117</value></relativerisk><relativerisk><age>16</age><sex>0</sex><cat>4</cat><value>1.0</value></relativerisk><relativerisk><age>16</age><sex>0</sex><cat>5</cat><value>1.0</value></relativerisk><relativerisk><age>16</age><sex>0</sex><cat>6</cat><value>1.0</value></relativerisk><relativerisk><age>16</age><sex>0</sex><cat>7</cat><value>1.0</value></relativerisk><relativerisk><age>16</age><sex>1</sex><cat>0</cat><value>1.0</value></relativerisk><relativerisk><age>16</age><sex>1</sex><cat>1</cat><value>1.2365125</value></relativerisk><relativerisk><age>16</age><sex>1</sex><cat>2</cat><value>1.6842482</value></relativerisk><relativerisk><age>16</age><sex>1</sex><cat>3</cat><value>2.125205</value></relativerisk><relativerisk><age>16</age><sex>1</sex><cat>4</cat><value>1.0</value></relativerisk><relativerisk><age>16</age><sex>1</sex><cat>5</cat><value>1.0</value></relativerisk><relativerisk><age>16</age><sex>1</sex><cat>6</cat><value>1.0</value></relativerisk><relativerisk><age>16</age><sex>1</sex><cat>7</cat><value>1.0</value></relativerisk><relativerisk><age>17</age><sex>0</sex><cat>0</cat><value>1.0</value></relativerisk><relativerisk><age>17</age><sex>0</sex><cat>1</cat><value>1.157479</value></relativerisk><relativerisk><age>17</age><sex>0</sex><cat>2</cat><value>1.5022221</value></relativerisk><relativerisk><age>17</age><sex>0</sex><cat>3</cat><value>1.9603117</value></relativerisk><relativerisk><age>17</age><sex>0</sex><cat>4</cat><value>1.0</value></relativerisk><relativerisk><age>17</age><sex>0</sex><cat>5</cat><value>1.0</value></relativerisk><relativerisk><age>17</age><sex>0</sex><cat>6</cat><value>1.0</value></relativerisk><relativerisk><age>17</age><sex>0</sex><cat>7</cat><value>1.0</value></relativerisk><relativerisk><age>17</age><sex>1</sex><cat>0</cat><value>1.0</value></relativerisk><relativerisk><age>17</age><sex>1</sex><cat>1</cat><value>1.2365125</value></relativerisk><relativerisk><age>17</age><sex>1</sex><cat>2</cat><value>1.6842482</value></relativerisk><relativerisk><age>17</age><sex>1</sex><cat>3</cat><value>2.125205</value></relativerisk><relativerisk><age>17</age><sex>1</sex><cat>4</cat><value>1.0</value></relativerisk><relativerisk><age>17</age><sex>1</sex><cat>5</cat><value>1.0</value></relativerisk><relativerisk><age>17</age><sex>1</sex><cat>6</cat><value>1.0</value></relativerisk><relativerisk><age>17</age><sex>1</sex><cat>7</cat><value>1.0</value></relativerisk><relativerisk><age>18</age><sex>0</sex><cat>0</cat><value>1.0</value></relativerisk><relativerisk><age>18</age><sex>0</sex><cat>1</cat><value>1.157479</value></relativerisk><relativerisk><age>18</age><sex>0</sex><cat>2</cat><value>1.5022221</value></relativerisk><relativerisk><age>18</age><sex>0</sex><cat>3</cat><value>1.9603117</value></relativerisk><relativerisk><age>18</age><sex>0</sex><cat>4</cat><value>1.0</value></relativerisk><relativerisk><age>18</age><sex>0</sex><cat>5</cat><value>1.0</value></relativerisk><relativerisk><age>18</age><sex>0</sex><cat>6</cat><value>1.0</value></relativerisk><relativerisk><age>18</age><sex>0</sex><cat>7</cat><value>1.0</value></relativerisk><relativerisk><age>18</age><sex>1</sex><cat>0</cat><value>1.0</value></relativerisk><relativerisk><age>18</age><sex>1</sex><cat>1</cat><value>1.2365125</value></relativerisk><relativerisk><age>18</age><sex>1</sex><cat>2</cat><value>1.6842482</value></relativerisk><relativerisk><age>18</age><sex>1</sex><cat>3</cat><value>2.125205</value></relativerisk><relativerisk><age>18</age><sex>1</sex><cat>4</cat><value>1.0</value></relativerisk><relativerisk><age>18</age><sex>1</sex><cat>5</cat><value>1.0</value></relativerisk><relativerisk><age>18</age><sex>1</sex><cat>6</cat><value>1.0</value></relativerisk><relativerisk><age>18</age><sex>1</sex><cat>7</cat><value>1.0</value></relativerisk><relativerisk><age>19</age><sex>0</sex><cat>0</cat><value>1.0</value></relativerisk><relativerisk><age>19</age><sex>0</sex><cat>1</cat><value>1.157479</value></relativerisk><relativerisk><age>19</age><sex>0</sex><cat>2</cat><value>1.5022221</value></relativerisk><relativerisk><age>19</age><sex>0</sex><cat>3</cat><value>1.9603117</value></relativerisk><relativerisk><age>19</age><sex>0</sex><cat>4</cat><value>1.0</value></relativerisk><relativerisk><age>19</age><sex>0</sex><cat>5</cat><value>1.0</value></relativerisk><relativerisk><age>19</age><sex>0</sex><cat>6</cat><value>1.0</value></relativerisk><relativerisk><age>19</age><sex>0</sex><cat>7</cat><value>1.0</value></relativerisk><relativerisk><age>19</age><sex>1</sex><cat>0</cat><value>1.0</value></relativerisk><relativerisk><age>19</age><sex>1</sex><cat>1</cat><value>1.2365125</value></relativerisk><relativerisk><age>19</age><sex>1</sex><cat>2</cat><value>1.6842482</value></relativerisk><relativerisk><age>19</age><sex>1</sex><cat>3</cat><value>2.125205</value></relativerisk><relativerisk><age>19</age><sex>1</sex><cat>4</cat><value>1.0</value></relativerisk><relativerisk><age>19</age><sex>1</sex><cat>5</cat><value>1.0</value></relativerisk><relativerisk><age>19</age><sex>1</sex><cat>6</cat><value>1.0</value></relativerisk><relativerisk><age>19</age><sex>1</sex><cat>7</cat><value>1.0</value></relativerisk><relativerisk><age>20</age><sex>0</sex><cat>0</cat><value>1.0</value></relativerisk><relativerisk><age>20</age><sex>0</sex><cat>1</cat><value>1.157479</value></relativerisk><relativerisk><age>20</age><sex>0</sex><cat>2</cat><value>1.5022221</value></relativerisk><relativerisk><age>20</age><sex>0</sex><cat>3</cat><value>1.9603117</value></relativerisk><relativerisk><age>20</age><sex>0</sex><cat>4</cat><value>1.0</value></relativerisk><relativerisk><age>20</age><sex>0</sex><cat>5</cat><value>1.0</value></relativerisk><relativerisk><age>20</age><sex>0</sex><cat>6</cat><value>1.0</value></relativerisk><relativerisk><age>20</age><sex>0</sex><cat>7</cat><value>1.0</value></relativerisk><relativerisk><age>20</age><sex>1</sex><cat>0</cat><value>1.0</value></relativerisk><relativerisk><age>20</age><sex>1</sex><cat>1</cat><value>1.2365125</value></relativerisk><relativerisk><age>20</age><sex>1</sex><cat>2</cat><value>1.6842482</value></relativerisk><relativerisk><age>20</age><sex>1</sex><cat>3</cat><value>2.125205</value></relativerisk><relativerisk><age>20</age><sex>1</sex><cat>4</cat><value>1.0</value></relativerisk><relativerisk><age>20</age><sex>1</sex><cat>5</cat><value>1.0</value></relativerisk><relativerisk><age>20</age><sex>1</sex><cat>6</cat><value>1.0</value></relativerisk><relativerisk><age>20</age><sex>1</sex><cat>7</cat><value>1.0</value></relativerisk><relativerisk><age>21</age><sex>0</sex><cat>0</cat><value>1.0</value></relativerisk><relativerisk><age>21</age><sex>0</sex><cat>1</cat><value>1.157479</value></relativerisk><relativerisk><age>21</age><sex>0</sex><cat>2</cat><value>1.5022221</value></relativerisk><relativerisk><age>21</age><sex>0</sex><cat>3</cat><value>1.9603117</value></relativerisk><relativerisk><age>21</age><sex>0</sex><cat>4</cat><value>1.0</value></relativerisk><relativerisk><age>21</age><sex>0</sex><cat>5</cat><value>1.0</value></relativerisk><relativerisk><age>21</age><sex>0</sex><cat>6</cat><value>1.0</value></relativerisk><relativerisk><age>21</age><sex>0</sex><cat>7</cat><value>1.0</value></relativerisk><relativerisk><age>21</age><sex>1</sex><cat>0</cat><value>1.0</value></relativerisk><relativerisk><age>21</age><sex>1</sex><cat>1</cat><value>1.2365125</value></relativerisk><relativerisk><age>21</age><sex>1</sex><cat>2</cat><value>1.6842482</value></relativerisk><relativerisk><age>21</age><sex>1</sex><cat>3</cat><value>2.125205</value></relativerisk><relativerisk><age>21</age><sex>1</sex><cat>4</cat><value>1.0</value></relativerisk><relativerisk><age>21</age><sex>1</sex><cat>5</cat><value>1.0</value></relativerisk><relativerisk><age>21</age><sex>1</sex><cat>6</cat><value>1.0</value></relativerisk><relativerisk><age>21</age><sex>1</sex><cat>7</cat><value>1.0</value></relativerisk><relativerisk><age>22</age><sex>0</sex><cat>0</cat><value>1.0</value></relativerisk><relativerisk><age>22</age><sex>0</sex><cat>1</cat><value>1.157479</value></relativerisk><relativerisk><age>22</age><sex>0</sex><cat>2</cat><value>1.5022221</value></relativerisk><relativerisk><age>22</age><sex>0</sex><cat>3</cat><value>1.9603117</value></relativerisk><relativerisk><age>22</age><sex>0</sex><cat>4</cat><value>1.0</value></relativerisk><relativerisk><age>22</age><sex>0</sex><cat>5</cat><value>1.0</value></relativerisk><relativerisk><age>22</age><sex>0</sex><cat>6</cat><value>1.0</value></relativerisk><relativerisk><age>22</age><sex>0</sex><cat>7</cat><value>1.0</value></relativerisk><relativerisk><age>22</age><sex>1</sex><cat>0</cat><value>1.0</value></relativerisk><relativerisk><age>22</age><sex>1</sex><cat>1</cat><value>1.2365125</value></relativerisk><relativerisk><age>22</age><sex>1</sex><cat>2</cat><value>1.6842482</value></relativerisk><relativerisk><age>22</age><sex>1</sex><cat>3</cat><value>2.125205</value></relativerisk><relativerisk><age>22</age><sex>1</sex><cat>4</cat><value>1.0</value></relativerisk><relativerisk><age>22</age><sex>1</sex><cat>5</cat><value>1.0</value></relativerisk><relativerisk><age>22</age><sex>1</sex><cat>6</cat><value>1.0</value></relativerisk><relativerisk><age>22</age><sex>1</sex><cat>7</cat><value>1.0</value></relativerisk><relativerisk><age>23</age><sex>0</sex><cat>0</cat><value>1.0</value></relativerisk><relativerisk><age>23</age><sex>0</sex><cat>1</cat><value>1.157479</value></relativerisk><relativerisk><age>23</age><sex>0</sex><cat>2</cat><value>1.5022221</value></relativerisk><relativerisk><age>23</age><sex>0</sex><cat>3</cat><value>1.9603117</value></relativerisk><relativerisk><age>23</age><sex>0</sex><cat>4</cat><value>1.0</value></relativerisk><relativerisk><age>23</age><sex>0</sex><cat>5</cat><value>1.0</value></relativerisk><relativerisk><age>23</age><sex>0</sex><cat>6</cat><value>1.0</value></relativerisk><relativerisk><age>23</age><sex>0</sex><cat>7</cat><value>1.0</value></relativerisk><relativerisk><age>23</age><sex>1</sex><cat>0</cat><value>1.0</value></relativerisk><relativerisk><age>23</age><sex>1</sex><cat>1</cat><value>1.2365125</value></relativerisk><relativerisk><age>23</age><sex>1</sex><cat>2</cat><value>1.6842482</value></relativerisk><relativerisk><age>23</age><sex>1</sex><cat>3</cat><value>2.125205</value></relativerisk><relativerisk><age>23</age><sex>1</sex><cat>4</cat><value>1.0</value></relativerisk><relativerisk><age>23</age><sex>1</sex><cat>5</cat><value>1.0</value></relativerisk><relativerisk><age>23</age><sex>1</sex><cat>6</cat><value>1.0</value></relativerisk><relativerisk><age>23</age><sex>1</sex><cat>7</cat><value>1.0</value></relativerisk><relativerisk><age>24</age><sex>0</sex><cat>0</cat><value>1.0</value></relativerisk><relativerisk><age>24</age><sex>0</sex><cat>1</cat><value>1.157479</value></relativerisk><relativerisk><age>24</age><sex>0</sex><cat>2</cat><value>1.5022221</value></relativerisk><relativerisk><age>24</age><sex>0</sex><cat>3</cat><value>1.9603117</value></relativerisk><relativerisk><age>24</age><sex>0</sex><cat>4</cat><value>1.0</value></relativerisk><relativerisk><age>24</age><sex>0</sex><cat>5</cat><value>1.0</value></relativerisk><relativerisk><age>24</age><sex>0</sex><cat>6</cat><value>1.0</value></relativerisk><relativerisk><age>24</age><sex>0</sex><cat>7</cat><value>1.0</value></relativerisk><relativerisk><age>24</age><sex>1</sex><cat>0</cat><value>1.0</value></relativerisk><relativerisk><age>24</age><sex>1</sex><cat>1</cat><value>1.2365125</value></relativerisk><relativerisk><age>24</age><sex>1</sex><cat>2</cat><value>1.6842482</value></relativerisk><relativerisk><age>24</age><sex>1</sex><cat>3</cat><value>2.125205</value></relativerisk><relativerisk><age>24</age><sex>1</sex><cat>4</cat><value>1.0</value></relativerisk><relativerisk><age>24</age><sex>1</sex><cat>5</cat><value>1.0</value></relativerisk><relativerisk><age>24</age><sex>1</sex><cat>6</cat><value>1.0</value></relativerisk><relativerisk><age>24</age><sex>1</sex><cat>7</cat><value>1.0</value></relativerisk><relativerisk><age>25</age><sex>0</sex><cat>0</cat><value>1.0</value></relativerisk><relativerisk><age>25</age><sex>0</sex><cat>1</cat><value>1.157479</value></relativerisk><relativerisk><age>25</age><sex>0</sex><cat>2</cat><value>1.5022221</value></relativerisk><relativerisk><age>25</age><sex>0</sex><cat>3</cat><value>1.9603117</value></relativerisk><relativerisk><age>25</age><sex>0</sex><cat>4</cat><value>1.0</value></relativerisk><relativerisk><age>25</age><sex>0</sex><cat>5</cat><value>1.0</value></relativerisk><relativerisk><age>25</age><sex>0</sex><cat>6</cat><value>1.0</value></relativerisk><relativerisk><age>25</age><sex>0</sex><cat>7</cat><value>1.0</value></relativerisk><relativerisk><age>25</age><sex>1</sex><cat>0</cat><value>1.0</value></relativerisk><relativerisk><age>25</age><sex>1</sex><cat>1</cat><value>1.2365125</value></relativerisk><relativerisk><age>25</age><sex>1</sex><cat>2</cat><value>1.6842482</value></relativerisk><relativerisk><age>25</age><sex>1</sex><cat>3</cat><value>2.125205</value></relativerisk><relativerisk><age>25</age><sex>1</sex><cat>4</cat><value>1.0</value></relativerisk><relativerisk><age>25</age><sex>1</sex><cat>5</cat><value>1.0</value></relativerisk><relativerisk><age>25</age><sex>1</sex><cat>6</cat><value>1.0</value></relativerisk><relativerisk><age>25</age><sex>1</sex><cat>7</cat><value>1.0</value></relativerisk><relativerisk><age>26</age><sex>0</sex><cat>0</cat><value>1.0</value></relativerisk><relativerisk><age>26</age><sex>0</sex><cat>1</cat><value>1.157479</value></relativerisk><relativerisk><age>26</age><sex>0</sex><cat>2</cat><value>1.5022221</value></relativerisk><relativerisk><age>26</age><sex>0</sex><cat>3</cat><value>1.9603117</value></relativerisk><relativerisk><age>26</age><sex>0</sex><cat>4</cat><value>1.0</value></relativerisk><relativerisk><age>26</age><sex>0</sex><cat>5</cat><value>1.0</value></relativerisk><relativerisk><age>26</age><sex>0</sex><cat>6</cat><value>1.0</value></relativerisk><relativerisk><age>26</age><sex>0</sex><cat>7</cat><value>1.0</value></relativerisk><relativerisk><age>26</age><sex>1</sex><cat>0</cat><value>1.0</value></relativerisk><relativerisk><age>26</age><sex>1</sex><cat>1</cat><value>1.2365125</value></relativerisk><relativerisk><age>26</age><sex>1</sex><cat>2</cat><value>1.6842482</value></relativerisk><relativerisk><age>26</age><sex>1</sex><cat>3</cat><value>2.125205</value></relativerisk><relativerisk><age>26</age><sex>1</sex><cat>4</cat><value>1.0</value></relativerisk><relativerisk><age>26</age><sex>1</sex><cat>5</cat><value>1.0</value></relativerisk><relativerisk><age>26</age><sex>1</sex><cat>6</cat><value>1.0</value></relativerisk><relativerisk><age>26</age><sex>1</sex><cat>7</cat><value>1.0</value></relativerisk><relativerisk><age>27</age><sex>0</sex><cat>0</cat><value>1.0</value></relativerisk><relativerisk><age>27</age><sex>0</sex><cat>1</cat><value>1.157479</value></relativerisk><relativerisk><age>27</age><sex>0</sex><cat>2</cat><value>1.5022221</value></relativerisk><relativerisk><age>27</age><sex>0</sex><cat>3</cat><value>1.9603117</value></relativerisk><relativerisk><age>27</age><sex>0</sex><cat>4</cat><value>1.0</value></relativerisk><relativerisk><age>27</age><sex>0</sex><cat>5</cat><value>1.0</value></relativerisk><relativerisk><age>27</age><sex>0</sex><cat>6</cat><value>1.0</value></relativerisk><relativerisk><age>27</age><sex>0</sex><cat>7</cat><value>1.0</value></relativerisk><relativerisk><age>27</age><sex>1</sex><cat>0</cat><value>1.0</value></relativerisk><relativerisk><age>27</age><sex>1</sex><cat>1</cat><value>1.2365125</value></relativerisk><relativerisk><age>27</age><sex>1</sex><cat>2</cat><value>1.6842482</value></relativerisk><relativerisk><age>27</age><sex>1</sex><cat>3</cat><value>2.125205</value></relativerisk><relativerisk><age>27</age><sex>1</sex><cat>4</cat><value>1.0</value></relativerisk><relativerisk><age>27</age><sex>1</sex><cat>5</cat><value>1.0</value></relativerisk><relativerisk><age>27</age><sex>1</sex><cat>6</cat><value>1.0</value></relativerisk><relativerisk><age>27</age><sex>1</sex><cat>7</cat><value>1.0</value></relativerisk><relativerisk><age>28</age><sex>0</sex><cat>0</cat><value>1.0</value></relativerisk><relativerisk><age>28</age><sex>0</sex><cat>1</cat><value>1.157479</value></relativerisk><relativerisk><age>28</age><sex>0</sex><cat>2</cat><value>1.5022221</value></relativerisk><relativerisk><age>28</age><sex>0</sex><cat>3</cat><value>1.9603117</value></relativerisk><relativerisk><age>28</age><sex>0</sex><cat>4</cat><value>1.0</value></relativerisk><relativerisk><age>28</age><sex>0</sex><cat>5</cat><value>1.0</value></relativerisk><relativerisk><age>28</age><sex>0</sex><cat>6</cat><value>1.0</value></relativerisk><relativerisk><age>28</age><sex>0</sex><cat>7</cat><value>1.0</value></relativerisk><relativerisk><age>28</age><sex>1</sex><cat>0</cat><value>1.0</value></relativerisk><relativerisk><age>28</age><sex>1</sex><cat>1</cat><value>1.2365125</value></relativerisk><relativerisk><age>28</age><sex>1</sex><cat>2</cat><value>1.6842482</value></relativerisk><relativerisk><age>28</age><sex>1</sex><cat>3</cat><value>2.125205</value></relativerisk><relativerisk><age>28</age><sex>1</sex><cat>4</cat><value>1.0</value></relativerisk><relativerisk><age>28</age><sex>1</sex><cat>5</cat><value>1.0</value></relativerisk><relativerisk><age>28</age><sex>1</sex><cat>6</cat><value>1.0</value></relativerisk><relativerisk><age>28</age><sex>1</sex><cat>7</cat><value>1.0</value></relativerisk><relativerisk><age>29</age><sex>0</sex><cat>0</cat><value>1.0</value></relativerisk><relativerisk><age>29</age><sex>0</sex><cat>1</cat><value>1.157479</value></relativerisk><relativerisk><age>29</age><sex>0</sex><cat>2</cat><value>1.5022221</value></relativerisk><relativerisk><age>29</age><sex>0</sex><cat>3</cat><value>1.9603117</value></relativerisk><relativerisk><age>29</age><sex>0</sex><cat>4</cat><value>1.0</value></relativerisk><relativerisk><age>29</age><sex>0</sex><cat>5</cat><value>1.0</value></relativerisk><relativerisk><age>29</age><sex>0</sex><cat>6</cat><value>1.0</value></relativerisk><relativerisk><age>29</age><sex>0</sex><cat>7</cat><value>1.0</value></relativerisk><relativerisk><age>29</age><sex>1</sex><cat>0</cat><value>1.0</value></relativerisk><relativerisk><age>29</age><sex>1</sex><cat>1</cat><value>1.2365125</value></relativerisk><relativerisk><age>29</age><sex>1</sex><cat>2</cat><value>1.6842482</value></relativerisk><relativerisk><age>29</age><sex>1</sex><cat>3</cat><value>2.125205</value></relativerisk><relativerisk><age>29</age><sex>1</sex><cat>4</cat><value>1.0</value></relativerisk><relativerisk><age>29</age><sex>1</sex><cat>5</cat><value>1.0</value></relativerisk><relativerisk><age>29</age><sex>1</sex><cat>6</cat><value>1.0</value></relativerisk><relativerisk><age>29</age><sex>1</sex><cat>7</cat><value>1.0</value></relativerisk><relativerisk><age>30</age><sex>0</sex><cat>0</cat><value>1.0</value></relativerisk><relativerisk><age>30</age><sex>0</sex><cat>1</cat><value>1.157479</value></relativerisk><relativerisk><age>30</age><sex>0</sex><cat>2</cat><value>1.5022221</value></relativerisk><relativerisk><age>30</age><sex>0</sex><cat>3</cat><value>1.9603117</value></relativerisk><relativerisk><age>30</age><sex>0</sex><cat>4</cat><value>1.0</value></relativerisk><relativerisk><age>30</age><sex>0</sex><cat>5</cat><value>1.0</value></relativerisk><relativerisk><age>30</age><sex>0</sex><cat>6</cat><value>1.0</value></relativerisk><relativerisk><age>30</age><sex>0</sex><cat>7</cat><value>1.0</value></relativerisk><relativerisk><age>30</age><sex>1</sex><cat>0</cat><value>1.0</value></relativerisk><relativerisk><age>30</age><sex>1</sex><cat>1</cat><value>1.2365125</value></relativerisk><relativerisk><age>30</age><sex>1</sex><cat>2</cat><value>1.6842482</value></relativerisk><relativerisk><age>30</age><sex>1</sex><cat>3</cat><value>2.125205</value></relativerisk><relativerisk><age>30</age><sex>1</sex><cat>4</cat><value>1.0</value></relativerisk><relativerisk><age>30</age><sex>1</sex><cat>5</cat><value>1.0</value></relativerisk><relativerisk><age>30</age><sex>1</sex><cat>6</cat><value>1.0</value></relativerisk><relativerisk><age>30</age><sex>1</sex><cat>7</cat><value>1.0</value></relativerisk><relativerisk><age>31</age><sex>0</sex><cat>0</cat><value>1.0</value></relativerisk><relativerisk><age>31</age><sex>0</sex><cat>1</cat><value>1.157479</value></relativerisk><relativerisk><age>31</age><sex>0</sex><cat>2</cat><value>1.5022221</value></relativerisk><relativerisk><age>31</age><sex>0</sex><cat>3</cat><value>1.9603117</value></relativerisk><relativerisk><age>31</age><sex>0</sex><cat>4</cat><value>1.0</value></relativerisk><relativerisk><age>31</age><sex>0</sex><cat>5</cat><value>1.0</value></relativerisk><relativerisk><age>31</age><sex>0</sex><cat>6</cat><value>1.0</value></relativerisk><relativerisk><age>31</age><sex>0</sex><cat>7</cat><value>1.0</value></relativerisk><relativerisk><age>31</age><sex>1</sex><cat>0</cat><value>1.0</value></relativerisk><relativerisk><age>31</age><sex>1</sex><cat>1</cat><value>1.2365125</value></relativerisk><relativerisk><age>31</age><sex>1</sex><cat>2</cat><value>1.6842482</value></relativerisk><relativerisk><age>31</age><sex>1</sex><cat>3</cat><value>2.125205</value></relativerisk><relativerisk><age>31</age><sex>1</sex><cat>4</cat><value>1.0</value></relativerisk><relativerisk><age>31</age><sex>1</sex><cat>5</cat><value>1.0</value></relativerisk><relativerisk><age>31</age><sex>1</sex><cat>6</cat><value>1.0</value></relativerisk><relativerisk><age>31</age><sex>1</sex><cat>7</cat><value>1.0</value></relativerisk><relativerisk><age>32</age><sex>0</sex><cat>0</cat><value>1.0</value></relativerisk><relativerisk><age>32</age><sex>0</sex><cat>1</cat><value>1.157479</value></relativerisk><relativerisk><age>32</age><sex>0</sex><cat>2</cat><value>1.5022221</value></relativerisk><relativerisk><age>32</age><sex>0</sex><cat>3</cat><value>1.9603117</value></relativerisk><relativerisk><age>32</age><sex>0</sex><cat>4</cat><value>1.0</value></relativerisk><relativerisk><age>32</age><sex>0</sex><cat>5</cat><value>1.0</value></relativerisk><relativerisk><age>32</age><sex>0</sex><cat>6</cat><value>1.0</value></relativerisk><relativerisk><age>32</age><sex>0</sex><cat>7</cat><value>1.0</value></relativerisk><relativerisk><age>32</age><sex>1</sex><cat>0</cat><value>1.0</value></relativerisk><relativerisk><age>32</age><sex>1</sex><cat>1</cat><value>1.2365125</value></relativerisk><relativerisk><age>32</age><sex>1</sex><cat>2</cat><value>1.6842482</value></relativerisk><relativerisk><age>32</age><sex>1</sex><cat>3</cat><value>2.125205</value></relativerisk><relativerisk><age>32</age><sex>1</sex><cat>4</cat><value>1.0</value></relativerisk><relativerisk><age>32</age><sex>1</sex><cat>5</cat><value>1.0</value></relativerisk><relativerisk><age>32</age><sex>1</sex><cat>6</cat><value>1.0</value></relativerisk><relativerisk><age>32</age><sex>1</sex><cat>7</cat><value>1.0</value></relativerisk><relativerisk><age>33</age><sex>0</sex><cat>0</cat><value>1.0</value></relativerisk><relativerisk><age>33</age><sex>0</sex><cat>1</cat><value>1.157479</value></relativerisk><relativerisk><age>33</age><sex>0</sex><cat>2</cat><value>1.5022221</value></relativerisk><relativerisk><age>33</age><sex>0</sex><cat>3</cat><value>1.9603117</value></relativerisk><relativerisk><age>33</age><sex>0</sex><cat>4</cat><value>1.0</value></relativerisk><relativerisk><age>33</age><sex>0</sex><cat>5</cat><value>1.0</value></relativerisk><relativerisk><age>33</age><sex>0</sex><cat>6</cat><value>1.0</value></relativerisk><relativerisk><age>33</age><sex>0</sex><cat>7</cat><value>1.0</value></relativerisk><relativerisk><age>33</age><sex>1</sex><cat>0</cat><value>1.0</value></relativerisk><relativerisk><age>33</age><sex>1</sex><cat>1</cat><value>1.2365125</value></relativerisk><relativerisk><age>33</age><sex>1</sex><cat>2</cat><value>1.6842482</value></relativerisk><relativerisk><age>33</age><sex>1</sex><cat>3</cat><value>2.125205</value></relativerisk><relativerisk><age>33</age><sex>1</sex><cat>4</cat><value>1.0</value></relativerisk><relativerisk><age>33</age><sex>1</sex><cat>5</cat><value>1.0</value></relativerisk><relativerisk><age>33</age><sex>1</sex><cat>6</cat><value>1.0</value></relativerisk><relativerisk><age>33</age><sex>1</sex><cat>7</cat><value>1.0</value></relativerisk><relativerisk><age>34</age><sex>0</sex><cat>0</cat><value>1.0</value></relativerisk><relativerisk><age>34</age><sex>0</sex><cat>1</cat><value>1.157479</value></relativerisk><relativerisk><age>34</age><sex>0</sex><cat>2</cat><value>1.5022221</value></relativerisk><relativerisk><age>34</age><sex>0</sex><cat>3</cat><value>1.9603117</value></relativerisk><relativerisk><age>34</age><sex>0</sex><cat>4</cat><value>1.0</value></relativerisk><relativerisk><age>34</age><sex>0</sex><cat>5</cat><value>1.0</value></relativerisk><relativerisk><age>34</age><sex>0</sex><cat>6</cat><value>1.0</value></relativerisk><relativerisk><age>34</age><sex>0</sex><cat>7</cat><value>1.0</value></relativerisk><relativerisk><age>34</age><sex>1</sex><cat>0</cat><value>1.0</value></relativerisk><relativerisk><age>34</age><sex>1</sex><cat>1</cat><value>1.2365125</value></relativerisk><relativerisk><age>34</age><sex>1</sex><cat>2</cat><value>1.6842482</value></relativerisk><relativerisk><age>34</age><sex>1</sex><cat>3</cat><value>2.125205</value></relativerisk><relativerisk><age>34</age><sex>1</sex><cat>4</cat><value>1.0</value></relativerisk><relativerisk><age>34</age><sex>1</sex><cat>5</cat><value>1.0</value></relativerisk><relativerisk><age>34</age><sex>1</sex><cat>6</cat><value>1.0</value></relativerisk><relativerisk><age>34</age><sex>1</sex><cat>7</cat><value>1.0</value></relativerisk><relativerisk><age>35</age><sex>0</sex><cat>0</cat><value>1.0</value></relativerisk><relativerisk><age>35</age><sex>0</sex><cat>1</cat><value>1.1357725</value></relativerisk><relativerisk><age>35</age><sex>0</sex><cat>2</cat><value>1.4239011</value></relativerisk><relativerisk><age>35</age><sex>0</sex><cat>3</cat><value>1.7911197</value></relativerisk><relativerisk><age>35</age><sex>0</sex><cat>4</cat><value>1.0</value></relativerisk><relativerisk><age>35</age><sex>0</sex><cat>5</cat><value>1.0</value></relativerisk><relativerisk><age>35</age><sex>0</sex><cat>6</cat><value>1.0</value></relativerisk><relativerisk><age>35</age><sex>0</sex><cat>7</cat><value>1.0</value></relativerisk><relativerisk><age>35</age><sex>1</sex><cat>0</cat><value>1.0</value></relativerisk><relativerisk><age>35</age><sex>1</sex><cat>1</cat><value>1.2035593</value></relativerisk><relativerisk><age>35</age><sex>1</sex><cat>2</cat><value>1.5738355</value></relativerisk><relativerisk><age>35</age><sex>1</sex><cat>3</cat><value>1.9230599</value></relativerisk><relativerisk><age>35</age><sex>1</sex><cat>4</cat><value>1.0</value></relativerisk><relativerisk><age>35</age><sex>1</sex><cat>5</cat><value>1.0</value></relativerisk><relativerisk><age>35</age><sex>1</sex><cat>6</cat><value>1.0</value></relativerisk><relativerisk><age>35</age><sex>1</sex><cat>7</cat><value>1.0</value></relativerisk><relativerisk><age>36</age><sex>0</sex><cat>0</cat><value>1.0</value></relativerisk><relativerisk><age>36</age><sex>0</sex><cat>1</cat><value>1.1349899</value></relativerisk><relativerisk><age>36</age><sex>0</sex><cat>2</cat><value>1.4219939</value></relativerisk><relativerisk><age>36</age><sex>0</sex><cat>3</cat><value>1.7877631</value></relativerisk><relativerisk><age>36</age><sex>0</sex><cat>4</cat><value>1.0</value></relativerisk><relativerisk><age>36</age><sex>0</sex><cat>5</cat><value>1.0</value></relativerisk><relativerisk><age>36</age><sex>0</sex><cat>6</cat><value>1.0</value></relativerisk><relativerisk><age>36</age><sex>0</sex><cat>7</cat><value>1.0</value></relativerisk><relativerisk><age>36</age><sex>1</sex><cat>0</cat><value>1.0</value></relativerisk><relativerisk><age>36</age><sex>1</sex><cat>1</cat><value>1.201268</value></relativerisk><relativerisk><age>36</age><sex>1</sex><cat>2</cat><value>1.560399</value></relativerisk><relativerisk><age>36</age><sex>1</sex><cat>3</cat><value>1.9214153</value></relativerisk><relativerisk><age>36</age><sex>1</sex><cat>4</cat><value>1.0</value></relativerisk><relativerisk><age>36</age><sex>1</sex><cat>5</cat><value>1.0</value></relativerisk><relativerisk><age>36</age><sex>1</sex><cat>6</cat><value>1.0</value></relativerisk><relativerisk><age>36</age><sex>1</sex><cat>7</cat><value>1.0</value></relativerisk><relativerisk><age>37</age><sex>0</sex><cat>0</cat><value>1.0</value></relativerisk><relativerisk><age>37</age><sex>0</sex><cat>1</cat><value>1.1340339</value></relativerisk><relativerisk><age>37</age><sex>0</sex><cat>2</cat><value>1.4177464</value></relativerisk><relativerisk><age>37</age><sex>0</sex><cat>3</cat><value>1.7825178</value></relativerisk><relativerisk><age>37</age><sex>0</sex><cat>4</cat><value>1.0</value></relativerisk><relativerisk><age>37</age><sex>0</sex><cat>5</cat><value>1.0</value></relativerisk><relativerisk><age>37</age><sex>0</sex><cat>6</cat><value>1.0</value></relativerisk><relativerisk><age>37</age><sex>0</sex><cat>7</cat><value>1.0</value></relativerisk><relativerisk><age>37</age><sex>1</sex><cat>0</cat><value>1.0</value></relativerisk><relativerisk><age>37</age><sex>1</sex><cat>1</cat><value>1.1991386</value></relativerisk><relativerisk><age>37</age><sex>1</sex><cat>2</cat><value>1.5503452</value></relativerisk><relativerisk><age>37</age><sex>1</sex><cat>3</cat><value>1.9162213</value></relativerisk><relativerisk><age>37</age><sex>1</sex><cat>4</cat><value>1.0</value></relativerisk><relativerisk><age>37</age><sex>1</sex><cat>5</cat><value>1.0</value></relativerisk><relativerisk><age>37</age><sex>1</sex><cat>6</cat><value>1.0</value></relativerisk><relativerisk><age>37</age><sex>1</sex><cat>7</cat><value>1.0</value></relativerisk><relativerisk><age>38</age><sex>0</sex><cat>0</cat><value>1.0</value></relativerisk><relativerisk><age>38</age><sex>0</sex><cat>1</cat><value>1.132855</value></relativerisk><relativerisk><age>38</age><sex>0</sex><cat>2</cat><value>1.4109485</value></relativerisk><relativerisk><age>38</age><sex>0</sex><cat>3</cat><value>1.7654439</value></relativerisk><relativerisk><age>38</age><sex>0</sex><cat>4</cat><value>1.0</value></relativerisk><relativerisk><age>38</age><sex>0</sex><cat>5</cat><value>1.0</value></relativerisk><relativerisk><age>38</age><sex>0</sex><cat>6</cat><value>1.0</value></relativerisk><relativerisk><age>38</age><sex>0</sex><cat>7</cat><value>1.0</value></relativerisk><relativerisk><age>38</age><sex>1</sex><cat>0</cat><value>1.0</value></relativerisk><relativerisk><age>38</age><sex>1</sex><cat>1</cat><value>1.1963695</value></relativerisk><relativerisk><age>38</age><sex>1</sex><cat>2</cat><value>1.5381118</value></relativerisk><relativerisk><age>38</age><sex>1</sex><cat>3</cat><value>1.9097055</value></relativerisk><relativerisk><age>38</age><sex>1</sex><cat>4</cat><value>1.0</value></relativerisk><relativerisk><age>38</age><sex>1</sex><cat>5</cat><value>1.0</value></relativerisk><relativerisk><age>38</age><sex>1</sex><cat>6</cat><value>1.0</value></relativerisk><relativerisk><age>38</age><sex>1</sex><cat>7</cat><value>1.0</value></relativerisk><relativerisk><age>39</age><sex>0</sex><cat>0</cat><value>1.0</value></relativerisk><relativerisk><age>39</age><sex>0</sex><cat>1</cat><value>1.1331792</value></relativerisk><relativerisk><age>39</age><sex>0</sex><cat>2</cat><value>1.4092582</value></relativerisk><relativerisk><age>39</age><sex>0</sex><cat>3</cat><value>1.759425</value></relativerisk><relativerisk><age>39</age><sex>0</sex><cat>4</cat><value>1.0</value></relativerisk><relativerisk><age>39</age><sex>0</sex><cat>5</cat><value>1.0</value></relativerisk><relativerisk><age>39</age><sex>0</sex><cat>6</cat><value>1.0</value></relativerisk><relativerisk><age>39</age><sex>0</sex><cat>7</cat><value>1.0</value></relativerisk><relativerisk><age>39</age><sex>1</sex><cat>0</cat><value>1.0</value></relativerisk><relativerisk><age>39</age><sex>1</sex><cat>1</cat><value>1.1925616</value></relativerisk><relativerisk><age>39</age><sex>1</sex><cat>2</cat><value>1.5311953</value></relativerisk><relativerisk><age>39</age><sex>1</sex><cat>3</cat><value>1.9130907</value></relativerisk><relativerisk><age>39</age><sex>1</sex><cat>4</cat><value>1.0</value></relativerisk><relativerisk><age>39</age><sex>1</sex><cat>5</cat><value>1.0</value></relativerisk><relativerisk><age>39</age><sex>1</sex><cat>6</cat><value>1.0</value></relativerisk><relativerisk><age>39</age><sex>1</sex><cat>7</cat><value>1.0</value></relativerisk><relativerisk><age>40</age><sex>0</sex><cat>0</cat><value>1.0</value></relativerisk><relativerisk><age>40</age><sex>0</sex><cat>1</cat><value>1.1119971</value></relativerisk><relativerisk><age>40</age><sex>0</sex><cat>2</cat><value>1.3331058</value></relativerisk><relativerisk><age>40</age><sex>0</sex><cat>3</cat><value>1.59868</value></relativerisk><relativerisk><age>40</age><sex>0</sex><cat>4</cat><value>1.0</value></relativerisk><relativerisk><age>40</age><sex>0</sex><cat>5</cat><value>1.0</value></relativerisk><relativerisk><age>40</age><sex>0</sex><cat>6</cat><value>1.0</value></relativerisk><relativerisk><age>40</age><sex>0</sex><cat>7</cat><value>1.0</value></relativerisk><relativerisk><age>40</age><sex>1</sex><cat>0</cat><value>1.0</value></relativerisk><relativerisk><age>40</age><sex>1</sex><cat>1</cat><value>1.1634408</value></relativerisk><relativerisk><age>40</age><sex>1</sex><cat>2</cat><value>1.4409297</value></relativerisk><relativerisk><age>40</age><sex>1</sex><cat>3</cat><value>1.7529328</value></relativerisk><relativerisk><age>40</age><sex>1</sex><cat>4</cat><value>1.0</value></relativerisk><relativerisk><age>40</age><sex>1</sex><cat>5</cat><value>1.0</value></relativerisk><relativerisk><age>40</age><sex>1</sex><cat>6</cat><value>1.0</value></relativerisk><relativerisk><age>40</age><sex>1</sex><cat>7</cat><value>1.0</value></relativerisk><relativerisk><age>41</age><sex>0</sex><cat>0</cat><value>1.0</value></relativerisk><relativerisk><age>41</age><sex>0</sex><cat>1</cat><value>1.1115141</value></relativerisk><relativerisk><age>41</age><sex>0</sex><cat>2</cat><value>1.3289248</value></relativerisk><relativerisk><age>41</age><sex>0</sex><cat>3</cat><value>1.5936884</value></relativerisk><relativerisk><age>41</age><sex>0</sex><cat>4</cat><value>1.0</value></relativerisk><relativerisk><age>41</age><sex>0</sex><cat>5</cat><value>1.0</value></relativerisk><relativerisk><age>41</age><sex>0</sex><cat>6</cat><value>1.0</value></relativerisk><relativerisk><age>41</age><sex>0</sex><cat>7</cat><value>1.0</value></relativerisk><relativerisk><age>41</age><sex>1</sex><cat>0</cat><value>1.0</value></relativerisk><relativerisk><age>41</age><sex>1</sex><cat>1</cat><value>1.1595693</value></relativerisk><relativerisk><age>41</age><sex>1</sex><cat>2</cat><value>1.4306647</value></relativerisk><relativerisk><age>41</age><sex>1</sex><cat>3</cat><value>1.7489902</value></relativerisk><relativerisk><age>41</age><sex>1</sex><cat>4</cat><value>1.0</value></relativerisk><relativerisk><age>41</age><sex>1</sex><cat>5</cat><value>1.0</value></relativerisk><relativerisk><age>41</age><sex>1</sex><cat>6</cat><value>1.0</value></relativerisk><relativerisk><age>41</age><sex>1</sex><cat>7</cat><value>1.0</value></relativerisk><relativerisk><age>42</age><sex>0</sex><cat>0</cat><value>1.0</value></relativerisk><relativerisk><age>42</age><sex>0</sex><cat>1</cat><value>1.1119602</value></relativerisk><relativerisk><age>42</age><sex>0</sex><cat>2</cat><value>1.3265</value></relativerisk><relativerisk><age>42</age><sex>0</sex><cat>3</cat><value>1.591073</value></relativerisk><relativerisk><age>42</age><sex>0</sex><cat>4</cat><value>1.0</value></relativerisk><relativerisk><age>42</age><sex>0</sex><cat>5</cat><value>1.0</value></relativerisk><relativerisk><age>42</age><sex>0</sex><cat>6</cat><value>1.0</value></relativerisk><relativerisk><age>42</age><sex>0</sex><cat>7</cat><value>1.0</value></relativerisk><relativerisk><age>42</age><sex>1</sex><cat>0</cat><value>1.0</value></relativerisk><relativerisk><age>42</age><sex>1</sex><cat>1</cat><value>1.1559408</value></relativerisk><relativerisk><age>42</age><sex>1</sex><cat>2</cat><value>1.4271736</value></relativerisk><relativerisk><age>42</age><sex>1</sex><cat>3</cat><value>1.7439108</value></relativerisk><relativerisk><age>42</age><sex>1</sex><cat>4</cat><value>1.0</value></relativerisk><relativerisk><age>42</age><sex>1</sex><cat>5</cat><value>1.0</value></relativerisk><relativerisk><age>42</age><sex>1</sex><cat>6</cat><value>1.0</value></relativerisk><relativerisk><age>42</age><sex>1</sex><cat>7</cat><value>1.0</value></relativerisk><relativerisk><age>43</age><sex>0</sex><cat>0</cat><value>1.0</value></relativerisk><relativerisk><age>43</age><sex>0</sex><cat>1</cat><value>1.112919</value></relativerisk><relativerisk><age>43</age><sex>0</sex><cat>2</cat><value>1.3256361</value></relativerisk><relativerisk><age>43</age><sex>0</sex><cat>3</cat><value>1.5903622</value></relativerisk><relativerisk><age>43</age><sex>0</sex><cat>4</cat><value>1.0</value></relativerisk><relativerisk><age>43</age><sex>0</sex><cat>5</cat><value>1.0</value></relativerisk><relativerisk><age>43</age><sex>0</sex><cat>6</cat><value>1.0</value></relativerisk><relativerisk><age>43</age><sex>0</sex><cat>7</cat><value>1.0</value></relativerisk><relativerisk><age>43</age><sex>1</sex><cat>0</cat><value>1.0</value></relativerisk><relativerisk><age>43</age><sex>1</sex><cat>1</cat><value>1.1526338</value></relativerisk><relativerisk><age>43</age><sex>1</sex><cat>2</cat><value>1.4200515</value></relativerisk><relativerisk><age>43</age><sex>1</sex><cat>3</cat><value>1.7403463</value></relativerisk><relativerisk><age>43</age><sex>1</sex><cat>4</cat><value>1.0</value></relativerisk><relativerisk><age>43</age><sex>1</sex><cat>5</cat><value>1.0</value></relativerisk><relativerisk><age>43</age><sex>1</sex><cat>6</cat><value>1.0</value></relativerisk><relativerisk><age>43</age><sex>1</sex><cat>7</cat><value>1.0</value></relativerisk><relativerisk><age>44</age><sex>0</sex><cat>0</cat><value>1.0</value></relativerisk><relativerisk><age>44</age><sex>0</sex><cat>1</cat><value>1.1088563</value></relativerisk><relativerisk><age>44</age><sex>0</sex><cat>2</cat><value>1.3067182</value></relativerisk><relativerisk><age>44</age><sex>0</sex><cat>3</cat><value>1.5481597</value></relativerisk><relativerisk><age>44</age><sex>0</sex><cat>4</cat><value>1.0</value></relativerisk><relativerisk><age>44</age><sex>0</sex><cat>5</cat><value>1.0</value></relativerisk><relativerisk><age>44</age><sex>0</sex><cat>6</cat><value>1.0</value></relativerisk><relativerisk><age>44</age><sex>0</sex><cat>7</cat><value>1.0</value></relativerisk><relativerisk><age>44</age><sex>1</sex><cat>0</cat><value>1.0</value></relativerisk><relativerisk><age>44</age><sex>1</sex><cat>1</cat><value>1.1509165</value></relativerisk><relativerisk><age>44</age><sex>1</sex><cat>2</cat><value>1.4202925</value></relativerisk><relativerisk><age>44</age><sex>1</sex><cat>3</cat><value>1.751194</value></relativerisk><relativerisk><age>44</age><sex>1</sex><cat>4</cat><value>1.0</value></relativerisk><relativerisk><age>44</age><sex>1</sex><cat>5</cat><value>1.0</value></relativerisk><relativerisk><age>44</age><sex>1</sex><cat>6</cat><value>1.0</value></relativerisk><relativerisk><age>44</age><sex>1</sex><cat>7</cat><value>1.0</value></relativerisk><relativerisk><age>45</age><sex>0</sex><cat>0</cat><value>1.0</value></relativerisk><relativerisk><age>45</age><sex>0</sex><cat>1</cat><value>1.0904404</value></relativerisk><relativerisk><age>45</age><sex>0</sex><cat>2</cat><value>1.2452768</value></relativerisk><relativerisk><age>45</age><sex>0</sex><cat>3</cat><value>1.4258318</value></relativerisk><relativerisk><age>45</age><sex>0</sex><cat>4</cat><value>1.0</value></relativerisk><relativerisk><age>45</age><sex>0</sex><cat>5</cat><value>1.0</value></relativerisk><relativerisk><age>45</age><sex>0</sex><cat>6</cat><value>1.0</value></relativerisk><relativerisk><age>45</age><sex>0</sex><cat>7</cat><value>1.0</value></relativerisk><relativerisk><age>45</age><sex>1</sex><cat>0</cat><value>1.0</value></relativerisk><relativerisk><age>45</age><sex>1</sex><cat>1</cat><value>1.121548</value></relativerisk><relativerisk><age>45</age><sex>1</sex><cat>2</cat><value>1.3340284</value></relativerisk><relativerisk><age>45</age><sex>1</sex><cat>3</cat><value>1.5858263</value></relativerisk><relativerisk><age>45</age><sex>1</sex><cat>4</cat><value>1.0</value></relativerisk><relativerisk><age>45</age><sex>1</sex><cat>5</cat><value>1.0</value></relativerisk><relativerisk><age>45</age><sex>1</sex><cat>6</cat><value>1.0</value></relativerisk><relativerisk><age>45</age><sex>1</sex><cat>7</cat><value>1.0</value></relativerisk><relativerisk><age>46</age><sex>0</sex><cat>0</cat><value>1.0</value></relativerisk><relativerisk><age>46</age><sex>0</sex><cat>1</cat><value>1.0882533</value></relativerisk><relativerisk><age>46</age><sex>0</sex><cat>2</cat><value>1.2333618</value></relativerisk><relativerisk><age>46</age><sex>0</sex><cat>3</cat><value>1.3989155</value></relativerisk><relativerisk><age>46</age><sex>0</sex><cat>4</cat><value>1.0</value></relativerisk><relativerisk><age>46</age><sex>0</sex><cat>5</cat><value>1.0</value></relativerisk><relativerisk><age>46</age><sex>0</sex><cat>6</cat><value>1.0</value></relativerisk><relativerisk><age>46</age><sex>0</sex><cat>7</cat><value>1.0</value></relativerisk><relativerisk><age>46</age><sex>1</sex><cat>0</cat><value>1.0</value></relativerisk><relativerisk><age>46</age><sex>1</sex><cat>1</cat><value>1.1208256</value></relativerisk><relativerisk><age>46</age><sex>1</sex><cat>2</cat><value>1.3372216</value></relativerisk><relativerisk><age>46</age><sex>1</sex><cat>3</cat><value>1.6008723</value></relativerisk><relativerisk><age>46</age><sex>1</sex><cat>4</cat><value>1.0</value></relativerisk><relativerisk><age>46</age><sex>1</sex><cat>5</cat><value>1.0</value></relativerisk><relativerisk><age>46</age><sex>1</sex><cat>6</cat><value>1.0</value></relativerisk><relativerisk><age>46</age><sex>1</sex><cat>7</cat><value>1.0</value></relativerisk><relativerisk><age>47</age><sex>0</sex><cat>0</cat><value>1.0</value></relativerisk><relativerisk><age>47</age><sex>0</sex><cat>1</cat><value>1.0913459</value></relativerisk><relativerisk><age>47</age><sex>0</sex><cat>2</cat><value>1.2397614</value></relativerisk><relativerisk><age>47</age><sex>0</sex><cat>3</cat><value>1.4159974</value></relativerisk><relativerisk><age>47</age><sex>0</sex><cat>4</cat><value>1.0</value></relativerisk><relativerisk><age>47</age><sex>0</sex><cat>5</cat><value>1.0</value></relativerisk><relativerisk><age>47</age><sex>0</sex><cat>6</cat><value>1.0</value></relativerisk><relativerisk><age>47</age><sex>0</sex><cat>7</cat><value>1.0</value></relativerisk><relativerisk><age>47</age><sex>1</sex><cat>0</cat><value>1.0</value></relativerisk><relativerisk><age>47</age><sex>1</sex><cat>1</cat><value>1.1178545</value></relativerisk><relativerisk><age>47</age><sex>1</sex><cat>2</cat><value>1.3318996</value></relativerisk><relativerisk><age>47</age><sex>1</sex><cat>3</cat><value>1.59588</value></relativerisk><relativerisk><age>47</age><sex>1</sex><cat>4</cat><value>1.0</value></relativerisk><relativerisk><age>47</age><sex>1</sex><cat>5</cat><value>1.0</value></relativerisk><relativerisk><age>47</age><sex>1</sex><cat>6</cat><value>1.0</value></relativerisk><relativerisk><age>47</age><sex>1</sex><cat>7</cat><value>1.0</value></relativerisk><relativerisk><age>48</age><sex>0</sex><cat>0</cat><value>1.0</value></relativerisk><relativerisk><age>48</age><sex>0</sex><cat>1</cat><value>1.092987</value></relativerisk><relativerisk><age>48</age><sex>0</sex><cat>2</cat><value>1.2407459</value></relativerisk><relativerisk><age>48</age><sex>0</sex><cat>3</cat><value>1.4199502</value></relativerisk><relativerisk><age>48</age><sex>0</sex><cat>4</cat><value>1.0</value></relativerisk><relativerisk><age>48</age><sex>0</sex><cat>5</cat><value>1.0</value></relativerisk><relativerisk><age>48</age><sex>0</sex><cat>6</cat><value>1.0</value></relativerisk><relativerisk><age>48</age><sex>0</sex><cat>7</cat><value>1.0</value></relativerisk><relativerisk><age>48</age><sex>1</sex><cat>0</cat><value>1.0</value></relativerisk><relativerisk><age>48</age><sex>1</sex><cat>1</cat><value>1.1157647</value></relativerisk><relativerisk><age>48</age><sex>1</sex><cat>2</cat><value>1.3297647</value></relativerisk><relativerisk><age>48</age><sex>1</sex><cat>3</cat><value>1.5970706</value></relativerisk><relativerisk><age>48</age><sex>1</sex><cat>4</cat><value>1.0</value></relativerisk><relativerisk><age>48</age><sex>1</sex><cat>5</cat><value>1.0</value></relativerisk><relativerisk><age>48</age><sex>1</sex><cat>6</cat><value>1.0</value></relativerisk><relativerisk><age>48</age><sex>1</sex><cat>7</cat><value>1.0</value></relativerisk><relativerisk><age>49</age><sex>0</sex><cat>0</cat><value>1.0</value></relativerisk><relativerisk><age>49</age><sex>0</sex><cat>1</cat><value>1.0922439</value></relativerisk><relativerisk><age>49</age><sex>0</sex><cat>2</cat><value>1.2339557</value></relativerisk><relativerisk><age>49</age><sex>0</sex><cat>3</cat><value>1.407017</value></relativerisk><relativerisk><age>49</age><sex>0</sex><cat>4</cat><value>1.0</value></relativerisk><relativerisk><age>49</age><sex>0</sex><cat>5</cat><value>1.0</value></relativerisk><relativerisk><age>49</age><sex>0</sex><cat>6</cat><value>1.0</value></relativerisk><relativerisk><age>49</age><sex>0</sex><cat>7</cat><value>1.0</value></relativerisk><relativerisk><age>49</age><sex>1</sex><cat>0</cat><value>1.0</value></relativerisk><relativerisk><age>49</age><sex>1</sex><cat>1</cat><value>1.1134727</value></relativerisk><relativerisk><age>49</age><sex>1</sex><cat>2</cat><value>1.3247596</value></relativerisk><relativerisk><age>49</age><sex>1</sex><cat>3</cat><value>1.596682</value></relativerisk><relativerisk><age>49</age><sex>1</sex><cat>4</cat><value>1.0</value></relativerisk><relativerisk><age>49</age><sex>1</sex><cat>5</cat><value>1.0</value></relativerisk><relativerisk><age>49</age><sex>1</sex><cat>6</cat><value>1.0</value></relativerisk><relativerisk><age>49</age><sex>1</sex><cat>7</cat><value>1.0</value></relativerisk><relativerisk><age>50</age><sex>0</sex><cat>0</cat><value>1.0</value></relativerisk><relativerisk><age>50</age><sex>0</sex><cat>1</cat><value>1.0703883</value></relativerisk><relativerisk><age>50</age><sex>0</sex><cat>2</cat><value>1.1687199</value></relativerisk><relativerisk><age>50</age><sex>0</sex><cat>3</cat><value>1.2740275</value></relativerisk><relativerisk><age>50</age><sex>0</sex><cat>4</cat><value>1.0</value></relativerisk><relativerisk><age>50</age><sex>0</sex><cat>5</cat><value>1.0</value></relativerisk><relativerisk><age>50</age><sex>0</sex><cat>6</cat><value>1.0</value></relativerisk><relativerisk><age>50</age><sex>0</sex><cat>7</cat><value>1.0</value></relativerisk><relativerisk><age>50</age><sex>1</sex><cat>0</cat><value>1.0</value></relativerisk><relativerisk><age>50</age><sex>1</sex><cat>1</cat><value>1.0902232</value></relativerisk><relativerisk><age>50</age><sex>1</sex><cat>2</cat><value>1.254391</value></relativerisk><relativerisk><age>50</age><sex>1</sex><cat>3</cat><value>1.4569854</value></relativerisk><relativerisk><age>50</age><sex>1</sex><cat>4</cat><value>1.0</value></relativerisk><relativerisk><age>50</age><sex>1</sex><cat>5</cat><value>1.0</value></relativerisk><relativerisk><age>50</age><sex>1</sex><cat>6</cat><value>1.0</value></relativerisk><relativerisk><age>50</age><sex>1</sex><cat>7</cat><value>1.0</value></relativerisk><relativerisk><age>51</age><sex>0</sex><cat>0</cat><value>1.0</value></relativerisk><relativerisk><age>51</age><sex>0</sex><cat>1</cat><value>1.070787</value></relativerisk><relativerisk><age>51</age><sex>0</sex><cat>2</cat><value>1.1669087</value></relativerisk><relativerisk><age>51</age><sex>0</sex><cat>3</cat><value>1.2709259</value></relativerisk><relativerisk><age>51</age><sex>0</sex><cat>4</cat><value>1.0</value></relativerisk><relativerisk><age>51</age><sex>0</sex><cat>5</cat><value>1.0</value></relativerisk><relativerisk><age>51</age><sex>0</sex><cat>6</cat><value>1.0</value></relativerisk><relativerisk><age>51</age><sex>0</sex><cat>7</cat><value>1.0</value></relativerisk><relativerisk><age>51</age><sex>1</sex><cat>0</cat><value>1.0</value></relativerisk><relativerisk><age>51</age><sex>1</sex><cat>1</cat><value>1.0881333</value></relativerisk><relativerisk><age>51</age><sex>1</sex><cat>2</cat><value>1.2482457</value></relativerisk><relativerisk><age>51</age><sex>1</sex><cat>3</cat><value>1.4430907</value></relativerisk><relativerisk><age>51</age><sex>1</sex><cat>4</cat><value>1.0</value></relativerisk><relativerisk><age>51</age><sex>1</sex><cat>5</cat><value>1.0</value></relativerisk><relativerisk><age>51</age><sex>1</sex><cat>6</cat><value>1.0</value></relativerisk><relativerisk><age>51</age><sex>1</sex><cat>7</cat><value>1.0</value></relativerisk><relativerisk><age>52</age><sex>0</sex><cat>0</cat><value>1.0</value></relativerisk><relativerisk><age>52</age><sex>0</sex><cat>1</cat><value>1.0678543</value></relativerisk><relativerisk><age>52</age><sex>0</sex><cat>2</cat><value>1.1554735</value></relativerisk><relativerisk><age>52</age><sex>0</sex><cat>3</cat><value>1.2449436</value></relativerisk><relativerisk><age>52</age><sex>0</sex><cat>4</cat><value>1.0</value></relativerisk><relativerisk><age>52</age><sex>0</sex><cat>5</cat><value>1.0</value></relativerisk><relativerisk><age>52</age><sex>0</sex><cat>6</cat><value>1.0</value></relativerisk><relativerisk><age>52</age><sex>0</sex><cat>7</cat><value>1.0</value></relativerisk><relativerisk><age>52</age><sex>1</sex><cat>0</cat><value>1.0</value></relativerisk><relativerisk><age>52</age><sex>1</sex><cat>1</cat><value>1.087773</value></relativerisk><relativerisk><age>52</age><sex>1</sex><cat>2</cat><value>1.2482847</value></relativerisk><relativerisk><age>52</age><sex>1</sex><cat>3</cat><value>1.4485906</value></relativerisk><relativerisk><age>52</age><sex>1</sex><cat>4</cat><value>1.0</value></relativerisk><relativerisk><age>52</age><sex>1</sex><cat>5</cat><value>1.0</value></relativerisk><relativerisk><age>52</age><sex>1</sex><cat>6</cat><value>1.0</value></relativerisk><relativerisk><age>52</age><sex>1</sex><cat>7</cat><value>1.0</value></relativerisk><relativerisk><age>53</age><sex>0</sex><cat>0</cat><value>1.0</value></relativerisk><relativerisk><age>53</age><sex>0</sex><cat>1</cat><value>1.0669154</value></relativerisk><relativerisk><age>53</age><sex>0</sex><cat>2</cat><value>1.1501358</value></relativerisk><relativerisk><age>53</age><sex>0</sex><cat>3</cat><value>1.2331213</value></relativerisk><relativerisk><age>53</age><sex>0</sex><cat>4</cat><value>1.0</value></relativerisk><relativerisk><age>53</age><sex>0</sex><cat>5</cat><value>1.0</value></relativerisk><relativerisk><age>53</age><sex>0</sex><cat>6</cat><value>1.0</value></relativerisk><relativerisk><age>53</age><sex>0</sex><cat>7</cat><value>1.0</value></relativerisk><relativerisk><age>53</age><sex>1</sex><cat>0</cat><value>1.0</value></relativerisk><relativerisk><age>53</age><sex>1</sex><cat>1</cat><value>1.0846318</value></relativerisk><relativerisk><age>53</age><sex>1</sex><cat>2</cat><value>1.2351516</value></relativerisk><relativerisk><age>53</age><sex>1</sex><cat>3</cat><value>1.418254</value></relativerisk><relativerisk><age>53</age><sex>1</sex><cat>4</cat><value>1.0</value></relativerisk><relativerisk><age>53</age><sex>1</sex><cat>5</cat><value>1.0</value></relativerisk><relativerisk><age>53</age><sex>1</sex><cat>6</cat><value>1.0</value></relativerisk><relativerisk><age>53</age><sex>1</sex><cat>7</cat><value>1.0</value></relativerisk><relativerisk><age>54</age><sex>0</sex><cat>0</cat><value>1.0</value></relativerisk><relativerisk><age>54</age><sex>0</sex><cat>1</cat><value>1.0682127</value></relativerisk><relativerisk><age>54</age><sex>0</sex><cat>2</cat><value>1.1517439</value></relativerisk><relativerisk><age>54</age><sex>0</sex><cat>3</cat><value>1.2375785</value></relativerisk><relativerisk><age>54</age><sex>0</sex><cat>4</cat><value>1.0</value></relativerisk><relativerisk><age>54</age><sex>0</sex><cat>5</cat><value>1.0</value></relativerisk><relativerisk><age>54</age><sex>0</sex><cat>6</cat><value>1.0</value></relativerisk><relativerisk><age>54</age><sex>0</sex><cat>7</cat><value>1.0</value></relativerisk><relativerisk><age>54</age><sex>1</sex><cat>0</cat><value>1.0</value></relativerisk><relativerisk><age>54</age><sex>1</sex><cat>1</cat><value>1.08385</value></relativerisk><relativerisk><age>54</age><sex>1</sex><cat>2</cat><value>1.2331427</value></relativerisk><relativerisk><age>54</age><sex>1</sex><cat>3</cat><value>1.4183298</value></relativerisk><relativerisk><age>54</age><sex>1</sex><cat>4</cat><value>1.0</value></relativerisk><relativerisk><age>54</age><sex>1</sex><cat>5</cat><value>1.0</value></relativerisk><relativerisk><age>54</age><sex>1</sex><cat>6</cat><value>1.0</value></relativerisk><relativerisk><age>54</age><sex>1</sex><cat>7</cat><value>1.0</value></relativerisk><relativerisk><age>55</age><sex>0</sex><cat>0</cat><value>1.0</value></relativerisk><relativerisk><age>55</age><sex>0</sex><cat>1</cat><value>1.0427614</value></relativerisk><relativerisk><age>55</age><sex>0</sex><cat>2</cat><value>1.0843086</value></relativerisk><relativerisk><age>55</age><sex>0</sex><cat>3</cat><value>1.1008255</value></relativerisk><relativerisk><age>55</age><sex>0</sex><cat>4</cat><value>1.0</value></relativerisk><relativerisk><age>55</age><sex>0</sex><cat>5</cat><value>1.0</value></relativerisk><relativerisk><age>55</age><sex>0</sex><cat>6</cat><value>1.0</value></relativerisk><relativerisk><age>55</age><sex>0</sex><cat>7</cat><value>1.0</value></relativerisk><relativerisk><age>55</age><sex>1</sex><cat>0</cat><value>1.0</value></relativerisk><relativerisk><age>55</age><sex>1</sex><cat>1</cat><value>1.0625898</value></relativerisk><relativerisk><age>55</age><sex>1</sex><cat>2</cat><value>1.1663594</value></relativerisk><relativerisk><age>55</age><sex>1</sex><cat>3</cat><value>1.2799368</value></relativerisk><relativerisk><age>55</age><sex>1</sex><cat>4</cat><value>1.0</value></relativerisk><relativerisk><age>55</age><sex>1</sex><cat>5</cat><value>1.0</value></relativerisk><relativerisk><age>55</age><sex>1</sex><cat>6</cat><value>1.0</value></relativerisk><relativerisk><age>55</age><sex>1</sex><cat>7</cat><value>1.0</value></relativerisk><relativerisk><age>56</age><sex>0</sex><cat>0</cat><value>1.0</value></relativerisk><relativerisk><age>56</age><sex>0</sex><cat>1</cat><value>1.0406045</value></relativerisk><relativerisk><age>56</age><sex>0</sex><cat>2</cat><value>1.0773017</value></relativerisk><relativerisk><age>56</age><sex>0</sex><cat>3</cat><value>1.08441</value></relativerisk><relativerisk><age>56</age><sex>0</sex><cat>4</cat><value>1.0</value></relativerisk><relativerisk><age>56</age><sex>0</sex><cat>5</cat><value>1.0</value></relativerisk><relativerisk><age>56</age><sex>0</sex><cat>6</cat><value>1.0</value></relativerisk><relativerisk><age>56</age><sex>0</sex><cat>7</cat><value>1.0</value></relativerisk><relativerisk><age>56</age><sex>1</sex><cat>0</cat><value>1.0</value></relativerisk><relativerisk><age>56</age><sex>1</sex><cat>1</cat><value>1.0601438</value></relativerisk><relativerisk><age>56</age><sex>1</sex><cat>2</cat><value>1.1569406</value></relativerisk><relativerisk><age>56</age><sex>1</sex><cat>3</cat><value>1.2587342</value></relativerisk><relativerisk><age>56</age><sex>1</sex><cat>4</cat><value>1.0</value></relativerisk><relativerisk><age>56</age><sex>1</sex><cat>5</cat><value>1.0</value></relativerisk><relativerisk><age>56</age><sex>1</sex><cat>6</cat><value>1.0</value></relativerisk><relativerisk><age>56</age><sex>1</sex><cat>7</cat><value>1.0</value></relativerisk><relativerisk><age>57</age><sex>0</sex><cat>0</cat><value>1.0</value></relativerisk><relativerisk><age>57</age><sex>0</sex><cat>1</cat><value>1.0376071</value></relativerisk><relativerisk><age>57</age><sex>0</sex><cat>2</cat><value>1.0681896</value></relativerisk><relativerisk><age>57</age><sex>0</sex><cat>3</cat><value>1.0636346</value></relativerisk><relativerisk><age>57</age><sex>0</sex><cat>4</cat><value>1.0</value></relativerisk><relativerisk><age>57</age><sex>0</sex><cat>5</cat><value>1.0</value></relativerisk><relativerisk><age>57</age><sex>0</sex><cat>6</cat><value>1.0</value></relativerisk><relativerisk><age>57</age><sex>0</sex><cat>7</cat><value>1.0</value></relativerisk><relativerisk><age>57</age><sex>1</sex><cat>0</cat><value>1.0</value></relativerisk><relativerisk><age>57</age><sex>1</sex><cat>1</cat><value>1.060547</value></relativerisk><relativerisk><age>57</age><sex>1</sex><cat>2</cat><value>1.1573317</value></relativerisk><relativerisk><age>57</age><sex>1</sex><cat>3</cat><value>1.2615633</value></relativerisk><relativerisk><age>57</age><sex>1</sex><cat>4</cat><value>1.0</value></relativerisk><relativerisk><age>57</age><sex>1</sex><cat>5</cat><value>1.0</value></relativerisk><relativerisk><age>57</age><sex>1</sex><cat>6</cat><value>1.0</value></relativerisk><relativerisk><age>57</age><sex>1</sex><cat>7</cat><value>1.0</value></relativerisk><relativerisk><age>58</age><sex>0</sex><cat>0</cat><value>1.0</value></relativerisk><relativerisk><age>58</age><sex>0</sex><cat>1</cat><value>1.0381842</value></relativerisk><relativerisk><age>58</age><sex>0</sex><cat>2</cat><value>1.0690649</value></relativerisk><relativerisk><age>58</age><sex>0</sex><cat>3</cat><value>1.0658168</value></relativerisk><relativerisk><age>58</age><sex>0</sex><cat>4</cat><value>1.0</value></relativerisk><relativerisk><age>58</age><sex>0</sex><cat>5</cat><value>1.0</value></relativerisk><relativerisk><age>58</age><sex>0</sex><cat>6</cat><value>1.0</value></relativerisk><relativerisk><age>58</age><sex>0</sex><cat>7</cat><value>1.0</value></relativerisk><relativerisk><age>58</age><sex>1</sex><cat>0</cat><value>1.0</value></relativerisk><relativerisk><age>58</age><sex>1</sex><cat>1</cat><value>1.0586238</value></relativerisk><relativerisk><age>58</age><sex>1</sex><cat>2</cat><value>1.1498742</value></relativerisk><relativerisk><age>58</age><sex>1</sex><cat>3</cat><value>1.2451653</value></relativerisk><relativerisk><age>58</age><sex>1</sex><cat>4</cat><value>1.0</value></relativerisk><relativerisk><age>58</age><sex>1</sex><cat>5</cat><value>1.0</value></relativerisk><relativerisk><age>58</age><sex>1</sex><cat>6</cat><value>1.0</value></relativerisk><relativerisk><age>58</age><sex>1</sex><cat>7</cat><value>1.0</value></relativerisk><relativerisk><age>59</age><sex>0</sex><cat>0</cat><value>1.0</value></relativerisk><relativerisk><age>59</age><sex>0</sex><cat>1</cat><value>1.0359045</value></relativerisk><relativerisk><age>59</age><sex>0</sex><cat>2</cat><value>1.0623757</value></relativerisk><relativerisk><age>59</age><sex>0</sex><cat>3</cat><value>1.0504028</value></relativerisk><relativerisk><age>59</age><sex>0</sex><cat>4</cat><value>1.0</value></relativerisk><relativerisk><age>59</age><sex>0</sex><cat>5</cat><value>1.0</value></relativerisk><relativerisk><age>59</age><sex>0</sex><cat>6</cat><value>1.0</value></relativerisk><relativerisk><age>59</age><sex>0</sex><cat>7</cat><value>1.0</value></relativerisk><relativerisk><age>59</age><sex>1</sex><cat>0</cat><value>1.0</value></relativerisk><relativerisk><age>59</age><sex>1</sex><cat>1</cat><value>1.0560358</value></relativerisk><relativerisk><age>59</age><sex>1</sex><cat>2</cat><value>1.1393998</value></relativerisk><relativerisk><age>59</age><sex>1</sex><cat>3</cat><value>1.2195836</value></relativerisk><relativerisk><age>59</age><sex>1</sex><cat>4</cat><value>1.0</value></relativerisk><relativerisk><age>59</age><sex>1</sex><cat>5</cat><value>1.0</value></relativerisk><relativerisk><age>59</age><sex>1</sex><cat>6</cat><value>1.0</value></relativerisk><relativerisk><age>59</age><sex>1</sex><cat>7</cat><value>1.0</value></relativerisk><relativerisk><age>60</age><sex>0</sex><cat>0</cat><value>1.0</value></relativerisk><relativerisk><age>60</age><sex>0</sex><cat>1</cat><value>1.0129104</value></relativerisk><relativerisk><age>60</age><sex>0</sex><cat>2</cat><value>1.0078369</value></relativerisk><relativerisk><age>60</age><sex>0</sex><cat>3</cat><value>0.9459739</value></relativerisk><relativerisk><age>60</age><sex>0</sex><cat>4</cat><value>1.0</value></relativerisk><relativerisk><age>60</age><sex>0</sex><cat>5</cat><value>1.0</value></relativerisk><relativerisk><age>60</age><sex>0</sex><cat>6</cat><value>1.0</value></relativerisk><relativerisk><age>60</age><sex>0</sex><cat>7</cat><value>1.0</value></relativerisk><relativerisk><age>60</age><sex>1</sex><cat>0</cat><value>1.0</value></relativerisk><relativerisk><age>60</age><sex>1</sex><cat>1</cat><value>1.0354973</value></relativerisk><relativerisk><age>60</age><sex>1</sex><cat>2</cat><value>1.080025</value></relativerisk><relativerisk><age>60</age><sex>1</sex><cat>3</cat><value>1.1004223</value></relativerisk><relativerisk><age>60</age><sex>1</sex><cat>4</cat><value>1.0</value></relativerisk><relativerisk><age>60</age><sex>1</sex><cat>5</cat><value>1.0</value></relativerisk><relativerisk><age>60</age><sex>1</sex><cat>6</cat><value>1.0</value></relativerisk><relativerisk><age>60</age><sex>1</sex><cat>7</cat><value>1.0</value></relativerisk><relativerisk><age>61</age><sex>0</sex><cat>0</cat><value>1.0</value></relativerisk><relativerisk><age>61</age><sex>0</sex><cat>1</cat><value>1.0161623</value></relativerisk><relativerisk><age>61</age><sex>0</sex><cat>2</cat><value>1.016562</value></relativerisk><relativerisk><age>61</age><sex>0</sex><cat>3</cat><value>0.9662312</value></relativerisk><relativerisk><age>61</age><sex>0</sex><cat>4</cat><value>1.0</value></relativerisk><relativerisk><age>61</age><sex>0</sex><cat>5</cat><value>1.0</value></relativerisk><relativerisk><age>61</age><sex>0</sex><cat>6</cat><value>1.0</value></relativerisk><relativerisk><age>61</age><sex>0</sex><cat>7</cat><value>1.0</value></relativerisk><relativerisk><age>61</age><sex>1</sex><cat>0</cat><value>1.0</value></relativerisk><relativerisk><age>61</age><sex>1</sex><cat>1</cat><value>1.0349268</value></relativerisk><relativerisk><age>61</age><sex>1</sex><cat>2</cat><value>1.0772438</value></relativerisk><relativerisk><age>61</age><sex>1</sex><cat>3</cat><value>1.0945362</value></relativerisk><relativerisk><age>61</age><sex>1</sex><cat>4</cat><value>1.0</value></relativerisk><relativerisk><age>61</age><sex>1</sex><cat>5</cat><value>1.0</value></relativerisk><relativerisk><age>61</age><sex>1</sex><cat>6</cat><value>1.0</value></relativerisk><relativerisk><age>61</age><sex>1</sex><cat>7</cat><value>1.0</value></relativerisk><relativerisk><age>62</age><sex>0</sex><cat>0</cat><value>1.0</value></relativerisk><relativerisk><age>62</age><sex>0</sex><cat>1</cat><value>1.0146425</value></relativerisk><relativerisk><age>62</age><sex>0</sex><cat>2</cat><value>1.0124499</value></relativerisk><relativerisk><age>62</age><sex>0</sex><cat>3</cat><value>0.9564602</value></relativerisk><relativerisk><age>62</age><sex>0</sex><cat>4</cat><value>1.0</value></relativerisk><relativerisk><age>62</age><sex>0</sex><cat>5</cat><value>1.0</value></relativerisk><relativerisk><age>62</age><sex>0</sex><cat>6</cat><value>1.0</value></relativerisk><relativerisk><age>62</age><sex>0</sex><cat>7</cat><value>1.0</value></relativerisk><relativerisk><age>62</age><sex>1</sex><cat>0</cat><value>1.0</value></relativerisk><relativerisk><age>62</age><sex>1</sex><cat>1</cat><value>1.0297011</value></relativerisk><relativerisk><age>62</age><sex>1</sex><cat>2</cat><value>1.0594283</value></relativerisk><relativerisk><age>62</age><sex>1</sex><cat>3</cat><value>1.0507816</value></relativerisk><relativerisk><age>62</age><sex>1</sex><cat>4</cat><value>1.0</value></relativerisk><relativerisk><age>62</age><sex>1</sex><cat>5</cat><value>1.0</value></relativerisk><relativerisk><age>62</age><sex>1</sex><cat>6</cat><value>1.0</value></relativerisk><relativerisk><age>62</age><sex>1</sex><cat>7</cat><value>1.0</value></relativerisk><relativerisk><age>63</age><sex>0</sex><cat>0</cat><value>1.0</value></relativerisk><relativerisk><age>63</age><sex>0</sex><cat>1</cat><value>1.007861</value></relativerisk><relativerisk><age>63</age><sex>0</sex><cat>2</cat><value>0.9945278</value></relativerisk><relativerisk><age>63</age><sex>0</sex><cat>3</cat><value>0.91473633</value></relativerisk><relativerisk><age>63</age><sex>0</sex><cat>4</cat><value>1.0</value></relativerisk><relativerisk><age>63</age><sex>0</sex><cat>5</cat><value>1.0</value></relativerisk><relativerisk><age>63</age><sex>0</sex><cat>6</cat><value>1.0</value></relativerisk><relativerisk><age>63</age><sex>0</sex><cat>7</cat><value>1.0</value></relativerisk><relativerisk><age>63</age><sex>1</sex><cat>0</cat><value>1.0</value></relativerisk><relativerisk><age>63</age><sex>1</sex><cat>1</cat><value>1.0294031</value></relativerisk><relativerisk><age>63</age><sex>1</sex><cat>2</cat><value>1.0577953</value></relativerisk><relativerisk><age>63</age><sex>1</sex><cat>3</cat><value>1.0464913</value></relativerisk><relativerisk><age>63</age><sex>1</sex><cat>4</cat><value>1.0</value></relativerisk><relativerisk><age>63</age><sex>1</sex><cat>5</cat><value>1.0</value></relativerisk><relativerisk><age>63</age><sex>1</sex><cat>6</cat><value>1.0</value></relativerisk><relativerisk><age>63</age><sex>1</sex><cat>7</cat><value>1.0</value></relativerisk><relativerisk><age>64</age><sex>0</sex><cat>0</cat><value>1.0</value></relativerisk><relativerisk><age>64</age><sex>0</sex><cat>1</cat><value>1.0079415</value></relativerisk><relativerisk><age>64</age><sex>0</sex><cat>2</cat><value>0.9948864</value></relativerisk><relativerisk><age>64</age><sex>0</sex><cat>3</cat><value>0.9156147</value></relativerisk><relativerisk><age>64</age><sex>0</sex><cat>4</cat><value>1.0</value></relativerisk><relativerisk><age>64</age><sex>0</sex><cat>5</cat><value>1.0</value></relativerisk><relativerisk><age>64</age><sex>0</sex><cat>6</cat><value>1.0</value></relativerisk><relativerisk><age>64</age><sex>0</sex><cat>7</cat><value>1.0</value></relativerisk><relativerisk><age>64</age><sex>1</sex><cat>0</cat><value>1.0</value></relativerisk><relativerisk><age>64</age><sex>1</sex><cat>1</cat><value>1.0283313</value></relativerisk><relativerisk><age>64</age><sex>1</sex><cat>2</cat><value>1.0538785</value></relativerisk><relativerisk><age>64</age><sex>1</sex><cat>3</cat><value>1.037721</value></relativerisk><relativerisk><age>64</age><sex>1</sex><cat>4</cat><value>1.0</value></relativerisk><relativerisk><age>64</age><sex>1</sex><cat>5</cat><value>1.0</value></relativerisk><relativerisk><age>64</age><sex>1</sex><cat>6</cat><value>1.0</value></relativerisk><relativerisk><age>64</age><sex>1</sex><cat>7</cat><value>1.0</value></relativerisk><relativerisk><age>65</age><sex>0</sex><cat>0</cat><value>1.0</value></relativerisk><relativerisk><age>65</age><sex>0</sex><cat>1</cat><value>0.9848931</value></relativerisk><relativerisk><age>65</age><sex>0</sex><cat>2</cat><value>0.9426214</value></relativerisk><relativerisk><age>65</age><sex>0</sex><cat>3</cat><value>0.81834817</value></relativerisk><relativerisk><age>65</age><sex>0</sex><cat>4</cat><value>1.0</value></relativerisk><relativerisk><age>65</age><sex>0</sex><cat>5</cat><value>1.0</value></relativerisk><relativerisk><age>65</age><sex>0</sex><cat>6</cat><value>1.0</value></relativerisk><relativerisk><age>65</age><sex>0</sex><cat>7</cat><value>1.0</value></relativerisk><relativerisk><age>65</age><sex>1</sex><cat>0</cat><value>1.0</value></relativerisk><relativerisk><age>65</age><sex>1</sex><cat>1</cat><value>1.0016772</value></relativerisk><relativerisk><age>65</age><sex>1</sex><cat>2</cat><value>0.9809844</value></relativerisk><relativerisk><age>65</age><sex>1</sex><cat>3</cat><value>0.8860703</value></relativerisk><relativerisk><age>65</age><sex>1</sex><cat>4</cat><value>1.0</value></relativerisk><relativerisk><age>65</age><sex>1</sex><cat>5</cat><value>1.0</value></relativerisk><relativerisk><age>65</age><sex>1</sex><cat>6</cat><value>1.0</value></relativerisk><relativerisk><age>65</age><sex>1</sex><cat>7</cat><value>1.0</value></relativerisk><relativerisk><age>66</age><sex>0</sex><cat>0</cat><value>1.0</value></relativerisk><relativerisk><age>66</age><sex>0</sex><cat>1</cat><value>0.98087853</value></relativerisk><relativerisk><age>66</age><sex>0</sex><cat>2</cat><value>0.932291</value></relativerisk><relativerisk><age>66</age><sex>0</sex><cat>3</cat><value>0.7945977</value></relativerisk><relativerisk><age>66</age><sex>0</sex><cat>4</cat><value>1.0</value></relativerisk><relativerisk><age>66</age><sex>0</sex><cat>5</cat><value>1.0</value></relativerisk><relativerisk><age>66</age><sex>0</sex><cat>6</cat><value>1.0</value></relativerisk><relativerisk><age>66</age><sex>0</sex><cat>7</cat><value>1.0</value></relativerisk><relativerisk><age>66</age><sex>1</sex><cat>0</cat><value>1.0</value></relativerisk><relativerisk><age>66</age><sex>1</sex><cat>1</cat><value>0.9989398</value></relativerisk><relativerisk><age>66</age><sex>1</sex><cat>2</cat><value>0.97288704</value></relativerisk><relativerisk><age>66</age><sex>1</sex><cat>3</cat><value>0.8655613</value></relativerisk><relativerisk><age>66</age><sex>1</sex><cat>4</cat><value>1.0</value></relativerisk><relativerisk><age>66</age><sex>1</sex><cat>5</cat><value>1.0</value></relativerisk><relativerisk><age>66</age><sex>1</sex><cat>6</cat><value>1.0</value></relativerisk><relativerisk><age>66</age><sex>1</sex><cat>7</cat><value>1.0</value></relativerisk><relativerisk><age>67</age><sex>0</sex><cat>0</cat><value>1.0</value></relativerisk><relativerisk><age>67</age><sex>0</sex><cat>1</cat><value>0.98174727</value></relativerisk><relativerisk><age>67</age><sex>0</sex><cat>2</cat><value>0.9346569</value></relativerisk><relativerisk><age>67</age><sex>0</sex><cat>3</cat><value>0.7999123</value></relativerisk><relativerisk><age>67</age><sex>0</sex><cat>4</cat><value>1.0</value></relativerisk><relativerisk><age>67</age><sex>0</sex><cat>5</cat><value>1.0</value></relativerisk><relativerisk><age>67</age><sex>0</sex><cat>6</cat><value>1.0</value></relativerisk><relativerisk><age>67</age><sex>0</sex><cat>7</cat><value>1.0</value></relativerisk><relativerisk><age>67</age><sex>1</sex><cat>0</cat><value>1.0</value></relativerisk><relativerisk><age>67</age><sex>1</sex><cat>1</cat><value>0.99818456</value></relativerisk><relativerisk><age>67</age><sex>1</sex><cat>2</cat><value>0.9709297</value></relativerisk><relativerisk><age>67</age><sex>1</sex><cat>3</cat><value>0.8622521</value></relativerisk><relativerisk><age>67</age><sex>1</sex><cat>4</cat><value>1.0</value></relativerisk><relativerisk><age>67</age><sex>1</sex><cat>5</cat><value>1.0</value></relativerisk><relativerisk><age>67</age><sex>1</sex><cat>6</cat><value>1.0</value></relativerisk><relativerisk><age>67</age><sex>1</sex><cat>7</cat><value>1.0</value></relativerisk><relativerisk><age>68</age><sex>0</sex><cat>0</cat><value>1.0</value></relativerisk><relativerisk><age>68</age><sex>0</sex><cat>1</cat><value>0.9813509</value></relativerisk><relativerisk><age>68</age><sex>0</sex><cat>2</cat><value>0.93352455</value></relativerisk><relativerisk><age>68</age><sex>0</sex><cat>3</cat><value>0.7964131</value></relativerisk><relativerisk><age>68</age><sex>0</sex><cat>4</cat><value>1.0</value></relativerisk><relativerisk><age>68</age><sex>0</sex><cat>5</cat><value>1.0</value></relativerisk><relativerisk><age>68</age><sex>0</sex><cat>6</cat><value>1.0</value></relativerisk><relativerisk><age>68</age><sex>0</sex><cat>7</cat><value>1.0</value></relativerisk><relativerisk><age>68</age><sex>1</sex><cat>0</cat><value>1.0</value></relativerisk><relativerisk><age>68</age><sex>1</sex><cat>1</cat><value>0.9950951</value></relativerisk><relativerisk><age>68</age><sex>1</sex><cat>2</cat><value>0.96199375</value></relativerisk><relativerisk><age>68</age><sex>1</sex><cat>3</cat><value>0.83863455</value></relativerisk><relativerisk><age>68</age><sex>1</sex><cat>4</cat><value>1.0</value></relativerisk><relativerisk><age>68</age><sex>1</sex><cat>5</cat><value>1.0</value></relativerisk><relativerisk><age>68</age><sex>1</sex><cat>6</cat><value>1.0</value></relativerisk><relativerisk><age>68</age><sex>1</sex><cat>7</cat><value>1.0</value></relativerisk><relativerisk><age>69</age><sex>0</sex><cat>0</cat><value>1.0</value></relativerisk><relativerisk><age>69</age><sex>0</sex><cat>1</cat><value>0.98273623</value></relativerisk><relativerisk><age>69</age><sex>0</sex><cat>2</cat><value>0.93715125</value></relativerisk><relativerisk><age>69</age><sex>0</sex><cat>3</cat><value>0.8047268</value></relativerisk><relativerisk><age>69</age><sex>0</sex><cat>4</cat><value>1.0</value></relativerisk><relativerisk><age>69</age><sex>0</sex><cat>5</cat><value>1.0</value></relativerisk><relativerisk><age>69</age><sex>0</sex><cat>6</cat><value>1.0</value></relativerisk><relativerisk><age>69</age><sex>0</sex><cat>7</cat><value>1.0</value></relativerisk><relativerisk><age>69</age><sex>1</sex><cat>0</cat><value>1.0</value></relativerisk><relativerisk><age>69</age><sex>1</sex><cat>1</cat><value>0.99178946</value></relativerisk><relativerisk><age>69</age><sex>1</sex><cat>2</cat><value>0.9524783</value></relativerisk><relativerisk><age>69</age><sex>1</sex><cat>3</cat><value>0.8153463</value></relativerisk><relativerisk><age>69</age><sex>1</sex><cat>4</cat><value>1.0</value></relativerisk><relativerisk><age>69</age><sex>1</sex><cat>5</cat><value>1.0</value></relativerisk><relativerisk><age>69</age><sex>1</sex><cat>6</cat><value>1.0</value></relativerisk><relativerisk><age>69</age><sex>1</sex><cat>7</cat><value>1.0</value></relativerisk><relativerisk><age>70</age><sex>0</sex><cat>0</cat><value>1.0</value></relativerisk><relativerisk><age>70</age><sex>0</sex><cat>1</cat><value>0.95970076</value></relativerisk><relativerisk><age>70</age><sex>0</sex><cat>2</cat><value>0.8857484</value></relativerisk><relativerisk><age>70</age><sex>0</sex><cat>3</cat><value>0.7109979</value></relativerisk><relativerisk><age>70</age><sex>0</sex><cat>4</cat><value>1.0</value></relativerisk><relativerisk><age>70</age><sex>0</sex><cat>5</cat><value>1.0</value></relativerisk><relativerisk><age>70</age><sex>0</sex><cat>6</cat><value>1.0</value></relativerisk><relativerisk><age>70</age><sex>0</sex><cat>7</cat><value>1.0</value></relativerisk><relativerisk><age>70</age><sex>1</sex><cat>0</cat><value>1.0</value></relativerisk><relativerisk><age>70</age><sex>1</sex><cat>1</cat><value>0.9666122</value></relativerisk><relativerisk><age>70</age><sex>1</sex><cat>2</cat><value>0.889777</value></relativerisk><relativerisk><age>70</age><sex>1</sex><cat>3</cat><value>0.6917062</value></relativerisk><relativerisk><age>70</age><sex>1</sex><cat>4</cat><value>1.0</value></relativerisk><relativerisk><age>70</age><sex>1</sex><cat>5</cat><value>1.0</value></relativerisk><relativerisk><age>70</age><sex>1</sex><cat>6</cat><value>1.0</value></relativerisk><relativerisk><age>70</age><sex>1</sex><cat>7</cat><value>1.0</value></relativerisk><relativerisk><age>71</age><sex>0</sex><cat>0</cat><value>1.0</value></relativerisk><relativerisk><age>71</age><sex>0</sex><cat>1</cat><value>0.96036565</value></relativerisk><relativerisk><age>71</age><sex>0</sex><cat>2</cat><value>0.8870232</value></relativerisk><relativerisk><age>71</age><sex>0</sex><cat>3</cat><value>0.7130136</value></relativerisk><relativerisk><age>71</age><sex>0</sex><cat>4</cat><value>1.0</value></relativerisk><relativerisk><age>71</age><sex>0</sex><cat>5</cat><value>1.0</value></relativerisk><relativerisk><age>71</age><sex>0</sex><cat>6</cat><value>1.0</value></relativerisk><relativerisk><age>71</age><sex>0</sex><cat>7</cat><value>1.0</value></relativerisk><relativerisk><age>71</age><sex>1</sex><cat>0</cat><value>1.0</value></relativerisk><relativerisk><age>71</age><sex>1</sex><cat>1</cat><value>0.968239</value></relativerisk><relativerisk><age>71</age><sex>1</sex><cat>2</cat><value>0.89568347</value></relativerisk><relativerisk><age>71</age><sex>1</sex><cat>3</cat><value>0.70767426</value></relativerisk><relativerisk><age>71</age><sex>1</sex><cat>4</cat><value>1.0</value></relativerisk><relativerisk><age>71</age><sex>1</sex><cat>5</cat><value>1.0</value></relativerisk><relativerisk><age>71</age><sex>1</sex><cat>6</cat><value>1.0</value></relativerisk><relativerisk><age>71</age><sex>1</sex><cat>7</cat><value>1.0</value></relativerisk><relativerisk><age>72</age><sex>0</sex><cat>0</cat><value>1.0</value></relativerisk><relativerisk><age>72</age><sex>0</sex><cat>1</cat><value>0.95996714</value></relativerisk><relativerisk><age>72</age><sex>0</sex><cat>2</cat><value>0.885879</value></relativerisk><relativerisk><age>72</age><sex>0</sex><cat>3</cat><value>0.71068174</value></relativerisk><relativerisk><age>72</age><sex>0</sex><cat>4</cat><value>1.0</value></relativerisk><relativerisk><age>72</age><sex>0</sex><cat>5</cat><value>1.0</value></relativerisk><relativerisk><age>72</age><sex>0</sex><cat>6</cat><value>1.0</value></relativerisk><relativerisk><age>72</age><sex>0</sex><cat>7</cat><value>1.0</value></relativerisk><relativerisk><age>72</age><sex>1</sex><cat>0</cat><value>1.0</value></relativerisk><relativerisk><age>72</age><sex>1</sex><cat>1</cat><value>0.9657501</value></relativerisk><relativerisk><age>72</age><sex>1</sex><cat>2</cat><value>0.88941675</value></relativerisk><relativerisk><age>72</age><sex>1</sex><cat>3</cat><value>0.69280666</value></relativerisk><relativerisk><age>72</age><sex>1</sex><cat>4</cat><value>1.0</value></relativerisk><relativerisk><age>72</age><sex>1</sex><cat>5</cat><value>1.0</value></relativerisk><relativerisk><age>72</age><sex>1</sex><cat>6</cat><value>1.0</value></relativerisk><relativerisk><age>72</age><sex>1</sex><cat>7</cat><value>1.0</value></relativerisk><relativerisk><age>73</age><sex>0</sex><cat>0</cat><value>1.0</value></relativerisk><relativerisk><age>73</age><sex>0</sex><cat>1</cat><value>0.9594353</value></relativerisk><relativerisk><age>73</age><sex>0</sex><cat>2</cat><value>0.8841378</value></relativerisk><relativerisk><age>73</age><sex>0</sex><cat>3</cat><value>0.7065977</value></relativerisk><relativerisk><age>73</age><sex>0</sex><cat>4</cat><value>1.0</value></relativerisk><relativerisk><age>73</age><sex>0</sex><cat>5</cat><value>1.0</value></relativerisk><relativerisk><age>73</age><sex>0</sex><cat>6</cat><value>1.0</value></relativerisk><relativerisk><age>73</age><sex>0</sex><cat>7</cat><value>1.0</value></relativerisk><relativerisk><age>73</age><sex>1</sex><cat>0</cat><value>1.0</value></relativerisk><relativerisk><age>73</age><sex>1</sex><cat>1</cat><value>0.9629331</value></relativerisk><relativerisk><age>73</age><sex>1</sex><cat>2</cat><value>0.8818469</value></relativerisk><relativerisk><age>73</age><sex>1</sex><cat>3</cat><value>0.6732631</value></relativerisk><relativerisk><age>73</age><sex>1</sex><cat>4</cat><value>1.0</value></relativerisk><relativerisk><age>73</age><sex>1</sex><cat>5</cat><value>1.0</value></relativerisk><relativerisk><age>73</age><sex>1</sex><cat>6</cat><value>1.0</value></relativerisk><relativerisk><age>73</age><sex>1</sex><cat>7</cat><value>1.0</value></relativerisk><relativerisk><age>74</age><sex>0</sex><cat>0</cat><value>1.0</value></relativerisk><relativerisk><age>74</age><sex>0</sex><cat>1</cat><value>0.9607132</value></relativerisk><relativerisk><age>74</age><sex>0</sex><cat>2</cat><value>0.886844</value></relativerisk><relativerisk><age>74</age><sex>0</sex><cat>3</cat><value>0.7116337</value></relativerisk><relativerisk><age>74</age><sex>0</sex><cat>4</cat><value>1.0</value></relativerisk><relativerisk><age>74</age><sex>0</sex><cat>5</cat><value>1.0</value></relativerisk><relativerisk><age>74</age><sex>0</sex><cat>6</cat><value>1.0</value></relativerisk><relativerisk><age>74</age><sex>0</sex><cat>7</cat><value>1.0</value></relativerisk><relativerisk><age>74</age><sex>1</sex><cat>0</cat><value>1.0</value></relativerisk><relativerisk><age>74</age><sex>1</sex><cat>1</cat><value>0.9665841</value></relativerisk><relativerisk><age>74</age><sex>1</sex><cat>2</cat><value>0.8926154</value></relativerisk><relativerisk><age>74</age><sex>1</sex><cat>3</cat><value>0.6987583</value></relativerisk><relativerisk><age>74</age><sex>1</sex><cat>4</cat><value>1.0</value></relativerisk><relativerisk><age>74</age><sex>1</sex><cat>5</cat><value>1.0</value></relativerisk><relativerisk><age>74</age><sex>1</sex><cat>6</cat><value>1.0</value></relativerisk><relativerisk><age>74</age><sex>1</sex><cat>7</cat><value>1.0</value></relativerisk><relativerisk><age>75</age><sex>0</sex><cat>0</cat><value>1.0</value></relativerisk><relativerisk><age>75</age><sex>0</sex><cat>1</cat><value>0.93686235</value></relativerisk><relativerisk><age>75</age><sex>0</sex><cat>2</cat><value>0.8326441</value></relativerisk><relativerisk><age>75</age><sex>0</sex><cat>3</cat><value>0.6124941</value></relativerisk><relativerisk><age>75</age><sex>0</sex><cat>4</cat><value>1.0</value></relativerisk><relativerisk><age>75</age><sex>0</sex><cat>5</cat><value>1.0</value></relativerisk><relativerisk><age>75</age><sex>0</sex><cat>6</cat><value>1.0</value></relativerisk><relativerisk><age>75</age><sex>0</sex><cat>7</cat><value>1.0</value></relativerisk><relativerisk><age>75</age><sex>1</sex><cat>0</cat><value>1.0</value></relativerisk><relativerisk><age>75</age><sex>1</sex><cat>1</cat><value>0.93928045</value></relativerisk><relativerisk><age>75</age><sex>1</sex><cat>2</cat><value>0.82724464</value></relativerisk><relativerisk><age>75</age><sex>1</sex><cat>3</cat><value>0.57143193</value></relativerisk><relativerisk><age>75</age><sex>1</sex><cat>4</cat><value>1.0</value></relativerisk><relativerisk><age>75</age><sex>1</sex><cat>5</cat><value>1.0</value></relativerisk><relativerisk><age>75</age><sex>1</sex><cat>6</cat><value>1.0</value></relativerisk><relativerisk><age>75</age><sex>1</sex><cat>7</cat><value>1.0</value></relativerisk><relativerisk><age>76</age><sex>0</sex><cat>0</cat><value>1.0</value></relativerisk><relativerisk><age>76</age><sex>0</sex><cat>1</cat><value>0.9401787</value></relativerisk><relativerisk><age>76</age><sex>0</sex><cat>2</cat><value>0.84057385</value></relativerisk><relativerisk><age>76</age><sex>0</sex><cat>3</cat><value>0.6302588</value></relativerisk><relativerisk><age>76</age><sex>0</sex><cat>4</cat><value>1.0</value></relativerisk><relativerisk><age>76</age><sex>0</sex><cat>5</cat><value>1.0</value></relativerisk><relativerisk><age>76</age><sex>0</sex><cat>6</cat><value>1.0</value></relativerisk><relativerisk><age>76</age><sex>0</sex><cat>7</cat><value>1.0</value></relativerisk><relativerisk><age>76</age><sex>1</sex><cat>0</cat><value>1.0</value></relativerisk><relativerisk><age>76</age><sex>1</sex><cat>1</cat><value>0.9393861</value></relativerisk><relativerisk><age>76</age><sex>1</sex><cat>2</cat><value>0.82824904</value></relativerisk><relativerisk><age>76</age><sex>1</sex><cat>3</cat><value>0.5737866</value></relativerisk><relativerisk><age>76</age><sex>1</sex><cat>4</cat><value>1.0</value></relativerisk><relativerisk><age>76</age><sex>1</sex><cat>5</cat><value>1.0</value></relativerisk><relativerisk><age>76</age><sex>1</sex><cat>6</cat><value>1.0</value></relativerisk><relativerisk><age>76</age><sex>1</sex><cat>7</cat><value>1.0</value></relativerisk><relativerisk><age>77</age><sex>0</sex><cat>0</cat><value>1.0</value></relativerisk><relativerisk><age>77</age><sex>0</sex><cat>1</cat><value>0.9423022</value></relativerisk><relativerisk><age>77</age><sex>0</sex><cat>2</cat><value>0.8452449</value></relativerisk><relativerisk><age>77</age><sex>0</sex><cat>3</cat><value>0.6404206</value></relativerisk><relativerisk><age>77</age><sex>0</sex><cat>4</cat><value>1.0</value></relativerisk><relativerisk><age>77</age><sex>0</sex><cat>5</cat><value>1.0</value></relativerisk><relativerisk><age>77</age><sex>0</sex><cat>6</cat><value>1.0</value></relativerisk><relativerisk><age>77</age><sex>0</sex><cat>7</cat><value>1.0</value></relativerisk><relativerisk><age>77</age><sex>1</sex><cat>0</cat><value>1.0</value></relativerisk><relativerisk><age>77</age><sex>1</sex><cat>1</cat><value>0.9391021</value></relativerisk><relativerisk><age>77</age><sex>1</sex><cat>2</cat><value>0.8278934</value></relativerisk><relativerisk><age>77</age><sex>1</sex><cat>3</cat><value>0.5724771</value></relativerisk><relativerisk><age>77</age><sex>1</sex><cat>4</cat><value>1.0</value></relativerisk><relativerisk><age>77</age><sex>1</sex><cat>5</cat><value>1.0</value></relativerisk><relativerisk><age>77</age><sex>1</sex><cat>6</cat><value>1.0</value></relativerisk><relativerisk><age>77</age><sex>1</sex><cat>7</cat><value>1.0</value></relativerisk><relativerisk><age>78</age><sex>0</sex><cat>0</cat><value>1.0</value></relativerisk><relativerisk><age>78</age><sex>0</sex><cat>1</cat><value>0.9440371</value></relativerisk><relativerisk><age>78</age><sex>0</sex><cat>2</cat><value>0.8485842</value></relativerisk><relativerisk><age>78</age><sex>0</sex><cat>3</cat><value>0.6469185</value></relativerisk><relativerisk><age>78</age><sex>0</sex><cat>4</cat><value>1.0</value></relativerisk><relativerisk><age>78</age><sex>0</sex><cat>5</cat><value>1.0</value></relativerisk><relativerisk><age>78</age><sex>0</sex><cat>6</cat><value>1.0</value></relativerisk><relativerisk><age>78</age><sex>0</sex><cat>7</cat><value>1.0</value></relativerisk><relativerisk><age>78</age><sex>1</sex><cat>0</cat><value>1.0</value></relativerisk><relativerisk><age>78</age><sex>1</sex><cat>1</cat><value>0.9397868</value></relativerisk><relativerisk><age>78</age><sex>1</sex><cat>2</cat><value>0.8301493</value></relativerisk><relativerisk><age>78</age><sex>1</sex><cat>3</cat><value>0.57784283</value></relativerisk><relativerisk><age>78</age><sex>1</sex><cat>4</cat><value>1.0</value></relativerisk><relativerisk><age>78</age><sex>1</sex><cat>5</cat><value>1.0</value></relativerisk><relativerisk><age>78</age><sex>1</sex><cat>6</cat><value>1.0</value></relativerisk><relativerisk><age>78</age><sex>1</sex><cat>7</cat><value>1.0</value></relativerisk><relativerisk><age>79</age><sex>0</sex><cat>0</cat><value>1.0</value></relativerisk><relativerisk><age>79</age><sex>0</sex><cat>1</cat><value>0.9434924</value></relativerisk><relativerisk><age>79</age><sex>0</sex><cat>2</cat><value>0.84608483</value></relativerisk><relativerisk><age>79</age><sex>0</sex><cat>3</cat><value>0.640983</value></relativerisk><relativerisk><age>79</age><sex>0</sex><cat>4</cat><value>1.0</value></relativerisk><relativerisk><age>79</age><sex>0</sex><cat>5</cat><value>1.0</value></relativerisk><relativerisk><age>79</age><sex>0</sex><cat>6</cat><value>1.0</value></relativerisk><relativerisk><age>79</age><sex>0</sex><cat>7</cat><value>1.0</value></relativerisk><relativerisk><age>79</age><sex>1</sex><cat>0</cat><value>1.0</value></relativerisk><relativerisk><age>79</age><sex>1</sex><cat>1</cat><value>0.9373118</value></relativerisk><relativerisk><age>79</age><sex>1</sex><cat>2</cat><value>0.8233915</value></relativerisk><relativerisk><age>79</age><sex>1</sex><cat>3</cat><value>0.56051683</value></relativerisk><relativerisk><age>79</age><sex>1</sex><cat>4</cat><value>1.0</value></relativerisk><relativerisk><age>79</age><sex>1</sex><cat>5</cat><value>1.0</value></relativerisk><relativerisk><age>79</age><sex>1</sex><cat>6</cat><value>1.0</value></relativerisk><relativerisk><age>79</age><sex>1</sex><cat>7</cat><value>1.0</value></relativerisk><relativerisk><age>80</age><sex>0</sex><cat>0</cat><value>1.0</value></relativerisk><relativerisk><age>80</age><sex>0</sex><cat>1</cat><value>0.94064754</value></relativerisk><relativerisk><age>80</age><sex>0</sex><cat>2</cat><value>0.8394873</value></relativerisk><relativerisk><age>80</age><sex>0</sex><cat>3</cat><value>0.631415</value></relativerisk><relativerisk><age>80</age><sex>0</sex><cat>4</cat><value>1.0</value></relativerisk><relativerisk><age>80</age><sex>0</sex><cat>5</cat><value>1.0</value></relativerisk><relativerisk><age>80</age><sex>0</sex><cat>6</cat><value>1.0</value></relativerisk><relativerisk><age>80</age><sex>0</sex><cat>7</cat><value>1.0</value></relativerisk><relativerisk><age>80</age><sex>1</sex><cat>0</cat><value>1.0</value></relativerisk><relativerisk><age>80</age><sex>1</sex><cat>1</cat><value>0.93370336</value></relativerisk><relativerisk><age>80</age><sex>1</sex><cat>2</cat><value>0.8165288</value></relativerisk><relativerisk><age>80</age><sex>1</sex><cat>3</cat><value>0.5524292</value></relativerisk><relativerisk><age>80</age><sex>1</sex><cat>4</cat><value>1.0</value></relativerisk><relativerisk><age>80</age><sex>1</sex><cat>5</cat><value>1.0</value></relativerisk><relativerisk><age>80</age><sex>1</sex><cat>6</cat><value>1.0</value></relativerisk><relativerisk><age>80</age><sex>1</sex><cat>7</cat><value>1.0</value></relativerisk><relativerisk><age>81</age><sex>0</sex><cat>0</cat><value>1.0</value></relativerisk><relativerisk><age>81</age><sex>0</sex><cat>1</cat><value>0.94219536</value></relativerisk><relativerisk><age>81</age><sex>0</sex><cat>2</cat><value>0.8424581</value></relativerisk><relativerisk><age>81</age><sex>0</sex><cat>3</cat><value>0.6376948</value></relativerisk><relativerisk><age>81</age><sex>0</sex><cat>4</cat><value>1.0</value></relativerisk><relativerisk><age>81</age><sex>0</sex><cat>5</cat><value>1.0</value></relativerisk><relativerisk><age>81</age><sex>0</sex><cat>6</cat><value>1.0</value></relativerisk><relativerisk><age>81</age><sex>0</sex><cat>7</cat><value>1.0</value></relativerisk><relativerisk><age>81</age><sex>1</sex><cat>0</cat><value>1.0</value></relativerisk><relativerisk><age>81</age><sex>1</sex><cat>1</cat><value>0.93364644</value></relativerisk><relativerisk><age>81</age><sex>1</sex><cat>2</cat><value>0.8163574</value></relativerisk><relativerisk><age>81</age><sex>1</sex><cat>3</cat><value>0.55132425</value></relativerisk><relativerisk><age>81</age><sex>1</sex><cat>4</cat><value>1.0</value></relativerisk><relativerisk><age>81</age><sex>1</sex><cat>5</cat><value>1.0</value></relativerisk><relativerisk><age>81</age><sex>1</sex><cat>6</cat><value>1.0</value></relativerisk><relativerisk><age>81</age><sex>1</sex><cat>7</cat><value>1.0</value></relativerisk><relativerisk><age>82</age><sex>0</sex><cat>0</cat><value>1.0</value></relativerisk><relativerisk><age>82</age><sex>0</sex><cat>1</cat><value>0.94186586</value></relativerisk><relativerisk><age>82</age><sex>0</sex><cat>2</cat><value>0.8398975</value></relativerisk><relativerisk><age>82</age><sex>0</sex><cat>3</cat><value>0.6302116</value></relativerisk><relativerisk><age>82</age><sex>0</sex><cat>4</cat><value>1.0</value></relativerisk><relativerisk><age>82</age><sex>0</sex><cat>5</cat><value>1.0</value></relativerisk><relativerisk><age>82</age><sex>0</sex><cat>6</cat><value>1.0</value></relativerisk><relativerisk><age>82</age><sex>0</sex><cat>7</cat><value>1.0</value></relativerisk><relativerisk><age>82</age><sex>1</sex><cat>0</cat><value>1.0</value></relativerisk><relativerisk><age>82</age><sex>1</sex><cat>1</cat><value>0.9369972</value></relativerisk><relativerisk><age>82</age><sex>1</sex><cat>2</cat><value>0.8256233</value></relativerisk><relativerisk><age>82</age><sex>1</sex><cat>3</cat><value>0.57375157</value></relativerisk><relativerisk><age>82</age><sex>1</sex><cat>4</cat><value>1.0</value></relativerisk><relativerisk><age>82</age><sex>1</sex><cat>5</cat><value>1.0</value></relativerisk><relativerisk><age>82</age><sex>1</sex><cat>6</cat><value>1.0</value></relativerisk><relativerisk><age>82</age><sex>1</sex><cat>7</cat><value>1.0</value></relativerisk><relativerisk><age>83</age><sex>0</sex><cat>0</cat><value>1.0</value></relativerisk><relativerisk><age>83</age><sex>0</sex><cat>1</cat><value>0.94566107</value></relativerisk><relativerisk><age>83</age><sex>0</sex><cat>2</cat><value>0.84896827</value></relativerisk><relativerisk><age>83</age><sex>0</sex><cat>3</cat><value>0.6497964</value></relativerisk><relativerisk><age>83</age><sex>0</sex><cat>4</cat><value>1.0</value></relativerisk><relativerisk><age>83</age><sex>0</sex><cat>5</cat><value>1.0</value></relativerisk><relativerisk><age>83</age><sex>0</sex><cat>6</cat><value>1.0</value></relativerisk><relativerisk><age>83</age><sex>0</sex><cat>7</cat><value>1.0</value></relativerisk><relativerisk><age>83</age><sex>1</sex><cat>0</cat><value>1.0</value></relativerisk><relativerisk><age>83</age><sex>1</sex><cat>1</cat><value>0.93723935</value></relativerisk><relativerisk><age>83</age><sex>1</sex><cat>2</cat><value>0.8260014</value></relativerisk><relativerisk><age>83</age><sex>1</sex><cat>3</cat><value>0.57391095</value></relativerisk><relativerisk><age>83</age><sex>1</sex><cat>4</cat><value>1.0</value></relativerisk><relativerisk><age>83</age><sex>1</sex><cat>5</cat><value>1.0</value></relativerisk><relativerisk><age>83</age><sex>1</sex><cat>6</cat><value>1.0</value></relativerisk><relativerisk><age>83</age><sex>1</sex><cat>7</cat><value>1.0</value></relativerisk><relativerisk><age>84</age><sex>0</sex><cat>0</cat><value>1.0</value></relativerisk><relativerisk><age>84</age><sex>0</sex><cat>1</cat><value>0.9436898</value></relativerisk><relativerisk><age>84</age><sex>0</sex><cat>2</cat><value>0.8424542</value></relativerisk><relativerisk><age>84</age><sex>0</sex><cat>3</cat><value>0.6342781</value></relativerisk><relativerisk><age>84</age><sex>0</sex><cat>4</cat><value>1.0</value></relativerisk><relativerisk><age>84</age><sex>0</sex><cat>5</cat><value>1.0</value></relativerisk><relativerisk><age>84</age><sex>0</sex><cat>6</cat><value>1.0</value></relativerisk><relativerisk><age>84</age><sex>0</sex><cat>7</cat><value>1.0</value></relativerisk><relativerisk><age>84</age><sex>1</sex><cat>0</cat><value>1.0</value></relativerisk><relativerisk><age>84</age><sex>1</sex><cat>1</cat><value>0.940748</value></relativerisk><relativerisk><age>84</age><sex>1</sex><cat>2</cat><value>0.83540523</value></relativerisk><relativerisk><age>84</age><sex>1</sex><cat>3</cat><value>0.59627104</value></relativerisk><relativerisk><age>84</age><sex>1</sex><cat>4</cat><value>1.0</value></relativerisk><relativerisk><age>84</age><sex>1</sex><cat>5</cat><value>1.0</value></relativerisk><relativerisk><age>84</age><sex>1</sex><cat>6</cat><value>1.0</value></relativerisk><relativerisk><age>84</age><sex>1</sex><cat>7</cat><value>1.0</value></relativerisk><relativerisk><age>85</age><sex>0</sex><cat>0</cat><value>1.0</value></relativerisk><relativerisk><age>85</age><sex>0</sex><cat>1</cat><value>0.94635344</value></relativerisk><relativerisk><age>85</age><sex>0</sex><cat>2</cat><value>0.84835005</value></relativerisk><relativerisk><age>85</age><sex>0</sex><cat>3</cat><value>0.6458057</value></relativerisk><relativerisk><age>85</age><sex>0</sex><cat>4</cat><value>1.0</value></relativerisk><relativerisk><age>85</age><sex>0</sex><cat>5</cat><value>1.0</value></relativerisk><relativerisk><age>85</age><sex>0</sex><cat>6</cat><value>1.0</value></relativerisk><relativerisk><age>85</age><sex>0</sex><cat>7</cat><value>1.0</value></relativerisk><relativerisk><age>85</age><sex>1</sex><cat>0</cat><value>1.0</value></relativerisk><relativerisk><age>85</age><sex>1</sex><cat>1</cat><value>0.94408405</value></relativerisk><relativerisk><age>85</age><sex>1</sex><cat>2</cat><value>0.84439576</value></relativerisk><relativerisk><age>85</age><sex>1</sex><cat>3</cat><value>0.6179984</value></relativerisk><relativerisk><age>85</age><sex>1</sex><cat>4</cat><value>1.0</value></relativerisk><relativerisk><age>85</age><sex>1</sex><cat>5</cat><value>1.0</value></relativerisk><relativerisk><age>85</age><sex>1</sex><cat>6</cat><value>1.0</value></relativerisk><relativerisk><age>85</age><sex>1</sex><cat>7</cat><value>1.0</value></relativerisk><relativerisk><age>86</age><sex>0</sex><cat>0</cat><value>1.0</value></relativerisk><relativerisk><age>86</age><sex>0</sex><cat>1</cat><value>0.95123595</value></relativerisk><relativerisk><age>86</age><sex>0</sex><cat>2</cat><value>0.86116225</value></relativerisk><relativerisk><age>86</age><sex>0</sex><cat>3</cat><value>0.6746172</value></relativerisk><relativerisk><age>86</age><sex>0</sex><cat>4</cat><value>1.0</value></relativerisk><relativerisk><age>86</age><sex>0</sex><cat>5</cat><value>1.0</value></relativerisk><relativerisk><age>86</age><sex>0</sex><cat>6</cat><value>1.0</value></relativerisk><relativerisk><age>86</age><sex>0</sex><cat>7</cat><value>1.0</value></relativerisk><relativerisk><age>86</age><sex>1</sex><cat>0</cat><value>1.0</value></relativerisk><relativerisk><age>86</age><sex>1</sex><cat>1</cat><value>0.9462334</value></relativerisk><relativerisk><age>86</age><sex>1</sex><cat>2</cat><value>0.84978294</value></relativerisk><relativerisk><age>86</age><sex>1</sex><cat>3</cat><value>0.6299437</value></relativerisk><relativerisk><age>86</age><sex>1</sex><cat>4</cat><value>1.0</value></relativerisk><relativerisk><age>86</age><sex>1</sex><cat>5</cat><value>1.0</value></relativerisk><relativerisk><age>86</age><sex>1</sex><cat>6</cat><value>1.0</value></relativerisk><relativerisk><age>86</age><sex>1</sex><cat>7</cat><value>1.0</value></relativerisk><relativerisk><age>87</age><sex>0</sex><cat>0</cat><value>1.0</value></relativerisk><relativerisk><age>87</age><sex>0</sex><cat>1</cat><value>0.9495726</value></relativerisk><relativerisk><age>87</age><sex>0</sex><cat>2</cat><value>0.8554514</value></relativerisk><relativerisk><age>87</age><sex>0</sex><cat>3</cat><value>0.65989304</value></relativerisk><relativerisk><age>87</age><sex>0</sex><cat>4</cat><value>1.0</value></relativerisk><relativerisk><age>87</age><sex>0</sex><cat>5</cat><value>1.0</value></relativerisk><relativerisk><age>87</age><sex>0</sex><cat>6</cat><value>1.0</value></relativerisk><relativerisk><age>87</age><sex>0</sex><cat>7</cat><value>1.0</value></relativerisk><relativerisk><age>87</age><sex>1</sex><cat>0</cat><value>1.0</value></relativerisk><relativerisk><age>87</age><sex>1</sex><cat>1</cat><value>0.94800675</value></relativerisk><relativerisk><age>87</age><sex>1</sex><cat>2</cat><value>0.85431623</value></relativerisk><relativerisk><age>87</age><sex>1</sex><cat>3</cat><value>0.64035404</value></relativerisk><relativerisk><age>87</age><sex>1</sex><cat>4</cat><value>1.0</value></relativerisk><relativerisk><age>87</age><sex>1</sex><cat>5</cat><value>1.0</value></relativerisk><relativerisk><age>87</age><sex>1</sex><cat>6</cat><value>1.0</value></relativerisk><relativerisk><age>87</age><sex>1</sex><cat>7</cat><value>1.0</value></relativerisk><relativerisk><age>88</age><sex>0</sex><cat>0</cat><value>1.0</value></relativerisk><relativerisk><age>88</age><sex>0</sex><cat>1</cat><value>0.9518317</value></relativerisk><relativerisk><age>88</age><sex>0</sex><cat>2</cat><value>0.86120915</value></relativerisk><relativerisk><age>88</age><sex>0</sex><cat>3</cat><value>0.67191285</value></relativerisk><relativerisk><age>88</age><sex>0</sex><cat>4</cat><value>1.0</value></relativerisk><relativerisk><age>88</age><sex>0</sex><cat>5</cat><value>1.0</value></relativerisk><relativerisk><age>88</age><sex>0</sex><cat>6</cat><value>1.0</value></relativerisk><relativerisk><age>88</age><sex>0</sex><cat>7</cat><value>1.0</value></relativerisk><relativerisk><age>88</age><sex>1</sex><cat>0</cat><value>1.0</value></relativerisk><relativerisk><age>88</age><sex>1</sex><cat>1</cat><value>0.950894</value></relativerisk><relativerisk><age>88</age><sex>1</sex><cat>2</cat><value>0.8620225</value></relativerisk><relativerisk><age>88</age><sex>1</sex><cat>3</cat><value>0.6587902</value></relativerisk><relativerisk><age>88</age><sex>1</sex><cat>4</cat><value>1.0</value></relativerisk><relativerisk><age>88</age><sex>1</sex><cat>5</cat><value>1.0</value></relativerisk><relativerisk><age>88</age><sex>1</sex><cat>6</cat><value>1.0</value></relativerisk><relativerisk><age>88</age><sex>1</sex><cat>7</cat><value>1.0</value></relativerisk><relativerisk><age>89</age><sex>0</sex><cat>0</cat><value>1.0</value></relativerisk><relativerisk><age>89</age><sex>0</sex><cat>1</cat><value>0.9546115</value></relativerisk><relativerisk><age>89</age><sex>0</sex><cat>2</cat><value>0.8682449</value></relativerisk><relativerisk><age>89</age><sex>0</sex><cat>3</cat><value>0.6852151</value></relativerisk><relativerisk><age>89</age><sex>0</sex><cat>4</cat><value>1.0</value></relativerisk><relativerisk><age>89</age><sex>0</sex><cat>5</cat><value>1.0</value></relativerisk><relativerisk><age>89</age><sex>0</sex><cat>6</cat><value>1.0</value></relativerisk><relativerisk><age>89</age><sex>0</sex><cat>7</cat><value>1.0</value></relativerisk><relativerisk><age>89</age><sex>1</sex><cat>0</cat><value>1.0</value></relativerisk><relativerisk><age>89</age><sex>1</sex><cat>1</cat><value>0.9548873</value></relativerisk><relativerisk><age>89</age><sex>1</sex><cat>2</cat><value>0.8725107</value></relativerisk><relativerisk><age>89</age><sex>1</sex><cat>3</cat><value>0.6832188</value></relativerisk><relativerisk><age>89</age><sex>1</sex><cat>4</cat><value>1.0</value></relativerisk><relativerisk><age>89</age><sex>1</sex><cat>5</cat><value>1.0</value></relativerisk><relativerisk><age>89</age><sex>1</sex><cat>6</cat><value>1.0</value></relativerisk><relativerisk><age>89</age><sex>1</sex><cat>7</cat><value>1.0</value></relativerisk><relativerisk><age>90</age><sex>0</sex><cat>0</cat><value>1.0</value></relativerisk><relativerisk><age>90</age><sex>0</sex><cat>1</cat><value>0.95502406</value></relativerisk><relativerisk><age>90</age><sex>0</sex><cat>2</cat><value>0.868743</value></relativerisk><relativerisk><age>90</age><sex>0</sex><cat>3</cat><value>0.68426263</value></relativerisk><relativerisk><age>90</age><sex>0</sex><cat>4</cat><value>1.0</value></relativerisk><relativerisk><age>90</age><sex>0</sex><cat>5</cat><value>1.0</value></relativerisk><relativerisk><age>90</age><sex>0</sex><cat>6</cat><value>1.0</value></relativerisk><relativerisk><age>90</age><sex>0</sex><cat>7</cat><value>1.0</value></relativerisk><relativerisk><age>90</age><sex>1</sex><cat>0</cat><value>1.0</value></relativerisk><relativerisk><age>90</age><sex>1</sex><cat>1</cat><value>0.9578426</value></relativerisk><relativerisk><age>90</age><sex>1</sex><cat>2</cat><value>0.87993497</value></relativerisk><relativerisk><age>90</age><sex>1</sex><cat>3</cat><value>0.69947946</value></relativerisk><relativerisk><age>90</age><sex>1</sex><cat>4</cat><value>1.0</value></relativerisk><relativerisk><age>90</age><sex>1</sex><cat>5</cat><value>1.0</value></relativerisk><relativerisk><age>90</age><sex>1</sex><cat>6</cat><value>1.0</value></relativerisk><relativerisk><age>90</age><sex>1</sex><cat>7</cat><value>1.0</value></relativerisk><relativerisk><age>91</age><sex>0</sex><cat>0</cat><value>1.0</value></relativerisk><relativerisk><age>91</age><sex>0</sex><cat>1</cat><value>0.95830715</value></relativerisk><relativerisk><age>91</age><sex>0</sex><cat>2</cat><value>0.87765473</value></relativerisk><relativerisk><age>91</age><sex>0</sex><cat>3</cat><value>0.7026263</value></relativerisk><relativerisk><age>91</age><sex>0</sex><cat>4</cat><value>1.0</value></relativerisk><relativerisk><age>91</age><sex>0</sex><cat>5</cat><value>1.0</value></relativerisk><relativerisk><age>91</age><sex>0</sex><cat>6</cat><value>1.0</value></relativerisk><relativerisk><age>91</age><sex>0</sex><cat>7</cat><value>1.0</value></relativerisk><relativerisk><age>91</age><sex>1</sex><cat>0</cat><value>1.0</value></relativerisk><relativerisk><age>91</age><sex>1</sex><cat>1</cat><value>0.96093917</value></relativerisk><relativerisk><age>91</age><sex>1</sex><cat>2</cat><value>0.8881304</value></relativerisk><relativerisk><age>91</age><sex>1</sex><cat>3</cat><value>0.71844804</value></relativerisk><relativerisk><age>91</age><sex>1</sex><cat>4</cat><value>1.0</value></relativerisk><relativerisk><age>91</age><sex>1</sex><cat>5</cat><value>1.0</value></relativerisk><relativerisk><age>91</age><sex>1</sex><cat>6</cat><value>1.0</value></relativerisk><relativerisk><age>91</age><sex>1</sex><cat>7</cat><value>1.0</value></relativerisk><relativerisk><age>92</age><sex>0</sex><cat>0</cat><value>1.0</value></relativerisk><relativerisk><age>92</age><sex>0</sex><cat>1</cat><value>0.9590141</value></relativerisk><relativerisk><age>92</age><sex>0</sex><cat>2</cat><value>0.87963</value></relativerisk><relativerisk><age>92</age><sex>0</sex><cat>3</cat><value>0.7046891</value></relativerisk><relativerisk><age>92</age><sex>0</sex><cat>4</cat><value>1.0</value></relativerisk><relativerisk><age>92</age><sex>0</sex><cat>5</cat><value>1.0</value></relativerisk><relativerisk><age>92</age><sex>0</sex><cat>6</cat><value>1.0</value></relativerisk><relativerisk><age>92</age><sex>0</sex><cat>7</cat><value>1.0</value></relativerisk><relativerisk><age>92</age><sex>1</sex><cat>0</cat><value>1.0</value></relativerisk><relativerisk><age>92</age><sex>1</sex><cat>1</cat><value>0.96331936</value></relativerisk><relativerisk><age>92</age><sex>1</sex><cat>2</cat><value>0.89446217</value></relativerisk><relativerisk><age>92</age><sex>1</sex><cat>3</cat><value>0.7330668</value></relativerisk><relativerisk><age>92</age><sex>1</sex><cat>4</cat><value>1.0</value></relativerisk><relativerisk><age>92</age><sex>1</sex><cat>5</cat><value>1.0</value></relativerisk><relativerisk><age>92</age><sex>1</sex><cat>6</cat><value>1.0</value></relativerisk><relativerisk><age>92</age><sex>1</sex><cat>7</cat><value>1.0</value></relativerisk><relativerisk><age>93</age><sex>0</sex><cat>0</cat><value>1.0</value></relativerisk><relativerisk><age>93</age><sex>0</sex><cat>1</cat><value>0.963102</value></relativerisk><relativerisk><age>93</age><sex>0</sex><cat>2</cat><value>0.89098483</value></relativerisk><relativerisk><age>93</age><sex>0</sex><cat>3</cat><value>0.72864306</value></relativerisk><relativerisk><age>93</age><sex>0</sex><cat>4</cat><value>1.0</value></relativerisk><relativerisk><age>93</age><sex>0</sex><cat>5</cat><value>1.0</value></relativerisk><relativerisk><age>93</age><sex>0</sex><cat>6</cat><value>1.0</value></relativerisk><relativerisk><age>93</age><sex>0</sex><cat>7</cat><value>1.0</value></relativerisk><relativerisk><age>93</age><sex>1</sex><cat>0</cat><value>1.0</value></relativerisk><relativerisk><age>93</age><sex>1</sex><cat>1</cat><value>0.9670083</value></relativerisk><relativerisk><age>93</age><sex>1</sex><cat>2</cat><value>0.90401936</value></relativerisk><relativerisk><age>93</age><sex>1</sex><cat>3</cat><value>0.7543687</value></relativerisk><relativerisk><age>93</age><sex>1</sex><cat>4</cat><value>1.0</value></relativerisk><relativerisk><age>93</age><sex>1</sex><cat>5</cat><value>1.0</value></relativerisk><relativerisk><age>93</age><sex>1</sex><cat>6</cat><value>1.0</value></relativerisk><relativerisk><age>93</age><sex>1</sex><cat>7</cat><value>1.0</value></relativerisk><relativerisk><age>94</age><sex>0</sex><cat>0</cat><value>1.0</value></relativerisk><relativerisk><age>94</age><sex>0</sex><cat>1</cat><value>0.96373016</value></relativerisk><relativerisk><age>94</age><sex>0</sex><cat>2</cat><value>0.89294106</value></relativerisk><relativerisk><age>94</age><sex>0</sex><cat>3</cat><value>0.73028105</value></relativerisk><relativerisk><age>94</age><sex>0</sex><cat>4</cat><value>1.0</value></relativerisk><relativerisk><age>94</age><sex>0</sex><cat>5</cat><value>1.0</value></relativerisk><relativerisk><age>94</age><sex>0</sex><cat>6</cat><value>1.0</value></relativerisk><relativerisk><age>94</age><sex>0</sex><cat>7</cat><value>1.0</value></relativerisk><relativerisk><age>94</age><sex>1</sex><cat>0</cat><value>1.0</value></relativerisk><relativerisk><age>94</age><sex>1</sex><cat>1</cat><value>0.9703049</value></relativerisk><relativerisk><age>94</age><sex>1</sex><cat>2</cat><value>0.91308373</value></relativerisk><relativerisk><age>94</age><sex>1</sex><cat>3</cat><value>0.77557504</value></relativerisk><relativerisk><age>94</age><sex>1</sex><cat>4</cat><value>1.0</value></relativerisk><relativerisk><age>94</age><sex>1</sex><cat>5</cat><value>1.0</value></relativerisk><relativerisk><age>94</age><sex>1</sex><cat>6</cat><value>1.0</value></relativerisk><relativerisk><age>94</age><sex>1</sex><cat>7</cat><value>1.0</value></relativerisk><relativerisk><age>95</age><sex>0</sex><cat>0</cat><value>1.0</value></relativerisk><relativerisk><age>95</age><sex>0</sex><cat>1</cat><value>0.9645257</value></relativerisk><relativerisk><age>95</age><sex>0</sex><cat>2</cat><value>0.8950932</value></relativerisk><relativerisk><age>95</age><sex>0</sex><cat>3</cat><value>0.7310006</value></relativerisk><relativerisk><age>95</age><sex>0</sex><cat>4</cat><value>1.0</value></relativerisk><relativerisk><age>95</age><sex>0</sex><cat>5</cat><value>1.0</value></relativerisk><relativerisk><age>95</age><sex>0</sex><cat>6</cat><value>1.0</value></relativerisk><relativerisk><age>95</age><sex>0</sex><cat>7</cat><value>1.0</value></relativerisk><relativerisk><age>95</age><sex>1</sex><cat>0</cat><value>1.0</value></relativerisk><relativerisk><age>95</age><sex>1</sex><cat>1</cat><value>0.97354096</value></relativerisk><relativerisk><age>95</age><sex>1</sex><cat>2</cat><value>0.9216637</value></relativerisk><relativerisk><age>95</age><sex>1</sex><cat>3</cat><value>0.7943316</value></relativerisk><relativerisk><age>95</age><sex>1</sex><cat>4</cat><value>1.0</value></relativerisk><relativerisk><age>95</age><sex>1</sex><cat>5</cat><value>1.0</value></relativerisk><relativerisk><age>95</age><sex>1</sex><cat>6</cat><value>1.0</value></relativerisk><relativerisk><age>95</age><sex>1</sex><cat>7</cat><value>1.0</value></relativerisk></relativerisks_othermort_categorical>
