# Supplementary material for: Identification of differences in health impact modelling of salt reduction
Source: PLoS One. 2017 Nov 28;12(11):e0186760. doi: 10.1371/journal.pone.0186760 (PMC5705127; doi:10.1371/journal.pone.0186760)
Supplement: S6 Data — (ZIP) [file pone.0186760.s006.zip › RRframe/Simulations/BibbinsDomingo_approach_207/parameters/relativeRisk_OtherMort.xml]

<?xml version="1.0" encoding="UTF-8" standalone="no"?><relativerisks_othermort_categorical><relativerisk><age>0</age><sex>0</sex><cat>0</cat><value>1.0</value></relativerisk><relativerisk><age>0</age><sex>0</sex><cat>1</cat><value>1.157479</value></relativerisk><relativerisk><age>0</age><sex>0</sex><cat>2</cat><value>1.5022221</value></relativerisk><relativerisk><age>0</age><sex>0</sex><cat>3</cat><value>1.9603117</value></relativerisk><relativerisk><age>0</age><sex>0</sex><cat>4</cat><value>0.9879174</value></relativerisk><relativerisk><age>0</age><sex>0</sex><cat>5</cat><value>1.1280175</value></relativerisk><relativerisk><age>0</age><sex>0</sex><cat>6</cat><value>1.422121</value></relativerisk><relativerisk><age>0</age><sex>0</sex><cat>7</cat><value>1.7613492</value></relativerisk><relativerisk><age>0</age><sex>1</sex><cat>0</cat><value>1.0</value></relativerisk><relativerisk><age>0</age><sex>1</sex><cat>1</cat><value>1.2365125</value></relativerisk><relativerisk><age>0</age><sex>1</sex><cat>2</cat><value>1.6842482</value></relativerisk><relativerisk><age>0</age><sex>1</sex><cat>3</cat><value>2.125205</value></relativerisk><relativerisk><age>0</age><sex>1</sex><cat>4</cat><value>0.9928017</value></relativerisk><relativerisk><age>0</age><sex>1</sex><cat>5</cat><value>1.2059625</value></relativerisk><relativerisk><age>0</age><sex>1</sex><cat>6</cat><value>1.6041576</value></relativerisk><relativerisk><age>0</age><sex>1</sex><cat>7</cat><value>1.9546214</value></relativerisk><relativerisk><age>1</age><sex>0</sex><cat>0</cat><value>1.0</value></relativerisk><relativerisk><age>1</age><sex>0</sex><cat>1</cat><value>1.157479</value></relativerisk><relativerisk><age>1</age><sex>0</sex><cat>2</cat><value>1.5022221</value></relativerisk><relativerisk><age>1</age><sex>0</sex><cat>3</cat><value>1.9603117</value></relativerisk><relativerisk><age>1</age><sex>0</sex><cat>4</cat><value>0.9879174</value></relativerisk><relativerisk><age>1</age><sex>0</sex><cat>5</cat><value>1.1280175</value></relativerisk><relativerisk><age>1</age><sex>0</sex><cat>6</cat><value>1.422121</value></relativerisk><relativerisk><age>1</age><sex>0</sex><cat>7</cat><value>1.7613492</value></relativerisk><relativerisk><age>1</age><sex>1</sex><cat>0</cat><value>1.0</value></relativerisk><relativerisk><age>1</age><sex>1</sex><cat>1</cat><value>1.2365125</value></relativerisk><relativerisk><age>1</age><sex>1</sex><cat>2</cat><value>1.6842482</value></relativerisk><relativerisk><age>1</age><sex>1</sex><cat>3</cat><value>2.125205</value></relativerisk><relativerisk><age>1</age><sex>1</sex><cat>4</cat><value>0.9928018</value></relativerisk><relativerisk><age>1</age><sex>1</sex><cat>5</cat><value>1.2059625</value></relativerisk><relativerisk><age>1</age><sex>1</sex><cat>6</cat><value>1.6041577</value></relativerisk><relativerisk><age>1</age><sex>1</sex><cat>7</cat><value>1.9546214</value></relativerisk><relativerisk><age>2</age><sex>0</sex><cat>0</cat><value>1.0</value></relativerisk><relativerisk><age>2</age><sex>0</sex><cat>1</cat><value>1.157479</value></relativerisk><relativerisk><age>2</age><sex>0</sex><cat>2</cat><value>1.5022221</value></relativerisk><relativerisk><age>2</age><sex>0</sex><cat>3</cat><value>1.9603117</value></relativerisk><relativerisk><age>2</age><sex>0</sex><cat>4</cat><value>0.9879174</value></relativerisk><relativerisk><age>2</age><sex>0</sex><cat>5</cat><value>1.1280175</value></relativerisk><relativerisk><age>2</age><sex>0</sex><cat>6</cat><value>1.422121</value></relativerisk><relativerisk><age>2</age><sex>0</sex><cat>7</cat><value>1.7613492</value></relativerisk><relativerisk><age>2</age><sex>1</sex><cat>0</cat><value>1.0</value></relativerisk><relativerisk><age>2</age><sex>1</sex><cat>1</cat><value>1.2365125</value></relativerisk><relativerisk><age>2</age><sex>1</sex><cat>2</cat><value>1.6842482</value></relativerisk><relativerisk><age>2</age><sex>1</sex><cat>3</cat><value>2.125205</value></relativerisk><relativerisk><age>2</age><sex>1</sex><cat>4</cat><value>0.9928018</value></relativerisk><relativerisk><age>2</age><sex>1</sex><cat>5</cat><value>1.2059625</value></relativerisk><relativerisk><age>2</age><sex>1</sex><cat>6</cat><value>1.6041577</value></relativerisk><relativerisk><age>2</age><sex>1</sex><cat>7</cat><value>1.9546214</value></relativerisk><relativerisk><age>3</age><sex>0</sex><cat>0</cat><value>1.0</value></relativerisk><relativerisk><age>3</age><sex>0</sex><cat>1</cat><value>1.157479</value></relativerisk><relativerisk><age>3</age><sex>0</sex><cat>2</cat><value>1.5022221</value></relativerisk><relativerisk><age>3</age><sex>0</sex><cat>3</cat><value>1.9603117</value></relativerisk><relativerisk><age>3</age><sex>0</sex><cat>4</cat><value>0.98791736</value></relativerisk><relativerisk><age>3</age><sex>0</sex><cat>5</cat><value>1.1280175</value></relativerisk><relativerisk><age>3</age><sex>0</sex><cat>6</cat><value>1.422121</value></relativerisk><relativerisk><age>3</age><sex>0</sex><cat>7</cat><value>1.7613491</value></relativerisk><relativerisk><age>3</age><sex>1</sex><cat>0</cat><value>1.0</value></relativerisk><relativerisk><age>3</age><sex>1</sex><cat>1</cat><value>1.2365125</value></relativerisk><relativerisk><age>3</age><sex>1</sex><cat>2</cat><value>1.6842482</value></relativerisk><relativerisk><age>3</age><sex>1</sex><cat>3</cat><value>2.125205</value></relativerisk><relativerisk><age>3</age><sex>1</sex><cat>4</cat><value>0.9928017</value></relativerisk><relativerisk><age>3</age><sex>1</sex><cat>5</cat><value>1.2059624</value></relativerisk><relativerisk><age>3</age><sex>1</sex><cat>6</cat><value>1.6041576</value></relativerisk><relativerisk><age>3</age><sex>1</sex><cat>7</cat><value>1.9546213</value></relativerisk><relativerisk><age>4</age><sex>0</sex><cat>0</cat><value>1.0</value></relativerisk><relativerisk><age>4</age><sex>0</sex><cat>1</cat><value>1.157479</value></relativerisk><relativerisk><age>4</age><sex>0</sex><cat>2</cat><value>1.5022221</value></relativerisk><relativerisk><age>4</age><sex>0</sex><cat>3</cat><value>1.9603117</value></relativerisk><relativerisk><age>4</age><sex>0</sex><cat>4</cat><value>0.9879174</value></relativerisk><relativerisk><age>4</age><sex>0</sex><cat>5</cat><value>1.1280175</value></relativerisk><relativerisk><age>4</age><sex>0</sex><cat>6</cat><value>1.422121</value></relativerisk><relativerisk><age>4</age><sex>0</sex><cat>7</cat><value>1.7613491</value></relativerisk><relativerisk><age>4</age><sex>1</sex><cat>0</cat><value>1.0</value></relativerisk><relativerisk><age>4</age><sex>1</sex><cat>1</cat><value>1.2365125</value></relativerisk><relativerisk><age>4</age><sex>1</sex><cat>2</cat><value>1.6842482</value></relativerisk><relativerisk><age>4</age><sex>1</sex><cat>3</cat><value>2.125205</value></relativerisk><relativerisk><age>4</age><sex>1</sex><cat>4</cat><value>0.9928018</value></relativerisk><relativerisk><age>4</age><sex>1</sex><cat>5</cat><value>1.2059625</value></relativerisk><relativerisk><age>4</age><sex>1</sex><cat>6</cat><value>1.6041577</value></relativerisk><relativerisk><age>4</age><sex>1</sex><cat>7</cat><value>1.9546216</value></relativerisk><relativerisk><age>5</age><sex>0</sex><cat>0</cat><value>1.0</value></relativerisk><relativerisk><age>5</age><sex>0</sex><cat>1</cat><value>1.157479</value></relativerisk><relativerisk><age>5</age><sex>0</sex><cat>2</cat><value>1.5022221</value></relativerisk><relativerisk><age>5</age><sex>0</sex><cat>3</cat><value>1.9603117</value></relativerisk><relativerisk><age>5</age><sex>0</sex><cat>4</cat><value>0.9879174</value></relativerisk><relativerisk><age>5</age><sex>0</sex><cat>5</cat><value>1.1280177</value></relativerisk><relativerisk><age>5</age><sex>0</sex><cat>6</cat><value>1.4221212</value></relativerisk><relativerisk><age>5</age><sex>0</sex><cat>7</cat><value>1.7613492</value></relativerisk><relativerisk><age>5</age><sex>1</sex><cat>0</cat><value>1.0</value></relativerisk><relativerisk><age>5</age><sex>1</sex><cat>1</cat><value>1.2365125</value></relativerisk><relativerisk><age>5</age><sex>1</sex><cat>2</cat><value>1.6842482</value></relativerisk><relativerisk><age>5</age><sex>1</sex><cat>3</cat><value>2.125205</value></relativerisk><relativerisk><age>5</age><sex>1</sex><cat>4</cat><value>0.9928017</value></relativerisk><relativerisk><age>5</age><sex>1</sex><cat>5</cat><value>1.2059624</value></relativerisk><relativerisk><age>5</age><sex>1</sex><cat>6</cat><value>1.6041576</value></relativerisk><relativerisk><age>5</age><sex>1</sex><cat>7</cat><value>1.9546214</value></relativerisk><relativerisk><age>6</age><sex>0</sex><cat>0</cat><value>1.0</value></relativerisk><relativerisk><age>6</age><sex>0</sex><cat>1</cat><value>1.157479</value></relativerisk><relativerisk><age>6</age><sex>0</sex><cat>2</cat><value>1.5022221</value></relativerisk><relativerisk><age>6</age><sex>0</sex><cat>3</cat><value>1.9603117</value></relativerisk><relativerisk><age>6</age><sex>0</sex><cat>4</cat><value>0.98791736</value></relativerisk><relativerisk><age>6</age><sex>0</sex><cat>5</cat><value>1.1280175</value></relativerisk><relativerisk><age>6</age><sex>0</sex><cat>6</cat><value>1.422121</value></relativerisk><relativerisk><age>6</age><sex>0</sex><cat>7</cat><value>1.7613491</value></relativerisk><relativerisk><age>6</age><sex>1</sex><cat>0</cat><value>1.0</value></relativerisk><relativerisk><age>6</age><sex>1</sex><cat>1</cat><value>1.2365125</value></relativerisk><relativerisk><age>6</age><sex>1</sex><cat>2</cat><value>1.6842482</value></relativerisk><relativerisk><age>6</age><sex>1</sex><cat>3</cat><value>2.125205</value></relativerisk><relativerisk><age>6</age><sex>1</sex><cat>4</cat><value>0.9928018</value></relativerisk><relativerisk><age>6</age><sex>1</sex><cat>5</cat><value>1.2059625</value></relativerisk><relativerisk><age>6</age><sex>1</sex><cat>6</cat><value>1.6041577</value></relativerisk><relativerisk><age>6</age><sex>1</sex><cat>7</cat><value>1.9546214</value></relativerisk><relativerisk><age>7</age><sex>0</sex><cat>0</cat><value>1.0</value></relativerisk><relativerisk><age>7</age><sex>0</sex><cat>1</cat><value>1.157479</value></relativerisk><relativerisk><age>7</age><sex>0</sex><cat>2</cat><value>1.5022221</value></relativerisk><relativerisk><age>7</age><sex>0</sex><cat>3</cat><value>1.9603117</value></relativerisk><relativerisk><age>7</age><sex>0</sex><cat>4</cat><value>0.9879174</value></relativerisk><relativerisk><age>7</age><sex>0</sex><cat>5</cat><value>1.1280177</value></relativerisk><relativerisk><age>7</age><sex>0</sex><cat>6</cat><value>1.422121</value></relativerisk><relativerisk><age>7</age><sex>0</sex><cat>7</cat><value>1.7613492</value></relativerisk><relativerisk><age>7</age><sex>1</sex><cat>0</cat><value>1.0</value></relativerisk><relativerisk><age>7</age><sex>1</sex><cat>1</cat><value>1.2365125</value></relativerisk><relativerisk><age>7</age><sex>1</sex><cat>2</cat><value>1.6842482</value></relativerisk><relativerisk><age>7</age><sex>1</sex><cat>3</cat><value>2.125205</value></relativerisk><relativerisk><age>7</age><sex>1</sex><cat>4</cat><value>0.9928017</value></relativerisk><relativerisk><age>7</age><sex>1</sex><cat>5</cat><value>1.2059624</value></relativerisk><relativerisk><age>7</age><sex>1</sex><cat>6</cat><value>1.6041576</value></relativerisk><relativerisk><age>7</age><sex>1</sex><cat>7</cat><value>1.9546213</value></relativerisk><relativerisk><age>8</age><sex>0</sex><cat>0</cat><value>1.0</value></relativerisk><relativerisk><age>8</age><sex>0</sex><cat>1</cat><value>1.157479</value></relativerisk><relativerisk><age>8</age><sex>0</sex><cat>2</cat><value>1.5022221</value></relativerisk><relativerisk><age>8</age><sex>0</sex><cat>3</cat><value>1.9603117</value></relativerisk><relativerisk><age>8</age><sex>0</sex><cat>4</cat><value>0.98791736</value></relativerisk><relativerisk><age>8</age><sex>0</sex><cat>5</cat><value>1.1280175</value></relativerisk><relativerisk><age>8</age><sex>0</sex><cat>6</cat><value>1.422121</value></relativerisk><relativerisk><age>8</age><sex>0</sex><cat>7</cat><value>1.7613491</value></relativerisk><relativerisk><age>8</age><sex>1</sex><cat>0</cat><value>1.0</value></relativerisk><relativerisk><age>8</age><sex>1</sex><cat>1</cat><value>1.2365125</value></relativerisk><relativerisk><age>8</age><sex>1</sex><cat>2</cat><value>1.6842482</value></relativerisk><relativerisk><age>8</age><sex>1</sex><cat>3</cat><value>2.125205</value></relativerisk><relativerisk><age>8</age><sex>1</sex><cat>4</cat><value>0.9928018</value></relativerisk><relativerisk><age>8</age><sex>1</sex><cat>5</cat><value>1.2059625</value></relativerisk><relativerisk><age>8</age><sex>1</sex><cat>6</cat><value>1.6041577</value></relativerisk><relativerisk><age>8</age><sex>1</sex><cat>7</cat><value>1.9546214</value></relativerisk><relativerisk><age>9</age><sex>0</sex><cat>0</cat><value>1.0</value></relativerisk><relativerisk><age>9</age><sex>0</sex><cat>1</cat><value>1.157479</value></relativerisk><relativerisk><age>9</age><sex>0</sex><cat>2</cat><value>1.5022221</value></relativerisk><relativerisk><age>9</age><sex>0</sex><cat>3</cat><value>1.9603117</value></relativerisk><relativerisk><age>9</age><sex>0</sex><cat>4</cat><value>0.9879174</value></relativerisk><relativerisk><age>9</age><sex>0</sex><cat>5</cat><value>1.1280175</value></relativerisk><relativerisk><age>9</age><sex>0</sex><cat>6</cat><value>1.422121</value></relativerisk><relativerisk><age>9</age><sex>0</sex><cat>7</cat><value>1.7613492</value></relativerisk><relativerisk><age>9</age><sex>1</sex><cat>0</cat><value>1.0</value></relativerisk><relativerisk><age>9</age><sex>1</sex><cat>1</cat><value>1.2365125</value></relativerisk><relativerisk><age>9</age><sex>1</sex><cat>2</cat><value>1.6842482</value></relativerisk><relativerisk><age>9</age><sex>1</sex><cat>3</cat><value>2.125205</value></relativerisk><relativerisk><age>9</age><sex>1</sex><cat>4</cat><value>0.9928017</value></relativerisk><relativerisk><age>9</age><sex>1</sex><cat>5</cat><value>1.2059624</value></relativerisk><relativerisk><age>9</age><sex>1</sex><cat>6</cat><value>1.6041576</value></relativerisk><relativerisk><age>9</age><sex>1</sex><cat>7</cat><value>1.9546213</value></relativerisk><relativerisk><age>10</age><sex>0</sex><cat>0</cat><value>1.0</value></relativerisk><relativerisk><age>10</age><sex>0</sex><cat>1</cat><value>1.157479</value></relativerisk><relativerisk><age>10</age><sex>0</sex><cat>2</cat><value>1.5022221</value></relativerisk><relativerisk><age>10</age><sex>0</sex><cat>3</cat><value>1.9603117</value></relativerisk><relativerisk><age>10</age><sex>0</sex><cat>4</cat><value>0.98791736</value></relativerisk><relativerisk><age>10</age><sex>0</sex><cat>5</cat><value>1.1280175</value></relativerisk><relativerisk><age>10</age><sex>0</sex><cat>6</cat><value>1.422121</value></relativerisk><relativerisk><age>10</age><sex>0</sex><cat>7</cat><value>1.7613491</value></relativerisk><relativerisk><age>10</age><sex>1</sex><cat>0</cat><value>1.0</value></relativerisk><relativerisk><age>10</age><sex>1</sex><cat>1</cat><value>1.2365125</value></relativerisk><relativerisk><age>10</age><sex>1</sex><cat>2</cat><value>1.6842482</value></relativerisk><relativerisk><age>10</age><sex>1</sex><cat>3</cat><value>2.125205</value></relativerisk><relativerisk><age>10</age><sex>1</sex><cat>4</cat><value>0.9928017</value></relativerisk><relativerisk><age>10</age><sex>1</sex><cat>5</cat><value>1.2059624</value></relativerisk><relativerisk><age>10</age><sex>1</sex><cat>6</cat><value>1.6041576</value></relativerisk><relativerisk><age>10</age><sex>1</sex><cat>7</cat><value>1.9546213</value></relativerisk><relativerisk><age>11</age><sex>0</sex><cat>0</cat><value>1.0</value></relativerisk><relativerisk><age>11</age><sex>0</sex><cat>1</cat><value>1.157479</value></relativerisk><relativerisk><age>11</age><sex>0</sex><cat>2</cat><value>1.5022221</value></relativerisk><relativerisk><age>11</age><sex>0</sex><cat>3</cat><value>1.9603117</value></relativerisk><relativerisk><age>11</age><sex>0</sex><cat>4</cat><value>0.9879174</value></relativerisk><relativerisk><age>11</age><sex>0</sex><cat>5</cat><value>1.1280175</value></relativerisk><relativerisk><age>11</age><sex>0</sex><cat>6</cat><value>1.422121</value></relativerisk><relativerisk><age>11</age><sex>0</sex><cat>7</cat><value>1.7613492</value></relativerisk><relativerisk><age>11</age><sex>1</sex><cat>0</cat><value>1.0</value></relativerisk><relativerisk><age>11</age><sex>1</sex><cat>1</cat><value>1.2365125</value></relativerisk><relativerisk><age>11</age><sex>1</sex><cat>2</cat><value>1.6842482</value></relativerisk><relativerisk><age>11</age><sex>1</sex><cat>3</cat><value>2.125205</value></relativerisk><relativerisk><age>11</age><sex>1</sex><cat>4</cat><value>0.9928018</value></relativerisk><relativerisk><age>11</age><sex>1</sex><cat>5</cat><value>1.2059625</value></relativerisk><relativerisk><age>11</age><sex>1</sex><cat>6</cat><value>1.6041577</value></relativerisk><relativerisk><age>11</age><sex>1</sex><cat>7</cat><value>1.9546214</value></relativerisk><relativerisk><age>12</age><sex>0</sex><cat>0</cat><value>1.0</value></relativerisk><relativerisk><age>12</age><sex>0</sex><cat>1</cat><value>1.157479</value></relativerisk><relativerisk><age>12</age><sex>0</sex><cat>2</cat><value>1.5022221</value></relativerisk><relativerisk><age>12</age><sex>0</sex><cat>3</cat><value>1.9603117</value></relativerisk><relativerisk><age>12</age><sex>0</sex><cat>4</cat><value>0.9879174</value></relativerisk><relativerisk><age>12</age><sex>0</sex><cat>5</cat><value>1.1280177</value></relativerisk><relativerisk><age>12</age><sex>0</sex><cat>6</cat><value>1.422121</value></relativerisk><relativerisk><age>12</age><sex>0</sex><cat>7</cat><value>1.7613492</value></relativerisk><relativerisk><age>12</age><sex>1</sex><cat>0</cat><value>1.0</value></relativerisk><relativerisk><age>12</age><sex>1</sex><cat>1</cat><value>1.2365125</value></relativerisk><relativerisk><age>12</age><sex>1</sex><cat>2</cat><value>1.6842482</value></relativerisk><relativerisk><age>12</age><sex>1</sex><cat>3</cat><value>2.125205</value></relativerisk><relativerisk><age>12</age><sex>1</sex><cat>4</cat><value>0.9928018</value></relativerisk><relativerisk><age>12</age><sex>1</sex><cat>5</cat><value>1.2059625</value></relativerisk><relativerisk><age>12</age><sex>1</sex><cat>6</cat><value>1.6041577</value></relativerisk><relativerisk><age>12</age><sex>1</sex><cat>7</cat><value>1.9546214</value></relativerisk><relativerisk><age>13</age><sex>0</sex><cat>0</cat><value>1.0</value></relativerisk><relativerisk><age>13</age><sex>0</sex><cat>1</cat><value>1.157479</value></relativerisk><relativerisk><age>13</age><sex>0</sex><cat>2</cat><value>1.5022221</value></relativerisk><relativerisk><age>13</age><sex>0</sex><cat>3</cat><value>1.9603117</value></relativerisk><relativerisk><age>13</age><sex>0</sex><cat>4</cat><value>0.9879174</value></relativerisk><relativerisk><age>13</age><sex>0</sex><cat>5</cat><value>1.1280175</value></relativerisk><relativerisk><age>13</age><sex>0</sex><cat>6</cat><value>1.422121</value></relativerisk><relativerisk><age>13</age><sex>0</sex><cat>7</cat><value>1.7613492</value></relativerisk><relativerisk><age>13</age><sex>1</sex><cat>0</cat><value>1.0</value></relativerisk><relativerisk><age>13</age><sex>1</sex><cat>1</cat><value>1.2365125</value></relativerisk><relativerisk><age>13</age><sex>1</sex><cat>2</cat><value>1.6842482</value></relativerisk><relativerisk><age>13</age><sex>1</sex><cat>3</cat><value>2.125205</value></relativerisk><relativerisk><age>13</age><sex>1</sex><cat>4</cat><value>0.9928017</value></relativerisk><relativerisk><age>13</age><sex>1</sex><cat>5</cat><value>1.2059624</value></relativerisk><relativerisk><age>13</age><sex>1</sex><cat>6</cat><value>1.6041576</value></relativerisk><relativerisk><age>13</age><sex>1</sex><cat>7</cat><value>1.9546213</value></relativerisk><relativerisk><age>14</age><sex>0</sex><cat>0</cat><value>1.0</value></relativerisk><relativerisk><age>14</age><sex>0</sex><cat>1</cat><value>1.157479</value></relativerisk><relativerisk><age>14</age><sex>0</sex><cat>2</cat><value>1.5022221</value></relativerisk><relativerisk><age>14</age><sex>0</sex><cat>3</cat><value>1.9603117</value></relativerisk><relativerisk><age>14</age><sex>0</sex><cat>4</cat><value>0.9879174</value></relativerisk><relativerisk><age>14</age><sex>0</sex><cat>5</cat><value>1.1280175</value></relativerisk><relativerisk><age>14</age><sex>0</sex><cat>6</cat><value>1.422121</value></relativerisk><relativerisk><age>14</age><sex>0</sex><cat>7</cat><value>1.7613492</value></relativerisk><relativerisk><age>14</age><sex>1</sex><cat>0</cat><value>1.0</value></relativerisk><relativerisk><age>14</age><sex>1</sex><cat>1</cat><value>1.2365125</value></relativerisk><relativerisk><age>14</age><sex>1</sex><cat>2</cat><value>1.6842482</value></relativerisk><relativerisk><age>14</age><sex>1</sex><cat>3</cat><value>2.125205</value></relativerisk><relativerisk><age>14</age><sex>1</sex><cat>4</cat><value>0.9928018</value></relativerisk><relativerisk><age>14</age><sex>1</sex><cat>5</cat><value>1.2059625</value></relativerisk><relativerisk><age>14</age><sex>1</sex><cat>6</cat><value>1.6041577</value></relativerisk><relativerisk><age>14</age><sex>1</sex><cat>7</cat><value>1.9546214</value></relativerisk><relativerisk><age>15</age><sex>0</sex><cat>0</cat><value>1.0</value></relativerisk><relativerisk><age>15</age><sex>0</sex><cat>1</cat><value>1.157479</value></relativerisk><relativerisk><age>15</age><sex>0</sex><cat>2</cat><value>1.5022221</value></relativerisk><relativerisk><age>15</age><sex>0</sex><cat>3</cat><value>1.9603117</value></relativerisk><relativerisk><age>15</age><sex>0</sex><cat>4</cat><value>0.9879175</value></relativerisk><relativerisk><age>15</age><sex>0</sex><cat>5</cat><value>1.1280177</value></relativerisk><relativerisk><age>15</age><sex>0</sex><cat>6</cat><value>1.4221212</value></relativerisk><relativerisk><age>15</age><sex>0</sex><cat>7</cat><value>1.7613492</value></relativerisk><relativerisk><age>15</age><sex>1</sex><cat>0</cat><value>1.0</value></relativerisk><relativerisk><age>15</age><sex>1</sex><cat>1</cat><value>1.2365125</value></relativerisk><relativerisk><age>15</age><sex>1</sex><cat>2</cat><value>1.6842482</value></relativerisk><relativerisk><age>15</age><sex>1</sex><cat>3</cat><value>2.125205</value></relativerisk><relativerisk><age>15</age><sex>1</sex><cat>4</cat><value>0.99280167</value></relativerisk><relativerisk><age>15</age><sex>1</sex><cat>5</cat><value>1.2059624</value></relativerisk><relativerisk><age>15</age><sex>1</sex><cat>6</cat><value>1.6041576</value></relativerisk><relativerisk><age>15</age><sex>1</sex><cat>7</cat><value>1.9546213</value></relativerisk><relativerisk><age>16</age><sex>0</sex><cat>0</cat><value>1.0</value></relativerisk><relativerisk><age>16</age><sex>0</sex><cat>1</cat><value>1.157479</value></relativerisk><relativerisk><age>16</age><sex>0</sex><cat>2</cat><value>1.5022221</value></relativerisk><relativerisk><age>16</age><sex>0</sex><cat>3</cat><value>1.9603117</value></relativerisk><relativerisk><age>16</age><sex>0</sex><cat>4</cat><value>0.9879174</value></relativerisk><relativerisk><age>16</age><sex>0</sex><cat>5</cat><value>1.1280175</value></relativerisk><relativerisk><age>16</age><sex>0</sex><cat>6</cat><value>1.422121</value></relativerisk><relativerisk><age>16</age><sex>0</sex><cat>7</cat><value>1.7613492</value></relativerisk><relativerisk><age>16</age><sex>1</sex><cat>0</cat><value>1.0</value></relativerisk><relativerisk><age>16</age><sex>1</sex><cat>1</cat><value>1.2365125</value></relativerisk><relativerisk><age>16</age><sex>1</sex><cat>2</cat><value>1.6842482</value></relativerisk><relativerisk><age>16</age><sex>1</sex><cat>3</cat><value>2.125205</value></relativerisk><relativerisk><age>16</age><sex>1</sex><cat>4</cat><value>0.9928018</value></relativerisk><relativerisk><age>16</age><sex>1</sex><cat>5</cat><value>1.2059625</value></relativerisk><relativerisk><age>16</age><sex>1</sex><cat>6</cat><value>1.6041577</value></relativerisk><relativerisk><age>16</age><sex>1</sex><cat>7</cat><value>1.9546214</value></relativerisk><relativerisk><age>17</age><sex>0</sex><cat>0</cat><value>1.0</value></relativerisk><relativerisk><age>17</age><sex>0</sex><cat>1</cat><value>1.157479</value></relativerisk><relativerisk><age>17</age><sex>0</sex><cat>2</cat><value>1.5022221</value></relativerisk><relativerisk><age>17</age><sex>0</sex><cat>3</cat><value>1.9603117</value></relativerisk><relativerisk><age>17</age><sex>0</sex><cat>4</cat><value>0.98791736</value></relativerisk><relativerisk><age>17</age><sex>0</sex><cat>5</cat><value>1.1280175</value></relativerisk><relativerisk><age>17</age><sex>0</sex><cat>6</cat><value>1.422121</value></relativerisk><relativerisk><age>17</age><sex>0</sex><cat>7</cat><value>1.7613491</value></relativerisk><relativerisk><age>17</age><sex>1</sex><cat>0</cat><value>1.0</value></relativerisk><relativerisk><age>17</age><sex>1</sex><cat>1</cat><value>1.2365125</value></relativerisk><relativerisk><age>17</age><sex>1</sex><cat>2</cat><value>1.6842482</value></relativerisk><relativerisk><age>17</age><sex>1</sex><cat>3</cat><value>2.125205</value></relativerisk><relativerisk><age>17</age><sex>1</sex><cat>4</cat><value>0.9928017</value></relativerisk><relativerisk><age>17</age><sex>1</sex><cat>5</cat><value>1.2059624</value></relativerisk><relativerisk><age>17</age><sex>1</sex><cat>6</cat><value>1.6041576</value></relativerisk><relativerisk><age>17</age><sex>1</sex><cat>7</cat><value>1.9546213</value></relativerisk><relativerisk><age>18</age><sex>0</sex><cat>0</cat><value>1.0</value></relativerisk><relativerisk><age>18</age><sex>0</sex><cat>1</cat><value>1.157479</value></relativerisk><relativerisk><age>18</age><sex>0</sex><cat>2</cat><value>1.5022221</value></relativerisk><relativerisk><age>18</age><sex>0</sex><cat>3</cat><value>1.9603117</value></relativerisk><relativerisk><age>18</age><sex>0</sex><cat>4</cat><value>0.98791736</value></relativerisk><relativerisk><age>18</age><sex>0</sex><cat>5</cat><value>1.1280175</value></relativerisk><relativerisk><age>18</age><sex>0</sex><cat>6</cat><value>1.422121</value></relativerisk><relativerisk><age>18</age><sex>0</sex><cat>7</cat><value>1.7613491</value></relativerisk><relativerisk><age>18</age><sex>1</sex><cat>0</cat><value>1.0</value></relativerisk><relativerisk><age>18</age><sex>1</sex><cat>1</cat><value>1.2365125</value></relativerisk><relativerisk><age>18</age><sex>1</sex><cat>2</cat><value>1.6842482</value></relativerisk><relativerisk><age>18</age><sex>1</sex><cat>3</cat><value>2.125205</value></relativerisk><relativerisk><age>18</age><sex>1</sex><cat>4</cat><value>0.9928018</value></relativerisk><relativerisk><age>18</age><sex>1</sex><cat>5</cat><value>1.2059625</value></relativerisk><relativerisk><age>18</age><sex>1</sex><cat>6</cat><value>1.6041576</value></relativerisk><relativerisk><age>18</age><sex>1</sex><cat>7</cat><value>1.9546214</value></relativerisk><relativerisk><age>19</age><sex>0</sex><cat>0</cat><value>1.0</value></relativerisk><relativerisk><age>19</age><sex>0</sex><cat>1</cat><value>1.157479</value></relativerisk><relativerisk><age>19</age><sex>0</sex><cat>2</cat><value>1.5022221</value></relativerisk><relativerisk><age>19</age><sex>0</sex><cat>3</cat><value>1.9603117</value></relativerisk><relativerisk><age>19</age><sex>0</sex><cat>4</cat><value>0.98791736</value></relativerisk><relativerisk><age>19</age><sex>0</sex><cat>5</cat><value>1.1280175</value></relativerisk><relativerisk><age>19</age><sex>0</sex><cat>6</cat><value>1.422121</value></relativerisk><relativerisk><age>19</age><sex>0</sex><cat>7</cat><value>1.7613491</value></relativerisk><relativerisk><age>19</age><sex>1</sex><cat>0</cat><value>1.0</value></relativerisk><relativerisk><age>19</age><sex>1</sex><cat>1</cat><value>1.2365125</value></relativerisk><relativerisk><age>19</age><sex>1</sex><cat>2</cat><value>1.6842482</value></relativerisk><relativerisk><age>19</age><sex>1</sex><cat>3</cat><value>2.125205</value></relativerisk><relativerisk><age>19</age><sex>1</sex><cat>4</cat><value>0.9928017</value></relativerisk><relativerisk><age>19</age><sex>1</sex><cat>5</cat><value>1.2059625</value></relativerisk><relativerisk><age>19</age><sex>1</sex><cat>6</cat><value>1.6041576</value></relativerisk><relativerisk><age>19</age><sex>1</sex><cat>7</cat><value>1.9546214</value></relativerisk><relativerisk><age>20</age><sex>0</sex><cat>0</cat><value>1.0</value></relativerisk><relativerisk><age>20</age><sex>0</sex><cat>1</cat><value>1.157479</value></relativerisk><relativerisk><age>20</age><sex>0</sex><cat>2</cat><value>1.5022221</value></relativerisk><relativerisk><age>20</age><sex>0</sex><cat>3</cat><value>1.9603117</value></relativerisk><relativerisk><age>20</age><sex>0</sex><cat>4</cat><value>0.9879174</value></relativerisk><relativerisk><age>20</age><sex>0</sex><cat>5</cat><value>1.1280175</value></relativerisk><relativerisk><age>20</age><sex>0</sex><cat>6</cat><value>1.422121</value></relativerisk><relativerisk><age>20</age><sex>0</sex><cat>7</cat><value>1.7613492</value></relativerisk><relativerisk><age>20</age><sex>1</sex><cat>0</cat><value>1.0</value></relativerisk><relativerisk><age>20</age><sex>1</sex><cat>1</cat><value>1.2365125</value></relativerisk><relativerisk><age>20</age><sex>1</sex><cat>2</cat><value>1.6842482</value></relativerisk><relativerisk><age>20</age><sex>1</sex><cat>3</cat><value>2.125205</value></relativerisk><relativerisk><age>20</age><sex>1</sex><cat>4</cat><value>0.9928017</value></relativerisk><relativerisk><age>20</age><sex>1</sex><cat>5</cat><value>1.2059624</value></relativerisk><relativerisk><age>20</age><sex>1</sex><cat>6</cat><value>1.6041576</value></relativerisk><relativerisk><age>20</age><sex>1</sex><cat>7</cat><value>1.9546214</value></relativerisk><relativerisk><age>21</age><sex>0</sex><cat>0</cat><value>1.0</value></relativerisk><relativerisk><age>21</age><sex>0</sex><cat>1</cat><value>1.157479</value></relativerisk><relativerisk><age>21</age><sex>0</sex><cat>2</cat><value>1.5022221</value></relativerisk><relativerisk><age>21</age><sex>0</sex><cat>3</cat><value>1.9603117</value></relativerisk><relativerisk><age>21</age><sex>0</sex><cat>4</cat><value>0.9879174</value></relativerisk><relativerisk><age>21</age><sex>0</sex><cat>5</cat><value>1.1280175</value></relativerisk><relativerisk><age>21</age><sex>0</sex><cat>6</cat><value>1.422121</value></relativerisk><relativerisk><age>21</age><sex>0</sex><cat>7</cat><value>1.7613492</value></relativerisk><relativerisk><age>21</age><sex>1</sex><cat>0</cat><value>1.0</value></relativerisk><relativerisk><age>21</age><sex>1</sex><cat>1</cat><value>1.2365125</value></relativerisk><relativerisk><age>21</age><sex>1</sex><cat>2</cat><value>1.6842482</value></relativerisk><relativerisk><age>21</age><sex>1</sex><cat>3</cat><value>2.125205</value></relativerisk><relativerisk><age>21</age><sex>1</sex><cat>4</cat><value>0.9928018</value></relativerisk><relativerisk><age>21</age><sex>1</sex><cat>5</cat><value>1.2059625</value></relativerisk><relativerisk><age>21</age><sex>1</sex><cat>6</cat><value>1.6041577</value></relativerisk><relativerisk><age>21</age><sex>1</sex><cat>7</cat><value>1.9546216</value></relativerisk><relativerisk><age>22</age><sex>0</sex><cat>0</cat><value>1.0</value></relativerisk><relativerisk><age>22</age><sex>0</sex><cat>1</cat><value>1.157479</value></relativerisk><relativerisk><age>22</age><sex>0</sex><cat>2</cat><value>1.5022221</value></relativerisk><relativerisk><age>22</age><sex>0</sex><cat>3</cat><value>1.9603117</value></relativerisk><relativerisk><age>22</age><sex>0</sex><cat>4</cat><value>0.9879174</value></relativerisk><relativerisk><age>22</age><sex>0</sex><cat>5</cat><value>1.1280177</value></relativerisk><relativerisk><age>22</age><sex>0</sex><cat>6</cat><value>1.422121</value></relativerisk><relativerisk><age>22</age><sex>0</sex><cat>7</cat><value>1.7613492</value></relativerisk><relativerisk><age>22</age><sex>1</sex><cat>0</cat><value>1.0</value></relativerisk><relativerisk><age>22</age><sex>1</sex><cat>1</cat><value>1.2365125</value></relativerisk><relativerisk><age>22</age><sex>1</sex><cat>2</cat><value>1.6842482</value></relativerisk><relativerisk><age>22</age><sex>1</sex><cat>3</cat><value>2.125205</value></relativerisk><relativerisk><age>22</age><sex>1</sex><cat>4</cat><value>0.9928018</value></relativerisk><relativerisk><age>22</age><sex>1</sex><cat>5</cat><value>1.2059625</value></relativerisk><relativerisk><age>22</age><sex>1</sex><cat>6</cat><value>1.6041577</value></relativerisk><relativerisk><age>22</age><sex>1</sex><cat>7</cat><value>1.9546214</value></relativerisk><relativerisk><age>23</age><sex>0</sex><cat>0</cat><value>1.0</value></relativerisk><relativerisk><age>23</age><sex>0</sex><cat>1</cat><value>1.157479</value></relativerisk><relativerisk><age>23</age><sex>0</sex><cat>2</cat><value>1.5022221</value></relativerisk><relativerisk><age>23</age><sex>0</sex><cat>3</cat><value>1.9603117</value></relativerisk><relativerisk><age>23</age><sex>0</sex><cat>4</cat><value>0.9879174</value></relativerisk><relativerisk><age>23</age><sex>0</sex><cat>5</cat><value>1.1280175</value></relativerisk><relativerisk><age>23</age><sex>0</sex><cat>6</cat><value>1.422121</value></relativerisk><relativerisk><age>23</age><sex>0</sex><cat>7</cat><value>1.7613492</value></relativerisk><relativerisk><age>23</age><sex>1</sex><cat>0</cat><value>1.0</value></relativerisk><relativerisk><age>23</age><sex>1</sex><cat>1</cat><value>1.2365125</value></relativerisk><relativerisk><age>23</age><sex>1</sex><cat>2</cat><value>1.6842482</value></relativerisk><relativerisk><age>23</age><sex>1</sex><cat>3</cat><value>2.125205</value></relativerisk><relativerisk><age>23</age><sex>1</sex><cat>4</cat><value>0.9928017</value></relativerisk><relativerisk><age>23</age><sex>1</sex><cat>5</cat><value>1.2059625</value></relativerisk><relativerisk><age>23</age><sex>1</sex><cat>6</cat><value>1.6041576</value></relativerisk><relativerisk><age>23</age><sex>1</sex><cat>7</cat><value>1.9546214</value></relativerisk><relativerisk><age>24</age><sex>0</sex><cat>0</cat><value>1.0</value></relativerisk><relativerisk><age>24</age><sex>0</sex><cat>1</cat><value>1.157479</value></relativerisk><relativerisk><age>24</age><sex>0</sex><cat>2</cat><value>1.5022221</value></relativerisk><relativerisk><age>24</age><sex>0</sex><cat>3</cat><value>1.9603117</value></relativerisk><relativerisk><age>24</age><sex>0</sex><cat>4</cat><value>0.9879174</value></relativerisk><relativerisk><age>24</age><sex>0</sex><cat>5</cat><value>1.1280175</value></relativerisk><relativerisk><age>24</age><sex>0</sex><cat>6</cat><value>1.422121</value></relativerisk><relativerisk><age>24</age><sex>0</sex><cat>7</cat><value>1.7613492</value></relativerisk><relativerisk><age>24</age><sex>1</sex><cat>0</cat><value>1.0</value></relativerisk><relativerisk><age>24</age><sex>1</sex><cat>1</cat><value>1.2365125</value></relativerisk><relativerisk><age>24</age><sex>1</sex><cat>2</cat><value>1.6842482</value></relativerisk><relativerisk><age>24</age><sex>1</sex><cat>3</cat><value>2.125205</value></relativerisk><relativerisk><age>24</age><sex>1</sex><cat>4</cat><value>0.9928018</value></relativerisk><relativerisk><age>24</age><sex>1</sex><cat>5</cat><value>1.2059625</value></relativerisk><relativerisk><age>24</age><sex>1</sex><cat>6</cat><value>1.6041577</value></relativerisk><relativerisk><age>24</age><sex>1</sex><cat>7</cat><value>1.9546214</value></relativerisk><relativerisk><age>25</age><sex>0</sex><cat>0</cat><value>1.0</value></relativerisk><relativerisk><age>25</age><sex>0</sex><cat>1</cat><value>1.157479</value></relativerisk><relativerisk><age>25</age><sex>0</sex><cat>2</cat><value>1.5022221</value></relativerisk><relativerisk><age>25</age><sex>0</sex><cat>3</cat><value>1.9603117</value></relativerisk><relativerisk><age>25</age><sex>0</sex><cat>4</cat><value>0.9879174</value></relativerisk><relativerisk><age>25</age><sex>0</sex><cat>5</cat><value>1.1280175</value></relativerisk><relativerisk><age>25</age><sex>0</sex><cat>6</cat><value>1.422121</value></relativerisk><relativerisk><age>25</age><sex>0</sex><cat>7</cat><value>1.7613492</value></relativerisk><relativerisk><age>25</age><sex>1</sex><cat>0</cat><value>1.0</value></relativerisk><relativerisk><age>25</age><sex>1</sex><cat>1</cat><value>1.2365125</value></relativerisk><relativerisk><age>25</age><sex>1</sex><cat>2</cat><value>1.6842482</value></relativerisk><relativerisk><age>25</age><sex>1</sex><cat>3</cat><value>2.125205</value></relativerisk><relativerisk><age>25</age><sex>1</sex><cat>4</cat><value>0.9928017</value></relativerisk><relativerisk><age>25</age><sex>1</sex><cat>5</cat><value>1.2059624</value></relativerisk><relativerisk><age>25</age><sex>1</sex><cat>6</cat><value>1.6041576</value></relativerisk><relativerisk><age>25</age><sex>1</sex><cat>7</cat><value>1.9546213</value></relativerisk><relativerisk><age>26</age><sex>0</sex><cat>0</cat><value>1.0</value></relativerisk><relativerisk><age>26</age><sex>0</sex><cat>1</cat><value>1.157479</value></relativerisk><relativerisk><age>26</age><sex>0</sex><cat>2</cat><value>1.5022221</value></relativerisk><relativerisk><age>26</age><sex>0</sex><cat>3</cat><value>1.9603117</value></relativerisk><relativerisk><age>26</age><sex>0</sex><cat>4</cat><value>0.98791736</value></relativerisk><relativerisk><age>26</age><sex>0</sex><cat>5</cat><value>1.1280175</value></relativerisk><relativerisk><age>26</age><sex>0</sex><cat>6</cat><value>1.422121</value></relativerisk><relativerisk><age>26</age><sex>0</sex><cat>7</cat><value>1.7613491</value></relativerisk><relativerisk><age>26</age><sex>1</sex><cat>0</cat><value>1.0</value></relativerisk><relativerisk><age>26</age><sex>1</sex><cat>1</cat><value>1.2365125</value></relativerisk><relativerisk><age>26</age><sex>1</sex><cat>2</cat><value>1.6842482</value></relativerisk><relativerisk><age>26</age><sex>1</sex><cat>3</cat><value>2.125205</value></relativerisk><relativerisk><age>26</age><sex>1</sex><cat>4</cat><value>0.9928017</value></relativerisk><relativerisk><age>26</age><sex>1</sex><cat>5</cat><value>1.2059624</value></relativerisk><relativerisk><age>26</age><sex>1</sex><cat>6</cat><value>1.6041576</value></relativerisk><relativerisk><age>26</age><sex>1</sex><cat>7</cat><value>1.9546213</value></relativerisk><relativerisk><age>27</age><sex>0</sex><cat>0</cat><value>1.0</value></relativerisk><relativerisk><age>27</age><sex>0</sex><cat>1</cat><value>1.157479</value></relativerisk><relativerisk><age>27</age><sex>0</sex><cat>2</cat><value>1.5022221</value></relativerisk><relativerisk><age>27</age><sex>0</sex><cat>3</cat><value>1.9603117</value></relativerisk><relativerisk><age>27</age><sex>0</sex><cat>4</cat><value>0.9879174</value></relativerisk><relativerisk><age>27</age><sex>0</sex><cat>5</cat><value>1.1280175</value></relativerisk><relativerisk><age>27</age><sex>0</sex><cat>6</cat><value>1.422121</value></relativerisk><relativerisk><age>27</age><sex>0</sex><cat>7</cat><value>1.7613492</value></relativerisk><relativerisk><age>27</age><sex>1</sex><cat>0</cat><value>1.0</value></relativerisk><relativerisk><age>27</age><sex>1</sex><cat>1</cat><value>1.2365125</value></relativerisk><relativerisk><age>27</age><sex>1</sex><cat>2</cat><value>1.6842482</value></relativerisk><relativerisk><age>27</age><sex>1</sex><cat>3</cat><value>2.125205</value></relativerisk><relativerisk><age>27</age><sex>1</sex><cat>4</cat><value>0.9928017</value></relativerisk><relativerisk><age>27</age><sex>1</sex><cat>5</cat><value>1.2059624</value></relativerisk><relativerisk><age>27</age><sex>1</sex><cat>6</cat><value>1.6041576</value></relativerisk><relativerisk><age>27</age><sex>1</sex><cat>7</cat><value>1.9546213</value></relativerisk><relativerisk><age>28</age><sex>0</sex><cat>0</cat><value>1.0</value></relativerisk><relativerisk><age>28</age><sex>0</sex><cat>1</cat><value>1.157479</value></relativerisk><relativerisk><age>28</age><sex>0</sex><cat>2</cat><value>1.5022221</value></relativerisk><relativerisk><age>28</age><sex>0</sex><cat>3</cat><value>1.9603117</value></relativerisk><relativerisk><age>28</age><sex>0</sex><cat>4</cat><value>0.9879174</value></relativerisk><relativerisk><age>28</age><sex>0</sex><cat>5</cat><value>1.1280175</value></relativerisk><relativerisk><age>28</age><sex>0</sex><cat>6</cat><value>1.422121</value></relativerisk><relativerisk><age>28</age><sex>0</sex><cat>7</cat><value>1.7613492</value></relativerisk><relativerisk><age>28</age><sex>1</sex><cat>0</cat><value>1.0</value></relativerisk><relativerisk><age>28</age><sex>1</sex><cat>1</cat><value>1.2365125</value></relativerisk><relativerisk><age>28</age><sex>1</sex><cat>2</cat><value>1.6842482</value></relativerisk><relativerisk><age>28</age><sex>1</sex><cat>3</cat><value>2.125205</value></relativerisk><relativerisk><age>28</age><sex>1</sex><cat>4</cat><value>0.9928017</value></relativerisk><relativerisk><age>28</age><sex>1</sex><cat>5</cat><value>1.2059624</value></relativerisk><relativerisk><age>28</age><sex>1</sex><cat>6</cat><value>1.6041576</value></relativerisk><relativerisk><age>28</age><sex>1</sex><cat>7</cat><value>1.9546213</value></relativerisk><relativerisk><age>29</age><sex>0</sex><cat>0</cat><value>1.0</value></relativerisk><relativerisk><age>29</age><sex>0</sex><cat>1</cat><value>1.157479</value></relativerisk><relativerisk><age>29</age><sex>0</sex><cat>2</cat><value>1.5022221</value></relativerisk><relativerisk><age>29</age><sex>0</sex><cat>3</cat><value>1.9603117</value></relativerisk><relativerisk><age>29</age><sex>0</sex><cat>4</cat><value>0.9879174</value></relativerisk><relativerisk><age>29</age><sex>0</sex><cat>5</cat><value>1.1280175</value></relativerisk><relativerisk><age>29</age><sex>0</sex><cat>6</cat><value>1.422121</value></relativerisk><relativerisk><age>29</age><sex>0</sex><cat>7</cat><value>1.7613491</value></relativerisk><relativerisk><age>29</age><sex>1</sex><cat>0</cat><value>1.0</value></relativerisk><relativerisk><age>29</age><sex>1</sex><cat>1</cat><value>1.2365125</value></relativerisk><relativerisk><age>29</age><sex>1</sex><cat>2</cat><value>1.6842482</value></relativerisk><relativerisk><age>29</age><sex>1</sex><cat>3</cat><value>2.125205</value></relativerisk><relativerisk><age>29</age><sex>1</sex><cat>4</cat><value>0.9928018</value></relativerisk><relativerisk><age>29</age><sex>1</sex><cat>5</cat><value>1.2059625</value></relativerisk><relativerisk><age>29</age><sex>1</sex><cat>6</cat><value>1.6041577</value></relativerisk><relativerisk><age>29</age><sex>1</sex><cat>7</cat><value>1.9546214</value></relativerisk><relativerisk><age>30</age><sex>0</sex><cat>0</cat><value>1.0</value></relativerisk><relativerisk><age>30</age><sex>0</sex><cat>1</cat><value>1.157479</value></relativerisk><relativerisk><age>30</age><sex>0</sex><cat>2</cat><value>1.5022221</value></relativerisk><relativerisk><age>30</age><sex>0</sex><cat>3</cat><value>1.9603117</value></relativerisk><relativerisk><age>30</age><sex>0</sex><cat>4</cat><value>0.98791736</value></relativerisk><relativerisk><age>30</age><sex>0</sex><cat>5</cat><value>1.1280175</value></relativerisk><relativerisk><age>30</age><sex>0</sex><cat>6</cat><value>1.422121</value></relativerisk><relativerisk><age>30</age><sex>0</sex><cat>7</cat><value>1.7613491</value></relativerisk><relativerisk><age>30</age><sex>1</sex><cat>0</cat><value>1.0</value></relativerisk><relativerisk><age>30</age><sex>1</sex><cat>1</cat><value>1.2365125</value></relativerisk><relativerisk><age>30</age><sex>1</sex><cat>2</cat><value>1.6842482</value></relativerisk><relativerisk><age>30</age><sex>1</sex><cat>3</cat><value>2.125205</value></relativerisk><relativerisk><age>30</age><sex>1</sex><cat>4</cat><value>0.9928017</value></relativerisk><relativerisk><age>30</age><sex>1</sex><cat>5</cat><value>1.2059624</value></relativerisk><relativerisk><age>30</age><sex>1</sex><cat>6</cat><value>1.6041576</value></relativerisk><relativerisk><age>30</age><sex>1</sex><cat>7</cat><value>1.9546213</value></relativerisk><relativerisk><age>31</age><sex>0</sex><cat>0</cat><value>1.0</value></relativerisk><relativerisk><age>31</age><sex>0</sex><cat>1</cat><value>1.157479</value></relativerisk><relativerisk><age>31</age><sex>0</sex><cat>2</cat><value>1.5022221</value></relativerisk><relativerisk><age>31</age><sex>0</sex><cat>3</cat><value>1.9603117</value></relativerisk><relativerisk><age>31</age><sex>0</sex><cat>4</cat><value>0.9879174</value></relativerisk><relativerisk><age>31</age><sex>0</sex><cat>5</cat><value>1.1280175</value></relativerisk><relativerisk><age>31</age><sex>0</sex><cat>6</cat><value>1.422121</value></relativerisk><relativerisk><age>31</age><sex>0</sex><cat>7</cat><value>1.7613492</value></relativerisk><relativerisk><age>31</age><sex>1</sex><cat>0</cat><value>1.0</value></relativerisk><relativerisk><age>31</age><sex>1</sex><cat>1</cat><value>1.2365125</value></relativerisk><relativerisk><age>31</age><sex>1</sex><cat>2</cat><value>1.6842482</value></relativerisk><relativerisk><age>31</age><sex>1</sex><cat>3</cat><value>2.125205</value></relativerisk><relativerisk><age>31</age><sex>1</sex><cat>4</cat><value>0.9928017</value></relativerisk><relativerisk><age>31</age><sex>1</sex><cat>5</cat><value>1.2059624</value></relativerisk><relativerisk><age>31</age><sex>1</sex><cat>6</cat><value>1.6041576</value></relativerisk><relativerisk><age>31</age><sex>1</sex><cat>7</cat><value>1.9546214</value></relativerisk><relativerisk><age>32</age><sex>0</sex><cat>0</cat><value>1.0</value></relativerisk><relativerisk><age>32</age><sex>0</sex><cat>1</cat><value>1.157479</value></relativerisk><relativerisk><age>32</age><sex>0</sex><cat>2</cat><value>1.5022221</value></relativerisk><relativerisk><age>32</age><sex>0</sex><cat>3</cat><value>1.9603117</value></relativerisk><relativerisk><age>32</age><sex>0</sex><cat>4</cat><value>0.98791736</value></relativerisk><relativerisk><age>32</age><sex>0</sex><cat>5</cat><value>1.1280175</value></relativerisk><relativerisk><age>32</age><sex>0</sex><cat>6</cat><value>1.422121</value></relativerisk><relativerisk><age>32</age><sex>0</sex><cat>7</cat><value>1.7613491</value></relativerisk><relativerisk><age>32</age><sex>1</sex><cat>0</cat><value>1.0</value></relativerisk><relativerisk><age>32</age><sex>1</sex><cat>1</cat><value>1.2365125</value></relativerisk><relativerisk><age>32</age><sex>1</sex><cat>2</cat><value>1.6842482</value></relativerisk><relativerisk><age>32</age><sex>1</sex><cat>3</cat><value>2.125205</value></relativerisk><relativerisk><age>32</age><sex>1</sex><cat>4</cat><value>0.9928017</value></relativerisk><relativerisk><age>32</age><sex>1</sex><cat>5</cat><value>1.2059624</value></relativerisk><relativerisk><age>32</age><sex>1</sex><cat>6</cat><value>1.6041576</value></relativerisk><relativerisk><age>32</age><sex>1</sex><cat>7</cat><value>1.9546214</value></relativerisk><relativerisk><age>33</age><sex>0</sex><cat>0</cat><value>1.0</value></relativerisk><relativerisk><age>33</age><sex>0</sex><cat>1</cat><value>1.157479</value></relativerisk><relativerisk><age>33</age><sex>0</sex><cat>2</cat><value>1.5022221</value></relativerisk><relativerisk><age>33</age><sex>0</sex><cat>3</cat><value>1.9603117</value></relativerisk><relativerisk><age>33</age><sex>0</sex><cat>4</cat><value>0.9879174</value></relativerisk><relativerisk><age>33</age><sex>0</sex><cat>5</cat><value>1.1280177</value></relativerisk><relativerisk><age>33</age><sex>0</sex><cat>6</cat><value>1.422121</value></relativerisk><relativerisk><age>33</age><sex>0</sex><cat>7</cat><value>1.7613492</value></relativerisk><relativerisk><age>33</age><sex>1</sex><cat>0</cat><value>1.0</value></relativerisk><relativerisk><age>33</age><sex>1</sex><cat>1</cat><value>1.2365125</value></relativerisk><relativerisk><age>33</age><sex>1</sex><cat>2</cat><value>1.6842482</value></relativerisk><relativerisk><age>33</age><sex>1</sex><cat>3</cat><value>2.125205</value></relativerisk><relativerisk><age>33</age><sex>1</sex><cat>4</cat><value>0.9928017</value></relativerisk><relativerisk><age>33</age><sex>1</sex><cat>5</cat><value>1.2059624</value></relativerisk><relativerisk><age>33</age><sex>1</sex><cat>6</cat><value>1.6041576</value></relativerisk><relativerisk><age>33</age><sex>1</sex><cat>7</cat><value>1.9546213</value></relativerisk><relativerisk><age>34</age><sex>0</sex><cat>0</cat><value>1.0</value></relativerisk><relativerisk><age>34</age><sex>0</sex><cat>1</cat><value>1.157479</value></relativerisk><relativerisk><age>34</age><sex>0</sex><cat>2</cat><value>1.5022221</value></relativerisk><relativerisk><age>34</age><sex>0</sex><cat>3</cat><value>1.9603117</value></relativerisk><relativerisk><age>34</age><sex>0</sex><cat>4</cat><value>0.98791736</value></relativerisk><relativerisk><age>34</age><sex>0</sex><cat>5</cat><value>1.1280175</value></relativerisk><relativerisk><age>34</age><sex>0</sex><cat>6</cat><value>1.422121</value></relativerisk><relativerisk><age>34</age><sex>0</sex><cat>7</cat><value>1.7613491</value></relativerisk><relativerisk><age>34</age><sex>1</sex><cat>0</cat><value>1.0</value></relativerisk><relativerisk><age>34</age><sex>1</sex><cat>1</cat><value>1.2365125</value></relativerisk><relativerisk><age>34</age><sex>1</sex><cat>2</cat><value>1.6842482</value></relativerisk><relativerisk><age>34</age><sex>1</sex><cat>3</cat><value>2.125205</value></relativerisk><relativerisk><age>34</age><sex>1</sex><cat>4</cat><value>0.9928017</value></relativerisk><relativerisk><age>34</age><sex>1</sex><cat>5</cat><value>1.2059624</value></relativerisk><relativerisk><age>34</age><sex>1</sex><cat>6</cat><value>1.6041576</value></relativerisk><relativerisk><age>34</age><sex>1</sex><cat>7</cat><value>1.9546213</value></relativerisk><relativerisk><age>35</age><sex>0</sex><cat>0</cat><value>1.0</value></relativerisk><relativerisk><age>35</age><sex>0</sex><cat>1</cat><value>1.1357725</value></relativerisk><relativerisk><age>35</age><sex>0</sex><cat>2</cat><value>1.4239011</value></relativerisk><relativerisk><age>35</age><sex>0</sex><cat>3</cat><value>1.7911197</value></relativerisk><relativerisk><age>35</age><sex>0</sex><cat>4</cat><value>0.98945946</value></relativerisk><relativerisk><age>35</age><sex>0</sex><cat>5</cat><value>1.1105899</value></relativerisk><relativerisk><age>35</age><sex>0</sex><cat>6</cat><value>1.3579565</value></relativerisk><relativerisk><age>35</age><sex>0</sex><cat>7</cat><value>1.6335732</value></relativerisk><relativerisk><age>35</age><sex>1</sex><cat>0</cat><value>1.0</value></relativerisk><relativerisk><age>35</age><sex>1</sex><cat>1</cat><value>1.2035593</value></relativerisk><relativerisk><age>35</age><sex>1</sex><cat>2</cat><value>1.5738355</value></relativerisk><relativerisk><age>35</age><sex>1</sex><cat>3</cat><value>1.9230599</value></relativerisk><relativerisk><age>35</age><sex>1</sex><cat>4</cat><value>0.9937025</value></relativerisk><relativerisk><age>35</age><sex>1</sex><cat>5</cat><value>1.1776112</value></relativerisk><relativerisk><age>35</age><sex>1</sex><cat>6</cat><value>1.5088682</value></relativerisk><relativerisk><age>35</age><sex>1</sex><cat>7</cat><value>1.789573</value></relativerisk><relativerisk><age>36</age><sex>0</sex><cat>0</cat><value>1.0</value></relativerisk><relativerisk><age>36</age><sex>0</sex><cat>1</cat><value>1.1349899</value></relativerisk><relativerisk><age>36</age><sex>0</sex><cat>2</cat><value>1.4219939</value></relativerisk><relativerisk><age>36</age><sex>0</sex><cat>3</cat><value>1.7877631</value></relativerisk><relativerisk><age>36</age><sex>0</sex><cat>4</cat><value>0.9896033</value></relativerisk><relativerisk><age>36</age><sex>0</sex><cat>5</cat><value>1.1100935</value></relativerisk><relativerisk><age>36</age><sex>0</sex><cat>6</cat><value>1.3567227</value></relativerisk><relativerisk><age>36</age><sex>0</sex><cat>7</cat><value>1.6318195</value></relativerisk><relativerisk><age>36</age><sex>1</sex><cat>0</cat><value>1.0</value></relativerisk><relativerisk><age>36</age><sex>1</sex><cat>1</cat><value>1.201268</value></relativerisk><relativerisk><age>36</age><sex>1</sex><cat>2</cat><value>1.560399</value></relativerisk><relativerisk><age>36</age><sex>1</sex><cat>3</cat><value>1.9214153</value></relativerisk><relativerisk><age>36</age><sex>1</sex><cat>4</cat><value>0.9936495</value></relativerisk><relativerisk><age>36</age><sex>1</sex><cat>5</cat><value>1.175564</value></relativerisk><relativerisk><age>36</age><sex>1</sex><cat>6</cat><value>1.495896</value></relativerisk><relativerisk><age>36</age><sex>1</sex><cat>7</cat><value>1.7926011</value></relativerisk><relativerisk><age>37</age><sex>0</sex><cat>0</cat><value>1.0</value></relativerisk><relativerisk><age>37</age><sex>0</sex><cat>1</cat><value>1.1340339</value></relativerisk><relativerisk><age>37</age><sex>0</sex><cat>2</cat><value>1.4177464</value></relativerisk><relativerisk><age>37</age><sex>0</sex><cat>3</cat><value>1.7825178</value></relativerisk><relativerisk><age>37</age><sex>0</sex><cat>4</cat><value>0.98968196</value></relativerisk><relativerisk><age>37</age><sex>0</sex><cat>5</cat><value>1.109385</value></relativerisk><relativerisk><age>37</age><sex>0</sex><cat>6</cat><value>1.3535594</value></relativerisk><relativerisk><age>37</age><sex>0</sex><cat>7</cat><value>1.6283528</value></relativerisk><relativerisk><age>37</age><sex>1</sex><cat>0</cat><value>1.0</value></relativerisk><relativerisk><age>37</age><sex>1</sex><cat>1</cat><value>1.1991386</value></relativerisk><relativerisk><age>37</age><sex>1</sex><cat>2</cat><value>1.5503452</value></relativerisk><relativerisk><age>37</age><sex>1</sex><cat>3</cat><value>1.9162213</value></relativerisk><relativerisk><age>37</age><sex>1</sex><cat>4</cat><value>0.9935541</value></relativerisk><relativerisk><age>37</age><sex>1</sex><cat>5</cat><value>1.1735835</value></relativerisk><relativerisk><age>37</age><sex>1</sex><cat>6</cat><value>1.486015</value></relativerisk><relativerisk><age>37</age><sex>1</sex><cat>7</cat><value>1.7921135</value></relativerisk><relativerisk><age>38</age><sex>0</sex><cat>0</cat><value>1.0</value></relativerisk><relativerisk><age>38</age><sex>0</sex><cat>1</cat><value>1.132855</value></relativerisk><relativerisk><age>38</age><sex>0</sex><cat>2</cat><value>1.4109485</value></relativerisk><relativerisk><age>38</age><sex>0</sex><cat>3</cat><value>1.7654439</value></relativerisk><relativerisk><age>38</age><sex>0</sex><cat>4</cat><value>0.9897848</value></relativerisk><relativerisk><age>38</age><sex>0</sex><cat>5</cat><value>1.1085048</value></relativerisk><relativerisk><age>38</age><sex>0</sex><cat>6</cat><value>1.3481355</value></relativerisk><relativerisk><age>38</age><sex>0</sex><cat>7</cat><value>1.61875</value></relativerisk><relativerisk><age>38</age><sex>1</sex><cat>0</cat><value>1.0</value></relativerisk><relativerisk><age>38</age><sex>1</sex><cat>1</cat><value>1.1963695</value></relativerisk><relativerisk><age>38</age><sex>1</sex><cat>2</cat><value>1.5381118</value></relativerisk><relativerisk><age>38</age><sex>1</sex><cat>3</cat><value>1.9097055</value></relativerisk><relativerisk><age>38</age><sex>1</sex><cat>4</cat><value>0.9934229</value></relativerisk><relativerisk><age>38</age><sex>1</sex><cat>5</cat><value>1.170948</value></relativerisk><relativerisk><age>38</age><sex>1</sex><cat>6</cat><value>1.4737389</value></relativerisk><relativerisk><age>38</age><sex>1</sex><cat>7</cat><value>1.7900305</value></relativerisk><relativerisk><age>39</age><sex>0</sex><cat>0</cat><value>1.0</value></relativerisk><relativerisk><age>39</age><sex>0</sex><cat>1</cat><value>1.1331792</value></relativerisk><relativerisk><age>39</age><sex>0</sex><cat>2</cat><value>1.4092582</value></relativerisk><relativerisk><age>39</age><sex>0</sex><cat>3</cat><value>1.759425</value></relativerisk><relativerisk><age>39</age><sex>0</sex><cat>4</cat><value>0.98981863</value></relativerisk><relativerisk><age>39</age><sex>0</sex><cat>5</cat><value>1.1088501</value></relativerisk><relativerisk><age>39</age><sex>0</sex><cat>6</cat><value>1.3469921</value></relativerisk><relativerisk><age>39</age><sex>0</sex><cat>7</cat><value>1.6169122</value></relativerisk><relativerisk><age>39</age><sex>1</sex><cat>0</cat><value>1.0</value></relativerisk><relativerisk><age>39</age><sex>1</sex><cat>1</cat><value>1.1925616</value></relativerisk><relativerisk><age>39</age><sex>1</sex><cat>2</cat><value>1.5311953</value></relativerisk><relativerisk><age>39</age><sex>1</sex><cat>3</cat><value>1.9130907</value></relativerisk><relativerisk><age>39</age><sex>1</sex><cat>4</cat><value>0.9932514</value></relativerisk><relativerisk><age>39</age><sex>1</sex><cat>5</cat><value>1.1673164</value></relativerisk><relativerisk><age>39</age><sex>1</sex><cat>6</cat><value>1.4676437</value></relativerisk><relativerisk><age>39</age><sex>1</sex><cat>7</cat><value>1.7925423</value></relativerisk><relativerisk><age>40</age><sex>0</sex><cat>0</cat><value>1.0</value></relativerisk><relativerisk><age>40</age><sex>0</sex><cat>1</cat><value>1.1119971</value></relativerisk><relativerisk><age>40</age><sex>0</sex><cat>2</cat><value>1.3331058</value></relativerisk><relativerisk><age>40</age><sex>0</sex><cat>3</cat><value>1.59868</value></relativerisk><relativerisk><age>40</age><sex>0</sex><cat>4</cat><value>0.99137473</value></relativerisk><relativerisk><age>40</age><sex>0</sex><cat>5</cat><value>1.0918412</value></relativerisk><relativerisk><age>40</age><sex>0</sex><cat>6</cat><value>1.2840856</value></relativerisk><relativerisk><age>40</age><sex>0</sex><cat>7</cat><value>1.4944932</value></relativerisk><relativerisk><age>40</age><sex>1</sex><cat>0</cat><value>1.0</value></relativerisk><relativerisk><age>40</age><sex>1</sex><cat>1</cat><value>1.1634408</value></relativerisk><relativerisk><age>40</age><sex>1</sex><cat>2</cat><value>1.4409297</value></relativerisk><relativerisk><age>40</age><sex>1</sex><cat>3</cat><value>1.7529328</value></relativerisk><relativerisk><age>40</age><sex>1</sex><cat>4</cat><value>0.99392897</value></relativerisk><relativerisk><age>40</age><sex>1</sex><cat>5</cat><value>1.1419196</value></relativerisk><relativerisk><age>40</age><sex>1</sex><cat>6</cat><value>1.3884941</value></relativerisk><relativerisk><age>40</age><sex>1</sex><cat>7</cat><value>1.6593908</value></relativerisk><relativerisk><age>41</age><sex>0</sex><cat>0</cat><value>1.0</value></relativerisk><relativerisk><age>41</age><sex>0</sex><cat>1</cat><value>1.1115141</value></relativerisk><relativerisk><age>41</age><sex>0</sex><cat>2</cat><value>1.3289248</value></relativerisk><relativerisk><age>41</age><sex>0</sex><cat>3</cat><value>1.5936884</value></relativerisk><relativerisk><age>41</age><sex>0</sex><cat>4</cat><value>0.99146056</value></relativerisk><relativerisk><age>41</age><sex>0</sex><cat>5</cat><value>1.0915512</value></relativerisk><relativerisk><age>41</age><sex>0</sex><cat>6</cat><value>1.2808083</value></relativerisk><relativerisk><age>41</age><sex>0</sex><cat>7</cat><value>1.4906824</value></relativerisk><relativerisk><age>41</age><sex>1</sex><cat>0</cat><value>1.0</value></relativerisk><relativerisk><age>41</age><sex>1</sex><cat>1</cat><value>1.1595693</value></relativerisk><relativerisk><age>41</age><sex>1</sex><cat>2</cat><value>1.4306647</value></relativerisk><relativerisk><age>41</age><sex>1</sex><cat>3</cat><value>1.7489902</value></relativerisk><relativerisk><age>41</age><sex>1</sex><cat>4</cat><value>0.9937395</value></relativerisk><relativerisk><age>41</age><sex>1</sex><cat>5</cat><value>1.1382085</value></relativerisk><relativerisk><age>41</age><sex>1</sex><cat>6</cat><value>1.3787616</value></relativerisk><relativerisk><age>41</age><sex>1</sex><cat>7</cat><value>1.6576427</value></relativerisk><relativerisk><age>42</age><sex>0</sex><cat>0</cat><value>1.0</value></relativerisk><relativerisk><age>42</age><sex>0</sex><cat>1</cat><value>1.1119602</value></relativerisk><relativerisk><age>42</age><sex>0</sex><cat>2</cat><value>1.3265</value></relativerisk><relativerisk><age>42</age><sex>0</sex><cat>3</cat><value>1.591073</value></relativerisk><relativerisk><age>42</age><sex>0</sex><cat>4</cat><value>0.9914584</value></relativerisk><relativerisk><age>42</age><sex>0</sex><cat>5</cat><value>1.091964</value></relativerisk><relativerisk><age>42</age><sex>0</sex><cat>6</cat><value>1.2789223</value></relativerisk><relativerisk><age>42</age><sex>0</sex><cat>7</cat><value>1.4901911</value></relativerisk><relativerisk><age>42</age><sex>1</sex><cat>0</cat><value>1.0</value></relativerisk><relativerisk><age>42</age><sex>1</sex><cat>1</cat><value>1.1559408</value></relativerisk><relativerisk><age>42</age><sex>1</sex><cat>2</cat><value>1.4271736</value></relativerisk><relativerisk><age>42</age><sex>1</sex><cat>3</cat><value>1.7439108</value></relativerisk><relativerisk><age>42</age><sex>1</sex><cat>4</cat><value>0.9935674</value></relativerisk><relativerisk><age>42</age><sex>1</sex><cat>5</cat><value>1.1347567</value></relativerisk><relativerisk><age>42</age><sex>1</sex><cat>6</cat><value>1.3753856</value></relativerisk><relativerisk><age>42</age><sex>1</sex><cat>7</cat><value>1.652948</value></relativerisk><relativerisk><age>43</age><sex>0</sex><cat>0</cat><value>1.0</value></relativerisk><relativerisk><age>43</age><sex>0</sex><cat>1</cat><value>1.112919</value></relativerisk><relativerisk><age>43</age><sex>0</sex><cat>2</cat><value>1.3256361</value></relativerisk><relativerisk><age>43</age><sex>0</sex><cat>3</cat><value>1.5903622</value></relativerisk><relativerisk><age>43</age><sex>0</sex><cat>4</cat><value>0.9914884</value></relativerisk><relativerisk><age>43</age><sex>0</sex><cat>5</cat><value>1.0929033</value></relativerisk><relativerisk><age>43</age><sex>0</sex><cat>6</cat><value>1.2781781</value></relativerisk><relativerisk><age>43</age><sex>0</sex><cat>7</cat><value>1.4911741</value></relativerisk><relativerisk><age>43</age><sex>1</sex><cat>0</cat><value>1.0</value></relativerisk><relativerisk><age>43</age><sex>1</sex><cat>1</cat><value>1.1526338</value></relativerisk><relativerisk><age>43</age><sex>1</sex><cat>2</cat><value>1.4200515</value></relativerisk><relativerisk><age>43</age><sex>1</sex><cat>3</cat><value>1.7403463</value></relativerisk><relativerisk><age>43</age><sex>1</sex><cat>4</cat><value>0.9933556</value></relativerisk><relativerisk><age>43</age><sex>1</sex><cat>5</cat><value>1.1315166</value></relativerisk><relativerisk><age>43</age><sex>1</sex><cat>6</cat><value>1.3683808</value></relativerisk><relativerisk><age>43</age><sex>1</sex><cat>7</cat><value>1.650783</value></relativerisk><relativerisk><age>44</age><sex>0</sex><cat>0</cat><value>1.0</value></relativerisk><relativerisk><age>44</age><sex>0</sex><cat>1</cat><value>1.1088563</value></relativerisk><relativerisk><age>44</age><sex>0</sex><cat>2</cat><value>1.3067182</value></relativerisk><relativerisk><age>44</age><sex>0</sex><cat>3</cat><value>1.5481597</value></relativerisk><relativerisk><age>44</age><sex>0</sex><cat>4</cat><value>0.9918313</value></relativerisk><relativerisk><age>44</age><sex>0</sex><cat>5</cat><value>1.0897673</value></relativerisk><relativerisk><age>44</age><sex>0</sex><cat>6</cat><value>1.262791</value></relativerisk><relativerisk><age>44</age><sex>0</sex><cat>7</cat><value>1.4608002</value></relativerisk><relativerisk><age>44</age><sex>1</sex><cat>0</cat><value>1.0</value></relativerisk><relativerisk><age>44</age><sex>1</sex><cat>1</cat><value>1.1509165</value></relativerisk><relativerisk><age>44</age><sex>1</sex><cat>2</cat><value>1.4202925</value></relativerisk><relativerisk><age>44</age><sex>1</sex><cat>3</cat><value>1.751194</value></relativerisk><relativerisk><age>44</age><sex>1</sex><cat>4</cat><value>0.9930858</value></relativerisk><relativerisk><age>44</age><sex>1</sex><cat>5</cat><value>1.1296308</value></relativerisk><relativerisk><age>44</age><sex>1</sex><cat>6</cat><value>1.3677593</value></relativerisk><relativerisk><age>44</age><sex>1</sex><cat>7</cat><value>1.6596667</value></relativerisk><relativerisk><age>45</age><sex>0</sex><cat>0</cat><value>1.0</value></relativerisk><relativerisk><age>45</age><sex>0</sex><cat>1</cat><value>1.0904404</value></relativerisk><relativerisk><age>45</age><sex>0</sex><cat>2</cat><value>1.2452768</value></relativerisk><relativerisk><age>45</age><sex>0</sex><cat>3</cat><value>1.4258318</value></relativerisk><relativerisk><age>45</age><sex>0</sex><cat>4</cat><value>0.9931839</value></relativerisk><relativerisk><age>45</age><sex>0</sex><cat>5</cat><value>1.0748186</value></relativerisk><relativerisk><age>45</age><sex>0</sex><cat>6</cat><value>1.2113599</value></relativerisk><relativerisk><age>45</age><sex>0</sex><cat>7</cat><value>1.3630519</value></relativerisk><relativerisk><age>45</age><sex>1</sex><cat>0</cat><value>1.0</value></relativerisk><relativerisk><age>45</age><sex>1</sex><cat>1</cat><value>1.121548</value></relativerisk><relativerisk><age>45</age><sex>1</sex><cat>2</cat><value>1.3340284</value></relativerisk><relativerisk><age>45</age><sex>1</sex><cat>3</cat><value>1.5858263</value></relativerisk><relativerisk><age>45</age><sex>1</sex><cat>4</cat><value>0.9940288</value></relativerisk><relativerisk><age>45</age><sex>1</sex><cat>5</cat><value>1.1043227</value></relativerisk><relativerisk><age>45</age><sex>1</sex><cat>6</cat><value>1.2935112</value></relativerisk><relativerisk><age>45</age><sex>1</sex><cat>7</cat><value>1.5183563</value></relativerisk><relativerisk><age>46</age><sex>0</sex><cat>0</cat><value>1.0</value></relativerisk><relativerisk><age>46</age><sex>0</sex><cat>1</cat><value>1.0882533</value></relativerisk><relativerisk><age>46</age><sex>0</sex><cat>2</cat><value>1.2333618</value></relativerisk><relativerisk><age>46</age><sex>0</sex><cat>3</cat><value>1.3989155</value></relativerisk><relativerisk><age>46</age><sex>0</sex><cat>4</cat><value>0.9934062</value></relativerisk><relativerisk><age>46</age><sex>0</sex><cat>5</cat><value>1.0732027</value></relativerisk><relativerisk><age>46</age><sex>0</sex><cat>6</cat><value>1.2015594</value></relativerisk><relativerisk><age>46</age><sex>0</sex><cat>7</cat><value>1.3439136</value></relativerisk><relativerisk><age>46</age><sex>1</sex><cat>0</cat><value>1.0</value></relativerisk><relativerisk><age>46</age><sex>1</sex><cat>1</cat><value>1.1208256</value></relativerisk><relativerisk><age>46</age><sex>1</sex><cat>2</cat><value>1.3372216</value></relativerisk><relativerisk><age>46</age><sex>1</sex><cat>3</cat><value>1.6008723</value></relativerisk><relativerisk><age>46</age><sex>1</sex><cat>4</cat><value>0.9937819</value></relativerisk><relativerisk><age>46</age><sex>1</sex><cat>5</cat><value>1.1033419</value></relativerisk><relativerisk><age>46</age><sex>1</sex><cat>6</cat><value>1.2958304</value></relativerisk><relativerisk><age>46</age><sex>1</sex><cat>7</cat><value>1.5304707</value></relativerisk><relativerisk><age>47</age><sex>0</sex><cat>0</cat><value>1.0</value></relativerisk><relativerisk><age>47</age><sex>0</sex><cat>1</cat><value>1.0913459</value></relativerisk><relativerisk><age>47</age><sex>0</sex><cat>2</cat><value>1.2397614</value></relativerisk><relativerisk><age>47</age><sex>0</sex><cat>3</cat><value>1.4159974</value></relativerisk><relativerisk><age>47</age><sex>0</sex><cat>4</cat><value>0.99328685</value></relativerisk><relativerisk><age>47</age><sex>0</sex><cat>5</cat><value>1.075864</value></relativerisk><relativerisk><age>47</age><sex>0</sex><cat>6</cat><value>1.2068319</value></relativerisk><relativerisk><age>47</age><sex>0</sex><cat>7</cat><value>1.3579516</value></relativerisk><relativerisk><age>47</age><sex>1</sex><cat>0</cat><value>1.0</value></relativerisk><relativerisk><age>47</age><sex>1</sex><cat>1</cat><value>1.1178545</value></relativerisk><relativerisk><age>47</age><sex>1</sex><cat>2</cat><value>1.3318996</value></relativerisk><relativerisk><age>47</age><sex>1</sex><cat>3</cat><value>1.59588</value></relativerisk><relativerisk><age>47</age><sex>1</sex><cat>4</cat><value>0.9936432</value></relativerisk><relativerisk><age>47</age><sex>1</sex><cat>5</cat><value>1.1005162</value></relativerisk><relativerisk><age>47</age><sex>1</sex><cat>6</cat><value>1.2910143</value></relativerisk><relativerisk><age>47</age><sex>1</sex><cat>7</cat><value>1.525535</value></relativerisk><relativerisk><age>48</age><sex>0</sex><cat>0</cat><value>1.0</value></relativerisk><relativerisk><age>48</age><sex>0</sex><cat>1</cat><value>1.092987</value></relativerisk><relativerisk><age>48</age><sex>0</sex><cat>2</cat><value>1.2407459</value></relativerisk><relativerisk><age>48</age><sex>0</sex><cat>3</cat><value>1.4199502</value></relativerisk><relativerisk><age>48</age><sex>0</sex><cat>4</cat><value>0.9932643</value></relativerisk><relativerisk><age>48</age><sex>0</sex><cat>5</cat><value>1.0773395</value></relativerisk><relativerisk><age>48</age><sex>0</sex><cat>6</cat><value>1.2076993</value></relativerisk><relativerisk><age>48</age><sex>0</sex><cat>7</cat><value>1.3615571</value></relativerisk><relativerisk><age>48</age><sex>1</sex><cat>0</cat><value>1.0</value></relativerisk><relativerisk><age>48</age><sex>1</sex><cat>1</cat><value>1.1157647</value></relativerisk><relativerisk><age>48</age><sex>1</sex><cat>2</cat><value>1.3297647</value></relativerisk><relativerisk><age>48</age><sex>1</sex><cat>3</cat><value>1.5970706</value></relativerisk><relativerisk><age>48</age><sex>1</sex><cat>4</cat><value>0.993489</value></relativerisk><relativerisk><age>48</age><sex>1</sex><cat>5</cat><value>1.0984536</value></relativerisk><relativerisk><age>48</age><sex>1</sex><cat>6</cat><value>1.2890161</value></relativerisk><relativerisk><age>48</age><sex>1</sex><cat>7</cat><value>1.5258027</value></relativerisk><relativerisk><age>49</age><sex>0</sex><cat>0</cat><value>1.0</value></relativerisk><relativerisk><age>49</age><sex>0</sex><cat>1</cat><value>1.0922439</value></relativerisk><relativerisk><age>49</age><sex>0</sex><cat>2</cat><value>1.2339557</value></relativerisk><relativerisk><age>49</age><sex>0</sex><cat>3</cat><value>1.407017</value></relativerisk><relativerisk><age>49</age><sex>0</sex><cat>4</cat><value>0.99343204</value></relativerisk><relativerisk><age>49</age><sex>0</sex><cat>5</cat><value>1.0769027</value></relativerisk><relativerisk><age>49</age><sex>0</sex><cat>6</cat><value>1.2022936</value></relativerisk><relativerisk><age>49</age><sex>0</sex><cat>7</cat><value>1.3517122</value></relativerisk><relativerisk><age>49</age><sex>1</sex><cat>0</cat><value>1.0</value></relativerisk><relativerisk><age>49</age><sex>1</sex><cat>1</cat><value>1.1134727</value></relativerisk><relativerisk><age>49</age><sex>1</sex><cat>2</cat><value>1.3247596</value></relativerisk><relativerisk><age>49</age><sex>1</sex><cat>3</cat><value>1.596682</value></relativerisk><relativerisk><age>49</age><sex>1</sex><cat>4</cat><value>0.99333715</value></relativerisk><relativerisk><age>49</age><sex>1</sex><cat>5</cat><value>1.0962157</value></relativerisk><relativerisk><age>49</age><sex>1</sex><cat>6</cat><value>1.2845489</value></relativerisk><relativerisk><age>49</age><sex>1</sex><cat>7</cat><value>1.5241213</value></relativerisk><relativerisk><age>50</age><sex>0</sex><cat>0</cat><value>1.0</value></relativerisk><relativerisk><age>50</age><sex>0</sex><cat>1</cat><value>1.0703883</value></relativerisk><relativerisk><age>50</age><sex>0</sex><cat>2</cat><value>1.1687199</value></relativerisk><relativerisk><age>50</age><sex>0</sex><cat>3</cat><value>1.2740275</value></relativerisk><relativerisk><age>50</age><sex>0</sex><cat>4</cat><value>0.99484676</value></relativerisk><relativerisk><age>50</age><sex>0</sex><cat>5</cat><value>1.0589836</value></relativerisk><relativerisk><age>50</age><sex>0</sex><cat>6</cat><value>1.1475662</value></relativerisk><relativerisk><age>50</age><sex>0</sex><cat>7</cat><value>1.2435131</value></relativerisk><relativerisk><age>50</age><sex>1</sex><cat>0</cat><value>1.0</value></relativerisk><relativerisk><age>50</age><sex>1</sex><cat>1</cat><value>1.0902232</value></relativerisk><relativerisk><age>50</age><sex>1</sex><cat>2</cat><value>1.254391</value></relativerisk><relativerisk><age>50</age><sex>1</sex><cat>3</cat><value>1.4569854</value></relativerisk><relativerisk><age>50</age><sex>1</sex><cat>4</cat><value>0.99436086</value></relativerisk><relativerisk><age>50</age><sex>1</sex><cat>5</cat><value>1.0765886</value></relativerisk><relativerisk><age>50</age><sex>1</sex><cat>6</cat><value>1.224969</value></relativerisk><relativerisk><age>50</age><sex>1</sex><cat>7</cat><value>1.4071381</value></relativerisk><relativerisk><age>51</age><sex>0</sex><cat>0</cat><value>1.0</value></relativerisk><relativerisk><age>51</age><sex>0</sex><cat>1</cat><value>1.070787</value></relativerisk><relativerisk><age>51</age><sex>0</sex><cat>2</cat><value>1.1669087</value></relativerisk><relativerisk><age>51</age><sex>0</sex><cat>3</cat><value>1.2709259</value></relativerisk><relativerisk><age>51</age><sex>0</sex><cat>4</cat><value>0.994866</value></relativerisk><relativerisk><age>51</age><sex>0</sex><cat>5</cat><value>1.059408</value></relativerisk><relativerisk><age>51</age><sex>0</sex><cat>6</cat><value>1.1460861</value></relativerisk><relativerisk><age>51</age><sex>0</sex><cat>7</cat><value>1.2412941</value></relativerisk><relativerisk><age>51</age><sex>1</sex><cat>0</cat><value>1.0</value></relativerisk><relativerisk><age>51</age><sex>1</sex><cat>1</cat><value>1.0881333</value></relativerisk><relativerisk><age>51</age><sex>1</sex><cat>2</cat><value>1.2482457</value></relativerisk><relativerisk><age>51</age><sex>1</sex><cat>3</cat><value>1.4430907</value></relativerisk><relativerisk><age>51</age><sex>1</sex><cat>4</cat><value>0.9943074</value></relativerisk><relativerisk><age>51</age><sex>1</sex><cat>5</cat><value>1.0746641</value></relativerisk><relativerisk><age>51</age><sex>1</sex><cat>6</cat><value>1.2196442</value></relativerisk><relativerisk><age>51</age><sex>1</sex><cat>7</cat><value>1.3947759</value></relativerisk><relativerisk><age>52</age><sex>0</sex><cat>0</cat><value>1.0</value></relativerisk><relativerisk><age>52</age><sex>0</sex><cat>1</cat><value>1.0678543</value></relativerisk><relativerisk><age>52</age><sex>0</sex><cat>2</cat><value>1.1554735</value></relativerisk><relativerisk><age>52</age><sex>0</sex><cat>3</cat><value>1.2449436</value></relativerisk><relativerisk><age>52</age><sex>0</sex><cat>4</cat><value>0.99509525</value></relativerisk><relativerisk><age>52</age><sex>0</sex><cat>5</cat><value>1.0571404</value></relativerisk><relativerisk><age>52</age><sex>0</sex><cat>6</cat><value>1.1367224</value></relativerisk><relativerisk><age>52</age><sex>0</sex><cat>7</cat><value>1.2209785</value></relativerisk><relativerisk><age>52</age><sex>1</sex><cat>0</cat><value>1.0</value></relativerisk><relativerisk><age>52</age><sex>1</sex><cat>1</cat><value>1.087773</value></relativerisk><relativerisk><age>52</age><sex>1</sex><cat>2</cat><value>1.2482847</value></relativerisk><relativerisk><age>52</age><sex>1</sex><cat>3</cat><value>1.4485906</value></relativerisk><relativerisk><age>52</age><sex>1</sex><cat>4</cat><value>0.99415743</value></relativerisk><relativerisk><age>52</age><sex>1</sex><cat>5</cat><value>1.0741906</value></relativerisk><relativerisk><age>52</age><sex>1</sex><cat>6</cat><value>1.219399</value></relativerisk><relativerisk><age>52</age><sex>1</sex><cat>7</cat><value>1.3988593</value></relativerisk><relativerisk><age>53</age><sex>0</sex><cat>0</cat><value>1.0</value></relativerisk><relativerisk><age>53</age><sex>0</sex><cat>1</cat><value>1.0669154</value></relativerisk><relativerisk><age>53</age><sex>0</sex><cat>2</cat><value>1.1501358</value></relativerisk><relativerisk><age>53</age><sex>0</sex><cat>3</cat><value>1.2331213</value></relativerisk><relativerisk><age>53</age><sex>0</sex><cat>4</cat><value>0.9952098</value></relativerisk><relativerisk><age>53</age><sex>0</sex><cat>5</cat><value>1.0564775</value></relativerisk><relativerisk><age>53</age><sex>0</sex><cat>6</cat><value>1.1323849</value></relativerisk><relativerisk><age>53</age><sex>0</sex><cat>7</cat><value>1.211648</value></relativerisk><relativerisk><age>53</age><sex>1</sex><cat>0</cat><value>1.0</value></relativerisk><relativerisk><age>53</age><sex>1</sex><cat>1</cat><value>1.0846318</value></relativerisk><relativerisk><age>53</age><sex>1</sex><cat>2</cat><value>1.2351516</value></relativerisk><relativerisk><age>53</age><sex>1</sex><cat>3</cat><value>1.418254</value></relativerisk><relativerisk><age>53</age><sex>1</sex><cat>4</cat><value>0.99419725</value></relativerisk><relativerisk><age>53</age><sex>1</sex><cat>5</cat><value>1.0713898</value></relativerisk><relativerisk><age>53</age><sex>1</sex><cat>6</cat><value>1.2080086</value></relativerisk><relativerisk><age>53</age><sex>1</sex><cat>7</cat><value>1.3734685</value></relativerisk><relativerisk><age>54</age><sex>0</sex><cat>0</cat><value>1.0</value></relativerisk><relativerisk><age>54</age><sex>0</sex><cat>1</cat><value>1.0682127</value></relativerisk><relativerisk><age>54</age><sex>0</sex><cat>2</cat><value>1.1517439</value></relativerisk><relativerisk><age>54</age><sex>0</sex><cat>3</cat><value>1.2375785</value></relativerisk><relativerisk><age>54</age><sex>0</sex><cat>4</cat><value>0.9951906</value></relativerisk><relativerisk><age>54</age><sex>0</sex><cat>5</cat><value>1.0576569</value></relativerisk><relativerisk><age>54</age><sex>0</sex><cat>6</cat><value>1.1337855</value></relativerisk><relativerisk><age>54</age><sex>0</sex><cat>7</cat><value>1.2153721</value></relativerisk><relativerisk><age>54</age><sex>1</sex><cat>0</cat><value>1.0</value></relativerisk><relativerisk><age>54</age><sex>1</sex><cat>1</cat><value>1.08385</value></relativerisk><relativerisk><age>54</age><sex>1</sex><cat>2</cat><value>1.2331427</value></relativerisk><relativerisk><age>54</age><sex>1</sex><cat>3</cat><value>1.4183298</value></relativerisk><relativerisk><age>54</age><sex>1</sex><cat>4</cat><value>0.99413234</value></relativerisk><relativerisk><age>54</age><sex>1</sex><cat>5</cat><value>1.0706307</value></relativerisk><relativerisk><age>54</age><sex>1</sex><cat>6</cat><value>1.2060373</value></relativerisk><relativerisk><age>54</age><sex>1</sex><cat>7</cat><value>1.3736525</value></relativerisk><relativerisk><age>55</age><sex>0</sex><cat>0</cat><value>1.0</value></relativerisk><relativerisk><age>55</age><sex>0</sex><cat>1</cat><value>1.0427614</value></relativerisk><relativerisk><age>55</age><sex>0</sex><cat>2</cat><value>1.0843086</value></relativerisk><relativerisk><age>55</age><sex>0</sex><cat>3</cat><value>1.1008255</value></relativerisk><relativerisk><age>55</age><sex>0</sex><cat>4</cat><value>0.99682575</value></relativerisk><relativerisk><age>55</age><sex>0</sex><cat>5</cat><value>1.0365735</value></relativerisk><relativerisk><age>55</age><sex>0</sex><cat>6</cat><value>1.0765926</value></relativerisk><relativerisk><age>55</age><sex>0</sex><cat>7</cat><value>1.1017655</value></relativerisk><relativerisk><age>55</age><sex>1</sex><cat>0</cat><value>1.0</value></relativerisk><relativerisk><age>55</age><sex>1</sex><cat>1</cat><value>1.0625898</value></relativerisk><relativerisk><age>55</age><sex>1</sex><cat>2</cat><value>1.1663594</value></relativerisk><relativerisk><age>55</age><sex>1</sex><cat>3</cat><value>1.2799368</value></relativerisk><relativerisk><age>55</age><sex>1</sex><cat>4</cat><value>0.99545455</value></relativerisk><relativerisk><age>55</age><sex>1</sex><cat>5</cat><value>1.052835</value></relativerisk><relativerisk><age>55</age><sex>1</sex><cat>6</cat><value>1.1479952</value></relativerisk><relativerisk><age>55</age><sex>1</sex><cat>7</cat><value>1.2545699</value></relativerisk><relativerisk><age>56</age><sex>0</sex><cat>0</cat><value>1.0</value></relativerisk><relativerisk><age>56</age><sex>0</sex><cat>1</cat><value>1.0406045</value></relativerisk><relativerisk><age>56</age><sex>0</sex><cat>2</cat><value>1.0773017</value></relativerisk><relativerisk><age>56</age><sex>0</sex><cat>3</cat><value>1.08441</value></relativerisk><relativerisk><age>56</age><sex>0</sex><cat>4</cat><value>0.99699736</value></relativerisk><relativerisk><age>56</age><sex>0</sex><cat>5</cat><value>1.0348572</value></relativerisk><relativerisk><age>56</age><sex>0</sex><cat>6</cat><value>1.070811</value></relativerisk><relativerisk><age>56</age><sex>0</sex><cat>7</cat><value>1.0888155</value></relativerisk><relativerisk><age>56</age><sex>1</sex><cat>0</cat><value>1.0</value></relativerisk><relativerisk><age>56</age><sex>1</sex><cat>1</cat><value>1.0601438</value></relativerisk><relativerisk><age>56</age><sex>1</sex><cat>2</cat><value>1.1569406</value></relativerisk><relativerisk><age>56</age><sex>1</sex><cat>3</cat><value>1.2587342</value></relativerisk><relativerisk><age>56</age><sex>1</sex><cat>4</cat><value>0.9955565</value></relativerisk><relativerisk><age>56</age><sex>1</sex><cat>5</cat><value>1.0507631</value></relativerisk><relativerisk><age>56</age><sex>1</sex><cat>6</cat><value>1.1398593</value></relativerisk><relativerisk><age>56</age><sex>1</sex><cat>7</cat><value>1.2370557</value></relativerisk><relativerisk><age>57</age><sex>0</sex><cat>0</cat><value>1.0</value></relativerisk><relativerisk><age>57</age><sex>0</sex><cat>1</cat><value>1.0376071</value></relativerisk><relativerisk><age>57</age><sex>0</sex><cat>2</cat><value>1.0681896</value></relativerisk><relativerisk><age>57</age><sex>0</sex><cat>3</cat><value>1.0636346</value></relativerisk><relativerisk><age>57</age><sex>0</sex><cat>4</cat><value>0.99717605</value></relativerisk><relativerisk><age>57</age><sex>0</sex><cat>5</cat><value>1.0324287</value></relativerisk><relativerisk><age>57</age><sex>0</sex><cat>6</cat><value>1.0632187</value></relativerisk><relativerisk><age>57</age><sex>0</sex><cat>7</cat><value>1.0720588</value></relativerisk><relativerisk><age>57</age><sex>1</sex><cat>0</cat><value>1.0</value></relativerisk><relativerisk><age>57</age><sex>1</sex><cat>1</cat><value>1.060547</value></relativerisk><relativerisk><age>57</age><sex>1</sex><cat>2</cat><value>1.1573317</value></relativerisk><relativerisk><age>57</age><sex>1</sex><cat>3</cat><value>1.2615633</value></relativerisk><relativerisk><age>57</age><sex>1</sex><cat>4</cat><value>0.9954894</value></relativerisk><relativerisk><age>57</age><sex>1</sex><cat>5</cat><value>1.0510426</value></relativerisk><relativerisk><age>57</age><sex>1</sex><cat>6</cat><value>1.1401082</value></relativerisk><relativerisk><age>57</age><sex>1</sex><cat>7</cat><value>1.2391498</value></relativerisk><relativerisk><age>58</age><sex>0</sex><cat>0</cat><value>1.0</value></relativerisk><relativerisk><age>58</age><sex>0</sex><cat>1</cat><value>1.0381842</value></relativerisk><relativerisk><age>58</age><sex>0</sex><cat>2</cat><value>1.0690649</value></relativerisk><relativerisk><age>58</age><sex>0</sex><cat>3</cat><value>1.0658168</value></relativerisk><relativerisk><age>58</age><sex>0</sex><cat>4</cat><value>0.99717194</value></relativerisk><relativerisk><age>58</age><sex>0</sex><cat>5</cat><value>1.0329643</value></relativerisk><relativerisk><age>58</age><sex>0</sex><cat>6</cat><value>1.0639647</value></relativerisk><relativerisk><age>58</age><sex>0</sex><cat>7</cat><value>1.0737547</value></relativerisk><relativerisk><age>58</age><sex>1</sex><cat>0</cat><value>1.0</value></relativerisk><relativerisk><age>58</age><sex>1</sex><cat>1</cat><value>1.0586238</value></relativerisk><relativerisk><age>58</age><sex>1</sex><cat>2</cat><value>1.1498742</value></relativerisk><relativerisk><age>58</age><sex>1</sex><cat>3</cat><value>1.2451653</value></relativerisk><relativerisk><age>58</age><sex>1</sex><cat>4</cat><value>0.9955667</value></relativerisk><relativerisk><age>58</age><sex>1</sex><cat>5</cat><value>1.0494244</value></relativerisk><relativerisk><age>58</age><sex>1</sex><cat>6</cat><value>1.1337645</value></relativerisk><relativerisk><age>58</age><sex>1</sex><cat>7</cat><value>1.2255951</value></relativerisk><relativerisk><age>59</age><sex>0</sex><cat>0</cat><value>1.0</value></relativerisk><relativerisk><age>59</age><sex>0</sex><cat>1</cat><value>1.0359045</value></relativerisk><relativerisk><age>59</age><sex>0</sex><cat>2</cat><value>1.0623757</value></relativerisk><relativerisk><age>59</age><sex>0</sex><cat>3</cat><value>1.0504028</value></relativerisk><relativerisk><age>59</age><sex>0</sex><cat>4</cat><value>0.99734694</value></relativerisk><relativerisk><age>59</age><sex>0</sex><cat>5</cat><value>1.0311142</value></relativerisk><relativerisk><age>59</age><sex>0</sex><cat>6</cat><value>1.0583957</value></relativerisk><relativerisk><age>59</age><sex>0</sex><cat>7</cat><value>1.0613381</value></relativerisk><relativerisk><age>59</age><sex>1</sex><cat>0</cat><value>1.0</value></relativerisk><relativerisk><age>59</age><sex>1</sex><cat>1</cat><value>1.0560358</value></relativerisk><relativerisk><age>59</age><sex>1</sex><cat>2</cat><value>1.1393998</value></relativerisk><relativerisk><age>59</age><sex>1</sex><cat>3</cat><value>1.2195836</value></relativerisk><relativerisk><age>59</age><sex>1</sex><cat>4</cat><value>0.99571</value></relativerisk><relativerisk><age>59</age><sex>1</sex><cat>5</cat><value>1.0473051</value></relativerisk><relativerisk><age>59</age><sex>1</sex><cat>6</cat><value>1.1248257</value></relativerisk><relativerisk><age>59</age><sex>1</sex><cat>7</cat><value>1.2042925</value></relativerisk><relativerisk><age>60</age><sex>0</sex><cat>0</cat><value>1.0</value></relativerisk><relativerisk><age>60</age><sex>0</sex><cat>1</cat><value>1.0129104</value></relativerisk><relativerisk><age>60</age><sex>0</sex><cat>2</cat><value>1.0078369</value></relativerisk><relativerisk><age>60</age><sex>0</sex><cat>3</cat><value>0.9459739</value></relativerisk><relativerisk><age>60</age><sex>0</sex><cat>4</cat><value>0.99875665</value></relativerisk><relativerisk><age>60</age><sex>0</sex><cat>5</cat><value>1.0118102</value></relativerisk><relativerisk><age>60</age><sex>0</sex><cat>6</cat><value>1.011409</value></relativerisk><relativerisk><age>60</age><sex>0</sex><cat>7</cat><value>0.97227895</value></relativerisk><relativerisk><age>60</age><sex>1</sex><cat>0</cat><value>1.0</value></relativerisk><relativerisk><age>60</age><sex>1</sex><cat>1</cat><value>1.0354973</value></relativerisk><relativerisk><age>60</age><sex>1</sex><cat>2</cat><value>1.080025</value></relativerisk><relativerisk><age>60</age><sex>1</sex><cat>3</cat><value>1.1004223</value></relativerisk><relativerisk><age>60</age><sex>1</sex><cat>4</cat><value>0.9971565</value></relativerisk><relativerisk><age>60</age><sex>1</sex><cat>5</cat><value>1.0301809</value></relativerisk><relativerisk><age>60</age><sex>1</sex><cat>6</cat><value>1.0731678</value></relativerisk><relativerisk><age>60</age><sex>1</sex><cat>7</cat><value>1.1007562</value></relativerisk><relativerisk><age>61</age><sex>0</sex><cat>0</cat><value>1.0</value></relativerisk><relativerisk><age>61</age><sex>0</sex><cat>1</cat><value>1.0161623</value></relativerisk><relativerisk><age>61</age><sex>0</sex><cat>2</cat><value>1.016562</value></relativerisk><relativerisk><age>61</age><sex>0</sex><cat>3</cat><value>0.9662312</value></relativerisk><relativerisk><age>61</age><sex>0</sex><cat>4</cat><value>0.998596</value></relativerisk><relativerisk><age>61</age><sex>0</sex><cat>5</cat><value>1.0145121</value></relativerisk><relativerisk><age>61</age><sex>0</sex><cat>6</cat><value>1.0186774</value></relativerisk><relativerisk><age>61</age><sex>0</sex><cat>7</cat><value>0.9884057</value></relativerisk><relativerisk><age>61</age><sex>1</sex><cat>0</cat><value>1.0</value></relativerisk><relativerisk><age>61</age><sex>1</sex><cat>1</cat><value>1.0349268</value></relativerisk><relativerisk><age>61</age><sex>1</sex><cat>2</cat><value>1.0772438</value></relativerisk><relativerisk><age>61</age><sex>1</sex><cat>3</cat><value>1.0945362</value></relativerisk><relativerisk><age>61</age><sex>1</sex><cat>4</cat><value>0.9971877</value></relativerisk><relativerisk><age>61</age><sex>1</sex><cat>5</cat><value>1.0297202</value></relativerisk><relativerisk><age>61</age><sex>1</sex><cat>6</cat><value>1.070749</value></relativerisk><relativerisk><age>61</age><sex>1</sex><cat>7</cat><value>1.0956721</value></relativerisk><relativerisk><age>62</age><sex>0</sex><cat>0</cat><value>1.0</value></relativerisk><relativerisk><age>62</age><sex>0</sex><cat>1</cat><value>1.0146425</value></relativerisk><relativerisk><age>62</age><sex>0</sex><cat>2</cat><value>1.0124499</value></relativerisk><relativerisk><age>62</age><sex>0</sex><cat>3</cat><value>0.9564602</value></relativerisk><relativerisk><age>62</age><sex>0</sex><cat>4</cat><value>0.99869645</value></relativerisk><relativerisk><age>62</age><sex>0</sex><cat>5</cat><value>1.0132675</value></relativerisk><relativerisk><age>62</age><sex>0</sex><cat>6</cat><value>1.0152212</value></relativerisk><relativerisk><age>62</age><sex>0</sex><cat>7</cat><value>0.98041195</value></relativerisk><relativerisk><age>62</age><sex>1</sex><cat>0</cat><value>1.0</value></relativerisk><relativerisk><age>62</age><sex>1</sex><cat>1</cat><value>1.0297011</value></relativerisk><relativerisk><age>62</age><sex>1</sex><cat>2</cat><value>1.0594283</value></relativerisk><relativerisk><age>62</age><sex>1</sex><cat>3</cat><value>1.0507816</value></relativerisk><relativerisk><age>62</age><sex>1</sex><cat>4</cat><value>0.99751735</value></relativerisk><relativerisk><age>62</age><sex>1</sex><cat>5</cat><value>1.025444</value></relativerisk><relativerisk><age>62</age><sex>1</sex><cat>6</cat><value>1.0556574</value></relativerisk><relativerisk><age>62</age><sex>1</sex><cat>7</cat><value>1.0593393</value></relativerisk><relativerisk><age>63</age><sex>0</sex><cat>0</cat><value>1.0</value></relativerisk><relativerisk><age>63</age><sex>0</sex><cat>1</cat><value>1.007861</value></relativerisk><relativerisk><age>63</age><sex>0</sex><cat>2</cat><value>0.9945278</value></relativerisk><relativerisk><age>63</age><sex>0</sex><cat>3</cat><value>0.91473633</value></relativerisk><relativerisk><age>63</age><sex>0</sex><cat>4</cat><value>0.9990378</value></relativerisk><relativerisk><age>63</age><sex>0</sex><cat>5</cat><value>1.0076479</value></relativerisk><relativerisk><age>63</age><sex>0</sex><cat>6</cat><value>1.0001706</value></relativerisk><relativerisk><age>63</age><sex>0</sex><cat>7</cat><value>0.9465068</value></relativerisk><relativerisk><age>63</age><sex>1</sex><cat>0</cat><value>1.0</value></relativerisk><relativerisk><age>63</age><sex>1</sex><cat>1</cat><value>1.0294031</value></relativerisk><relativerisk><age>63</age><sex>1</sex><cat>2</cat><value>1.0577953</value></relativerisk><relativerisk><age>63</age><sex>1</sex><cat>3</cat><value>1.0464913</value></relativerisk><relativerisk><age>63</age><sex>1</sex><cat>4</cat><value>0.9975478</value></relativerisk><relativerisk><age>63</age><sex>1</sex><cat>5</cat><value>1.0252308</value></relativerisk><relativerisk><age>63</age><sex>1</sex><cat>6</cat><value>1.0542823</value></relativerisk><relativerisk><age>63</age><sex>1</sex><cat>7</cat><value>1.0558648</value></relativerisk><relativerisk><age>64</age><sex>0</sex><cat>0</cat><value>1.0</value></relativerisk><relativerisk><age>64</age><sex>0</sex><cat>1</cat><value>1.0079415</value></relativerisk><relativerisk><age>64</age><sex>0</sex><cat>2</cat><value>0.9948864</value></relativerisk><relativerisk><age>64</age><sex>0</sex><cat>3</cat><value>0.9156147</value></relativerisk><relativerisk><age>64</age><sex>0</sex><cat>4</cat><value>0.9990618</value></relativerisk><relativerisk><age>64</age><sex>0</sex><cat>5</cat><value>1.007713</value></relativerisk><relativerisk><age>64</age><sex>0</sex><cat>6</cat><value>1.0004231</value></relativerisk><relativerisk><age>64</age><sex>0</sex><cat>7</cat><value>0.9469544</value></relativerisk><relativerisk><age>64</age><sex>1</sex><cat>0</cat><value>1.0</value></relativerisk><relativerisk><age>64</age><sex>1</sex><cat>1</cat><value>1.0283313</value></relativerisk><relativerisk><age>64</age><sex>1</sex><cat>2</cat><value>1.0538785</value></relativerisk><relativerisk><age>64</age><sex>1</sex><cat>3</cat><value>1.037721</value></relativerisk><relativerisk><age>64</age><sex>1</sex><cat>4</cat><value>0.9976092</value></relativerisk><relativerisk><age>64</age><sex>1</sex><cat>5</cat><value>1.0243605</value></relativerisk><relativerisk><age>64</age><sex>1</sex><cat>6</cat><value>1.0509067</value></relativerisk><relativerisk><age>64</age><sex>1</sex><cat>7</cat><value>1.0484017</value></relativerisk><relativerisk><age>65</age><sex>0</sex><cat>0</cat><value>1.0</value></relativerisk><relativerisk><age>65</age><sex>0</sex><cat>1</cat><value>0.9848931</value></relativerisk><relativerisk><age>65</age><sex>0</sex><cat>2</cat><value>0.9426214</value></relativerisk><relativerisk><age>65</age><sex>0</sex><cat>3</cat><value>0.81834817</value></relativerisk><relativerisk><age>65</age><sex>0</sex><cat>4</cat><value>1.000428</value></relativerisk><relativerisk><age>65</age><sex>0</sex><cat>5</cat><value>0.98822725</value></relativerisk><relativerisk><age>65</age><sex>0</sex><cat>6</cat><value>0.9549481</value></relativerisk><relativerisk><age>65</age><sex>0</sex><cat>7</cat><value>0.86246616</value></relativerisk><relativerisk><age>65</age><sex>1</sex><cat>0</cat><value>1.0</value></relativerisk><relativerisk><age>65</age><sex>1</sex><cat>1</cat><value>1.0016772</value></relativerisk><relativerisk><age>65</age><sex>1</sex><cat>2</cat><value>0.9809844</value></relativerisk><relativerisk><age>65</age><sex>1</sex><cat>3</cat><value>0.8860703</value></relativerisk><relativerisk><age>65</age><sex>1</sex><cat>4</cat><value>0.99947375</value></relativerisk><relativerisk><age>65</age><sex>1</sex><cat>5</cat><value>1.0021329</value></relativerisk><relativerisk><age>65</age><sex>1</sex><cat>6</cat><value>0.9876004</value></relativerisk><relativerisk><age>65</age><sex>1</sex><cat>7</cat><value>0.9171741</value></relativerisk><relativerisk><age>66</age><sex>0</sex><cat>0</cat><value>1.0</value></relativerisk><relativerisk><age>66</age><sex>0</sex><cat>1</cat><value>0.98087853</value></relativerisk><relativerisk><age>66</age><sex>0</sex><cat>2</cat><value>0.932291</value></relativerisk><relativerisk><age>66</age><sex>0</sex><cat>3</cat><value>0.7945977</value></relativerisk><relativerisk><age>66</age><sex>0</sex><cat>4</cat><value>1.000643</value></relativerisk><relativerisk><age>66</age><sex>0</sex><cat>5</cat><value>0.98488164</value></relativerisk><relativerisk><age>66</age><sex>0</sex><cat>6</cat><value>0.9461899</value></relativerisk><relativerisk><age>66</age><sex>0</sex><cat>7</cat><value>0.84271646</value></relativerisk><relativerisk><age>66</age><sex>1</sex><cat>0</cat><value>1.0</value></relativerisk><relativerisk><age>66</age><sex>1</sex><cat>1</cat><value>0.9989398</value></relativerisk><relativerisk><age>66</age><sex>1</sex><cat>2</cat><value>0.97288704</value></relativerisk><relativerisk><age>66</age><sex>1</sex><cat>3</cat><value>0.8655613</value></relativerisk><relativerisk><age>66</age><sex>1</sex><cat>4</cat><value>0.9996462</value></relativerisk><relativerisk><age>66</age><sex>1</sex><cat>5</cat><value>0.9998844</value></relativerisk><relativerisk><age>66</age><sex>1</sex><cat>6</cat><value>0.98070383</value></relativerisk><relativerisk><age>66</age><sex>1</sex><cat>7</cat><value>0.89997065</value></relativerisk><relativerisk><age>67</age><sex>0</sex><cat>0</cat><value>1.0</value></relativerisk><relativerisk><age>67</age><sex>0</sex><cat>1</cat><value>0.98174727</value></relativerisk><relativerisk><age>67</age><sex>0</sex><cat>2</cat><value>0.9346569</value></relativerisk><relativerisk><age>67</age><sex>0</sex><cat>3</cat><value>0.7999123</value></relativerisk><relativerisk><age>67</age><sex>0</sex><cat>4</cat><value>1.0005978</value></relativerisk><relativerisk><age>67</age><sex>0</sex><cat>5</cat><value>0.9855935</value></relativerisk><relativerisk><age>67</age><sex>0</sex><cat>6</cat><value>0.9481147</value></relativerisk><relativerisk><age>67</age><sex>0</sex><cat>7</cat><value>0.8465896</value></relativerisk><relativerisk><age>67</age><sex>1</sex><cat>0</cat><value>1.0</value></relativerisk><relativerisk><age>67</age><sex>1</sex><cat>1</cat><value>0.99818456</value></relativerisk><relativerisk><age>67</age><sex>1</sex><cat>2</cat><value>0.9709297</value></relativerisk><relativerisk><age>67</age><sex>1</sex><cat>3</cat><value>0.8622521</value></relativerisk><relativerisk><age>67</age><sex>1</sex><cat>4</cat><value>0.9996897</value></relativerisk><relativerisk><age>67</age><sex>1</sex><cat>5</cat><value>0.9992717</value></relativerisk><relativerisk><age>67</age><sex>1</sex><cat>6</cat><value>0.97903514</value></relativerisk><relativerisk><age>67</age><sex>1</sex><cat>7</cat><value>0.8970335</value></relativerisk><relativerisk><age>68</age><sex>0</sex><cat>0</cat><value>1.0</value></relativerisk><relativerisk><age>68</age><sex>0</sex><cat>1</cat><value>0.9813509</value></relativerisk><relativerisk><age>68</age><sex>0</sex><cat>2</cat><value>0.93352455</value></relativerisk><relativerisk><age>68</age><sex>0</sex><cat>3</cat><value>0.7964131</value></relativerisk><relativerisk><age>68</age><sex>0</sex><cat>4</cat><value>1.0006168</value></relativerisk><relativerisk><age>68</age><sex>0</sex><cat>5</cat><value>0.9852473</value></relativerisk><relativerisk><age>68</age><sex>0</sex><cat>6</cat><value>0.9470792</value></relativerisk><relativerisk><age>68</age><sex>0</sex><cat>7</cat><value>0.84355223</value></relativerisk><relativerisk><age>68</age><sex>1</sex><cat>0</cat><value>1.0</value></relativerisk><relativerisk><age>68</age><sex>1</sex><cat>1</cat><value>0.9950951</value></relativerisk><relativerisk><age>68</age><sex>1</sex><cat>2</cat><value>0.96199375</value></relativerisk><relativerisk><age>68</age><sex>1</sex><cat>3</cat><value>0.83863455</value></relativerisk><relativerisk><age>68</age><sex>1</sex><cat>4</cat><value>0.9998826</value></relativerisk><relativerisk><age>68</age><sex>1</sex><cat>5</cat><value>0.9967285</value></relativerisk><relativerisk><age>68</age><sex>1</sex><cat>6</cat><value>0.971427</value></relativerisk><relativerisk><age>68</age><sex>1</sex><cat>7</cat><value>0.87736565</value></relativerisk><relativerisk><age>69</age><sex>0</sex><cat>0</cat><value>1.0</value></relativerisk><relativerisk><age>69</age><sex>0</sex><cat>1</cat><value>0.98273623</value></relativerisk><relativerisk><age>69</age><sex>0</sex><cat>2</cat><value>0.93715125</value></relativerisk><relativerisk><age>69</age><sex>0</sex><cat>3</cat><value>0.8047268</value></relativerisk><relativerisk><age>69</age><sex>0</sex><cat>4</cat><value>1.0005623</value></relativerisk><relativerisk><age>69</age><sex>0</sex><cat>5</cat><value>0.9863979</value></relativerisk><relativerisk><age>69</age><sex>0</sex><cat>6</cat><value>0.95007145</value></relativerisk><relativerisk><age>69</age><sex>0</sex><cat>7</cat><value>0.85000217</value></relativerisk><relativerisk><age>69</age><sex>1</sex><cat>0</cat><value>1.0</value></relativerisk><relativerisk><age>69</age><sex>1</sex><cat>1</cat><value>0.99178946</value></relativerisk><relativerisk><age>69</age><sex>1</sex><cat>2</cat><value>0.9524783</value></relativerisk><relativerisk><age>69</age><sex>1</sex><cat>3</cat><value>0.8153463</value></relativerisk><relativerisk><age>69</age><sex>1</sex><cat>4</cat><value>1.0000844</value></relativerisk><relativerisk><age>69</age><sex>1</sex><cat>5</cat><value>0.9940056</value></relativerisk><relativerisk><age>69</age><sex>1</sex><cat>6</cat><value>0.9633505</value></relativerisk><relativerisk><age>69</age><sex>1</sex><cat>7</cat><value>0.8577698</value></relativerisk><relativerisk><age>70</age><sex>0</sex><cat>0</cat><value>1.0</value></relativerisk><relativerisk><age>70</age><sex>0</sex><cat>1</cat><value>0.95970076</value></relativerisk><relativerisk><age>70</age><sex>0</sex><cat>2</cat><value>0.8857484</value></relativerisk><relativerisk><age>70</age><sex>0</sex><cat>3</cat><value>0.7109979</value></relativerisk><relativerisk><age>70</age><sex>0</sex><cat>4</cat><value>1.0019579</value></relativerisk><relativerisk><age>70</age><sex>0</sex><cat>5</cat><value>0.9668157</value></relativerisk><relativerisk><age>70</age><sex>0</sex><cat>6</cat><value>0.9049829</value></relativerisk><relativerisk><age>70</age><sex>0</sex><cat>7</cat><value>0.7672412</value></relativerisk><relativerisk><age>70</age><sex>1</sex><cat>0</cat><value>1.0</value></relativerisk><relativerisk><age>70</age><sex>1</sex><cat>1</cat><value>0.9666122</value></relativerisk><relativerisk><age>70</age><sex>1</sex><cat>2</cat><value>0.889777</value></relativerisk><relativerisk><age>70</age><sex>1</sex><cat>3</cat><value>0.6917062</value></relativerisk><relativerisk><age>70</age><sex>1</sex><cat>4</cat><value>1.0018518</value></relativerisk><relativerisk><age>70</age><sex>1</sex><cat>5</cat><value>0.97284484</value></relativerisk><relativerisk><age>70</age><sex>1</sex><cat>6</cat><value>0.908345</value></relativerisk><relativerisk><age>70</age><sex>1</sex><cat>7</cat><value>0.7488244</value></relativerisk><relativerisk><age>71</age><sex>0</sex><cat>0</cat><value>1.0</value></relativerisk><relativerisk><age>71</age><sex>0</sex><cat>1</cat><value>0.96036565</value></relativerisk><relativerisk><age>71</age><sex>0</sex><cat>2</cat><value>0.8870232</value></relativerisk><relativerisk><age>71</age><sex>0</sex><cat>3</cat><value>0.7130136</value></relativerisk><relativerisk><age>71</age><sex>0</sex><cat>4</cat><value>1.0019479</value></relativerisk><relativerisk><age>71</age><sex>0</sex><cat>5</cat><value>0.9673647</value></relativerisk><relativerisk><age>71</age><sex>0</sex><cat>6</cat><value>0.90596926</value></relativerisk><relativerisk><age>71</age><sex>0</sex><cat>7</cat><value>0.7686153</value></relativerisk><relativerisk><age>71</age><sex>1</sex><cat>0</cat><value>1.0</value></relativerisk><relativerisk><age>71</age><sex>1</sex><cat>1</cat><value>0.968239</value></relativerisk><relativerisk><age>71</age><sex>1</sex><cat>2</cat><value>0.89568347</value></relativerisk><relativerisk><age>71</age><sex>1</sex><cat>3</cat><value>0.70767426</value></relativerisk><relativerisk><age>71</age><sex>1</sex><cat>4</cat><value>1.0017503</value></relativerisk><relativerisk><age>71</age><sex>1</sex><cat>5</cat><value>0.9741843</value></relativerisk><relativerisk><age>71</age><sex>1</sex><cat>6</cat><value>0.9133338</value></relativerisk><relativerisk><age>71</age><sex>1</sex><cat>7</cat><value>0.76178527</value></relativerisk><relativerisk><age>72</age><sex>0</sex><cat>0</cat><value>1.0</value></relativerisk><relativerisk><age>72</age><sex>0</sex><cat>1</cat><value>0.95996714</value></relativerisk><relativerisk><age>72</age><sex>0</sex><cat>2</cat><value>0.885879</value></relativerisk><relativerisk><age>72</age><sex>0</sex><cat>3</cat><value>0.71068174</value></relativerisk><relativerisk><age>72</age><sex>0</sex><cat>4</cat><value>1.0019931</value></relativerisk><relativerisk><age>72</age><sex>0</sex><cat>5</cat><value>0.967016</value></relativerisk><relativerisk><age>72</age><sex>0</sex><cat>6</cat><value>0.9049111</value></relativerisk><relativerisk><age>72</age><sex>0</sex><cat>7</cat><value>0.76605296</value></relativerisk><relativerisk><age>72</age><sex>1</sex><cat>0</cat><value>1.0</value></relativerisk><relativerisk><age>72</age><sex>1</sex><cat>1</cat><value>0.9657501</value></relativerisk><relativerisk><age>72</age><sex>1</sex><cat>2</cat><value>0.88941675</value></relativerisk><relativerisk><age>72</age><sex>1</sex><cat>3</cat><value>0.69280666</value></relativerisk><relativerisk><age>72</age><sex>1</sex><cat>4</cat><value>1.0018884</value></relativerisk><relativerisk><age>72</age><sex>1</sex><cat>5</cat><value>0.9721124</value></relativerisk><relativerisk><age>72</age><sex>1</sex><cat>6</cat><value>0.9079776</value></relativerisk><relativerisk><age>72</age><sex>1</sex><cat>7</cat><value>0.74899644</value></relativerisk><relativerisk><age>73</age><sex>0</sex><cat>0</cat><value>1.0</value></relativerisk><relativerisk><age>73</age><sex>0</sex><cat>1</cat><value>0.9594353</value></relativerisk><relativerisk><age>73</age><sex>0</sex><cat>2</cat><value>0.8841378</value></relativerisk><relativerisk><age>73</age><sex>0</sex><cat>3</cat><value>0.7065977</value></relativerisk><relativerisk><age>73</age><sex>0</sex><cat>4</cat><value>1.0020746</value></relativerisk><relativerisk><age>73</age><sex>0</sex><cat>5</cat><value>0.9665603</value></relativerisk><relativerisk><age>73</age><sex>0</sex><cat>6</cat><value>0.9033316</value></relativerisk><relativerisk><age>73</age><sex>0</sex><cat>7</cat><value>0.7622743</value></relativerisk><relativerisk><age>73</age><sex>1</sex><cat>0</cat><value>1.0</value></relativerisk><relativerisk><age>73</age><sex>1</sex><cat>1</cat><value>0.9629331</value></relativerisk><relativerisk><age>73</age><sex>1</sex><cat>2</cat><value>0.8818469</value></relativerisk><relativerisk><age>73</age><sex>1</sex><cat>3</cat><value>0.6732631</value></relativerisk><relativerisk><age>73</age><sex>1</sex><cat>4</cat><value>1.0020542</value></relativerisk><relativerisk><age>73</age><sex>1</sex><cat>5</cat><value>0.9697705</value></relativerisk><relativerisk><age>73</age><sex>1</sex><cat>6</cat><value>0.90147793</value></relativerisk><relativerisk><age>73</age><sex>1</sex><cat>7</cat><value>0.7325053</value></relativerisk><relativerisk><age>74</age><sex>0</sex><cat>0</cat><value>1.0</value></relativerisk><relativerisk><age>74</age><sex>0</sex><cat>1</cat><value>0.9607132</value></relativerisk><relativerisk><age>74</age><sex>0</sex><cat>2</cat><value>0.886844</value></relativerisk><relativerisk><age>74</age><sex>0</sex><cat>3</cat><value>0.7116337</value></relativerisk><relativerisk><age>74</age><sex>0</sex><cat>4</cat><value>1.0019912</value></relativerisk><relativerisk><age>74</age><sex>0</sex><cat>5</cat><value>0.967608</value></relativerisk><relativerisk><age>74</age><sex>0</sex><cat>6</cat><value>0.90552276</value></relativerisk><relativerisk><age>74</age><sex>0</sex><cat>7</cat><value>0.7660359</value></relativerisk><relativerisk><age>74</age><sex>1</sex><cat>0</cat><value>1.0</value></relativerisk><relativerisk><age>74</age><sex>1</sex><cat>1</cat><value>0.9665841</value></relativerisk><relativerisk><age>74</age><sex>1</sex><cat>2</cat><value>0.8926154</value></relativerisk><relativerisk><age>74</age><sex>1</sex><cat>3</cat><value>0.6987583</value></relativerisk><relativerisk><age>74</age><sex>1</sex><cat>4</cat><value>1.0018212</value></relativerisk><relativerisk><age>74</age><sex>1</sex><cat>5</cat><value>0.97277427</value></relativerisk><relativerisk><age>74</age><sex>1</sex><cat>6</cat><value>0.9105608</value></relativerisk><relativerisk><age>74</age><sex>1</sex><cat>7</cat><value>0.75373024</value></relativerisk><relativerisk><age>75</age><sex>0</sex><cat>0</cat><value>1.0</value></relativerisk><relativerisk><age>75</age><sex>0</sex><cat>1</cat><value>0.93686235</value></relativerisk><relativerisk><age>75</age><sex>0</sex><cat>2</cat><value>0.8326441</value></relativerisk><relativerisk><age>75</age><sex>0</sex><cat>3</cat><value>0.6124941</value></relativerisk><relativerisk><age>75</age><sex>0</sex><cat>4</cat><value>1.0035876</value></relativerisk><relativerisk><age>75</age><sex>0</sex><cat>5</cat><value>0.94731015</value></relativerisk><relativerisk><age>75</age><sex>0</sex><cat>6</cat><value>0.8577432</value></relativerisk><relativerisk><age>75</age><sex>0</sex><cat>7</cat><value>0.67793137</value></relativerisk><relativerisk><age>75</age><sex>1</sex><cat>0</cat><value>1.0</value></relativerisk><relativerisk><age>75</age><sex>1</sex><cat>1</cat><value>0.93928045</value></relativerisk><relativerisk><age>75</age><sex>1</sex><cat>2</cat><value>0.82724464</value></relativerisk><relativerisk><age>75</age><sex>1</sex><cat>3</cat><value>0.57143193</value></relativerisk><relativerisk><age>75</age><sex>1</sex><cat>4</cat><value>1.0037394</value></relativerisk><relativerisk><age>75</age><sex>1</sex><cat>5</cat><value>0.9497432</value></relativerisk><relativerisk><age>75</age><sex>1</sex><cat>6</cat><value>0.85305715</value></relativerisk><relativerisk><age>75</age><sex>1</sex><cat>7</cat><value>0.6407735</value></relativerisk><relativerisk><age>76</age><sex>0</sex><cat>0</cat><value>1.0</value></relativerisk><relativerisk><age>76</age><sex>0</sex><cat>1</cat><value>0.9401787</value></relativerisk><relativerisk><age>76</age><sex>0</sex><cat>2</cat><value>0.84057385</value></relativerisk><relativerisk><age>76</age><sex>0</sex><cat>3</cat><value>0.6302588</value></relativerisk><relativerisk><age>76</age><sex>0</sex><cat>4</cat><value>1.003396</value></relativerisk><relativerisk><age>76</age><sex>0</sex><cat>5</cat><value>0.9500548</value></relativerisk><relativerisk><age>76</age><sex>0</sex><cat>6</cat><value>0.8643681</value></relativerisk><relativerisk><age>76</age><sex>0</sex><cat>7</cat><value>0.6921386</value></relativerisk><relativerisk><age>76</age><sex>1</sex><cat>0</cat><value>1.0</value></relativerisk><relativerisk><age>76</age><sex>1</sex><cat>1</cat><value>0.9393861</value></relativerisk><relativerisk><age>76</age><sex>1</sex><cat>2</cat><value>0.82824904</value></relativerisk><relativerisk><age>76</age><sex>1</sex><cat>3</cat><value>0.5737866</value></relativerisk><relativerisk><age>76</age><sex>1</sex><cat>4</cat><value>1.0037265</value></relativerisk><relativerisk><age>76</age><sex>1</sex><cat>5</cat><value>0.94981897</value></relativerisk><relativerisk><age>76</age><sex>1</sex><cat>6</cat><value>0.8538492</value></relativerisk><relativerisk><age>76</age><sex>1</sex><cat>7</cat><value>0.6424345</value></relativerisk><relativerisk><age>77</age><sex>0</sex><cat>0</cat><value>1.0</value></relativerisk><relativerisk><age>77</age><sex>0</sex><cat>1</cat><value>0.9423022</value></relativerisk><relativerisk><age>77</age><sex>0</sex><cat>2</cat><value>0.8452449</value></relativerisk><relativerisk><age>77</age><sex>0</sex><cat>3</cat><value>0.6404206</value></relativerisk><relativerisk><age>77</age><sex>0</sex><cat>4</cat><value>1.0032785</value></relativerisk><relativerisk><age>77</age><sex>0</sex><cat>5</cat><value>0.95180464</value></relativerisk><relativerisk><age>77</age><sex>0</sex><cat>6</cat><value>0.86823654</value></relativerisk><relativerisk><age>77</age><sex>0</sex><cat>7</cat><value>0.69998664</value></relativerisk><relativerisk><age>77</age><sex>1</sex><cat>0</cat><value>1.0</value></relativerisk><relativerisk><age>77</age><sex>1</sex><cat>1</cat><value>0.9391021</value></relativerisk><relativerisk><age>77</age><sex>1</sex><cat>2</cat><value>0.8278934</value></relativerisk><relativerisk><age>77</age><sex>1</sex><cat>3</cat><value>0.5724771</value></relativerisk><relativerisk><age>77</age><sex>1</sex><cat>4</cat><value>1.003731</value></relativerisk><relativerisk><age>77</age><sex>1</sex><cat>5</cat><value>0.9495558</value></relativerisk><relativerisk><age>77</age><sex>1</sex><cat>6</cat><value>0.85348403</value></relativerisk><relativerisk><age>77</age><sex>1</sex><cat>7</cat><value>0.64086545</value></relativerisk><relativerisk><age>78</age><sex>0</sex><cat>0</cat><value>1.0</value></relativerisk><relativerisk><age>78</age><sex>0</sex><cat>1</cat><value>0.9440371</value></relativerisk><relativerisk><age>78</age><sex>0</sex><cat>2</cat><value>0.8485842</value></relativerisk><relativerisk><age>78</age><sex>0</sex><cat>3</cat><value>0.6469185</value></relativerisk><relativerisk><age>78</age><sex>0</sex><cat>4</cat><value>1.003183</value></relativerisk><relativerisk><age>78</age><sex>0</sex><cat>5</cat><value>0.9532616</value></relativerisk><relativerisk><age>78</age><sex>0</sex><cat>6</cat><value>0.87096053</value></relativerisk><relativerisk><age>78</age><sex>0</sex><cat>7</cat><value>0.7049483</value></relativerisk><relativerisk><age>78</age><sex>1</sex><cat>0</cat><value>1.0</value></relativerisk><relativerisk><age>78</age><sex>1</sex><cat>1</cat><value>0.9397868</value></relativerisk><relativerisk><age>78</age><sex>1</sex><cat>2</cat><value>0.8301493</value></relativerisk><relativerisk><age>78</age><sex>1</sex><cat>3</cat><value>0.57784283</value></relativerisk><relativerisk><age>78</age><sex>1</sex><cat>4</cat><value>1.0036966</value></relativerisk><relativerisk><age>78</age><sex>1</sex><cat>5</cat><value>0.9501198</value></relativerisk><relativerisk><age>78</age><sex>1</sex><cat>6</cat><value>0.8553473</value></relativerisk><relativerisk><age>78</age><sex>1</sex><cat>7</cat><value>0.64512473</value></relativerisk><relativerisk><age>79</age><sex>0</sex><cat>0</cat><value>1.0</value></relativerisk><relativerisk><age>79</age><sex>0</sex><cat>1</cat><value>0.9434924</value></relativerisk><relativerisk><age>79</age><sex>0</sex><cat>2</cat><value>0.84608483</value></relativerisk><relativerisk><age>79</age><sex>0</sex><cat>3</cat><value>0.640983</value></relativerisk><relativerisk><age>79</age><sex>0</sex><cat>4</cat><value>1.0032803</value></relativerisk><relativerisk><age>79</age><sex>0</sex><cat>5</cat><value>0.95282936</value></relativerisk><relativerisk><age>79</age><sex>0</sex><cat>6</cat><value>0.86874044</value></relativerisk><relativerisk><age>79</age><sex>0</sex><cat>7</cat><value>0.69942164</value></relativerisk><relativerisk><age>79</age><sex>1</sex><cat>0</cat><value>1.0</value></relativerisk><relativerisk><age>79</age><sex>1</sex><cat>1</cat><value>0.9373118</value></relativerisk><relativerisk><age>79</age><sex>1</sex><cat>2</cat><value>0.8233915</value></relativerisk><relativerisk><age>79</age><sex>1</sex><cat>3</cat><value>0.56051683</value></relativerisk><relativerisk><age>79</age><sex>1</sex><cat>4</cat><value>1.0038539</value></relativerisk><relativerisk><age>79</age><sex>1</sex><cat>5</cat><value>0.9480575</value></relativerisk><relativerisk><age>79</age><sex>1</sex><cat>6</cat><value>0.84950376</value></relativerisk><relativerisk><age>79</age><sex>1</sex><cat>7</cat><value>0.6301595</value></relativerisk><relativerisk><age>80</age><sex>0</sex><cat>0</cat><value>1.0</value></relativerisk><relativerisk><age>80</age><sex>0</sex><cat>1</cat><value>0.94064754</value></relativerisk><relativerisk><age>80</age><sex>0</sex><cat>2</cat><value>0.8394873</value></relativerisk><relativerisk><age>80</age><sex>0</sex><cat>3</cat><value>0.631415</value></relativerisk><relativerisk><age>80</age><sex>0</sex><cat>4</cat><value>1.0035058</value></relativerisk><relativerisk><age>80</age><sex>0</sex><cat>5</cat><value>0.9503599</value></relativerisk><relativerisk><age>80</age><sex>0</sex><cat>6</cat><value>0.86261505</value></relativerisk><relativerisk><age>80</age><sex>0</sex><cat>7</cat><value>0.6894938</value></relativerisk><relativerisk><age>80</age><sex>1</sex><cat>0</cat><value>1.0</value></relativerisk><relativerisk><age>80</age><sex>1</sex><cat>1</cat><value>0.93370336</value></relativerisk><relativerisk><age>80</age><sex>1</sex><cat>2</cat><value>0.8165288</value></relativerisk><relativerisk><age>80</age><sex>1</sex><cat>3</cat><value>0.5524292</value></relativerisk><relativerisk><age>80</age><sex>1</sex><cat>4</cat><value>1.0041198</value></relativerisk><relativerisk><age>80</age><sex>1</sex><cat>5</cat><value>0.9449243</value></relativerisk><relativerisk><age>80</age><sex>1</sex><cat>6</cat><value>0.8431174</value></relativerisk><relativerisk><age>80</age><sex>1</sex><cat>7</cat><value>0.6215142</value></relativerisk><relativerisk><age>81</age><sex>0</sex><cat>0</cat><value>1.0</value></relativerisk><relativerisk><age>81</age><sex>0</sex><cat>1</cat><value>0.94219536</value></relativerisk><relativerisk><age>81</age><sex>0</sex><cat>2</cat><value>0.8424581</value></relativerisk><relativerisk><age>81</age><sex>0</sex><cat>3</cat><value>0.6376948</value></relativerisk><relativerisk><age>81</age><sex>0</sex><cat>4</cat><value>1.0034286</value></relativerisk><relativerisk><age>81</age><sex>0</sex><cat>5</cat><value>0.95163524</value></relativerisk><relativerisk><age>81</age><sex>0</sex><cat>6</cat><value>0.86504126</value></relativerisk><relativerisk><age>81</age><sex>0</sex><cat>7</cat><value>0.69418293</value></relativerisk><relativerisk><age>81</age><sex>1</sex><cat>0</cat><value>1.0</value></relativerisk><relativerisk><age>81</age><sex>1</sex><cat>1</cat><value>0.93364644</value></relativerisk><relativerisk><age>81</age><sex>1</sex><cat>2</cat><value>0.8163574</value></relativerisk><relativerisk><age>81</age><sex>1</sex><cat>3</cat><value>0.55132425</value></relativerisk><relativerisk><age>81</age><sex>1</sex><cat>4</cat><value>1.0041492</value></relativerisk><relativerisk><age>81</age><sex>1</sex><cat>5</cat><value>0.94486237</value></relativerisk><relativerisk><age>81</age><sex>1</sex><cat>6</cat><value>0.8429062</value></relativerisk><relativerisk><age>81</age><sex>1</sex><cat>7</cat><value>0.6201737</value></relativerisk><relativerisk><age>82</age><sex>0</sex><cat>0</cat><value>1.0</value></relativerisk><relativerisk><age>82</age><sex>0</sex><cat>1</cat><value>0.94186586</value></relativerisk><relativerisk><age>82</age><sex>0</sex><cat>2</cat><value>0.8398975</value></relativerisk><relativerisk><age>82</age><sex>0</sex><cat>3</cat><value>0.6302116</value></relativerisk><relativerisk><age>82</age><sex>0</sex><cat>4</cat><value>1.0034729</value></relativerisk><relativerisk><age>82</age><sex>0</sex><cat>5</cat><value>0.9513729</value></relativerisk><relativerisk><age>82</age><sex>0</sex><cat>6</cat><value>0.86272186</value></relativerisk><relativerisk><age>82</age><sex>0</sex><cat>7</cat><value>0.6874682</value></relativerisk><relativerisk><age>82</age><sex>1</sex><cat>0</cat><value>1.0</value></relativerisk><relativerisk><age>82</age><sex>1</sex><cat>1</cat><value>0.9369972</value></relativerisk><relativerisk><age>82</age><sex>1</sex><cat>2</cat><value>0.8256233</value></relativerisk><relativerisk><age>82</age><sex>1</sex><cat>3</cat><value>0.57375157</value></relativerisk><relativerisk><age>82</age><sex>1</sex><cat>4</cat><value>1.0039109</value></relativerisk><relativerisk><age>82</age><sex>1</sex><cat>5</cat><value>0.9476213</value></relativerisk><relativerisk><age>82</age><sex>1</sex><cat>6</cat><value>0.8507376</value></relativerisk><relativerisk><age>82</age><sex>1</sex><cat>7</cat><value>0.6388254</value></relativerisk><relativerisk><age>83</age><sex>0</sex><cat>0</cat><value>1.0</value></relativerisk><relativerisk><age>83</age><sex>0</sex><cat>1</cat><value>0.94566107</value></relativerisk><relativerisk><age>83</age><sex>0</sex><cat>2</cat><value>0.84896827</value></relativerisk><relativerisk><age>83</age><sex>0</sex><cat>3</cat><value>0.6497964</value></relativerisk><relativerisk><age>83</age><sex>0</sex><cat>4</cat><value>1.0032728</value></relativerisk><relativerisk><age>83</age><sex>0</sex><cat>5</cat><value>0.9545567</value></relativerisk><relativerisk><age>83</age><sex>0</sex><cat>6</cat><value>0.8703931</value></relativerisk><relativerisk><age>83</age><sex>0</sex><cat>7</cat><value>0.70349425</value></relativerisk><relativerisk><age>83</age><sex>1</sex><cat>0</cat><value>1.0</value></relativerisk><relativerisk><age>83</age><sex>1</sex><cat>1</cat><value>0.93723935</value></relativerisk><relativerisk><age>83</age><sex>1</sex><cat>2</cat><value>0.8260014</value></relativerisk><relativerisk><age>83</age><sex>1</sex><cat>3</cat><value>0.57391095</value></relativerisk><relativerisk><age>83</age><sex>1</sex><cat>4</cat><value>1.0039259</value></relativerisk><relativerisk><age>83</age><sex>1</sex><cat>5</cat><value>0.9478224</value></relativerisk><relativerisk><age>83</age><sex>1</sex><cat>6</cat><value>0.85098475</value></relativerisk><relativerisk><age>83</age><sex>1</sex><cat>7</cat><value>0.6386686</value></relativerisk><relativerisk><age>84</age><sex>0</sex><cat>0</cat><value>1.0</value></relativerisk><relativerisk><age>84</age><sex>0</sex><cat>1</cat><value>0.9436898</value></relativerisk><relativerisk><age>84</age><sex>0</sex><cat>2</cat><value>0.8424542</value></relativerisk><relativerisk><age>84</age><sex>0</sex><cat>3</cat><value>0.6342781</value></relativerisk><relativerisk><age>84</age><sex>0</sex><cat>4</cat><value>1.0033898</value></relativerisk><relativerisk><age>84</age><sex>0</sex><cat>5</cat><value>0.9528915</value></relativerisk><relativerisk><age>84</age><sex>0</sex><cat>6</cat><value>0.86469173</value></relativerisk><relativerisk><age>84</age><sex>0</sex><cat>7</cat><value>0.6897121</value></relativerisk><relativerisk><age>84</age><sex>1</sex><cat>0</cat><value>1.0</value></relativerisk><relativerisk><age>84</age><sex>1</sex><cat>1</cat><value>0.940748</value></relativerisk><relativerisk><age>84</age><sex>1</sex><cat>2</cat><value>0.83540523</value></relativerisk><relativerisk><age>84</age><sex>1</sex><cat>3</cat><value>0.59627104</value></relativerisk><relativerisk><age>84</age><sex>1</sex><cat>4</cat><value>1.0036829</value></relativerisk><relativerisk><age>84</age><sex>1</sex><cat>5</cat><value>0.95073366</value></relativerisk><relativerisk><age>84</age><sex>1</sex><cat>6</cat><value>0.8589965</value></relativerisk><relativerisk><age>84</age><sex>1</sex><cat>7</cat><value>0.65726656</value></relativerisk><relativerisk><age>85</age><sex>0</sex><cat>0</cat><value>1.0</value></relativerisk><relativerisk><age>85</age><sex>0</sex><cat>1</cat><value>0.94635344</value></relativerisk><relativerisk><age>85</age><sex>0</sex><cat>2</cat><value>0.84835005</value></relativerisk><relativerisk><age>85</age><sex>0</sex><cat>3</cat><value>0.6458057</value></relativerisk><relativerisk><age>85</age><sex>0</sex><cat>4</cat><value>1.0032235</value></relativerisk><relativerisk><age>85</age><sex>0</sex><cat>5</cat><value>0.9551162</value></relativerisk><relativerisk><age>85</age><sex>0</sex><cat>6</cat><value>0.8695965</value></relativerisk><relativerisk><age>85</age><sex>0</sex><cat>7</cat><value>0.6990867</value></relativerisk><relativerisk><age>85</age><sex>1</sex><cat>0</cat><value>1.0</value></relativerisk><relativerisk><age>85</age><sex>1</sex><cat>1</cat><value>0.94408405</value></relativerisk><relativerisk><age>85</age><sex>1</sex><cat>2</cat><value>0.84439576</value></relativerisk><relativerisk><age>85</age><sex>1</sex><cat>3</cat><value>0.6179984</value></relativerisk><relativerisk><age>85</age><sex>1</sex><cat>4</cat><value>1.0034859</value></relativerisk><relativerisk><age>85</age><sex>1</sex><cat>5</cat><value>0.9534899</value></relativerisk><relativerisk><age>85</age><sex>1</sex><cat>6</cat><value>0.86663216</value></relativerisk><relativerisk><age>85</age><sex>1</sex><cat>7</cat><value>0.675497</value></relativerisk><relativerisk><age>86</age><sex>0</sex><cat>0</cat><value>1.0</value></relativerisk><relativerisk><age>86</age><sex>0</sex><cat>1</cat><value>0.95123595</value></relativerisk><relativerisk><age>86</age><sex>0</sex><cat>2</cat><value>0.86116225</value></relativerisk><relativerisk><age>86</age><sex>0</sex><cat>3</cat><value>0.6746172</value></relativerisk><relativerisk><age>86</age><sex>0</sex><cat>4</cat><value>1.0029337</value></relativerisk><relativerisk><age>86</age><sex>0</sex><cat>5</cat><value>0.9591826</value></relativerisk><relativerisk><age>86</age><sex>0</sex><cat>6</cat><value>0.8805439</value></relativerisk><relativerisk><age>86</age><sex>0</sex><cat>7</cat><value>0.7230651</value></relativerisk><relativerisk><age>86</age><sex>1</sex><cat>0</cat><value>1.0</value></relativerisk><relativerisk><age>86</age><sex>1</sex><cat>1</cat><value>0.9462334</value></relativerisk><relativerisk><age>86</age><sex>1</sex><cat>2</cat><value>0.84978294</value></relativerisk><relativerisk><age>86</age><sex>1</sex><cat>3</cat><value>0.6299437</value></relativerisk><relativerisk><age>86</age><sex>1</sex><cat>4</cat><value>1.0033722</value></relativerisk><relativerisk><age>86</age><sex>1</sex><cat>5</cat><value>0.9552704</value></relativerisk><relativerisk><age>86</age><sex>1</sex><cat>6</cat><value>0.8711997</value></relativerisk><relativerisk><age>86</age><sex>1</sex><cat>7</cat><value>0.68539965</value></relativerisk><relativerisk><age>87</age><sex>0</sex><cat>0</cat><value>1.0</value></relativerisk><relativerisk><age>87</age><sex>0</sex><cat>1</cat><value>0.9495726</value></relativerisk><relativerisk><age>87</age><sex>0</sex><cat>2</cat><value>0.8554514</value></relativerisk><relativerisk><age>87</age><sex>0</sex><cat>3</cat><value>0.65989304</value></relativerisk><relativerisk><age>87</age><sex>0</sex><cat>4</cat><value>1.0030316</value></relativerisk><relativerisk><age>87</age><sex>0</sex><cat>5</cat><value>0.95777845</value></relativerisk><relativerisk><age>87</age><sex>0</sex><cat>6</cat><value>0.87555593</value></relativerisk><relativerisk><age>87</age><sex>0</sex><cat>7</cat><value>0.71004355</value></relativerisk><relativerisk><age>87</age><sex>1</sex><cat>0</cat><value>1.0</value></relativerisk><relativerisk><age>87</age><sex>1</sex><cat>1</cat><value>0.94800675</value></relativerisk><relativerisk><age>87</age><sex>1</sex><cat>2</cat><value>0.85431623</value></relativerisk><relativerisk><age>87</age><sex>1</sex><cat>3</cat><value>0.64035404</value></relativerisk><relativerisk><age>87</age><sex>1</sex><cat>4</cat><value>1.0032425</value></relativerisk><relativerisk><age>87</age><sex>1</sex><cat>5</cat><value>0.95674026</value></relativerisk><relativerisk><age>87</age><sex>1</sex><cat>6</cat><value>0.8750376</value></relativerisk><relativerisk><age>87</age><sex>1</sex><cat>7</cat><value>0.6940564</value></relativerisk><relativerisk><age>88</age><sex>0</sex><cat>0</cat><value>1.0</value></relativerisk><relativerisk><age>88</age><sex>0</sex><cat>1</cat><value>0.9518317</value></relativerisk><relativerisk><age>88</age><sex>0</sex><cat>2</cat><value>0.86120915</value></relativerisk><relativerisk><age>88</age><sex>0</sex><cat>3</cat><value>0.67191285</value></relativerisk><relativerisk><age>88</age><sex>0</sex><cat>4</cat><value>1.0028843</value></relativerisk><relativerisk><age>88</age><sex>0</sex><cat>5</cat><value>0.9596506</value></relativerisk><relativerisk><age>88</age><sex>0</sex><cat>6</cat><value>0.8803819</value></relativerisk><relativerisk><age>88</age><sex>0</sex><cat>7</cat><value>0.71995324</value></relativerisk><relativerisk><age>88</age><sex>1</sex><cat>0</cat><value>1.0</value></relativerisk><relativerisk><age>88</age><sex>1</sex><cat>1</cat><value>0.950894</value></relativerisk><relativerisk><age>88</age><sex>1</sex><cat>2</cat><value>0.8620225</value></relativerisk><relativerisk><age>88</age><sex>1</sex><cat>3</cat><value>0.6587902</value></relativerisk><relativerisk><age>88</age><sex>1</sex><cat>4</cat><value>1.0030409</value></relativerisk><relativerisk><age>88</age><sex>1</sex><cat>5</cat><value>0.9591126</value></relativerisk><relativerisk><age>88</age><sex>1</sex><cat>6</cat><value>0.88159287</value></relativerisk><relativerisk><age>88</age><sex>1</sex><cat>7</cat><value>0.7095353</value></relativerisk><relativerisk><age>89</age><sex>0</sex><cat>0</cat><value>1.0</value></relativerisk><relativerisk><age>89</age><sex>0</sex><cat>1</cat><value>0.9546115</value></relativerisk><relativerisk><age>89</age><sex>0</sex><cat>2</cat><value>0.8682449</value></relativerisk><relativerisk><age>89</age><sex>0</sex><cat>3</cat><value>0.6852151</value></relativerisk><relativerisk><age>89</age><sex>0</sex><cat>4</cat><value>1.00271</value></relativerisk><relativerisk><age>89</age><sex>0</sex><cat>5</cat><value>0.96194786</value></relativerisk><relativerisk><age>89</age><sex>0</sex><cat>6</cat><value>0.8863959</value></relativerisk><relativerisk><age>89</age><sex>0</sex><cat>7</cat><value>0.7310014</value></relativerisk><relativerisk><age>89</age><sex>1</sex><cat>0</cat><value>1.0</value></relativerisk><relativerisk><age>89</age><sex>1</sex><cat>1</cat><value>0.9548873</value></relativerisk><relativerisk><age>89</age><sex>1</sex><cat>2</cat><value>0.8725107</value></relativerisk><relativerisk><age>89</age><sex>1</sex><cat>3</cat><value>0.6832188</value></relativerisk><relativerisk><age>89</age><sex>1</sex><cat>4</cat><value>1.0028038</value></relativerisk><relativerisk><age>89</age><sex>1</sex><cat>5</cat><value>0.9624241</value></relativerisk><relativerisk><age>89</age><sex>1</sex><cat>6</cat><value>0.89056844</value></relativerisk><relativerisk><age>89</age><sex>1</sex><cat>7</cat><value>0.73021334</value></relativerisk><relativerisk><age>90</age><sex>0</sex><cat>0</cat><value>1.0</value></relativerisk><relativerisk><age>90</age><sex>0</sex><cat>1</cat><value>0.95502406</value></relativerisk><relativerisk><age>90</age><sex>0</sex><cat>2</cat><value>0.868743</value></relativerisk><relativerisk><age>90</age><sex>0</sex><cat>3</cat><value>0.68426263</value></relativerisk><relativerisk><age>90</age><sex>0</sex><cat>4</cat><value>1.0026449</value></relativerisk><relativerisk><age>90</age><sex>0</sex><cat>5</cat><value>0.9622602</value></relativerisk><relativerisk><age>90</age><sex>0</sex><cat>6</cat><value>0.88671166</value></relativerisk><relativerisk><age>90</age><sex>0</sex><cat>7</cat><value>0.7298289</value></relativerisk><relativerisk><age>90</age><sex>1</sex><cat>0</cat><value>1.0</value></relativerisk><relativerisk><age>90</age><sex>1</sex><cat>1</cat><value>0.9578426</value></relativerisk><relativerisk><age>90</age><sex>1</sex><cat>2</cat><value>0.87993497</value></relativerisk><relativerisk><age>90</age><sex>1</sex><cat>3</cat><value>0.69947946</value></relativerisk><relativerisk><age>90</age><sex>1</sex><cat>4</cat><value>1.0026292</value></relativerisk><relativerisk><age>90</age><sex>1</sex><cat>5</cat><value>0.9648929</value></relativerisk><relativerisk><age>90</age><sex>1</sex><cat>6</cat><value>0.89689666</value></relativerisk><relativerisk><age>90</age><sex>1</sex><cat>7</cat><value>0.7441078</value></relativerisk><relativerisk><age>91</age><sex>0</sex><cat>0</cat><value>1.0</value></relativerisk><relativerisk><age>91</age><sex>0</sex><cat>1</cat><value>0.95830715</value></relativerisk><relativerisk><age>91</age><sex>0</sex><cat>2</cat><value>0.87765473</value></relativerisk><relativerisk><age>91</age><sex>0</sex><cat>3</cat><value>0.7026263</value></relativerisk><relativerisk><age>91</age><sex>0</sex><cat>4</cat><value>1.0024195</value></relativerisk><relativerisk><age>91</age><sex>0</sex><cat>5</cat><value>0.964974</value></relativerisk><relativerisk><age>91</age><sex>0</sex><cat>6</cat><value>0.89431226</value></relativerisk><relativerisk><age>91</age><sex>0</sex><cat>7</cat><value>0.7453881</value></relativerisk><relativerisk><age>91</age><sex>1</sex><cat>0</cat><value>1.0</value></relativerisk><relativerisk><age>91</age><sex>1</sex><cat>1</cat><value>0.96093917</value></relativerisk><relativerisk><age>91</age><sex>1</sex><cat>2</cat><value>0.8881304</value></relativerisk><relativerisk><age>91</age><sex>1</sex><cat>3</cat><value>0.71844804</value></relativerisk><relativerisk><age>91</age><sex>1</sex><cat>4</cat><value>1.0024229</value></relativerisk><relativerisk><age>91</age><sex>1</sex><cat>5</cat><value>0.9674768</value></relativerisk><relativerisk><age>91</age><sex>1</sex><cat>6</cat><value>0.90390605</value></relativerisk><relativerisk><age>91</age><sex>1</sex><cat>7</cat><value>0.76025385</value></relativerisk><relativerisk><age>92</age><sex>0</sex><cat>0</cat><value>1.0</value></relativerisk><relativerisk><age>92</age><sex>0</sex><cat>1</cat><value>0.9590141</value></relativerisk><relativerisk><age>92</age><sex>0</sex><cat>2</cat><value>0.87963</value></relativerisk><relativerisk><age>92</age><sex>0</sex><cat>3</cat><value>0.7046891</value></relativerisk><relativerisk><age>92</age><sex>0</sex><cat>4</cat><value>1.0023458</value></relativerisk><relativerisk><age>92</age><sex>0</sex><cat>5</cat><value>0.96552473</value></relativerisk><relativerisk><age>92</age><sex>0</sex><cat>6</cat><value>0.8959736</value></relativerisk><relativerisk><age>92</age><sex>0</sex><cat>7</cat><value>0.74691254</value></relativerisk><relativerisk><age>92</age><sex>1</sex><cat>0</cat><value>1.0</value></relativerisk><relativerisk><age>92</age><sex>1</sex><cat>1</cat><value>0.96331936</value></relativerisk><relativerisk><age>92</age><sex>1</sex><cat>2</cat><value>0.89446217</value></relativerisk><relativerisk><age>92</age><sex>1</sex><cat>3</cat><value>0.7330668</value></relativerisk><relativerisk><age>92</age><sex>1</sex><cat>4</cat><value>1.0022718</value></relativerisk><relativerisk><age>92</age><sex>1</sex><cat>5</cat><value>0.9694526</value></relativerisk><relativerisk><age>92</age><sex>1</sex><cat>6</cat><value>0.9093484</value></relativerisk><relativerisk><age>92</age><sex>1</sex><cat>7</cat><value>0.7727132</value></relativerisk><relativerisk><age>93</age><sex>0</sex><cat>0</cat><value>1.0</value></relativerisk><relativerisk><age>93</age><sex>0</sex><cat>1</cat><value>0.963102</value></relativerisk><relativerisk><age>93</age><sex>0</sex><cat>2</cat><value>0.89098483</value></relativerisk><relativerisk><age>93</age><sex>0</sex><cat>3</cat><value>0.72864306</value></relativerisk><relativerisk><age>93</age><sex>0</sex><cat>4</cat><value>1.0020617</value></relativerisk><relativerisk><age>93</age><sex>0</sex><cat>5</cat><value>0.96891165</value></relativerisk><relativerisk><age>93</age><sex>0</sex><cat>6</cat><value>0.9056916</value></relativerisk><relativerisk><age>93</age><sex>0</sex><cat>7</cat><value>0.7674557</value></relativerisk><relativerisk><age>93</age><sex>1</sex><cat>0</cat><value>1.0</value></relativerisk><relativerisk><age>93</age><sex>1</sex><cat>1</cat><value>0.9670083</value></relativerisk><relativerisk><age>93</age><sex>1</sex><cat>2</cat><value>0.90401936</value></relativerisk><relativerisk><age>93</age><sex>1</sex><cat>3</cat><value>0.7543687</value></relativerisk><relativerisk><age>93</age><sex>1</sex><cat>4</cat><value>1.0020378</value></relativerisk><relativerisk><age>93</age><sex>1</sex><cat>5</cat><value>0.9725161</value></relativerisk><relativerisk><age>93</age><sex>1</sex><cat>6</cat><value>0.91753757</value></relativerisk><relativerisk><age>93</age><sex>1</sex><cat>7</cat><value>0.791007</value></relativerisk><relativerisk><age>94</age><sex>0</sex><cat>0</cat><value>1.0</value></relativerisk><relativerisk><age>94</age><sex>0</sex><cat>1</cat><value>0.96373016</value></relativerisk><relativerisk><age>94</age><sex>0</sex><cat>2</cat><value>0.89294106</value></relativerisk><relativerisk><age>94</age><sex>0</sex><cat>3</cat><value>0.73028105</value></relativerisk><relativerisk><age>94</age><sex>0</sex><cat>4</cat><value>1.0019779</value></relativerisk><relativerisk><age>94</age><sex>0</sex><cat>5</cat><value>0.96939284</value></relativerisk><relativerisk><age>94</age><sex>0</sex><cat>6</cat><value>0.90733784</value></relativerisk><relativerisk><age>94</age><sex>0</sex><cat>7</cat><value>0.7687953</value></relativerisk><relativerisk><age>94</age><sex>1</sex><cat>0</cat><value>1.0</value></relativerisk><relativerisk><age>94</age><sex>1</sex><cat>1</cat><value>0.9703049</value></relativerisk><relativerisk><age>94</age><sex>1</sex><cat>2</cat><value>0.91308373</value></relativerisk><relativerisk><age>94</age><sex>1</sex><cat>3</cat><value>0.77557504</value></relativerisk><relativerisk><age>94</age><sex>1</sex><cat>4</cat><value>1.0018255</value></relativerisk><relativerisk><age>94</age><sex>1</sex><cat>5</cat><value>0.9752597</value></relativerisk><relativerisk><age>94</age><sex>1</sex><cat>6</cat><value>0.92534465</value></relativerisk><relativerisk><age>94</age><sex>1</sex><cat>7</cat><value>0.8091235</value></relativerisk><relativerisk><age>95</age><sex>0</sex><cat>0</cat><value>1.0</value></relativerisk><relativerisk><age>95</age><sex>0</sex><cat>1</cat><value>0.9645257</value></relativerisk><relativerisk><age>95</age><sex>0</sex><cat>2</cat><value>0.8950932</value></relativerisk><relativerisk><age>95</age><sex>0</sex><cat>3</cat><value>0.7310006</value></relativerisk><relativerisk><age>95</age><sex>0</sex><cat>4</cat><value>1.0018833</value></relativerisk><relativerisk><age>95</age><sex>0</sex><cat>5</cat><value>0.97001415</value></relativerisk><relativerisk><age>95</age><sex>0</sex><cat>6</cat><value>0.90915763</value></relativerisk><relativerisk><age>95</age><sex>0</sex><cat>7</cat><value>0.7694445</value></relativerisk><relativerisk><age>95</age><sex>1</sex><cat>0</cat><value>1.0</value></relativerisk><relativerisk><age>95</age><sex>1</sex><cat>1</cat><value>0.97354096</value></relativerisk><relativerisk><age>95</age><sex>1</sex><cat>2</cat><value>0.9216637</value></relativerisk><relativerisk><age>95</age><sex>1</sex><cat>3</cat><value>0.7943316</value></relativerisk><relativerisk><age>95</age><sex>1</sex><cat>4</cat><value>1.0016283</value></relativerisk><relativerisk><age>95</age><sex>1</sex><cat>5</cat><value>0.97795916</value></relativerisk><relativerisk><age>95</age><sex>1</sex><cat>6</cat><value>0.9327234</value></relativerisk><relativerisk><age>95</age><sex>1</sex><cat>7</cat><value>0.8253302</value></relativerisk></relativerisks_othermort_categorical>
