# Supplementary material for: Identification of differences in health impact modelling of salt reduction
Source: PLoS One. 2017 Nov 28;12(11):e0186760. doi: 10.1371/journal.pone.0186760 (PMC5705127; doi:10.1371/journal.pone.0186760)
Supplement: S6 Data — (ZIP) [file pone.0186760.s006.zip › RRframe/Simulations/RR_frame/modelconfiguration/simulation_scen_2.xml]

<?xml version="1.0" encoding="UTF-8" standalone="no"?><sim><lb/><timestep>1</timestep><runmode>longitudinal</runmode><stepsbetweensaves>1</stepsbetweensaves><stepsinrun>10</stepsinrun><stoppingcondition/><pop>N:\Methodologie paper proefschrift\Berekeningen\RRframe\Simulations\RR_frame\modelconfiguration\population_pop_2.xml</pop><updaterules><updaterule><characteristicid>1</characteristicid><classname>nl.rivm.emi.cdm.rules.update.dynamo.AgeOneToOneUpdateRule</classname></updaterule><updaterule><characteristicid>2</characteristicid><classname>nl.rivm.emi.cdm.rules.update.dynamo.SexOneToOneUpdateRule</classname></updaterule><updaterule><characteristicid>3</characteristicid><classname>nl.rivm.emi.cdm.rules.update.dynamo.CategoricalRiskFactorManyToOneUpdateRule</classname><configurationfile>N:\Methodologie paper proefschrift\Berekeningen\RRframe\Simulations\RR_frame\modelconfiguration\rule3_scen_2.xml</configurationfile></updaterule><updaterule><characteristicid>4</characteristicid><classname>nl.rivm.emi.cdm.rules.update.dynamo.HealthStateCatManyToManyUpdateRule</classname><configurationfile>N:\Methodologie paper proefschrift\Berekeningen\RRframe\Simulations\RR_frame\modelconfiguration\rule4.xml</configurationfile></updaterule></updaterules></sim>
