# Supplementary material for: Identification of differences in health impact modelling of salt reduction
Source: PLoS One. 2017 Nov 28;12(11):e0186760. doi: 10.1371/journal.pone.0186760 (PMC5705127; doi:10.1371/journal.pone.0186760)
Supplement: S6 Data — (ZIP) [file pone.0186760.s006.zip › RRframe/Simulations/RR_frame/parameters/attributableMort_0_0_CVA.xml]

<?xml version="1.0" encoding="UTF-8" standalone="no"?><attributableMortalities><attributableMortality><age>0</age><sex>0</sex><value>0.0</value></attributableMortality><attributableMortality><age>0</age><sex>1</sex><value>0.0</value></attributableMortality><attributableMortality><age>1</age><sex>0</sex><value>0.0</value></attributableMortality><attributableMortality><age>1</age><sex>1</sex><value>0.0</value></attributableMortality><attributableMortality><age>2</age><sex>0</sex><value>0.0</value></attributableMortality><attributableMortality><age>2</age><sex>1</sex><value>0.0</value></attributableMortality><attributableMortality><age>3</age><sex>0</sex><value>0.0</value></attributableMortality><attributableMortality><age>3</age><sex>1</sex><value>0.0</value></attributableMortality><attributableMortality><age>4</age><sex>0</sex><value>0.0</value></attributableMortality><attributableMortality><age>4</age><sex>1</sex><value>0.0</value></attributableMortality><attributableMortality><age>5</age><sex>0</sex><value>0.0</value></attributableMortality><attributableMortality><age>5</age><sex>1</sex><value>0.0</value></attributableMortality><attributableMortality><age>6</age><sex>0</sex><value>0.0</value></attributableMortality><attributableMortality><age>6</age><sex>1</sex><value>0.0</value></attributableMortality><attributableMortality><age>7</age><sex>0</sex><value>0.0</value></attributableMortality><attributableMortality><age>7</age><sex>1</sex><value>0.0</value></attributableMortality><attributableMortality><age>8</age><sex>0</sex><value>0.0</value></attributableMortality><attributableMortality><age>8</age><sex>1</sex><value>0.0</value></attributableMortality><attributableMortality><age>9</age><sex>0</sex><value>0.0</value></attributableMortality><attributableMortality><age>9</age><sex>1</sex><value>0.0</value></attributableMortality><attributableMortality><age>10</age><sex>0</sex><value>0.0</value></attributableMortality><attributableMortality><age>10</age><sex>1</sex><value>0.0</value></attributableMortality><attributableMortality><age>11</age><sex>0</sex><value>0.0</value></attributableMortality><attributableMortality><age>11</age><sex>1</sex><value>0.0</value></attributableMortality><attributableMortality><age>12</age><sex>0</sex><value>0.0</value></attributableMortality><attributableMortality><age>12</age><sex>1</sex><value>0.0</value></attributableMortality><attributableMortality><age>13</age><sex>0</sex><value>0.0</value></attributableMortality><attributableMortality><age>13</age><sex>1</sex><value>0.0</value></attributableMortality><attributableMortality><age>14</age><sex>0</sex><value>0.0</value></attributableMortality><attributableMortality><age>14</age><sex>1</sex><value>0.0</value></attributableMortality><attributableMortality><age>15</age><sex>0</sex><value>0.0</value></attributableMortality><attributableMortality><age>15</age><sex>1</sex><value>0.0</value></attributableMortality><attributableMortality><age>16</age><sex>0</sex><value>0.0</value></attributableMortality><attributableMortality><age>16</age><sex>1</sex><value>0.0</value></attributableMortality><attributableMortality><age>17</age><sex>0</sex><value>0.0</value></attributableMortality><attributableMortality><age>17</age><sex>1</sex><value>0.0</value></attributableMortality><attributableMortality><age>18</age><sex>0</sex><value>0.0</value></attributableMortality><attributableMortality><age>18</age><sex>1</sex><value>0.0</value></attributableMortality><attributableMortality><age>19</age><sex>0</sex><value>0.0</value></attributableMortality><attributableMortality><age>19</age><sex>1</sex><value>0.0</value></attributableMortality><attributableMortality><age>20</age><sex>0</sex><value>0.0</value></attributableMortality><attributableMortality><age>20</age><sex>1</sex><value>0.0</value></attributableMortality><attributableMortality><age>21</age><sex>0</sex><value>0.0</value></attributableMortality><attributableMortality><age>21</age><sex>1</sex><value>0.0</value></attributableMortality><attributableMortality><age>22</age><sex>0</sex><value>0.0</value></attributableMortality><attributableMortality><age>22</age><sex>1</sex><value>0.0</value></attributableMortality><attributableMortality><age>23</age><sex>0</sex><value>0.0</value></attributableMortality><attributableMortality><age>23</age><sex>1</sex><value>0.0</value></attributableMortality><attributableMortality><age>24</age><sex>0</sex><value>0.0</value></attributableMortality><attributableMortality><age>24</age><sex>1</sex><value>0.0</value></attributableMortality><attributableMortality><age>25</age><sex>0</sex><value>0.0</value></attributableMortality><attributableMortality><age>25</age><sex>1</sex><value>0.0</value></attributableMortality><attributableMortality><age>26</age><sex>0</sex><value>0.0</value></attributableMortality><attributableMortality><age>26</age><sex>1</sex><value>0.0</value></attributableMortality><attributableMortality><age>27</age><sex>0</sex><value>0.0</value></attributableMortality><attributableMortality><age>27</age><sex>1</sex><value>0.0</value></attributableMortality><attributableMortality><age>28</age><sex>0</sex><value>0.0</value></attributableMortality><attributableMortality><age>28</age><sex>1</sex><value>0.0</value></attributableMortality><attributableMortality><age>29</age><sex>0</sex><value>0.0</value></attributableMortality><attributableMortality><age>29</age><sex>1</sex><value>0.0</value></attributableMortality><attributableMortality><age>30</age><sex>0</sex><value>0.0</value></attributableMortality><attributableMortality><age>30</age><sex>1</sex><value>0.0</value></attributableMortality><attributableMortality><age>31</age><sex>0</sex><value>0.0</value></attributableMortality><attributableMortality><age>31</age><sex>1</sex><value>0.0</value></attributableMortality><attributableMortality><age>32</age><sex>0</sex><value>0.0</value></attributableMortality><attributableMortality><age>32</age><sex>1</sex><value>0.0</value></attributableMortality><attributableMortality><age>33</age><sex>0</sex><value>0.0</value></attributableMortality><attributableMortality><age>33</age><sex>1</sex><value>0.0</value></attributableMortality><attributableMortality><age>34</age><sex>0</sex><value>0.0</value></attributableMortality><attributableMortality><age>34</age><sex>1</sex><value>0.0</value></attributableMortality><attributableMortality><age>35</age><sex>0</sex><value>0.0224601</value></attributableMortality><attributableMortality><age>35</age><sex>1</sex><value>0.0129463</value></attributableMortality><attributableMortality><age>36</age><sex>0</sex><value>0.022524249</value></attributableMortality><attributableMortality><age>36</age><sex>1</sex><value>0.01267729</value></attributableMortality><attributableMortality><age>37</age><sex>0</sex><value>0.02261851</value></attributableMortality><attributableMortality><age>37</age><sex>1</sex><value>0.012460289</value></attributableMortality><attributableMortality><age>38</age><sex>0</sex><value>0.022742463</value></attributableMortality><attributableMortality><age>38</age><sex>1</sex><value>0.012291387</value></attributableMortality><attributableMortality><age>39</age><sex>0</sex><value>0.022895806</value></attributableMortality><attributableMortality><age>39</age><sex>1</sex><value>0.0121674845</value></attributableMortality><attributableMortality><age>40</age><sex>0</sex><value>0.023078337</value></attributableMortality><attributableMortality><age>40</age><sex>1</sex><value>0.01208618</value></attributableMortality><attributableMortality><age>41</age><sex>0</sex><value>0.023290051</value></attributableMortality><attributableMortality><age>41</age><sex>1</sex><value>0.012045476</value></attributableMortality><attributableMortality><age>42</age><sex>0</sex><value>0.02353105</value></attributableMortality><attributableMortality><age>42</age><sex>1</sex><value>0.012044069</value></attributableMortality><attributableMortality><age>43</age><sex>0</sex><value>0.023801321</value></attributableMortality><attributableMortality><age>43</age><sex>1</sex><value>0.012080863</value></attributableMortality><attributableMortality><age>44</age><sex>0</sex><value>0.02410137</value></attributableMortality><attributableMortality><age>44</age><sex>1</sex><value>0.012155353</value></attributableMortality><attributableMortality><age>45</age><sex>0</sex><value>0.024431387</value></attributableMortality><attributableMortality><age>45</age><sex>1</sex><value>0.012267241</value></attributableMortality><attributableMortality><age>46</age><sex>0</sex><value>0.024792062</value></attributableMortality><attributableMortality><age>46</age><sex>1</sex><value>0.012416626</value></attributableMortality><attributableMortality><age>47</age><sex>0</sex><value>0.025183687</value></attributableMortality><attributableMortality><age>47</age><sex>1</sex><value>0.012603908</value></attributableMortality><attributableMortality><age>48</age><sex>0</sex><value>0.02560706</value></attributableMortality><attributableMortality><age>48</age><sex>1</sex><value>0.012829883</value></attributableMortality><attributableMortality><age>49</age><sex>0</sex><value>0.026062869</value></attributableMortality><attributableMortality><age>49</age><sex>1</sex><value>0.013095653</value></attributableMortality><attributableMortality><age>50</age><sex>0</sex><value>0.026551984</value></attributableMortality><attributableMortality><age>50</age><sex>1</sex><value>0.0134025095</value></attributableMortality><attributableMortality><age>51</age><sex>0</sex><value>0.027075341</value></attributableMortality><attributableMortality><age>51</age><sex>1</sex><value>0.013751986</value></attributableMortality><attributableMortality><age>52</age><sex>0</sex><value>0.027633902</value></attributableMortality><attributableMortality><age>52</age><sex>1</sex><value>0.014146056</value></attributableMortality><attributableMortality><age>53</age><sex>0</sex><value>0.028228844</value></attributableMortality><attributableMortality><age>53</age><sex>1</sex><value>0.014587118</value></attributableMortality><attributableMortality><age>54</age><sex>0</sex><value>0.028861355</value></attributableMortality><attributableMortality><age>54</age><sex>1</sex><value>0.015077471</value></attributableMortality><attributableMortality><age>55</age><sex>0</sex><value>0.029532919</value></attributableMortality><attributableMortality><age>55</age><sex>1</sex><value>0.015620211</value></attributableMortality><attributableMortality><age>56</age><sex>0</sex><value>0.030245012</value></attributableMortality><attributableMortality><age>56</age><sex>1</sex><value>0.01621844</value></attributableMortality><attributableMortality><age>57</age><sex>0</sex><value>0.030999314</value></attributableMortality><attributableMortality><age>57</age><sex>1</sex><value>0.01687585</value></attributableMortality><attributableMortality><age>58</age><sex>0</sex><value>0.031797606</value></attributableMortality><attributableMortality><age>58</age><sex>1</sex><value>0.017596235</value></attributableMortality><attributableMortality><age>59</age><sex>0</sex><value>0.03264187</value></attributableMortality><attributableMortality><age>59</age><sex>1</sex><value>0.018384097</value></attributableMortality><attributableMortality><age>60</age><sex>0</sex><value>0.033534374</value></attributableMortality><attributableMortality><age>60</age><sex>1</sex><value>0.019244028</value></attributableMortality><attributableMortality><age>61</age><sex>0</sex><value>0.034477603</value></attributableMortality><attributableMortality><age>61</age><sex>1</sex><value>0.020181421</value></attributableMortality><attributableMortality><age>62</age><sex>0</sex><value>0.035474226</value></attributableMortality><attributableMortality><age>62</age><sex>1</sex><value>0.02120187</value></attributableMortality><attributableMortality><age>63</age><sex>0</sex><value>0.03652714</value></attributableMortality><attributableMortality><age>63</age><sex>1</sex><value>0.022311565</value></attributableMortality><attributableMortality><age>64</age><sex>0</sex><value>0.037639707</value></attributableMortality><attributableMortality><age>64</age><sex>1</sex><value>0.0235171</value></attributableMortality><attributableMortality><age>65</age><sex>0</sex><value>0.03881552</value></attributableMortality><attributableMortality><age>65</age><sex>1</sex><value>0.02482606</value></attributableMortality><attributableMortality><age>66</age><sex>0</sex><value>0.040058754</value></attributableMortality><attributableMortality><age>66</age><sex>1</sex><value>0.026246138</value></attributableMortality><attributableMortality><age>67</age><sex>0</sex><value>0.041373704</value></attributableMortality><attributableMortality><age>67</age><sex>1</sex><value>0.027786115</value></attributableMortality><attributableMortality><age>68</age><sex>0</sex><value>0.042765453</value></attributableMortality><attributableMortality><age>68</age><sex>1</sex><value>0.029455483</value></attributableMortality><attributableMortality><age>69</age><sex>0</sex><value>0.0442394</value></attributableMortality><attributableMortality><age>69</age><sex>1</sex><value>0.03126432</value></attributableMortality><attributableMortality><age>70</age><sex>0</sex><value>0.045801844</value></attributableMortality><attributableMortality><age>70</age><sex>1</sex><value>0.033224016</value></attributableMortality><attributableMortality><age>71</age><sex>0</sex><value>0.047459483</value></attributableMortality><attributableMortality><age>71</age><sex>1</sex><value>0.035346452</value></attributableMortality><attributableMortality><age>72</age><sex>0</sex><value>0.049219713</value></attributableMortality><attributableMortality><age>72</age><sex>1</sex><value>0.03764501</value></attributableMortality><attributableMortality><age>73</age><sex>0</sex><value>0.05109096</value></attributableMortality><attributableMortality><age>73</age><sex>1</sex><value>0.040134173</value></attributableMortality><attributableMortality><age>74</age><sex>0</sex><value>0.053082533</value></attributableMortality><attributableMortality><age>74</age><sex>1</sex><value>0.042829428</value></attributableMortality><attributableMortality><age>75</age><sex>0</sex><value>0.055204436</value></attributableMortality><attributableMortality><age>75</age><sex>1</sex><value>0.04574795</value></attributableMortality><attributableMortality><age>76</age><sex>0</sex><value>0.05746821</value></attributableMortality><attributableMortality><age>76</age><sex>1</sex><value>0.04890794</value></attributableMortality><attributableMortality><age>77</age><sex>0</sex><value>0.059886366</value></attributableMortality><attributableMortality><age>77</age><sex>1</sex><value>0.052329075</value></attributableMortality><attributableMortality><age>78</age><sex>0</sex><value>0.062472735</value></attributableMortality><attributableMortality><age>78</age><sex>1</sex><value>0.056032352</value></attributableMortality><attributableMortality><age>79</age><sex>0</sex><value>0.06524284</value></attributableMortality><attributableMortality><age>79</age><sex>1</sex><value>0.06003987</value></attributableMortality><attributableMortality><age>80</age><sex>0</sex><value>0.06821371</value></attributableMortality><attributableMortality><age>80</age><sex>1</sex><value>0.064374335</value></attributableMortality><attributableMortality><age>81</age><sex>0</sex><value>0.07140437</value></attributableMortality><attributableMortality><age>81</age><sex>1</sex><value>0.06905886</value></attributableMortality><attributableMortality><age>82</age><sex>0</sex><value>0.07483595</value></attributableMortality><attributableMortality><age>82</age><sex>1</sex><value>0.07411565</value></attributableMortality><attributableMortality><age>83</age><sex>0</sex><value>0.07853195</value></attributableMortality><attributableMortality><age>83</age><sex>1</sex><value>0.07956556</value></attributableMortality><attributableMortality><age>84</age><sex>0</sex><value>0.08251851</value></attributableMortality><attributableMortality><age>84</age><sex>1</sex><value>0.08542521</value></attributableMortality><attributableMortality><age>85</age><sex>0</sex><value>0.08682512</value></attributableMortality><attributableMortality><age>85</age><sex>1</sex><value>0.091705866</value></attributableMortality><attributableMortality><age>86</age><sex>0</sex><value>0.091484495</value></attributableMortality><attributableMortality><age>86</age><sex>1</sex><value>0.098409094</value></attributableMortality><attributableMortality><age>87</age><sex>0</sex><value>0.09653353</value></attributableMortality><attributableMortality><age>87</age><sex>1</sex><value>0.105523065</value></attributableMortality><attributableMortality><age>88</age><sex>0</sex><value>0.10201377</value></attributableMortality><attributableMortality><age>88</age><sex>1</sex><value>0.11301658</value></attributableMortality><attributableMortality><age>89</age><sex>0</sex><value>0.107972205</value></attributableMortality><attributableMortality><age>89</age><sex>1</sex><value>0.12083226</value></attributableMortality><attributableMortality><age>90</age><sex>0</sex><value>0.114462174</value></attributableMortality><attributableMortality><age>90</age><sex>1</sex><value>0.1288768</value></attributableMortality><attributableMortality><age>91</age><sex>0</sex><value>0.12154429</value></attributableMortality><attributableMortality><age>91</age><sex>1</sex><value>0.1370108</value></attributableMortality><attributableMortality><age>92</age><sex>0</sex><value>0.12928765</value></attributableMortality><attributableMortality><age>92</age><sex>1</sex><value>0.14503546</value></attributableMortality><attributableMortality><age>93</age><sex>0</sex><value>0.13777152</value></attributableMortality><attributableMortality><age>93</age><sex>1</sex><value>0.15267749</value></attributableMortality><attributableMortality><age>94</age><sex>0</sex><value>0.14708717</value></attributableMortality><attributableMortality><age>94</age><sex>1</sex><value>0.15957285</value></attributableMortality><attributableMortality><age>95</age><sex>0</sex><value>0.1573395</value></attributableMortality><attributableMortality><age>95</age><sex>1</sex><value>0.16524847</value></attributableMortality></attributableMortalities>
