# Supplementary material for: Identification of differences in health impact modelling of salt reduction
Source: PLoS One. 2017 Nov 28;12(11):e0186760. doi: 10.1371/journal.pone.0186760 (PMC5705127; doi:10.1371/journal.pone.0186760)
Supplement: S6 Data — (ZIP) [file pone.0186760.s006.zip › RRframe/Simulations/RR_frame/parameters/attributableMort_1_0_IHD.xml]

<?xml version="1.0" encoding="UTF-8" standalone="no"?><attributableMortalities><attributableMortality><age>0</age><sex>0</sex><value>0.0</value></attributableMortality><attributableMortality><age>0</age><sex>1</sex><value>0.0</value></attributableMortality><attributableMortality><age>1</age><sex>0</sex><value>0.0</value></attributableMortality><attributableMortality><age>1</age><sex>1</sex><value>0.0</value></attributableMortality><attributableMortality><age>2</age><sex>0</sex><value>0.0</value></attributableMortality><attributableMortality><age>2</age><sex>1</sex><value>0.0</value></attributableMortality><attributableMortality><age>3</age><sex>0</sex><value>0.0</value></attributableMortality><attributableMortality><age>3</age><sex>1</sex><value>0.0</value></attributableMortality><attributableMortality><age>4</age><sex>0</sex><value>0.0</value></attributableMortality><attributableMortality><age>4</age><sex>1</sex><value>0.0</value></attributableMortality><attributableMortality><age>5</age><sex>0</sex><value>0.0</value></attributableMortality><attributableMortality><age>5</age><sex>1</sex><value>0.0</value></attributableMortality><attributableMortality><age>6</age><sex>0</sex><value>0.0</value></attributableMortality><attributableMortality><age>6</age><sex>1</sex><value>0.0</value></attributableMortality><attributableMortality><age>7</age><sex>0</sex><value>0.0</value></attributableMortality><attributableMortality><age>7</age><sex>1</sex><value>0.0</value></attributableMortality><attributableMortality><age>8</age><sex>0</sex><value>0.0</value></attributableMortality><attributableMortality><age>8</age><sex>1</sex><value>0.0</value></attributableMortality><attributableMortality><age>9</age><sex>0</sex><value>0.0</value></attributableMortality><attributableMortality><age>9</age><sex>1</sex><value>0.0</value></attributableMortality><attributableMortality><age>10</age><sex>0</sex><value>0.0</value></attributableMortality><attributableMortality><age>10</age><sex>1</sex><value>0.0</value></attributableMortality><attributableMortality><age>11</age><sex>0</sex><value>0.0</value></attributableMortality><attributableMortality><age>11</age><sex>1</sex><value>0.0</value></attributableMortality><attributableMortality><age>12</age><sex>0</sex><value>0.0</value></attributableMortality><attributableMortality><age>12</age><sex>1</sex><value>0.0</value></attributableMortality><attributableMortality><age>13</age><sex>0</sex><value>0.0</value></attributableMortality><attributableMortality><age>13</age><sex>1</sex><value>0.0</value></attributableMortality><attributableMortality><age>14</age><sex>0</sex><value>0.0</value></attributableMortality><attributableMortality><age>14</age><sex>1</sex><value>0.0</value></attributableMortality><attributableMortality><age>15</age><sex>0</sex><value>0.0</value></attributableMortality><attributableMortality><age>15</age><sex>1</sex><value>0.0</value></attributableMortality><attributableMortality><age>16</age><sex>0</sex><value>0.0</value></attributableMortality><attributableMortality><age>16</age><sex>1</sex><value>0.0</value></attributableMortality><attributableMortality><age>17</age><sex>0</sex><value>0.0</value></attributableMortality><attributableMortality><age>17</age><sex>1</sex><value>0.0</value></attributableMortality><attributableMortality><age>18</age><sex>0</sex><value>0.0</value></attributableMortality><attributableMortality><age>18</age><sex>1</sex><value>0.0</value></attributableMortality><attributableMortality><age>19</age><sex>0</sex><value>0.0</value></attributableMortality><attributableMortality><age>19</age><sex>1</sex><value>0.0</value></attributableMortality><attributableMortality><age>20</age><sex>0</sex><value>0.0</value></attributableMortality><attributableMortality><age>20</age><sex>1</sex><value>0.0</value></attributableMortality><attributableMortality><age>21</age><sex>0</sex><value>0.0</value></attributableMortality><attributableMortality><age>21</age><sex>1</sex><value>0.0</value></attributableMortality><attributableMortality><age>22</age><sex>0</sex><value>0.0</value></attributableMortality><attributableMortality><age>22</age><sex>1</sex><value>0.0</value></attributableMortality><attributableMortality><age>23</age><sex>0</sex><value>0.0</value></attributableMortality><attributableMortality><age>23</age><sex>1</sex><value>0.0</value></attributableMortality><attributableMortality><age>24</age><sex>0</sex><value>0.0</value></attributableMortality><attributableMortality><age>24</age><sex>1</sex><value>0.0</value></attributableMortality><attributableMortality><age>25</age><sex>0</sex><value>0.0</value></attributableMortality><attributableMortality><age>25</age><sex>1</sex><value>0.0</value></attributableMortality><attributableMortality><age>26</age><sex>0</sex><value>0.0</value></attributableMortality><attributableMortality><age>26</age><sex>1</sex><value>0.0</value></attributableMortality><attributableMortality><age>27</age><sex>0</sex><value>0.0</value></attributableMortality><attributableMortality><age>27</age><sex>1</sex><value>0.0</value></attributableMortality><attributableMortality><age>28</age><sex>0</sex><value>0.0</value></attributableMortality><attributableMortality><age>28</age><sex>1</sex><value>0.0</value></attributableMortality><attributableMortality><age>29</age><sex>0</sex><value>0.0</value></attributableMortality><attributableMortality><age>29</age><sex>1</sex><value>0.0</value></attributableMortality><attributableMortality><age>30</age><sex>0</sex><value>0.0</value></attributableMortality><attributableMortality><age>30</age><sex>1</sex><value>0.0</value></attributableMortality><attributableMortality><age>31</age><sex>0</sex><value>0.0</value></attributableMortality><attributableMortality><age>31</age><sex>1</sex><value>0.0</value></attributableMortality><attributableMortality><age>32</age><sex>0</sex><value>0.0</value></attributableMortality><attributableMortality><age>32</age><sex>1</sex><value>0.0</value></attributableMortality><attributableMortality><age>33</age><sex>0</sex><value>0.0</value></attributableMortality><attributableMortality><age>33</age><sex>1</sex><value>0.0</value></attributableMortality><attributableMortality><age>34</age><sex>0</sex><value>0.0</value></attributableMortality><attributableMortality><age>34</age><sex>1</sex><value>0.0</value></attributableMortality><attributableMortality><age>35</age><sex>0</sex><value>0.015399715</value></attributableMortality><attributableMortality><age>35</age><sex>1</sex><value>0.005481</value></attributableMortality><attributableMortality><age>36</age><sex>0</sex><value>0.015233887</value></attributableMortality><attributableMortality><age>36</age><sex>1</sex><value>0.0054799924</value></attributableMortality><attributableMortality><age>37</age><sex>0</sex><value>0.015098705</value></attributableMortality><attributableMortality><age>37</age><sex>1</sex><value>0.005491991</value></attributableMortality><attributableMortality><age>38</age><sex>0</sex><value>0.014992192</value></attributableMortality><attributableMortality><age>38</age><sex>1</sex><value>0.005515989</value></attributableMortality><attributableMortality><age>39</age><sex>0</sex><value>0.014912753</value></attributableMortality><attributableMortality><age>39</age><sex>1</sex><value>0.005552986</value></attributableMortality><attributableMortality><age>40</age><sex>0</sex><value>0.014859036</value></attributableMortality><attributableMortality><age>40</age><sex>1</sex><value>0.0056029824</value></attributableMortality><attributableMortality><age>41</age><sex>0</sex><value>0.014829919</value></attributableMortality><attributableMortality><age>41</age><sex>1</sex><value>0.0056649786</value></attributableMortality><attributableMortality><age>42</age><sex>0</sex><value>0.014824479</value></attributableMortality><attributableMortality><age>42</age><sex>1</sex><value>0.005739973</value></attributableMortality><attributableMortality><age>43</age><sex>0</sex><value>0.014841978</value></attributableMortality><attributableMortality><age>43</age><sex>1</sex><value>0.005827967</value></attributableMortality><attributableMortality><age>44</age><sex>0</sex><value>0.0148818465</value></attributableMortality><attributableMortality><age>44</age><sex>1</sex><value>0.005929958</value></attributableMortality><attributableMortality><age>45</age><sex>0</sex><value>0.014943669</value></attributableMortality><attributableMortality><age>45</age><sex>1</sex><value>0.0060449485</value></attributableMortality><attributableMortality><age>46</age><sex>0</sex><value>0.015027174</value></attributableMortality><attributableMortality><age>46</age><sex>1</sex><value>0.006174936</value></attributableMortality><attributableMortality><age>47</age><sex>0</sex><value>0.01513223</value></attributableMortality><attributableMortality><age>47</age><sex>1</sex><value>0.00631892</value></attributableMortality><attributableMortality><age>48</age><sex>0</sex><value>0.015258842</value></attributableMortality><attributableMortality><age>48</age><sex>1</sex><value>0.0064789</value></attributableMortality><attributableMortality><age>49</age><sex>0</sex><value>0.015407134</value></attributableMortality><attributableMortality><age>49</age><sex>1</sex><value>0.0066558756</value></attributableMortality><attributableMortality><age>50</age><sex>0</sex><value>0.015577404</value></attributableMortality><attributableMortality><age>50</age><sex>1</sex><value>0.0068489253</value></attributableMortality><attributableMortality><age>51</age><sex>0</sex><value>0.015769945</value></attributableMortality><attributableMortality><age>51</age><sex>1</sex><value>0.0070609064</value></attributableMortality><attributableMortality><age>52</age><sex>0</sex><value>0.015985286</value></attributableMortality><attributableMortality><age>52</age><sex>1</sex><value>0.007290883</value></attributableMortality><attributableMortality><age>53</age><sex>0</sex><value>0.016224042</value></attributableMortality><attributableMortality><age>53</age><sex>1</sex><value>0.0075418544</value></attributableMortality><attributableMortality><age>54</age><sex>0</sex><value>0.016486943</value></attributableMortality><attributableMortality><age>54</age><sex>1</sex><value>0.007813819</value></attributableMortality><attributableMortality><age>55</age><sex>0</sex><value>0.016774831</value></attributableMortality><attributableMortality><age>55</age><sex>1</sex><value>0.008107774</value></attributableMortality><attributableMortality><age>56</age><sex>0</sex><value>0.017088683</value></attributableMortality><attributableMortality><age>56</age><sex>1</sex><value>0.0084267175</value></attributableMortality><attributableMortality><age>57</age><sex>0</sex><value>0.017429583</value></attributableMortality><attributableMortality><age>57</age><sex>1</sex><value>0.008771648</value></attributableMortality><attributableMortality><age>58</age><sex>0</sex><value>0.017798748</value></attributableMortality><attributableMortality><age>58</age><sex>1</sex><value>0.009143562</value></attributableMortality><attributableMortality><age>59</age><sex>0</sex><value>0.018197505</value></attributableMortality><attributableMortality><age>59</age><sex>1</sex><value>0.009545456</value></attributableMortality><attributableMortality><age>60</age><sex>0</sex><value>0.018627321</value></attributableMortality><attributableMortality><age>60</age><sex>1</sex><value>0.009978326</value></attributableMortality><attributableMortality><age>61</age><sex>0</sex><value>0.01908978</value></attributableMortality><attributableMortality><age>61</age><sex>1</sex><value>0.0104451645</value></attributableMortality><attributableMortality><age>62</age><sex>0</sex><value>0.019586604</value></attributableMortality><attributableMortality><age>62</age><sex>1</sex><value>0.010948967</value></attributableMortality><attributableMortality><age>63</age><sex>0</sex><value>0.020119635</value></attributableMortality><attributableMortality><age>63</age><sex>1</sex><value>0.011491725</value></attributableMortality><attributableMortality><age>64</age><sex>0</sex><value>0.020690853</value></attributableMortality><attributableMortality><age>64</age><sex>1</sex><value>0.012077428</value></attributableMortality><attributableMortality><age>65</age><sex>0</sex><value>0.021302376</value></attributableMortality><attributableMortality><age>65</age><sex>1</sex><value>0.0127070695</value></attributableMortality><attributableMortality><age>66</age><sex>0</sex><value>0.021956442</value></attributableMortality><attributableMortality><age>66</age><sex>1</sex><value>0.013386634</value></attributableMortality><attributableMortality><age>67</age><sex>0</sex><value>0.022655426</value></attributableMortality><attributableMortality><age>67</age><sex>1</sex><value>0.014119109</value></attributableMortality><attributableMortality><age>68</age><sex>0</sex><value>0.02340183</value></attributableMortality><attributableMortality><age>68</age><sex>1</sex><value>0.014907477</value></attributableMortality><attributableMortality><age>69</age><sex>0</sex><value>0.024198283</value></attributableMortality><attributableMortality><age>69</age><sex>1</sex><value>0.015757723</value></attributableMortality><attributableMortality><age>70</age><sex>0</sex><value>0.025047509</value></attributableMortality><attributableMortality><age>70</age><sex>1</sex><value>0.016672827</value></attributableMortality><attributableMortality><age>71</age><sex>0</sex><value>0.025952352</value></attributableMortality><attributableMortality><age>71</age><sex>1</sex><value>0.017658768</value></attributableMortality><attributableMortality><age>72</age><sex>0</sex><value>0.026915735</value></attributableMortality><attributableMortality><age>72</age><sex>1</sex><value>0.018721519</value></attributableMortality><attributableMortality><age>73</age><sex>0</sex><value>0.027940633</value></attributableMortality><attributableMortality><age>73</age><sex>1</sex><value>0.019865064</value></attributableMortality><attributableMortality><age>74</age><sex>0</sex><value>0.029030064</value></attributableMortality><attributableMortality><age>74</age><sex>1</sex><value>0.02109537</value></attributableMortality><attributableMortality><age>75</age><sex>0</sex><value>0.030187033</value></attributableMortality><attributableMortality><age>75</age><sex>1</sex><value>0.02241742</value></attributableMortality><attributableMortality><age>76</age><sex>0</sex><value>0.031414498</value></attributableMortality><attributableMortality><age>76</age><sex>1</sex><value>0.023838188</value></attributableMortality><attributableMortality><age>77</age><sex>0</sex><value>0.0327153</value></attributableMortality><attributableMortality><age>77</age><sex>1</sex><value>0.025361652</value></attributableMortality><attributableMortality><age>78</age><sex>0</sex><value>0.034092084</value></attributableMortality><attributableMortality><age>78</age><sex>1</sex><value>0.026993793</value></attributableMortality><attributableMortality><age>79</age><sex>0</sex><value>0.03554722</value></attributableMortality><attributableMortality><age>79</age><sex>1</sex><value>0.028735602</value></attributableMortality><attributableMortality><age>80</age><sex>0</sex><value>0.037082665</value></attributableMortality><attributableMortality><age>80</age><sex>1</sex><value>0.03059207</value></attributableMortality><attributableMortality><age>81</age><sex>0</sex><value>0.038699847</value></attributableMortality><attributableMortality><age>81</age><sex>1</sex><value>0.032561198</value></attributableMortality><attributableMortality><age>82</age><sex>0</sex><value>0.040399462</value></attributableMortality><attributableMortality><age>82</age><sex>1</sex><value>0.03464</value></attributableMortality><attributableMortality><age>83</age><sex>0</sex><value>0.042181298</value></attributableMortality><attributableMortality><age>83</age><sex>1</sex><value>0.036822505</value></attributableMortality><attributableMortality><age>84</age><sex>0</sex><value>0.04404395</value></attributableMortality><attributableMortality><age>84</age><sex>1</sex><value>0.039095744</value></attributableMortality><attributableMortality><age>85</age><sex>0</sex><value>0.045984544</value></attributableMortality><attributableMortality><age>85</age><sex>1</sex><value>0.04143878</value></attributableMortality><attributableMortality><age>86</age><sex>0</sex><value>0.04799834</value></attributableMortality><attributableMortality><age>86</age><sex>1</sex><value>0.043822687</value></attributableMortality><attributableMortality><age>87</age><sex>0</sex><value>0.05007831</value></attributableMortality><attributableMortality><age>87</age><sex>1</sex><value>0.046204563</value></attributableMortality><attributableMortality><age>88</age><sex>0</sex><value>0.05221464</value></attributableMortality><attributableMortality><age>88</age><sex>1</sex><value>0.04852752</value></attributableMortality><attributableMortality><age>89</age><sex>0</sex><value>0.05439406</value></attributableMortality><attributableMortality><age>89</age><sex>1</sex><value>0.050712712</value></attributableMortality><attributableMortality><age>90</age><sex>0</sex><value>0.056599144</value></attributableMortality><attributableMortality><age>90</age><sex>1</sex><value>0.052656297</value></attributableMortality><attributableMortality><age>91</age><sex>0</sex><value>0.05880742</value></attributableMortality><attributableMortality><age>91</age><sex>1</sex><value>0.054222453</value></attributableMortality><attributableMortality><age>92</age><sex>0</sex><value>0.060990367</value></attributableMortality><attributableMortality><age>92</age><sex>1</sex><value>0.05523536</value></attributableMortality><attributableMortality><age>93</age><sex>0</sex><value>0.06311217</value></attributableMortality><attributableMortality><age>93</age><sex>1</sex><value>0.055471227</value></attributableMortality><attributableMortality><age>94</age><sex>0</sex><value>0.06512831</value></attributableMortality><attributableMortality><age>94</age><sex>1</sex><value>0.054644216</value></attributableMortality><attributableMortality><age>95</age><sex>0</sex><value>0.06698398</value></attributableMortality><attributableMortality><age>95</age><sex>1</sex><value>0.052397467</value></attributableMortality></attributableMortalities>
