# Supplementary material for: Identification of differences in health impact modelling of salt reduction
Source: PLoS One. 2017 Nov 28;12(11):e0186760. doi: 10.1371/journal.pone.0186760 (PMC5705127; doi:10.1371/journal.pone.0186760)
Supplement: S6 Data — (ZIP) [file pone.0186760.s006.zip › RRframe/Simulations/RR_frame/parameters/baselineAbility.xml]

<?xml version="1.0" encoding="UTF-8" standalone="no"?><baselineAbility><ability><age>0</age><sex>0</sex><value>0.9797588121145964</value></ability><ability><age>0</age><sex>1</sex><value>0.9818815588951111</value></ability><ability><age>1</age><sex>0</sex><value>0.9791308641433716</value></ability><ability><age>1</age><sex>1</sex><value>0.9811037182807922</value></ability><ability><age>2</age><sex>0</sex><value>0.9784838557243347</value></ability><ability><age>2</age><sex>1</sex><value>0.980293171480298</value></ability><ability><age>3</age><sex>0</sex><value>0.9778172969818115</value></ability><ability><age>3</age><sex>1</sex><value>0.9794485699385405</value></ability><ability><age>4</age><sex>0</sex><value>0.9771305117756128</value></ability><ability><age>4</age><sex>1</sex><value>0.9785685706883669</value></ability><ability><age>5</age><sex>0</sex><value>0.9764234591275454</value></ability><ability><age>5</age><sex>1</sex><value>0.9776522219181061</value></ability><ability><age>6</age><sex>0</sex><value>0.9756971318274736</value></ability><ability><age>6</age><sex>1</sex><value>0.9766997415572405</value></ability><ability><age>7</age><sex>0</sex><value>0.9749528206884861</value></ability><ability><age>7</age><sex>1</sex><value>0.9757116790860891</value></ability><ability><age>8</age><sex>0</sex><value>0.9741920605301857</value></ability><ability><age>8</age><sex>1</sex><value>0.9746888913214207</value></ability><ability><age>9</age><sex>0</sex><value>0.9734165593981743</value></ability><ability><age>9</age><sex>1</sex><value>0.9736325014382601</value></ability><ability><age>10</age><sex>0</sex><value>0.9726282954216003</value></ability><ability><age>10</age><sex>1</sex><value>0.9725439604371786</value></ability><ability><age>11</age><sex>0</sex><value>0.9718294143676758</value></ability><ability><age>11</age><sex>1</sex><value>0.9714250713586807</value></ability><ability><age>12</age><sex>0</sex><value>0.9710223618894815</value></ability><ability><age>12</age><sex>1</sex><value>0.9702779799699783</value></ability><ability><age>13</age><sex>0</sex><value>0.9702097773551941</value></ability><ability><age>13</age><sex>1</sex><value>0.9691052213311195</value></ability><ability><age>14</age><sex>0</sex><value>0.9693946111947298</value></ability><ability><age>14</age><sex>1</sex><value>0.9679097533226013</value></ability><ability><age>15</age><sex>0</sex><value>0.9685799814760685</value></ability><ability><age>15</age><sex>1</sex><value>0.9666948914527893</value></ability><ability><age>16</age><sex>0</sex><value>0.9677693024277687</value></ability><ability><age>16</age><sex>1</sex><value>0.965464498847723</value></ability><ability><age>17</age><sex>0</sex><value>0.9669661894440651</value></ability><ability><age>17</age><sex>1</sex><value>0.9642227627336979</value></ability><ability><age>18</age><sex>0</sex><value>0.9661745317280293</value></ability><ability><age>18</age><sex>1</sex><value>0.9629743620753288</value></ability><ability><age>19</age><sex>0</sex><value>0.9653984308242798</value></ability><ability><age>19</age><sex>1</sex><value>0.9617244005203247</value></ability><ability><age>20</age><sex>0</sex><value>0.9646420814096928</value></ability><ability><age>20</age><sex>1</sex><value>0.9604784995317459</value></ability><ability><age>21</age><sex>0</sex><value>0.9639100432395935</value></ability><ability><age>21</age><sex>1</sex><value>0.9592425599694252</value></ability><ability><age>22</age><sex>0</sex><value>0.963206872344017</value></ability><ability><age>22</age><sex>1</sex><value>0.9580229818820953</value></ability><ability><age>23</age><sex>0</sex><value>0.9625373519957066</value></ability><ability><age>23</age><sex>1</sex><value>0.9568265117704868</value></ability><ability><age>24</age><sex>0</sex><value>0.9619063138961792</value></ability><ability><age>24</age><sex>1</sex><value>0.9556602388620377</value></ability><ability><age>25</age><sex>0</sex><value>0.9613186120986938</value></ability><ability><age>25</age><sex>1</sex><value>0.9545315504074097</value></ability><ability><age>26</age><sex>0</sex><value>0.960779182612896</value></ability><ability><age>26</age><sex>1</sex><value>0.9534480720758438</value></ability><ability><age>27</age><sex>0</sex><value>0.9602900817990303</value></ability><ability><age>27</age><sex>1</sex><value>0.9524147436022758</value></ability><ability><age>28</age><sex>0</sex><value>0.9598446413874626</value></ability><ability><age>28</age><sex>1</sex><value>0.9514276124536991</value></ability><ability><age>29</age><sex>0</sex><value>0.9594340920448303</value></ability><ability><age>29</age><sex>1</sex><value>0.9504803530871868</value></ability><ability><age>30</age><sex>0</sex><value>0.9590491317212582</value></ability><ability><age>30</age><sex>1</sex><value>0.9495657607913017</value></ability><ability><age>31</age><sex>0</sex><value>0.958680048584938</value></ability><ability><age>31</age><sex>1</sex><value>0.948675911873579</value></ability><ability><age>32</age><sex>0</sex><value>0.958316732198</value></ability><ability><age>32</age><sex>1</sex><value>0.9478021003305912</value></ability><ability><age>33</age><sex>0</sex><value>0.9579487107694149</value></ability><ability><age>33</age><sex>1</sex><value>0.9469350129365921</value></ability><ability><age>34</age><sex>0</sex><value>0.957565188407898</value></ability><ability><age>34</age><sex>1</sex><value>0.9460645914077759</value></ability><ability><age>35</age><sex>0</sex><value>0.9571548812091351</value></ability><ability><age>35</age><sex>1</sex><value>0.9451802372932434</value></ability><ability><age>36</age><sex>0</sex><value>0.9569218635308911</value></ability><ability><age>36</age><sex>1</sex><value>0.9444310069084167</value></ability><ability><age>37</age><sex>0</sex><value>0.956668185137379</value></ability><ability><age>37</age><sex>1</sex><value>0.9436581808027569</value></ability><ability><age>38</age><sex>0</sex><value>0.9563853352582894</value></ability><ability><age>38</age><sex>1</sex><value>0.9428511122034025</value></ability><ability><age>39</age><sex>0</sex><value>0.9560644627634365</value></ability><ability><age>39</age><sex>1</sex><value>0.941998414448685</value></ability><ability><age>40</age><sex>0</sex><value>0.9556961683634786</value></ability><ability><age>40</age><sex>1</sex><value>0.941088042279168</value></ability><ability><age>41</age><sex>0</sex><value>0.95527041036707</value></ability><ability><age>41</age><sex>1</sex><value>0.9401071071624756</value></ability><ability><age>42</age><sex>0</sex><value>0.9547761251503016</value></ability><ability><age>42</age><sex>1</sex><value>0.939041710175291</value></ability><ability><age>43</age><sex>0</sex><value>0.9542009229278874</value></ability><ability><age>43</age><sex>1</sex><value>0.9378768401731883</value></ability><ability><age>44</age><sex>0</sex><value>0.9535307635206024</value></ability><ability><age>44</age><sex>1</sex><value>0.9365960777323562</value></ability><ability><age>45</age><sex>0</sex><value>0.9527493715286255</value></ability><ability><age>45</age><sex>1</sex><value>0.9351813018293044</value></ability><ability><age>46</age><sex>0</sex><value>0.9518377291578161</value></ability><ability><age>46</age><sex>1</sex><value>0.9336124062538147</value></ability><ability><age>47</age><sex>0</sex><value>0.9507732586929114</value></ability><ability><age>47</age><sex>1</sex><value>0.9318667944426858</value></ability><ability><age>48</age><sex>0</sex><value>0.949529767036438</value></ability><ability><age>48</age><sex>1</sex><value>0.9299196600914001</value></ability><ability><age>49</age><sex>0</sex><value>0.9480917428143394</value></ability><ability><age>49</age><sex>1</sex><value>0.9277573015375338</value></ability><ability><age>50</age><sex>0</sex><value>0.9464571304854238</value></ability><ability><age>50</age><sex>1</sex><value>0.9253792762756348</value></ability><ability><age>51</age><sex>0</sex><value>0.9446237914456277</value></ability><ability><age>51</age><sex>1</sex><value>0.9227859973907471</value></ability><ability><age>52</age><sex>0</sex><value>0.9425893654483934</value></ability><ability><age>52</age><sex>1</sex><value>0.9199786090814299</value></ability><ability><age>53</age><sex>0</sex><value>0.9403517246246338</value></ability><ability><age>53</age><sex>1</sex><value>0.9169591130037814</value></ability><ability><age>54</age><sex>0</sex><value>0.9379093617563339</value></ability><ability><age>54</age><sex>1</sex><value>0.9137308416042698</value></ability><ability><age>55</age><sex>0</sex><value>0.9352621495450603</value></ability><ability><age>55</age><sex>1</sex><value>0.9102987454368112</value></ability><ability><age>56</age><sex>0</sex><value>0.9324116664622369</value></ability><ability><age>56</age><sex>1</sex><value>0.9066697625493119</value></ability><ability><age>57</age><sex>0</sex><value>0.9293620724166857</value></ability><ability><age>57</age><sex>1</sex><value>0.9028531564606563</value></ability><ability><age>58</age><sex>0</sex><value>0.9261206984519958</value></ability><ability><age>58</age><sex>1</sex><value>0.8988609311537287</value></ability><ability><age>59</age><sex>0</sex><value>0.9226987577413202</value></ability><ability><age>59</age><sex>1</sex><value>0.8947080969810486</value></ability><ability><age>60</age><sex>0</sex><value>0.9191123199671252</value></ability><ability><age>60</age><sex>1</sex><value>0.8904130000449861</value></ability><ability><age>61</age><sex>0</sex><value>0.9153828024864197</value></ability><ability><age>61</age><sex>1</sex><value>0.8859976467674368</value></ability><ability><age>62</age><sex>0</sex><value>0.9115377911725017</value></ability><ability><age>62</age><sex>1</sex><value>0.881487940054991</value></ability><ability><age>63</age><sex>0</sex><value>0.907611785951679</value></ability><ability><age>63</age><sex>1</sex><value>0.8769137860144043</value></ability><ability><age>64</age><sex>0</sex><value>0.9036465883255005</value></ability><ability><age>64</age><sex>1</sex><value>0.8723092675209045</value></ability><ability><age>65</age><sex>0</sex><value>0.8996918201446533</value></ability><ability><age>65</age><sex>1</sex><value>0.867712704565981</value></ability><ability><age>66</age><sex>0</sex><value>0.8958049418584936</value></ability><ability><age>66</age><sex>1</sex><value>0.863166332244873</value></ability><ability><age>67</age><sex>0</sex><value>0.8920515949478637</value></ability><ability><age>67</age><sex>1</sex><value>0.8587163090705872</value></ability><ability><age>68</age><sex>0</sex><value>0.8885051012039185</value></ability><ability><age>68</age><sex>1</sex><value>0.854412456218606</value></ability><ability><age>69</age><sex>0</sex><value>0.8852460170873107</value></ability><ability><age>69</age><sex>1</sex><value>0.8503075838088989</value></ability><ability><age>70</age><sex>0</sex><value>0.8823521733283997</value></ability><ability><age>70</age><sex>1</sex><value>0.8464510844081803</value></ability><ability><age>71</age><sex>0</sex><value>0.8798531293869019</value></ability><ability><age>71</age><sex>1</sex><value>0.8428597450256348</value></ability><ability><age>72</age><sex>0</sex><value>0.8777554342703491</value></ability><ability><age>72</age><sex>1</sex><value>0.83953485598495</value></ability><ability><age>73</age><sex>0</sex><value>0.8760579999969571</value></ability><ability><age>73</age><sex>1</sex><value>0.8364715576171875</value></ability><ability><age>74</age><sex>0</sex><value>0.8747511697563585</value></ability><ability><age>74</age><sex>1</sex><value>0.8336585164070129</value></ability><ability><age>75</age><sex>0</sex><value>0.8738164119969875</value></ability><ability><age>75</age><sex>1</sex><value>0.8310767461907759</value></ability><ability><age>76</age><sex>0</sex><value>0.8732257339401754</value></ability><ability><age>76</age><sex>1</sex><value>0.82869952930947</value></ability><ability><age>77</age><sex>0</sex><value>0.8729411214877794</value></ability><ability><age>77</age><sex>1</sex><value>0.8264915347099304</value></ability><ability><age>78</age><sex>0</sex><value>0.8729142250647839</value></ability><ability><age>78</age><sex>1</sex><value>0.8244082369635878</value></ability><ability><age>79</age><sex>0</sex><value>0.8730858646347435</value></ability><ability><age>79</age><sex>1</sex><value>0.8223957644217814</value></ability><ability><age>80</age><sex>0</sex><value>0.8733859062194824</value></ability><ability><age>80</age><sex>1</sex><value>0.820390665707214</value></ability><ability><age>81</age><sex>0</sex><value>0.8737333301090005</value></ability><ability><age>81</age><sex>1</sex><value>0.8183202147483826</value></ability><ability><age>82</age><sex>0</sex><value>0.8740362193322907</value></ability><ability><age>82</age><sex>1</sex><value>0.8161028017138594</value></ability><ability><age>83</age><sex>0</sex><value>0.874192618200547</value></ability><ability><age>83</age><sex>1</sex><value>0.813649450183409</value></ability><ability><age>84</age><sex>0</sex><value>0.8740913271903992</value></ability><ability><age>84</age><sex>1</sex><value>0.8108653071440349</value></ability><ability><age>85</age><sex>0</sex><value>0.873613481418696</value></ability><ability><age>85</age><sex>1</sex><value>0.8076523098941438</value></ability><ability><age>86</age><sex>0</sex><value>0.8726345480649328</value></ability><ability><age>86</age><sex>1</sex><value>0.8039125044928946</value></ability><ability><age>87</age><sex>0</sex><value>0.8710271947010524</value></ability><ability><age>87</age><sex>1</sex><value>0.7995524582209805</value></ability><ability><age>88</age><sex>0</sex><value>0.8686642050743103</value></ability><ability><age>88</age><sex>1</sex><value>0.7944879103531753</value></ability><ability><age>89</age><sex>0</sex><value>0.8654230833053589</value></ability><ability><age>89</age><sex>1</sex><value>0.7886499344048138</value></ability><ability><age>90</age><sex>0</sex><value>0.861190140247345</value></ability><ability><age>90</age><sex>1</sex><value>0.7819904088973999</value></ability><ability><age>91</age><sex>0</sex><value>0.8558657765388489</value></ability><ability><age>91</age><sex>1</sex><value>0.7744884431598147</value></ability><ability><age>92</age><sex>0</sex><value>0.8493729829788208</value></ability><ability><age>92</age><sex>1</sex><value>0.7661570636669104</value></ability><ability><age>93</age><sex>0</sex><value>0.8416821428396275</value></ability><ability><age>93</age><sex>1</sex><value>0.7570589135550503</value></ability><ability><age>94</age><sex>0</sex><value>0.8328039646148682</value></ability><ability><age>94</age><sex>1</sex><value>0.7473010178741615</value></ability><ability><age>95</age><sex>0</sex><value>0.8227833449984409</value></ability><ability><age>95</age><sex>1</sex><value>0.7370281316892916</value></ability></baselineAbility>
