# Supplementary material for: Identification of differences in health impact modelling of salt reduction
Source: PLoS One. 2017 Nov 28;12(11):e0186760. doi: 10.1371/journal.pone.0186760 (PMC5705127; doi:10.1371/journal.pone.0186760)
Supplement: S6 Data — (ZIP) [file pone.0186760.s006.zip › RRframe/Simulations/RR_frame/parameters/baselineFatalIncidence_0_0_CVA.xml]

<?xml version="1.0" encoding="UTF-8" standalone="no"?><baselineFatalIncidences><baselineFatalIncidence><age>0</age><sex>0</sex><value>0.0</value></baselineFatalIncidence><baselineFatalIncidence><age>0</age><sex>1</sex><value>0.0</value></baselineFatalIncidence><baselineFatalIncidence><age>1</age><sex>0</sex><value>0.0</value></baselineFatalIncidence><baselineFatalIncidence><age>1</age><sex>1</sex><value>0.0</value></baselineFatalIncidence><baselineFatalIncidence><age>2</age><sex>0</sex><value>0.0</value></baselineFatalIncidence><baselineFatalIncidence><age>2</age><sex>1</sex><value>0.0</value></baselineFatalIncidence><baselineFatalIncidence><age>3</age><sex>0</sex><value>0.0</value></baselineFatalIncidence><baselineFatalIncidence><age>3</age><sex>1</sex><value>0.0</value></baselineFatalIncidence><baselineFatalIncidence><age>4</age><sex>0</sex><value>0.0</value></baselineFatalIncidence><baselineFatalIncidence><age>4</age><sex>1</sex><value>0.0</value></baselineFatalIncidence><baselineFatalIncidence><age>5</age><sex>0</sex><value>0.0</value></baselineFatalIncidence><baselineFatalIncidence><age>5</age><sex>1</sex><value>0.0</value></baselineFatalIncidence><baselineFatalIncidence><age>6</age><sex>0</sex><value>0.0</value></baselineFatalIncidence><baselineFatalIncidence><age>6</age><sex>1</sex><value>0.0</value></baselineFatalIncidence><baselineFatalIncidence><age>7</age><sex>0</sex><value>0.0</value></baselineFatalIncidence><baselineFatalIncidence><age>7</age><sex>1</sex><value>0.0</value></baselineFatalIncidence><baselineFatalIncidence><age>8</age><sex>0</sex><value>0.0</value></baselineFatalIncidence><baselineFatalIncidence><age>8</age><sex>1</sex><value>0.0</value></baselineFatalIncidence><baselineFatalIncidence><age>9</age><sex>0</sex><value>0.0</value></baselineFatalIncidence><baselineFatalIncidence><age>9</age><sex>1</sex><value>0.0</value></baselineFatalIncidence><baselineFatalIncidence><age>10</age><sex>0</sex><value>0.0</value></baselineFatalIncidence><baselineFatalIncidence><age>10</age><sex>1</sex><value>0.0</value></baselineFatalIncidence><baselineFatalIncidence><age>11</age><sex>0</sex><value>0.0</value></baselineFatalIncidence><baselineFatalIncidence><age>11</age><sex>1</sex><value>0.0</value></baselineFatalIncidence><baselineFatalIncidence><age>12</age><sex>0</sex><value>0.0</value></baselineFatalIncidence><baselineFatalIncidence><age>12</age><sex>1</sex><value>0.0</value></baselineFatalIncidence><baselineFatalIncidence><age>13</age><sex>0</sex><value>0.0</value></baselineFatalIncidence><baselineFatalIncidence><age>13</age><sex>1</sex><value>0.0</value></baselineFatalIncidence><baselineFatalIncidence><age>14</age><sex>0</sex><value>0.0</value></baselineFatalIncidence><baselineFatalIncidence><age>14</age><sex>1</sex><value>0.0</value></baselineFatalIncidence><baselineFatalIncidence><age>15</age><sex>0</sex><value>0.0</value></baselineFatalIncidence><baselineFatalIncidence><age>15</age><sex>1</sex><value>0.0</value></baselineFatalIncidence><baselineFatalIncidence><age>16</age><sex>0</sex><value>0.0</value></baselineFatalIncidence><baselineFatalIncidence><age>16</age><sex>1</sex><value>0.0</value></baselineFatalIncidence><baselineFatalIncidence><age>17</age><sex>0</sex><value>0.0</value></baselineFatalIncidence><baselineFatalIncidence><age>17</age><sex>1</sex><value>0.0</value></baselineFatalIncidence><baselineFatalIncidence><age>18</age><sex>0</sex><value>0.0</value></baselineFatalIncidence><baselineFatalIncidence><age>18</age><sex>1</sex><value>0.0</value></baselineFatalIncidence><baselineFatalIncidence><age>19</age><sex>0</sex><value>0.0</value></baselineFatalIncidence><baselineFatalIncidence><age>19</age><sex>1</sex><value>0.0</value></baselineFatalIncidence><baselineFatalIncidence><age>20</age><sex>0</sex><value>0.0</value></baselineFatalIncidence><baselineFatalIncidence><age>20</age><sex>1</sex><value>0.0</value></baselineFatalIncidence><baselineFatalIncidence><age>21</age><sex>0</sex><value>0.0</value></baselineFatalIncidence><baselineFatalIncidence><age>21</age><sex>1</sex><value>0.0</value></baselineFatalIncidence><baselineFatalIncidence><age>22</age><sex>0</sex><value>0.0</value></baselineFatalIncidence><baselineFatalIncidence><age>22</age><sex>1</sex><value>0.0</value></baselineFatalIncidence><baselineFatalIncidence><age>23</age><sex>0</sex><value>0.0</value></baselineFatalIncidence><baselineFatalIncidence><age>23</age><sex>1</sex><value>0.0</value></baselineFatalIncidence><baselineFatalIncidence><age>24</age><sex>0</sex><value>0.0</value></baselineFatalIncidence><baselineFatalIncidence><age>24</age><sex>1</sex><value>0.0</value></baselineFatalIncidence><baselineFatalIncidence><age>25</age><sex>0</sex><value>0.0</value></baselineFatalIncidence><baselineFatalIncidence><age>25</age><sex>1</sex><value>0.0</value></baselineFatalIncidence><baselineFatalIncidence><age>26</age><sex>0</sex><value>0.0</value></baselineFatalIncidence><baselineFatalIncidence><age>26</age><sex>1</sex><value>0.0</value></baselineFatalIncidence><baselineFatalIncidence><age>27</age><sex>0</sex><value>0.0</value></baselineFatalIncidence><baselineFatalIncidence><age>27</age><sex>1</sex><value>0.0</value></baselineFatalIncidence><baselineFatalIncidence><age>28</age><sex>0</sex><value>0.0</value></baselineFatalIncidence><baselineFatalIncidence><age>28</age><sex>1</sex><value>0.0</value></baselineFatalIncidence><baselineFatalIncidence><age>29</age><sex>0</sex><value>0.0</value></baselineFatalIncidence><baselineFatalIncidence><age>29</age><sex>1</sex><value>0.0</value></baselineFatalIncidence><baselineFatalIncidence><age>30</age><sex>0</sex><value>0.0</value></baselineFatalIncidence><baselineFatalIncidence><age>30</age><sex>1</sex><value>0.0</value></baselineFatalIncidence><baselineFatalIncidence><age>31</age><sex>0</sex><value>0.0</value></baselineFatalIncidence><baselineFatalIncidence><age>31</age><sex>1</sex><value>0.0</value></baselineFatalIncidence><baselineFatalIncidence><age>32</age><sex>0</sex><value>0.0</value></baselineFatalIncidence><baselineFatalIncidence><age>32</age><sex>1</sex><value>0.0</value></baselineFatalIncidence><baselineFatalIncidence><age>33</age><sex>0</sex><value>0.0</value></baselineFatalIncidence><baselineFatalIncidence><age>33</age><sex>1</sex><value>0.0</value></baselineFatalIncidence><baselineFatalIncidence><age>34</age><sex>0</sex><value>0.0</value></baselineFatalIncidence><baselineFatalIncidence><age>34</age><sex>1</sex><value>0.0</value></baselineFatalIncidence><baselineFatalIncidence><age>35</age><sex>0</sex><value>9.3667E-6</value></baselineFatalIncidence><baselineFatalIncidence><age>35</age><sex>1</sex><value>8.916783E-6</value></baselineFatalIncidence><baselineFatalIncidence><age>36</age><sex>0</sex><value>9.799892E-6</value></baselineFatalIncidence><baselineFatalIncidence><age>36</age><sex>1</sex><value>8.988928E-6</value></baselineFatalIncidence><baselineFatalIncidence><age>37</age><sex>0</sex><value>1.030938E-5</value></baselineFatalIncidence><baselineFatalIncidence><age>37</age><sex>1</sex><value>9.141537E-6</value></baselineFatalIncidence><baselineFatalIncidence><age>38</age><sex>0</sex><value>1.0899402E-5</value></baselineFatalIncidence><baselineFatalIncidence><age>38</age><sex>1</sex><value>9.371482E-6</value></baselineFatalIncidence><baselineFatalIncidence><age>39</age><sex>0</sex><value>1.1583118E-5</value></baselineFatalIncidence><baselineFatalIncidence><age>39</age><sex>1</sex><value>9.676977E-6</value></baselineFatalIncidence><baselineFatalIncidence><age>40</age><sex>0</sex><value>1.236376E-5</value></baselineFatalIncidence><baselineFatalIncidence><age>40</age><sex>1</sex><value>1.007268E-5</value></baselineFatalIncidence><baselineFatalIncidence><age>41</age><sex>0</sex><value>1.3257479E-5</value></baselineFatalIncidence><baselineFatalIncidence><age>41</age><sex>1</sex><value>1.0553995E-5</value></baselineFatalIncidence><baselineFatalIncidence><age>42</age><sex>0</sex><value>1.4275457E-5</value></baselineFatalIncidence><baselineFatalIncidence><age>42</age><sex>1</sex><value>1.1136074E-5</value></baselineFatalIncidence><baselineFatalIncidence><age>43</age><sex>0</sex><value>1.5440173E-5</value></baselineFatalIncidence><baselineFatalIncidence><age>43</age><sex>1</sex><value>1.1830394E-5</value></baselineFatalIncidence><baselineFatalIncidence><age>44</age><sex>0</sex><value>1.676252E-5</value></baselineFatalIncidence><baselineFatalIncidence><age>44</age><sex>1</sex><value>1.2645682E-5</value></baselineFatalIncidence><baselineFatalIncidence><age>45</age><sex>0</sex><value>1.827187E-5</value></baselineFatalIncidence><baselineFatalIncidence><age>45</age><sex>1</sex><value>1.3601845E-5</value></baselineFatalIncidence><baselineFatalIncidence><age>46</age><sex>0</sex><value>1.998724E-5</value></baselineFatalIncidence><baselineFatalIncidence><age>46</age><sex>1</sex><value>1.4713033E-5</value></baselineFatalIncidence><baselineFatalIncidence><age>47</age><sex>0</sex><value>2.1942213E-5</value></baselineFatalIncidence><baselineFatalIncidence><age>47</age><sex>1</sex><value>1.6004677E-5</value></baselineFatalIncidence><baselineFatalIncidence><age>48</age><sex>0</sex><value>2.4168185E-5</value></baselineFatalIncidence><baselineFatalIncidence><age>48</age><sex>1</sex><value>1.7503735E-5</value></baselineFatalIncidence><baselineFatalIncidence><age>49</age><sex>0</sex><value>2.6701851E-5</value></baselineFatalIncidence><baselineFatalIncidence><age>49</age><sex>1</sex><value>1.9239349E-5</value></baselineFatalIncidence><baselineFatalIncidence><age>50</age><sex>0</sex><value>2.961622E-5</value></baselineFatalIncidence><baselineFatalIncidence><age>50</age><sex>1</sex><value>2.1538E-5</value></baselineFatalIncidence><baselineFatalIncidence><age>51</age><sex>0</sex><value>3.291472E-5</value></baselineFatalIncidence><baselineFatalIncidence><age>51</age><sex>1</sex><value>2.391098E-5</value></baselineFatalIncidence><baselineFatalIncidence><age>52</age><sex>0</sex><value>3.6678237E-5</value></baselineFatalIncidence><baselineFatalIncidence><age>52</age><sex>1</sex><value>2.6654738E-5</value></baselineFatalIncidence><baselineFatalIncidence><age>53</age><sex>0</sex><value>4.096889E-5</value></baselineFatalIncidence><baselineFatalIncidence><age>53</age><sex>1</sex><value>2.9834533E-5</value></baselineFatalIncidence><baselineFatalIncidence><age>54</age><sex>0</sex><value>4.5870438E-5</value></baselineFatalIncidence><baselineFatalIncidence><age>54</age><sex>1</sex><value>3.3515957E-5</value></baselineFatalIncidence><baselineFatalIncidence><age>55</age><sex>0</sex><value>5.1463445E-5</value></baselineFatalIncidence><baselineFatalIncidence><age>55</age><sex>1</sex><value>3.7785503E-5</value></baselineFatalIncidence><baselineFatalIncidence><age>56</age><sex>0</sex><value>5.7853347E-5</value></baselineFatalIncidence><baselineFatalIncidence><age>56</age><sex>1</sex><value>4.2736414E-5</value></baselineFatalIncidence><baselineFatalIncidence><age>57</age><sex>0</sex><value>6.5149245E-5</value></baselineFatalIncidence><baselineFatalIncidence><age>57</age><sex>1</sex><value>4.847703E-5</value></baselineFatalIncidence><baselineFatalIncidence><age>58</age><sex>0</sex><value>7.3483665E-5</value></baselineFatalIncidence><baselineFatalIncidence><age>58</age><sex>1</sex><value>5.51365E-5</value></baselineFatalIncidence><baselineFatalIncidence><age>59</age><sex>0</sex><value>8.300066E-5</value></baselineFatalIncidence><baselineFatalIncidence><age>59</age><sex>1</sex><value>6.286445E-5</value></baselineFatalIncidence><baselineFatalIncidence><age>60</age><sex>0</sex><value>9.3864444E-5</value></baselineFatalIncidence><baselineFatalIncidence><age>60</age><sex>1</sex><value>7.183067E-5</value></baselineFatalIncidence><baselineFatalIncidence><age>61</age><sex>0</sex><value>1.062627E-4</value></baselineFatalIncidence><baselineFatalIncidence><age>61</age><sex>1</sex><value>8.222852E-5</value></baselineFatalIncidence><baselineFatalIncidence><age>62</age><sex>0</sex><value>1.2040404E-4</value></baselineFatalIncidence><baselineFatalIncidence><age>62</age><sex>1</sex><value>9.428617E-5</value></baselineFatalIncidence><baselineFatalIncidence><age>63</age><sex>0</sex><value>1.3652164E-4</value></baselineFatalIncidence><baselineFatalIncidence><age>63</age><sex>1</sex><value>1.08260516E-4</value></baselineFatalIncidence><baselineFatalIncidence><age>64</age><sex>0</sex><value>1.5487711E-4</value></baselineFatalIncidence><baselineFatalIncidence><age>64</age><sex>1</sex><value>1.244416E-4</value></baselineFatalIncidence><baselineFatalIncidence><age>65</age><sex>0</sex><value>1.7575809E-4</value></baselineFatalIncidence><baselineFatalIncidence><age>65</age><sex>1</sex><value>1.4316187E-4</value></baselineFatalIncidence><baselineFatalIncidence><age>66</age><sex>0</sex><value>1.9948537E-4</value></baselineFatalIncidence><baselineFatalIncidence><age>66</age><sex>1</sex><value>1.647982E-4</value></baselineFatalIncidence><baselineFatalIncidence><age>67</age><sex>0</sex><value>2.2641013E-4</value></baselineFatalIncidence><baselineFatalIncidence><age>67</age><sex>1</sex><value>1.8975615E-4</value></baselineFatalIncidence><baselineFatalIncidence><age>68</age><sex>0</sex><value>2.5691383E-4</value></baselineFatalIncidence><baselineFatalIncidence><age>68</age><sex>1</sex><value>2.185095E-4</value></baselineFatalIncidence><baselineFatalIncidence><age>69</age><sex>0</sex><value>2.9140693E-4</value></baselineFatalIncidence><baselineFatalIncidence><age>69</age><sex>1</sex><value>2.5156222E-4</value></baselineFatalIncidence><baselineFatalIncidence><age>70</age><sex>0</sex><value>3.3033444E-4</value></baselineFatalIncidence><baselineFatalIncidence><age>70</age><sex>1</sex><value>2.8947456E-4</value></baselineFatalIncidence><baselineFatalIncidence><age>71</age><sex>0</sex><value>3.741734E-4</value></baselineFatalIncidence><baselineFatalIncidence><age>71</age><sex>1</sex><value>3.3285303E-4</value></baselineFatalIncidence><baselineFatalIncidence><age>72</age><sex>0</sex><value>4.2341553E-4</value></baselineFatalIncidence><baselineFatalIncidence><age>72</age><sex>1</sex><value>3.8234697E-4</value></baselineFatalIncidence><baselineFatalIncidence><age>73</age><sex>0</sex><value>4.785846E-4</value></baselineFatalIncidence><baselineFatalIncidence><age>73</age><sex>1</sex><value>4.3863658E-4</value></baselineFatalIncidence><baselineFatalIncidence><age>74</age><sex>0</sex><value>5.402097E-4</value></baselineFatalIncidence><baselineFatalIncidence><age>74</age><sex>1</sex><value>5.024405E-4</value></baselineFatalIncidence><baselineFatalIncidence><age>75</age><sex>0</sex><value>6.088249E-4</value></baselineFatalIncidence><baselineFatalIncidence><age>75</age><sex>1</sex><value>5.7447917E-4</value></baselineFatalIncidence><baselineFatalIncidence><age>76</age><sex>0</sex><value>6.849619E-4</value></baselineFatalIncidence><baselineFatalIncidence><age>76</age><sex>1</sex><value>6.554931E-4</value></baselineFatalIncidence><baselineFatalIncidence><age>77</age><sex>0</sex><value>7.6911843E-4</value></baselineFatalIncidence><baselineFatalIncidence><age>77</age><sex>1</sex><value>7.461812E-4</value></baselineFatalIncidence><baselineFatalIncidence><age>78</age><sex>0</sex><value>8.6176797E-4</value></baselineFatalIncidence><baselineFatalIncidence><age>78</age><sex>1</sex><value>8.4720727E-4</value></baselineFatalIncidence><baselineFatalIncidence><age>79</age><sex>0</sex><value>9.6331927E-4</value></baselineFatalIncidence><baselineFatalIncidence><age>79</age><sex>1</sex><value>9.591485E-4</value></baselineFatalIncidence><baselineFatalIncidence><age>80</age><sex>0</sex><value>0.0010741008</value></baselineFatalIncidence><baselineFatalIncidence><age>80</age><sex>1</sex><value>0.0010824772</value></baselineFatalIncidence><baselineFatalIncidence><age>81</age><sex>0</sex><value>0.001194324</value></baselineFatalIncidence><baselineFatalIncidence><age>81</age><sex>1</sex><value>0.0012175048</value></baselineFatalIncidence><baselineFatalIncidence><age>82</age><sex>0</sex><value>0.0013240811</value></baselineFatalIncidence><baselineFatalIncidence><age>82</age><sex>1</sex><value>0.0013643497</value></baselineFatalIncidence><baselineFatalIncidence><age>83</age><sex>0</sex><value>0.0014632851</value></baselineFatalIncidence><baselineFatalIncidence><age>83</age><sex>1</sex><value>0.001522893</value></baselineFatalIncidence><baselineFatalIncidence><age>84</age><sex>0</sex><value>0.0016116737</value></baselineFatalIncidence><baselineFatalIncidence><age>84</age><sex>1</sex><value>0.0016927032</value></baselineFatalIncidence><baselineFatalIncidence><age>85</age><sex>0</sex><value>0.0017687392</value></baselineFatalIncidence><baselineFatalIncidence><age>85</age><sex>1</sex><value>0.0018730334</value></baselineFatalIncidence><baselineFatalIncidence><age>86</age><sex>0</sex><value>0.0019337264</value></baselineFatalIncidence><baselineFatalIncidence><age>86</age><sex>1</sex><value>0.0020627412</value></baselineFatalIncidence><baselineFatalIncidence><age>87</age><sex>0</sex><value>0.0021055872</value></baselineFatalIncidence><baselineFatalIncidence><age>87</age><sex>1</sex><value>0.0022602838</value></baselineFatalIncidence><baselineFatalIncidence><age>88</age><sex>0</sex><value>0.0022830097</value></baselineFatalIncidence><baselineFatalIncidence><age>88</age><sex>1</sex><value>0.0024636718</value></baselineFatalIncidence><baselineFatalIncidence><age>89</age><sex>0</sex><value>0.002464298</value></baselineFatalIncidence><baselineFatalIncidence><age>89</age><sex>1</sex><value>0.002670458</value></baselineFatalIncidence><baselineFatalIncidence><age>90</age><sex>0</sex><value>0.002647491</value></baselineFatalIncidence><baselineFatalIncidence><age>90</age><sex>1</sex><value>0.0028777376</value></baselineFatalIncidence><baselineFatalIncidence><age>91</age><sex>0</sex><value>0.0028302658</value></baselineFatalIncidence><baselineFatalIncidence><age>91</age><sex>1</sex><value>0.003082237</value></baselineFatalIncidence><baselineFatalIncidence><age>92</age><sex>0</sex><value>0.003010006</value></baselineFatalIncidence><baselineFatalIncidence><age>92</age><sex>1</sex><value>0.0032802564</value></baselineFatalIncidence><baselineFatalIncidence><age>93</age><sex>0</sex><value>0.0031838145</value></baselineFatalIncidence><baselineFatalIncidence><age>93</age><sex>1</sex><value>0.003467855</value></baselineFatalIncidence><baselineFatalIncidence><age>94</age><sex>0</sex><value>0.003348568</value></baselineFatalIncidence><baselineFatalIncidence><age>94</age><sex>1</sex><value>0.003640854</value></baselineFatalIncidence><baselineFatalIncidence><age>95</age><sex>0</sex><value>0.0035009668</value></baselineFatalIncidence><baselineFatalIncidence><age>95</age><sex>1</sex><value>0.0037950485</value></baselineFatalIncidence></baselineFatalIncidences>
