# Supplementary material for: Identification of differences in health impact modelling of salt reduction
Source: PLoS One. 2017 Nov 28;12(11):e0186760. doi: 10.1371/journal.pone.0186760 (PMC5705127; doi:10.1371/journal.pone.0186760)
Supplement: S6 Data — (ZIP) [file pone.0186760.s006.zip › RRframe/Simulations/RR_frame/parameters/baselineFatalIncidence_1_0_IHD.xml]

<?xml version="1.0" encoding="UTF-8" standalone="no"?><baselineFatalIncidences><baselineFatalIncidence><age>0</age><sex>0</sex><value>0.0</value></baselineFatalIncidence><baselineFatalIncidence><age>0</age><sex>1</sex><value>0.0</value></baselineFatalIncidence><baselineFatalIncidence><age>1</age><sex>0</sex><value>0.0</value></baselineFatalIncidence><baselineFatalIncidence><age>1</age><sex>1</sex><value>0.0</value></baselineFatalIncidence><baselineFatalIncidence><age>2</age><sex>0</sex><value>0.0</value></baselineFatalIncidence><baselineFatalIncidence><age>2</age><sex>1</sex><value>0.0</value></baselineFatalIncidence><baselineFatalIncidence><age>3</age><sex>0</sex><value>0.0</value></baselineFatalIncidence><baselineFatalIncidence><age>3</age><sex>1</sex><value>0.0</value></baselineFatalIncidence><baselineFatalIncidence><age>4</age><sex>0</sex><value>0.0</value></baselineFatalIncidence><baselineFatalIncidence><age>4</age><sex>1</sex><value>0.0</value></baselineFatalIncidence><baselineFatalIncidence><age>5</age><sex>0</sex><value>0.0</value></baselineFatalIncidence><baselineFatalIncidence><age>5</age><sex>1</sex><value>0.0</value></baselineFatalIncidence><baselineFatalIncidence><age>6</age><sex>0</sex><value>0.0</value></baselineFatalIncidence><baselineFatalIncidence><age>6</age><sex>1</sex><value>0.0</value></baselineFatalIncidence><baselineFatalIncidence><age>7</age><sex>0</sex><value>0.0</value></baselineFatalIncidence><baselineFatalIncidence><age>7</age><sex>1</sex><value>0.0</value></baselineFatalIncidence><baselineFatalIncidence><age>8</age><sex>0</sex><value>0.0</value></baselineFatalIncidence><baselineFatalIncidence><age>8</age><sex>1</sex><value>0.0</value></baselineFatalIncidence><baselineFatalIncidence><age>9</age><sex>0</sex><value>0.0</value></baselineFatalIncidence><baselineFatalIncidence><age>9</age><sex>1</sex><value>0.0</value></baselineFatalIncidence><baselineFatalIncidence><age>10</age><sex>0</sex><value>0.0</value></baselineFatalIncidence><baselineFatalIncidence><age>10</age><sex>1</sex><value>0.0</value></baselineFatalIncidence><baselineFatalIncidence><age>11</age><sex>0</sex><value>0.0</value></baselineFatalIncidence><baselineFatalIncidence><age>11</age><sex>1</sex><value>0.0</value></baselineFatalIncidence><baselineFatalIncidence><age>12</age><sex>0</sex><value>0.0</value></baselineFatalIncidence><baselineFatalIncidence><age>12</age><sex>1</sex><value>0.0</value></baselineFatalIncidence><baselineFatalIncidence><age>13</age><sex>0</sex><value>0.0</value></baselineFatalIncidence><baselineFatalIncidence><age>13</age><sex>1</sex><value>0.0</value></baselineFatalIncidence><baselineFatalIncidence><age>14</age><sex>0</sex><value>0.0</value></baselineFatalIncidence><baselineFatalIncidence><age>14</age><sex>1</sex><value>0.0</value></baselineFatalIncidence><baselineFatalIncidence><age>15</age><sex>0</sex><value>0.0</value></baselineFatalIncidence><baselineFatalIncidence><age>15</age><sex>1</sex><value>0.0</value></baselineFatalIncidence><baselineFatalIncidence><age>16</age><sex>0</sex><value>0.0</value></baselineFatalIncidence><baselineFatalIncidence><age>16</age><sex>1</sex><value>0.0</value></baselineFatalIncidence><baselineFatalIncidence><age>17</age><sex>0</sex><value>0.0</value></baselineFatalIncidence><baselineFatalIncidence><age>17</age><sex>1</sex><value>0.0</value></baselineFatalIncidence><baselineFatalIncidence><age>18</age><sex>0</sex><value>0.0</value></baselineFatalIncidence><baselineFatalIncidence><age>18</age><sex>1</sex><value>0.0</value></baselineFatalIncidence><baselineFatalIncidence><age>19</age><sex>0</sex><value>0.0</value></baselineFatalIncidence><baselineFatalIncidence><age>19</age><sex>1</sex><value>0.0</value></baselineFatalIncidence><baselineFatalIncidence><age>20</age><sex>0</sex><value>0.0</value></baselineFatalIncidence><baselineFatalIncidence><age>20</age><sex>1</sex><value>0.0</value></baselineFatalIncidence><baselineFatalIncidence><age>21</age><sex>0</sex><value>0.0</value></baselineFatalIncidence><baselineFatalIncidence><age>21</age><sex>1</sex><value>0.0</value></baselineFatalIncidence><baselineFatalIncidence><age>22</age><sex>0</sex><value>0.0</value></baselineFatalIncidence><baselineFatalIncidence><age>22</age><sex>1</sex><value>0.0</value></baselineFatalIncidence><baselineFatalIncidence><age>23</age><sex>0</sex><value>0.0</value></baselineFatalIncidence><baselineFatalIncidence><age>23</age><sex>1</sex><value>0.0</value></baselineFatalIncidence><baselineFatalIncidence><age>24</age><sex>0</sex><value>0.0</value></baselineFatalIncidence><baselineFatalIncidence><age>24</age><sex>1</sex><value>0.0</value></baselineFatalIncidence><baselineFatalIncidence><age>25</age><sex>0</sex><value>0.0</value></baselineFatalIncidence><baselineFatalIncidence><age>25</age><sex>1</sex><value>0.0</value></baselineFatalIncidence><baselineFatalIncidence><age>26</age><sex>0</sex><value>0.0</value></baselineFatalIncidence><baselineFatalIncidence><age>26</age><sex>1</sex><value>0.0</value></baselineFatalIncidence><baselineFatalIncidence><age>27</age><sex>0</sex><value>0.0</value></baselineFatalIncidence><baselineFatalIncidence><age>27</age><sex>1</sex><value>0.0</value></baselineFatalIncidence><baselineFatalIncidence><age>28</age><sex>0</sex><value>0.0</value></baselineFatalIncidence><baselineFatalIncidence><age>28</age><sex>1</sex><value>0.0</value></baselineFatalIncidence><baselineFatalIncidence><age>29</age><sex>0</sex><value>0.0</value></baselineFatalIncidence><baselineFatalIncidence><age>29</age><sex>1</sex><value>0.0</value></baselineFatalIncidence><baselineFatalIncidence><age>30</age><sex>0</sex><value>0.0</value></baselineFatalIncidence><baselineFatalIncidence><age>30</age><sex>1</sex><value>0.0</value></baselineFatalIncidence><baselineFatalIncidence><age>31</age><sex>0</sex><value>0.0</value></baselineFatalIncidence><baselineFatalIncidence><age>31</age><sex>1</sex><value>0.0</value></baselineFatalIncidence><baselineFatalIncidence><age>32</age><sex>0</sex><value>0.0</value></baselineFatalIncidence><baselineFatalIncidence><age>32</age><sex>1</sex><value>0.0</value></baselineFatalIncidence><baselineFatalIncidence><age>33</age><sex>0</sex><value>0.0</value></baselineFatalIncidence><baselineFatalIncidence><age>33</age><sex>1</sex><value>0.0</value></baselineFatalIncidence><baselineFatalIncidence><age>34</age><sex>0</sex><value>0.0</value></baselineFatalIncidence><baselineFatalIncidence><age>34</age><sex>1</sex><value>0.0</value></baselineFatalIncidence><baselineFatalIncidence><age>35</age><sex>0</sex><value>1.7803322E-5</value></baselineFatalIncidence><baselineFatalIncidence><age>35</age><sex>1</sex><value>4.333182E-6</value></baselineFatalIncidence><baselineFatalIncidence><age>36</age><sex>0</sex><value>1.969986E-5</value></baselineFatalIncidence><baselineFatalIncidence><age>36</age><sex>1</sex><value>4.6044975E-6</value></baselineFatalIncidence><baselineFatalIncidence><age>37</age><sex>0</sex><value>2.1809177E-5</value></baselineFatalIncidence><baselineFatalIncidence><age>37</age><sex>1</sex><value>4.9319215E-6</value></baselineFatalIncidence><baselineFatalIncidence><age>38</age><sex>0</sex><value>2.4183782E-5</value></baselineFatalIncidence><baselineFatalIncidence><age>38</age><sex>1</sex><value>5.311735E-6</value></baselineFatalIncidence><baselineFatalIncidence><age>39</age><sex>0</sex><value>2.6813457E-5</value></baselineFatalIncidence><baselineFatalIncidence><age>39</age><sex>1</sex><value>5.7582656E-6</value></baselineFatalIncidence><baselineFatalIncidence><age>40</age><sex>0</sex><value>2.9784309E-5</value></baselineFatalIncidence><baselineFatalIncidence><age>40</age><sex>1</sex><value>6.2852573E-6</value></baselineFatalIncidence><baselineFatalIncidence><age>41</age><sex>0</sex><value>3.3122767E-5</value></baselineFatalIncidence><baselineFatalIncidence><age>41</age><sex>1</sex><value>6.8930403E-6</value></baselineFatalIncidence><baselineFatalIncidence><age>42</age><sex>0</sex><value>3.686211E-5</value></baselineFatalIncidence><baselineFatalIncidence><age>42</age><sex>1</sex><value>7.611642E-6</value></baselineFatalIncidence><baselineFatalIncidence><age>43</age><sex>0</sex><value>4.104287E-5</value></baselineFatalIncidence><baselineFatalIncidence><age>43</age><sex>1</sex><value>8.444954E-6</value></baselineFatalIncidence><baselineFatalIncidence><age>44</age><sex>0</sex><value>4.5713314E-5</value></baselineFatalIncidence><baselineFatalIncidence><age>44</age><sex>1</sex><value>9.400539E-6</value></baselineFatalIncidence><baselineFatalIncidence><age>45</age><sex>0</sex><value>5.098023E-5</value></baselineFatalIncidence><baselineFatalIncidence><age>45</age><sex>1</sex><value>1.0526808E-5</value></baselineFatalIncidence><baselineFatalIncidence><age>46</age><sex>0</sex><value>5.6882916E-5</value></baselineFatalIncidence><baselineFatalIncidence><age>46</age><sex>1</sex><value>1.1837195E-5</value></baselineFatalIncidence><baselineFatalIncidence><age>47</age><sex>0</sex><value>6.352222E-5</value></baselineFatalIncidence><baselineFatalIncidence><age>47</age><sex>1</sex><value>1.337464E-5</value></baselineFatalIncidence><baselineFatalIncidence><age>48</age><sex>0</sex><value>7.093787E-5</value></baselineFatalIncidence><baselineFatalIncidence><age>48</age><sex>1</sex><value>1.5162722E-5</value></baselineFatalIncidence><baselineFatalIncidence><age>49</age><sex>0</sex><value>7.9281286E-5</value></baselineFatalIncidence><baselineFatalIncidence><age>49</age><sex>1</sex><value>1.7243668E-5</value></baselineFatalIncidence><baselineFatalIncidence><age>50</age><sex>0</sex><value>8.867147E-5</value></baselineFatalIncidence><baselineFatalIncidence><age>50</age><sex>1</sex><value>1.9859724E-5</value></baselineFatalIncidence><baselineFatalIncidence><age>51</age><sex>0</sex><value>9.915233E-5</value></baselineFatalIncidence><baselineFatalIncidence><age>51</age><sex>1</sex><value>2.2758313E-5</value></baselineFatalIncidence><baselineFatalIncidence><age>52</age><sex>0</sex><value>1.1089722E-4</value></baselineFatalIncidence><baselineFatalIncidence><age>52</age><sex>1</sex><value>2.6149122E-5</value></baselineFatalIncidence><baselineFatalIncidence><age>53</age><sex>0</sex><value>1.240573E-4</value></baselineFatalIncidence><baselineFatalIncidence><age>53</age><sex>1</sex><value>3.0116562E-5</value></baselineFatalIncidence><baselineFatalIncidence><age>54</age><sex>0</sex><value>1.3880679E-4</value></baselineFatalIncidence><baselineFatalIncidence><age>54</age><sex>1</sex><value>3.477454E-5</value></baselineFatalIncidence><baselineFatalIncidence><age>55</age><sex>0</sex><value>1.5531949E-4</value></baselineFatalIncidence><baselineFatalIncidence><age>55</age><sex>1</sex><value>4.0227736E-5</value></baselineFatalIncidence><baselineFatalIncidence><age>56</age><sex>0</sex><value>1.7376855E-4</value></baselineFatalIncidence><baselineFatalIncidence><age>56</age><sex>1</sex><value>4.6630757E-5</value></baselineFatalIncidence><baselineFatalIncidence><age>57</age><sex>0</sex><value>1.9443566E-4</value></baselineFatalIncidence><baselineFatalIncidence><age>57</age><sex>1</sex><value>5.4133834E-5</value></baselineFatalIncidence><baselineFatalIncidence><age>58</age><sex>0</sex><value>2.1749792E-4</value></baselineFatalIncidence><baselineFatalIncidence><age>58</age><sex>1</sex><value>6.293073E-5</value></baselineFatalIncidence><baselineFatalIncidence><age>59</age><sex>0</sex><value>2.4324465E-4</value></baselineFatalIncidence><baselineFatalIncidence><age>59</age><sex>1</sex><value>7.3231626E-5</value></baselineFatalIncidence><baselineFatalIncidence><age>60</age><sex>0</sex><value>2.7197183E-4</value></baselineFatalIncidence><baselineFatalIncidence><age>60</age><sex>1</sex><value>8.5282634E-5</value></baselineFatalIncidence><baselineFatalIncidence><age>61</age><sex>0</sex><value>3.0401195E-4</value></baselineFatalIncidence><baselineFatalIncidence><age>61</age><sex>1</sex><value>9.9351004E-5</value></baselineFatalIncidence><baselineFatalIncidence><age>62</age><sex>0</sex><value>3.3966987E-4</value></baselineFatalIncidence><baselineFatalIncidence><age>62</age><sex>1</sex><value>1.158111E-4</value></baselineFatalIncidence><baselineFatalIncidence><age>63</age><sex>0</sex><value>3.793158E-4</value></baselineFatalIncidence><baselineFatalIncidence><age>63</age><sex>1</sex><value>1.3496418E-4</value></baselineFatalIncidence><baselineFatalIncidence><age>64</age><sex>0</sex><value>4.2339443E-4</value></baselineFatalIncidence><baselineFatalIncidence><age>64</age><sex>1</sex><value>1.5727244E-4</value></baselineFatalIncidence><baselineFatalIncidence><age>65</age><sex>0</sex><value>4.7231957E-4</value></baselineFatalIncidence><baselineFatalIncidence><age>65</age><sex>1</sex><value>1.8316662E-4</value></baselineFatalIncidence><baselineFatalIncidence><age>66</age><sex>0</sex><value>5.2653876E-4</value></baselineFatalIncidence><baselineFatalIncidence><age>66</age><sex>1</sex><value>2.1315987E-4</value></baselineFatalIncidence><baselineFatalIncidence><age>67</age><sex>0</sex><value>5.864883E-4</value></baselineFatalIncidence><baselineFatalIncidence><age>67</age><sex>1</sex><value>2.4780026E-4</value></baselineFatalIncidence><baselineFatalIncidence><age>68</age><sex>0</sex><value>6.5280905E-4</value></baselineFatalIncidence><baselineFatalIncidence><age>68</age><sex>1</sex><value>2.8769736E-4</value></baselineFatalIncidence><baselineFatalIncidence><age>69</age><sex>0</sex><value>7.259588E-4</value></baselineFatalIncidence><baselineFatalIncidence><age>69</age><sex>1</sex><value>3.3352466E-4</value></baselineFatalIncidence><baselineFatalIncidence><age>70</age><sex>0</sex><value>8.065536E-4</value></baselineFatalIncidence><baselineFatalIncidence><age>70</age><sex>1</sex><value>3.8594072E-4</value></baselineFatalIncidence><baselineFatalIncidence><age>71</age><sex>0</sex><value>8.9513074E-4</value></baselineFatalIncidence><baselineFatalIncidence><age>71</age><sex>1</sex><value>4.456412E-4</value></baselineFatalIncidence><baselineFatalIncidence><age>72</age><sex>0</sex><value>9.923446E-4</value></baselineFatalIncidence><baselineFatalIncidence><age>72</age><sex>1</sex><value>5.1344465E-4</value></baselineFatalIncidence><baselineFatalIncidence><age>73</age><sex>0</sex><value>0.0010988668</value></baselineFatalIncidence><baselineFatalIncidence><age>73</age><sex>1</sex><value>5.899583E-4</value></baselineFatalIncidence><baselineFatalIncidence><age>74</age><sex>0</sex><value>0.0012152417</value></baselineFatalIncidence><baselineFatalIncidence><age>74</age><sex>1</sex><value>6.7601865E-4</value></baselineFatalIncidence><baselineFatalIncidence><age>75</age><sex>0</sex><value>0.0013421908</value></baselineFatalIncidence><baselineFatalIncidence><age>75</age><sex>1</sex><value>7.72164E-4</value></baselineFatalIncidence><baselineFatalIncidence><age>76</age><sex>0</sex><value>0.0014803547</value></baselineFatalIncidence><baselineFatalIncidence><age>76</age><sex>1</sex><value>8.790833E-4</value></baselineFatalIncidence><baselineFatalIncidence><age>77</age><sex>0</sex><value>0.001630251</value></baselineFatalIncidence><baselineFatalIncidence><age>77</age><sex>1</sex><value>9.970939E-4</value></baselineFatalIncidence><baselineFatalIncidence><age>78</age><sex>0</sex><value>0.0017924902</value></baselineFatalIncidence><baselineFatalIncidence><age>78</age><sex>1</sex><value>0.0011266172</value></baselineFatalIncidence><baselineFatalIncidence><age>79</age><sex>0</sex><value>0.0019677172</value></baselineFatalIncidence><baselineFatalIncidence><age>79</age><sex>1</sex><value>0.0012676334</value></baselineFatalIncidence><baselineFatalIncidence><age>80</age><sex>0</sex><value>0.0021561952</value></baselineFatalIncidence><baselineFatalIncidence><age>80</age><sex>1</sex><value>0.0014200882</value></baselineFatalIncidence><baselineFatalIncidence><age>81</age><sex>0</sex><value>0.002358574</value></baselineFatalIncidence><baselineFatalIncidence><age>81</age><sex>1</sex><value>0.0015834097</value></baselineFatalIncidence><baselineFatalIncidence><age>82</age><sex>0</sex><value>0.0025750748</value></baselineFatalIncidence><baselineFatalIncidence><age>82</age><sex>1</sex><value>0.0017568055</value></baselineFatalIncidence><baselineFatalIncidence><age>83</age><sex>0</sex><value>0.0028058575</value></baselineFatalIncidence><baselineFatalIncidence><age>83</age><sex>1</sex><value>0.0019390213</value></baselineFatalIncidence><baselineFatalIncidence><age>84</age><sex>0</sex><value>0.0030508796</value></baselineFatalIncidence><baselineFatalIncidence><age>84</age><sex>1</sex><value>0.0021285391</value></baselineFatalIncidence><baselineFatalIncidence><age>85</age><sex>0</sex><value>0.0033103256</value></baselineFatalIncidence><baselineFatalIncidence><age>85</age><sex>1</sex><value>0.002323158</value></baselineFatalIncidence><baselineFatalIncidence><age>86</age><sex>0</sex><value>0.0035837258</value></baselineFatalIncidence><baselineFatalIncidence><age>86</age><sex>1</sex><value>0.0025203605</value></baselineFatalIncidence><baselineFatalIncidence><age>87</age><sex>0</sex><value>0.003870646</value></baselineFatalIncidence><baselineFatalIncidence><age>87</age><sex>1</sex><value>0.0027173897</value></baselineFatalIncidence><baselineFatalIncidence><age>88</age><sex>0</sex><value>0.0041703787</value></baselineFatalIncidence><baselineFatalIncidence><age>88</age><sex>1</sex><value>0.0029107656</value></baselineFatalIncidence><baselineFatalIncidence><age>89</age><sex>0</sex><value>0.004482121</value></baselineFatalIncidence><baselineFatalIncidence><age>89</age><sex>1</sex><value>0.0030968357</value></baselineFatalIncidence><baselineFatalIncidence><age>90</age><sex>0</sex><value>0.0048045586</value></baselineFatalIncidence><baselineFatalIncidence><age>90</age><sex>1</sex><value>0.0032714799</value></baselineFatalIncidence><baselineFatalIncidence><age>91</age><sex>0</sex><value>0.00513624</value></baselineFatalIncidence><baselineFatalIncidence><age>91</age><sex>1</sex><value>0.003430895</value></baselineFatalIncidence><baselineFatalIncidence><age>92</age><sex>0</sex><value>0.0054753763</value></baselineFatalIncidence><baselineFatalIncidence><age>92</age><sex>1</sex><value>0.0035708619</value></baselineFatalIncidence><baselineFatalIncidence><age>93</age><sex>0</sex><value>0.005820107</value></baselineFatalIncidence><baselineFatalIncidence><age>93</age><sex>1</sex><value>0.00368732</value></baselineFatalIncidence><baselineFatalIncidence><age>94</age><sex>0</sex><value>0.0061682826</value></baselineFatalIncidence><baselineFatalIncidence><age>94</age><sex>1</sex><value>0.0037772115</value></baselineFatalIncidence><baselineFatalIncidence><age>95</age><sex>0</sex><value>0.006516787</value></baselineFatalIncidence><baselineFatalIncidence><age>95</age><sex>1</sex><value>0.0038366122</value></baselineFatalIncidence></baselineFatalIncidences>
