# Supplementary material for: Identification of differences in health impact modelling of salt reduction
Source: PLoS One. 2017 Nov 28;12(11):e0186760. doi: 10.1371/journal.pone.0186760 (PMC5705127; doi:10.1371/journal.pone.0186760)
Supplement: S6 Data — (ZIP) [file pone.0186760.s006.zip › RRframe/Simulations/RR_frame/parameters/baselineIncidence_0_0_CVA.xml]

<?xml version="1.0" encoding="UTF-8" standalone="no"?><baselineIncidences><baselineIncidence><age>0</age><sex>0</sex><value>0.0</value></baselineIncidence><baselineIncidence><age>0</age><sex>1</sex><value>0.0</value></baselineIncidence><baselineIncidence><age>1</age><sex>0</sex><value>0.0</value></baselineIncidence><baselineIncidence><age>1</age><sex>1</sex><value>0.0</value></baselineIncidence><baselineIncidence><age>2</age><sex>0</sex><value>0.0</value></baselineIncidence><baselineIncidence><age>2</age><sex>1</sex><value>0.0</value></baselineIncidence><baselineIncidence><age>3</age><sex>0</sex><value>0.0</value></baselineIncidence><baselineIncidence><age>3</age><sex>1</sex><value>0.0</value></baselineIncidence><baselineIncidence><age>4</age><sex>0</sex><value>0.0</value></baselineIncidence><baselineIncidence><age>4</age><sex>1</sex><value>0.0</value></baselineIncidence><baselineIncidence><age>5</age><sex>0</sex><value>0.0</value></baselineIncidence><baselineIncidence><age>5</age><sex>1</sex><value>0.0</value></baselineIncidence><baselineIncidence><age>6</age><sex>0</sex><value>0.0</value></baselineIncidence><baselineIncidence><age>6</age><sex>1</sex><value>0.0</value></baselineIncidence><baselineIncidence><age>7</age><sex>0</sex><value>0.0</value></baselineIncidence><baselineIncidence><age>7</age><sex>1</sex><value>0.0</value></baselineIncidence><baselineIncidence><age>8</age><sex>0</sex><value>0.0</value></baselineIncidence><baselineIncidence><age>8</age><sex>1</sex><value>0.0</value></baselineIncidence><baselineIncidence><age>9</age><sex>0</sex><value>0.0</value></baselineIncidence><baselineIncidence><age>9</age><sex>1</sex><value>0.0</value></baselineIncidence><baselineIncidence><age>10</age><sex>0</sex><value>0.0</value></baselineIncidence><baselineIncidence><age>10</age><sex>1</sex><value>0.0</value></baselineIncidence><baselineIncidence><age>11</age><sex>0</sex><value>0.0</value></baselineIncidence><baselineIncidence><age>11</age><sex>1</sex><value>0.0</value></baselineIncidence><baselineIncidence><age>12</age><sex>0</sex><value>0.0</value></baselineIncidence><baselineIncidence><age>12</age><sex>1</sex><value>0.0</value></baselineIncidence><baselineIncidence><age>13</age><sex>0</sex><value>0.0</value></baselineIncidence><baselineIncidence><age>13</age><sex>1</sex><value>0.0</value></baselineIncidence><baselineIncidence><age>14</age><sex>0</sex><value>0.0</value></baselineIncidence><baselineIncidence><age>14</age><sex>1</sex><value>0.0</value></baselineIncidence><baselineIncidence><age>15</age><sex>0</sex><value>0.0</value></baselineIncidence><baselineIncidence><age>15</age><sex>1</sex><value>0.0</value></baselineIncidence><baselineIncidence><age>16</age><sex>0</sex><value>0.0</value></baselineIncidence><baselineIncidence><age>16</age><sex>1</sex><value>0.0</value></baselineIncidence><baselineIncidence><age>17</age><sex>0</sex><value>0.0</value></baselineIncidence><baselineIncidence><age>17</age><sex>1</sex><value>0.0</value></baselineIncidence><baselineIncidence><age>18</age><sex>0</sex><value>0.0</value></baselineIncidence><baselineIncidence><age>18</age><sex>1</sex><value>0.0</value></baselineIncidence><baselineIncidence><age>19</age><sex>0</sex><value>0.0</value></baselineIncidence><baselineIncidence><age>19</age><sex>1</sex><value>0.0</value></baselineIncidence><baselineIncidence><age>20</age><sex>0</sex><value>0.0</value></baselineIncidence><baselineIncidence><age>20</age><sex>1</sex><value>0.0</value></baselineIncidence><baselineIncidence><age>21</age><sex>0</sex><value>0.0</value></baselineIncidence><baselineIncidence><age>21</age><sex>1</sex><value>0.0</value></baselineIncidence><baselineIncidence><age>22</age><sex>0</sex><value>0.0</value></baselineIncidence><baselineIncidence><age>22</age><sex>1</sex><value>0.0</value></baselineIncidence><baselineIncidence><age>23</age><sex>0</sex><value>0.0</value></baselineIncidence><baselineIncidence><age>23</age><sex>1</sex><value>0.0</value></baselineIncidence><baselineIncidence><age>24</age><sex>0</sex><value>0.0</value></baselineIncidence><baselineIncidence><age>24</age><sex>1</sex><value>0.0</value></baselineIncidence><baselineIncidence><age>25</age><sex>0</sex><value>0.0</value></baselineIncidence><baselineIncidence><age>25</age><sex>1</sex><value>0.0</value></baselineIncidence><baselineIncidence><age>26</age><sex>0</sex><value>0.0</value></baselineIncidence><baselineIncidence><age>26</age><sex>1</sex><value>0.0</value></baselineIncidence><baselineIncidence><age>27</age><sex>0</sex><value>0.0</value></baselineIncidence><baselineIncidence><age>27</age><sex>1</sex><value>0.0</value></baselineIncidence><baselineIncidence><age>28</age><sex>0</sex><value>0.0</value></baselineIncidence><baselineIncidence><age>28</age><sex>1</sex><value>0.0</value></baselineIncidence><baselineIncidence><age>29</age><sex>0</sex><value>0.0</value></baselineIncidence><baselineIncidence><age>29</age><sex>1</sex><value>0.0</value></baselineIncidence><baselineIncidence><age>30</age><sex>0</sex><value>0.0</value></baselineIncidence><baselineIncidence><age>30</age><sex>1</sex><value>0.0</value></baselineIncidence><baselineIncidence><age>31</age><sex>0</sex><value>0.0</value></baselineIncidence><baselineIncidence><age>31</age><sex>1</sex><value>0.0</value></baselineIncidence><baselineIncidence><age>32</age><sex>0</sex><value>0.0</value></baselineIncidence><baselineIncidence><age>32</age><sex>1</sex><value>0.0</value></baselineIncidence><baselineIncidence><age>33</age><sex>0</sex><value>0.0</value></baselineIncidence><baselineIncidence><age>33</age><sex>1</sex><value>0.0</value></baselineIncidence><baselineIncidence><age>34</age><sex>0</sex><value>0.0</value></baselineIncidence><baselineIncidence><age>34</age><sex>1</sex><value>0.0</value></baselineIncidence><baselineIncidence><age>35</age><sex>0</sex><value>1.4098268E-4</value></baselineIncidence><baselineIncidence><age>35</age><sex>1</sex><value>1.7340688E-4</value></baselineIncidence><baselineIncidence><age>36</age><sex>0</sex><value>1.5845729E-4</value></baselineIncidence><baselineIncidence><age>36</age><sex>1</sex><value>1.8460125E-4</value></baselineIncidence><baselineIncidence><age>37</age><sex>0</sex><value>1.7825463E-4</value></baselineIncidence><baselineIncidence><age>37</age><sex>1</sex><value>1.9742407E-4</value></baselineIncidence><baselineIncidence><age>38</age><sex>0</sex><value>2.0062577E-4</value></baselineIncidence><baselineIncidence><age>38</age><sex>1</sex><value>2.1196793E-4</value></baselineIncidence><baselineIncidence><age>39</age><sex>0</sex><value>2.2599123E-4</value></baselineIncidence><baselineIncidence><age>39</age><sex>1</sex><value>2.283224E-4</value></baselineIncidence><baselineIncidence><age>40</age><sex>0</sex><value>2.5459443E-4</value></baselineIncidence><baselineIncidence><age>40</age><sex>1</sex><value>2.4694687E-4</value></baselineIncidence><baselineIncidence><age>41</age><sex>0</sex><value>2.869343E-4</value></baselineIncidence><baselineIncidence><age>41</age><sex>1</sex><value>2.6783237E-4</value></baselineIncidence><baselineIncidence><age>42</age><sex>0</sex><value>3.2341745E-4</value></baselineIncidence><baselineIncidence><age>42</age><sex>1</sex><value>2.9143225E-4</value></baselineIncidence><baselineIncidence><age>43</age><sex>0</sex><value>3.64705E-4</value></baselineIncidence><baselineIncidence><age>43</age><sex>1</sex><value>3.1810347E-4</value></baselineIncidence><baselineIncidence><age>44</age><sex>0</sex><value>4.1119035E-4</value></baselineIncidence><baselineIncidence><age>44</age><sex>1</sex><value>3.481056E-4</value></baselineIncidence><baselineIncidence><age>45</age><sex>0</sex><value>4.6369288E-4</value></baselineIncidence><baselineIncidence><age>45</age><sex>1</sex><value>3.8197276E-4</value></baselineIncidence><baselineIncidence><age>46</age><sex>0</sex><value>5.227623E-4</value></baselineIncidence><baselineIncidence><age>46</age><sex>1</sex><value>4.2004779E-4</value></baselineIncidence><baselineIncidence><age>47</age><sex>0</sex><value>5.892851E-4</value></baselineIncidence><baselineIncidence><age>47</age><sex>1</sex><value>4.62946E-4</value></baselineIncidence><baselineIncidence><age>48</age><sex>0</sex><value>6.640496E-4</value></baselineIncidence><baselineIncidence><age>48</age><sex>1</sex><value>5.112752E-4</value></baselineIncidence><baselineIncidence><age>49</age><sex>0</sex><value>7.479185E-4</value></baselineIncidence><baselineIncidence><age>49</age><sex>1</sex><value>5.656349E-4</value></baselineIncidence><baselineIncidence><age>50</age><sex>0</sex><value>8.426945E-4</value></baselineIncidence><baselineIncidence><age>50</age><sex>1</sex><value>6.353004E-4</value></baselineIncidence><baselineIncidence><age>51</age><sex>0</sex><value>9.4810425E-4</value></baselineIncidence><baselineIncidence><age>51</age><sex>1</sex><value>7.0540194E-4</value></baselineIncidence><baselineIncidence><age>52</age><sex>0</sex><value>0.001065915</value></baselineIncidence><baselineIncidence><age>52</age><sex>1</sex><value>7.8404514E-4</value></baselineIncidence><baselineIncidence><age>53</age><sex>0</sex><value>0.0011971917</value></baselineIncidence><baselineIncidence><age>53</age><sex>1</sex><value>8.723708E-4</value></baselineIncidence><baselineIncidence><age>54</age><sex>0</sex><value>0.0013434116</value></baselineIncidence><baselineIncidence><age>54</age><sex>1</sex><value>9.7131997E-4</value></baselineIncidence><baselineIncidence><age>55</age><sex>0</sex><value>0.0015056947</value></baselineIncidence><baselineIncidence><age>55</age><sex>1</sex><value>0.0010821904</value></baselineIncidence><baselineIncidence><age>56</age><sex>0</sex><value>0.0016855695</value></baselineIncidence><baselineIncidence><age>56</age><sex>1</sex><value>0.0012061687</value></baselineIncidence><baselineIncidence><age>57</age><sex>0</sex><value>0.0018842941</value></baselineIncidence><baselineIncidence><age>57</age><sex>1</sex><value>0.0013445155</value></baselineIncidence><baselineIncidence><age>58</age><sex>0</sex><value>0.0021033655</value></baselineIncidence><baselineIncidence><age>58</age><sex>1</sex><value>0.0014986547</value></baselineIncidence><baselineIncidence><age>59</age><sex>0</sex><value>0.0023440963</value></baselineIncidence><baselineIncidence><age>59</age><sex>1</sex><value>0.0016700769</value></baselineIncidence><baselineIncidence><age>60</age><sex>0</sex><value>0.0026077863</value></baselineIncidence><baselineIncidence><age>60</age><sex>1</sex><value>0.0018602456</value></baselineIncidence><baselineIncidence><age>61</age><sex>0</sex><value>0.0028957217</value></baselineIncidence><baselineIncidence><age>61</age><sex>1</sex><value>0.0020705946</value></baselineIncidence><baselineIncidence><age>62</age><sex>0</sex><value>0.0032090102</value></baselineIncidence><baselineIncidence><age>62</age><sex>1</sex><value>0.002302707</value></baselineIncidence><baselineIncidence><age>63</age><sex>0</sex><value>0.003548582</value></baselineIncidence><baselineIncidence><age>63</age><sex>1</sex><value>0.0025580376</value></baselineIncidence><baselineIncidence><age>64</age><sex>0</sex><value>0.0039151907</value></baselineIncidence><baselineIncidence><age>64</age><sex>1</sex><value>0.0028379112</value></baselineIncidence><baselineIncidence><age>65</age><sex>0</sex><value>0.0043092505</value></baselineIncidence><baselineIncidence><age>65</age><sex>1</sex><value>0.0031436083</value></baselineIncidence><baselineIncidence><age>66</age><sex>0</sex><value>0.0047309166</value></baselineIncidence><baselineIncidence><age>66</age><sex>1</sex><value>0.003476271</value></baselineIncidence><baselineIncidence><age>67</age><sex>0</sex><value>0.005179924</value></baselineIncidence><baselineIncidence><age>67</age><sex>1</sex><value>0.0038364516</value></baselineIncidence><baselineIncidence><age>68</age><sex>0</sex><value>0.0056555015</value></baselineIncidence><baselineIncidence><age>68</age><sex>1</sex><value>0.0042248303</value></baselineIncidence><baselineIncidence><age>69</age><sex>0</sex><value>0.0061562946</value></baselineIncidence><baselineIncidence><age>69</age><sex>1</sex><value>0.0046413103</value></baselineIncidence><baselineIncidence><age>70</age><sex>0</sex><value>0.0066804374</value></baselineIncidence><baselineIncidence><age>70</age><sex>1</sex><value>0.0050854757</value></baselineIncidence><baselineIncidence><age>71</age><sex>0</sex><value>0.0072254767</value></baselineIncidence><baselineIncidence><age>71</age><sex>1</sex><value>0.005556311</value></baselineIncidence><baselineIncidence><age>72</age><sex>0</sex><value>0.0077880365</value></baselineIncidence><baselineIncidence><age>72</age><sex>1</sex><value>0.0060521276</value></baselineIncidence><baselineIncidence><age>73</age><sex>0</sex><value>0.008364227</value></baselineIncidence><baselineIncidence><age>73</age><sex>1</sex><value>0.0065703825</value></baselineIncidence><baselineIncidence><age>74</age><sex>0</sex><value>0.008949226</value></baselineIncidence><baselineIncidence><age>74</age><sex>1</sex><value>0.007107866</value></baselineIncidence><baselineIncidence><age>75</age><sex>0</sex><value>0.009537452</value></baselineIncidence><baselineIncidence><age>75</age><sex>1</sex><value>0.0076602744</value></baselineIncidence><baselineIncidence><age>76</age><sex>0</sex><value>0.010122627</value></baselineIncidence><baselineIncidence><age>76</age><sex>1</sex><value>0.0082226535</value></baselineIncidence><baselineIncidence><age>77</age><sex>0</sex><value>0.010697551</value></baselineIncidence><baselineIncidence><age>77</age><sex>1</sex><value>0.008788819</value></baselineIncidence><baselineIncidence><age>78</age><sex>0</sex><value>0.011254573</value></baselineIncidence><baselineIncidence><age>78</age><sex>1</sex><value>0.009351808</value></baselineIncidence><baselineIncidence><age>79</age><sex>0</sex><value>0.011785369</value></baselineIncidence><baselineIncidence><age>79</age><sex>1</sex><value>0.009903644</value></baselineIncidence><baselineIncidence><age>80</age><sex>0</sex><value>0.01228119</value></baselineIncidence><baselineIncidence><age>80</age><sex>1</sex><value>0.010435652</value></baselineIncidence><baselineIncidence><age>81</age><sex>0</sex><value>0.012732883</value></baselineIncidence><baselineIncidence><age>81</age><sex>1</sex><value>0.010938391</value></baselineIncidence><baselineIncidence><age>82</age><sex>0</sex><value>0.013131393</value></baselineIncidence><baselineIncidence><age>82</age><sex>1</sex><value>0.011401975</value></baselineIncidence><baselineIncidence><age>83</age><sex>0</sex><value>0.013467642</value></baselineIncidence><baselineIncidence><age>83</age><sex>1</sex><value>0.011816296</value></baselineIncidence><baselineIncidence><age>84</age><sex>0</sex><value>0.013733112</value></baselineIncidence><baselineIncidence><age>84</age><sex>1</sex><value>0.012171085</value></baselineIncidence><baselineIncidence><age>85</age><sex>0</sex><value>0.013919761</value></baselineIncidence><baselineIncidence><age>85</age><sex>1</sex><value>0.01245656</value></baselineIncidence><baselineIncidence><age>86</age><sex>0</sex><value>0.014020523</value></baselineIncidence><baselineIncidence><age>86</age><sex>1</sex><value>0.0126634985</value></baselineIncidence><baselineIncidence><age>87</age><sex>0</sex><value>0.014029467</value></baselineIncidence><baselineIncidence><age>87</age><sex>1</sex><value>0.012783795</value></baselineIncidence><baselineIncidence><age>88</age><sex>0</sex><value>0.013942377</value></baselineIncidence><baselineIncidence><age>88</age><sex>1</sex><value>0.012810686</value></baselineIncidence><baselineIncidence><age>89</age><sex>0</sex><value>0.013756313</value></baselineIncidence><baselineIncidence><age>89</age><sex>1</sex><value>0.012739119</value></baselineIncidence><baselineIncidence><age>90</age><sex>0</sex><value>0.013470623</value></baselineIncidence><baselineIncidence><age>90</age><sex>1</sex><value>0.012566047</value></baselineIncidence><baselineIncidence><age>91</age><sex>0</sex><value>0.013086477</value></baselineIncidence><baselineIncidence><age>91</age><sex>1</sex><value>0.01229097</value></baselineIncidence><baselineIncidence><age>92</age><sex>0</sex><value>0.0126072895</value></baselineIncidence><baselineIncidence><age>92</age><sex>1</sex><value>0.011915636</value></baselineIncidence><baselineIncidence><age>93</age><sex>0</sex><value>0.012038638</value></baselineIncidence><baselineIncidence><age>93</age><sex>1</sex><value>0.011444597</value></baselineIncidence><baselineIncidence><age>94</age><sex>0</sex><value>0.011388261</value></baselineIncidence><baselineIncidence><age>94</age><sex>1</sex><value>0.010884838</value></baselineIncidence><baselineIncidence><age>95</age><sex>0</sex><value>0.0106658805</value></baselineIncidence><baselineIncidence><age>95</age><sex>1</sex><value>0.010245955</value></baselineIncidence></baselineIncidences>
