# Supplementary material for: Identification of differences in health impact modelling of salt reduction
Source: PLoS One. 2017 Nov 28;12(11):e0186760. doi: 10.1371/journal.pone.0186760 (PMC5705127; doi:10.1371/journal.pone.0186760)
Supplement: S6 Data — (ZIP) [file pone.0186760.s006.zip › RRframe/Simulations/RR_frame/parameters/baselineIncidence_1_0_IHD.xml]

<?xml version="1.0" encoding="UTF-8" standalone="no"?><baselineIncidences><baselineIncidence><age>0</age><sex>0</sex><value>0.0</value></baselineIncidence><baselineIncidence><age>0</age><sex>1</sex><value>0.0</value></baselineIncidence><baselineIncidence><age>1</age><sex>0</sex><value>0.0</value></baselineIncidence><baselineIncidence><age>1</age><sex>1</sex><value>0.0</value></baselineIncidence><baselineIncidence><age>2</age><sex>0</sex><value>0.0</value></baselineIncidence><baselineIncidence><age>2</age><sex>1</sex><value>0.0</value></baselineIncidence><baselineIncidence><age>3</age><sex>0</sex><value>0.0</value></baselineIncidence><baselineIncidence><age>3</age><sex>1</sex><value>0.0</value></baselineIncidence><baselineIncidence><age>4</age><sex>0</sex><value>0.0</value></baselineIncidence><baselineIncidence><age>4</age><sex>1</sex><value>0.0</value></baselineIncidence><baselineIncidence><age>5</age><sex>0</sex><value>0.0</value></baselineIncidence><baselineIncidence><age>5</age><sex>1</sex><value>0.0</value></baselineIncidence><baselineIncidence><age>6</age><sex>0</sex><value>0.0</value></baselineIncidence><baselineIncidence><age>6</age><sex>1</sex><value>0.0</value></baselineIncidence><baselineIncidence><age>7</age><sex>0</sex><value>0.0</value></baselineIncidence><baselineIncidence><age>7</age><sex>1</sex><value>0.0</value></baselineIncidence><baselineIncidence><age>8</age><sex>0</sex><value>0.0</value></baselineIncidence><baselineIncidence><age>8</age><sex>1</sex><value>0.0</value></baselineIncidence><baselineIncidence><age>9</age><sex>0</sex><value>0.0</value></baselineIncidence><baselineIncidence><age>9</age><sex>1</sex><value>0.0</value></baselineIncidence><baselineIncidence><age>10</age><sex>0</sex><value>0.0</value></baselineIncidence><baselineIncidence><age>10</age><sex>1</sex><value>0.0</value></baselineIncidence><baselineIncidence><age>11</age><sex>0</sex><value>0.0</value></baselineIncidence><baselineIncidence><age>11</age><sex>1</sex><value>0.0</value></baselineIncidence><baselineIncidence><age>12</age><sex>0</sex><value>0.0</value></baselineIncidence><baselineIncidence><age>12</age><sex>1</sex><value>0.0</value></baselineIncidence><baselineIncidence><age>13</age><sex>0</sex><value>0.0</value></baselineIncidence><baselineIncidence><age>13</age><sex>1</sex><value>0.0</value></baselineIncidence><baselineIncidence><age>14</age><sex>0</sex><value>0.0</value></baselineIncidence><baselineIncidence><age>14</age><sex>1</sex><value>0.0</value></baselineIncidence><baselineIncidence><age>15</age><sex>0</sex><value>0.0</value></baselineIncidence><baselineIncidence><age>15</age><sex>1</sex><value>0.0</value></baselineIncidence><baselineIncidence><age>16</age><sex>0</sex><value>0.0</value></baselineIncidence><baselineIncidence><age>16</age><sex>1</sex><value>0.0</value></baselineIncidence><baselineIncidence><age>17</age><sex>0</sex><value>0.0</value></baselineIncidence><baselineIncidence><age>17</age><sex>1</sex><value>0.0</value></baselineIncidence><baselineIncidence><age>18</age><sex>0</sex><value>0.0</value></baselineIncidence><baselineIncidence><age>18</age><sex>1</sex><value>0.0</value></baselineIncidence><baselineIncidence><age>19</age><sex>0</sex><value>0.0</value></baselineIncidence><baselineIncidence><age>19</age><sex>1</sex><value>0.0</value></baselineIncidence><baselineIncidence><age>20</age><sex>0</sex><value>0.0</value></baselineIncidence><baselineIncidence><age>20</age><sex>1</sex><value>0.0</value></baselineIncidence><baselineIncidence><age>21</age><sex>0</sex><value>0.0</value></baselineIncidence><baselineIncidence><age>21</age><sex>1</sex><value>0.0</value></baselineIncidence><baselineIncidence><age>22</age><sex>0</sex><value>0.0</value></baselineIncidence><baselineIncidence><age>22</age><sex>1</sex><value>0.0</value></baselineIncidence><baselineIncidence><age>23</age><sex>0</sex><value>0.0</value></baselineIncidence><baselineIncidence><age>23</age><sex>1</sex><value>0.0</value></baselineIncidence><baselineIncidence><age>24</age><sex>0</sex><value>0.0</value></baselineIncidence><baselineIncidence><age>24</age><sex>1</sex><value>0.0</value></baselineIncidence><baselineIncidence><age>25</age><sex>0</sex><value>0.0</value></baselineIncidence><baselineIncidence><age>25</age><sex>1</sex><value>0.0</value></baselineIncidence><baselineIncidence><age>26</age><sex>0</sex><value>0.0</value></baselineIncidence><baselineIncidence><age>26</age><sex>1</sex><value>0.0</value></baselineIncidence><baselineIncidence><age>27</age><sex>0</sex><value>0.0</value></baselineIncidence><baselineIncidence><age>27</age><sex>1</sex><value>0.0</value></baselineIncidence><baselineIncidence><age>28</age><sex>0</sex><value>0.0</value></baselineIncidence><baselineIncidence><age>28</age><sex>1</sex><value>0.0</value></baselineIncidence><baselineIncidence><age>29</age><sex>0</sex><value>0.0</value></baselineIncidence><baselineIncidence><age>29</age><sex>1</sex><value>0.0</value></baselineIncidence><baselineIncidence><age>30</age><sex>0</sex><value>0.0</value></baselineIncidence><baselineIncidence><age>30</age><sex>1</sex><value>0.0</value></baselineIncidence><baselineIncidence><age>31</age><sex>0</sex><value>0.0</value></baselineIncidence><baselineIncidence><age>31</age><sex>1</sex><value>0.0</value></baselineIncidence><baselineIncidence><age>32</age><sex>0</sex><value>0.0</value></baselineIncidence><baselineIncidence><age>32</age><sex>1</sex><value>0.0</value></baselineIncidence><baselineIncidence><age>33</age><sex>0</sex><value>0.0</value></baselineIncidence><baselineIncidence><age>33</age><sex>1</sex><value>0.0</value></baselineIncidence><baselineIncidence><age>34</age><sex>0</sex><value>0.0</value></baselineIncidence><baselineIncidence><age>34</age><sex>1</sex><value>0.0</value></baselineIncidence><baselineIncidence><age>35</age><sex>0</sex><value>4.2792247E-4</value></baselineIncidence><baselineIncidence><age>35</age><sex>1</sex><value>2.098849E-4</value></baselineIncidence><baselineIncidence><age>36</age><sex>0</sex><value>5.058377E-4</value></baselineIncidence><baselineIncidence><age>36</age><sex>1</sex><value>2.4193813E-4</value></baselineIncidence><baselineIncidence><age>37</age><sex>0</sex><value>5.946583E-4</value></baselineIncidence><baselineIncidence><age>37</age><sex>1</sex><value>2.7878923E-4</value></baselineIncidence><baselineIncidence><age>38</age><sex>0</sex><value>6.961462E-4</value></baselineIncidence><baselineIncidence><age>38</age><sex>1</sex><value>3.2042505E-4</value></baselineIncidence><baselineIncidence><age>39</age><sex>0</sex><value>8.1023795E-4</value></baselineIncidence><baselineIncidence><age>39</age><sex>1</sex><value>3.677928E-4</value></baselineIncidence><baselineIncidence><age>40</age><sex>0</sex><value>9.39574E-4</value></baselineIncidence><baselineIncidence><age>40</age><sex>1</sex><value>4.2183534E-4</value></baselineIncidence><baselineIncidence><age>41</age><sex>0</sex><value>0.0010849647</value></baselineIncidence><baselineIncidence><age>41</age><sex>1</sex><value>4.8252466E-4</value></baselineIncidence><baselineIncidence><age>42</age><sex>0</sex><value>0.0012472013</value></baselineIncidence><baselineIncidence><age>42</age><sex>1</sex><value>5.5175653E-4</value></baselineIncidence><baselineIncidence><age>43</age><sex>0</sex><value>0.0014270564</value></baselineIncidence><baselineIncidence><age>43</age><sex>1</sex><value>6.294894E-4</value></baselineIncidence><baselineIncidence><age>44</age><sex>0</sex><value>0.0016252848</value></baselineIncidence><baselineIncidence><age>44</age><sex>1</sex><value>7.1567553E-4</value></baselineIncidence><baselineIncidence><age>45</age><sex>0</sex><value>0.0018444348</value></baselineIncidence><baselineIncidence><age>45</age><sex>1</sex><value>8.131487E-4</value></baselineIncidence><baselineIncidence><age>46</age><sex>0</sex><value>0.0020843165</value></baselineIncidence><baselineIncidence><age>46</age><sex>1</sex><value>9.218416E-4</value></baselineIncidence><baselineIncidence><age>47</age><sex>0</sex><value>0.0023465317</value></baselineIncidence><baselineIncidence><age>47</age><sex>1</sex><value>0.0010436001</value></baselineIncidence><baselineIncidence><age>48</age><sex>0</sex><value>0.0026299586</value></baselineIncidence><baselineIncidence><age>48</age><sex>1</sex><value>0.0011783361</value></baselineIncidence><baselineIncidence><age>49</age><sex>0</sex><value>0.0029370694</value></baselineIncidence><baselineIncidence><age>49</age><sex>1</sex><value>0.0013269108</value></baselineIncidence><baselineIncidence><age>50</age><sex>0</sex><value>0.003268532</value></baselineIncidence><baselineIncidence><age>50</age><sex>1</sex><value>0.0015047604</value></baselineIncidence><baselineIncidence><age>51</age><sex>0</sex><value>0.0036216127</value></baselineIncidence><baselineIncidence><age>51</age><sex>1</sex><value>0.001688751</value></baselineIncidence><baselineIncidence><age>52</age><sex>0</sex><value>0.0039976416</value></baselineIncidence><baselineIncidence><age>52</age><sex>1</sex><value>0.0018903619</value></baselineIncidence><baselineIncidence><age>53</age><sex>0</sex><value>0.004396355</value></baselineIncidence><baselineIncidence><age>53</age><sex>1</sex><value>0.0021104205</value></baselineIncidence><baselineIncidence><age>54</age><sex>0</sex><value>0.004817483</value></baselineIncidence><baselineIncidence><age>54</age><sex>1</sex><value>0.002350696</value></baselineIncidence><baselineIncidence><age>55</age><sex>0</sex><value>0.005259867</value></baselineIncidence><baselineIncidence><age>55</age><sex>1</sex><value>0.002611015</value></baselineIncidence><baselineIncidence><age>56</age><sex>0</sex><value>0.005721463</value></baselineIncidence><baselineIncidence><age>56</age><sex>1</sex><value>0.0028931</value></baselineIncidence><baselineIncidence><age>57</age><sex>0</sex><value>0.006202889</value></baselineIncidence><baselineIncidence><age>57</age><sex>1</sex><value>0.0031967324</value></baselineIncidence><baselineIncidence><age>58</age><sex>0</sex><value>0.006700343</value></baselineIncidence><baselineIncidence><age>58</age><sex>1</sex><value>0.0035226224</value></baselineIncidence><baselineIncidence><age>59</age><sex>0</sex><value>0.0072126854</value></baselineIncidence><baselineIncidence><age>59</age><sex>1</sex><value>0.0038704968</value></baselineIncidence><baselineIncidence><age>60</age><sex>0</sex><value>0.0077378936</value></baselineIncidence><baselineIncidence><age>60</age><sex>1</sex><value>0.0042400523</value></baselineIncidence><baselineIncidence><age>61</age><sex>0</sex><value>0.008273943</value></baselineIncidence><baselineIncidence><age>61</age><sex>1</sex><value>0.004630005</value></baselineIncidence><baselineIncidence><age>62</age><sex>0</sex><value>0.008817073</value></baselineIncidence><baselineIncidence><age>62</age><sex>1</sex><value>0.005041868</value></baselineIncidence><baselineIncidence><age>63</age><sex>0</sex><value>0.009364392</value></baselineIncidence><baselineIncidence><age>63</age><sex>1</sex><value>0.0054714438</value></baselineIncidence><baselineIncidence><age>64</age><sex>0</sex><value>0.009913868</value></baselineIncidence><baselineIncidence><age>64</age><sex>1</sex><value>0.005919215</value></baselineIncidence><baselineIncidence><age>65</age><sex>0</sex><value>0.010461732</value></baselineIncidence><baselineIncidence><age>65</age><sex>1</sex><value>0.0063818474</value></baselineIncidence><baselineIncidence><age>66</age><sex>0</sex><value>0.011004193</value></baselineIncidence><baselineIncidence><age>66</age><sex>1</sex><value>0.0068569114</value></baselineIncidence><baselineIncidence><age>67</age><sex>0</sex><value>0.011536607</value></baselineIncidence><baselineIncidence><age>67</age><sex>1</sex><value>0.0073409914</value></baselineIncidence><baselineIncidence><age>68</age><sex>0</sex><value>0.012057716</value></baselineIncidence><baselineIncidence><age>68</age><sex>1</sex><value>0.007830632</value></baselineIncidence><baselineIncidence><age>69</age><sex>0</sex><value>0.0125619685</value></baselineIncidence><baselineIncidence><age>69</age><sex>1</sex><value>0.008322333</value></baselineIncidence><baselineIncidence><age>70</age><sex>0</sex><value>0.013046337</value></baselineIncidence><baselineIncidence><age>70</age><sex>1</sex><value>0.0088107055</value></baselineIncidence><baselineIncidence><age>71</age><sex>0</sex><value>0.013506074</value></baselineIncidence><baselineIncidence><age>71</age><sex>1</sex><value>0.009290346</value></baselineIncidence><baselineIncidence><age>72</age><sex>0</sex><value>0.013938089</value></baselineIncidence><baselineIncidence><age>72</age><sex>1</sex><value>0.009757659</value></baselineIncidence><baselineIncidence><age>73</age><sex>0</sex><value>0.01433924</value></baselineIncidence><baselineIncidence><age>73</age><sex>1</sex><value>0.010204494</value></baselineIncidence><baselineIncidence><age>74</age><sex>0</sex><value>0.014704702</value></baselineIncidence><baselineIncidence><age>74</age><sex>1</sex><value>0.010627261</value></baselineIncidence><baselineIncidence><age>75</age><sex>0</sex><value>0.015032108</value></baselineIncidence><baselineIncidence><age>75</age><sex>1</sex><value>0.0110179065</value></baselineIncidence><baselineIncidence><age>76</age><sex>0</sex><value>0.015318239</value></baselineIncidence><baselineIncidence><age>76</age><sex>1</sex><value>0.011372051</value></baselineIncidence><baselineIncidence><age>77</age><sex>0</sex><value>0.015559063</value></baselineIncidence><baselineIncidence><age>77</age><sex>1</sex><value>0.011681873</value></baselineIncidence><baselineIncidence><age>78</age><sex>0</sex><value>0.015752183</value></baselineIncidence><baselineIncidence><age>78</age><sex>1</sex><value>0.011943264</value></baselineIncidence><baselineIncidence><age>79</age><sex>0</sex><value>0.015896019</value></baselineIncidence><baselineIncidence><age>79</age><sex>1</sex><value>0.012149694</value></baselineIncidence><baselineIncidence><age>80</age><sex>0</sex><value>0.015986629</value></baselineIncidence><baselineIncidence><age>80</age><sex>1</sex><value>0.012297516</value></baselineIncidence><baselineIncidence><age>81</age><sex>0</sex><value>0.016024115</value></baselineIncidence><baselineIncidence><age>81</age><sex>1</sex><value>0.012381685</value></baselineIncidence><baselineIncidence><age>82</age><sex>0</sex><value>0.016006267</value></baselineIncidence><baselineIncidence><age>82</age><sex>1</sex><value>0.012399272</value></baselineIncidence><baselineIncidence><age>83</age><sex>0</sex><value>0.015931787</value></baselineIncidence><baselineIncidence><age>83</age><sex>1</sex><value>0.012347783</value></baselineIncidence><baselineIncidence><age>84</age><sex>0</sex><value>0.015799532</value></baselineIncidence><baselineIncidence><age>84</age><sex>1</sex><value>0.01222688</value></baselineIncidence><baselineIncidence><age>85</age><sex>0</sex><value>0.015610786</value></baselineIncidence><baselineIncidence><age>85</age><sex>1</sex><value>0.012035933</value></baselineIncidence><baselineIncidence><age>86</age><sex>0</sex><value>0.015364759</value></baselineIncidence><baselineIncidence><age>86</age><sex>1</sex><value>0.011776511</value></baselineIncidence><baselineIncidence><age>87</age><sex>0</sex><value>0.015062394</value></baselineIncidence><baselineIncidence><age>87</age><sex>1</sex><value>0.0114523</value></baselineIncidence><baselineIncidence><age>88</age><sex>0</sex><value>0.014704886</value></baselineIncidence><baselineIncidence><age>88</age><sex>1</sex><value>0.011066737</value></baselineIncidence><baselineIncidence><age>89</age><sex>0</sex><value>0.014294397</value></baselineIncidence><baselineIncidence><age>89</age><sex>1</sex><value>0.010625319</value></baselineIncidence><baselineIncidence><age>90</age><sex>0</sex><value>0.013832708</value></baselineIncidence><baselineIncidence><age>90</age><sex>1</sex><value>0.010133988</value></baselineIncidence><baselineIncidence><age>91</age><sex>0</sex><value>0.013322613</value></baselineIncidence><baselineIncidence><age>91</age><sex>1</sex><value>0.009601217</value></baselineIncidence><baselineIncidence><age>92</age><sex>0</sex><value>0.012767255</value></baselineIncidence><baselineIncidence><age>92</age><sex>1</sex><value>0.0090349205</value></baselineIncidence><baselineIncidence><age>93</age><sex>0</sex><value>0.012170765</value></baselineIncidence><baselineIncidence><age>93</age><sex>1</sex><value>0.008443811</value></baselineIncidence><baselineIncidence><age>94</age><sex>0</sex><value>0.011537565</value></baselineIncidence><baselineIncidence><age>94</age><sex>1</sex><value>0.007838444</value></baselineIncidence><baselineIncidence><age>95</age><sex>0</sex><value>0.010871267</value></baselineIncidence><baselineIncidence><age>95</age><sex>1</sex><value>0.007226434</value></baselineIncidence></baselineIncidences>
