# Supplementary material for: Identification of differences in health impact modelling of salt reduction
Source: PLoS One. 2017 Nov 28;12(11):e0186760. doi: 10.1371/journal.pone.0186760 (PMC5705127; doi:10.1371/journal.pone.0186760)
Supplement: S6 Data — (ZIP) [file pone.0186760.s006.zip › RRframe/Simulations/RR_frame/parameters/baselineOtherMort.xml]

<?xml version="1.0" encoding="UTF-8" standalone="no"?><baselineOtherMortalities><baselineOtherMortality><age>0</age><sex>0</sex><value>0.00505</value></baselineOtherMortality><baselineOtherMortality><age>0</age><sex>1</sex><value>0.004216</value></baselineOtherMortality><baselineOtherMortality><age>1</age><sex>0</sex><value>3.58E-4</value></baselineOtherMortality><baselineOtherMortality><age>1</age><sex>1</sex><value>4.17E-4</value></baselineOtherMortality><baselineOtherMortality><age>2</age><sex>0</sex><value>2.74E-4</value></baselineOtherMortality><baselineOtherMortality><age>2</age><sex>1</sex><value>1.64E-4</value></baselineOtherMortality><baselineOtherMortality><age>3</age><sex>0</sex><value>2.08E-4</value></baselineOtherMortality><baselineOtherMortality><age>3</age><sex>1</sex><value>1.32E-4</value></baselineOtherMortality><baselineOtherMortality><age>4</age><sex>0</sex><value>1.34E-4</value></baselineOtherMortality><baselineOtherMortality><age>4</age><sex>1</sex><value>1.45E-4</value></baselineOtherMortality><baselineOtherMortality><age>5</age><sex>0</sex><value>1.43E-4</value></baselineOtherMortality><baselineOtherMortality><age>5</age><sex>1</sex><value>1.0E-4</value></baselineOtherMortality><baselineOtherMortality><age>6</age><sex>0</sex><value>1.11E-4</value></baselineOtherMortality><baselineOtherMortality><age>6</age><sex>1</sex><value>8.1E-5</value></baselineOtherMortality><baselineOtherMortality><age>7</age><sex>0</sex><value>1.13E-4</value></baselineOtherMortality><baselineOtherMortality><age>7</age><sex>1</sex><value>8.7E-5</value></baselineOtherMortality><baselineOtherMortality><age>8</age><sex>0</sex><value>1.35E-4</value></baselineOtherMortality><baselineOtherMortality><age>8</age><sex>1</sex><value>6.8E-5</value></baselineOtherMortality><baselineOtherMortality><age>9</age><sex>0</sex><value>7.0E-5</value></baselineOtherMortality><baselineOtherMortality><age>9</age><sex>1</sex><value>6.3E-5</value></baselineOtherMortality><baselineOtherMortality><age>10</age><sex>0</sex><value>9.5E-5</value></baselineOtherMortality><baselineOtherMortality><age>10</age><sex>1</sex><value>1.26E-4</value></baselineOtherMortality><baselineOtherMortality><age>11</age><sex>0</sex><value>9.4E-5</value></baselineOtherMortality><baselineOtherMortality><age>11</age><sex>1</sex><value>1.09E-4</value></baselineOtherMortality><baselineOtherMortality><age>12</age><sex>0</sex><value>1.13E-4</value></baselineOtherMortality><baselineOtherMortality><age>12</age><sex>1</sex><value>8.2E-5</value></baselineOtherMortality><baselineOtherMortality><age>13</age><sex>0</sex><value>1.75E-4</value></baselineOtherMortality><baselineOtherMortality><age>13</age><sex>1</sex><value>1.32E-4</value></baselineOtherMortality><baselineOtherMortality><age>14</age><sex>0</sex><value>1.54E-4</value></baselineOtherMortality><baselineOtherMortality><age>14</age><sex>1</sex><value>1.36E-4</value></baselineOtherMortality><baselineOtherMortality><age>15</age><sex>0</sex><value>1.64E-4</value></baselineOtherMortality><baselineOtherMortality><age>15</age><sex>1</sex><value>1.31E-4</value></baselineOtherMortality><baselineOtherMortality><age>16</age><sex>0</sex><value>3.5E-4</value></baselineOtherMortality><baselineOtherMortality><age>16</age><sex>1</sex><value>1.75E-4</value></baselineOtherMortality><baselineOtherMortality><age>17</age><sex>0</sex><value>3.29E-4</value></baselineOtherMortality><baselineOtherMortality><age>17</age><sex>1</sex><value>1.46E-4</value></baselineOtherMortality><baselineOtherMortality><age>18</age><sex>0</sex><value>3.98E-4</value></baselineOtherMortality><baselineOtherMortality><age>18</age><sex>1</sex><value>1.61E-4</value></baselineOtherMortality><baselineOtherMortality><age>19</age><sex>0</sex><value>3.75E-4</value></baselineOtherMortality><baselineOtherMortality><age>19</age><sex>1</sex><value>1.92E-4</value></baselineOtherMortality><baselineOtherMortality><age>20</age><sex>0</sex><value>5.07E-4</value></baselineOtherMortality><baselineOtherMortality><age>20</age><sex>1</sex><value>1.83E-4</value></baselineOtherMortality><baselineOtherMortality><age>21</age><sex>0</sex><value>4.83E-4</value></baselineOtherMortality><baselineOtherMortality><age>21</age><sex>1</sex><value>2.59E-4</value></baselineOtherMortality><baselineOtherMortality><age>22</age><sex>0</sex><value>4.52E-4</value></baselineOtherMortality><baselineOtherMortality><age>22</age><sex>1</sex><value>2.66E-4</value></baselineOtherMortality><baselineOtherMortality><age>23</age><sex>0</sex><value>5.51E-4</value></baselineOtherMortality><baselineOtherMortality><age>23</age><sex>1</sex><value>2.51E-4</value></baselineOtherMortality><baselineOtherMortality><age>24</age><sex>0</sex><value>4.54E-4</value></baselineOtherMortality><baselineOtherMortality><age>24</age><sex>1</sex><value>1.42E-4</value></baselineOtherMortality><baselineOtherMortality><age>25</age><sex>0</sex><value>4.95E-4</value></baselineOtherMortality><baselineOtherMortality><age>25</age><sex>1</sex><value>2.16E-4</value></baselineOtherMortality><baselineOtherMortality><age>26</age><sex>0</sex><value>4.94E-4</value></baselineOtherMortality><baselineOtherMortality><age>26</age><sex>1</sex><value>2.33E-4</value></baselineOtherMortality><baselineOtherMortality><age>27</age><sex>0</sex><value>5.01E-4</value></baselineOtherMortality><baselineOtherMortality><age>27</age><sex>1</sex><value>2.33E-4</value></baselineOtherMortality><baselineOtherMortality><age>28</age><sex>0</sex><value>4.79E-4</value></baselineOtherMortality><baselineOtherMortality><age>28</age><sex>1</sex><value>3.3E-4</value></baselineOtherMortality><baselineOtherMortality><age>29</age><sex>0</sex><value>5.5E-4</value></baselineOtherMortality><baselineOtherMortality><age>29</age><sex>1</sex><value>2.87E-4</value></baselineOtherMortality><baselineOtherMortality><age>30</age><sex>0</sex><value>6.23E-4</value></baselineOtherMortality><baselineOtherMortality><age>30</age><sex>1</sex><value>3.89E-4</value></baselineOtherMortality><baselineOtherMortality><age>31</age><sex>0</sex><value>5.48E-4</value></baselineOtherMortality><baselineOtherMortality><age>31</age><sex>1</sex><value>3.88E-4</value></baselineOtherMortality><baselineOtherMortality><age>32</age><sex>0</sex><value>6.23E-4</value></baselineOtherMortality><baselineOtherMortality><age>32</age><sex>1</sex><value>3.54E-4</value></baselineOtherMortality><baselineOtherMortality><age>33</age><sex>0</sex><value>6.64E-4</value></baselineOtherMortality><baselineOtherMortality><age>33</age><sex>1</sex><value>4.97E-4</value></baselineOtherMortality><baselineOtherMortality><age>34</age><sex>0</sex><value>7.23E-4</value></baselineOtherMortality><baselineOtherMortality><age>34</age><sex>1</sex><value>5.16E-4</value></baselineOtherMortality><baselineOtherMortality><age>35</age><sex>0</sex><value>7.4876664E-4</value></baselineOtherMortality><baselineOtherMortality><age>35</age><sex>1</sex><value>5.4443505E-4</value></baselineOtherMortality><baselineOtherMortality><age>36</age><sex>0</sex><value>7.8384904E-4</value></baselineOtherMortality><baselineOtherMortality><age>36</age><sex>1</sex><value>5.80651E-4</value></baselineOtherMortality><baselineOtherMortality><age>37</age><sex>0</sex><value>8.282058E-4</value></baselineOtherMortality><baselineOtherMortality><age>37</age><sex>1</sex><value>6.1050494E-4</value></baselineOtherMortality><baselineOtherMortality><age>38</age><sex>0</sex><value>8.365244E-4</value></baselineOtherMortality><baselineOtherMortality><age>38</age><sex>1</sex><value>6.499287E-4</value></baselineOtherMortality><baselineOtherMortality><age>39</age><sex>0</sex><value>9.925165E-4</value></baselineOtherMortality><baselineOtherMortality><age>39</age><sex>1</sex><value>6.968257E-4</value></baselineOtherMortality><baselineOtherMortality><age>40</age><sex>0</sex><value>9.7176543E-4</value></baselineOtherMortality><baselineOtherMortality><age>40</age><sex>1</sex><value>8.8107324E-4</value></baselineOtherMortality><baselineOtherMortality><age>41</age><sex>0</sex><value>0.0010558622</value></baselineOtherMortality><baselineOtherMortality><age>41</age><sex>1</sex><value>9.86572E-4</value></baselineOtherMortality><baselineOtherMortality><age>42</age><sex>0</sex><value>0.0012383491</value></baselineOtherMortality><baselineOtherMortality><age>42</age><sex>1</sex><value>9.921533E-4</value></baselineOtherMortality><baselineOtherMortality><age>43</age><sex>0</sex><value>0.0014456975</value></baselineOtherMortality><baselineOtherMortality><age>43</age><sex>1</sex><value>0.001100663</value></baselineOtherMortality><baselineOtherMortality><age>44</age><sex>0</sex><value>0.0012343243</value></baselineOtherMortality><baselineOtherMortality><age>44</age><sex>1</sex><value>0.0014609204</value></baselineOtherMortality><baselineOtherMortality><age>45</age><sex>0</sex><value>0.0015884992</value></baselineOtherMortality><baselineOtherMortality><age>45</age><sex>1</sex><value>0.0013136726</value></baselineOtherMortality><baselineOtherMortality><age>46</age><sex>0</sex><value>0.0015855045</value></baselineOtherMortality><baselineOtherMortality><age>46</age><sex>1</sex><value>0.0017356662</value></baselineOtherMortality><baselineOtherMortality><age>47</age><sex>0</sex><value>0.0019894617</value></baselineOtherMortality><baselineOtherMortality><age>47</age><sex>1</sex><value>0.0018215826</value></baselineOtherMortality><baselineOtherMortality><age>48</age><sex>0</sex><value>0.0023344734</value></baselineOtherMortality><baselineOtherMortality><age>48</age><sex>1</sex><value>0.0020120628</value></baselineOtherMortality><baselineOtherMortality><age>49</age><sex>0</sex><value>0.0024624194</value></baselineOtherMortality><baselineOtherMortality><age>49</age><sex>1</sex><value>0.0022626792</value></baselineOtherMortality><baselineOtherMortality><age>50</age><sex>0</sex><value>0.0027501495</value></baselineOtherMortality><baselineOtherMortality><age>50</age><sex>1</sex><value>0.002521935</value></baselineOtherMortality><baselineOtherMortality><age>51</age><sex>0</sex><value>0.0030923279</value></baselineOtherMortality><baselineOtherMortality><age>51</age><sex>1</sex><value>0.0026072091</value></baselineOtherMortality><baselineOtherMortality><age>52</age><sex>0</sex><value>0.0031054849</value></baselineOtherMortality><baselineOtherMortality><age>52</age><sex>1</sex><value>0.0031058572</value></baselineOtherMortality><baselineOtherMortality><age>53</age><sex>0</sex><value>0.0033509876</value></baselineOtherMortality><baselineOtherMortality><age>53</age><sex>1</sex><value>0.002895049</value></baselineOtherMortality><baselineOtherMortality><age>54</age><sex>0</sex><value>0.0038510044</value></baselineOtherMortality><baselineOtherMortality><age>54</age><sex>1</sex><value>0.003266854</value></baselineOtherMortality><baselineOtherMortality><age>55</age><sex>0</sex><value>0.0041335444</value></baselineOtherMortality><baselineOtherMortality><age>55</age><sex>1</sex><value>0.0036271939</value></baselineOtherMortality><baselineOtherMortality><age>56</age><sex>0</sex><value>0.004390414</value></baselineOtherMortality><baselineOtherMortality><age>56</age><sex>1</sex><value>0.003617754</value></baselineOtherMortality><baselineOtherMortality><age>57</age><sex>0</sex><value>0.004599109</value></baselineOtherMortality><baselineOtherMortality><age>57</age><sex>1</sex><value>0.004214073</value></baselineOtherMortality><baselineOtherMortality><age>58</age><sex>0</sex><value>0.00520501</value></baselineOtherMortality><baselineOtherMortality><age>58</age><sex>1</sex><value>0.0043544467</value></baselineOtherMortality><baselineOtherMortality><age>59</age><sex>0</sex><value>0.00555315</value></baselineOtherMortality><baselineOtherMortality><age>59</age><sex>1</sex><value>0.0043678647</value></baselineOtherMortality><baselineOtherMortality><age>60</age><sex>0</sex><value>0.0064642997</value></baselineOtherMortality><baselineOtherMortality><age>60</age><sex>1</sex><value>0.0050720726</value></baselineOtherMortality><baselineOtherMortality><age>61</age><sex>0</sex><value>0.0077479277</value></baselineOtherMortality><baselineOtherMortality><age>61</age><sex>1</sex><value>0.0056354343</value></baselineOtherMortality><baselineOtherMortality><age>62</age><sex>0</sex><value>0.008398259</value></baselineOtherMortality><baselineOtherMortality><age>62</age><sex>1</sex><value>0.0053228536</value></baselineOtherMortality><baselineOtherMortality><age>63</age><sex>0</sex><value>0.008240169</value></baselineOtherMortality><baselineOtherMortality><age>63</age><sex>1</sex><value>0.005990976</value></baselineOtherMortality><baselineOtherMortality><age>64</age><sex>0</sex><value>0.009226151</value></baselineOtherMortality><baselineOtherMortality><age>64</age><sex>1</sex><value>0.006612781</value></baselineOtherMortality><baselineOtherMortality><age>65</age><sex>0</sex><value>0.0106034465</value></baselineOtherMortality><baselineOtherMortality><age>65</age><sex>1</sex><value>0.006612968</value></baselineOtherMortality><baselineOtherMortality><age>66</age><sex>0</sex><value>0.011030965</value></baselineOtherMortality><baselineOtherMortality><age>66</age><sex>1</sex><value>0.0070733987</value></baselineOtherMortality><baselineOtherMortality><age>67</age><sex>0</sex><value>0.0124913575</value></baselineOtherMortality><baselineOtherMortality><age>67</age><sex>1</sex><value>0.007965535</value></baselineOtherMortality><baselineOtherMortality><age>68</age><sex>0</sex><value>0.013826772</value></baselineOtherMortality><baselineOtherMortality><age>68</age><sex>1</sex><value>0.008503213</value></baselineOtherMortality><baselineOtherMortality><age>69</age><sex>0</sex><value>0.015767343</value></baselineOtherMortality><baselineOtherMortality><age>69</age><sex>1</sex><value>0.009070435</value></baselineOtherMortality><baselineOtherMortality><age>70</age><sex>0</sex><value>0.017839814</value></baselineOtherMortality><baselineOtherMortality><age>70</age><sex>1</sex><value>0.009833845</value></baselineOtherMortality><baselineOtherMortality><age>71</age><sex>0</sex><value>0.020057876</value></baselineOtherMortality><baselineOtherMortality><age>71</age><sex>1</sex><value>0.011633248</value></baselineOtherMortality><baselineOtherMortality><age>72</age><sex>0</sex><value>0.02212404</value></baselineOtherMortality><baselineOtherMortality><age>72</age><sex>1</sex><value>0.012686749</value></baselineOtherMortality><baselineOtherMortality><age>73</age><sex>0</sex><value>0.024332792</value></baselineOtherMortality><baselineOtherMortality><age>73</age><sex>1</sex><value>0.013749416</value></baselineOtherMortality><baselineOtherMortality><age>74</age><sex>0</sex><value>0.027537886</value></baselineOtherMortality><baselineOtherMortality><age>74</age><sex>1</sex><value>0.016805526</value></baselineOtherMortality><baselineOtherMortality><age>75</age><sex>0</sex><value>0.030124178</value></baselineOtherMortality><baselineOtherMortality><age>75</age><sex>1</sex><value>0.017469587</value></baselineOtherMortality><baselineOtherMortality><age>76</age><sex>0</sex><value>0.03528999</value></baselineOtherMortality><baselineOtherMortality><age>76</age><sex>1</sex><value>0.019896703</value></baselineOtherMortality><baselineOtherMortality><age>77</age><sex>0</sex><value>0.04050148</value></baselineOtherMortality><baselineOtherMortality><age>77</age><sex>1</sex><value>0.0224901</value></baselineOtherMortality><baselineOtherMortality><age>78</age><sex>0</sex><value>0.046005495</value></baselineOtherMortality><baselineOtherMortality><age>78</age><sex>1</sex><value>0.025781292</value></baselineOtherMortality><baselineOtherMortality><age>79</age><sex>0</sex><value>0.04996102</value></baselineOtherMortality><baselineOtherMortality><age>79</age><sex>1</sex><value>0.027838243</value></baselineOtherMortality><baselineOtherMortality><age>80</age><sex>0</sex><value>0.057781905</value></baselineOtherMortality><baselineOtherMortality><age>80</age><sex>1</sex><value>0.032519087</value></baselineOtherMortality><baselineOtherMortality><age>81</age><sex>0</sex><value>0.06523838</value></baselineOtherMortality><baselineOtherMortality><age>81</age><sex>1</sex><value>0.036414158</value></baselineOtherMortality><baselineOtherMortality><age>82</age><sex>0</sex><value>0.070740335</value></baselineOtherMortality><baselineOtherMortality><age>82</age><sex>1</sex><value>0.043308605</value></baselineOtherMortality><baselineOtherMortality><age>83</age><sex>0</sex><value>0.08306939</value></baselineOtherMortality><baselineOtherMortality><age>83</age><sex>1</sex><value>0.04841083</value></baselineOtherMortality><baselineOtherMortality><age>84</age><sex>0</sex><value>0.086885534</value></baselineOtherMortality><baselineOtherMortality><age>84</age><sex>1</sex><value>0.05735426</value></baselineOtherMortality><baselineOtherMortality><age>85</age><sex>0</sex><value>0.09948212</value></baselineOtherMortality><baselineOtherMortality><age>85</age><sex>1</sex><value>0.06767995</value></baselineOtherMortality><baselineOtherMortality><age>86</age><sex>0</sex><value>0.11980747</value></baselineOtherMortality><baselineOtherMortality><age>86</age><sex>1</sex><value>0.07751541</value></baselineOtherMortality><baselineOtherMortality><age>87</age><sex>0</sex><value>0.12495461</value></baselineOtherMortality><baselineOtherMortality><age>87</age><sex>1</sex><value>0.087711506</value></baselineOtherMortality><baselineOtherMortality><age>88</age><sex>0</sex><value>0.14170714</value></baselineOtherMortality><baselineOtherMortality><age>88</age><sex>1</sex><value>0.10131157</value></baselineOtherMortality><baselineOtherMortality><age>89</age><sex>0</sex><value>0.16217065</value></baselineOtherMortality><baselineOtherMortality><age>89</age><sex>1</sex><value>0.11949434</value></baselineOtherMortality><baselineOtherMortality><age>90</age><sex>0</sex><value>0.1760644</value></baselineOtherMortality><baselineOtherMortality><age>90</age><sex>1</sex><value>0.13676503</value></baselineOtherMortality><baselineOtherMortality><age>91</age><sex>0</sex><value>0.2045095</value></baselineOtherMortality><baselineOtherMortality><age>91</age><sex>1</sex><value>0.1564497</value></baselineOtherMortality><baselineOtherMortality><age>92</age><sex>0</sex><value>0.22202587</value></baselineOtherMortality><baselineOtherMortality><age>92</age><sex>1</sex><value>0.17432427</value></baselineOtherMortality><baselineOtherMortality><age>93</age><sex>0</sex><value>0.26380405</value></baselineOtherMortality><baselineOtherMortality><age>93</age><sex>1</sex><value>0.20065956</value></baselineOtherMortality><baselineOtherMortality><age>94</age><sex>0</sex><value>0.28390464</value></baselineOtherMortality><baselineOtherMortality><age>94</age><sex>1</sex><value>0.22672549</value></baselineOtherMortality><baselineOtherMortality><age>95</age><sex>0</sex><value>0.30542102</value></baselineOtherMortality><baselineOtherMortality><age>95</age><sex>1</sex><value>0.2537478</value></baselineOtherMortality></baselineOtherMortalities>
