# Supplementary material for: Identification of differences in health impact modelling of salt reduction
Source: PLoS One. 2017 Nov 28;12(11):e0186760. doi: 10.1371/journal.pone.0186760 (PMC5705127; doi:10.1371/journal.pone.0186760)
Supplement: S6 Data — (ZIP) [file pone.0186760.s006.zip › RRframe/Simulations/RR_frame/parameters/relativeRisk_0_0_CVA.xml]

<?xml version="1.0" encoding="UTF-8" standalone="no"?><relrisksfromriskfactor_categorical4p><relativerisk><age>0</age><sex>0</sex><cat>0</cat><value>0.976305</value></relativerisk><relativerisk><age>0</age><sex>0</sex><cat>1</cat><value>1.0</value></relativerisk><relativerisk><age>0</age><sex>0</sex><cat>2</cat><value>1.0272888</value></relativerisk><relativerisk><age>0</age><sex>0</sex><cat>3</cat><value>1.0584009</value></relativerisk><relativerisk><age>0</age><sex>0</sex><cat>4</cat><value>1.0931244</value></relativerisk><relativerisk><age>0</age><sex>0</sex><cat>5</cat><value>1.1315745</value></relativerisk><relativerisk><age>0</age><sex>0</sex><cat>6</cat><value>1.1740693</value></relativerisk><relativerisk><age>0</age><sex>0</sex><cat>7</cat><value>1.2210594</value></relativerisk><relativerisk><age>0</age><sex>0</sex><cat>8</cat><value>1.3296684</value></relativerisk><relativerisk><age>0</age><sex>1</sex><cat>0</cat><value>0.9875899</value></relativerisk><relativerisk><age>0</age><sex>1</sex><cat>1</cat><value>1.0</value></relativerisk><relativerisk><age>0</age><sex>1</sex><cat>2</cat><value>1.0146697</value></relativerisk><relativerisk><age>0</age><sex>1</sex><cat>3</cat><value>1.0313787</value></relativerisk><relativerisk><age>0</age><sex>1</sex><cat>4</cat><value>1.049945</value></relativerisk><relativerisk><age>0</age><sex>1</sex><cat>5</cat><value>1.0704266</value></relativerisk><relativerisk><age>0</age><sex>1</sex><cat>6</cat><value>1.092997</value></relativerisk><relativerisk><age>0</age><sex>1</sex><cat>7</cat><value>1.1179013</value></relativerisk><relativerisk><age>0</age><sex>1</sex><cat>8</cat><value>1.1665461</value></relativerisk><relativerisk><age>1</age><sex>0</sex><cat>0</cat><value>0.976305</value></relativerisk><relativerisk><age>1</age><sex>0</sex><cat>1</cat><value>1.0</value></relativerisk><relativerisk><age>1</age><sex>0</sex><cat>2</cat><value>1.0272888</value></relativerisk><relativerisk><age>1</age><sex>0</sex><cat>3</cat><value>1.0584009</value></relativerisk><relativerisk><age>1</age><sex>0</sex><cat>4</cat><value>1.0931244</value></relativerisk><relativerisk><age>1</age><sex>0</sex><cat>5</cat><value>1.1315745</value></relativerisk><relativerisk><age>1</age><sex>0</sex><cat>6</cat><value>1.1740693</value></relativerisk><relativerisk><age>1</age><sex>0</sex><cat>7</cat><value>1.2210594</value></relativerisk><relativerisk><age>1</age><sex>0</sex><cat>8</cat><value>1.3296684</value></relativerisk><relativerisk><age>1</age><sex>1</sex><cat>0</cat><value>0.9875899</value></relativerisk><relativerisk><age>1</age><sex>1</sex><cat>1</cat><value>1.0</value></relativerisk><relativerisk><age>1</age><sex>1</sex><cat>2</cat><value>1.0146697</value></relativerisk><relativerisk><age>1</age><sex>1</sex><cat>3</cat><value>1.0313787</value></relativerisk><relativerisk><age>1</age><sex>1</sex><cat>4</cat><value>1.049945</value></relativerisk><relativerisk><age>1</age><sex>1</sex><cat>5</cat><value>1.0704266</value></relativerisk><relativerisk><age>1</age><sex>1</sex><cat>6</cat><value>1.092997</value></relativerisk><relativerisk><age>1</age><sex>1</sex><cat>7</cat><value>1.1179013</value></relativerisk><relativerisk><age>1</age><sex>1</sex><cat>8</cat><value>1.1665461</value></relativerisk><relativerisk><age>2</age><sex>0</sex><cat>0</cat><value>0.976305</value></relativerisk><relativerisk><age>2</age><sex>0</sex><cat>1</cat><value>1.0</value></relativerisk><relativerisk><age>2</age><sex>0</sex><cat>2</cat><value>1.0272888</value></relativerisk><relativerisk><age>2</age><sex>0</sex><cat>3</cat><value>1.0584009</value></relativerisk><relativerisk><age>2</age><sex>0</sex><cat>4</cat><value>1.0931244</value></relativerisk><relativerisk><age>2</age><sex>0</sex><cat>5</cat><value>1.1315745</value></relativerisk><relativerisk><age>2</age><sex>0</sex><cat>6</cat><value>1.1740693</value></relativerisk><relativerisk><age>2</age><sex>0</sex><cat>7</cat><value>1.2210594</value></relativerisk><relativerisk><age>2</age><sex>0</sex><cat>8</cat><value>1.3296684</value></relativerisk><relativerisk><age>2</age><sex>1</sex><cat>0</cat><value>0.9875899</value></relativerisk><relativerisk><age>2</age><sex>1</sex><cat>1</cat><value>1.0</value></relativerisk><relativerisk><age>2</age><sex>1</sex><cat>2</cat><value>1.0146697</value></relativerisk><relativerisk><age>2</age><sex>1</sex><cat>3</cat><value>1.0313787</value></relativerisk><relativerisk><age>2</age><sex>1</sex><cat>4</cat><value>1.049945</value></relativerisk><relativerisk><age>2</age><sex>1</sex><cat>5</cat><value>1.0704266</value></relativerisk><relativerisk><age>2</age><sex>1</sex><cat>6</cat><value>1.092997</value></relativerisk><relativerisk><age>2</age><sex>1</sex><cat>7</cat><value>1.1179013</value></relativerisk><relativerisk><age>2</age><sex>1</sex><cat>8</cat><value>1.1665461</value></relativerisk><relativerisk><age>3</age><sex>0</sex><cat>0</cat><value>0.976305</value></relativerisk><relativerisk><age>3</age><sex>0</sex><cat>1</cat><value>1.0</value></relativerisk><relativerisk><age>3</age><sex>0</sex><cat>2</cat><value>1.0272888</value></relativerisk><relativerisk><age>3</age><sex>0</sex><cat>3</cat><value>1.0584009</value></relativerisk><relativerisk><age>3</age><sex>0</sex><cat>4</cat><value>1.0931244</value></relativerisk><relativerisk><age>3</age><sex>0</sex><cat>5</cat><value>1.1315745</value></relativerisk><relativerisk><age>3</age><sex>0</sex><cat>6</cat><value>1.1740693</value></relativerisk><relativerisk><age>3</age><sex>0</sex><cat>7</cat><value>1.2210594</value></relativerisk><relativerisk><age>3</age><sex>0</sex><cat>8</cat><value>1.3296684</value></relativerisk><relativerisk><age>3</age><sex>1</sex><cat>0</cat><value>0.9875899</value></relativerisk><relativerisk><age>3</age><sex>1</sex><cat>1</cat><value>1.0</value></relativerisk><relativerisk><age>3</age><sex>1</sex><cat>2</cat><value>1.0146697</value></relativerisk><relativerisk><age>3</age><sex>1</sex><cat>3</cat><value>1.0313787</value></relativerisk><relativerisk><age>3</age><sex>1</sex><cat>4</cat><value>1.049945</value></relativerisk><relativerisk><age>3</age><sex>1</sex><cat>5</cat><value>1.0704266</value></relativerisk><relativerisk><age>3</age><sex>1</sex><cat>6</cat><value>1.092997</value></relativerisk><relativerisk><age>3</age><sex>1</sex><cat>7</cat><value>1.1179013</value></relativerisk><relativerisk><age>3</age><sex>1</sex><cat>8</cat><value>1.1665461</value></relativerisk><relativerisk><age>4</age><sex>0</sex><cat>0</cat><value>0.976305</value></relativerisk><relativerisk><age>4</age><sex>0</sex><cat>1</cat><value>1.0</value></relativerisk><relativerisk><age>4</age><sex>0</sex><cat>2</cat><value>1.0272888</value></relativerisk><relativerisk><age>4</age><sex>0</sex><cat>3</cat><value>1.0584009</value></relativerisk><relativerisk><age>4</age><sex>0</sex><cat>4</cat><value>1.0931244</value></relativerisk><relativerisk><age>4</age><sex>0</sex><cat>5</cat><value>1.1315745</value></relativerisk><relativerisk><age>4</age><sex>0</sex><cat>6</cat><value>1.1740693</value></relativerisk><relativerisk><age>4</age><sex>0</sex><cat>7</cat><value>1.2210594</value></relativerisk><relativerisk><age>4</age><sex>0</sex><cat>8</cat><value>1.3296684</value></relativerisk><relativerisk><age>4</age><sex>1</sex><cat>0</cat><value>0.9875899</value></relativerisk><relativerisk><age>4</age><sex>1</sex><cat>1</cat><value>1.0</value></relativerisk><relativerisk><age>4</age><sex>1</sex><cat>2</cat><value>1.0146697</value></relativerisk><relativerisk><age>4</age><sex>1</sex><cat>3</cat><value>1.0313787</value></relativerisk><relativerisk><age>4</age><sex>1</sex><cat>4</cat><value>1.049945</value></relativerisk><relativerisk><age>4</age><sex>1</sex><cat>5</cat><value>1.0704266</value></relativerisk><relativerisk><age>4</age><sex>1</sex><cat>6</cat><value>1.092997</value></relativerisk><relativerisk><age>4</age><sex>1</sex><cat>7</cat><value>1.1179013</value></relativerisk><relativerisk><age>4</age><sex>1</sex><cat>8</cat><value>1.1665461</value></relativerisk><relativerisk><age>5</age><sex>0</sex><cat>0</cat><value>0.976305</value></relativerisk><relativerisk><age>5</age><sex>0</sex><cat>1</cat><value>1.0</value></relativerisk><relativerisk><age>5</age><sex>0</sex><cat>2</cat><value>1.0272888</value></relativerisk><relativerisk><age>5</age><sex>0</sex><cat>3</cat><value>1.0584009</value></relativerisk><relativerisk><age>5</age><sex>0</sex><cat>4</cat><value>1.0931244</value></relativerisk><relativerisk><age>5</age><sex>0</sex><cat>5</cat><value>1.1315745</value></relativerisk><relativerisk><age>5</age><sex>0</sex><cat>6</cat><value>1.1740693</value></relativerisk><relativerisk><age>5</age><sex>0</sex><cat>7</cat><value>1.2210594</value></relativerisk><relativerisk><age>5</age><sex>0</sex><cat>8</cat><value>1.3296684</value></relativerisk><relativerisk><age>5</age><sex>1</sex><cat>0</cat><value>0.9875899</value></relativerisk><relativerisk><age>5</age><sex>1</sex><cat>1</cat><value>1.0</value></relativerisk><relativerisk><age>5</age><sex>1</sex><cat>2</cat><value>1.0146697</value></relativerisk><relativerisk><age>5</age><sex>1</sex><cat>3</cat><value>1.0313787</value></relativerisk><relativerisk><age>5</age><sex>1</sex><cat>4</cat><value>1.049945</value></relativerisk><relativerisk><age>5</age><sex>1</sex><cat>5</cat><value>1.0704266</value></relativerisk><relativerisk><age>5</age><sex>1</sex><cat>6</cat><value>1.092997</value></relativerisk><relativerisk><age>5</age><sex>1</sex><cat>7</cat><value>1.1179013</value></relativerisk><relativerisk><age>5</age><sex>1</sex><cat>8</cat><value>1.1665461</value></relativerisk><relativerisk><age>6</age><sex>0</sex><cat>0</cat><value>0.976305</value></relativerisk><relativerisk><age>6</age><sex>0</sex><cat>1</cat><value>1.0</value></relativerisk><relativerisk><age>6</age><sex>0</sex><cat>2</cat><value>1.0272888</value></relativerisk><relativerisk><age>6</age><sex>0</sex><cat>3</cat><value>1.0584009</value></relativerisk><relativerisk><age>6</age><sex>0</sex><cat>4</cat><value>1.0931244</value></relativerisk><relativerisk><age>6</age><sex>0</sex><cat>5</cat><value>1.1315745</value></relativerisk><relativerisk><age>6</age><sex>0</sex><cat>6</cat><value>1.1740693</value></relativerisk><relativerisk><age>6</age><sex>0</sex><cat>7</cat><value>1.2210594</value></relativerisk><relativerisk><age>6</age><sex>0</sex><cat>8</cat><value>1.3296684</value></relativerisk><relativerisk><age>6</age><sex>1</sex><cat>0</cat><value>0.9875899</value></relativerisk><relativerisk><age>6</age><sex>1</sex><cat>1</cat><value>1.0</value></relativerisk><relativerisk><age>6</age><sex>1</sex><cat>2</cat><value>1.0146697</value></relativerisk><relativerisk><age>6</age><sex>1</sex><cat>3</cat><value>1.0313787</value></relativerisk><relativerisk><age>6</age><sex>1</sex><cat>4</cat><value>1.049945</value></relativerisk><relativerisk><age>6</age><sex>1</sex><cat>5</cat><value>1.0704266</value></relativerisk><relativerisk><age>6</age><sex>1</sex><cat>6</cat><value>1.092997</value></relativerisk><relativerisk><age>6</age><sex>1</sex><cat>7</cat><value>1.1179013</value></relativerisk><relativerisk><age>6</age><sex>1</sex><cat>8</cat><value>1.1665461</value></relativerisk><relativerisk><age>7</age><sex>0</sex><cat>0</cat><value>0.976305</value></relativerisk><relativerisk><age>7</age><sex>0</sex><cat>1</cat><value>1.0</value></relativerisk><relativerisk><age>7</age><sex>0</sex><cat>2</cat><value>1.0272888</value></relativerisk><relativerisk><age>7</age><sex>0</sex><cat>3</cat><value>1.0584009</value></relativerisk><relativerisk><age>7</age><sex>0</sex><cat>4</cat><value>1.0931244</value></relativerisk><relativerisk><age>7</age><sex>0</sex><cat>5</cat><value>1.1315745</value></relativerisk><relativerisk><age>7</age><sex>0</sex><cat>6</cat><value>1.1740693</value></relativerisk><relativerisk><age>7</age><sex>0</sex><cat>7</cat><value>1.2210594</value></relativerisk><relativerisk><age>7</age><sex>0</sex><cat>8</cat><value>1.3296684</value></relativerisk><relativerisk><age>7</age><sex>1</sex><cat>0</cat><value>0.9875899</value></relativerisk><relativerisk><age>7</age><sex>1</sex><cat>1</cat><value>1.0</value></relativerisk><relativerisk><age>7</age><sex>1</sex><cat>2</cat><value>1.0146697</value></relativerisk><relativerisk><age>7</age><sex>1</sex><cat>3</cat><value>1.0313787</value></relativerisk><relativerisk><age>7</age><sex>1</sex><cat>4</cat><value>1.049945</value></relativerisk><relativerisk><age>7</age><sex>1</sex><cat>5</cat><value>1.0704266</value></relativerisk><relativerisk><age>7</age><sex>1</sex><cat>6</cat><value>1.092997</value></relativerisk><relativerisk><age>7</age><sex>1</sex><cat>7</cat><value>1.1179013</value></relativerisk><relativerisk><age>7</age><sex>1</sex><cat>8</cat><value>1.1665461</value></relativerisk><relativerisk><age>8</age><sex>0</sex><cat>0</cat><value>0.976305</value></relativerisk><relativerisk><age>8</age><sex>0</sex><cat>1</cat><value>1.0</value></relativerisk><relativerisk><age>8</age><sex>0</sex><cat>2</cat><value>1.0272888</value></relativerisk><relativerisk><age>8</age><sex>0</sex><cat>3</cat><value>1.0584009</value></relativerisk><relativerisk><age>8</age><sex>0</sex><cat>4</cat><value>1.0931244</value></relativerisk><relativerisk><age>8</age><sex>0</sex><cat>5</cat><value>1.1315745</value></relativerisk><relativerisk><age>8</age><sex>0</sex><cat>6</cat><value>1.1740693</value></relativerisk><relativerisk><age>8</age><sex>0</sex><cat>7</cat><value>1.2210594</value></relativerisk><relativerisk><age>8</age><sex>0</sex><cat>8</cat><value>1.3296684</value></relativerisk><relativerisk><age>8</age><sex>1</sex><cat>0</cat><value>0.9875899</value></relativerisk><relativerisk><age>8</age><sex>1</sex><cat>1</cat><value>1.0</value></relativerisk><relativerisk><age>8</age><sex>1</sex><cat>2</cat><value>1.0146697</value></relativerisk><relativerisk><age>8</age><sex>1</sex><cat>3</cat><value>1.0313787</value></relativerisk><relativerisk><age>8</age><sex>1</sex><cat>4</cat><value>1.049945</value></relativerisk><relativerisk><age>8</age><sex>1</sex><cat>5</cat><value>1.0704266</value></relativerisk><relativerisk><age>8</age><sex>1</sex><cat>6</cat><value>1.092997</value></relativerisk><relativerisk><age>8</age><sex>1</sex><cat>7</cat><value>1.1179013</value></relativerisk><relativerisk><age>8</age><sex>1</sex><cat>8</cat><value>1.1665461</value></relativerisk><relativerisk><age>9</age><sex>0</sex><cat>0</cat><value>0.976305</value></relativerisk><relativerisk><age>9</age><sex>0</sex><cat>1</cat><value>1.0</value></relativerisk><relativerisk><age>9</age><sex>0</sex><cat>2</cat><value>1.0272888</value></relativerisk><relativerisk><age>9</age><sex>0</sex><cat>3</cat><value>1.0584009</value></relativerisk><relativerisk><age>9</age><sex>0</sex><cat>4</cat><value>1.0931244</value></relativerisk><relativerisk><age>9</age><sex>0</sex><cat>5</cat><value>1.1315745</value></relativerisk><relativerisk><age>9</age><sex>0</sex><cat>6</cat><value>1.1740693</value></relativerisk><relativerisk><age>9</age><sex>0</sex><cat>7</cat><value>1.2210594</value></relativerisk><relativerisk><age>9</age><sex>0</sex><cat>8</cat><value>1.3296684</value></relativerisk><relativerisk><age>9</age><sex>1</sex><cat>0</cat><value>0.9875899</value></relativerisk><relativerisk><age>9</age><sex>1</sex><cat>1</cat><value>1.0</value></relativerisk><relativerisk><age>9</age><sex>1</sex><cat>2</cat><value>1.0146697</value></relativerisk><relativerisk><age>9</age><sex>1</sex><cat>3</cat><value>1.0313787</value></relativerisk><relativerisk><age>9</age><sex>1</sex><cat>4</cat><value>1.049945</value></relativerisk><relativerisk><age>9</age><sex>1</sex><cat>5</cat><value>1.0704266</value></relativerisk><relativerisk><age>9</age><sex>1</sex><cat>6</cat><value>1.092997</value></relativerisk><relativerisk><age>9</age><sex>1</sex><cat>7</cat><value>1.1179013</value></relativerisk><relativerisk><age>9</age><sex>1</sex><cat>8</cat><value>1.1665461</value></relativerisk><relativerisk><age>10</age><sex>0</sex><cat>0</cat><value>0.976305</value></relativerisk><relativerisk><age>10</age><sex>0</sex><cat>1</cat><value>1.0</value></relativerisk><relativerisk><age>10</age><sex>0</sex><cat>2</cat><value>1.0272888</value></relativerisk><relativerisk><age>10</age><sex>0</sex><cat>3</cat><value>1.0584009</value></relativerisk><relativerisk><age>10</age><sex>0</sex><cat>4</cat><value>1.0931244</value></relativerisk><relativerisk><age>10</age><sex>0</sex><cat>5</cat><value>1.1315745</value></relativerisk><relativerisk><age>10</age><sex>0</sex><cat>6</cat><value>1.1740693</value></relativerisk><relativerisk><age>10</age><sex>0</sex><cat>7</cat><value>1.2210594</value></relativerisk><relativerisk><age>10</age><sex>0</sex><cat>8</cat><value>1.3296684</value></relativerisk><relativerisk><age>10</age><sex>1</sex><cat>0</cat><value>0.9875899</value></relativerisk><relativerisk><age>10</age><sex>1</sex><cat>1</cat><value>1.0</value></relativerisk><relativerisk><age>10</age><sex>1</sex><cat>2</cat><value>1.0146697</value></relativerisk><relativerisk><age>10</age><sex>1</sex><cat>3</cat><value>1.0313787</value></relativerisk><relativerisk><age>10</age><sex>1</sex><cat>4</cat><value>1.049945</value></relativerisk><relativerisk><age>10</age><sex>1</sex><cat>5</cat><value>1.0704266</value></relativerisk><relativerisk><age>10</age><sex>1</sex><cat>6</cat><value>1.092997</value></relativerisk><relativerisk><age>10</age><sex>1</sex><cat>7</cat><value>1.1179013</value></relativerisk><relativerisk><age>10</age><sex>1</sex><cat>8</cat><value>1.1665461</value></relativerisk><relativerisk><age>11</age><sex>0</sex><cat>0</cat><value>0.976305</value></relativerisk><relativerisk><age>11</age><sex>0</sex><cat>1</cat><value>1.0</value></relativerisk><relativerisk><age>11</age><sex>0</sex><cat>2</cat><value>1.0272888</value></relativerisk><relativerisk><age>11</age><sex>0</sex><cat>3</cat><value>1.0584009</value></relativerisk><relativerisk><age>11</age><sex>0</sex><cat>4</cat><value>1.0931244</value></relativerisk><relativerisk><age>11</age><sex>0</sex><cat>5</cat><value>1.1315745</value></relativerisk><relativerisk><age>11</age><sex>0</sex><cat>6</cat><value>1.1740693</value></relativerisk><relativerisk><age>11</age><sex>0</sex><cat>7</cat><value>1.2210594</value></relativerisk><relativerisk><age>11</age><sex>0</sex><cat>8</cat><value>1.3296684</value></relativerisk><relativerisk><age>11</age><sex>1</sex><cat>0</cat><value>0.9875899</value></relativerisk><relativerisk><age>11</age><sex>1</sex><cat>1</cat><value>1.0</value></relativerisk><relativerisk><age>11</age><sex>1</sex><cat>2</cat><value>1.0146697</value></relativerisk><relativerisk><age>11</age><sex>1</sex><cat>3</cat><value>1.0313787</value></relativerisk><relativerisk><age>11</age><sex>1</sex><cat>4</cat><value>1.049945</value></relativerisk><relativerisk><age>11</age><sex>1</sex><cat>5</cat><value>1.0704266</value></relativerisk><relativerisk><age>11</age><sex>1</sex><cat>6</cat><value>1.092997</value></relativerisk><relativerisk><age>11</age><sex>1</sex><cat>7</cat><value>1.1179013</value></relativerisk><relativerisk><age>11</age><sex>1</sex><cat>8</cat><value>1.1665461</value></relativerisk><relativerisk><age>12</age><sex>0</sex><cat>0</cat><value>0.976305</value></relativerisk><relativerisk><age>12</age><sex>0</sex><cat>1</cat><value>1.0</value></relativerisk><relativerisk><age>12</age><sex>0</sex><cat>2</cat><value>1.0272888</value></relativerisk><relativerisk><age>12</age><sex>0</sex><cat>3</cat><value>1.0584009</value></relativerisk><relativerisk><age>12</age><sex>0</sex><cat>4</cat><value>1.0931244</value></relativerisk><relativerisk><age>12</age><sex>0</sex><cat>5</cat><value>1.1315745</value></relativerisk><relativerisk><age>12</age><sex>0</sex><cat>6</cat><value>1.1740693</value></relativerisk><relativerisk><age>12</age><sex>0</sex><cat>7</cat><value>1.2210594</value></relativerisk><relativerisk><age>12</age><sex>0</sex><cat>8</cat><value>1.3296684</value></relativerisk><relativerisk><age>12</age><sex>1</sex><cat>0</cat><value>0.9875899</value></relativerisk><relativerisk><age>12</age><sex>1</sex><cat>1</cat><value>1.0</value></relativerisk><relativerisk><age>12</age><sex>1</sex><cat>2</cat><value>1.0146697</value></relativerisk><relativerisk><age>12</age><sex>1</sex><cat>3</cat><value>1.0313787</value></relativerisk><relativerisk><age>12</age><sex>1</sex><cat>4</cat><value>1.049945</value></relativerisk><relativerisk><age>12</age><sex>1</sex><cat>5</cat><value>1.0704266</value></relativerisk><relativerisk><age>12</age><sex>1</sex><cat>6</cat><value>1.092997</value></relativerisk><relativerisk><age>12</age><sex>1</sex><cat>7</cat><value>1.1179013</value></relativerisk><relativerisk><age>12</age><sex>1</sex><cat>8</cat><value>1.1665461</value></relativerisk><relativerisk><age>13</age><sex>0</sex><cat>0</cat><value>0.976305</value></relativerisk><relativerisk><age>13</age><sex>0</sex><cat>1</cat><value>1.0</value></relativerisk><relativerisk><age>13</age><sex>0</sex><cat>2</cat><value>1.0272888</value></relativerisk><relativerisk><age>13</age><sex>0</sex><cat>3</cat><value>1.0584009</value></relativerisk><relativerisk><age>13</age><sex>0</sex><cat>4</cat><value>1.0931244</value></relativerisk><relativerisk><age>13</age><sex>0</sex><cat>5</cat><value>1.1315745</value></relativerisk><relativerisk><age>13</age><sex>0</sex><cat>6</cat><value>1.1740693</value></relativerisk><relativerisk><age>13</age><sex>0</sex><cat>7</cat><value>1.2210594</value></relativerisk><relativerisk><age>13</age><sex>0</sex><cat>8</cat><value>1.3296684</value></relativerisk><relativerisk><age>13</age><sex>1</sex><cat>0</cat><value>0.9875899</value></relativerisk><relativerisk><age>13</age><sex>1</sex><cat>1</cat><value>1.0</value></relativerisk><relativerisk><age>13</age><sex>1</sex><cat>2</cat><value>1.0146697</value></relativerisk><relativerisk><age>13</age><sex>1</sex><cat>3</cat><value>1.0313787</value></relativerisk><relativerisk><age>13</age><sex>1</sex><cat>4</cat><value>1.049945</value></relativerisk><relativerisk><age>13</age><sex>1</sex><cat>5</cat><value>1.0704266</value></relativerisk><relativerisk><age>13</age><sex>1</sex><cat>6</cat><value>1.092997</value></relativerisk><relativerisk><age>13</age><sex>1</sex><cat>7</cat><value>1.1179013</value></relativerisk><relativerisk><age>13</age><sex>1</sex><cat>8</cat><value>1.1665461</value></relativerisk><relativerisk><age>14</age><sex>0</sex><cat>0</cat><value>0.976305</value></relativerisk><relativerisk><age>14</age><sex>0</sex><cat>1</cat><value>1.0</value></relativerisk><relativerisk><age>14</age><sex>0</sex><cat>2</cat><value>1.0272888</value></relativerisk><relativerisk><age>14</age><sex>0</sex><cat>3</cat><value>1.0584009</value></relativerisk><relativerisk><age>14</age><sex>0</sex><cat>4</cat><value>1.0931244</value></relativerisk><relativerisk><age>14</age><sex>0</sex><cat>5</cat><value>1.1315745</value></relativerisk><relativerisk><age>14</age><sex>0</sex><cat>6</cat><value>1.1740693</value></relativerisk><relativerisk><age>14</age><sex>0</sex><cat>7</cat><value>1.2210594</value></relativerisk><relativerisk><age>14</age><sex>0</sex><cat>8</cat><value>1.3296684</value></relativerisk><relativerisk><age>14</age><sex>1</sex><cat>0</cat><value>0.9875899</value></relativerisk><relativerisk><age>14</age><sex>1</sex><cat>1</cat><value>1.0</value></relativerisk><relativerisk><age>14</age><sex>1</sex><cat>2</cat><value>1.0146697</value></relativerisk><relativerisk><age>14</age><sex>1</sex><cat>3</cat><value>1.0313787</value></relativerisk><relativerisk><age>14</age><sex>1</sex><cat>4</cat><value>1.049945</value></relativerisk><relativerisk><age>14</age><sex>1</sex><cat>5</cat><value>1.0704266</value></relativerisk><relativerisk><age>14</age><sex>1</sex><cat>6</cat><value>1.092997</value></relativerisk><relativerisk><age>14</age><sex>1</sex><cat>7</cat><value>1.1179013</value></relativerisk><relativerisk><age>14</age><sex>1</sex><cat>8</cat><value>1.1665461</value></relativerisk><relativerisk><age>15</age><sex>0</sex><cat>0</cat><value>0.976305</value></relativerisk><relativerisk><age>15</age><sex>0</sex><cat>1</cat><value>1.0</value></relativerisk><relativerisk><age>15</age><sex>0</sex><cat>2</cat><value>1.0272888</value></relativerisk><relativerisk><age>15</age><sex>0</sex><cat>3</cat><value>1.0584009</value></relativerisk><relativerisk><age>15</age><sex>0</sex><cat>4</cat><value>1.0931244</value></relativerisk><relativerisk><age>15</age><sex>0</sex><cat>5</cat><value>1.1315745</value></relativerisk><relativerisk><age>15</age><sex>0</sex><cat>6</cat><value>1.1740693</value></relativerisk><relativerisk><age>15</age><sex>0</sex><cat>7</cat><value>1.2210594</value></relativerisk><relativerisk><age>15</age><sex>0</sex><cat>8</cat><value>1.3296684</value></relativerisk><relativerisk><age>15</age><sex>1</sex><cat>0</cat><value>0.9875899</value></relativerisk><relativerisk><age>15</age><sex>1</sex><cat>1</cat><value>1.0</value></relativerisk><relativerisk><age>15</age><sex>1</sex><cat>2</cat><value>1.0146697</value></relativerisk><relativerisk><age>15</age><sex>1</sex><cat>3</cat><value>1.0313787</value></relativerisk><relativerisk><age>15</age><sex>1</sex><cat>4</cat><value>1.049945</value></relativerisk><relativerisk><age>15</age><sex>1</sex><cat>5</cat><value>1.0704266</value></relativerisk><relativerisk><age>15</age><sex>1</sex><cat>6</cat><value>1.092997</value></relativerisk><relativerisk><age>15</age><sex>1</sex><cat>7</cat><value>1.1179013</value></relativerisk><relativerisk><age>15</age><sex>1</sex><cat>8</cat><value>1.1665461</value></relativerisk><relativerisk><age>16</age><sex>0</sex><cat>0</cat><value>0.976305</value></relativerisk><relativerisk><age>16</age><sex>0</sex><cat>1</cat><value>1.0</value></relativerisk><relativerisk><age>16</age><sex>0</sex><cat>2</cat><value>1.0272888</value></relativerisk><relativerisk><age>16</age><sex>0</sex><cat>3</cat><value>1.0584009</value></relativerisk><relativerisk><age>16</age><sex>0</sex><cat>4</cat><value>1.0931244</value></relativerisk><relativerisk><age>16</age><sex>0</sex><cat>5</cat><value>1.1315745</value></relativerisk><relativerisk><age>16</age><sex>0</sex><cat>6</cat><value>1.1740693</value></relativerisk><relativerisk><age>16</age><sex>0</sex><cat>7</cat><value>1.2210594</value></relativerisk><relativerisk><age>16</age><sex>0</sex><cat>8</cat><value>1.3296684</value></relativerisk><relativerisk><age>16</age><sex>1</sex><cat>0</cat><value>0.9875899</value></relativerisk><relativerisk><age>16</age><sex>1</sex><cat>1</cat><value>1.0</value></relativerisk><relativerisk><age>16</age><sex>1</sex><cat>2</cat><value>1.0146697</value></relativerisk><relativerisk><age>16</age><sex>1</sex><cat>3</cat><value>1.0313787</value></relativerisk><relativerisk><age>16</age><sex>1</sex><cat>4</cat><value>1.049945</value></relativerisk><relativerisk><age>16</age><sex>1</sex><cat>5</cat><value>1.0704266</value></relativerisk><relativerisk><age>16</age><sex>1</sex><cat>6</cat><value>1.092997</value></relativerisk><relativerisk><age>16</age><sex>1</sex><cat>7</cat><value>1.1179013</value></relativerisk><relativerisk><age>16</age><sex>1</sex><cat>8</cat><value>1.1665461</value></relativerisk><relativerisk><age>17</age><sex>0</sex><cat>0</cat><value>0.976305</value></relativerisk><relativerisk><age>17</age><sex>0</sex><cat>1</cat><value>1.0</value></relativerisk><relativerisk><age>17</age><sex>0</sex><cat>2</cat><value>1.0272888</value></relativerisk><relativerisk><age>17</age><sex>0</sex><cat>3</cat><value>1.0584009</value></relativerisk><relativerisk><age>17</age><sex>0</sex><cat>4</cat><value>1.0931244</value></relativerisk><relativerisk><age>17</age><sex>0</sex><cat>5</cat><value>1.1315745</value></relativerisk><relativerisk><age>17</age><sex>0</sex><cat>6</cat><value>1.1740693</value></relativerisk><relativerisk><age>17</age><sex>0</sex><cat>7</cat><value>1.2210594</value></relativerisk><relativerisk><age>17</age><sex>0</sex><cat>8</cat><value>1.3296684</value></relativerisk><relativerisk><age>17</age><sex>1</sex><cat>0</cat><value>0.9875899</value></relativerisk><relativerisk><age>17</age><sex>1</sex><cat>1</cat><value>1.0</value></relativerisk><relativerisk><age>17</age><sex>1</sex><cat>2</cat><value>1.0146697</value></relativerisk><relativerisk><age>17</age><sex>1</sex><cat>3</cat><value>1.0313787</value></relativerisk><relativerisk><age>17</age><sex>1</sex><cat>4</cat><value>1.049945</value></relativerisk><relativerisk><age>17</age><sex>1</sex><cat>5</cat><value>1.0704266</value></relativerisk><relativerisk><age>17</age><sex>1</sex><cat>6</cat><value>1.092997</value></relativerisk><relativerisk><age>17</age><sex>1</sex><cat>7</cat><value>1.1179013</value></relativerisk><relativerisk><age>17</age><sex>1</sex><cat>8</cat><value>1.1665461</value></relativerisk><relativerisk><age>18</age><sex>0</sex><cat>0</cat><value>0.976305</value></relativerisk><relativerisk><age>18</age><sex>0</sex><cat>1</cat><value>1.0</value></relativerisk><relativerisk><age>18</age><sex>0</sex><cat>2</cat><value>1.0272888</value></relativerisk><relativerisk><age>18</age><sex>0</sex><cat>3</cat><value>1.0584009</value></relativerisk><relativerisk><age>18</age><sex>0</sex><cat>4</cat><value>1.0931244</value></relativerisk><relativerisk><age>18</age><sex>0</sex><cat>5</cat><value>1.1315745</value></relativerisk><relativerisk><age>18</age><sex>0</sex><cat>6</cat><value>1.1740693</value></relativerisk><relativerisk><age>18</age><sex>0</sex><cat>7</cat><value>1.2210594</value></relativerisk><relativerisk><age>18</age><sex>0</sex><cat>8</cat><value>1.3296684</value></relativerisk><relativerisk><age>18</age><sex>1</sex><cat>0</cat><value>0.9875899</value></relativerisk><relativerisk><age>18</age><sex>1</sex><cat>1</cat><value>1.0</value></relativerisk><relativerisk><age>18</age><sex>1</sex><cat>2</cat><value>1.0146697</value></relativerisk><relativerisk><age>18</age><sex>1</sex><cat>3</cat><value>1.0313787</value></relativerisk><relativerisk><age>18</age><sex>1</sex><cat>4</cat><value>1.049945</value></relativerisk><relativerisk><age>18</age><sex>1</sex><cat>5</cat><value>1.0704266</value></relativerisk><relativerisk><age>18</age><sex>1</sex><cat>6</cat><value>1.092997</value></relativerisk><relativerisk><age>18</age><sex>1</sex><cat>7</cat><value>1.1179013</value></relativerisk><relativerisk><age>18</age><sex>1</sex><cat>8</cat><value>1.1665461</value></relativerisk><relativerisk><age>19</age><sex>0</sex><cat>0</cat><value>0.976305</value></relativerisk><relativerisk><age>19</age><sex>0</sex><cat>1</cat><value>1.0</value></relativerisk><relativerisk><age>19</age><sex>0</sex><cat>2</cat><value>1.0272888</value></relativerisk><relativerisk><age>19</age><sex>0</sex><cat>3</cat><value>1.0584009</value></relativerisk><relativerisk><age>19</age><sex>0</sex><cat>4</cat><value>1.0931244</value></relativerisk><relativerisk><age>19</age><sex>0</sex><cat>5</cat><value>1.1315745</value></relativerisk><relativerisk><age>19</age><sex>0</sex><cat>6</cat><value>1.1740693</value></relativerisk><relativerisk><age>19</age><sex>0</sex><cat>7</cat><value>1.2210594</value></relativerisk><relativerisk><age>19</age><sex>0</sex><cat>8</cat><value>1.3296684</value></relativerisk><relativerisk><age>19</age><sex>1</sex><cat>0</cat><value>0.9875899</value></relativerisk><relativerisk><age>19</age><sex>1</sex><cat>1</cat><value>1.0</value></relativerisk><relativerisk><age>19</age><sex>1</sex><cat>2</cat><value>1.0146697</value></relativerisk><relativerisk><age>19</age><sex>1</sex><cat>3</cat><value>1.0313787</value></relativerisk><relativerisk><age>19</age><sex>1</sex><cat>4</cat><value>1.049945</value></relativerisk><relativerisk><age>19</age><sex>1</sex><cat>5</cat><value>1.0704266</value></relativerisk><relativerisk><age>19</age><sex>1</sex><cat>6</cat><value>1.092997</value></relativerisk><relativerisk><age>19</age><sex>1</sex><cat>7</cat><value>1.1179013</value></relativerisk><relativerisk><age>19</age><sex>1</sex><cat>8</cat><value>1.1665461</value></relativerisk><relativerisk><age>20</age><sex>0</sex><cat>0</cat><value>0.976305</value></relativerisk><relativerisk><age>20</age><sex>0</sex><cat>1</cat><value>1.0</value></relativerisk><relativerisk><age>20</age><sex>0</sex><cat>2</cat><value>1.0272888</value></relativerisk><relativerisk><age>20</age><sex>0</sex><cat>3</cat><value>1.0584009</value></relativerisk><relativerisk><age>20</age><sex>0</sex><cat>4</cat><value>1.0931244</value></relativerisk><relativerisk><age>20</age><sex>0</sex><cat>5</cat><value>1.1315745</value></relativerisk><relativerisk><age>20</age><sex>0</sex><cat>6</cat><value>1.1740693</value></relativerisk><relativerisk><age>20</age><sex>0</sex><cat>7</cat><value>1.2210594</value></relativerisk><relativerisk><age>20</age><sex>0</sex><cat>8</cat><value>1.3296684</value></relativerisk><relativerisk><age>20</age><sex>1</sex><cat>0</cat><value>0.9875899</value></relativerisk><relativerisk><age>20</age><sex>1</sex><cat>1</cat><value>1.0</value></relativerisk><relativerisk><age>20</age><sex>1</sex><cat>2</cat><value>1.0146697</value></relativerisk><relativerisk><age>20</age><sex>1</sex><cat>3</cat><value>1.0313787</value></relativerisk><relativerisk><age>20</age><sex>1</sex><cat>4</cat><value>1.049945</value></relativerisk><relativerisk><age>20</age><sex>1</sex><cat>5</cat><value>1.0704266</value></relativerisk><relativerisk><age>20</age><sex>1</sex><cat>6</cat><value>1.092997</value></relativerisk><relativerisk><age>20</age><sex>1</sex><cat>7</cat><value>1.1179013</value></relativerisk><relativerisk><age>20</age><sex>1</sex><cat>8</cat><value>1.1665461</value></relativerisk><relativerisk><age>21</age><sex>0</sex><cat>0</cat><value>0.976305</value></relativerisk><relativerisk><age>21</age><sex>0</sex><cat>1</cat><value>1.0</value></relativerisk><relativerisk><age>21</age><sex>0</sex><cat>2</cat><value>1.0272888</value></relativerisk><relativerisk><age>21</age><sex>0</sex><cat>3</cat><value>1.0584009</value></relativerisk><relativerisk><age>21</age><sex>0</sex><cat>4</cat><value>1.0931244</value></relativerisk><relativerisk><age>21</age><sex>0</sex><cat>5</cat><value>1.1315745</value></relativerisk><relativerisk><age>21</age><sex>0</sex><cat>6</cat><value>1.1740693</value></relativerisk><relativerisk><age>21</age><sex>0</sex><cat>7</cat><value>1.2210594</value></relativerisk><relativerisk><age>21</age><sex>0</sex><cat>8</cat><value>1.3296684</value></relativerisk><relativerisk><age>21</age><sex>1</sex><cat>0</cat><value>0.9875899</value></relativerisk><relativerisk><age>21</age><sex>1</sex><cat>1</cat><value>1.0</value></relativerisk><relativerisk><age>21</age><sex>1</sex><cat>2</cat><value>1.0146697</value></relativerisk><relativerisk><age>21</age><sex>1</sex><cat>3</cat><value>1.0313787</value></relativerisk><relativerisk><age>21</age><sex>1</sex><cat>4</cat><value>1.049945</value></relativerisk><relativerisk><age>21</age><sex>1</sex><cat>5</cat><value>1.0704266</value></relativerisk><relativerisk><age>21</age><sex>1</sex><cat>6</cat><value>1.092997</value></relativerisk><relativerisk><age>21</age><sex>1</sex><cat>7</cat><value>1.1179013</value></relativerisk><relativerisk><age>21</age><sex>1</sex><cat>8</cat><value>1.1665461</value></relativerisk><relativerisk><age>22</age><sex>0</sex><cat>0</cat><value>0.976305</value></relativerisk><relativerisk><age>22</age><sex>0</sex><cat>1</cat><value>1.0</value></relativerisk><relativerisk><age>22</age><sex>0</sex><cat>2</cat><value>1.0272888</value></relativerisk><relativerisk><age>22</age><sex>0</sex><cat>3</cat><value>1.0584009</value></relativerisk><relativerisk><age>22</age><sex>0</sex><cat>4</cat><value>1.0931244</value></relativerisk><relativerisk><age>22</age><sex>0</sex><cat>5</cat><value>1.1315745</value></relativerisk><relativerisk><age>22</age><sex>0</sex><cat>6</cat><value>1.1740693</value></relativerisk><relativerisk><age>22</age><sex>0</sex><cat>7</cat><value>1.2210594</value></relativerisk><relativerisk><age>22</age><sex>0</sex><cat>8</cat><value>1.3296684</value></relativerisk><relativerisk><age>22</age><sex>1</sex><cat>0</cat><value>0.9875899</value></relativerisk><relativerisk><age>22</age><sex>1</sex><cat>1</cat><value>1.0</value></relativerisk><relativerisk><age>22</age><sex>1</sex><cat>2</cat><value>1.0146697</value></relativerisk><relativerisk><age>22</age><sex>1</sex><cat>3</cat><value>1.0313787</value></relativerisk><relativerisk><age>22</age><sex>1</sex><cat>4</cat><value>1.049945</value></relativerisk><relativerisk><age>22</age><sex>1</sex><cat>5</cat><value>1.0704266</value></relativerisk><relativerisk><age>22</age><sex>1</sex><cat>6</cat><value>1.092997</value></relativerisk><relativerisk><age>22</age><sex>1</sex><cat>7</cat><value>1.1179013</value></relativerisk><relativerisk><age>22</age><sex>1</sex><cat>8</cat><value>1.1665461</value></relativerisk><relativerisk><age>23</age><sex>0</sex><cat>0</cat><value>0.976305</value></relativerisk><relativerisk><age>23</age><sex>0</sex><cat>1</cat><value>1.0</value></relativerisk><relativerisk><age>23</age><sex>0</sex><cat>2</cat><value>1.0272888</value></relativerisk><relativerisk><age>23</age><sex>0</sex><cat>3</cat><value>1.0584009</value></relativerisk><relativerisk><age>23</age><sex>0</sex><cat>4</cat><value>1.0931244</value></relativerisk><relativerisk><age>23</age><sex>0</sex><cat>5</cat><value>1.1315745</value></relativerisk><relativerisk><age>23</age><sex>0</sex><cat>6</cat><value>1.1740693</value></relativerisk><relativerisk><age>23</age><sex>0</sex><cat>7</cat><value>1.2210594</value></relativerisk><relativerisk><age>23</age><sex>0</sex><cat>8</cat><value>1.3296684</value></relativerisk><relativerisk><age>23</age><sex>1</sex><cat>0</cat><value>0.9875899</value></relativerisk><relativerisk><age>23</age><sex>1</sex><cat>1</cat><value>1.0</value></relativerisk><relativerisk><age>23</age><sex>1</sex><cat>2</cat><value>1.0146697</value></relativerisk><relativerisk><age>23</age><sex>1</sex><cat>3</cat><value>1.0313787</value></relativerisk><relativerisk><age>23</age><sex>1</sex><cat>4</cat><value>1.049945</value></relativerisk><relativerisk><age>23</age><sex>1</sex><cat>5</cat><value>1.0704266</value></relativerisk><relativerisk><age>23</age><sex>1</sex><cat>6</cat><value>1.092997</value></relativerisk><relativerisk><age>23</age><sex>1</sex><cat>7</cat><value>1.1179013</value></relativerisk><relativerisk><age>23</age><sex>1</sex><cat>8</cat><value>1.1665461</value></relativerisk><relativerisk><age>24</age><sex>0</sex><cat>0</cat><value>0.976305</value></relativerisk><relativerisk><age>24</age><sex>0</sex><cat>1</cat><value>1.0</value></relativerisk><relativerisk><age>24</age><sex>0</sex><cat>2</cat><value>1.0272888</value></relativerisk><relativerisk><age>24</age><sex>0</sex><cat>3</cat><value>1.0584009</value></relativerisk><relativerisk><age>24</age><sex>0</sex><cat>4</cat><value>1.0931244</value></relativerisk><relativerisk><age>24</age><sex>0</sex><cat>5</cat><value>1.1315745</value></relativerisk><relativerisk><age>24</age><sex>0</sex><cat>6</cat><value>1.1740693</value></relativerisk><relativerisk><age>24</age><sex>0</sex><cat>7</cat><value>1.2210594</value></relativerisk><relativerisk><age>24</age><sex>0</sex><cat>8</cat><value>1.3296684</value></relativerisk><relativerisk><age>24</age><sex>1</sex><cat>0</cat><value>0.9875899</value></relativerisk><relativerisk><age>24</age><sex>1</sex><cat>1</cat><value>1.0</value></relativerisk><relativerisk><age>24</age><sex>1</sex><cat>2</cat><value>1.0146697</value></relativerisk><relativerisk><age>24</age><sex>1</sex><cat>3</cat><value>1.0313787</value></relativerisk><relativerisk><age>24</age><sex>1</sex><cat>4</cat><value>1.049945</value></relativerisk><relativerisk><age>24</age><sex>1</sex><cat>5</cat><value>1.0704266</value></relativerisk><relativerisk><age>24</age><sex>1</sex><cat>6</cat><value>1.092997</value></relativerisk><relativerisk><age>24</age><sex>1</sex><cat>7</cat><value>1.1179013</value></relativerisk><relativerisk><age>24</age><sex>1</sex><cat>8</cat><value>1.1665461</value></relativerisk><relativerisk><age>25</age><sex>0</sex><cat>0</cat><value>0.976305</value></relativerisk><relativerisk><age>25</age><sex>0</sex><cat>1</cat><value>1.0</value></relativerisk><relativerisk><age>25</age><sex>0</sex><cat>2</cat><value>1.0272888</value></relativerisk><relativerisk><age>25</age><sex>0</sex><cat>3</cat><value>1.0584009</value></relativerisk><relativerisk><age>25</age><sex>0</sex><cat>4</cat><value>1.0931244</value></relativerisk><relativerisk><age>25</age><sex>0</sex><cat>5</cat><value>1.1315745</value></relativerisk><relativerisk><age>25</age><sex>0</sex><cat>6</cat><value>1.1740693</value></relativerisk><relativerisk><age>25</age><sex>0</sex><cat>7</cat><value>1.2210594</value></relativerisk><relativerisk><age>25</age><sex>0</sex><cat>8</cat><value>1.3296684</value></relativerisk><relativerisk><age>25</age><sex>1</sex><cat>0</cat><value>0.9875899</value></relativerisk><relativerisk><age>25</age><sex>1</sex><cat>1</cat><value>1.0</value></relativerisk><relativerisk><age>25</age><sex>1</sex><cat>2</cat><value>1.0146697</value></relativerisk><relativerisk><age>25</age><sex>1</sex><cat>3</cat><value>1.0313787</value></relativerisk><relativerisk><age>25</age><sex>1</sex><cat>4</cat><value>1.049945</value></relativerisk><relativerisk><age>25</age><sex>1</sex><cat>5</cat><value>1.0704266</value></relativerisk><relativerisk><age>25</age><sex>1</sex><cat>6</cat><value>1.092997</value></relativerisk><relativerisk><age>25</age><sex>1</sex><cat>7</cat><value>1.1179013</value></relativerisk><relativerisk><age>25</age><sex>1</sex><cat>8</cat><value>1.1665461</value></relativerisk><relativerisk><age>26</age><sex>0</sex><cat>0</cat><value>0.976305</value></relativerisk><relativerisk><age>26</age><sex>0</sex><cat>1</cat><value>1.0</value></relativerisk><relativerisk><age>26</age><sex>0</sex><cat>2</cat><value>1.0272888</value></relativerisk><relativerisk><age>26</age><sex>0</sex><cat>3</cat><value>1.0584009</value></relativerisk><relativerisk><age>26</age><sex>0</sex><cat>4</cat><value>1.0931244</value></relativerisk><relativerisk><age>26</age><sex>0</sex><cat>5</cat><value>1.1315745</value></relativerisk><relativerisk><age>26</age><sex>0</sex><cat>6</cat><value>1.1740693</value></relativerisk><relativerisk><age>26</age><sex>0</sex><cat>7</cat><value>1.2210594</value></relativerisk><relativerisk><age>26</age><sex>0</sex><cat>8</cat><value>1.3296684</value></relativerisk><relativerisk><age>26</age><sex>1</sex><cat>0</cat><value>0.9875899</value></relativerisk><relativerisk><age>26</age><sex>1</sex><cat>1</cat><value>1.0</value></relativerisk><relativerisk><age>26</age><sex>1</sex><cat>2</cat><value>1.0146697</value></relativerisk><relativerisk><age>26</age><sex>1</sex><cat>3</cat><value>1.0313787</value></relativerisk><relativerisk><age>26</age><sex>1</sex><cat>4</cat><value>1.049945</value></relativerisk><relativerisk><age>26</age><sex>1</sex><cat>5</cat><value>1.0704266</value></relativerisk><relativerisk><age>26</age><sex>1</sex><cat>6</cat><value>1.092997</value></relativerisk><relativerisk><age>26</age><sex>1</sex><cat>7</cat><value>1.1179013</value></relativerisk><relativerisk><age>26</age><sex>1</sex><cat>8</cat><value>1.1665461</value></relativerisk><relativerisk><age>27</age><sex>0</sex><cat>0</cat><value>0.976305</value></relativerisk><relativerisk><age>27</age><sex>0</sex><cat>1</cat><value>1.0</value></relativerisk><relativerisk><age>27</age><sex>0</sex><cat>2</cat><value>1.0272888</value></relativerisk><relativerisk><age>27</age><sex>0</sex><cat>3</cat><value>1.0584009</value></relativerisk><relativerisk><age>27</age><sex>0</sex><cat>4</cat><value>1.0931244</value></relativerisk><relativerisk><age>27</age><sex>0</sex><cat>5</cat><value>1.1315745</value></relativerisk><relativerisk><age>27</age><sex>0</sex><cat>6</cat><value>1.1740693</value></relativerisk><relativerisk><age>27</age><sex>0</sex><cat>7</cat><value>1.2210594</value></relativerisk><relativerisk><age>27</age><sex>0</sex><cat>8</cat><value>1.3296684</value></relativerisk><relativerisk><age>27</age><sex>1</sex><cat>0</cat><value>0.9875899</value></relativerisk><relativerisk><age>27</age><sex>1</sex><cat>1</cat><value>1.0</value></relativerisk><relativerisk><age>27</age><sex>1</sex><cat>2</cat><value>1.0146697</value></relativerisk><relativerisk><age>27</age><sex>1</sex><cat>3</cat><value>1.0313787</value></relativerisk><relativerisk><age>27</age><sex>1</sex><cat>4</cat><value>1.049945</value></relativerisk><relativerisk><age>27</age><sex>1</sex><cat>5</cat><value>1.0704266</value></relativerisk><relativerisk><age>27</age><sex>1</sex><cat>6</cat><value>1.092997</value></relativerisk><relativerisk><age>27</age><sex>1</sex><cat>7</cat><value>1.1179013</value></relativerisk><relativerisk><age>27</age><sex>1</sex><cat>8</cat><value>1.1665461</value></relativerisk><relativerisk><age>28</age><sex>0</sex><cat>0</cat><value>0.976305</value></relativerisk><relativerisk><age>28</age><sex>0</sex><cat>1</cat><value>1.0</value></relativerisk><relativerisk><age>28</age><sex>0</sex><cat>2</cat><value>1.0272888</value></relativerisk><relativerisk><age>28</age><sex>0</sex><cat>3</cat><value>1.0584009</value></relativerisk><relativerisk><age>28</age><sex>0</sex><cat>4</cat><value>1.0931244</value></relativerisk><relativerisk><age>28</age><sex>0</sex><cat>5</cat><value>1.1315745</value></relativerisk><relativerisk><age>28</age><sex>0</sex><cat>6</cat><value>1.1740693</value></relativerisk><relativerisk><age>28</age><sex>0</sex><cat>7</cat><value>1.2210594</value></relativerisk><relativerisk><age>28</age><sex>0</sex><cat>8</cat><value>1.3296684</value></relativerisk><relativerisk><age>28</age><sex>1</sex><cat>0</cat><value>0.9875899</value></relativerisk><relativerisk><age>28</age><sex>1</sex><cat>1</cat><value>1.0</value></relativerisk><relativerisk><age>28</age><sex>1</sex><cat>2</cat><value>1.0146697</value></relativerisk><relativerisk><age>28</age><sex>1</sex><cat>3</cat><value>1.0313787</value></relativerisk><relativerisk><age>28</age><sex>1</sex><cat>4</cat><value>1.049945</value></relativerisk><relativerisk><age>28</age><sex>1</sex><cat>5</cat><value>1.0704266</value></relativerisk><relativerisk><age>28</age><sex>1</sex><cat>6</cat><value>1.092997</value></relativerisk><relativerisk><age>28</age><sex>1</sex><cat>7</cat><value>1.1179013</value></relativerisk><relativerisk><age>28</age><sex>1</sex><cat>8</cat><value>1.1665461</value></relativerisk><relativerisk><age>29</age><sex>0</sex><cat>0</cat><value>0.976305</value></relativerisk><relativerisk><age>29</age><sex>0</sex><cat>1</cat><value>1.0</value></relativerisk><relativerisk><age>29</age><sex>0</sex><cat>2</cat><value>1.0272888</value></relativerisk><relativerisk><age>29</age><sex>0</sex><cat>3</cat><value>1.0584009</value></relativerisk><relativerisk><age>29</age><sex>0</sex><cat>4</cat><value>1.0931244</value></relativerisk><relativerisk><age>29</age><sex>0</sex><cat>5</cat><value>1.1315745</value></relativerisk><relativerisk><age>29</age><sex>0</sex><cat>6</cat><value>1.1740693</value></relativerisk><relativerisk><age>29</age><sex>0</sex><cat>7</cat><value>1.2210594</value></relativerisk><relativerisk><age>29</age><sex>0</sex><cat>8</cat><value>1.3296684</value></relativerisk><relativerisk><age>29</age><sex>1</sex><cat>0</cat><value>0.9875899</value></relativerisk><relativerisk><age>29</age><sex>1</sex><cat>1</cat><value>1.0</value></relativerisk><relativerisk><age>29</age><sex>1</sex><cat>2</cat><value>1.0146697</value></relativerisk><relativerisk><age>29</age><sex>1</sex><cat>3</cat><value>1.0313787</value></relativerisk><relativerisk><age>29</age><sex>1</sex><cat>4</cat><value>1.049945</value></relativerisk><relativerisk><age>29</age><sex>1</sex><cat>5</cat><value>1.0704266</value></relativerisk><relativerisk><age>29</age><sex>1</sex><cat>6</cat><value>1.092997</value></relativerisk><relativerisk><age>29</age><sex>1</sex><cat>7</cat><value>1.1179013</value></relativerisk><relativerisk><age>29</age><sex>1</sex><cat>8</cat><value>1.1665461</value></relativerisk><relativerisk><age>30</age><sex>0</sex><cat>0</cat><value>0.976305</value></relativerisk><relativerisk><age>30</age><sex>0</sex><cat>1</cat><value>1.0</value></relativerisk><relativerisk><age>30</age><sex>0</sex><cat>2</cat><value>1.0272888</value></relativerisk><relativerisk><age>30</age><sex>0</sex><cat>3</cat><value>1.0584009</value></relativerisk><relativerisk><age>30</age><sex>0</sex><cat>4</cat><value>1.0931244</value></relativerisk><relativerisk><age>30</age><sex>0</sex><cat>5</cat><value>1.1315745</value></relativerisk><relativerisk><age>30</age><sex>0</sex><cat>6</cat><value>1.1740693</value></relativerisk><relativerisk><age>30</age><sex>0</sex><cat>7</cat><value>1.2210594</value></relativerisk><relativerisk><age>30</age><sex>0</sex><cat>8</cat><value>1.3296684</value></relativerisk><relativerisk><age>30</age><sex>1</sex><cat>0</cat><value>0.9875899</value></relativerisk><relativerisk><age>30</age><sex>1</sex><cat>1</cat><value>1.0</value></relativerisk><relativerisk><age>30</age><sex>1</sex><cat>2</cat><value>1.0146697</value></relativerisk><relativerisk><age>30</age><sex>1</sex><cat>3</cat><value>1.0313787</value></relativerisk><relativerisk><age>30</age><sex>1</sex><cat>4</cat><value>1.049945</value></relativerisk><relativerisk><age>30</age><sex>1</sex><cat>5</cat><value>1.0704266</value></relativerisk><relativerisk><age>30</age><sex>1</sex><cat>6</cat><value>1.092997</value></relativerisk><relativerisk><age>30</age><sex>1</sex><cat>7</cat><value>1.1179013</value></relativerisk><relativerisk><age>30</age><sex>1</sex><cat>8</cat><value>1.1665461</value></relativerisk><relativerisk><age>31</age><sex>0</sex><cat>0</cat><value>0.976305</value></relativerisk><relativerisk><age>31</age><sex>0</sex><cat>1</cat><value>1.0</value></relativerisk><relativerisk><age>31</age><sex>0</sex><cat>2</cat><value>1.0272888</value></relativerisk><relativerisk><age>31</age><sex>0</sex><cat>3</cat><value>1.0584009</value></relativerisk><relativerisk><age>31</age><sex>0</sex><cat>4</cat><value>1.0931244</value></relativerisk><relativerisk><age>31</age><sex>0</sex><cat>5</cat><value>1.1315745</value></relativerisk><relativerisk><age>31</age><sex>0</sex><cat>6</cat><value>1.1740693</value></relativerisk><relativerisk><age>31</age><sex>0</sex><cat>7</cat><value>1.2210594</value></relativerisk><relativerisk><age>31</age><sex>0</sex><cat>8</cat><value>1.3296684</value></relativerisk><relativerisk><age>31</age><sex>1</sex><cat>0</cat><value>0.9875899</value></relativerisk><relativerisk><age>31</age><sex>1</sex><cat>1</cat><value>1.0</value></relativerisk><relativerisk><age>31</age><sex>1</sex><cat>2</cat><value>1.0146697</value></relativerisk><relativerisk><age>31</age><sex>1</sex><cat>3</cat><value>1.0313787</value></relativerisk><relativerisk><age>31</age><sex>1</sex><cat>4</cat><value>1.049945</value></relativerisk><relativerisk><age>31</age><sex>1</sex><cat>5</cat><value>1.0704266</value></relativerisk><relativerisk><age>31</age><sex>1</sex><cat>6</cat><value>1.092997</value></relativerisk><relativerisk><age>31</age><sex>1</sex><cat>7</cat><value>1.1179013</value></relativerisk><relativerisk><age>31</age><sex>1</sex><cat>8</cat><value>1.1665461</value></relativerisk><relativerisk><age>32</age><sex>0</sex><cat>0</cat><value>0.976305</value></relativerisk><relativerisk><age>32</age><sex>0</sex><cat>1</cat><value>1.0</value></relativerisk><relativerisk><age>32</age><sex>0</sex><cat>2</cat><value>1.0272888</value></relativerisk><relativerisk><age>32</age><sex>0</sex><cat>3</cat><value>1.0584009</value></relativerisk><relativerisk><age>32</age><sex>0</sex><cat>4</cat><value>1.0931244</value></relativerisk><relativerisk><age>32</age><sex>0</sex><cat>5</cat><value>1.1315745</value></relativerisk><relativerisk><age>32</age><sex>0</sex><cat>6</cat><value>1.1740693</value></relativerisk><relativerisk><age>32</age><sex>0</sex><cat>7</cat><value>1.2210594</value></relativerisk><relativerisk><age>32</age><sex>0</sex><cat>8</cat><value>1.3296684</value></relativerisk><relativerisk><age>32</age><sex>1</sex><cat>0</cat><value>0.9875899</value></relativerisk><relativerisk><age>32</age><sex>1</sex><cat>1</cat><value>1.0</value></relativerisk><relativerisk><age>32</age><sex>1</sex><cat>2</cat><value>1.0146697</value></relativerisk><relativerisk><age>32</age><sex>1</sex><cat>3</cat><value>1.0313787</value></relativerisk><relativerisk><age>32</age><sex>1</sex><cat>4</cat><value>1.049945</value></relativerisk><relativerisk><age>32</age><sex>1</sex><cat>5</cat><value>1.0704266</value></relativerisk><relativerisk><age>32</age><sex>1</sex><cat>6</cat><value>1.092997</value></relativerisk><relativerisk><age>32</age><sex>1</sex><cat>7</cat><value>1.1179013</value></relativerisk><relativerisk><age>32</age><sex>1</sex><cat>8</cat><value>1.1665461</value></relativerisk><relativerisk><age>33</age><sex>0</sex><cat>0</cat><value>0.976305</value></relativerisk><relativerisk><age>33</age><sex>0</sex><cat>1</cat><value>1.0</value></relativerisk><relativerisk><age>33</age><sex>0</sex><cat>2</cat><value>1.0272888</value></relativerisk><relativerisk><age>33</age><sex>0</sex><cat>3</cat><value>1.0584009</value></relativerisk><relativerisk><age>33</age><sex>0</sex><cat>4</cat><value>1.0931244</value></relativerisk><relativerisk><age>33</age><sex>0</sex><cat>5</cat><value>1.1315745</value></relativerisk><relativerisk><age>33</age><sex>0</sex><cat>6</cat><value>1.1740693</value></relativerisk><relativerisk><age>33</age><sex>0</sex><cat>7</cat><value>1.2210594</value></relativerisk><relativerisk><age>33</age><sex>0</sex><cat>8</cat><value>1.3296684</value></relativerisk><relativerisk><age>33</age><sex>1</sex><cat>0</cat><value>0.9875899</value></relativerisk><relativerisk><age>33</age><sex>1</sex><cat>1</cat><value>1.0</value></relativerisk><relativerisk><age>33</age><sex>1</sex><cat>2</cat><value>1.0146697</value></relativerisk><relativerisk><age>33</age><sex>1</sex><cat>3</cat><value>1.0313787</value></relativerisk><relativerisk><age>33</age><sex>1</sex><cat>4</cat><value>1.049945</value></relativerisk><relativerisk><age>33</age><sex>1</sex><cat>5</cat><value>1.0704266</value></relativerisk><relativerisk><age>33</age><sex>1</sex><cat>6</cat><value>1.092997</value></relativerisk><relativerisk><age>33</age><sex>1</sex><cat>7</cat><value>1.1179013</value></relativerisk><relativerisk><age>33</age><sex>1</sex><cat>8</cat><value>1.1665461</value></relativerisk><relativerisk><age>34</age><sex>0</sex><cat>0</cat><value>0.976305</value></relativerisk><relativerisk><age>34</age><sex>0</sex><cat>1</cat><value>1.0</value></relativerisk><relativerisk><age>34</age><sex>0</sex><cat>2</cat><value>1.0272888</value></relativerisk><relativerisk><age>34</age><sex>0</sex><cat>3</cat><value>1.0584009</value></relativerisk><relativerisk><age>34</age><sex>0</sex><cat>4</cat><value>1.0931244</value></relativerisk><relativerisk><age>34</age><sex>0</sex><cat>5</cat><value>1.1315745</value></relativerisk><relativerisk><age>34</age><sex>0</sex><cat>6</cat><value>1.1740693</value></relativerisk><relativerisk><age>34</age><sex>0</sex><cat>7</cat><value>1.2210594</value></relativerisk><relativerisk><age>34</age><sex>0</sex><cat>8</cat><value>1.3296684</value></relativerisk><relativerisk><age>34</age><sex>1</sex><cat>0</cat><value>0.9875899</value></relativerisk><relativerisk><age>34</age><sex>1</sex><cat>1</cat><value>1.0</value></relativerisk><relativerisk><age>34</age><sex>1</sex><cat>2</cat><value>1.0146697</value></relativerisk><relativerisk><age>34</age><sex>1</sex><cat>3</cat><value>1.0313787</value></relativerisk><relativerisk><age>34</age><sex>1</sex><cat>4</cat><value>1.049945</value></relativerisk><relativerisk><age>34</age><sex>1</sex><cat>5</cat><value>1.0704266</value></relativerisk><relativerisk><age>34</age><sex>1</sex><cat>6</cat><value>1.092997</value></relativerisk><relativerisk><age>34</age><sex>1</sex><cat>7</cat><value>1.1179013</value></relativerisk><relativerisk><age>34</age><sex>1</sex><cat>8</cat><value>1.1665461</value></relativerisk><relativerisk><age>35</age><sex>0</sex><cat>0</cat><value>0.976305</value></relativerisk><relativerisk><age>35</age><sex>0</sex><cat>1</cat><value>1.0</value></relativerisk><relativerisk><age>35</age><sex>0</sex><cat>2</cat><value>1.0272888</value></relativerisk><relativerisk><age>35</age><sex>0</sex><cat>3</cat><value>1.0584009</value></relativerisk><relativerisk><age>35</age><sex>0</sex><cat>4</cat><value>1.0931244</value></relativerisk><relativerisk><age>35</age><sex>0</sex><cat>5</cat><value>1.1315745</value></relativerisk><relativerisk><age>35</age><sex>0</sex><cat>6</cat><value>1.1740693</value></relativerisk><relativerisk><age>35</age><sex>0</sex><cat>7</cat><value>1.2210594</value></relativerisk><relativerisk><age>35</age><sex>0</sex><cat>8</cat><value>1.3296684</value></relativerisk><relativerisk><age>35</age><sex>1</sex><cat>0</cat><value>0.9875899</value></relativerisk><relativerisk><age>35</age><sex>1</sex><cat>1</cat><value>1.0</value></relativerisk><relativerisk><age>35</age><sex>1</sex><cat>2</cat><value>1.0146697</value></relativerisk><relativerisk><age>35</age><sex>1</sex><cat>3</cat><value>1.0313787</value></relativerisk><relativerisk><age>35</age><sex>1</sex><cat>4</cat><value>1.049945</value></relativerisk><relativerisk><age>35</age><sex>1</sex><cat>5</cat><value>1.0704266</value></relativerisk><relativerisk><age>35</age><sex>1</sex><cat>6</cat><value>1.092997</value></relativerisk><relativerisk><age>35</age><sex>1</sex><cat>7</cat><value>1.1179013</value></relativerisk><relativerisk><age>35</age><sex>1</sex><cat>8</cat><value>1.1665461</value></relativerisk><relativerisk><age>36</age><sex>0</sex><cat>0</cat><value>0.9763338</value></relativerisk><relativerisk><age>36</age><sex>0</sex><cat>1</cat><value>1.0</value></relativerisk><relativerisk><age>36</age><sex>0</sex><cat>2</cat><value>1.0272567</value></relativerisk><relativerisk><age>36</age><sex>0</sex><cat>3</cat><value>1.0583339</value></relativerisk><relativerisk><age>36</age><sex>0</sex><cat>4</cat><value>1.0930204</value></relativerisk><relativerisk><age>36</age><sex>0</sex><cat>5</cat><value>1.131432</value></relativerisk><relativerisk><age>36</age><sex>0</sex><cat>6</cat><value>1.1738875</value></relativerisk><relativerisk><age>36</age><sex>0</sex><cat>7</cat><value>1.2208382</value></relativerisk><relativerisk><age>36</age><sex>0</sex><cat>8</cat><value>1.3293768</value></relativerisk><relativerisk><age>36</age><sex>1</sex><cat>0</cat><value>0.9872894</value></relativerisk><relativerisk><age>36</age><sex>1</sex><cat>1</cat><value>1.0</value></relativerisk><relativerisk><age>36</age><sex>1</sex><cat>2</cat><value>1.0150325</value></relativerisk><relativerisk><age>36</age><sex>1</sex><cat>3</cat><value>1.032165</value></relativerisk><relativerisk><age>36</age><sex>1</sex><cat>4</cat><value>1.0512146</value></relativerisk><relativerisk><age>36</age><sex>1</sex><cat>5</cat><value>1.0722448</value></relativerisk><relativerisk><age>36</age><sex>1</sex><cat>6</cat><value>1.0954382</value></relativerisk><relativerisk><age>36</age><sex>1</sex><cat>7</cat><value>1.1210527</value></relativerisk><relativerisk><age>36</age><sex>1</sex><cat>8</cat><value>1.1711681</value></relativerisk><relativerisk><age>37</age><sex>0</sex><cat>0</cat><value>0.9762696</value></relativerisk><relativerisk><age>37</age><sex>0</sex><cat>1</cat><value>1.0</value></relativerisk><relativerisk><age>37</age><sex>0</sex><cat>2</cat><value>1.0273342</value></relativerisk><relativerisk><age>37</age><sex>0</sex><cat>3</cat><value>1.0585042</value></relativerisk><relativerisk><age>37</age><sex>0</sex><cat>4</cat><value>1.0933003</value></relativerisk><relativerisk><age>37</age><sex>0</sex><cat>5</cat><value>1.1318403</value></relativerisk><relativerisk><age>37</age><sex>0</sex><cat>6</cat><value>1.1744462</value></relativerisk><relativerisk><age>37</age><sex>0</sex><cat>7</cat><value>1.2215735</value></relativerisk><relativerisk><age>37</age><sex>0</sex><cat>8</cat><value>1.3305706</value></relativerisk><relativerisk><age>37</age><sex>1</sex><cat>0</cat><value>0.98692566</value></relativerisk><relativerisk><age>37</age><sex>1</sex><cat>1</cat><value>1.0</value></relativerisk><relativerisk><age>37</age><sex>1</sex><cat>2</cat><value>1.0154697</value></relativerisk><relativerisk><age>37</age><sex>1</sex><cat>3</cat><value>1.0331098</value></relativerisk><relativerisk><age>37</age><sex>1</sex><cat>4</cat><value>1.0527349</value></relativerisk><relativerisk><age>37</age><sex>1</sex><cat>5</cat><value>1.0744144</value></relativerisk><relativerisk><age>37</age><sex>1</sex><cat>6</cat><value>1.0983405</value></relativerisk><relativerisk><age>37</age><sex>1</sex><cat>7</cat><value>1.1247838</value></relativerisk><relativerisk><age>37</age><sex>1</sex><cat>8</cat><value>1.1765934</value></relativerisk><relativerisk><age>38</age><sex>0</sex><cat>0</cat><value>0.97611994</value></relativerisk><relativerisk><age>38</age><sex>0</sex><cat>1</cat><value>1.0</value></relativerisk><relativerisk><age>38</age><sex>0</sex><cat>2</cat><value>1.0275126</value></relativerisk><relativerisk><age>38</age><sex>0</sex><cat>3</cat><value>1.0588934</value></relativerisk><relativerisk><age>38</age><sex>0</sex><cat>4</cat><value>1.0939343</value></relativerisk><relativerisk><age>38</age><sex>0</sex><cat>5</cat><value>1.1327567</value></relativerisk><relativerisk><age>38</age><sex>0</sex><cat>6</cat><value>1.1756883</value></relativerisk><relativerisk><age>38</age><sex>0</sex><cat>7</cat><value>1.2231919</value></relativerisk><relativerisk><age>38</age><sex>0</sex><cat>8</cat><value>1.3331369</value></relativerisk><relativerisk><age>38</age><sex>1</sex><cat>0</cat><value>0.9865022</value></relativerisk><relativerisk><age>38</age><sex>1</sex><cat>1</cat><value>1.0</value></relativerisk><relativerisk><age>38</age><sex>1</sex><cat>2</cat><value>1.0159771</value></relativerisk><relativerisk><age>38</age><sex>1</sex><cat>3</cat><value>1.0342045</value></relativerisk><relativerisk><age>38</age><sex>1</sex><cat>4</cat><value>1.0544934</value></relativerisk><relativerisk><age>38</age><sex>1</sex><cat>5</cat><value>1.0769187</value></relativerisk><relativerisk><age>38</age><sex>1</sex><cat>6</cat><value>1.1016827</value></relativerisk><relativerisk><age>38</age><sex>1</sex><cat>7</cat><value>1.1290697</value></relativerisk><relativerisk><age>38</age><sex>1</sex><cat>8</cat><value>1.1827927</value></relativerisk><relativerisk><age>39</age><sex>0</sex><cat>0</cat><value>0.9758917</value></relativerisk><relativerisk><age>39</age><sex>0</sex><cat>1</cat><value>1.0</value></relativerisk><relativerisk><age>39</age><sex>0</sex><cat>2</cat><value>1.0277835</value></relativerisk><relativerisk><age>39</age><sex>0</sex><cat>3</cat><value>1.0594838</value></relativerisk><relativerisk><age>39</age><sex>0</sex><cat>4</cat><value>1.094894</value></relativerisk><relativerisk><age>39</age><sex>0</sex><cat>5</cat><value>1.134141</value></relativerisk><relativerisk><age>39</age><sex>0</sex><cat>6</cat><value>1.1775602</value></relativerisk><relativerisk><age>39</age><sex>0</sex><cat>7</cat><value>1.2256252</value></relativerisk><relativerisk><age>39</age><sex>0</sex><cat>8</cat><value>1.336973</value></relativerisk><relativerisk><age>39</age><sex>1</sex><cat>0</cat><value>0.98602206</value></relativerisk><relativerisk><age>39</age><sex>1</sex><cat>1</cat><value>1.0</value></relativerisk><relativerisk><age>39</age><sex>1</sex><cat>2</cat><value>1.0165517</value></relativerisk><relativerisk><age>39</age><sex>1</sex><cat>3</cat><value>1.0354427</value></relativerisk><relativerisk><age>39</age><sex>1</sex><cat>4</cat><value>1.0564804</value></relativerisk><relativerisk><age>39</age><sex>1</sex><cat>5</cat><value>1.079745</value></relativerisk><relativerisk><age>39</age><sex>1</sex><cat>6</cat><value>1.10545</value></relativerisk><relativerisk><age>39</age><sex>1</sex><cat>7</cat><value>1.1338941</value></relativerisk><relativerisk><age>39</age><sex>1</sex><cat>8</cat><value>1.1897492</value></relativerisk><relativerisk><age>40</age><sex>0</sex><cat>0</cat><value>0.9755916</value></relativerisk><relativerisk><age>40</age><sex>0</sex><cat>1</cat><value>1.0</value></relativerisk><relativerisk><age>40</age><sex>0</sex><cat>2</cat><value>1.0281394</value></relativerisk><relativerisk><age>40</age><sex>0</sex><cat>3</cat><value>1.0602587</value></relativerisk><relativerisk><age>40</age><sex>0</sex><cat>4</cat><value>1.096153</value></relativerisk><relativerisk><age>40</age><sex>0</sex><cat>5</cat><value>1.1359556</value></relativerisk><relativerisk><age>40</age><sex>0</sex><cat>6</cat><value>1.1800123</value></relativerisk><relativerisk><age>40</age><sex>0</sex><cat>7</cat><value>1.22881</value></relativerisk><relativerisk><age>40</age><sex>0</sex><cat>8</cat><value>1.3419842</value></relativerisk><relativerisk><age>40</age><sex>1</sex><cat>0</cat><value>0.98548794</value></relativerisk><relativerisk><age>40</age><sex>1</sex><cat>1</cat><value>1.0</value></relativerisk><relativerisk><age>40</age><sex>1</sex><cat>2</cat><value>1.0171906</value></relativerisk><relativerisk><age>40</age><sex>1</sex><cat>3</cat><value>1.036819</value></relativerisk><relativerisk><age>40</age><sex>1</sex><cat>4</cat><value>1.0586878</value></relativerisk><relativerisk><age>40</age><sex>1</sex><cat>5</cat><value>1.0828836</value></relativerisk><relativerisk><age>40</age><sex>1</sex><cat>6</cat><value>1.1096312</value></relativerisk><relativerisk><age>40</age><sex>1</sex><cat>7</cat><value>1.1392453</value></relativerisk><relativerisk><age>40</age><sex>1</sex><cat>8</cat><value>1.1974548</value></relativerisk><relativerisk><age>41</age><sex>0</sex><cat>0</cat><value>0.97522604</value></relativerisk><relativerisk><age>41</age><sex>0</sex><cat>1</cat><value>1.0</value></relativerisk><relativerisk><age>41</age><sex>0</sex><cat>2</cat><value>1.0285728</value></relativerisk><relativerisk><age>41</age><sex>0</sex><cat>3</cat><value>1.0612024</value></relativerisk><relativerisk><age>41</age><sex>0</sex><cat>4</cat><value>1.097686</value></relativerisk><relativerisk><age>41</age><sex>0</sex><cat>5</cat><value>1.138165</value></relativerisk><relativerisk><age>41</age><sex>0</sex><cat>6</cat><value>1.1829975</value></relativerisk><relativerisk><age>41</age><sex>0</sex><cat>7</cat><value>1.2326866</value></relativerisk><relativerisk><age>41</age><sex>0</sex><cat>8</cat><value>1.3480823</value></relativerisk><relativerisk><age>41</age><sex>1</sex><cat>0</cat><value>0.98490244</value></relativerisk><relativerisk><age>41</age><sex>1</sex><cat>1</cat><value>1.0</value></relativerisk><relativerisk><age>41</age><sex>1</sex><cat>2</cat><value>1.0178909</value></relativerisk><relativerisk><age>41</age><sex>1</sex><cat>3</cat><value>1.0383279</value></relativerisk><relativerisk><age>41</age><sex>1</sex><cat>4</cat><value>1.0611085</value></relativerisk><relativerisk><age>41</age><sex>1</sex><cat>5</cat><value>1.0863254</value></relativerisk><relativerisk><age>41</age><sex>1</sex><cat>6</cat><value>1.1142164</value></relativerisk><relativerisk><age>41</age><sex>1</sex><cat>7</cat><value>1.1451136</value></relativerisk><relativerisk><age>41</age><sex>1</sex><cat>8</cat><value>1.2059045</value></relativerisk><relativerisk><age>42</age><sex>0</sex><cat>0</cat><value>0.97480124</value></relativerisk><relativerisk><age>42</age><sex>0</sex><cat>1</cat><value>1.0</value></relativerisk><relativerisk><age>42</age><sex>0</sex><cat>2</cat><value>1.0290767</value></relativerisk><relativerisk><age>42</age><sex>0</sex><cat>3</cat><value>1.0622997</value></relativerisk><relativerisk><age>42</age><sex>0</sex><cat>4</cat><value>1.099469</value></relativerisk><relativerisk><age>42</age><sex>0</sex><cat>5</cat><value>1.1407351</value></relativerisk><relativerisk><age>42</age><sex>0</sex><cat>6</cat><value>1.1864711</value></relativerisk><relativerisk><age>42</age><sex>0</sex><cat>7</cat><value>1.2371988</value></relativerisk><relativerisk><age>42</age><sex>0</sex><cat>8</cat><value>1.3551847</value></relativerisk><relativerisk><age>42</age><sex>1</sex><cat>0</cat><value>0.9842681</value></relativerisk><relativerisk><age>42</age><sex>1</sex><cat>1</cat><value>1.0</value></relativerisk><relativerisk><age>42</age><sex>1</sex><cat>2</cat><value>1.0186503</value></relativerisk><relativerisk><age>42</age><sex>1</sex><cat>3</cat><value>1.0399646</value></relativerisk><relativerisk><age>42</age><sex>1</sex><cat>4</cat><value>1.0637349</value></relativerisk><relativerisk><age>42</age><sex>1</sex><cat>5</cat><value>1.0900614</value></relativerisk><relativerisk><age>42</age><sex>1</sex><cat>6</cat><value>1.119196</value></relativerisk><relativerisk><age>42</age><sex>1</sex><cat>7</cat><value>1.1514895</value></relativerisk><relativerisk><age>42</age><sex>1</sex><cat>8</cat><value>1.2150931</value></relativerisk><relativerisk><age>43</age><sex>0</sex><cat>0</cat><value>0.9743231</value></relativerisk><relativerisk><age>43</age><sex>0</sex><cat>1</cat><value>1.0</value></relativerisk><relativerisk><age>43</age><sex>0</sex><cat>2</cat><value>1.0296443</value></relativerisk><relativerisk><age>43</age><sex>0</sex><cat>3</cat><value>1.063536</value></relativerisk><relativerisk><age>43</age><sex>0</sex><cat>4</cat><value>1.1014787</value></relativerisk><relativerisk><age>43</age><sex>0</sex><cat>5</cat><value>1.1436336</value></relativerisk><relativerisk><age>43</age><sex>0</sex><cat>6</cat><value>1.1903901</value></relativerisk><relativerisk><age>43</age><sex>0</sex><cat>7</cat><value>1.2422923</value></relativerisk><relativerisk><age>43</age><sex>0</sex><cat>8</cat><value>1.3632122</value></relativerisk><relativerisk><age>43</age><sex>1</sex><cat>0</cat><value>0.98358756</value></relativerisk><relativerisk><age>43</age><sex>1</sex><cat>1</cat><value>1.0</value></relativerisk><relativerisk><age>43</age><sex>1</sex><cat>2</cat><value>1.0194659</value></relativerisk><relativerisk><age>43</age><sex>1</sex><cat>3</cat><value>1.0417234</value></relativerisk><relativerisk><age>43</age><sex>1</sex><cat>4</cat><value>1.0665594</value></relativerisk><relativerisk><age>43</age><sex>1</sex><cat>5</cat><value>1.0940822</value></relativerisk><relativerisk><age>43</age><sex>1</sex><cat>6</cat><value>1.1245593</value></relativerisk><relativerisk><age>43</age><sex>1</sex><cat>7</cat><value>1.1583623</value></relativerisk><relativerisk><age>43</age><sex>1</sex><cat>8</cat><value>1.225014</value></relativerisk><relativerisk><age>44</age><sex>0</sex><cat>0</cat><value>0.9737973</value></relativerisk><relativerisk><age>44</age><sex>0</sex><cat>1</cat><value>1.0</value></relativerisk><relativerisk><age>44</age><sex>0</sex><cat>2</cat><value>1.0302688</value></relativerisk><relativerisk><age>44</age><sex>0</sex><cat>3</cat><value>1.0648974</value></relativerisk><relativerisk><age>44</age><sex>0</sex><cat>4</cat><value>1.1036929</value></relativerisk><relativerisk><age>44</age><sex>0</sex><cat>5</cat><value>1.1468288</value></relativerisk><relativerisk><age>44</age><sex>0</sex><cat>6</cat><value>1.1947135</value></relativerisk><relativerisk><age>44</age><sex>0</sex><cat>7</cat><value>1.2479151</value></relativerisk><relativerisk><age>44</age><sex>0</sex><cat>8</cat><value>1.3720891</value></relativerisk><relativerisk><age>44</age><sex>1</sex><cat>0</cat><value>0.9828634</value></relativerisk><relativerisk><age>44</age><sex>1</sex><cat>1</cat><value>1.0</value></relativerisk><relativerisk><age>44</age><sex>1</sex><cat>2</cat><value>1.0203347</value></relativerisk><relativerisk><age>44</age><sex>1</sex><cat>3</cat><value>1.0435989</value></relativerisk><relativerisk><age>44</age><sex>1</sex><cat>4</cat><value>1.0695738</value></relativerisk><relativerisk><age>44</age><sex>1</sex><cat>5</cat><value>1.0983773</value></relativerisk><relativerisk><age>44</age><sex>1</sex><cat>6</cat><value>1.1302941</value></relativerisk><relativerisk><age>44</age><sex>1</sex><cat>7</cat><value>1.1657192</value></relativerisk><relativerisk><age>44</age><sex>1</sex><cat>8</cat><value>1.2356567</value></relativerisk><relativerisk><age>45</age><sex>0</sex><cat>0</cat><value>0.9732296</value></relativerisk><relativerisk><age>45</age><sex>0</sex><cat>1</cat><value>1.0</value></relativerisk><relativerisk><age>45</age><sex>0</sex><cat>2</cat><value>1.0309441</value></relativerisk><relativerisk><age>45</age><sex>0</sex><cat>3</cat><value>1.0663701</value></relativerisk><relativerisk><age>45</age><sex>0</sex><cat>4</cat><value>1.1060897</value></relativerisk><relativerisk><age>45</age><sex>0</sex><cat>5</cat><value>1.1502904</value></relativerisk><relativerisk><age>45</age><sex>0</sex><cat>6</cat><value>1.1994008</value></relativerisk><relativerisk><age>45</age><sex>0</sex><cat>7</cat><value>1.2540166</value></relativerisk><relativerisk><age>45</age><sex>0</sex><cat>8</cat><value>1.3817419</value></relativerisk><relativerisk><age>45</age><sex>1</sex><cat>0</cat><value>0.98209864</value></relativerisk><relativerisk><age>45</age><sex>1</sex><cat>1</cat><value>1.0</value></relativerisk><relativerisk><age>45</age><sex>1</sex><cat>2</cat><value>1.021254</value></relativerisk><relativerisk><age>45</age><sex>1</sex><cat>3</cat><value>1.0455847</value></relativerisk><relativerisk><age>45</age><sex>1</sex><cat>4</cat><value>1.0727688</value></relativerisk><relativerisk><age>45</age><sex>1</sex><cat>5</cat><value>1.102935</value></relativerisk><relativerisk><age>45</age><sex>1</sex><cat>6</cat><value>1.1363868</value></relativerisk><relativerisk><age>45</age><sex>1</sex><cat>7</cat><value>1.1735449</value></relativerisk><relativerisk><age>45</age><sex>1</sex><cat>8</cat><value>1.2470076</value></relativerisk><relativerisk><age>46</age><sex>0</sex><cat>0</cat><value>0.97262526</value></relativerisk><relativerisk><age>46</age><sex>0</sex><cat>1</cat><value>1.0</value></relativerisk><relativerisk><age>46</age><sex>0</sex><cat>2</cat><value>1.0316637</value></relativerisk><relativerisk><age>46</age><sex>0</sex><cat>3</cat><value>1.0679408</value></relativerisk><relativerisk><age>46</age><sex>0</sex><cat>4</cat><value>1.1086483</value></relativerisk><relativerisk><age>46</age><sex>0</sex><cat>5</cat><value>1.1539885</value></relativerisk><relativerisk><age>46</age><sex>0</sex><cat>6</cat><value>1.204413</value></relativerisk><relativerisk><age>46</age><sex>0</sex><cat>7</cat><value>1.2605475</value></relativerisk><relativerisk><age>46</age><sex>0</sex><cat>8</cat><value>1.3920983</value></relativerisk><relativerisk><age>46</age><sex>1</sex><cat>0</cat><value>0.9812961</value></relativerisk><relativerisk><age>46</age><sex>1</sex><cat>1</cat><value>1.0</value></relativerisk><relativerisk><age>46</age><sex>1</sex><cat>2</cat><value>1.02222</value></relativerisk><relativerisk><age>46</age><sex>1</sex><cat>3</cat><value>1.0476742</value></relativerisk><relativerisk><age>46</age><sex>1</sex><cat>4</cat><value>1.0761348</value></relativerisk><relativerisk><age>46</age><sex>1</sex><cat>5</cat><value>1.1077423</value></relativerisk><relativerisk><age>46</age><sex>1</sex><cat>6</cat><value>1.1428219</value></relativerisk><relativerisk><age>46</age><sex>1</sex><cat>7</cat><value>1.1818224</value></relativerisk><relativerisk><age>46</age><sex>1</sex><cat>8</cat><value>1.2590489</value></relativerisk><relativerisk><age>47</age><sex>0</sex><cat>0</cat><value>0.9719895</value></relativerisk><relativerisk><age>47</age><sex>0</sex><cat>1</cat><value>1.0</value></relativerisk><relativerisk><age>47</age><sex>0</sex><cat>2</cat><value>1.0324217</value></relativerisk><relativerisk><age>47</age><sex>0</sex><cat>3</cat><value>1.0695966</value></relativerisk><relativerisk><age>47</age><sex>0</sex><cat>4</cat><value>1.1113478</value></relativerisk><relativerisk><age>47</age><sex>0</sex><cat>5</cat><value>1.157894</value></relativerisk><relativerisk><age>47</age><sex>0</sex><cat>6</cat><value>1.2097118</value></relativerisk><relativerisk><age>47</age><sex>0</sex><cat>7</cat><value>1.2674589</value></relativerisk><relativerisk><age>47</age><sex>0</sex><cat>8</cat><value>1.4030873</value></relativerisk><relativerisk><age>47</age><sex>1</sex><cat>0</cat><value>0.980459</value></relativerisk><relativerisk><age>47</age><sex>1</sex><cat>1</cat><value>1.0</value></relativerisk><relativerisk><age>47</age><sex>1</sex><cat>2</cat><value>1.0232298</value></relativerisk><relativerisk><age>47</age><sex>1</sex><cat>3</cat><value>1.0498607</value></relativerisk><relativerisk><age>47</age><sex>1</sex><cat>4</cat><value>1.0796613</value></relativerisk><relativerisk><age>47</age><sex>1</sex><cat>5</cat><value>1.1127858</value></relativerisk><relativerisk><age>47</age><sex>1</sex><cat>6</cat><value>1.1495827</value></relativerisk><relativerisk><age>47</age><sex>1</sex><cat>7</cat><value>1.1905323</value></relativerisk><relativerisk><age>47</age><sex>1</sex><cat>8</cat><value>1.2717599</value></relativerisk><relativerisk><age>48</age><sex>0</sex><cat>0</cat><value>0.97132754</value></relativerisk><relativerisk><age>48</age><sex>0</sex><cat>1</cat><value>1.0</value></relativerisk><relativerisk><age>48</age><sex>0</sex><cat>2</cat><value>1.0332122</value></relativerisk><relativerisk><age>48</age><sex>0</sex><cat>3</cat><value>1.071325</value></relativerisk><relativerisk><age>48</age><sex>0</sex><cat>4</cat><value>1.114168</value></relativerisk><relativerisk><age>48</age><sex>0</sex><cat>5</cat><value>1.1619784</value></relativerisk><relativerisk><age>48</age><sex>0</sex><cat>6</cat><value>1.2152592</value></relativerisk><relativerisk><age>48</age><sex>0</sex><cat>7</cat><value>1.274703</value></relativerisk><relativerisk><age>48</age><sex>0</sex><cat>8</cat><value>1.4146378</value></relativerisk><relativerisk><age>48</age><sex>1</sex><cat>0</cat><value>0.9795903</value></relativerisk><relativerisk><age>48</age><sex>1</sex><cat>1</cat><value>1.0</value></relativerisk><relativerisk><age>48</age><sex>1</sex><cat>2</cat><value>1.0242797</value></relativerisk><relativerisk><age>48</age><sex>1</sex><cat>3</cat><value>1.0521369</value></relativerisk><relativerisk><age>48</age><sex>1</sex><cat>4</cat><value>1.0833372</value></relativerisk><relativerisk><age>48</age><sex>1</sex><cat>5</cat><value>1.1180505</value></relativerisk><relativerisk><age>48</age><sex>1</sex><cat>6</cat><value>1.1566511</value></relativerisk><relativerisk><age>48</age><sex>1</sex><cat>7</cat><value>1.1996535</value></relativerisk><relativerisk><age>48</age><sex>1</sex><cat>8</cat><value>1.2851163</value></relativerisk><relativerisk><age>49</age><sex>0</sex><cat>0</cat><value>0.97064435</value></relativerisk><relativerisk><age>49</age><sex>0</sex><cat>1</cat><value>1.0</value></relativerisk><relativerisk><age>49</age><sex>0</sex><cat>2</cat><value>1.0340294</value></relativerisk><relativerisk><age>49</age><sex>0</sex><cat>3</cat><value>1.0731131</value></relativerisk><relativerisk><age>49</age><sex>0</sex><cat>4</cat><value>1.117089</value></relativerisk><relativerisk><age>49</age><sex>0</sex><cat>5</cat><value>1.1662133</value></relativerisk><relativerisk><age>49</age><sex>0</sex><cat>6</cat><value>1.2210178</value></relativerisk><relativerisk><age>49</age><sex>0</sex><cat>7</cat><value>1.2822324</value></relativerisk><relativerisk><age>49</age><sex>0</sex><cat>8</cat><value>1.4266795</value></relativerisk><relativerisk><age>49</age><sex>1</sex><cat>0</cat><value>0.9786933</value></relativerisk><relativerisk><age>49</age><sex>1</sex><cat>1</cat><value>1.0</value></relativerisk><relativerisk><age>49</age><sex>1</sex><cat>2</cat><value>1.0253662</value></relativerisk><relativerisk><age>49</age><sex>1</sex><cat>3</cat><value>1.0544951</value></relativerisk><relativerisk><age>49</age><sex>1</sex><cat>4</cat><value>1.0871512</value></relativerisk><relativerisk><age>49</age><sex>1</sex><cat>5</cat><value>1.1235211</value></relativerisk><relativerisk><age>49</age><sex>1</sex><cat>6</cat><value>1.1640078</value></relativerisk><relativerisk><age>49</age><sex>1</sex><cat>7</cat><value>1.209163</value></relativerisk><relativerisk><age>49</age><sex>1</sex><cat>8</cat><value>1.2990912</value></relativerisk><relativerisk><age>50</age><sex>0</sex><cat>0</cat><value>0.9699077</value></relativerisk><relativerisk><age>50</age><sex>0</sex><cat>1</cat><value>1.0</value></relativerisk><relativerisk><age>50</age><sex>0</sex><cat>2</cat><value>1.034838</value></relativerisk><relativerisk><age>50</age><sex>0</sex><cat>3</cat><value>1.0749149</value></relativerisk><relativerisk><age>50</age><sex>0</sex><cat>4</cat><value>1.1200777</value></relativerisk><relativerisk><age>50</age><sex>0</sex><cat>5</cat><value>1.1705966</value></relativerisk><relativerisk><age>50</age><sex>0</sex><cat>6</cat><value>1.2270317</value></relativerisk><relativerisk><age>50</age><sex>0</sex><cat>7</cat><value>1.2901525</value></relativerisk><relativerisk><age>50</age><sex>0</sex><cat>8</cat><value>1.4374889</value></relativerisk><relativerisk><age>50</age><sex>1</sex><cat>0</cat><value>0.97767603</value></relativerisk><relativerisk><age>50</age><sex>1</sex><cat>1</cat><value>1.0</value></relativerisk><relativerisk><age>50</age><sex>1</sex><cat>2</cat><value>1.0262965</value></relativerisk><relativerisk><age>50</age><sex>1</sex><cat>3</cat><value>1.0571474</value></relativerisk><relativerisk><age>50</age><sex>1</sex><cat>4</cat><value>1.0920955</value></relativerisk><relativerisk><age>50</age><sex>1</sex><cat>5</cat><value>1.1312422</value></relativerisk><relativerisk><age>50</age><sex>1</sex><cat>6</cat><value>1.1750036</value></relativerisk><relativerisk><age>50</age><sex>1</sex><cat>7</cat><value>1.223994</value></relativerisk><relativerisk><age>50</age><sex>1</sex><cat>8</cat><value>1.3003337</value></relativerisk><relativerisk><age>51</age><sex>0</sex><cat>0</cat><value>0.96919525</value></relativerisk><relativerisk><age>51</age><sex>0</sex><cat>1</cat><value>1.0</value></relativerisk><relativerisk><age>51</age><sex>0</sex><cat>2</cat><value>1.0356911</value></relativerisk><relativerisk><age>51</age><sex>0</sex><cat>3</cat><value>1.0767865</value></relativerisk><relativerisk><age>51</age><sex>0</sex><cat>4</cat><value>1.1231428</value></relativerisk><relativerisk><age>51</age><sex>0</sex><cat>5</cat><value>1.175052</value></relativerisk><relativerisk><age>51</age><sex>0</sex><cat>6</cat><value>1.2331066</value></relativerisk><relativerisk><age>51</age><sex>0</sex><cat>7</cat><value>1.2981184</value></relativerisk><relativerisk><age>51</age><sex>0</sex><cat>8</cat><value>1.4502484</value></relativerisk><relativerisk><age>51</age><sex>1</sex><cat>0</cat><value>0.97672844</value></relativerisk><relativerisk><age>51</age><sex>1</sex><cat>1</cat><value>1.0</value></relativerisk><relativerisk><age>51</age><sex>1</sex><cat>2</cat><value>1.0274361</value></relativerisk><relativerisk><age>51</age><sex>1</sex><cat>3</cat><value>1.0596559</value></relativerisk><relativerisk><age>51</age><sex>1</sex><cat>4</cat><value>1.0961947</value></relativerisk><relativerisk><age>51</age><sex>1</sex><cat>5</cat><value>1.137172</value></relativerisk><relativerisk><age>51</age><sex>1</sex><cat>6</cat><value>1.1830379</value></relativerisk><relativerisk><age>51</age><sex>1</sex><cat>7</cat><value>1.2344533</value></relativerisk><relativerisk><age>51</age><sex>1</sex><cat>8</cat><value>1.3147328</value></relativerisk><relativerisk><age>52</age><sex>0</sex><cat>0</cat><value>0.9684755</value></relativerisk><relativerisk><age>52</age><sex>0</sex><cat>1</cat><value>1.0</value></relativerisk><relativerisk><age>52</age><sex>0</sex><cat>2</cat><value>1.0365546</value></relativerisk><relativerisk><age>52</age><sex>0</sex><cat>3</cat><value>1.0786825</value></relativerisk><relativerisk><age>52</age><sex>0</sex><cat>4</cat><value>1.1262512</value></relativerisk><relativerisk><age>52</age><sex>0</sex><cat>5</cat><value>1.179576</value></relativerisk><relativerisk><age>52</age><sex>0</sex><cat>6</cat><value>1.2392832</value></relativerisk><relativerisk><age>52</age><sex>0</sex><cat>7</cat><value>1.3062286</value></relativerisk><relativerisk><age>52</age><sex>0</sex><cat>8</cat><value>1.4632839</value></relativerisk><relativerisk><age>52</age><sex>1</sex><cat>0</cat><value>0.97576195</value></relativerisk><relativerisk><age>52</age><sex>1</sex><cat>1</cat><value>1.0</value></relativerisk><relativerisk><age>52</age><sex>1</sex><cat>2</cat><value>1.0286013</value></relativerisk><relativerisk><age>52</age><sex>1</sex><cat>3</cat><value>1.0622239</value></relativerisk><relativerisk><age>52</age><sex>1</sex><cat>4</cat><value>1.100398</value></relativerisk><relativerisk><age>52</age><sex>1</sex><cat>5</cat><value>1.1432625</value></relativerisk><relativerisk><age>52</age><sex>1</sex><cat>6</cat><value>1.191305</value></relativerisk><relativerisk><age>52</age><sex>1</sex><cat>7</cat><value>1.2452372</value></relativerisk><relativerisk><age>52</age><sex>1</sex><cat>8</cat><value>1.3296248</value></relativerisk><relativerisk><age>53</age><sex>0</sex><cat>0</cat><value>0.9677531</value></relativerisk><relativerisk><age>53</age><sex>0</sex><cat>1</cat><value>1.0</value></relativerisk><relativerisk><age>53</age><sex>0</sex><cat>2</cat><value>1.0374229</value></relativerisk><relativerisk><age>53</age><sex>0</sex><cat>3</cat><value>1.0805913</value></relativerisk><relativerisk><age>53</age><sex>0</sex><cat>4</cat><value>1.1293844</value></relativerisk><relativerisk><age>53</age><sex>0</sex><cat>5</cat><value>1.1841418</value></relativerisk><relativerisk><age>53</age><sex>0</sex><cat>6</cat><value>1.2455252</value></relativerisk><relativerisk><age>53</age><sex>0</sex><cat>7</cat><value>1.314437</value></relativerisk><relativerisk><age>53</age><sex>0</sex><cat>8</cat><value>1.4765236</value></relativerisk><relativerisk><age>53</age><sex>1</sex><cat>0</cat><value>0.97477984</value></relativerisk><relativerisk><age>53</age><sex>1</sex><cat>1</cat><value>1.0</value></relativerisk><relativerisk><age>53</age><sex>1</sex><cat>2</cat><value>1.029788</value></relativerisk><relativerisk><age>53</age><sex>1</sex><cat>3</cat><value>1.0648437</value></relativerisk><relativerisk><age>53</age><sex>1</sex><cat>4</cat><value>1.1046926</value></relativerisk><relativerisk><age>53</age><sex>1</sex><cat>5</cat><value>1.1494963</value></relativerisk><relativerisk><age>53</age><sex>1</sex><cat>6</cat><value>1.1997825</value></relativerisk><relativerisk><age>53</age><sex>1</sex><cat>7</cat><value>1.2563174</value></relativerisk><relativerisk><age>53</age><sex>1</sex><cat>8</cat><value>1.3449746</value></relativerisk><relativerisk><age>54</age><sex>0</sex><cat>0</cat><value>0.9670322</value></relativerisk><relativerisk><age>54</age><sex>0</sex><cat>1</cat><value>1.0</value></relativerisk><relativerisk><age>54</age><sex>0</sex><cat>2</cat><value>1.038291</value></relativerisk><relativerisk><age>54</age><sex>0</sex><cat>3</cat><value>1.0825018</value></relativerisk><relativerisk><age>54</age><sex>0</sex><cat>4</cat><value>1.132524</value></relativerisk><relativerisk><age>54</age><sex>0</sex><cat>5</cat><value>1.1887231</value></relativerisk><relativerisk><age>54</age><sex>0</sex><cat>6</cat><value>1.2517973</value></relativerisk><relativerisk><age>54</age><sex>0</sex><cat>7</cat><value>1.322697</value></relativerisk><relativerisk><age>54</age><sex>0</sex><cat>8</cat><value>1.4898955</value></relativerisk><relativerisk><age>54</age><sex>1</sex><cat>0</cat><value>0.97378534</value></relativerisk><relativerisk><age>54</age><sex>1</sex><cat>1</cat><value>1.0</value></relativerisk><relativerisk><age>54</age><sex>1</sex><cat>2</cat><value>1.0309925</value></relativerisk><relativerisk><age>54</age><sex>1</sex><cat>3</cat><value>1.0675067</value></relativerisk><relativerisk><age>54</age><sex>1</sex><cat>4</cat><value>1.1090655</value></relativerisk><relativerisk><age>54</age><sex>1</sex><cat>5</cat><value>1.1558551</value></relativerisk><relativerisk><age>54</age><sex>1</sex><cat>6</cat><value>1.2084464</value></relativerisk><relativerisk><age>54</age><sex>1</sex><cat>7</cat><value>1.2676647</value></relativerisk><relativerisk><age>54</age><sex>1</sex><cat>8</cat><value>1.3607455</value></relativerisk><relativerisk><age>55</age><sex>0</sex><cat>0</cat><value>0.966317</value></relativerisk><relativerisk><age>55</age><sex>0</sex><cat>1</cat><value>1.0</value></relativerisk><relativerisk><age>55</age><sex>0</sex><cat>2</cat><value>1.0391539</value></relativerisk><relativerisk><age>55</age><sex>0</sex><cat>3</cat><value>1.0844029</value></relativerisk><relativerisk><age>55</age><sex>0</sex><cat>4</cat><value>1.1356524</value></relativerisk><relativerisk><age>55</age><sex>0</sex><cat>5</cat><value>1.1932939</value></relativerisk><relativerisk><age>55</age><sex>0</sex><cat>6</cat><value>1.2580642</value></relativerisk><relativerisk><age>55</age><sex>0</sex><cat>7</cat><value>1.3309628</value></relativerisk><relativerisk><age>55</age><sex>0</sex><cat>8</cat><value>1.5033268</value></relativerisk><relativerisk><age>55</age><sex>1</sex><cat>0</cat><value>0.9727817</value></relativerisk><relativerisk><age>55</age><sex>1</sex><cat>1</cat><value>1.0</value></relativerisk><relativerisk><age>55</age><sex>1</sex><cat>2</cat><value>1.0322112</value></relativerisk><relativerisk><age>55</age><sex>1</sex><cat>3</cat><value>1.0702049</value></relativerisk><relativerisk><age>55</age><sex>1</sex><cat>4</cat><value>1.1135036</value></relativerisk><relativerisk><age>55</age><sex>1</sex><cat>5</cat><value>1.1623203</value></relativerisk><relativerisk><age>55</age><sex>1</sex><cat>6</cat><value>1.2172723</value></relativerisk><relativerisk><age>55</age><sex>1</sex><cat>7</cat><value>1.2792482</value></relativerisk><relativerisk><age>55</age><sex>1</sex><cat>8</cat><value>1.3768982</value></relativerisk><relativerisk><age>56</age><sex>0</sex><cat>0</cat><value>0.9656114</value></relativerisk><relativerisk><age>56</age><sex>0</sex><cat>1</cat><value>1.0</value></relativerisk><relativerisk><age>56</age><sex>0</sex><cat>2</cat><value>1.0400069</value></relativerisk><relativerisk><age>56</age><sex>0</sex><cat>3</cat><value>1.0862843</value></relativerisk><relativerisk><age>56</age><sex>0</sex><cat>4</cat><value>1.1387521</value></relativerisk><relativerisk><age>56</age><sex>0</sex><cat>5</cat><value>1.1978291</value></relativerisk><relativerisk><age>56</age><sex>0</sex><cat>6</cat><value>1.2642912</value></relativerisk><relativerisk><age>56</age><sex>0</sex><cat>7</cat><value>1.339189</value></relativerisk><relativerisk><age>56</age><sex>0</sex><cat>8</cat><value>1.5167451</value></relativerisk><relativerisk><age>56</age><sex>1</sex><cat>0</cat><value>0.9717722</value></relativerisk><relativerisk><age>56</age><sex>1</sex><cat>1</cat><value>1.0</value></relativerisk><relativerisk><age>56</age><sex>1</sex><cat>2</cat><value>1.0334401</value></relativerisk><relativerisk><age>56</age><sex>1</sex><cat>3</cat><value>1.07293</value></relativerisk><relativerisk><age>56</age><sex>1</sex><cat>4</cat><value>1.1179935</value></relativerisk><relativerisk><age>56</age><sex>1</sex><cat>5</cat><value>1.1688728</value></relativerisk><relativerisk><age>56</age><sex>1</sex><cat>6</cat><value>1.2262354</value></relativerisk><relativerisk><age>56</age><sex>1</sex><cat>7</cat><value>1.2910366</value></relativerisk><relativerisk><age>56</age><sex>1</sex><cat>8</cat><value>1.3933916</value></relativerisk><relativerisk><age>57</age><sex>0</sex><cat>0</cat><value>0.9649193</value></relativerisk><relativerisk><age>57</age><sex>0</sex><cat>1</cat><value>1.0</value></relativerisk><relativerisk><age>57</age><sex>0</sex><cat>2</cat><value>1.0408452</value></relativerisk><relativerisk><age>57</age><sex>0</sex><cat>3</cat><value>1.0881356</value></relativerisk><relativerisk><age>57</age><sex>0</sex><cat>4</cat><value>1.1418064</value></relativerisk><relativerisk><age>57</age><sex>0</sex><cat>5</cat><value>1.2023039</value></relativerisk><relativerisk><age>57</age><sex>0</sex><cat>6</cat><value>1.2704444</value></relativerisk><relativerisk><age>57</age><sex>0</sex><cat>7</cat><value>1.3473307</value></relativerisk><relativerisk><age>57</age><sex>0</sex><cat>8</cat><value>1.5300778</value></relativerisk><relativerisk><age>57</age><sex>1</sex><cat>0</cat><value>0.97075987</value></relativerisk><relativerisk><age>57</age><sex>1</sex><cat>1</cat><value>1.0</value></relativerisk><relativerisk><age>57</age><sex>1</sex><cat>2</cat><value>1.0346755</value></relativerisk><relativerisk><age>57</age><sex>1</sex><cat>3</cat><value>1.0756737</value></relativerisk><relativerisk><age>57</age><sex>1</sex><cat>4</cat><value>1.1225218</value></relativerisk><relativerisk><age>57</age><sex>1</sex><cat>5</cat><value>1.1754937</value></relativerisk><relativerisk><age>57</age><sex>1</sex><cat>6</cat><value>1.2353098</value></relativerisk><relativerisk><age>57</age><sex>1</sex><cat>7</cat><value>1.3029971</value></relativerisk><relativerisk><age>57</age><sex>1</sex><cat>8</cat><value>1.410183</value></relativerisk><relativerisk><age>58</age><sex>0</sex><cat>0</cat><value>0.96424437</value></relativerisk><relativerisk><age>58</age><sex>0</sex><cat>1</cat><value>1.0</value></relativerisk><relativerisk><age>58</age><sex>0</sex><cat>2</cat><value>1.0416645</value></relativerisk><relativerisk><age>58</age><sex>0</sex><cat>3</cat><value>1.089947</value></relativerisk><relativerisk><age>58</age><sex>0</sex><cat>4</cat><value>1.1447985</value></relativerisk><relativerisk><age>58</age><sex>0</sex><cat>5</cat><value>1.2066942</value></relativerisk><relativerisk><age>58</age><sex>0</sex><cat>6</cat><value>1.2764907</value></relativerisk><relativerisk><age>58</age><sex>0</sex><cat>7</cat><value>1.355344</value></relativerisk><relativerisk><age>58</age><sex>0</sex><cat>8</cat><value>1.5432534</value></relativerisk><relativerisk><age>58</age><sex>1</sex><cat>0</cat><value>0.96974796</value></relativerisk><relativerisk><age>58</age><sex>1</sex><cat>1</cat><value>1.0</value></relativerisk><relativerisk><age>58</age><sex>1</sex><cat>2</cat><value>1.0359135</value></relativerisk><relativerisk><age>58</age><sex>1</sex><cat>3</cat><value>1.0784277</value></relativerisk><relativerisk><age>58</age><sex>1</sex><cat>4</cat><value>1.1270747</value></relativerisk><relativerisk><age>58</age><sex>1</sex><cat>5</cat><value>1.1821632</value></relativerisk><relativerisk><age>58</age><sex>1</sex><cat>6</cat><value>1.2444694</value></relativerisk><relativerisk><age>58</age><sex>1</sex><cat>7</cat><value>1.315096</value></relativerisk><relativerisk><age>58</age><sex>1</sex><cat>8</cat><value>1.4272273</value></relativerisk><relativerisk><age>59</age><sex>0</sex><cat>0</cat><value>0.96358997</value></relativerisk><relativerisk><age>59</age><sex>0</sex><cat>1</cat><value>1.0</value></relativerisk><relativerisk><age>59</age><sex>0</sex><cat>2</cat><value>1.0424603</value></relativerisk><relativerisk><age>59</age><sex>0</sex><cat>3</cat><value>1.091709</value></relativerisk><relativerisk><age>59</age><sex>0</sex><cat>4</cat><value>1.1477131</value></relativerisk><relativerisk><age>59</age><sex>0</sex><cat>5</cat><value>1.2109767</value></relativerisk><relativerisk><age>59</age><sex>0</sex><cat>6</cat><value>1.2823977</value></relativerisk><relativerisk><age>59</age><sex>0</sex><cat>7</cat><value>1.3631861</value></relativerisk><relativerisk><age>59</age><sex>0</sex><cat>8</cat><value>1.5562007</value></relativerisk><relativerisk><age>59</age><sex>1</sex><cat>0</cat><value>0.9687395</value></relativerisk><relativerisk><age>59</age><sex>1</sex><cat>1</cat><value>1.0</value></relativerisk><relativerisk><age>59</age><sex>1</sex><cat>2</cat><value>1.0371504</value></relativerisk><relativerisk><age>59</age><sex>1</sex><cat>3</cat><value>1.0811834</value></relativerisk><relativerisk><age>59</age><sex>1</sex><cat>4</cat><value>1.1316389</value></relativerisk><relativerisk><age>59</age><sex>1</sex><cat>5</cat><value>1.1888617</value></relativerisk><relativerisk><age>59</age><sex>1</sex><cat>6</cat><value>1.2536875</value></relativerisk><relativerisk><age>59</age><sex>1</sex><cat>7</cat><value>1.3272986</value></relativerisk><relativerisk><age>59</age><sex>1</sex><cat>8</cat><value>1.4444777</value></relativerisk><relativerisk><age>60</age><sex>0</sex><cat>0</cat><value>0.9629595</value></relativerisk><relativerisk><age>60</age><sex>0</sex><cat>1</cat><value>1.0</value></relativerisk><relativerisk><age>60</age><sex>0</sex><cat>2</cat><value>1.0432287</value></relativerisk><relativerisk><age>60</age><sex>0</sex><cat>3</cat><value>1.0934124</value></relativerisk><relativerisk><age>60</age><sex>0</sex><cat>4</cat><value>1.1505347</value></relativerisk><relativerisk><age>60</age><sex>0</sex><cat>5</cat><value>1.215129</value></relativerisk><relativerisk><age>60</age><sex>0</sex><cat>6</cat><value>1.2881346</value></relativerisk><relativerisk><age>60</age><sex>0</sex><cat>7</cat><value>1.3708153</value></relativerisk><relativerisk><age>60</age><sex>0</sex><cat>8</cat><value>1.5688504</value></relativerisk><relativerisk><age>60</age><sex>1</sex><cat>0</cat><value>0.9677376</value></relativerisk><relativerisk><age>60</age><sex>1</sex><cat>1</cat><value>1.0</value></relativerisk><relativerisk><age>60</age><sex>1</sex><cat>2</cat><value>1.0383824</value></relativerisk><relativerisk><age>60</age><sex>1</sex><cat>3</cat><value>1.0839329</value></relativerisk><relativerisk><age>60</age><sex>1</sex><cat>4</cat><value>1.1362004</value></relativerisk><relativerisk><age>60</age><sex>1</sex><cat>5</cat><value>1.1955692</value></relativerisk><relativerisk><age>60</age><sex>1</sex><cat>6</cat><value>1.2629367</value></relativerisk><relativerisk><age>60</age><sex>1</sex><cat>7</cat><value>1.3395694</value></relativerisk><relativerisk><age>60</age><sex>1</sex><cat>8</cat><value>1.4618857</value></relativerisk><relativerisk><age>61</age><sex>0</sex><cat>0</cat><value>0.96235603</value></relativerisk><relativerisk><age>61</age><sex>0</sex><cat>1</cat><value>1.0</value></relativerisk><relativerisk><age>61</age><sex>0</sex><cat>2</cat><value>1.043966</value></relativerisk><relativerisk><age>61</age><sex>0</sex><cat>3</cat><value>1.0950488</value></relativerisk><relativerisk><age>61</age><sex>0</sex><cat>4</cat><value>1.1532491</value></relativerisk><relativerisk><age>61</age><sex>0</sex><cat>5</cat><value>1.2191298</value></relativerisk><relativerisk><age>61</age><sex>0</sex><cat>6</cat><value>1.2936711</value></relativerisk><relativerisk><age>61</age><sex>0</sex><cat>7</cat><value>1.3781914</value></relativerisk><relativerisk><age>61</age><sex>0</sex><cat>8</cat><value>1.5811346</value></relativerisk><relativerisk><age>61</age><sex>1</sex><cat>0</cat><value>0.9667452</value></relativerisk><relativerisk><age>61</age><sex>1</sex><cat>1</cat><value>1.0</value></relativerisk><relativerisk><age>61</age><sex>1</sex><cat>2</cat><value>1.039606</value></relativerisk><relativerisk><age>61</age><sex>1</sex><cat>3</cat><value>1.0866677</value></relativerisk><relativerisk><age>61</age><sex>1</sex><cat>4</cat><value>1.1407455</value></relativerisk><relativerisk><age>61</age><sex>1</sex><cat>5</cat><value>1.2022651</value></relativerisk><relativerisk><age>61</age><sex>1</sex><cat>6</cat><value>1.2721894</value></relativerisk><relativerisk><age>61</age><sex>1</sex><cat>7</cat><value>1.3518722</value></relativerisk><relativerisk><age>61</age><sex>1</sex><cat>8</cat><value>1.479401</value></relativerisk><relativerisk><age>62</age><sex>0</sex><cat>0</cat><value>0.9617824</value></relativerisk><relativerisk><age>62</age><sex>0</sex><cat>1</cat><value>1.0</value></relativerisk><relativerisk><age>62</age><sex>0</sex><cat>2</cat><value>1.0446684</value></relativerisk><relativerisk><age>62</age><sex>0</sex><cat>3</cat><value>1.0966101</value></relativerisk><relativerisk><age>62</age><sex>0</sex><cat>4</cat><value>1.1558428</value></relativerisk><relativerisk><age>62</age><sex>0</sex><cat>5</cat><value>1.2229588</value></relativerisk><relativerisk><age>62</age><sex>0</sex><cat>6</cat><value>1.2989793</value></relativerisk><relativerisk><age>62</age><sex>0</sex><cat>7</cat><value>1.3852761</value></relativerisk><relativerisk><age>62</age><sex>0</sex><cat>8</cat><value>1.5929881</value></relativerisk><relativerisk><age>62</age><sex>1</sex><cat>0</cat><value>0.9657653</value></relativerisk><relativerisk><age>62</age><sex>1</sex><cat>1</cat><value>1.0</value></relativerisk><relativerisk><age>62</age><sex>1</sex><cat>2</cat><value>1.0408173</value></relativerisk><relativerisk><age>62</age><sex>1</sex><cat>3</cat><value>1.0893794</value></relativerisk><relativerisk><age>62</age><sex>1</sex><cat>4</cat><value>1.1452605</value></relativerisk><relativerisk><age>62</age><sex>1</sex><cat>5</cat><value>1.2089297</value></relativerisk><relativerisk><age>62</age><sex>1</sex><cat>6</cat><value>1.2814175</value></relativerisk><relativerisk><age>62</age><sex>1</sex><cat>7</cat><value>1.3641697</value></relativerisk><relativerisk><age>62</age><sex>1</sex><cat>8</cat><value>1.4969716</value></relativerisk><relativerisk><age>63</age><sex>0</sex><cat>0</cat><value>0.9612412</value></relativerisk><relativerisk><age>63</age><sex>0</sex><cat>1</cat><value>1.0</value></relativerisk><relativerisk><age>63</age><sex>0</sex><cat>2</cat><value>1.0453327</value></relativerisk><relativerisk><age>63</age><sex>0</sex><cat>3</cat><value>1.0980886</value></relativerisk><relativerisk><age>63</age><sex>0</sex><cat>4</cat><value>1.158303</value></relativerisk><relativerisk><age>63</age><sex>0</sex><cat>5</cat><value>1.2265968</value></relativerisk><relativerisk><age>63</age><sex>0</sex><cat>6</cat><value>1.304032</value></relativerisk><relativerisk><age>63</age><sex>0</sex><cat>7</cat><value>1.3920333</value></relativerisk><relativerisk><age>63</age><sex>0</sex><cat>8</cat><value>1.6043488</value></relativerisk><relativerisk><age>63</age><sex>1</sex><cat>0</cat><value>0.9648007</value></relativerisk><relativerisk><age>63</age><sex>1</sex><cat>1</cat><value>1.0</value></relativerisk><relativerisk><age>63</age><sex>1</sex><cat>2</cat><value>1.0420128</value></relativerisk><relativerisk><age>63</age><sex>1</sex><cat>3</cat><value>1.0920601</value></relativerisk><relativerisk><age>63</age><sex>1</sex><cat>4</cat><value>1.1497316</value></relativerisk><relativerisk><age>63</age><sex>1</sex><cat>5</cat><value>1.2155422</value></relativerisk><relativerisk><age>63</age><sex>1</sex><cat>6</cat><value>1.2905929</value></relativerisk><relativerisk><age>63</age><sex>1</sex><cat>7</cat><value>1.3764244</value></relativerisk><relativerisk><age>63</age><sex>1</sex><cat>8</cat><value>1.5145441</value></relativerisk><relativerisk><age>64</age><sex>0</sex><cat>0</cat><value>0.96073496</value></relativerisk><relativerisk><age>64</age><sex>0</sex><cat>1</cat><value>1.0</value></relativerisk><relativerisk><age>64</age><sex>0</sex><cat>2</cat><value>1.0459558</value></relativerisk><relativerisk><age>64</age><sex>0</sex><cat>3</cat><value>1.0994775</value></relativerisk><relativerisk><age>64</age><sex>0</sex><cat>4</cat><value>1.1606181</value></relativerisk><relativerisk><age>64</age><sex>0</sex><cat>5</cat><value>1.2300265</value></relativerisk><relativerisk><age>64</age><sex>0</sex><cat>6</cat><value>1.3088045</value></relativerisk><relativerisk><age>64</age><sex>0</sex><cat>7</cat><value>1.3984292</value></relativerisk><relativerisk><age>64</age><sex>0</sex><cat>8</cat><value>1.6151576</value></relativerisk><relativerisk><age>64</age><sex>1</sex><cat>0</cat><value>0.9638542</value></relativerisk><relativerisk><age>64</age><sex>1</sex><cat>1</cat><value>1.0</value></relativerisk><relativerisk><age>64</age><sex>1</sex><cat>2</cat><value>1.0431888</value></relativerisk><relativerisk><age>64</age><sex>1</sex><cat>3</cat><value>1.0947016</value></relativerisk><relativerisk><age>64</age><sex>1</sex><cat>4</cat><value>1.1541455</value></relativerisk><relativerisk><age>64</age><sex>1</sex><cat>5</cat><value>1.2220826</value></relativerisk><relativerisk><age>64</age><sex>1</sex><cat>6</cat><value>1.299687</value></relativerisk><relativerisk><age>64</age><sex>1</sex><cat>7</cat><value>1.388598</value></relativerisk><relativerisk><age>64</age><sex>1</sex><cat>8</cat><value>1.532064</value></relativerisk><relativerisk><age>65</age><sex>0</sex><cat>0</cat><value>0.96026576</value></relativerisk><relativerisk><age>65</age><sex>0</sex><cat>1</cat><value>1.0</value></relativerisk><relativerisk><age>65</age><sex>0</sex><cat>2</cat><value>1.0465348</value></relativerisk><relativerisk><age>65</age><sex>0</sex><cat>3</cat><value>1.1007705</value></relativerisk><relativerisk><age>65</age><sex>0</sex><cat>4</cat><value>1.1627772</value></relativerisk><relativerisk><age>65</age><sex>0</sex><cat>5</cat><value>1.2332315</value></relativerisk><relativerisk><age>65</age><sex>0</sex><cat>6</cat><value>1.3132739</value></relativerisk><relativerisk><age>65</age><sex>0</sex><cat>7</cat><value>1.4044324</value></relativerisk><relativerisk><age>65</age><sex>0</sex><cat>8</cat><value>1.62536</value></relativerisk><relativerisk><age>65</age><sex>1</sex><cat>0</cat><value>0.9629285</value></relativerisk><relativerisk><age>65</age><sex>1</sex><cat>1</cat><value>1.0</value></relativerisk><relativerisk><age>65</age><sex>1</sex><cat>2</cat><value>1.0443422</value></relativerisk><relativerisk><age>65</age><sex>1</sex><cat>3</cat><value>1.0972961</value></relativerisk><relativerisk><age>65</age><sex>1</sex><cat>4</cat><value>1.1584884</value></relativerisk><relativerisk><age>65</age><sex>1</sex><cat>5</cat><value>1.2285305</value></relativerisk><relativerisk><age>65</age><sex>1</sex><cat>6</cat><value>1.3086716</value></relativerisk><relativerisk><age>65</age><sex>1</sex><cat>7</cat><value>1.400652</value></relativerisk><relativerisk><age>65</age><sex>1</sex><cat>8</cat><value>1.5494753</value></relativerisk><relativerisk><age>66</age><sex>0</sex><cat>0</cat><value>0.95983565</value></relativerisk><relativerisk><age>66</age><sex>0</sex><cat>1</cat><value>1.0</value></relativerisk><relativerisk><age>66</age><sex>0</sex><cat>2</cat><value>1.0470673</value></relativerisk><relativerisk><age>66</age><sex>0</sex><cat>3</cat><value>1.101962</value></relativerisk><relativerisk><age>66</age><sex>0</sex><cat>4</cat><value>1.1647708</value></relativerisk><relativerisk><age>66</age><sex>0</sex><cat>5</cat><value>1.2361975</value></relativerisk><relativerisk><age>66</age><sex>0</sex><cat>6</cat><value>1.3174196</value></relativerisk><relativerisk><age>66</age><sex>0</sex><cat>7</cat><value>1.4100149</value></relativerisk><relativerisk><age>66</age><sex>0</sex><cat>8</cat><value>1.6349062</value></relativerisk><relativerisk><age>66</age><sex>1</sex><cat>0</cat><value>0.9620262</value></relativerisk><relativerisk><age>66</age><sex>1</sex><cat>1</cat><value>1.0</value></relativerisk><relativerisk><age>66</age><sex>1</sex><cat>2</cat><value>1.0454693</value></relativerisk><relativerisk><age>66</age><sex>1</sex><cat>3</cat><value>1.0998358</value></relativerisk><relativerisk><age>66</age><sex>1</sex><cat>4</cat><value>1.1627473</value></relativerisk><relativerisk><age>66</age><sex>1</sex><cat>5</cat><value>1.234866</value></relativerisk><relativerisk><age>66</age><sex>1</sex><cat>6</cat><value>1.3175181</value></relativerisk><relativerisk><age>66</age><sex>1</sex><cat>7</cat><value>1.4125481</value></relativerisk><relativerisk><age>66</age><sex>1</sex><cat>8</cat><value>1.5667216</value></relativerisk><relativerisk><age>67</age><sex>0</sex><cat>0</cat><value>0.95944613</value></relativerisk><relativerisk><age>67</age><sex>0</sex><cat>1</cat><value>1.0</value></relativerisk><relativerisk><age>67</age><sex>0</sex><cat>2</cat><value>1.0475513</value></relativerisk><relativerisk><age>67</age><sex>0</sex><cat>3</cat><value>1.103047</value></relativerisk><relativerisk><age>67</age><sex>0</sex><cat>4</cat><value>1.1665906</value></relativerisk><relativerisk><age>67</age><sex>0</sex><cat>5</cat><value>1.2389115</value></relativerisk><relativerisk><age>67</age><sex>0</sex><cat>6</cat><value>1.3212235</value></relativerisk><relativerisk><age>67</age><sex>0</sex><cat>7</cat><value>1.4151515</value></relativerisk><relativerisk><age>67</age><sex>0</sex><cat>8</cat><value>1.6437515</value></relativerisk><relativerisk><age>67</age><sex>1</sex><cat>0</cat><value>0.96114975</value></relativerisk><relativerisk><age>67</age><sex>1</sex><cat>1</cat><value>1.0</value></relativerisk><relativerisk><age>67</age><sex>1</sex><cat>2</cat><value>1.0465668</value></relativerisk><relativerisk><age>67</age><sex>1</sex><cat>3</cat><value>1.102313</value></relativerisk><relativerisk><age>67</age><sex>1</sex><cat>4</cat><value>1.166909</value></relativerisk><relativerisk><age>67</age><sex>1</sex><cat>5</cat><value>1.2410693</value></relativerisk><relativerisk><age>67</age><sex>1</sex><cat>6</cat><value>1.3261986</value></relativerisk><relativerisk><age>67</age><sex>1</sex><cat>7</cat><value>1.4242475</value></relativerisk><relativerisk><age>67</age><sex>1</sex><cat>8</cat><value>1.5837461</value></relativerisk><relativerisk><age>68</age><sex>0</sex><cat>0</cat><value>0.95909876</value></relativerisk><relativerisk><age>68</age><sex>0</sex><cat>1</cat><value>1.0</value></relativerisk><relativerisk><age>68</age><sex>0</sex><cat>2</cat><value>1.0479848</value></relativerisk><relativerisk><age>68</age><sex>0</sex><cat>3</cat><value>1.1040215</value></relativerisk><relativerisk><age>68</age><sex>0</sex><cat>4</cat><value>1.1682295</value></relativerisk><relativerisk><age>68</age><sex>0</sex><cat>5</cat><value>1.2413629</value></relativerisk><relativerisk><age>68</age><sex>0</sex><cat>6</cat><value>1.3246698</value></relativerisk><relativerisk><age>68</age><sex>0</sex><cat>7</cat><value>1.4198209</value></relativerisk><relativerisk><age>68</age><sex>0</sex><cat>8</cat><value>1.6518573</value></relativerisk><relativerisk><age>68</age><sex>1</sex><cat>0</cat><value>0.9603017</value></relativerisk><relativerisk><age>68</age><sex>1</sex><cat>1</cat><value>1.0</value></relativerisk><relativerisk><age>68</age><sex>1</sex><cat>2</cat><value>1.0476319</value></relativerisk><relativerisk><age>68</age><sex>1</sex><cat>3</cat><value>1.1047206</value></relativerisk><relativerisk><age>68</age><sex>1</sex><cat>4</cat><value>1.1709611</value></relativerisk><relativerisk><age>68</age><sex>1</sex><cat>5</cat><value>1.2471211</value></relativerisk><relativerisk><age>68</age><sex>1</sex><cat>6</cat><value>1.3346851</value></relativerisk><relativerisk><age>68</age><sex>1</sex><cat>7</cat><value>1.435712</value></relativerisk><relativerisk><age>68</age><sex>1</sex><cat>8</cat><value>1.6004914</value></relativerisk><relativerisk><age>69</age><sex>0</sex><cat>0</cat><value>0.9587946</value></relativerisk><relativerisk><age>69</age><sex>0</sex><cat>1</cat><value>1.0</value></relativerisk><relativerisk><age>69</age><sex>0</sex><cat>2</cat><value>1.0483664</value></relativerisk><relativerisk><age>69</age><sex>0</sex><cat>3</cat><value>1.1048821</value></relativerisk><relativerisk><age>69</age><sex>0</sex><cat>4</cat><value>1.1696817</value></relativerisk><relativerisk><age>69</age><sex>0</sex><cat>5</cat><value>1.2435428</value></relativerisk><relativerisk><age>69</age><sex>0</sex><cat>6</cat><value>1.3277462</value></relativerisk><relativerisk><age>69</age><sex>0</sex><cat>7</cat><value>1.4240053</value></relativerisk><relativerisk><age>69</age><sex>0</sex><cat>8</cat><value>1.6591915</value></relativerisk><relativerisk><age>69</age><sex>1</sex><cat>0</cat><value>0.9594842</value></relativerisk><relativerisk><age>69</age><sex>1</sex><cat>1</cat><value>1.0</value></relativerisk><relativerisk><age>69</age><sex>1</sex><cat>2</cat><value>1.0486611</value></relativerisk><relativerisk><age>69</age><sex>1</sex><cat>3</cat><value>1.1070514</value></relativerisk><relativerisk><age>69</age><sex>1</sex><cat>4</cat><value>1.1748912</value></relativerisk><relativerisk><age>69</age><sex>1</sex><cat>5</cat><value>1.2530025</value></relativerisk><relativerisk><age>69</age><sex>1</sex><cat>6</cat><value>1.3429505</value></relativerisk><relativerisk><age>69</age><sex>1</sex><cat>7</cat><value>1.446904</value></relativerisk><relativerisk><age>69</age><sex>1</sex><cat>8</cat><value>1.6169007</value></relativerisk><relativerisk><age>70</age><sex>0</sex><cat>0</cat><value>0.9585344</value></relativerisk><relativerisk><age>70</age><sex>0</sex><cat>1</cat><value>1.0</value></relativerisk><relativerisk><age>70</age><sex>0</sex><cat>2</cat><value>1.0486952</value></relativerisk><relativerisk><age>70</age><sex>0</sex><cat>3</cat><value>1.1056262</value></relativerisk><relativerisk><age>70</age><sex>0</sex><cat>4</cat><value>1.1709427</value></relativerisk><relativerisk><age>70</age><sex>0</sex><cat>5</cat><value>1.2454444</value></relativerisk><relativerisk><age>70</age><sex>0</sex><cat>6</cat><value>1.3304424</value></relativerisk><relativerisk><age>70</age><sex>0</sex><cat>7</cat><value>1.4276912</value></relativerisk><relativerisk><age>70</age><sex>0</sex><cat>8</cat><value>1.665729</value></relativerisk><relativerisk><age>70</age><sex>1</sex><cat>0</cat><value>0.9586995</value></relativerisk><relativerisk><age>70</age><sex>1</sex><cat>1</cat><value>1.0</value></relativerisk><relativerisk><age>70</age><sex>1</sex><cat>2</cat><value>1.0496517</value></relativerisk><relativerisk><age>70</age><sex>1</sex><cat>3</cat><value>1.1092987</value></relativerisk><relativerisk><age>70</age><sex>1</sex><cat>4</cat><value>1.1786875</value></relativerisk><relativerisk><age>70</age><sex>1</sex><cat>5</cat><value>1.2586951</value></relativerisk><relativerisk><age>70</age><sex>1</sex><cat>6</cat><value>1.3509682</value></relativerisk><relativerisk><age>70</age><sex>1</sex><cat>7</cat><value>1.4577864</value></relativerisk><relativerisk><age>70</age><sex>1</sex><cat>8</cat><value>1.6329179</value></relativerisk><relativerisk><age>71</age><sex>0</sex><cat>0</cat><value>0.9583188</value></relativerisk><relativerisk><age>71</age><sex>0</sex><cat>1</cat><value>1.0</value></relativerisk><relativerisk><age>71</age><sex>0</sex><cat>2</cat><value>1.0489702</value></relativerisk><relativerisk><age>71</age><sex>0</sex><cat>3</cat><value>1.1062522</value></relativerisk><relativerisk><age>71</age><sex>0</sex><cat>4</cat><value>1.1720097</value></relativerisk><relativerisk><age>71</age><sex>0</sex><cat>5</cat><value>1.2470632</value></relativerisk><relativerisk><age>71</age><sex>0</sex><cat>6</cat><value>1.3327522</value></relativerisk><relativerisk><age>71</age><sex>0</sex><cat>7</cat><value>1.4308692</value></relativerisk><relativerisk><age>71</age><sex>0</sex><cat>8</cat><value>1.6714524</value></relativerisk><relativerisk><age>71</age><sex>1</sex><cat>0</cat><value>0.95794964</value></relativerisk><relativerisk><age>71</age><sex>1</sex><cat>1</cat><value>1.0</value></relativerisk><relativerisk><age>71</age><sex>1</sex><cat>2</cat><value>1.0506012</value></relativerisk><relativerisk><age>71</age><sex>1</sex><cat>3</cat><value>1.1114559</value></relativerisk><relativerisk><age>71</age><sex>1</sex><cat>4</cat><value>1.1823386</value></relativerisk><relativerisk><age>71</age><sex>1</sex><cat>5</cat><value>1.2641814</value></relativerisk><relativerisk><age>71</age><sex>1</sex><cat>6</cat><value>1.3587127</value></relativerisk><relativerisk><age>71</age><sex>1</sex><cat>7</cat><value>1.4683232</value></relativerisk><relativerisk><age>71</age><sex>1</sex><cat>8</cat><value>1.6484874</value></relativerisk><relativerisk><age>72</age><sex>0</sex><cat>0</cat><value>0.958148</value></relativerisk><relativerisk><age>72</age><sex>0</sex><cat>1</cat><value>1.0</value></relativerisk><relativerisk><age>72</age><sex>0</sex><cat>2</cat><value>1.0491911</value></relativerisk><relativerisk><age>72</age><sex>0</sex><cat>3</cat><value>1.1067593</value></relativerisk><relativerisk><age>72</age><sex>0</sex><cat>4</cat><value>1.1728812</value></relativerisk><relativerisk><age>72</age><sex>0</sex><cat>5</cat><value>1.2483969</value></relativerisk><relativerisk><age>72</age><sex>0</sex><cat>6</cat><value>1.334672</value></relativerisk><relativerisk><age>72</age><sex>0</sex><cat>7</cat><value>1.4335346</value></relativerisk><relativerisk><age>72</age><sex>0</sex><cat>8</cat><value>1.6763519</value></relativerisk><relativerisk><age>72</age><sex>1</sex><cat>0</cat><value>0.95723647</value></relativerisk><relativerisk><age>72</age><sex>1</sex><cat>1</cat><value>1.0</value></relativerisk><relativerisk><age>72</age><sex>1</sex><cat>2</cat><value>1.0515066</value></relativerisk><relativerisk><age>72</age><sex>1</sex><cat>3</cat><value>1.1135169</value></relativerisk><relativerisk><age>72</age><sex>1</sex><cat>4</cat><value>1.1858338</value></relativerisk><relativerisk><age>72</age><sex>1</sex><cat>5</cat><value>1.2694446</value></relativerisk><relativerisk><age>72</age><sex>1</sex><cat>6</cat><value>1.3661593</value></relativerisk><relativerisk><age>72</age><sex>1</sex><cat>7</cat><value>1.4784799</value></relativerisk><relativerisk><age>72</age><sex>1</sex><cat>8</cat><value>1.6635557</value></relativerisk><relativerisk><age>73</age><sex>0</sex><cat>0</cat><value>0.95802194</value></relativerisk><relativerisk><age>73</age><sex>0</sex><cat>1</cat><value>1.0</value></relativerisk><relativerisk><age>73</age><sex>0</sex><cat>2</cat><value>1.0493582</value></relativerisk><relativerisk><age>73</age><sex>0</sex><cat>3</cat><value>1.1071476</value></relativerisk><relativerisk><age>73</age><sex>0</sex><cat>4</cat><value>1.1735576</value></relativerisk><relativerisk><age>73</age><sex>0</sex><cat>5</cat><value>1.2494457</value></relativerisk><relativerisk><age>73</age><sex>0</sex><cat>6</cat><value>1.336202</value></relativerisk><relativerisk><age>73</age><sex>0</sex><cat>7</cat><value>1.4356871</value></relativerisk><relativerisk><age>73</age><sex>0</sex><cat>8</cat><value>1.6804266</value></relativerisk><relativerisk><age>73</age><sex>1</sex><cat>0</cat><value>0.9565617</value></relativerisk><relativerisk><age>73</age><sex>1</sex><cat>1</cat><value>1.0</value></relativerisk><relativerisk><age>73</age><sex>1</sex><cat>2</cat><value>1.0523659</value></relativerisk><relativerisk><age>73</age><sex>1</sex><cat>3</cat><value>1.1154763</value></relativerisk><relativerisk><age>73</age><sex>1</sex><cat>4</cat><value>1.189163</value></relativerisk><relativerisk><age>73</age><sex>1</sex><cat>5</cat><value>1.2744688</value></relativerisk><relativerisk><age>73</age><sex>1</sex><cat>6</cat><value>1.3732846</value></relativerisk><relativerisk><age>73</age><sex>1</sex><cat>7</cat><value>1.4882232</value></relativerisk><relativerisk><age>73</age><sex>1</sex><cat>8</cat><value>1.678071</value></relativerisk><relativerisk><age>74</age><sex>0</sex><cat>0</cat><value>0.95794016</value></relativerisk><relativerisk><age>74</age><sex>0</sex><cat>1</cat><value>1.0</value></relativerisk><relativerisk><age>74</age><sex>0</sex><cat>2</cat><value>1.0494719</value></relativerisk><relativerisk><age>74</age><sex>0</sex><cat>3</cat><value>1.1074183</value></relativerisk><relativerisk><age>74</age><sex>0</sex><cat>4</cat><value>1.1740404</value></relativerisk><relativerisk><age>74</age><sex>0</sex><cat>5</cat><value>1.2502122</value></relativerisk><relativerisk><age>74</age><sex>0</sex><cat>6</cat><value>1.3373457</value></relativerisk><relativerisk><age>74</age><sex>0</sex><cat>7</cat><value>1.4373316</value></relativerisk><relativerisk><age>74</age><sex>0</sex><cat>8</cat><value>1.6836841</value></relativerisk><relativerisk><age>74</age><sex>1</sex><cat>0</cat><value>0.95592695</value></relativerisk><relativerisk><age>74</age><sex>1</sex><cat>1</cat><value>1.0</value></relativerisk><relativerisk><age>74</age><sex>1</sex><cat>2</cat><value>1.0531765</value></relativerisk><relativerisk><age>74</age><sex>1</sex><cat>3</cat><value>1.1173284</value></relativerisk><relativerisk><age>74</age><sex>1</sex><cat>4</cat><value>1.1923169</value></relativerisk><relativerisk><age>74</age><sex>1</sex><cat>5</cat><value>1.2792393</value></relativerisk><relativerisk><age>74</age><sex>1</sex><cat>6</cat><value>1.3800668</value></relativerisk><relativerisk><age>74</age><sex>1</sex><cat>7</cat><value>1.4975218</value></relativerisk><relativerisk><age>74</age><sex>1</sex><cat>8</cat><value>1.6919839</value></relativerisk><relativerisk><age>75</age><sex>0</sex><cat>0</cat><value>0.95790195</value></relativerisk><relativerisk><age>75</age><sex>0</sex><cat>1</cat><value>1.0</value></relativerisk><relativerisk><age>75</age><sex>0</sex><cat>2</cat><value>1.0495329</value></relativerisk><relativerisk><age>75</age><sex>0</sex><cat>3</cat><value>1.1075733</value></relativerisk><relativerisk><age>75</age><sex>0</sex><cat>4</cat><value>1.1743333</value></relativerisk><relativerisk><age>75</age><sex>0</sex><cat>5</cat><value>1.2507017</value></relativerisk><relativerisk><age>75</age><sex>0</sex><cat>6</cat><value>1.3381104</value></relativerisk><relativerisk><age>75</age><sex>0</sex><cat>7</cat><value>1.4384776</value></relativerisk><relativerisk><age>75</age><sex>0</sex><cat>8</cat><value>1.6861414</value></relativerisk><relativerisk><age>75</age><sex>1</sex><cat>0</cat><value>0.9553337</value></relativerisk><relativerisk><age>75</age><sex>1</sex><cat>1</cat><value>1.0</value></relativerisk><relativerisk><age>75</age><sex>1</sex><cat>2</cat><value>1.0539367</value></relativerisk><relativerisk><age>75</age><sex>1</sex><cat>3</cat><value>1.1190687</value></relativerisk><relativerisk><age>75</age><sex>1</sex><cat>4</cat><value>1.1952869</value></relativerisk><relativerisk><age>75</age><sex>1</sex><cat>5</cat><value>1.2837423</value></relativerisk><relativerisk><age>75</age><sex>1</sex><cat>6</cat><value>1.3864853</value></relativerisk><relativerisk><age>75</age><sex>1</sex><cat>7</cat><value>1.5063466</value></relativerisk><relativerisk><age>75</age><sex>1</sex><cat>8</cat><value>1.705248</value></relativerisk><relativerisk><age>76</age><sex>0</sex><cat>0</cat><value>0.9579062</value></relativerisk><relativerisk><age>76</age><sex>0</sex><cat>1</cat><value>1.0</value></relativerisk><relativerisk><age>76</age><sex>0</sex><cat>2</cat><value>1.0495429</value></relativerisk><relativerisk><age>76</age><sex>0</sex><cat>3</cat><value>1.1076158</value></relativerisk><relativerisk><age>76</age><sex>0</sex><cat>4</cat><value>1.1744415</value></relativerisk><relativerisk><age>76</age><sex>0</sex><cat>5</cat><value>1.2509217</value></relativerisk><relativerisk><age>76</age><sex>0</sex><cat>6</cat><value>1.3385073</value></relativerisk><relativerisk><age>76</age><sex>0</sex><cat>7</cat><value>1.4391406</value></relativerisk><relativerisk><age>76</age><sex>0</sex><cat>8</cat><value>1.687825</value></relativerisk><relativerisk><age>76</age><sex>1</sex><cat>0</cat><value>0.95478314</value></relativerisk><relativerisk><age>76</age><sex>1</sex><cat>1</cat><value>1.0</value></relativerisk><relativerisk><age>76</age><sex>1</sex><cat>2</cat><value>1.0546447</value></relativerisk><relativerisk><age>76</age><sex>1</sex><cat>3</cat><value>1.1206928</value></relativerisk><relativerisk><age>76</age><sex>1</sex><cat>4</cat><value>1.1980652</value></relativerisk><relativerisk><age>76</age><sex>1</sex><cat>5</cat><value>1.2879657</value></relativerisk><relativerisk><age>76</age><sex>1</sex><cat>6</cat><value>1.3925219</value></relativerisk><relativerisk><age>76</age><sex>1</sex><cat>7</cat><value>1.5146708</value></relativerisk><relativerisk><age>76</age><sex>1</sex><cat>8</cat><value>1.7178204</value></relativerisk><relativerisk><age>77</age><sex>0</sex><cat>0</cat><value>0.9579516</value></relativerisk><relativerisk><age>77</age><sex>0</sex><cat>1</cat><value>1.0</value></relativerisk><relativerisk><age>77</age><sex>0</sex><cat>2</cat><value>1.0495034</value></relativerisk><relativerisk><age>77</age><sex>0</sex><cat>3</cat><value>1.1075498</value></relativerisk><relativerisk><age>77</age><sex>0</sex><cat>4</cat><value>1.1743716</value></relativerisk><relativerisk><age>77</age><sex>0</sex><cat>5</cat><value>1.2508831</value></relativerisk><relativerisk><age>77</age><sex>0</sex><cat>6</cat><value>1.3385509</value></relativerisk><relativerisk><age>77</age><sex>0</sex><cat>7</cat><value>1.4393406</value></relativerisk><relativerisk><age>77</age><sex>0</sex><cat>8</cat><value>1.6887709</value></relativerisk><relativerisk><age>77</age><sex>1</sex><cat>0</cat><value>0.9542764</value></relativerisk><relativerisk><age>77</age><sex>1</sex><cat>1</cat><value>1.0</value></relativerisk><relativerisk><age>77</age><sex>1</sex><cat>2</cat><value>1.0552988</value></relativerisk><relativerisk><age>77</age><sex>1</sex><cat>3</cat><value>1.122197</value></relativerisk><relativerisk><age>77</age><sex>1</sex><cat>4</cat><value>1.200645</value></relativerisk><relativerisk><age>77</age><sex>1</sex><cat>5</cat><value>1.2918983</value></relativerisk><relativerisk><age>77</age><sex>1</sex><cat>6</cat><value>1.3981599</value></relativerisk><relativerisk><age>77</age><sex>1</sex><cat>7</cat><value>1.5224706</value></relativerisk><relativerisk><age>77</age><sex>1</sex><cat>8</cat><value>1.729662</value></relativerisk><relativerisk><age>78</age><sex>0</sex><cat>0</cat><value>0.95803624</value></relativerisk><relativerisk><age>78</age><sex>0</sex><cat>1</cat><value>1.0</value></relativerisk><relativerisk><age>78</age><sex>0</sex><cat>2</cat><value>1.0494169</value></relativerisk><relativerisk><age>78</age><sex>0</sex><cat>3</cat><value>1.1073805</value></relativerisk><relativerisk><age>78</age><sex>0</sex><cat>4</cat><value>1.1741327</value></relativerisk><relativerisk><age>78</age><sex>0</sex><cat>5</cat><value>1.2505988</value></relativerisk><relativerisk><age>78</age><sex>0</sex><cat>6</cat><value>1.3382604</value></relativerisk><relativerisk><age>78</age><sex>0</sex><cat>7</cat><value>1.4391037</value></relativerisk><relativerisk><age>78</age><sex>0</sex><cat>8</cat><value>1.6890255</value></relativerisk><relativerisk><age>78</age><sex>1</sex><cat>0</cat><value>0.95381427</value></relativerisk><relativerisk><age>78</age><sex>1</sex><cat>1</cat><value>1.0</value></relativerisk><relativerisk><age>78</age><sex>1</sex><cat>2</cat><value>1.0558977</value></relativerisk><relativerisk><age>78</age><sex>1</sex><cat>3</cat><value>1.1235781</value></relativerisk><relativerisk><age>78</age><sex>1</sex><cat>4</cat><value>1.2030205</value></relativerisk><relativerisk><age>78</age><sex>1</sex><cat>5</cat><value>1.2955307</value></relativerisk><relativerisk><age>78</age><sex>1</sex><cat>6</cat><value>1.4033848</value></relativerisk><relativerisk><age>78</age><sex>1</sex><cat>7</cat><value>1.5297245</value></relativerisk><relativerisk><age>78</age><sex>1</sex><cat>8</cat><value>1.7407382</value></relativerisk><relativerisk><age>79</age><sex>0</sex><cat>0</cat><value>0.95815814</value></relativerisk><relativerisk><age>79</age><sex>0</sex><cat>1</cat><value>1.0</value></relativerisk><relativerisk><age>79</age><sex>0</sex><cat>2</cat><value>1.049286</value></relativerisk><relativerisk><age>79</age><sex>0</sex><cat>3</cat><value>1.1071141</value></relativerisk><relativerisk><age>79</age><sex>0</sex><cat>4</cat><value>1.1737353</value></relativerisk><relativerisk><age>79</age><sex>0</sex><cat>5</cat><value>1.250085</value></relativerisk><relativerisk><age>79</age><sex>0</sex><cat>6</cat><value>1.3376586</value></relativerisk><relativerisk><age>79</age><sex>0</sex><cat>7</cat><value>1.4384613</value></relativerisk><relativerisk><age>79</age><sex>0</sex><cat>8</cat><value>1.6886456</value></relativerisk><relativerisk><age>79</age><sex>1</sex><cat>0</cat><value>0.9533976</value></relativerisk><relativerisk><age>79</age><sex>1</sex><cat>1</cat><value>1.0</value></relativerisk><relativerisk><age>79</age><sex>1</sex><cat>2</cat><value>1.0564406</value></relativerisk><relativerisk><age>79</age><sex>1</sex><cat>3</cat><value>1.1248335</value></relativerisk><relativerisk><age>79</age><sex>1</sex><cat>4</cat><value>1.2051868</value></relativerisk><relativerisk><age>79</age><sex>1</sex><cat>5</cat><value>1.2988552</value></relativerisk><relativerisk><age>79</age><sex>1</sex><cat>6</cat><value>1.4081846</value></relativerisk><relativerisk><age>79</age><sex>1</sex><cat>7</cat><value>1.536415</value></relativerisk><relativerisk><age>79</age><sex>1</sex><cat>8</cat><value>1.7510194</value></relativerisk><relativerisk><age>80</age><sex>0</sex><cat>0</cat><value>0.95831466</value></relativerisk><relativerisk><age>80</age><sex>0</sex><cat>1</cat><value>1.0</value></relativerisk><relativerisk><age>80</age><sex>0</sex><cat>2</cat><value>1.0491139</value></relativerisk><relativerisk><age>80</age><sex>0</sex><cat>3</cat><value>1.1067578</value></relativerisk><relativerisk><age>80</age><sex>0</sex><cat>4</cat><value>1.1731917</value></relativerisk><relativerisk><age>80</age><sex>0</sex><cat>5</cat><value>1.2493607</value></relativerisk><relativerisk><age>80</age><sex>0</sex><cat>6</cat><value>1.3367726</value></relativerisk><relativerisk><age>80</age><sex>0</sex><cat>7</cat><value>1.4374508</value></relativerisk><relativerisk><age>80</age><sex>0</sex><cat>8</cat><value>1.6876986</value></relativerisk><relativerisk><age>80</age><sex>1</sex><cat>0</cat><value>0.9530268</value></relativerisk><relativerisk><age>80</age><sex>1</sex><cat>1</cat><value>1.0</value></relativerisk><relativerisk><age>80</age><sex>1</sex><cat>2</cat><value>1.0569265</value></relativerisk><relativerisk><age>80</age><sex>1</sex><cat>3</cat><value>1.1259612</value></relativerisk><relativerisk><age>80</age><sex>1</sex><cat>4</cat><value>1.2071406</value></relativerisk><relativerisk><age>80</age><sex>1</sex><cat>5</cat><value>1.3018655</value></relativerisk><relativerisk><age>80</age><sex>1</sex><cat>6</cat><value>1.41255</value></relativerisk><relativerisk><age>80</age><sex>1</sex><cat>7</cat><value>1.5425276</value></relativerisk><relativerisk><age>80</age><sex>1</sex><cat>8</cat><value>1.760481</value></relativerisk><relativerisk><age>81</age><sex>0</sex><cat>0</cat><value>0.9585029</value></relativerisk><relativerisk><age>81</age><sex>0</sex><cat>1</cat><value>1.0</value></relativerisk><relativerisk><age>81</age><sex>0</sex><cat>2</cat><value>1.0489043</value></relativerisk><relativerisk><age>81</age><sex>0</sex><cat>3</cat><value>1.1063203</value></relativerisk><relativerisk><age>81</age><sex>0</sex><cat>4</cat><value>1.1725166</value></relativerisk><relativerisk><age>81</age><sex>0</sex><cat>5</cat><value>1.2484478</value></relativerisk><relativerisk><age>81</age><sex>0</sex><cat>6</cat><value>1.3356338</value></relativerisk><relativerisk><age>81</age><sex>0</sex><cat>7</cat><value>1.4361153</value></relativerisk><relativerisk><age>81</age><sex>0</sex><cat>8</cat><value>1.6862632</value></relativerisk><relativerisk><age>81</age><sex>1</sex><cat>0</cat><value>0.9527021</value></relativerisk><relativerisk><age>81</age><sex>1</sex><cat>1</cat><value>1.0</value></relativerisk><relativerisk><age>81</age><sex>1</sex><cat>2</cat><value>1.0573549</value></relativerisk><relativerisk><age>81</age><sex>1</sex><cat>3</cat><value>1.12696</value></relativerisk><relativerisk><age>81</age><sex>1</sex><cat>4</cat><value>1.2088789</value></relativerisk><relativerisk><age>81</age><sex>1</sex><cat>5</cat><value>1.3045573</value></relativerisk><relativerisk><age>81</age><sex>1</sex><cat>6</cat><value>1.4164737</value></relativerisk><relativerisk><age>81</age><sex>1</sex><cat>7</cat><value>1.5480517</value></relativerisk><relativerisk><age>81</age><sex>1</sex><cat>8</cat><value>1.7691046</value></relativerisk><relativerisk><age>82</age><sex>0</sex><cat>0</cat><value>0.9587197</value></relativerisk><relativerisk><age>82</age><sex>0</sex><cat>1</cat><value>1.0</value></relativerisk><relativerisk><age>82</age><sex>0</sex><cat>2</cat><value>1.0486616</value></relativerisk><relativerisk><age>82</age><sex>0</sex><cat>3</cat><value>1.105811</value></relativerisk><relativerisk><age>82</age><sex>0</sex><cat>4</cat><value>1.1717263</value></relativerisk><relativerisk><age>82</age><sex>0</sex><cat>5</cat><value>1.2473713</value></relativerisk><relativerisk><age>82</age><sex>0</sex><cat>6</cat><value>1.334278</value></relativerisk><relativerisk><age>82</age><sex>0</sex><cat>7</cat><value>1.4345046</value></relativerisk><relativerisk><age>82</age><sex>0</sex><cat>8</cat><value>1.6844295</value></relativerisk><relativerisk><age>82</age><sex>1</sex><cat>0</cat><value>0.9524237</value></relativerisk><relativerisk><age>82</age><sex>1</sex><cat>1</cat><value>1.0</value></relativerisk><relativerisk><age>82</age><sex>1</sex><cat>2</cat><value>1.0577258</value></relativerisk><relativerisk><age>82</age><sex>1</sex><cat>3</cat><value>1.1278293</value></relativerisk><relativerisk><age>82</age><sex>1</sex><cat>4</cat><value>1.2104007</value></relativerisk><relativerisk><age>82</age><sex>1</sex><cat>5</cat><value>1.3069283</value></relativerisk><relativerisk><age>82</age><sex>1</sex><cat>6</cat><value>1.4199518</value></relativerisk><relativerisk><age>82</age><sex>1</sex><cat>7</cat><value>1.5529807</value></relativerisk><relativerisk><age>82</age><sex>1</sex><cat>8</cat><value>1.7768778</value></relativerisk><relativerisk><age>83</age><sex>0</sex><cat>0</cat><value>0.9589611</value></relativerisk><relativerisk><age>83</age><sex>0</sex><cat>1</cat><value>1.0</value></relativerisk><relativerisk><age>83</age><sex>0</sex><cat>2</cat><value>1.0483904</value></relativerisk><relativerisk><age>83</age><sex>0</sex><cat>3</cat><value>1.105241</value></relativerisk><relativerisk><age>83</age><sex>0</sex><cat>4</cat><value>1.1708397</value></relativerisk><relativerisk><age>83</age><sex>0</sex><cat>5</cat><value>1.2461598</value></relativerisk><relativerisk><age>83</age><sex>0</sex><cat>6</cat><value>1.3327459</value></relativerisk><relativerisk><age>83</age><sex>0</sex><cat>7</cat><value>1.4326748</value></relativerisk><relativerisk><age>83</age><sex>0</sex><cat>8</cat><value>1.6823002</value></relativerisk><relativerisk><age>83</age><sex>1</sex><cat>0</cat><value>0.9521914</value></relativerisk><relativerisk><age>83</age><sex>1</sex><cat>1</cat><value>1.0</value></relativerisk><relativerisk><age>83</age><sex>1</sex><cat>2</cat><value>1.0580392</value></relativerisk><relativerisk><age>83</age><sex>1</sex><cat>3</cat><value>1.128569</value></relativerisk><relativerisk><age>83</age><sex>1</sex><cat>4</cat><value>1.2117058</value></relativerisk><relativerisk><age>83</age><sex>1</sex><cat>5</cat><value>1.3089778</value></relativerisk><relativerisk><age>83</age><sex>1</sex><cat>6</cat><value>1.422983</value></relativerisk><relativerisk><age>83</age><sex>1</sex><cat>7</cat><value>1.5573119</value></relativerisk><relativerisk><age>83</age><sex>1</sex><cat>8</cat><value>1.7837948</value></relativerisk><relativerisk><age>84</age><sex>0</sex><cat>0</cat><value>0.9592231</value></relativerisk><relativerisk><age>84</age><sex>0</sex><cat>1</cat><value>1.0</value></relativerisk><relativerisk><age>84</age><sex>0</sex><cat>2</cat><value>1.0480961</value></relativerisk><relativerisk><age>84</age><sex>0</sex><cat>3</cat><value>1.1046224</value></relativerisk><relativerisk><age>84</age><sex>0</sex><cat>4</cat><value>1.1698773</value></relativerisk><relativerisk><age>84</age><sex>0</sex><cat>5</cat><value>1.2448448</value></relativerisk><relativerisk><age>84</age><sex>0</sex><cat>6</cat><value>1.331083</value></relativerisk><relativerisk><age>84</age><sex>0</sex><cat>7</cat><value>1.4306887</value></relativerisk><relativerisk><age>84</age><sex>0</sex><cat>8</cat><value>1.6799909</value></relativerisk><relativerisk><age>84</age><sex>1</sex><cat>0</cat><value>0.95200485</value></relativerisk><relativerisk><age>84</age><sex>1</sex><cat>1</cat><value>1.0</value></relativerisk><relativerisk><age>84</age><sex>1</sex><cat>2</cat><value>1.0582954</value></relativerisk><relativerisk><age>84</age><sex>1</sex><cat>3</cat><value>1.1291802</value></relativerisk><relativerisk><age>84</age><sex>1</sex><cat>4</cat><value>1.2127956</value></relativerisk><relativerisk><age>84</age><sex>1</sex><cat>5</cat><value>1.3107078</value></relativerisk><relativerisk><age>84</age><sex>1</sex><cat>6</cat><value>1.4255693</value></relativerisk><relativerisk><age>84</age><sex>1</sex><cat>7</cat><value>1.5610474</value></relativerisk><relativerisk><age>84</age><sex>1</sex><cat>8</cat><value>1.7898566</value></relativerisk><relativerisk><age>85</age><sex>0</sex><cat>0</cat><value>0.95950097</value></relativerisk><relativerisk><age>85</age><sex>0</sex><cat>1</cat><value>1.0</value></relativerisk><relativerisk><age>85</age><sex>0</sex><cat>2</cat><value>1.0477846</value></relativerisk><relativerisk><age>85</age><sex>0</sex><cat>3</cat><value>1.1039687</value></relativerisk><relativerisk><age>85</age><sex>0</sex><cat>4</cat><value>1.1688626</value></relativerisk><relativerisk><age>85</age><sex>0</sex><cat>5</cat><value>1.243462</value></relativerisk><relativerisk><age>85</age><sex>0</sex><cat>6</cat><value>1.3293402</value></relativerisk><relativerisk><age>85</age><sex>0</sex><cat>7</cat><value>1.428617</value></relativerisk><relativerisk><age>85</age><sex>0</sex><cat>8</cat><value>1.6776313</value></relativerisk><relativerisk><age>85</age><sex>1</sex><cat>0</cat><value>0.95186347</value></relativerisk><relativerisk><age>85</age><sex>1</sex><cat>1</cat><value>1.0</value></relativerisk><relativerisk><age>85</age><sex>1</sex><cat>2</cat><value>1.0584952</value></relativerisk><relativerisk><age>85</age><sex>1</sex><cat>3</cat><value>1.1296644</value></relativerisk><relativerisk><age>85</age><sex>1</sex><cat>4</cat><value>1.2136726</value></relativerisk><relativerisk><age>85</age><sex>1</sex><cat>5</cat><value>1.3121219</value></relativerisk><relativerisk><age>85</age><sex>1</sex><cat>6</cat><value>1.4277155</value></relativerisk><relativerisk><age>85</age><sex>1</sex><cat>7</cat><value>1.5641935</value></relativerisk><relativerisk><age>85</age><sex>1</sex><cat>8</cat><value>1.7950714</value></relativerisk><relativerisk><age>86</age><sex>0</sex><cat>0</cat><value>0.95978963</value></relativerisk><relativerisk><age>86</age><sex>0</sex><cat>1</cat><value>1.0</value></relativerisk><relativerisk><age>86</age><sex>0</sex><cat>2</cat><value>1.0474626</value></relativerisk><relativerisk><age>86</age><sex>0</sex><cat>3</cat><value>1.1032953</value></relativerisk><relativerisk><age>86</age><sex>0</sex><cat>4</cat><value>1.1678214</value></relativerisk><relativerisk><age>86</age><sex>0</sex><cat>5</cat><value>1.2420504</value></relativerisk><relativerisk><age>86</age><sex>0</sex><cat>6</cat><value>1.327574</value></relativerisk><relativerisk><age>86</age><sex>0</sex><cat>7</cat><value>1.4265379</value></relativerisk><relativerisk><age>86</age><sex>0</sex><cat>8</cat><value>1.675367</value></relativerisk><relativerisk><age>86</age><sex>1</sex><cat>0</cat><value>0.9517664</value></relativerisk><relativerisk><age>86</age><sex>1</sex><cat>1</cat><value>1.0</value></relativerisk><relativerisk><age>86</age><sex>1</sex><cat>2</cat><value>1.0586396</value></relativerisk><relativerisk><age>86</age><sex>1</sex><cat>3</cat><value>1.130024</value></relativerisk><relativerisk><age>86</age><sex>1</sex><cat>4</cat><value>1.2143409</value></relativerisk><relativerisk><age>86</age><sex>1</sex><cat>5</cat><value>1.3132259</value></relativerisk><relativerisk><age>86</age><sex>1</sex><cat>6</cat><value>1.42943</value></relativerisk><relativerisk><age>86</age><sex>1</sex><cat>7</cat><value>1.5667614</value></relativerisk><relativerisk><age>86</age><sex>1</sex><cat>8</cat><value>1.7994553</value></relativerisk><relativerisk><age>87</age><sex>0</sex><cat>0</cat><value>0.9600833</value></relativerisk><relativerisk><age>87</age><sex>0</sex><cat>1</cat><value>1.0</value></relativerisk><relativerisk><age>87</age><sex>0</sex><cat>2</cat><value>1.0471373</value></relativerisk><relativerisk><age>87</age><sex>0</sex><cat>3</cat><value>1.1026186</value></relativerisk><relativerisk><age>87</age><sex>0</sex><cat>4</cat><value>1.166782</value></relativerisk><relativerisk><age>87</age><sex>0</sex><cat>5</cat><value>1.2406539</value></relativerisk><relativerisk><age>87</age><sex>0</sex><cat>6</cat><value>1.325847</value></relativerisk><relativerisk><age>87</age><sex>0</sex><cat>7</cat><value>1.4245387</value></relativerisk><relativerisk><age>87</age><sex>0</sex><cat>8</cat><value>1.6733606</value></relativerisk><relativerisk><age>87</age><sex>1</sex><cat>0</cat><value>0.9517125</value></relativerisk><relativerisk><age>87</age><sex>1</sex><cat>1</cat><value>1.0</value></relativerisk><relativerisk><age>87</age><sex>1</sex><cat>2</cat><value>1.0587302</value></relativerisk><relativerisk><age>87</age><sex>1</sex><cat>3</cat><value>1.130262</value></relativerisk><relativerisk><age>87</age><sex>1</sex><cat>4</cat><value>1.2148058</value></relativerisk><relativerisk><age>87</age><sex>1</sex><cat>5</cat><value>1.3140281</value></relativerisk><relativerisk><age>87</age><sex>1</sex><cat>6</cat><value>1.4307245</value></relativerisk><relativerisk><age>87</age><sex>1</sex><cat>7</cat><value>1.5687667</value></relativerisk><relativerisk><age>87</age><sex>1</sex><cat>8</cat><value>1.8030318</value></relativerisk><relativerisk><age>88</age><sex>0</sex><cat>0</cat><value>0.9603757</value></relativerisk><relativerisk><age>88</age><sex>0</sex><cat>1</cat><value>1.0</value></relativerisk><relativerisk><age>88</age><sex>0</sex><cat>2</cat><value>1.0468168</value></relativerisk><relativerisk><age>88</age><sex>0</sex><cat>3</cat><value>1.101957</value></relativerisk><relativerisk><age>88</age><sex>0</sex><cat>4</cat><value>1.1657764</value></relativerisk><relativerisk><age>88</age><sex>0</sex><cat>5</cat><value>1.2393206</value></relativerisk><relativerisk><age>88</age><sex>0</sex><cat>6</cat><value>1.3242291</value></relativerisk><relativerisk><age>88</age><sex>0</sex><cat>7</cat><value>1.4227166</value></relativerisk><relativerisk><age>88</age><sex>0</sex><cat>8</cat><value>1.6717943</value></relativerisk><relativerisk><age>88</age><sex>1</sex><cat>0</cat><value>0.9517005</value></relativerisk><relativerisk><age>88</age><sex>1</sex><cat>1</cat><value>1.0</value></relativerisk><relativerisk><age>88</age><sex>1</sex><cat>2</cat><value>1.0587685</value></relativerisk><relativerisk><age>88</age><sex>1</sex><cat>3</cat><value>1.1303827</value></relativerisk><relativerisk><age>88</age><sex>1</sex><cat>4</cat><value>1.2150743</value></relativerisk><relativerisk><age>88</age><sex>1</sex><cat>5</cat><value>1.3145391</value></relativerisk><relativerisk><age>88</age><sex>1</sex><cat>6</cat><value>1.4316139</value></relativerisk><relativerisk><age>88</age><sex>1</sex><cat>7</cat><value>1.5702306</value></relativerisk><relativerisk><age>88</age><sex>1</sex><cat>8</cat><value>1.8058325</value></relativerisk><relativerisk><age>89</age><sex>0</sex><cat>0</cat><value>0.96066</value></relativerisk><relativerisk><age>89</age><sex>0</sex><cat>1</cat><value>1.0</value></relativerisk><relativerisk><age>89</age><sex>0</sex><cat>2</cat><value>1.0465101</value></relativerisk><relativerisk><age>89</age><sex>0</sex><cat>3</cat><value>1.101331</value></relativerisk><relativerisk><age>89</age><sex>0</sex><cat>4</cat><value>1.1648391</value></relativerisk><relativerisk><age>89</age><sex>0</sex><cat>5</cat><value>1.2381042</value></relativerisk><relativerisk><age>89</age><sex>0</sex><cat>6</cat><value>1.3227973</value></relativerisk><relativerisk><age>89</age><sex>0</sex><cat>7</cat><value>1.4211793</value></relativerisk><relativerisk><age>89</age><sex>0</sex><cat>8</cat><value>1.6708729</value></relativerisk><relativerisk><age>89</age><sex>1</sex><cat>0</cat><value>0.9517289</value></relativerisk><relativerisk><age>89</age><sex>1</sex><cat>1</cat><value>1.0</value></relativerisk><relativerisk><age>89</age><sex>1</sex><cat>2</cat><value>1.0587567</value></relativerisk><relativerisk><age>89</age><sex>1</sex><cat>3</cat><value>1.1303908</value></relativerisk><relativerisk><age>89</age><sex>1</sex><cat>4</cat><value>1.2151548</value></relativerisk><relativerisk><age>89</age><sex>1</sex><cat>5</cat><value>1.3147715</value></relativerisk><relativerisk><age>89</age><sex>1</sex><cat>6</cat><value>1.4321171</value></relativerisk><relativerisk><age>89</age><sex>1</sex><cat>7</cat><value>1.571179</value></relativerisk><relativerisk><age>89</age><sex>1</sex><cat>8</cat><value>1.8078973</value></relativerisk><relativerisk><age>90</age><sex>0</sex><cat>0</cat><value>0.96092844</value></relativerisk><relativerisk><age>90</age><sex>0</sex><cat>1</cat><value>1.0</value></relativerisk><relativerisk><age>90</age><sex>0</sex><cat>2</cat><value>1.0462269</value></relativerisk><relativerisk><age>90</age><sex>0</sex><cat>3</cat><value>1.1007628</value></relativerisk><relativerisk><age>90</age><sex>0</sex><cat>4</cat><value>1.1640091</value></relativerisk><relativerisk><age>90</age><sex>0</sex><cat>5</cat><value>1.237064</value></relativerisk><relativerisk><age>90</age><sex>0</sex><cat>6</cat><value>1.3216377</value></relativerisk><relativerisk><age>90</age><sex>0</sex><cat>7</cat><value>1.4200474</value></relativerisk><relativerisk><age>90</age><sex>0</sex><cat>8</cat><value>1.6708268</value></relativerisk><relativerisk><age>90</age><sex>1</sex><cat>0</cat><value>0.95179564</value></relativerisk><relativerisk><age>90</age><sex>1</sex><cat>1</cat><value>1.0</value></relativerisk><relativerisk><age>90</age><sex>1</sex><cat>2</cat><value>1.0586972</value></relativerisk><relativerisk><age>90</age><sex>1</sex><cat>3</cat><value>1.1302919</value></relativerisk><relativerisk><age>90</age><sex>1</sex><cat>4</cat><value>1.215057</value></relativerisk><relativerisk><age>90</age><sex>1</sex><cat>5</cat><value>1.3147411</value></relativerisk><relativerisk><age>90</age><sex>1</sex><cat>6</cat><value>1.4322562</value></relativerisk><relativerisk><age>90</age><sex>1</sex><cat>7</cat><value>1.5716431</value></relativerisk><relativerisk><age>90</age><sex>1</sex><cat>8</cat><value>1.8092747</value></relativerisk><relativerisk><age>91</age><sex>0</sex><cat>0</cat><value>0.96117276</value></relativerisk><relativerisk><age>91</age><sex>0</sex><cat>1</cat><value>1.0</value></relativerisk><relativerisk><age>91</age><sex>0</sex><cat>2</cat><value>1.045978</value></relativerisk><relativerisk><age>91</age><sex>0</sex><cat>3</cat><value>1.1002775</value></relativerisk><relativerisk><age>91</age><sex>0</sex><cat>4</cat><value>1.1633289</value></relativerisk><relativerisk><age>91</age><sex>0</sex><cat>5</cat><value>1.2362655</value></relativerisk><relativerisk><age>91</age><sex>0</sex><cat>6</cat><value>1.3208458</value></relativerisk><relativerisk><age>91</age><sex>0</sex><cat>7</cat><value>1.4194555</value></relativerisk><relativerisk><age>91</age><sex>0</sex><cat>8</cat><value>1.6719165</value></relativerisk><relativerisk><age>91</age><sex>1</sex><cat>0</cat><value>0.95189875</value></relativerisk><relativerisk><age>91</age><sex>1</sex><cat>1</cat><value>1.0</value></relativerisk><relativerisk><age>91</age><sex>1</sex><cat>2</cat><value>1.0585928</value></relativerisk><relativerisk><age>91</age><sex>1</sex><cat>3</cat><value>1.1300927</value></relativerisk><relativerisk><age>91</age><sex>1</sex><cat>4</cat><value>1.2147926</value></relativerisk><relativerisk><age>91</age><sex>1</sex><cat>5</cat><value>1.3144654</value></relativerisk><relativerisk><age>91</age><sex>1</sex><cat>6</cat><value>1.4320574</value></relativerisk><relativerisk><age>91</age><sex>1</sex><cat>7</cat><value>1.5716596</value></relativerisk><relativerisk><age>91</age><sex>1</sex><cat>8</cat><value>1.8100215</value></relativerisk><relativerisk><age>92</age><sex>0</sex><cat>0</cat><value>0.9613837</value></relativerisk><relativerisk><age>92</age><sex>0</sex><cat>1</cat><value>1.0</value></relativerisk><relativerisk><age>92</age><sex>0</sex><cat>2</cat><value>1.0457752</value></relativerisk><relativerisk><age>92</age><sex>0</sex><cat>3</cat><value>1.0999024</value></relativerisk><relativerisk><age>92</age><sex>0</sex><cat>4</cat><value>1.162846</value></relativerisk><relativerisk><age>92</age><sex>0</sex><cat>5</cat><value>1.2357823</value></relativerisk><relativerisk><age>92</age><sex>0</sex><cat>6</cat><value>1.3205284</value></relativerisk><relativerisk><age>92</age><sex>0</sex><cat>7</cat><value>1.4195542</value></relativerisk><relativerisk><age>92</age><sex>0</sex><cat>8</cat><value>1.6744376</value></relativerisk><relativerisk><age>92</age><sex>1</sex><cat>0</cat><value>0.9520358</value></relativerisk><relativerisk><age>92</age><sex>1</sex><cat>1</cat><value>1.0</value></relativerisk><relativerisk><age>92</age><sex>1</sex><cat>2</cat><value>1.0584469</value></relativerisk><relativerisk><age>92</age><sex>1</sex><cat>3</cat><value>1.1298008</value></relativerisk><relativerisk><age>92</age><sex>1</sex><cat>4</cat><value>1.2143748</value></relativerisk><relativerisk><age>92</age><sex>1</sex><cat>5</cat><value>1.3139648</value></relativerisk><relativerisk><age>92</age><sex>1</sex><cat>6</cat><value>1.4315503</value></relativerisk><relativerisk><age>92</age><sex>1</sex><cat>7</cat><value>1.5712706</value></relativerisk><relativerisk><age>92</age><sex>1</sex><cat>8</cat><value>1.8102041</value></relativerisk><relativerisk><age>93</age><sex>0</sex><cat>0</cat><value>0.96155125</value></relativerisk><relativerisk><age>93</age><sex>0</sex><cat>1</cat><value>1.0</value></relativerisk><relativerisk><age>93</age><sex>0</sex><cat>2</cat><value>1.0456316</value></relativerisk><relativerisk><age>93</age><sex>0</sex><cat>3</cat><value>1.0996675</value></relativerisk><relativerisk><age>93</age><sex>0</sex><cat>4</cat><value>1.1626127</value></relativerisk><relativerisk><age>93</age><sex>0</sex><cat>5</cat><value>1.2356952</value></relativerisk><relativerisk><age>93</age><sex>0</sex><cat>6</cat><value>1.3208046</value></relativerisk><relativerisk><age>93</age><sex>0</sex><cat>7</cat><value>1.420513</value></relativerisk><relativerisk><age>93</age><sex>0</sex><cat>8</cat><value>1.6787269</value></relativerisk><relativerisk><age>93</age><sex>1</sex><cat>0</cat><value>0.95220405</value></relativerisk><relativerisk><age>93</age><sex>1</sex><cat>1</cat><value>1.0</value></relativerisk><relativerisk><age>93</age><sex>1</sex><cat>2</cat><value>1.0582628</value></relativerisk><relativerisk><age>93</age><sex>1</sex><cat>3</cat><value>1.1294246</value></relativerisk><relativerisk><age>93</age><sex>1</sex><cat>4</cat><value>1.2138182</value></relativerisk><relativerisk><age>93</age><sex>1</sex><cat>5</cat><value>1.3132626</value></relativerisk><relativerisk><age>93</age><sex>1</sex><cat>6</cat><value>1.4307688</value></relativerisk><relativerisk><age>93</age><sex>1</sex><cat>7</cat><value>1.570524</value></relativerisk><relativerisk><age>93</age><sex>1</sex><cat>8</cat><value>1.8098978</value></relativerisk><relativerisk><age>94</age><sex>0</sex><cat>0</cat><value>0.96166426</value></relativerisk><relativerisk><age>94</age><sex>0</sex><cat>1</cat><value>1.0</value></relativerisk><relativerisk><age>94</age><sex>0</sex><cat>2</cat><value>1.0455619</value></relativerisk><relativerisk><age>94</age><sex>0</sex><cat>3</cat><value>1.0996065</value></relativerisk><relativerisk><age>94</age><sex>0</sex><cat>4</cat><value>1.1626871</value></relativerisk><relativerisk><age>94</age><sex>0</sex><cat>5</cat><value>1.236095</value></relativerisk><relativerisk><age>94</age><sex>0</sex><cat>6</cat><value>1.3218074</value></relativerisk><relativerisk><age>94</age><sex>0</sex><cat>7</cat><value>1.4225218</value></relativerisk><relativerisk><age>94</age><sex>0</sex><cat>8</cat><value>1.6851684</value></relativerisk><relativerisk><age>94</age><sex>1</sex><cat>0</cat><value>0.95240045</value></relativerisk><relativerisk><age>94</age><sex>1</sex><cat>1</cat><value>1.0</value></relativerisk><relativerisk><age>94</age><sex>1</sex><cat>2</cat><value>1.0580448</value></relativerisk><relativerisk><age>94</age><sex>1</sex><cat>3</cat><value>1.1289735</value></relativerisk><relativerisk><age>94</age><sex>1</sex><cat>4</cat><value>1.2131394</value></relativerisk><relativerisk><age>94</age><sex>1</sex><cat>5</cat><value>1.3123845</value></relativerisk><relativerisk><age>94</age><sex>1</sex><cat>6</cat><value>1.429751</value></relativerisk><relativerisk><age>94</age><sex>1</sex><cat>7</cat><value>1.5694735</value></relativerisk><relativerisk><age>94</age><sex>1</sex><cat>8</cat><value>1.8091877</value></relativerisk><relativerisk><age>95</age><sex>0</sex><cat>0</cat><value>0.96171075</value></relativerisk><relativerisk><age>95</age><sex>0</sex><cat>1</cat><value>1.0</value></relativerisk><relativerisk><age>95</age><sex>0</sex><cat>2</cat><value>1.0455816</value></relativerisk><relativerisk><age>95</age><sex>0</sex><cat>3</cat><value>1.0997559</value></relativerisk><relativerisk><age>95</age><sex>0</sex><cat>4</cat><value>1.1631334</value></relativerisk><relativerisk><age>95</age><sex>0</sex><cat>5</cat><value>1.2370819</value></relativerisk><relativerisk><age>95</age><sex>0</sex><cat>6</cat><value>1.3236855</value></relativerisk><relativerisk><age>95</age><sex>0</sex><cat>7</cat><value>1.4257944</value></relativerisk><relativerisk><age>95</age><sex>0</sex><cat>8</cat><value>1.6942014</value></relativerisk><relativerisk><age>95</age><sex>1</sex><cat>0</cat><value>0.9526217</value></relativerisk><relativerisk><age>95</age><sex>1</sex><cat>1</cat><value>1.0</value></relativerisk><relativerisk><age>95</age><sex>1</sex><cat>2</cat><value>1.0577972</value></relativerisk><relativerisk><age>95</age><sex>1</sex><cat>3</cat><value>1.128458</value></relativerisk><relativerisk><age>95</age><sex>1</sex><cat>4</cat><value>1.212357</value></relativerisk><relativerisk><age>95</age><sex>1</sex><cat>5</cat><value>1.3113592</value></relativerisk><relativerisk><age>95</age><sex>1</sex><cat>6</cat><value>1.4285389</value></relativerisk><relativerisk><age>95</age><sex>1</sex><cat>7</cat><value>1.5681794</value></relativerisk><relativerisk><age>95</age><sex>1</sex><cat>8</cat><value>1.8081691</value></relativerisk></relrisksfromriskfactor_categorical4p>
