# Supplementary material for: Identification of differences in health impact modelling of salt reduction
Source: PLoS One. 2017 Nov 28;12(11):e0186760. doi: 10.1371/journal.pone.0186760 (PMC5705127; doi:10.1371/journal.pone.0186760)
Supplement: S6 Data — (ZIP) [file pone.0186760.s006.zip › RRframe/Simulations/RR_frame/parameters/relativeRisk_1_0_IHD.xml]

<?xml version="1.0" encoding="UTF-8" standalone="no"?><relrisksfromriskfactor_categorical4p><relativerisk><age>0</age><sex>0</sex><cat>0</cat><value>0.9832155</value></relativerisk><relativerisk><age>0</age><sex>0</sex><cat>1</cat><value>1.0</value></relativerisk><relativerisk><age>0</age><sex>0</sex><cat>2</cat><value>1.0191679</value></relativerisk><relativerisk><age>0</age><sex>0</sex><cat>3</cat><value>1.0408144</value></relativerisk><relativerisk><age>0</age><sex>0</sex><cat>4</cat><value>1.0647216</value></relativerisk><relativerisk><age>0</age><sex>0</sex><cat>5</cat><value>1.0908961</value></relativerisk><relativerisk><age>0</age><sex>0</sex><cat>6</cat><value>1.1194743</value></relativerisk><relativerisk><age>0</age><sex>0</sex><cat>7</cat><value>1.1506673</value></relativerisk><relativerisk><age>0</age><sex>0</sex><cat>8</cat><value>1.2208691</value></relativerisk><relativerisk><age>0</age><sex>1</sex><cat>0</cat><value>0.9916314</value></relativerisk><relativerisk><age>0</age><sex>1</sex><cat>1</cat><value>1.0</value></relativerisk><relativerisk><age>0</age><sex>1</sex><cat>2</cat><value>1.0098083</value></relativerisk><relativerisk><age>0</age><sex>1</sex><cat>3</cat><value>1.0208694</value></relativerisk><relativerisk><age>0</age><sex>1</sex><cat>4</cat><value>1.0330231</value></relativerisk><relativerisk><age>0</age><sex>1</sex><cat>5</cat><value>1.0462668</value></relativerisk><relativerisk><age>0</age><sex>1</sex><cat>6</cat><value>1.060666</value></relativerisk><relativerisk><age>0</age><sex>1</sex><cat>7</cat><value>1.0763227</value></relativerisk><relativerisk><age>0</age><sex>1</sex><cat>8</cat><value>1.1060658</value></relativerisk><relativerisk><age>1</age><sex>0</sex><cat>0</cat><value>0.9832155</value></relativerisk><relativerisk><age>1</age><sex>0</sex><cat>1</cat><value>1.0</value></relativerisk><relativerisk><age>1</age><sex>0</sex><cat>2</cat><value>1.0191679</value></relativerisk><relativerisk><age>1</age><sex>0</sex><cat>3</cat><value>1.0408144</value></relativerisk><relativerisk><age>1</age><sex>0</sex><cat>4</cat><value>1.0647216</value></relativerisk><relativerisk><age>1</age><sex>0</sex><cat>5</cat><value>1.0908961</value></relativerisk><relativerisk><age>1</age><sex>0</sex><cat>6</cat><value>1.1194743</value></relativerisk><relativerisk><age>1</age><sex>0</sex><cat>7</cat><value>1.1506673</value></relativerisk><relativerisk><age>1</age><sex>0</sex><cat>8</cat><value>1.2208691</value></relativerisk><relativerisk><age>1</age><sex>1</sex><cat>0</cat><value>0.9916314</value></relativerisk><relativerisk><age>1</age><sex>1</sex><cat>1</cat><value>1.0</value></relativerisk><relativerisk><age>1</age><sex>1</sex><cat>2</cat><value>1.0098083</value></relativerisk><relativerisk><age>1</age><sex>1</sex><cat>3</cat><value>1.0208694</value></relativerisk><relativerisk><age>1</age><sex>1</sex><cat>4</cat><value>1.0330231</value></relativerisk><relativerisk><age>1</age><sex>1</sex><cat>5</cat><value>1.0462668</value></relativerisk><relativerisk><age>1</age><sex>1</sex><cat>6</cat><value>1.060666</value></relativerisk><relativerisk><age>1</age><sex>1</sex><cat>7</cat><value>1.0763227</value></relativerisk><relativerisk><age>1</age><sex>1</sex><cat>8</cat><value>1.1060658</value></relativerisk><relativerisk><age>2</age><sex>0</sex><cat>0</cat><value>0.9832155</value></relativerisk><relativerisk><age>2</age><sex>0</sex><cat>1</cat><value>1.0</value></relativerisk><relativerisk><age>2</age><sex>0</sex><cat>2</cat><value>1.0191679</value></relativerisk><relativerisk><age>2</age><sex>0</sex><cat>3</cat><value>1.0408144</value></relativerisk><relativerisk><age>2</age><sex>0</sex><cat>4</cat><value>1.0647216</value></relativerisk><relativerisk><age>2</age><sex>0</sex><cat>5</cat><value>1.0908961</value></relativerisk><relativerisk><age>2</age><sex>0</sex><cat>6</cat><value>1.1194743</value></relativerisk><relativerisk><age>2</age><sex>0</sex><cat>7</cat><value>1.1506673</value></relativerisk><relativerisk><age>2</age><sex>0</sex><cat>8</cat><value>1.2208691</value></relativerisk><relativerisk><age>2</age><sex>1</sex><cat>0</cat><value>0.9916314</value></relativerisk><relativerisk><age>2</age><sex>1</sex><cat>1</cat><value>1.0</value></relativerisk><relativerisk><age>2</age><sex>1</sex><cat>2</cat><value>1.0098083</value></relativerisk><relativerisk><age>2</age><sex>1</sex><cat>3</cat><value>1.0208694</value></relativerisk><relativerisk><age>2</age><sex>1</sex><cat>4</cat><value>1.0330231</value></relativerisk><relativerisk><age>2</age><sex>1</sex><cat>5</cat><value>1.0462668</value></relativerisk><relativerisk><age>2</age><sex>1</sex><cat>6</cat><value>1.060666</value></relativerisk><relativerisk><age>2</age><sex>1</sex><cat>7</cat><value>1.0763227</value></relativerisk><relativerisk><age>2</age><sex>1</sex><cat>8</cat><value>1.1060658</value></relativerisk><relativerisk><age>3</age><sex>0</sex><cat>0</cat><value>0.9832155</value></relativerisk><relativerisk><age>3</age><sex>0</sex><cat>1</cat><value>1.0</value></relativerisk><relativerisk><age>3</age><sex>0</sex><cat>2</cat><value>1.0191679</value></relativerisk><relativerisk><age>3</age><sex>0</sex><cat>3</cat><value>1.0408144</value></relativerisk><relativerisk><age>3</age><sex>0</sex><cat>4</cat><value>1.0647216</value></relativerisk><relativerisk><age>3</age><sex>0</sex><cat>5</cat><value>1.0908961</value></relativerisk><relativerisk><age>3</age><sex>0</sex><cat>6</cat><value>1.1194743</value></relativerisk><relativerisk><age>3</age><sex>0</sex><cat>7</cat><value>1.1506673</value></relativerisk><relativerisk><age>3</age><sex>0</sex><cat>8</cat><value>1.2208691</value></relativerisk><relativerisk><age>3</age><sex>1</sex><cat>0</cat><value>0.9916314</value></relativerisk><relativerisk><age>3</age><sex>1</sex><cat>1</cat><value>1.0</value></relativerisk><relativerisk><age>3</age><sex>1</sex><cat>2</cat><value>1.0098083</value></relativerisk><relativerisk><age>3</age><sex>1</sex><cat>3</cat><value>1.0208694</value></relativerisk><relativerisk><age>3</age><sex>1</sex><cat>4</cat><value>1.0330231</value></relativerisk><relativerisk><age>3</age><sex>1</sex><cat>5</cat><value>1.0462668</value></relativerisk><relativerisk><age>3</age><sex>1</sex><cat>6</cat><value>1.060666</value></relativerisk><relativerisk><age>3</age><sex>1</sex><cat>7</cat><value>1.0763227</value></relativerisk><relativerisk><age>3</age><sex>1</sex><cat>8</cat><value>1.1060658</value></relativerisk><relativerisk><age>4</age><sex>0</sex><cat>0</cat><value>0.9832155</value></relativerisk><relativerisk><age>4</age><sex>0</sex><cat>1</cat><value>1.0</value></relativerisk><relativerisk><age>4</age><sex>0</sex><cat>2</cat><value>1.0191679</value></relativerisk><relativerisk><age>4</age><sex>0</sex><cat>3</cat><value>1.0408144</value></relativerisk><relativerisk><age>4</age><sex>0</sex><cat>4</cat><value>1.0647216</value></relativerisk><relativerisk><age>4</age><sex>0</sex><cat>5</cat><value>1.0908961</value></relativerisk><relativerisk><age>4</age><sex>0</sex><cat>6</cat><value>1.1194743</value></relativerisk><relativerisk><age>4</age><sex>0</sex><cat>7</cat><value>1.1506673</value></relativerisk><relativerisk><age>4</age><sex>0</sex><cat>8</cat><value>1.2208691</value></relativerisk><relativerisk><age>4</age><sex>1</sex><cat>0</cat><value>0.9916314</value></relativerisk><relativerisk><age>4</age><sex>1</sex><cat>1</cat><value>1.0</value></relativerisk><relativerisk><age>4</age><sex>1</sex><cat>2</cat><value>1.0098083</value></relativerisk><relativerisk><age>4</age><sex>1</sex><cat>3</cat><value>1.0208694</value></relativerisk><relativerisk><age>4</age><sex>1</sex><cat>4</cat><value>1.0330231</value></relativerisk><relativerisk><age>4</age><sex>1</sex><cat>5</cat><value>1.0462668</value></relativerisk><relativerisk><age>4</age><sex>1</sex><cat>6</cat><value>1.060666</value></relativerisk><relativerisk><age>4</age><sex>1</sex><cat>7</cat><value>1.0763227</value></relativerisk><relativerisk><age>4</age><sex>1</sex><cat>8</cat><value>1.1060658</value></relativerisk><relativerisk><age>5</age><sex>0</sex><cat>0</cat><value>0.9832155</value></relativerisk><relativerisk><age>5</age><sex>0</sex><cat>1</cat><value>1.0</value></relativerisk><relativerisk><age>5</age><sex>0</sex><cat>2</cat><value>1.0191679</value></relativerisk><relativerisk><age>5</age><sex>0</sex><cat>3</cat><value>1.0408144</value></relativerisk><relativerisk><age>5</age><sex>0</sex><cat>4</cat><value>1.0647216</value></relativerisk><relativerisk><age>5</age><sex>0</sex><cat>5</cat><value>1.0908961</value></relativerisk><relativerisk><age>5</age><sex>0</sex><cat>6</cat><value>1.1194743</value></relativerisk><relativerisk><age>5</age><sex>0</sex><cat>7</cat><value>1.1506673</value></relativerisk><relativerisk><age>5</age><sex>0</sex><cat>8</cat><value>1.2208691</value></relativerisk><relativerisk><age>5</age><sex>1</sex><cat>0</cat><value>0.9916314</value></relativerisk><relativerisk><age>5</age><sex>1</sex><cat>1</cat><value>1.0</value></relativerisk><relativerisk><age>5</age><sex>1</sex><cat>2</cat><value>1.0098083</value></relativerisk><relativerisk><age>5</age><sex>1</sex><cat>3</cat><value>1.0208694</value></relativerisk><relativerisk><age>5</age><sex>1</sex><cat>4</cat><value>1.0330231</value></relativerisk><relativerisk><age>5</age><sex>1</sex><cat>5</cat><value>1.0462668</value></relativerisk><relativerisk><age>5</age><sex>1</sex><cat>6</cat><value>1.060666</value></relativerisk><relativerisk><age>5</age><sex>1</sex><cat>7</cat><value>1.0763227</value></relativerisk><relativerisk><age>5</age><sex>1</sex><cat>8</cat><value>1.1060658</value></relativerisk><relativerisk><age>6</age><sex>0</sex><cat>0</cat><value>0.9832155</value></relativerisk><relativerisk><age>6</age><sex>0</sex><cat>1</cat><value>1.0</value></relativerisk><relativerisk><age>6</age><sex>0</sex><cat>2</cat><value>1.0191679</value></relativerisk><relativerisk><age>6</age><sex>0</sex><cat>3</cat><value>1.0408144</value></relativerisk><relativerisk><age>6</age><sex>0</sex><cat>4</cat><value>1.0647216</value></relativerisk><relativerisk><age>6</age><sex>0</sex><cat>5</cat><value>1.0908961</value></relativerisk><relativerisk><age>6</age><sex>0</sex><cat>6</cat><value>1.1194743</value></relativerisk><relativerisk><age>6</age><sex>0</sex><cat>7</cat><value>1.1506673</value></relativerisk><relativerisk><age>6</age><sex>0</sex><cat>8</cat><value>1.2208691</value></relativerisk><relativerisk><age>6</age><sex>1</sex><cat>0</cat><value>0.9916314</value></relativerisk><relativerisk><age>6</age><sex>1</sex><cat>1</cat><value>1.0</value></relativerisk><relativerisk><age>6</age><sex>1</sex><cat>2</cat><value>1.0098083</value></relativerisk><relativerisk><age>6</age><sex>1</sex><cat>3</cat><value>1.0208694</value></relativerisk><relativerisk><age>6</age><sex>1</sex><cat>4</cat><value>1.0330231</value></relativerisk><relativerisk><age>6</age><sex>1</sex><cat>5</cat><value>1.0462668</value></relativerisk><relativerisk><age>6</age><sex>1</sex><cat>6</cat><value>1.060666</value></relativerisk><relativerisk><age>6</age><sex>1</sex><cat>7</cat><value>1.0763227</value></relativerisk><relativerisk><age>6</age><sex>1</sex><cat>8</cat><value>1.1060658</value></relativerisk><relativerisk><age>7</age><sex>0</sex><cat>0</cat><value>0.9832155</value></relativerisk><relativerisk><age>7</age><sex>0</sex><cat>1</cat><value>1.0</value></relativerisk><relativerisk><age>7</age><sex>0</sex><cat>2</cat><value>1.0191679</value></relativerisk><relativerisk><age>7</age><sex>0</sex><cat>3</cat><value>1.0408144</value></relativerisk><relativerisk><age>7</age><sex>0</sex><cat>4</cat><value>1.0647216</value></relativerisk><relativerisk><age>7</age><sex>0</sex><cat>5</cat><value>1.0908961</value></relativerisk><relativerisk><age>7</age><sex>0</sex><cat>6</cat><value>1.1194743</value></relativerisk><relativerisk><age>7</age><sex>0</sex><cat>7</cat><value>1.1506673</value></relativerisk><relativerisk><age>7</age><sex>0</sex><cat>8</cat><value>1.2208691</value></relativerisk><relativerisk><age>7</age><sex>1</sex><cat>0</cat><value>0.9916314</value></relativerisk><relativerisk><age>7</age><sex>1</sex><cat>1</cat><value>1.0</value></relativerisk><relativerisk><age>7</age><sex>1</sex><cat>2</cat><value>1.0098083</value></relativerisk><relativerisk><age>7</age><sex>1</sex><cat>3</cat><value>1.0208694</value></relativerisk><relativerisk><age>7</age><sex>1</sex><cat>4</cat><value>1.0330231</value></relativerisk><relativerisk><age>7</age><sex>1</sex><cat>5</cat><value>1.0462668</value></relativerisk><relativerisk><age>7</age><sex>1</sex><cat>6</cat><value>1.060666</value></relativerisk><relativerisk><age>7</age><sex>1</sex><cat>7</cat><value>1.0763227</value></relativerisk><relativerisk><age>7</age><sex>1</sex><cat>8</cat><value>1.1060658</value></relativerisk><relativerisk><age>8</age><sex>0</sex><cat>0</cat><value>0.9832155</value></relativerisk><relativerisk><age>8</age><sex>0</sex><cat>1</cat><value>1.0</value></relativerisk><relativerisk><age>8</age><sex>0</sex><cat>2</cat><value>1.0191679</value></relativerisk><relativerisk><age>8</age><sex>0</sex><cat>3</cat><value>1.0408144</value></relativerisk><relativerisk><age>8</age><sex>0</sex><cat>4</cat><value>1.0647216</value></relativerisk><relativerisk><age>8</age><sex>0</sex><cat>5</cat><value>1.0908961</value></relativerisk><relativerisk><age>8</age><sex>0</sex><cat>6</cat><value>1.1194743</value></relativerisk><relativerisk><age>8</age><sex>0</sex><cat>7</cat><value>1.1506673</value></relativerisk><relativerisk><age>8</age><sex>0</sex><cat>8</cat><value>1.2208691</value></relativerisk><relativerisk><age>8</age><sex>1</sex><cat>0</cat><value>0.9916314</value></relativerisk><relativerisk><age>8</age><sex>1</sex><cat>1</cat><value>1.0</value></relativerisk><relativerisk><age>8</age><sex>1</sex><cat>2</cat><value>1.0098083</value></relativerisk><relativerisk><age>8</age><sex>1</sex><cat>3</cat><value>1.0208694</value></relativerisk><relativerisk><age>8</age><sex>1</sex><cat>4</cat><value>1.0330231</value></relativerisk><relativerisk><age>8</age><sex>1</sex><cat>5</cat><value>1.0462668</value></relativerisk><relativerisk><age>8</age><sex>1</sex><cat>6</cat><value>1.060666</value></relativerisk><relativerisk><age>8</age><sex>1</sex><cat>7</cat><value>1.0763227</value></relativerisk><relativerisk><age>8</age><sex>1</sex><cat>8</cat><value>1.1060658</value></relativerisk><relativerisk><age>9</age><sex>0</sex><cat>0</cat><value>0.9832155</value></relativerisk><relativerisk><age>9</age><sex>0</sex><cat>1</cat><value>1.0</value></relativerisk><relativerisk><age>9</age><sex>0</sex><cat>2</cat><value>1.0191679</value></relativerisk><relativerisk><age>9</age><sex>0</sex><cat>3</cat><value>1.0408144</value></relativerisk><relativerisk><age>9</age><sex>0</sex><cat>4</cat><value>1.0647216</value></relativerisk><relativerisk><age>9</age><sex>0</sex><cat>5</cat><value>1.0908961</value></relativerisk><relativerisk><age>9</age><sex>0</sex><cat>6</cat><value>1.1194743</value></relativerisk><relativerisk><age>9</age><sex>0</sex><cat>7</cat><value>1.1506673</value></relativerisk><relativerisk><age>9</age><sex>0</sex><cat>8</cat><value>1.2208691</value></relativerisk><relativerisk><age>9</age><sex>1</sex><cat>0</cat><value>0.9916314</value></relativerisk><relativerisk><age>9</age><sex>1</sex><cat>1</cat><value>1.0</value></relativerisk><relativerisk><age>9</age><sex>1</sex><cat>2</cat><value>1.0098083</value></relativerisk><relativerisk><age>9</age><sex>1</sex><cat>3</cat><value>1.0208694</value></relativerisk><relativerisk><age>9</age><sex>1</sex><cat>4</cat><value>1.0330231</value></relativerisk><relativerisk><age>9</age><sex>1</sex><cat>5</cat><value>1.0462668</value></relativerisk><relativerisk><age>9</age><sex>1</sex><cat>6</cat><value>1.060666</value></relativerisk><relativerisk><age>9</age><sex>1</sex><cat>7</cat><value>1.0763227</value></relativerisk><relativerisk><age>9</age><sex>1</sex><cat>8</cat><value>1.1060658</value></relativerisk><relativerisk><age>10</age><sex>0</sex><cat>0</cat><value>0.9832155</value></relativerisk><relativerisk><age>10</age><sex>0</sex><cat>1</cat><value>1.0</value></relativerisk><relativerisk><age>10</age><sex>0</sex><cat>2</cat><value>1.0191679</value></relativerisk><relativerisk><age>10</age><sex>0</sex><cat>3</cat><value>1.0408144</value></relativerisk><relativerisk><age>10</age><sex>0</sex><cat>4</cat><value>1.0647216</value></relativerisk><relativerisk><age>10</age><sex>0</sex><cat>5</cat><value>1.0908961</value></relativerisk><relativerisk><age>10</age><sex>0</sex><cat>6</cat><value>1.1194743</value></relativerisk><relativerisk><age>10</age><sex>0</sex><cat>7</cat><value>1.1506673</value></relativerisk><relativerisk><age>10</age><sex>0</sex><cat>8</cat><value>1.2208691</value></relativerisk><relativerisk><age>10</age><sex>1</sex><cat>0</cat><value>0.9916314</value></relativerisk><relativerisk><age>10</age><sex>1</sex><cat>1</cat><value>1.0</value></relativerisk><relativerisk><age>10</age><sex>1</sex><cat>2</cat><value>1.0098083</value></relativerisk><relativerisk><age>10</age><sex>1</sex><cat>3</cat><value>1.0208694</value></relativerisk><relativerisk><age>10</age><sex>1</sex><cat>4</cat><value>1.0330231</value></relativerisk><relativerisk><age>10</age><sex>1</sex><cat>5</cat><value>1.0462668</value></relativerisk><relativerisk><age>10</age><sex>1</sex><cat>6</cat><value>1.060666</value></relativerisk><relativerisk><age>10</age><sex>1</sex><cat>7</cat><value>1.0763227</value></relativerisk><relativerisk><age>10</age><sex>1</sex><cat>8</cat><value>1.1060658</value></relativerisk><relativerisk><age>11</age><sex>0</sex><cat>0</cat><value>0.9832155</value></relativerisk><relativerisk><age>11</age><sex>0</sex><cat>1</cat><value>1.0</value></relativerisk><relativerisk><age>11</age><sex>0</sex><cat>2</cat><value>1.0191679</value></relativerisk><relativerisk><age>11</age><sex>0</sex><cat>3</cat><value>1.0408144</value></relativerisk><relativerisk><age>11</age><sex>0</sex><cat>4</cat><value>1.0647216</value></relativerisk><relativerisk><age>11</age><sex>0</sex><cat>5</cat><value>1.0908961</value></relativerisk><relativerisk><age>11</age><sex>0</sex><cat>6</cat><value>1.1194743</value></relativerisk><relativerisk><age>11</age><sex>0</sex><cat>7</cat><value>1.1506673</value></relativerisk><relativerisk><age>11</age><sex>0</sex><cat>8</cat><value>1.2208691</value></relativerisk><relativerisk><age>11</age><sex>1</sex><cat>0</cat><value>0.9916314</value></relativerisk><relativerisk><age>11</age><sex>1</sex><cat>1</cat><value>1.0</value></relativerisk><relativerisk><age>11</age><sex>1</sex><cat>2</cat><value>1.0098083</value></relativerisk><relativerisk><age>11</age><sex>1</sex><cat>3</cat><value>1.0208694</value></relativerisk><relativerisk><age>11</age><sex>1</sex><cat>4</cat><value>1.0330231</value></relativerisk><relativerisk><age>11</age><sex>1</sex><cat>5</cat><value>1.0462668</value></relativerisk><relativerisk><age>11</age><sex>1</sex><cat>6</cat><value>1.060666</value></relativerisk><relativerisk><age>11</age><sex>1</sex><cat>7</cat><value>1.0763227</value></relativerisk><relativerisk><age>11</age><sex>1</sex><cat>8</cat><value>1.1060658</value></relativerisk><relativerisk><age>12</age><sex>0</sex><cat>0</cat><value>0.9832155</value></relativerisk><relativerisk><age>12</age><sex>0</sex><cat>1</cat><value>1.0</value></relativerisk><relativerisk><age>12</age><sex>0</sex><cat>2</cat><value>1.0191679</value></relativerisk><relativerisk><age>12</age><sex>0</sex><cat>3</cat><value>1.0408144</value></relativerisk><relativerisk><age>12</age><sex>0</sex><cat>4</cat><value>1.0647216</value></relativerisk><relativerisk><age>12</age><sex>0</sex><cat>5</cat><value>1.0908961</value></relativerisk><relativerisk><age>12</age><sex>0</sex><cat>6</cat><value>1.1194743</value></relativerisk><relativerisk><age>12</age><sex>0</sex><cat>7</cat><value>1.1506673</value></relativerisk><relativerisk><age>12</age><sex>0</sex><cat>8</cat><value>1.2208691</value></relativerisk><relativerisk><age>12</age><sex>1</sex><cat>0</cat><value>0.9916314</value></relativerisk><relativerisk><age>12</age><sex>1</sex><cat>1</cat><value>1.0</value></relativerisk><relativerisk><age>12</age><sex>1</sex><cat>2</cat><value>1.0098083</value></relativerisk><relativerisk><age>12</age><sex>1</sex><cat>3</cat><value>1.0208694</value></relativerisk><relativerisk><age>12</age><sex>1</sex><cat>4</cat><value>1.0330231</value></relativerisk><relativerisk><age>12</age><sex>1</sex><cat>5</cat><value>1.0462668</value></relativerisk><relativerisk><age>12</age><sex>1</sex><cat>6</cat><value>1.060666</value></relativerisk><relativerisk><age>12</age><sex>1</sex><cat>7</cat><value>1.0763227</value></relativerisk><relativerisk><age>12</age><sex>1</sex><cat>8</cat><value>1.1060658</value></relativerisk><relativerisk><age>13</age><sex>0</sex><cat>0</cat><value>0.9832155</value></relativerisk><relativerisk><age>13</age><sex>0</sex><cat>1</cat><value>1.0</value></relativerisk><relativerisk><age>13</age><sex>0</sex><cat>2</cat><value>1.0191679</value></relativerisk><relativerisk><age>13</age><sex>0</sex><cat>3</cat><value>1.0408144</value></relativerisk><relativerisk><age>13</age><sex>0</sex><cat>4</cat><value>1.0647216</value></relativerisk><relativerisk><age>13</age><sex>0</sex><cat>5</cat><value>1.0908961</value></relativerisk><relativerisk><age>13</age><sex>0</sex><cat>6</cat><value>1.1194743</value></relativerisk><relativerisk><age>13</age><sex>0</sex><cat>7</cat><value>1.1506673</value></relativerisk><relativerisk><age>13</age><sex>0</sex><cat>8</cat><value>1.2208691</value></relativerisk><relativerisk><age>13</age><sex>1</sex><cat>0</cat><value>0.9916314</value></relativerisk><relativerisk><age>13</age><sex>1</sex><cat>1</cat><value>1.0</value></relativerisk><relativerisk><age>13</age><sex>1</sex><cat>2</cat><value>1.0098083</value></relativerisk><relativerisk><age>13</age><sex>1</sex><cat>3</cat><value>1.0208694</value></relativerisk><relativerisk><age>13</age><sex>1</sex><cat>4</cat><value>1.0330231</value></relativerisk><relativerisk><age>13</age><sex>1</sex><cat>5</cat><value>1.0462668</value></relativerisk><relativerisk><age>13</age><sex>1</sex><cat>6</cat><value>1.060666</value></relativerisk><relativerisk><age>13</age><sex>1</sex><cat>7</cat><value>1.0763227</value></relativerisk><relativerisk><age>13</age><sex>1</sex><cat>8</cat><value>1.1060658</value></relativerisk><relativerisk><age>14</age><sex>0</sex><cat>0</cat><value>0.9832155</value></relativerisk><relativerisk><age>14</age><sex>0</sex><cat>1</cat><value>1.0</value></relativerisk><relativerisk><age>14</age><sex>0</sex><cat>2</cat><value>1.0191679</value></relativerisk><relativerisk><age>14</age><sex>0</sex><cat>3</cat><value>1.0408144</value></relativerisk><relativerisk><age>14</age><sex>0</sex><cat>4</cat><value>1.0647216</value></relativerisk><relativerisk><age>14</age><sex>0</sex><cat>5</cat><value>1.0908961</value></relativerisk><relativerisk><age>14</age><sex>0</sex><cat>6</cat><value>1.1194743</value></relativerisk><relativerisk><age>14</age><sex>0</sex><cat>7</cat><value>1.1506673</value></relativerisk><relativerisk><age>14</age><sex>0</sex><cat>8</cat><value>1.2208691</value></relativerisk><relativerisk><age>14</age><sex>1</sex><cat>0</cat><value>0.9916314</value></relativerisk><relativerisk><age>14</age><sex>1</sex><cat>1</cat><value>1.0</value></relativerisk><relativerisk><age>14</age><sex>1</sex><cat>2</cat><value>1.0098083</value></relativerisk><relativerisk><age>14</age><sex>1</sex><cat>3</cat><value>1.0208694</value></relativerisk><relativerisk><age>14</age><sex>1</sex><cat>4</cat><value>1.0330231</value></relativerisk><relativerisk><age>14</age><sex>1</sex><cat>5</cat><value>1.0462668</value></relativerisk><relativerisk><age>14</age><sex>1</sex><cat>6</cat><value>1.060666</value></relativerisk><relativerisk><age>14</age><sex>1</sex><cat>7</cat><value>1.0763227</value></relativerisk><relativerisk><age>14</age><sex>1</sex><cat>8</cat><value>1.1060658</value></relativerisk><relativerisk><age>15</age><sex>0</sex><cat>0</cat><value>0.9832155</value></relativerisk><relativerisk><age>15</age><sex>0</sex><cat>1</cat><value>1.0</value></relativerisk><relativerisk><age>15</age><sex>0</sex><cat>2</cat><value>1.0191679</value></relativerisk><relativerisk><age>15</age><sex>0</sex><cat>3</cat><value>1.0408144</value></relativerisk><relativerisk><age>15</age><sex>0</sex><cat>4</cat><value>1.0647216</value></relativerisk><relativerisk><age>15</age><sex>0</sex><cat>5</cat><value>1.0908961</value></relativerisk><relativerisk><age>15</age><sex>0</sex><cat>6</cat><value>1.1194743</value></relativerisk><relativerisk><age>15</age><sex>0</sex><cat>7</cat><value>1.1506673</value></relativerisk><relativerisk><age>15</age><sex>0</sex><cat>8</cat><value>1.2208691</value></relativerisk><relativerisk><age>15</age><sex>1</sex><cat>0</cat><value>0.9916314</value></relativerisk><relativerisk><age>15</age><sex>1</sex><cat>1</cat><value>1.0</value></relativerisk><relativerisk><age>15</age><sex>1</sex><cat>2</cat><value>1.0098083</value></relativerisk><relativerisk><age>15</age><sex>1</sex><cat>3</cat><value>1.0208694</value></relativerisk><relativerisk><age>15</age><sex>1</sex><cat>4</cat><value>1.0330231</value></relativerisk><relativerisk><age>15</age><sex>1</sex><cat>5</cat><value>1.0462668</value></relativerisk><relativerisk><age>15</age><sex>1</sex><cat>6</cat><value>1.060666</value></relativerisk><relativerisk><age>15</age><sex>1</sex><cat>7</cat><value>1.0763227</value></relativerisk><relativerisk><age>15</age><sex>1</sex><cat>8</cat><value>1.1060658</value></relativerisk><relativerisk><age>16</age><sex>0</sex><cat>0</cat><value>0.9832155</value></relativerisk><relativerisk><age>16</age><sex>0</sex><cat>1</cat><value>1.0</value></relativerisk><relativerisk><age>16</age><sex>0</sex><cat>2</cat><value>1.0191679</value></relativerisk><relativerisk><age>16</age><sex>0</sex><cat>3</cat><value>1.0408144</value></relativerisk><relativerisk><age>16</age><sex>0</sex><cat>4</cat><value>1.0647216</value></relativerisk><relativerisk><age>16</age><sex>0</sex><cat>5</cat><value>1.0908961</value></relativerisk><relativerisk><age>16</age><sex>0</sex><cat>6</cat><value>1.1194743</value></relativerisk><relativerisk><age>16</age><sex>0</sex><cat>7</cat><value>1.1506673</value></relativerisk><relativerisk><age>16</age><sex>0</sex><cat>8</cat><value>1.2208691</value></relativerisk><relativerisk><age>16</age><sex>1</sex><cat>0</cat><value>0.9916314</value></relativerisk><relativerisk><age>16</age><sex>1</sex><cat>1</cat><value>1.0</value></relativerisk><relativerisk><age>16</age><sex>1</sex><cat>2</cat><value>1.0098083</value></relativerisk><relativerisk><age>16</age><sex>1</sex><cat>3</cat><value>1.0208694</value></relativerisk><relativerisk><age>16</age><sex>1</sex><cat>4</cat><value>1.0330231</value></relativerisk><relativerisk><age>16</age><sex>1</sex><cat>5</cat><value>1.0462668</value></relativerisk><relativerisk><age>16</age><sex>1</sex><cat>6</cat><value>1.060666</value></relativerisk><relativerisk><age>16</age><sex>1</sex><cat>7</cat><value>1.0763227</value></relativerisk><relativerisk><age>16</age><sex>1</sex><cat>8</cat><value>1.1060658</value></relativerisk><relativerisk><age>17</age><sex>0</sex><cat>0</cat><value>0.9832155</value></relativerisk><relativerisk><age>17</age><sex>0</sex><cat>1</cat><value>1.0</value></relativerisk><relativerisk><age>17</age><sex>0</sex><cat>2</cat><value>1.0191679</value></relativerisk><relativerisk><age>17</age><sex>0</sex><cat>3</cat><value>1.0408144</value></relativerisk><relativerisk><age>17</age><sex>0</sex><cat>4</cat><value>1.0647216</value></relativerisk><relativerisk><age>17</age><sex>0</sex><cat>5</cat><value>1.0908961</value></relativerisk><relativerisk><age>17</age><sex>0</sex><cat>6</cat><value>1.1194743</value></relativerisk><relativerisk><age>17</age><sex>0</sex><cat>7</cat><value>1.1506673</value></relativerisk><relativerisk><age>17</age><sex>0</sex><cat>8</cat><value>1.2208691</value></relativerisk><relativerisk><age>17</age><sex>1</sex><cat>0</cat><value>0.9916314</value></relativerisk><relativerisk><age>17</age><sex>1</sex><cat>1</cat><value>1.0</value></relativerisk><relativerisk><age>17</age><sex>1</sex><cat>2</cat><value>1.0098083</value></relativerisk><relativerisk><age>17</age><sex>1</sex><cat>3</cat><value>1.0208694</value></relativerisk><relativerisk><age>17</age><sex>1</sex><cat>4</cat><value>1.0330231</value></relativerisk><relativerisk><age>17</age><sex>1</sex><cat>5</cat><value>1.0462668</value></relativerisk><relativerisk><age>17</age><sex>1</sex><cat>6</cat><value>1.060666</value></relativerisk><relativerisk><age>17</age><sex>1</sex><cat>7</cat><value>1.0763227</value></relativerisk><relativerisk><age>17</age><sex>1</sex><cat>8</cat><value>1.1060658</value></relativerisk><relativerisk><age>18</age><sex>0</sex><cat>0</cat><value>0.9832155</value></relativerisk><relativerisk><age>18</age><sex>0</sex><cat>1</cat><value>1.0</value></relativerisk><relativerisk><age>18</age><sex>0</sex><cat>2</cat><value>1.0191679</value></relativerisk><relativerisk><age>18</age><sex>0</sex><cat>3</cat><value>1.0408144</value></relativerisk><relativerisk><age>18</age><sex>0</sex><cat>4</cat><value>1.0647216</value></relativerisk><relativerisk><age>18</age><sex>0</sex><cat>5</cat><value>1.0908961</value></relativerisk><relativerisk><age>18</age><sex>0</sex><cat>6</cat><value>1.1194743</value></relativerisk><relativerisk><age>18</age><sex>0</sex><cat>7</cat><value>1.1506673</value></relativerisk><relativerisk><age>18</age><sex>0</sex><cat>8</cat><value>1.2208691</value></relativerisk><relativerisk><age>18</age><sex>1</sex><cat>0</cat><value>0.9916314</value></relativerisk><relativerisk><age>18</age><sex>1</sex><cat>1</cat><value>1.0</value></relativerisk><relativerisk><age>18</age><sex>1</sex><cat>2</cat><value>1.0098083</value></relativerisk><relativerisk><age>18</age><sex>1</sex><cat>3</cat><value>1.0208694</value></relativerisk><relativerisk><age>18</age><sex>1</sex><cat>4</cat><value>1.0330231</value></relativerisk><relativerisk><age>18</age><sex>1</sex><cat>5</cat><value>1.0462668</value></relativerisk><relativerisk><age>18</age><sex>1</sex><cat>6</cat><value>1.060666</value></relativerisk><relativerisk><age>18</age><sex>1</sex><cat>7</cat><value>1.0763227</value></relativerisk><relativerisk><age>18</age><sex>1</sex><cat>8</cat><value>1.1060658</value></relativerisk><relativerisk><age>19</age><sex>0</sex><cat>0</cat><value>0.9832155</value></relativerisk><relativerisk><age>19</age><sex>0</sex><cat>1</cat><value>1.0</value></relativerisk><relativerisk><age>19</age><sex>0</sex><cat>2</cat><value>1.0191679</value></relativerisk><relativerisk><age>19</age><sex>0</sex><cat>3</cat><value>1.0408144</value></relativerisk><relativerisk><age>19</age><sex>0</sex><cat>4</cat><value>1.0647216</value></relativerisk><relativerisk><age>19</age><sex>0</sex><cat>5</cat><value>1.0908961</value></relativerisk><relativerisk><age>19</age><sex>0</sex><cat>6</cat><value>1.1194743</value></relativerisk><relativerisk><age>19</age><sex>0</sex><cat>7</cat><value>1.1506673</value></relativerisk><relativerisk><age>19</age><sex>0</sex><cat>8</cat><value>1.2208691</value></relativerisk><relativerisk><age>19</age><sex>1</sex><cat>0</cat><value>0.9916314</value></relativerisk><relativerisk><age>19</age><sex>1</sex><cat>1</cat><value>1.0</value></relativerisk><relativerisk><age>19</age><sex>1</sex><cat>2</cat><value>1.0098083</value></relativerisk><relativerisk><age>19</age><sex>1</sex><cat>3</cat><value>1.0208694</value></relativerisk><relativerisk><age>19</age><sex>1</sex><cat>4</cat><value>1.0330231</value></relativerisk><relativerisk><age>19</age><sex>1</sex><cat>5</cat><value>1.0462668</value></relativerisk><relativerisk><age>19</age><sex>1</sex><cat>6</cat><value>1.060666</value></relativerisk><relativerisk><age>19</age><sex>1</sex><cat>7</cat><value>1.0763227</value></relativerisk><relativerisk><age>19</age><sex>1</sex><cat>8</cat><value>1.1060658</value></relativerisk><relativerisk><age>20</age><sex>0</sex><cat>0</cat><value>0.9832155</value></relativerisk><relativerisk><age>20</age><sex>0</sex><cat>1</cat><value>1.0</value></relativerisk><relativerisk><age>20</age><sex>0</sex><cat>2</cat><value>1.0191679</value></relativerisk><relativerisk><age>20</age><sex>0</sex><cat>3</cat><value>1.0408144</value></relativerisk><relativerisk><age>20</age><sex>0</sex><cat>4</cat><value>1.0647216</value></relativerisk><relativerisk><age>20</age><sex>0</sex><cat>5</cat><value>1.0908961</value></relativerisk><relativerisk><age>20</age><sex>0</sex><cat>6</cat><value>1.1194743</value></relativerisk><relativerisk><age>20</age><sex>0</sex><cat>7</cat><value>1.1506673</value></relativerisk><relativerisk><age>20</age><sex>0</sex><cat>8</cat><value>1.2208691</value></relativerisk><relativerisk><age>20</age><sex>1</sex><cat>0</cat><value>0.9916314</value></relativerisk><relativerisk><age>20</age><sex>1</sex><cat>1</cat><value>1.0</value></relativerisk><relativerisk><age>20</age><sex>1</sex><cat>2</cat><value>1.0098083</value></relativerisk><relativerisk><age>20</age><sex>1</sex><cat>3</cat><value>1.0208694</value></relativerisk><relativerisk><age>20</age><sex>1</sex><cat>4</cat><value>1.0330231</value></relativerisk><relativerisk><age>20</age><sex>1</sex><cat>5</cat><value>1.0462668</value></relativerisk><relativerisk><age>20</age><sex>1</sex><cat>6</cat><value>1.060666</value></relativerisk><relativerisk><age>20</age><sex>1</sex><cat>7</cat><value>1.0763227</value></relativerisk><relativerisk><age>20</age><sex>1</sex><cat>8</cat><value>1.1060658</value></relativerisk><relativerisk><age>21</age><sex>0</sex><cat>0</cat><value>0.9832155</value></relativerisk><relativerisk><age>21</age><sex>0</sex><cat>1</cat><value>1.0</value></relativerisk><relativerisk><age>21</age><sex>0</sex><cat>2</cat><value>1.0191679</value></relativerisk><relativerisk><age>21</age><sex>0</sex><cat>3</cat><value>1.0408144</value></relativerisk><relativerisk><age>21</age><sex>0</sex><cat>4</cat><value>1.0647216</value></relativerisk><relativerisk><age>21</age><sex>0</sex><cat>5</cat><value>1.0908961</value></relativerisk><relativerisk><age>21</age><sex>0</sex><cat>6</cat><value>1.1194743</value></relativerisk><relativerisk><age>21</age><sex>0</sex><cat>7</cat><value>1.1506673</value></relativerisk><relativerisk><age>21</age><sex>0</sex><cat>8</cat><value>1.2208691</value></relativerisk><relativerisk><age>21</age><sex>1</sex><cat>0</cat><value>0.9916314</value></relativerisk><relativerisk><age>21</age><sex>1</sex><cat>1</cat><value>1.0</value></relativerisk><relativerisk><age>21</age><sex>1</sex><cat>2</cat><value>1.0098083</value></relativerisk><relativerisk><age>21</age><sex>1</sex><cat>3</cat><value>1.0208694</value></relativerisk><relativerisk><age>21</age><sex>1</sex><cat>4</cat><value>1.0330231</value></relativerisk><relativerisk><age>21</age><sex>1</sex><cat>5</cat><value>1.0462668</value></relativerisk><relativerisk><age>21</age><sex>1</sex><cat>6</cat><value>1.060666</value></relativerisk><relativerisk><age>21</age><sex>1</sex><cat>7</cat><value>1.0763227</value></relativerisk><relativerisk><age>21</age><sex>1</sex><cat>8</cat><value>1.1060658</value></relativerisk><relativerisk><age>22</age><sex>0</sex><cat>0</cat><value>0.9832155</value></relativerisk><relativerisk><age>22</age><sex>0</sex><cat>1</cat><value>1.0</value></relativerisk><relativerisk><age>22</age><sex>0</sex><cat>2</cat><value>1.0191679</value></relativerisk><relativerisk><age>22</age><sex>0</sex><cat>3</cat><value>1.0408144</value></relativerisk><relativerisk><age>22</age><sex>0</sex><cat>4</cat><value>1.0647216</value></relativerisk><relativerisk><age>22</age><sex>0</sex><cat>5</cat><value>1.0908961</value></relativerisk><relativerisk><age>22</age><sex>0</sex><cat>6</cat><value>1.1194743</value></relativerisk><relativerisk><age>22</age><sex>0</sex><cat>7</cat><value>1.1506673</value></relativerisk><relativerisk><age>22</age><sex>0</sex><cat>8</cat><value>1.2208691</value></relativerisk><relativerisk><age>22</age><sex>1</sex><cat>0</cat><value>0.9916314</value></relativerisk><relativerisk><age>22</age><sex>1</sex><cat>1</cat><value>1.0</value></relativerisk><relativerisk><age>22</age><sex>1</sex><cat>2</cat><value>1.0098083</value></relativerisk><relativerisk><age>22</age><sex>1</sex><cat>3</cat><value>1.0208694</value></relativerisk><relativerisk><age>22</age><sex>1</sex><cat>4</cat><value>1.0330231</value></relativerisk><relativerisk><age>22</age><sex>1</sex><cat>5</cat><value>1.0462668</value></relativerisk><relativerisk><age>22</age><sex>1</sex><cat>6</cat><value>1.060666</value></relativerisk><relativerisk><age>22</age><sex>1</sex><cat>7</cat><value>1.0763227</value></relativerisk><relativerisk><age>22</age><sex>1</sex><cat>8</cat><value>1.1060658</value></relativerisk><relativerisk><age>23</age><sex>0</sex><cat>0</cat><value>0.9832155</value></relativerisk><relativerisk><age>23</age><sex>0</sex><cat>1</cat><value>1.0</value></relativerisk><relativerisk><age>23</age><sex>0</sex><cat>2</cat><value>1.0191679</value></relativerisk><relativerisk><age>23</age><sex>0</sex><cat>3</cat><value>1.0408144</value></relativerisk><relativerisk><age>23</age><sex>0</sex><cat>4</cat><value>1.0647216</value></relativerisk><relativerisk><age>23</age><sex>0</sex><cat>5</cat><value>1.0908961</value></relativerisk><relativerisk><age>23</age><sex>0</sex><cat>6</cat><value>1.1194743</value></relativerisk><relativerisk><age>23</age><sex>0</sex><cat>7</cat><value>1.1506673</value></relativerisk><relativerisk><age>23</age><sex>0</sex><cat>8</cat><value>1.2208691</value></relativerisk><relativerisk><age>23</age><sex>1</sex><cat>0</cat><value>0.9916314</value></relativerisk><relativerisk><age>23</age><sex>1</sex><cat>1</cat><value>1.0</value></relativerisk><relativerisk><age>23</age><sex>1</sex><cat>2</cat><value>1.0098083</value></relativerisk><relativerisk><age>23</age><sex>1</sex><cat>3</cat><value>1.0208694</value></relativerisk><relativerisk><age>23</age><sex>1</sex><cat>4</cat><value>1.0330231</value></relativerisk><relativerisk><age>23</age><sex>1</sex><cat>5</cat><value>1.0462668</value></relativerisk><relativerisk><age>23</age><sex>1</sex><cat>6</cat><value>1.060666</value></relativerisk><relativerisk><age>23</age><sex>1</sex><cat>7</cat><value>1.0763227</value></relativerisk><relativerisk><age>23</age><sex>1</sex><cat>8</cat><value>1.1060658</value></relativerisk><relativerisk><age>24</age><sex>0</sex><cat>0</cat><value>0.9832155</value></relativerisk><relativerisk><age>24</age><sex>0</sex><cat>1</cat><value>1.0</value></relativerisk><relativerisk><age>24</age><sex>0</sex><cat>2</cat><value>1.0191679</value></relativerisk><relativerisk><age>24</age><sex>0</sex><cat>3</cat><value>1.0408144</value></relativerisk><relativerisk><age>24</age><sex>0</sex><cat>4</cat><value>1.0647216</value></relativerisk><relativerisk><age>24</age><sex>0</sex><cat>5</cat><value>1.0908961</value></relativerisk><relativerisk><age>24</age><sex>0</sex><cat>6</cat><value>1.1194743</value></relativerisk><relativerisk><age>24</age><sex>0</sex><cat>7</cat><value>1.1506673</value></relativerisk><relativerisk><age>24</age><sex>0</sex><cat>8</cat><value>1.2208691</value></relativerisk><relativerisk><age>24</age><sex>1</sex><cat>0</cat><value>0.9916314</value></relativerisk><relativerisk><age>24</age><sex>1</sex><cat>1</cat><value>1.0</value></relativerisk><relativerisk><age>24</age><sex>1</sex><cat>2</cat><value>1.0098083</value></relativerisk><relativerisk><age>24</age><sex>1</sex><cat>3</cat><value>1.0208694</value></relativerisk><relativerisk><age>24</age><sex>1</sex><cat>4</cat><value>1.0330231</value></relativerisk><relativerisk><age>24</age><sex>1</sex><cat>5</cat><value>1.0462668</value></relativerisk><relativerisk><age>24</age><sex>1</sex><cat>6</cat><value>1.060666</value></relativerisk><relativerisk><age>24</age><sex>1</sex><cat>7</cat><value>1.0763227</value></relativerisk><relativerisk><age>24</age><sex>1</sex><cat>8</cat><value>1.1060658</value></relativerisk><relativerisk><age>25</age><sex>0</sex><cat>0</cat><value>0.9832155</value></relativerisk><relativerisk><age>25</age><sex>0</sex><cat>1</cat><value>1.0</value></relativerisk><relativerisk><age>25</age><sex>0</sex><cat>2</cat><value>1.0191679</value></relativerisk><relativerisk><age>25</age><sex>0</sex><cat>3</cat><value>1.0408144</value></relativerisk><relativerisk><age>25</age><sex>0</sex><cat>4</cat><value>1.0647216</value></relativerisk><relativerisk><age>25</age><sex>0</sex><cat>5</cat><value>1.0908961</value></relativerisk><relativerisk><age>25</age><sex>0</sex><cat>6</cat><value>1.1194743</value></relativerisk><relativerisk><age>25</age><sex>0</sex><cat>7</cat><value>1.1506673</value></relativerisk><relativerisk><age>25</age><sex>0</sex><cat>8</cat><value>1.2208691</value></relativerisk><relativerisk><age>25</age><sex>1</sex><cat>0</cat><value>0.9916314</value></relativerisk><relativerisk><age>25</age><sex>1</sex><cat>1</cat><value>1.0</value></relativerisk><relativerisk><age>25</age><sex>1</sex><cat>2</cat><value>1.0098083</value></relativerisk><relativerisk><age>25</age><sex>1</sex><cat>3</cat><value>1.0208694</value></relativerisk><relativerisk><age>25</age><sex>1</sex><cat>4</cat><value>1.0330231</value></relativerisk><relativerisk><age>25</age><sex>1</sex><cat>5</cat><value>1.0462668</value></relativerisk><relativerisk><age>25</age><sex>1</sex><cat>6</cat><value>1.060666</value></relativerisk><relativerisk><age>25</age><sex>1</sex><cat>7</cat><value>1.0763227</value></relativerisk><relativerisk><age>25</age><sex>1</sex><cat>8</cat><value>1.1060658</value></relativerisk><relativerisk><age>26</age><sex>0</sex><cat>0</cat><value>0.9832155</value></relativerisk><relativerisk><age>26</age><sex>0</sex><cat>1</cat><value>1.0</value></relativerisk><relativerisk><age>26</age><sex>0</sex><cat>2</cat><value>1.0191679</value></relativerisk><relativerisk><age>26</age><sex>0</sex><cat>3</cat><value>1.0408144</value></relativerisk><relativerisk><age>26</age><sex>0</sex><cat>4</cat><value>1.0647216</value></relativerisk><relativerisk><age>26</age><sex>0</sex><cat>5</cat><value>1.0908961</value></relativerisk><relativerisk><age>26</age><sex>0</sex><cat>6</cat><value>1.1194743</value></relativerisk><relativerisk><age>26</age><sex>0</sex><cat>7</cat><value>1.1506673</value></relativerisk><relativerisk><age>26</age><sex>0</sex><cat>8</cat><value>1.2208691</value></relativerisk><relativerisk><age>26</age><sex>1</sex><cat>0</cat><value>0.9916314</value></relativerisk><relativerisk><age>26</age><sex>1</sex><cat>1</cat><value>1.0</value></relativerisk><relativerisk><age>26</age><sex>1</sex><cat>2</cat><value>1.0098083</value></relativerisk><relativerisk><age>26</age><sex>1</sex><cat>3</cat><value>1.0208694</value></relativerisk><relativerisk><age>26</age><sex>1</sex><cat>4</cat><value>1.0330231</value></relativerisk><relativerisk><age>26</age><sex>1</sex><cat>5</cat><value>1.0462668</value></relativerisk><relativerisk><age>26</age><sex>1</sex><cat>6</cat><value>1.060666</value></relativerisk><relativerisk><age>26</age><sex>1</sex><cat>7</cat><value>1.0763227</value></relativerisk><relativerisk><age>26</age><sex>1</sex><cat>8</cat><value>1.1060658</value></relativerisk><relativerisk><age>27</age><sex>0</sex><cat>0</cat><value>0.9832155</value></relativerisk><relativerisk><age>27</age><sex>0</sex><cat>1</cat><value>1.0</value></relativerisk><relativerisk><age>27</age><sex>0</sex><cat>2</cat><value>1.0191679</value></relativerisk><relativerisk><age>27</age><sex>0</sex><cat>3</cat><value>1.0408144</value></relativerisk><relativerisk><age>27</age><sex>0</sex><cat>4</cat><value>1.0647216</value></relativerisk><relativerisk><age>27</age><sex>0</sex><cat>5</cat><value>1.0908961</value></relativerisk><relativerisk><age>27</age><sex>0</sex><cat>6</cat><value>1.1194743</value></relativerisk><relativerisk><age>27</age><sex>0</sex><cat>7</cat><value>1.1506673</value></relativerisk><relativerisk><age>27</age><sex>0</sex><cat>8</cat><value>1.2208691</value></relativerisk><relativerisk><age>27</age><sex>1</sex><cat>0</cat><value>0.9916314</value></relativerisk><relativerisk><age>27</age><sex>1</sex><cat>1</cat><value>1.0</value></relativerisk><relativerisk><age>27</age><sex>1</sex><cat>2</cat><value>1.0098083</value></relativerisk><relativerisk><age>27</age><sex>1</sex><cat>3</cat><value>1.0208694</value></relativerisk><relativerisk><age>27</age><sex>1</sex><cat>4</cat><value>1.0330231</value></relativerisk><relativerisk><age>27</age><sex>1</sex><cat>5</cat><value>1.0462668</value></relativerisk><relativerisk><age>27</age><sex>1</sex><cat>6</cat><value>1.060666</value></relativerisk><relativerisk><age>27</age><sex>1</sex><cat>7</cat><value>1.0763227</value></relativerisk><relativerisk><age>27</age><sex>1</sex><cat>8</cat><value>1.1060658</value></relativerisk><relativerisk><age>28</age><sex>0</sex><cat>0</cat><value>0.9832155</value></relativerisk><relativerisk><age>28</age><sex>0</sex><cat>1</cat><value>1.0</value></relativerisk><relativerisk><age>28</age><sex>0</sex><cat>2</cat><value>1.0191679</value></relativerisk><relativerisk><age>28</age><sex>0</sex><cat>3</cat><value>1.0408144</value></relativerisk><relativerisk><age>28</age><sex>0</sex><cat>4</cat><value>1.0647216</value></relativerisk><relativerisk><age>28</age><sex>0</sex><cat>5</cat><value>1.0908961</value></relativerisk><relativerisk><age>28</age><sex>0</sex><cat>6</cat><value>1.1194743</value></relativerisk><relativerisk><age>28</age><sex>0</sex><cat>7</cat><value>1.1506673</value></relativerisk><relativerisk><age>28</age><sex>0</sex><cat>8</cat><value>1.2208691</value></relativerisk><relativerisk><age>28</age><sex>1</sex><cat>0</cat><value>0.9916314</value></relativerisk><relativerisk><age>28</age><sex>1</sex><cat>1</cat><value>1.0</value></relativerisk><relativerisk><age>28</age><sex>1</sex><cat>2</cat><value>1.0098083</value></relativerisk><relativerisk><age>28</age><sex>1</sex><cat>3</cat><value>1.0208694</value></relativerisk><relativerisk><age>28</age><sex>1</sex><cat>4</cat><value>1.0330231</value></relativerisk><relativerisk><age>28</age><sex>1</sex><cat>5</cat><value>1.0462668</value></relativerisk><relativerisk><age>28</age><sex>1</sex><cat>6</cat><value>1.060666</value></relativerisk><relativerisk><age>28</age><sex>1</sex><cat>7</cat><value>1.0763227</value></relativerisk><relativerisk><age>28</age><sex>1</sex><cat>8</cat><value>1.1060658</value></relativerisk><relativerisk><age>29</age><sex>0</sex><cat>0</cat><value>0.9832155</value></relativerisk><relativerisk><age>29</age><sex>0</sex><cat>1</cat><value>1.0</value></relativerisk><relativerisk><age>29</age><sex>0</sex><cat>2</cat><value>1.0191679</value></relativerisk><relativerisk><age>29</age><sex>0</sex><cat>3</cat><value>1.0408144</value></relativerisk><relativerisk><age>29</age><sex>0</sex><cat>4</cat><value>1.0647216</value></relativerisk><relativerisk><age>29</age><sex>0</sex><cat>5</cat><value>1.0908961</value></relativerisk><relativerisk><age>29</age><sex>0</sex><cat>6</cat><value>1.1194743</value></relativerisk><relativerisk><age>29</age><sex>0</sex><cat>7</cat><value>1.1506673</value></relativerisk><relativerisk><age>29</age><sex>0</sex><cat>8</cat><value>1.2208691</value></relativerisk><relativerisk><age>29</age><sex>1</sex><cat>0</cat><value>0.9916314</value></relativerisk><relativerisk><age>29</age><sex>1</sex><cat>1</cat><value>1.0</value></relativerisk><relativerisk><age>29</age><sex>1</sex><cat>2</cat><value>1.0098083</value></relativerisk><relativerisk><age>29</age><sex>1</sex><cat>3</cat><value>1.0208694</value></relativerisk><relativerisk><age>29</age><sex>1</sex><cat>4</cat><value>1.0330231</value></relativerisk><relativerisk><age>29</age><sex>1</sex><cat>5</cat><value>1.0462668</value></relativerisk><relativerisk><age>29</age><sex>1</sex><cat>6</cat><value>1.060666</value></relativerisk><relativerisk><age>29</age><sex>1</sex><cat>7</cat><value>1.0763227</value></relativerisk><relativerisk><age>29</age><sex>1</sex><cat>8</cat><value>1.1060658</value></relativerisk><relativerisk><age>30</age><sex>0</sex><cat>0</cat><value>0.9832155</value></relativerisk><relativerisk><age>30</age><sex>0</sex><cat>1</cat><value>1.0</value></relativerisk><relativerisk><age>30</age><sex>0</sex><cat>2</cat><value>1.0191679</value></relativerisk><relativerisk><age>30</age><sex>0</sex><cat>3</cat><value>1.0408144</value></relativerisk><relativerisk><age>30</age><sex>0</sex><cat>4</cat><value>1.0647216</value></relativerisk><relativerisk><age>30</age><sex>0</sex><cat>5</cat><value>1.0908961</value></relativerisk><relativerisk><age>30</age><sex>0</sex><cat>6</cat><value>1.1194743</value></relativerisk><relativerisk><age>30</age><sex>0</sex><cat>7</cat><value>1.1506673</value></relativerisk><relativerisk><age>30</age><sex>0</sex><cat>8</cat><value>1.2208691</value></relativerisk><relativerisk><age>30</age><sex>1</sex><cat>0</cat><value>0.9916314</value></relativerisk><relativerisk><age>30</age><sex>1</sex><cat>1</cat><value>1.0</value></relativerisk><relativerisk><age>30</age><sex>1</sex><cat>2</cat><value>1.0098083</value></relativerisk><relativerisk><age>30</age><sex>1</sex><cat>3</cat><value>1.0208694</value></relativerisk><relativerisk><age>30</age><sex>1</sex><cat>4</cat><value>1.0330231</value></relativerisk><relativerisk><age>30</age><sex>1</sex><cat>5</cat><value>1.0462668</value></relativerisk><relativerisk><age>30</age><sex>1</sex><cat>6</cat><value>1.060666</value></relativerisk><relativerisk><age>30</age><sex>1</sex><cat>7</cat><value>1.0763227</value></relativerisk><relativerisk><age>30</age><sex>1</sex><cat>8</cat><value>1.1060658</value></relativerisk><relativerisk><age>31</age><sex>0</sex><cat>0</cat><value>0.9832155</value></relativerisk><relativerisk><age>31</age><sex>0</sex><cat>1</cat><value>1.0</value></relativerisk><relativerisk><age>31</age><sex>0</sex><cat>2</cat><value>1.0191679</value></relativerisk><relativerisk><age>31</age><sex>0</sex><cat>3</cat><value>1.0408144</value></relativerisk><relativerisk><age>31</age><sex>0</sex><cat>4</cat><value>1.0647216</value></relativerisk><relativerisk><age>31</age><sex>0</sex><cat>5</cat><value>1.0908961</value></relativerisk><relativerisk><age>31</age><sex>0</sex><cat>6</cat><value>1.1194743</value></relativerisk><relativerisk><age>31</age><sex>0</sex><cat>7</cat><value>1.1506673</value></relativerisk><relativerisk><age>31</age><sex>0</sex><cat>8</cat><value>1.2208691</value></relativerisk><relativerisk><age>31</age><sex>1</sex><cat>0</cat><value>0.9916314</value></relativerisk><relativerisk><age>31</age><sex>1</sex><cat>1</cat><value>1.0</value></relativerisk><relativerisk><age>31</age><sex>1</sex><cat>2</cat><value>1.0098083</value></relativerisk><relativerisk><age>31</age><sex>1</sex><cat>3</cat><value>1.0208694</value></relativerisk><relativerisk><age>31</age><sex>1</sex><cat>4</cat><value>1.0330231</value></relativerisk><relativerisk><age>31</age><sex>1</sex><cat>5</cat><value>1.0462668</value></relativerisk><relativerisk><age>31</age><sex>1</sex><cat>6</cat><value>1.060666</value></relativerisk><relativerisk><age>31</age><sex>1</sex><cat>7</cat><value>1.0763227</value></relativerisk><relativerisk><age>31</age><sex>1</sex><cat>8</cat><value>1.1060658</value></relativerisk><relativerisk><age>32</age><sex>0</sex><cat>0</cat><value>0.9832155</value></relativerisk><relativerisk><age>32</age><sex>0</sex><cat>1</cat><value>1.0</value></relativerisk><relativerisk><age>32</age><sex>0</sex><cat>2</cat><value>1.0191679</value></relativerisk><relativerisk><age>32</age><sex>0</sex><cat>3</cat><value>1.0408144</value></relativerisk><relativerisk><age>32</age><sex>0</sex><cat>4</cat><value>1.0647216</value></relativerisk><relativerisk><age>32</age><sex>0</sex><cat>5</cat><value>1.0908961</value></relativerisk><relativerisk><age>32</age><sex>0</sex><cat>6</cat><value>1.1194743</value></relativerisk><relativerisk><age>32</age><sex>0</sex><cat>7</cat><value>1.1506673</value></relativerisk><relativerisk><age>32</age><sex>0</sex><cat>8</cat><value>1.2208691</value></relativerisk><relativerisk><age>32</age><sex>1</sex><cat>0</cat><value>0.9916314</value></relativerisk><relativerisk><age>32</age><sex>1</sex><cat>1</cat><value>1.0</value></relativerisk><relativerisk><age>32</age><sex>1</sex><cat>2</cat><value>1.0098083</value></relativerisk><relativerisk><age>32</age><sex>1</sex><cat>3</cat><value>1.0208694</value></relativerisk><relativerisk><age>32</age><sex>1</sex><cat>4</cat><value>1.0330231</value></relativerisk><relativerisk><age>32</age><sex>1</sex><cat>5</cat><value>1.0462668</value></relativerisk><relativerisk><age>32</age><sex>1</sex><cat>6</cat><value>1.060666</value></relativerisk><relativerisk><age>32</age><sex>1</sex><cat>7</cat><value>1.0763227</value></relativerisk><relativerisk><age>32</age><sex>1</sex><cat>8</cat><value>1.1060658</value></relativerisk><relativerisk><age>33</age><sex>0</sex><cat>0</cat><value>0.9832155</value></relativerisk><relativerisk><age>33</age><sex>0</sex><cat>1</cat><value>1.0</value></relativerisk><relativerisk><age>33</age><sex>0</sex><cat>2</cat><value>1.0191679</value></relativerisk><relativerisk><age>33</age><sex>0</sex><cat>3</cat><value>1.0408144</value></relativerisk><relativerisk><age>33</age><sex>0</sex><cat>4</cat><value>1.0647216</value></relativerisk><relativerisk><age>33</age><sex>0</sex><cat>5</cat><value>1.0908961</value></relativerisk><relativerisk><age>33</age><sex>0</sex><cat>6</cat><value>1.1194743</value></relativerisk><relativerisk><age>33</age><sex>0</sex><cat>7</cat><value>1.1506673</value></relativerisk><relativerisk><age>33</age><sex>0</sex><cat>8</cat><value>1.2208691</value></relativerisk><relativerisk><age>33</age><sex>1</sex><cat>0</cat><value>0.9916314</value></relativerisk><relativerisk><age>33</age><sex>1</sex><cat>1</cat><value>1.0</value></relativerisk><relativerisk><age>33</age><sex>1</sex><cat>2</cat><value>1.0098083</value></relativerisk><relativerisk><age>33</age><sex>1</sex><cat>3</cat><value>1.0208694</value></relativerisk><relativerisk><age>33</age><sex>1</sex><cat>4</cat><value>1.0330231</value></relativerisk><relativerisk><age>33</age><sex>1</sex><cat>5</cat><value>1.0462668</value></relativerisk><relativerisk><age>33</age><sex>1</sex><cat>6</cat><value>1.060666</value></relativerisk><relativerisk><age>33</age><sex>1</sex><cat>7</cat><value>1.0763227</value></relativerisk><relativerisk><age>33</age><sex>1</sex><cat>8</cat><value>1.1060658</value></relativerisk><relativerisk><age>34</age><sex>0</sex><cat>0</cat><value>0.9832155</value></relativerisk><relativerisk><age>34</age><sex>0</sex><cat>1</cat><value>1.0</value></relativerisk><relativerisk><age>34</age><sex>0</sex><cat>2</cat><value>1.0191679</value></relativerisk><relativerisk><age>34</age><sex>0</sex><cat>3</cat><value>1.0408144</value></relativerisk><relativerisk><age>34</age><sex>0</sex><cat>4</cat><value>1.0647216</value></relativerisk><relativerisk><age>34</age><sex>0</sex><cat>5</cat><value>1.0908961</value></relativerisk><relativerisk><age>34</age><sex>0</sex><cat>6</cat><value>1.1194743</value></relativerisk><relativerisk><age>34</age><sex>0</sex><cat>7</cat><value>1.1506673</value></relativerisk><relativerisk><age>34</age><sex>0</sex><cat>8</cat><value>1.2208691</value></relativerisk><relativerisk><age>34</age><sex>1</sex><cat>0</cat><value>0.9916314</value></relativerisk><relativerisk><age>34</age><sex>1</sex><cat>1</cat><value>1.0</value></relativerisk><relativerisk><age>34</age><sex>1</sex><cat>2</cat><value>1.0098083</value></relativerisk><relativerisk><age>34</age><sex>1</sex><cat>3</cat><value>1.0208694</value></relativerisk><relativerisk><age>34</age><sex>1</sex><cat>4</cat><value>1.0330231</value></relativerisk><relativerisk><age>34</age><sex>1</sex><cat>5</cat><value>1.0462668</value></relativerisk><relativerisk><age>34</age><sex>1</sex><cat>6</cat><value>1.060666</value></relativerisk><relativerisk><age>34</age><sex>1</sex><cat>7</cat><value>1.0763227</value></relativerisk><relativerisk><age>34</age><sex>1</sex><cat>8</cat><value>1.1060658</value></relativerisk><relativerisk><age>35</age><sex>0</sex><cat>0</cat><value>0.9832155</value></relativerisk><relativerisk><age>35</age><sex>0</sex><cat>1</cat><value>1.0</value></relativerisk><relativerisk><age>35</age><sex>0</sex><cat>2</cat><value>1.0191679</value></relativerisk><relativerisk><age>35</age><sex>0</sex><cat>3</cat><value>1.0408144</value></relativerisk><relativerisk><age>35</age><sex>0</sex><cat>4</cat><value>1.0647216</value></relativerisk><relativerisk><age>35</age><sex>0</sex><cat>5</cat><value>1.0908961</value></relativerisk><relativerisk><age>35</age><sex>0</sex><cat>6</cat><value>1.1194743</value></relativerisk><relativerisk><age>35</age><sex>0</sex><cat>7</cat><value>1.1506673</value></relativerisk><relativerisk><age>35</age><sex>0</sex><cat>8</cat><value>1.2208691</value></relativerisk><relativerisk><age>35</age><sex>1</sex><cat>0</cat><value>0.9916314</value></relativerisk><relativerisk><age>35</age><sex>1</sex><cat>1</cat><value>1.0</value></relativerisk><relativerisk><age>35</age><sex>1</sex><cat>2</cat><value>1.0098083</value></relativerisk><relativerisk><age>35</age><sex>1</sex><cat>3</cat><value>1.0208694</value></relativerisk><relativerisk><age>35</age><sex>1</sex><cat>4</cat><value>1.0330231</value></relativerisk><relativerisk><age>35</age><sex>1</sex><cat>5</cat><value>1.0462668</value></relativerisk><relativerisk><age>35</age><sex>1</sex><cat>6</cat><value>1.060666</value></relativerisk><relativerisk><age>35</age><sex>1</sex><cat>7</cat><value>1.0763227</value></relativerisk><relativerisk><age>35</age><sex>1</sex><cat>8</cat><value>1.1060658</value></relativerisk><relativerisk><age>36</age><sex>0</sex><cat>0</cat><value>0.9832426</value></relativerisk><relativerisk><age>36</age><sex>0</sex><cat>1</cat><value>1.0</value></relativerisk><relativerisk><age>36</age><sex>0</sex><cat>2</cat><value>1.0191374</value></relativerisk><relativerisk><age>36</age><sex>0</sex><cat>3</cat><value>1.0407499</value></relativerisk><relativerisk><age>36</age><sex>0</sex><cat>4</cat><value>1.0646203</value></relativerisk><relativerisk><age>36</age><sex>0</sex><cat>5</cat><value>1.0907553</value></relativerisk><relativerisk><age>36</age><sex>0</sex><cat>6</cat><value>1.1192914</value></relativerisk><relativerisk><age>36</age><sex>0</sex><cat>7</cat><value>1.1504396</value></relativerisk><relativerisk><age>36</age><sex>0</sex><cat>8</cat><value>1.2205473</value></relativerisk><relativerisk><age>36</age><sex>1</sex><cat>0</cat><value>0.9914367</value></relativerisk><relativerisk><age>36</age><sex>1</sex><cat>1</cat><value>1.0</value></relativerisk><relativerisk><age>36</age><sex>1</sex><cat>2</cat><value>1.0100397</value></relativerisk><relativerisk><age>36</age><sex>1</sex><cat>3</cat><value>1.0213659</value></relativerisk><relativerisk><age>36</age><sex>1</sex><cat>4</cat><value>1.0338162</value></relativerisk><relativerisk><age>36</age><sex>1</sex><cat>5</cat><value>1.0473891</value></relativerisk><relativerisk><age>36</age><sex>1</sex><cat>6</cat><value>1.0621538</value></relativerisk><relativerisk><age>36</age><sex>1</sex><cat>7</cat><value>1.0782164</value></relativerisk><relativerisk><age>36</age><sex>1</sex><cat>8</cat><value>1.108761</value></relativerisk><relativerisk><age>37</age><sex>0</sex><cat>0</cat><value>0.9832027</value></relativerisk><relativerisk><age>37</age><sex>0</sex><cat>1</cat><value>1.0</value></relativerisk><relativerisk><age>37</age><sex>0</sex><cat>2</cat><value>1.0191846</value></relativerisk><relativerisk><age>37</age><sex>0</sex><cat>3</cat><value>1.0408524</value></relativerisk><relativerisk><age>37</age><sex>0</sex><cat>4</cat><value>1.0647866</value></relativerisk><relativerisk><age>37</age><sex>0</sex><cat>5</cat><value>1.0909944</value></relativerisk><relativerisk><age>37</age><sex>0</sex><cat>6</cat><value>1.1196135</value></relativerisk><relativerisk><age>37</age><sex>0</sex><cat>7</cat><value>1.1508567</value></relativerisk><relativerisk><age>37</age><sex>0</sex><cat>8</cat><value>1.221198</value></relativerisk><relativerisk><age>37</age><sex>1</sex><cat>0</cat><value>0.9911938</value></relativerisk><relativerisk><age>37</age><sex>1</sex><cat>1</cat><value>1.0</value></relativerisk><relativerisk><age>37</age><sex>1</sex><cat>2</cat><value>1.0103276</value></relativerisk><relativerisk><age>37</age><sex>1</sex><cat>3</cat><value>1.0219826</value></relativerisk><relativerisk><age>37</age><sex>1</sex><cat>4</cat><value>1.034799</value></relativerisk><relativerisk><age>37</age><sex>1</sex><cat>5</cat><value>1.048777</value></relativerisk><relativerisk><age>37</age><sex>1</sex><cat>6</cat><value>1.0639889</value></relativerisk><relativerisk><age>37</age><sex>1</sex><cat>7</cat><value>1.0805459</value></relativerisk><relativerisk><age>37</age><sex>1</sex><cat>8</cat><value>1.1120584</value></relativerisk><relativerisk><age>38</age><sex>0</sex><cat>0</cat><value>0.9831011</value></relativerisk><relativerisk><age>38</age><sex>0</sex><cat>1</cat><value>1.0</value></relativerisk><relativerisk><age>38</age><sex>0</sex><cat>2</cat><value>1.0193033</value></relativerisk><relativerisk><age>38</age><sex>0</sex><cat>3</cat><value>1.0411088</value></relativerisk><relativerisk><age>38</age><sex>0</sex><cat>4</cat><value>1.0651993</value></relativerisk><relativerisk><age>38</age><sex>0</sex><cat>5</cat><value>1.0915834</value></relativerisk><relativerisk><age>38</age><sex>0</sex><cat>6</cat><value>1.120401</value></relativerisk><relativerisk><age>38</age><sex>0</sex><cat>7</cat><value>1.151868</value></relativerisk><relativerisk><age>38</age><sex>0</sex><cat>8</cat><value>1.2227454</value></relativerisk><relativerisk><age>38</age><sex>1</sex><cat>0</cat><value>0.9909054</value></relativerisk><relativerisk><age>38</age><sex>1</sex><cat>1</cat><value>1.0</value></relativerisk><relativerisk><age>38</age><sex>1</sex><cat>2</cat><value>1.0106688</value></relativerisk><relativerisk><age>38</age><sex>1</sex><cat>3</cat><value>1.0227125</value></relativerisk><relativerisk><age>38</age><sex>1</sex><cat>4</cat><value>1.0359612</value></relativerisk><relativerisk><age>38</age><sex>1</sex><cat>5</cat><value>1.050416</value></relativerisk><relativerisk><age>38</age><sex>1</sex><cat>6</cat><value>1.0661532</value></relativerisk><relativerisk><age>38</age><sex>1</sex><cat>7</cat><value>1.0832894</value></relativerisk><relativerisk><age>38</age><sex>1</sex><cat>8</cat><value>1.1159297</value></relativerisk><relativerisk><age>39</age><sex>0</sex><cat>0</cat><value>0.9829431</value></relativerisk><relativerisk><age>39</age><sex>0</sex><cat>1</cat><value>1.0</value></relativerisk><relativerisk><age>39</age><sex>0</sex><cat>2</cat><value>1.0194876</value></relativerisk><relativerisk><age>39</age><sex>0</sex><cat>3</cat><value>1.0415064</value></relativerisk><relativerisk><age>39</age><sex>0</sex><cat>4</cat><value>1.0658383</value></relativerisk><relativerisk><age>39</age><sex>0</sex><cat>5</cat><value>1.092494</value></relativerisk><relativerisk><age>39</age><sex>0</sex><cat>6</cat><value>1.1216166</value></relativerisk><relativerisk><age>39</age><sex>0</sex><cat>7</cat><value>1.1534262</value></relativerisk><relativerisk><age>39</age><sex>0</sex><cat>8</cat><value>1.2251196</value></relativerisk><relativerisk><age>39</age><sex>1</sex><cat>0</cat><value>0.99057424</value></relativerisk><relativerisk><age>39</age><sex>1</sex><cat>1</cat><value>1.0</value></relativerisk><relativerisk><age>39</age><sex>1</sex><cat>2</cat><value>1.0110602</value></relativerisk><relativerisk><age>39</age><sex>1</sex><cat>3</cat><value>1.0235498</value></relativerisk><relativerisk><age>39</age><sex>1</sex><cat>4</cat><value>1.0372934</value></relativerisk><relativerisk><age>39</age><sex>1</sex><cat>5</cat><value>1.0522938</value></relativerisk><relativerisk><age>39</age><sex>1</sex><cat>6</cat><value>1.0686312</value></relativerisk><relativerisk><age>39</age><sex>1</sex><cat>7</cat><value>1.086428</value></relativerisk><relativerisk><age>39</age><sex>1</sex><cat>8</cat><value>1.1203519</value></relativerisk><relativerisk><age>40</age><sex>0</sex><cat>0</cat><value>0.98273337</value></relativerisk><relativerisk><age>40</age><sex>0</sex><cat>1</cat><value>1.0</value></relativerisk><relativerisk><age>40</age><sex>0</sex><cat>2</cat><value>1.0197322</value></relativerisk><relativerisk><age>40</age><sex>0</sex><cat>3</cat><value>1.0420334</value></relativerisk><relativerisk><age>40</age><sex>0</sex><cat>4</cat><value>1.0666851</value></relativerisk><relativerisk><age>40</age><sex>0</sex><cat>5</cat><value>1.0936998</value></relativerisk><relativerisk><age>40</age><sex>0</sex><cat>6</cat><value>1.1232253</value></relativerisk><relativerisk><age>40</age><sex>0</sex><cat>7</cat><value>1.1554871</value></relativerisk><relativerisk><age>40</age><sex>0</sex><cat>8</cat><value>1.2282555</value></relativerisk><relativerisk><age>40</age><sex>1</sex><cat>0</cat><value>0.9902026</value></relativerisk><relativerisk><age>40</age><sex>1</sex><cat>1</cat><value>1.0</value></relativerisk><relativerisk><age>40</age><sex>1</sex><cat>2</cat><value>1.0114994</value></relativerisk><relativerisk><age>40</age><sex>1</sex><cat>3</cat><value>1.0244888</value></relativerisk><relativerisk><age>40</age><sex>1</sex><cat>4</cat><value>1.0387875</value></relativerisk><relativerisk><age>40</age><sex>1</sex><cat>5</cat><value>1.0543991</value></relativerisk><relativerisk><age>40</age><sex>1</sex><cat>6</cat><value>1.0714089</value></relativerisk><relativerisk><age>40</age><sex>1</sex><cat>7</cat><value>1.0899457</value></relativerisk><relativerisk><age>40</age><sex>1</sex><cat>8</cat><value>1.125305</value></relativerisk><relativerisk><age>41</age><sex>0</sex><cat>0</cat><value>0.9824766</value></relativerisk><relativerisk><age>41</age><sex>0</sex><cat>1</cat><value>1.0</value></relativerisk><relativerisk><age>41</age><sex>0</sex><cat>2</cat><value>1.0200315</value></relativerisk><relativerisk><age>41</age><sex>0</sex><cat>3</cat><value>1.0426784</value></relativerisk><relativerisk><age>41</age><sex>0</sex><cat>4</cat><value>1.0677212</value></relativerisk><relativerisk><age>41</age><sex>0</sex><cat>5</cat><value>1.0951755</value></relativerisk><relativerisk><age>41</age><sex>0</sex><cat>6</cat><value>1.1251937</value></relativerisk><relativerisk><age>41</age><sex>0</sex><cat>7</cat><value>1.1580087</value></relativerisk><relativerisk><age>41</age><sex>0</sex><cat>8</cat><value>1.2320918</value></relativerisk><relativerisk><age>41</age><sex>1</sex><cat>0</cat><value>0.98979294</value></relativerisk><relativerisk><age>41</age><sex>1</sex><cat>1</cat><value>1.0</value></relativerisk><relativerisk><age>41</age><sex>1</sex><cat>2</cat><value>1.0119836</value></relativerisk><relativerisk><age>41</age><sex>1</sex><cat>3</cat><value>1.0255245</value></relativerisk><relativerisk><age>41</age><sex>1</sex><cat>4</cat><value>1.0404353</value></relativerisk><relativerisk><age>41</age><sex>1</sex><cat>5</cat><value>1.0567216</value></relativerisk><relativerisk><age>41</age><sex>1</sex><cat>6</cat><value>1.0744731</value></relativerisk><relativerisk><age>41</age><sex>1</sex><cat>7</cat><value>1.0938268</value></relativerisk><relativerisk><age>41</age><sex>1</sex><cat>8</cat><value>1.1307714</value></relativerisk><relativerisk><age>42</age><sex>0</sex><cat>0</cat><value>0.9821773</value></relativerisk><relativerisk><age>42</age><sex>0</sex><cat>1</cat><value>1.0</value></relativerisk><relativerisk><age>42</age><sex>0</sex><cat>2</cat><value>1.0203804</value></relativerisk><relativerisk><age>42</age><sex>0</sex><cat>3</cat><value>1.0434304</value></relativerisk><relativerisk><age>42</age><sex>0</sex><cat>4</cat><value>1.0689297</value></relativerisk><relativerisk><age>42</age><sex>0</sex><cat>5</cat><value>1.0968968</value></relativerisk><relativerisk><age>42</age><sex>0</sex><cat>6</cat><value>1.1274903</value></relativerisk><relativerisk><age>42</age><sex>0</sex><cat>7</cat><value>1.160951</value></relativerisk><relativerisk><age>42</age><sex>0</sex><cat>8</cat><value>1.2365702</value></relativerisk><relativerisk><age>42</age><sex>1</sex><cat>0</cat><value>0.9893475</value></relativerisk><relativerisk><age>42</age><sex>1</sex><cat>1</cat><value>1.0</value></relativerisk><relativerisk><age>42</age><sex>1</sex><cat>2</cat><value>1.0125104</value></relativerisk><relativerisk><age>42</age><sex>1</sex><cat>3</cat><value>1.0266515</value></relativerisk><relativerisk><age>42</age><sex>1</sex><cat>4</cat><value>1.0422292</value></relativerisk><relativerisk><age>42</age><sex>1</sex><cat>5</cat><value>1.0592506</value></relativerisk><relativerisk><age>42</age><sex>1</sex><cat>6</cat><value>1.0778115</value></relativerisk><relativerisk><age>42</age><sex>1</sex><cat>7</cat><value>1.0980564</value></relativerisk><relativerisk><age>42</age><sex>1</sex><cat>8</cat><value>1.1367333</value></relativerisk><relativerisk><age>43</age><sex>0</sex><cat>0</cat><value>0.98183984</value></relativerisk><relativerisk><age>43</age><sex>0</sex><cat>1</cat><value>1.0</value></relativerisk><relativerisk><age>43</age><sex>0</sex><cat>2</cat><value>1.020774</value></relativerisk><relativerisk><age>43</age><sex>0</sex><cat>3</cat><value>1.0442792</value></relativerisk><relativerisk><age>43</age><sex>0</sex><cat>4</cat><value>1.0702938</value></relativerisk><relativerisk><age>43</age><sex>0</sex><cat>5</cat><value>1.0988404</value></relativerisk><relativerisk><age>43</age><sex>0</sex><cat>6</cat><value>1.1300844</value></relativerisk><relativerisk><age>43</age><sex>0</sex><cat>7</cat><value>1.1642759</value></relativerisk><relativerisk><age>43</age><sex>0</sex><cat>8</cat><value>1.2416351</value></relativerisk><relativerisk><age>43</age><sex>1</sex><cat>0</cat><value>0.9888686</value></relativerisk><relativerisk><age>43</age><sex>1</sex><cat>1</cat><value>1.0</value></relativerisk><relativerisk><age>43</age><sex>1</sex><cat>2</cat><value>1.0130773</value></relativerisk><relativerisk><age>43</age><sex>1</sex><cat>3</cat><value>1.0278647</value></relativerisk><relativerisk><age>43</age><sex>1</sex><cat>4</cat><value>1.0441612</value></relativerisk><relativerisk><age>43</age><sex>1</sex><cat>5</cat><value>1.061976</value></relativerisk><relativerisk><age>43</age><sex>1</sex><cat>6</cat><value>1.081411</value></relativerisk><relativerisk><age>43</age><sex>1</sex><cat>7</cat><value>1.1026196</value></relativerisk><relativerisk><age>43</age><sex>1</sex><cat>8</cat><value>1.1431729</value></relativerisk><relativerisk><age>44</age><sex>0</sex><cat>0</cat><value>0.9814684</value></relativerisk><relativerisk><age>44</age><sex>0</sex><cat>1</cat><value>1.0</value></relativerisk><relativerisk><age>44</age><sex>0</sex><cat>2</cat><value>1.0212076</value></relativerisk><relativerisk><age>44</age><sex>0</sex><cat>3</cat><value>1.0452144</value></relativerisk><relativerisk><age>44</age><sex>0</sex><cat>4</cat><value>1.0717975</value></relativerisk><relativerisk><age>44</age><sex>0</sex><cat>5</cat><value>1.1009837</value></relativerisk><relativerisk><age>44</age><sex>0</sex><cat>6</cat><value>1.1329465</value></relativerisk><relativerisk><age>44</age><sex>0</sex><cat>7</cat><value>1.1679461</value></relativerisk><relativerisk><age>44</age><sex>0</sex><cat>8</cat><value>1.2472327</value></relativerisk><relativerisk><age>44</age><sex>1</sex><cat>0</cat><value>0.9883585</value></relativerisk><relativerisk><age>44</age><sex>1</sex><cat>1</cat><value>1.0</value></relativerisk><relativerisk><age>44</age><sex>1</sex><cat>2</cat><value>1.0136817</value></relativerisk><relativerisk><age>44</age><sex>1</sex><cat>3</cat><value>1.029159</value></relativerisk><relativerisk><age>44</age><sex>1</sex><cat>4</cat><value>1.0462236</value></relativerisk><relativerisk><age>44</age><sex>1</sex><cat>5</cat><value>1.064887</value></relativerisk><relativerisk><age>44</age><sex>1</sex><cat>6</cat><value>1.0852585</value></relativerisk><relativerisk><age>44</age><sex>1</sex><cat>7</cat><value>1.107501</value></relativerisk><relativerisk><age>44</age><sex>1</sex><cat>8</cat><value>1.1500717</value></relativerisk><relativerisk><age>45</age><sex>0</sex><cat>0</cat><value>0.98106694</value></relativerisk><relativerisk><age>45</age><sex>0</sex><cat>1</cat><value>1.0</value></relativerisk><relativerisk><age>45</age><sex>0</sex><cat>2</cat><value>1.0216765</value></relativerisk><relativerisk><age>45</age><sex>0</sex><cat>3</cat><value>1.0462263</value></relativerisk><relativerisk><age>45</age><sex>0</sex><cat>4</cat><value>1.0734253</value></relativerisk><relativerisk><age>45</age><sex>0</sex><cat>5</cat><value>1.1033052</value></relativerisk><relativerisk><age>45</age><sex>0</sex><cat>6</cat><value>1.136048</value></relativerisk><relativerisk><age>45</age><sex>0</sex><cat>7</cat><value>1.1719257</value></relativerisk><relativerisk><age>45</age><sex>0</sex><cat>8</cat><value>1.2533107</value></relativerisk><relativerisk><age>45</age><sex>1</sex><cat>0</cat><value>0.98781943</value></relativerisk><relativerisk><age>45</age><sex>1</sex><cat>1</cat><value>1.0</value></relativerisk><relativerisk><age>45</age><sex>1</sex><cat>2</cat><value>1.0143209</value></relativerisk><relativerisk><age>45</age><sex>1</sex><cat>3</cat><value>1.0305289</value></relativerisk><relativerisk><age>45</age><sex>1</sex><cat>4</cat><value>1.0484082</value></relativerisk><relativerisk><age>45</age><sex>1</sex><cat>5</cat><value>1.0679729</value></relativerisk><relativerisk><age>45</age><sex>1</sex><cat>6</cat><value>1.0893403</value></relativerisk><relativerisk><age>45</age><sex>1</sex><cat>7</cat><value>1.1126842</value></relativerisk><relativerisk><age>45</age><sex>1</sex><cat>8</cat><value>1.1574101</value></relativerisk><relativerisk><age>46</age><sex>0</sex><cat>0</cat><value>0.98063946</value></relativerisk><relativerisk><age>46</age><sex>0</sex><cat>1</cat><value>1.0</value></relativerisk><relativerisk><age>46</age><sex>0</sex><cat>2</cat><value>1.0221763</value></relativerisk><relativerisk><age>46</age><sex>0</sex><cat>3</cat><value>1.0473051</value></relativerisk><relativerisk><age>46</age><sex>0</sex><cat>4</cat><value>1.0751619</value></relativerisk><relativerisk><age>46</age><sex>0</sex><cat>5</cat><value>1.1057833</value></relativerisk><relativerisk><age>46</age><sex>0</sex><cat>6</cat><value>1.139361</value></relativerisk><relativerisk><age>46</age><sex>0</sex><cat>7</cat><value>1.1761794</value></relativerisk><relativerisk><age>46</age><sex>0</sex><cat>8</cat><value>1.2598182</value></relativerisk><relativerisk><age>46</age><sex>1</sex><cat>0</cat><value>0.98725384</value></relativerisk><relativerisk><age>46</age><sex>1</sex><cat>1</cat><value>1.0</value></relativerisk><relativerisk><age>46</age><sex>1</sex><cat>2</cat><value>1.0149925</value></relativerisk><relativerisk><age>46</age><sex>1</sex><cat>3</cat><value>1.0319692</value></relativerisk><relativerisk><age>46</age><sex>1</sex><cat>4</cat><value>1.0507066</value></relativerisk><relativerisk><age>46</age><sex>1</sex><cat>5</cat><value>1.0712225</value></relativerisk><relativerisk><age>46</age><sex>1</sex><cat>6</cat><value>1.0936426</value></relativerisk><relativerisk><age>46</age><sex>1</sex><cat>7</cat><value>1.1181526</value></relativerisk><relativerisk><age>46</age><sex>1</sex><cat>8</cat><value>1.1651676</value></relativerisk><relativerisk><age>47</age><sex>0</sex><cat>0</cat><value>0.9801898</value></relativerisk><relativerisk><age>47</age><sex>0</sex><cat>1</cat><value>1.0</value></relativerisk><relativerisk><age>47</age><sex>0</sex><cat>2</cat><value>1.0227025</value></relativerisk><relativerisk><age>47</age><sex>0</sex><cat>3</cat><value>1.0484418</value></relativerisk><relativerisk><age>47</age><sex>0</sex><cat>4</cat><value>1.0769926</value></relativerisk><relativerisk><age>47</age><sex>0</sex><cat>5</cat><value>1.1083975</value></relativerisk><relativerisk><age>47</age><sex>0</sex><cat>6</cat><value>1.1428581</value></relativerisk><relativerisk><age>47</age><sex>0</sex><cat>7</cat><value>1.180673</value></relativerisk><relativerisk><age>47</age><sex>0</sex><cat>8</cat><value>1.2667049</value></relativerisk><relativerisk><age>47</age><sex>1</sex><cat>0</cat><value>0.98666406</value></relativerisk><relativerisk><age>47</age><sex>1</sex><cat>1</cat><value>1.0</value></relativerisk><relativerisk><age>47</age><sex>1</sex><cat>2</cat><value>1.0156938</value></relativerisk><relativerisk><age>47</age><sex>1</sex><cat>3</cat><value>1.0334742</value></relativerisk><relativerisk><age>47</age><sex>1</sex><cat>4</cat><value>1.0531105</value></relativerisk><relativerisk><age>47</age><sex>1</sex><cat>5</cat><value>1.0746243</value></relativerisk><relativerisk><age>47</age><sex>1</sex><cat>6</cat><value>1.0981507</value></relativerisk><relativerisk><age>47</age><sex>1</sex><cat>7</cat><value>1.1238886</value></relativerisk><relativerisk><age>47</age><sex>1</sex><cat>8</cat><value>1.1733218</value></relativerisk><relativerisk><age>48</age><sex>0</sex><cat>0</cat><value>0.9797217</value></relativerisk><relativerisk><age>48</age><sex>0</sex><cat>1</cat><value>1.0</value></relativerisk><relativerisk><age>48</age><sex>0</sex><cat>2</cat><value>1.0232508</value></relativerisk><relativerisk><age>48</age><sex>0</sex><cat>3</cat><value>1.049627</value></relativerisk><relativerisk><age>48</age><sex>0</sex><cat>4</cat><value>1.0789028</value></relativerisk><relativerisk><age>48</age><sex>0</sex><cat>5</cat><value>1.111127</value></relativerisk><relativerisk><age>48</age><sex>0</sex><cat>6</cat><value>1.1465126</value></relativerisk><relativerisk><age>48</age><sex>0</sex><cat>7</cat><value>1.1853725</value></relativerisk><relativerisk><age>48</age><sex>0</sex><cat>8</cat><value>1.273921</value></relativerisk><relativerisk><age>48</age><sex>1</sex><cat>0</cat><value>0.98605245</value></relativerisk><relativerisk><age>48</age><sex>1</sex><cat>1</cat><value>1.0</value></relativerisk><relativerisk><age>48</age><sex>1</sex><cat>2</cat><value>1.0164219</value></relativerisk><relativerisk><age>48</age><sex>1</sex><cat>3</cat><value>1.0350384</value></relativerisk><relativerisk><age>48</age><sex>1</sex><cat>4</cat><value>1.0556111</value></relativerisk><relativerisk><age>48</age><sex>1</sex><cat>5</cat><value>1.0781665</value></relativerisk><relativerisk><age>48</age><sex>1</sex><cat>6</cat><value>1.1028498</value></relativerisk><relativerisk><age>48</age><sex>1</sex><cat>7</cat><value>1.1298742</value></relativerisk><relativerisk><age>48</age><sex>1</sex><cat>8</cat><value>1.1818501</value></relativerisk><relativerisk><age>49</age><sex>0</sex><cat>0</cat><value>0.97923875</value></relativerisk><relativerisk><age>49</age><sex>0</sex><cat>1</cat><value>1.0</value></relativerisk><relativerisk><age>49</age><sex>0</sex><cat>2</cat><value>1.0238172</value></relativerisk><relativerisk><age>49</age><sex>0</sex><cat>3</cat><value>1.050852</value></relativerisk><relativerisk><age>49</age><sex>0</sex><cat>4</cat><value>1.0808784</value></relativerisk><relativerisk><age>49</age><sex>0</sex><cat>5</cat><value>1.1139522</value></relativerisk><relativerisk><age>49</age><sex>0</sex><cat>6</cat><value>1.150298</value></relativerisk><relativerisk><age>49</age><sex>0</sex><cat>7</cat><value>1.1902443</value></relativerisk><relativerisk><age>49</age><sex>0</sex><cat>8</cat><value>1.2814174</value></relativerisk><relativerisk><age>49</age><sex>1</sex><cat>0</cat><value>0.9854213</value></relativerisk><relativerisk><age>49</age><sex>1</sex><cat>1</cat><value>1.0</value></relativerisk><relativerisk><age>49</age><sex>1</sex><cat>2</cat><value>1.0171745</value></relativerisk><relativerisk><age>49</age><sex>1</sex><cat>3</cat><value>1.0366561</value></relativerisk><relativerisk><age>49</age><sex>1</sex><cat>4</cat><value>1.0581999</value></relativerisk><relativerisk><age>49</age><sex>1</sex><cat>5</cat><value>1.081837</value></relativerisk><relativerisk><age>49</age><sex>1</sex><cat>6</cat><value>1.1077245</value></relativerisk><relativerisk><age>49</age><sex>1</sex><cat>7</cat><value>1.1360908</value></relativerisk><relativerisk><age>49</age><sex>1</sex><cat>8</cat><value>1.1907283</value></relativerisk><relativerisk><age>50</age><sex>0</sex><cat>0</cat><value>0.9787206</value></relativerisk><relativerisk><age>50</age><sex>0</sex><cat>1</cat><value>1.0</value></relativerisk><relativerisk><age>50</age><sex>0</sex><cat>2</cat><value>1.0243739</value></relativerisk><relativerisk><age>50</age><sex>0</sex><cat>3</cat><value>1.0520779</value></relativerisk><relativerisk><age>50</age><sex>0</sex><cat>4</cat><value>1.0828855</value></relativerisk><relativerisk><age>50</age><sex>0</sex><cat>5</cat><value>1.1168547</value></relativerisk><relativerisk><age>50</age><sex>0</sex><cat>6</cat><value>1.1542201</value></relativerisk><relativerisk><age>50</age><sex>0</sex><cat>7</cat><value>1.1953263</value></relativerisk><relativerisk><age>50</age><sex>0</sex><cat>8</cat><value>1.2880818</value></relativerisk><relativerisk><age>50</age><sex>1</sex><cat>0</cat><value>0.9847434</value></relativerisk><relativerisk><age>50</age><sex>1</sex><cat>1</cat><value>1.0</value></relativerisk><relativerisk><age>50</age><sex>1</sex><cat>2</cat><value>1.0177786</value></relativerisk><relativerisk><age>50</age><sex>1</sex><cat>3</cat><value>1.0383743</value></relativerisk><relativerisk><age>50</age><sex>1</sex><cat>4</cat><value>1.0613726</value></relativerisk><relativerisk><age>50</age><sex>1</sex><cat>5</cat><value>1.0867304</value></relativerisk><relativerisk><age>50</age><sex>1</sex><cat>6</cat><value>1.114593</value></relativerisk><relativerisk><age>50</age><sex>1</sex><cat>7</cat><value>1.1452057</value></relativerisk><relativerisk><age>50</age><sex>1</sex><cat>8</cat><value>1.1915616</value></relativerisk><relativerisk><age>51</age><sex>0</sex><cat>0</cat><value>0.9782179</value></relativerisk><relativerisk><age>51</age><sex>0</sex><cat>1</cat><value>1.0</value></relativerisk><relativerisk><age>51</age><sex>0</sex><cat>2</cat><value>1.0249636</value></relativerisk><relativerisk><age>51</age><sex>0</sex><cat>3</cat><value>1.0533556</value></relativerisk><relativerisk><age>51</age><sex>0</sex><cat>4</cat><value>1.0849501</value></relativerisk><relativerisk><age>51</age><sex>0</sex><cat>5</cat><value>1.1198126</value></relativerisk><relativerisk><age>51</age><sex>0</sex><cat>6</cat><value>1.1581913</value></relativerisk><relativerisk><age>51</age><sex>0</sex><cat>7</cat><value>1.2004477</value></relativerisk><relativerisk><age>51</age><sex>0</sex><cat>8</cat><value>1.2959613</value></relativerisk><relativerisk><age>51</age><sex>1</sex><cat>0</cat><value>0.9840793</value></relativerisk><relativerisk><age>51</age><sex>1</sex><cat>1</cat><value>1.0</value></relativerisk><relativerisk><age>51</age><sex>1</sex><cat>2</cat><value>1.0185639</value></relativerisk><relativerisk><age>51</age><sex>1</sex><cat>3</cat><value>1.040084</value></relativerisk><relativerisk><age>51</age><sex>1</sex><cat>4</cat><value>1.0641336</value></relativerisk><relativerisk><age>51</age><sex>1</sex><cat>5</cat><value>1.0906727</value></relativerisk><relativerisk><age>51</age><sex>1</sex><cat>6</cat><value>1.1198596</value></relativerisk><relativerisk><age>51</age><sex>1</sex><cat>7</cat><value>1.1519579</value></relativerisk><relativerisk><age>51</age><sex>1</sex><cat>8</cat><value>1.2006316</value></relativerisk><relativerisk><age>52</age><sex>0</sex><cat>0</cat><value>0.9777106</value></relativerisk><relativerisk><age>52</age><sex>0</sex><cat>1</cat><value>1.0</value></relativerisk><relativerisk><age>52</age><sex>0</sex><cat>2</cat><value>1.0255593</value></relativerisk><relativerisk><age>52</age><sex>0</sex><cat>3</cat><value>1.0546474</value></relativerisk><relativerisk><age>52</age><sex>0</sex><cat>4</cat><value>1.087039</value></relativerisk><relativerisk><age>52</age><sex>0</sex><cat>5</cat><value>1.1228081</value></relativerisk><relativerisk><age>52</age><sex>0</sex><cat>6</cat><value>1.1622164</value></relativerisk><relativerisk><age>52</age><sex>0</sex><cat>7</cat><value>1.2056438</value></relativerisk><relativerisk><age>52</age><sex>0</sex><cat>8</cat><value>1.303974</value></relativerisk><relativerisk><age>52</age><sex>1</sex><cat>0</cat><value>0.98340267</value></relativerisk><relativerisk><age>52</age><sex>1</sex><cat>1</cat><value>1.0</value></relativerisk><relativerisk><age>52</age><sex>1</sex><cat>2</cat><value>1.019365</value></relativerisk><relativerisk><age>52</age><sex>1</sex><cat>3</cat><value>1.0418304</value></relativerisk><relativerisk><age>52</age><sex>1</sex><cat>4</cat><value>1.0669568</value></relativerisk><relativerisk><age>52</age><sex>1</sex><cat>5</cat><value>1.0947083</value></relativerisk><relativerisk><age>52</age><sex>1</sex><cat>6</cat><value>1.1252574</value></relativerisk><relativerisk><age>52</age><sex>1</sex><cat>7</cat><value>1.1588874</value></relativerisk><relativerisk><age>52</age><sex>1</sex><cat>8</cat><value>1.209959</value></relativerisk><relativerisk><age>53</age><sex>0</sex><cat>0</cat><value>0.97720206</value></relativerisk><relativerisk><age>53</age><sex>0</sex><cat>1</cat><value>1.0</value></relativerisk><relativerisk><age>53</age><sex>0</sex><cat>2</cat><value>1.0261574</value></relativerisk><relativerisk><age>53</age><sex>0</sex><cat>3</cat><value>1.0559452</value></relativerisk><relativerisk><age>53</age><sex>0</sex><cat>4</cat><value>1.0891392</value></relativerisk><relativerisk><age>53</age><sex>0</sex><cat>5</cat><value>1.1258223</value></relativerisk><relativerisk><age>53</age><sex>0</sex><cat>6</cat><value>1.1662705</value></relativerisk><relativerisk><age>53</age><sex>0</sex><cat>7</cat><value>1.2108823</value></relativerisk><relativerisk><age>53</age><sex>0</sex><cat>8</cat><value>1.3120719</value></relativerisk><relativerisk><age>53</age><sex>1</sex><cat>0</cat><value>0.98271596</value></relativerisk><relativerisk><age>53</age><sex>1</sex><cat>1</cat><value>1.0</value></relativerisk><relativerisk><age>53</age><sex>1</sex><cat>2</cat><value>1.0201794</value></relativerisk><relativerisk><age>53</age><sex>1</sex><cat>3</cat><value>1.0436075</value></relativerisk><relativerisk><age>53</age><sex>1</sex><cat>4</cat><value>1.0698326</value></relativerisk><relativerisk><age>53</age><sex>1</sex><cat>5</cat><value>1.0988243</value></relativerisk><relativerisk><age>53</age><sex>1</sex><cat>6</cat><value>1.1307696</value></relativerisk><relativerisk><age>53</age><sex>1</sex><cat>7</cat><value>1.1659733</value></relativerisk><relativerisk><age>53</age><sex>1</sex><cat>8</cat><value>1.2195169</value></relativerisk><relativerisk><age>54</age><sex>0</sex><cat>0</cat><value>0.97669536</value></relativerisk><relativerisk><age>54</age><sex>0</sex><cat>1</cat><value>1.0</value></relativerisk><relativerisk><age>54</age><sex>0</sex><cat>2</cat><value>1.026754</value></relativerisk><relativerisk><age>54</age><sex>0</sex><cat>3</cat><value>1.0572407</value></relativerisk><relativerisk><age>54</age><sex>0</sex><cat>4</cat><value>1.0912378</value></relativerisk><relativerisk><age>54</age><sex>0</sex><cat>5</cat><value>1.128837</value></relativerisk><relativerisk><age>54</age><sex>0</sex><cat>6</cat><value>1.170329</value></relativerisk><relativerisk><age>54</age><sex>0</sex><cat>7</cat><value>1.216132</value></relativerisk><relativerisk><age>54</age><sex>0</sex><cat>8</cat><value>1.3202069</value></relativerisk><relativerisk><age>54</age><sex>1</sex><cat>0</cat><value>0.9820215</value></relativerisk><relativerisk><age>54</age><sex>1</sex><cat>1</cat><value>1.0</value></relativerisk><relativerisk><age>54</age><sex>1</sex><cat>2</cat><value>1.0210044</value></relativerisk><relativerisk><age>54</age><sex>1</sex><cat>3</cat><value>1.0454093</value></relativerisk><relativerisk><age>54</age><sex>1</sex><cat>4</cat><value>1.0727519</value></relativerisk><relativerisk><age>54</age><sex>1</sex><cat>5</cat><value>1.1030074</value></relativerisk><relativerisk><age>54</age><sex>1</sex><cat>6</cat><value>1.1363791</value></relativerisk><relativerisk><age>54</age><sex>1</sex><cat>7</cat><value>1.1731942</value></relativerisk><relativerisk><age>54</age><sex>1</sex><cat>8</cat><value>1.2292778</value></relativerisk><relativerisk><age>55</age><sex>0</sex><cat>0</cat><value>0.9761936</value></relativerisk><relativerisk><age>55</age><sex>0</sex><cat>1</cat><value>1.0</value></relativerisk><relativerisk><age>55</age><sex>0</sex><cat>2</cat><value>1.0273457</value></relativerisk><relativerisk><age>55</age><sex>0</sex><cat>3</cat><value>1.0585265</value></relativerisk><relativerisk><age>55</age><sex>0</sex><cat>4</cat><value>1.0933223</value></relativerisk><relativerisk><age>55</age><sex>0</sex><cat>5</cat><value>1.131834</value></relativerisk><relativerisk><age>55</age><sex>0</sex><cat>6</cat><value>1.1743678</value></relativerisk><relativerisk><age>55</age><sex>0</sex><cat>7</cat><value>1.2213619</value></relativerisk><relativerisk><age>55</age><sex>0</sex><cat>8</cat><value>1.3283312</value></relativerisk><relativerisk><age>55</age><sex>1</sex><cat>0</cat><value>0.98132163</value></relativerisk><relativerisk><age>55</age><sex>1</sex><cat>1</cat><value>1.0</value></relativerisk><relativerisk><age>55</age><sex>1</sex><cat>2</cat><value>1.0218374</value></relativerisk><relativerisk><age>55</age><sex>1</sex><cat>3</cat><value>1.0472302</value></relativerisk><relativerisk><age>55</age><sex>1</sex><cat>4</cat><value>1.0757054</value></relativerisk><relativerisk><age>55</age><sex>1</sex><cat>5</cat><value>1.1072446</value></relativerisk><relativerisk><age>55</age><sex>1</sex><cat>6</cat><value>1.1420685</value></relativerisk><relativerisk><age>55</age><sex>1</sex><cat>7</cat><value>1.180528</value></relativerisk><relativerisk><age>55</age><sex>1</sex><cat>8</cat><value>1.2392131</value></relativerisk><relativerisk><age>56</age><sex>0</sex><cat>0</cat><value>0.97569966</value></relativerisk><relativerisk><age>56</age><sex>0</sex><cat>1</cat><value>1.0</value></relativerisk><relativerisk><age>56</age><sex>0</sex><cat>2</cat><value>1.0279288</value></relativerisk><relativerisk><age>56</age><sex>0</sex><cat>3</cat><value>1.0597949</value></relativerisk><relativerisk><age>56</age><sex>0</sex><cat>4</cat><value>1.0953803</value></relativerisk><relativerisk><age>56</age><sex>0</sex><cat>5</cat><value>1.1347959</value></relativerisk><relativerisk><age>56</age><sex>0</sex><cat>6</cat><value>1.1783633</value></relativerisk><relativerisk><age>56</age><sex>0</sex><cat>7</cat><value>1.226541</value></relativerisk><relativerisk><age>56</age><sex>0</sex><cat>8</cat><value>1.3363978</value></relativerisk><relativerisk><age>56</age><sex>1</sex><cat>0</cat><value>0.98061866</value></relativerisk><relativerisk><age>56</age><sex>1</sex><cat>1</cat><value>1.0</value></relativerisk><relativerisk><age>56</age><sex>1</sex><cat>2</cat><value>1.0226753</value></relativerisk><relativerisk><age>56</age><sex>1</sex><cat>3</cat><value>1.0490643</value></relativerisk><relativerisk><age>56</age><sex>1</sex><cat>4</cat><value>1.0786835</value></relativerisk><relativerisk><age>56</age><sex>1</sex><cat>5</cat><value>1.1115226</value></relativerisk><relativerisk><age>56</age><sex>1</sex><cat>6</cat><value>1.1478201</value></relativerisk><relativerisk><age>56</age><sex>1</sex><cat>7</cat><value>1.1879528</value></relativerisk><relativerisk><age>56</age><sex>1</sex><cat>8</cat><value>1.2492937</value></relativerisk><relativerisk><age>57</age><sex>0</sex><cat>0</cat><value>0.9752164</value></relativerisk><relativerisk><age>57</age><sex>0</sex><cat>1</cat><value>1.0</value></relativerisk><relativerisk><age>57</age><sex>0</sex><cat>2</cat><value>1.0285002</value></relativerisk><relativerisk><age>57</age><sex>0</sex><cat>3</cat><value>1.0610387</value></relativerisk><relativerisk><age>57</age><sex>0</sex><cat>4</cat><value>1.0974002</value></relativerisk><relativerisk><age>57</age><sex>0</sex><cat>5</cat><value>1.1377057</value></relativerisk><relativerisk><age>57</age><sex>0</sex><cat>6</cat><value>1.1822925</value></relativerisk><relativerisk><age>57</age><sex>0</sex><cat>7</cat><value>1.2316399</value></relativerisk><relativerisk><age>57</age><sex>0</sex><cat>8</cat><value>1.3443601</value></relativerisk><relativerisk><age>57</age><sex>1</sex><cat>0</cat><value>0.97991484</value></relativerisk><relativerisk><age>57</age><sex>1</sex><cat>1</cat><value>1.0</value></relativerisk><relativerisk><age>57</age><sex>1</sex><cat>2</cat><value>1.0235157</value></relativerisk><relativerisk><age>57</age><sex>1</sex><cat>3</cat><value>1.0509056</value></relativerisk><relativerisk><age>57</age><sex>1</sex><cat>4</cat><value>1.0816768</value></relativerisk><relativerisk><age>57</age><sex>1</sex><cat>5</cat><value>1.1158277</value></relativerisk><relativerisk><age>57</age><sex>1</sex><cat>6</cat><value>1.1536161</value></relativerisk><relativerisk><age>57</age><sex>1</sex><cat>7</cat><value>1.1954453</value></relativerisk><relativerisk><age>57</age><sex>1</sex><cat>8</cat><value>1.2594894</value></relativerisk><relativerisk><age>58</age><sex>0</sex><cat>0</cat><value>0.97474647</value></relativerisk><relativerisk><age>58</age><sex>0</sex><cat>1</cat><value>1.0</value></relativerisk><relativerisk><age>58</age><sex>0</sex><cat>2</cat><value>1.0290565</value></relativerisk><relativerisk><age>58</age><sex>0</sex><cat>3</cat><value>1.0622509</value></relativerisk><relativerisk><age>58</age><sex>0</sex><cat>4</cat><value>1.0993706</value></relativerisk><relativerisk><age>58</age><sex>0</sex><cat>5</cat><value>1.1405468</value></relativerisk><relativerisk><age>58</age><sex>0</sex><cat>6</cat><value>1.186133</value></relativerisk><relativerisk><age>58</age><sex>0</sex><cat>7</cat><value>1.2366291</value></relativerisk><relativerisk><age>58</age><sex>0</sex><cat>8</cat><value>1.3521721</value></relativerisk><relativerisk><age>58</age><sex>1</sex><cat>0</cat><value>0.97921246</value></relativerisk><relativerisk><age>58</age><sex>1</sex><cat>1</cat><value>1.0</value></relativerisk><relativerisk><age>58</age><sex>1</sex><cat>2</cat><value>1.0243558</value></relativerisk><relativerisk><age>58</age><sex>1</sex><cat>3</cat><value>1.0527482</value></relativerisk><relativerisk><age>58</age><sex>1</sex><cat>4</cat><value>1.0846759</value></relativerisk><relativerisk><age>58</age><sex>1</sex><cat>5</cat><value>1.1201465</value></relativerisk><relativerisk><age>58</age><sex>1</sex><cat>6</cat><value>1.1594383</value></relativerisk><relativerisk><age>58</age><sex>1</sex><cat>7</cat><value>1.2029827</value></relativerisk><relativerisk><age>58</age><sex>1</sex><cat>8</cat><value>1.2697693</value></relativerisk><relativerisk><age>59</age><sex>0</sex><cat>0</cat><value>0.97429246</value></relativerisk><relativerisk><age>59</age><sex>0</sex><cat>1</cat><value>1.0</value></relativerisk><relativerisk><age>59</age><sex>0</sex><cat>2</cat><value>1.0295949</value></relativerisk><relativerisk><age>59</age><sex>0</sex><cat>3</cat><value>1.0634247</value></relativerisk><relativerisk><age>59</age><sex>0</sex><cat>4</cat><value>1.1012803</value></relativerisk><relativerisk><age>59</age><sex>0</sex><cat>5</cat><value>1.1433034</value></relativerisk><relativerisk><age>59</age><sex>0</sex><cat>6</cat><value>1.1898631</value></relativerisk><relativerisk><age>59</age><sex>0</sex><cat>7</cat><value>1.2414806</value></relativerisk><relativerisk><age>59</age><sex>0</sex><cat>8</cat><value>1.3597894</value></relativerisk><relativerisk><age>59</age><sex>1</sex><cat>0</cat><value>0.9785137</value></relativerisk><relativerisk><age>59</age><sex>1</sex><cat>1</cat><value>1.0</value></relativerisk><relativerisk><age>59</age><sex>1</sex><cat>2</cat><value>1.025193</value></relativerisk><relativerisk><age>59</age><sex>1</sex><cat>3</cat><value>1.0545864</value></relativerisk><relativerisk><age>59</age><sex>1</sex><cat>4</cat><value>1.0876712</value></relativerisk><relativerisk><age>59</age><sex>1</sex><cat>5</cat><value>1.1244653</value></relativerisk><relativerisk><age>59</age><sex>1</sex><cat>6</cat><value>1.1652684</value></relativerisk><relativerisk><age>59</age><sex>1</sex><cat>7</cat><value>1.2105415</value></relativerisk><relativerisk><age>59</age><sex>1</sex><cat>8</cat><value>1.2801019</value></relativerisk><relativerisk><age>60</age><sex>0</sex><cat>0</cat><value>0.97385675</value></relativerisk><relativerisk><age>60</age><sex>0</sex><cat>1</cat><value>1.0</value></relativerisk><relativerisk><age>60</age><sex>0</sex><cat>2</cat><value>1.0301123</value></relativerisk><relativerisk><age>60</age><sex>0</sex><cat>3</cat><value>1.0645537</value></relativerisk><relativerisk><age>60</age><sex>0</sex><cat>4</cat><value>1.103119</value></relativerisk><relativerisk><age>60</age><sex>0</sex><cat>5</cat><value>1.1459601</value></relativerisk><relativerisk><age>60</age><sex>0</sex><cat>6</cat><value>1.193462</value></relativerisk><relativerisk><age>60</age><sex>0</sex><cat>7</cat><value>1.2461668</value></relativerisk><relativerisk><age>60</age><sex>0</sex><cat>8</cat><value>1.3671683</value></relativerisk><relativerisk><age>60</age><sex>1</sex><cat>0</cat><value>0.9778209</value></relativerisk><relativerisk><age>60</age><sex>1</sex><cat>1</cat><value>1.0</value></relativerisk><relativerisk><age>60</age><sex>1</sex><cat>2</cat><value>1.0260246</value></relativerisk><relativerisk><age>60</age><sex>1</sex><cat>3</cat><value>1.0564142</value></relativerisk><relativerisk><age>60</age><sex>1</sex><cat>4</cat><value>1.0906533</value></relativerisk><relativerisk><age>60</age><sex>1</sex><cat>5</cat><value>1.1287706</value></relativerisk><relativerisk><age>60</age><sex>1</sex><cat>6</cat><value>1.1710882</value></relativerisk><relativerisk><age>60</age><sex>1</sex><cat>7</cat><value>1.2180977</value></relativerisk><relativerisk><age>60</age><sex>1</sex><cat>8</cat><value>1.2904549</value></relativerisk><relativerisk><age>61</age><sex>0</sex><cat>0</cat><value>0.9734417</value></relativerisk><relativerisk><age>61</age><sex>0</sex><cat>1</cat><value>1.0</value></relativerisk><relativerisk><age>61</age><sex>0</sex><cat>2</cat><value>1.0306058</value></relativerisk><relativerisk><age>61</age><sex>0</sex><cat>3</cat><value>1.065632</value></relativerisk><relativerisk><age>61</age><sex>0</sex><cat>4</cat><value>1.1048766</value></relativerisk><relativerisk><age>61</age><sex>0</sex><cat>5</cat><value>1.1485023</value></relativerisk><relativerisk><age>61</age><sex>0</sex><cat>6</cat><value>1.19691</value></relativerisk><relativerisk><age>61</age><sex>0</sex><cat>7</cat><value>1.250662</value></relativerisk><relativerisk><age>61</age><sex>0</sex><cat>8</cat><value>1.374267</value></relativerisk><relativerisk><age>61</age><sex>1</sex><cat>0</cat><value>0.9771361</value></relativerisk><relativerisk><age>61</age><sex>1</sex><cat>1</cat><value>1.0</value></relativerisk><relativerisk><age>61</age><sex>1</sex><cat>2</cat><value>1.026848</value></relativerisk><relativerisk><age>61</age><sex>1</sex><cat>3</cat><value>1.0582261</value></relativerisk><relativerisk><age>61</age><sex>1</sex><cat>4</cat><value>1.0936127</value></relativerisk><relativerisk><age>61</age><sex>1</sex><cat>5</cat><value>1.1330485</value></relativerisk><relativerisk><age>61</age><sex>1</sex><cat>6</cat><value>1.1768792</value></relativerisk><relativerisk><age>61</age><sex>1</sex><cat>7</cat><value>1.2256275</value></relativerisk><relativerisk><age>61</age><sex>1</sex><cat>8</cat><value>1.3007956</value></relativerisk><relativerisk><age>62</age><sex>0</sex><cat>0</cat><value>0.97304946</value></relativerisk><relativerisk><age>62</age><sex>0</sex><cat>1</cat><value>1.0</value></relativerisk><relativerisk><age>62</age><sex>0</sex><cat>2</cat><value>1.0310731</value></relativerisk><relativerisk><age>62</age><sex>0</sex><cat>3</cat><value>1.0666536</value></relativerisk><relativerisk><age>62</age><sex>0</sex><cat>4</cat><value>1.1065439</value></relativerisk><relativerisk><age>62</age><sex>0</sex><cat>5</cat><value>1.1509165</value></relativerisk><relativerisk><age>62</age><sex>0</sex><cat>6</cat><value>1.200188</value></relativerisk><relativerisk><age>62</age><sex>0</sex><cat>7</cat><value>1.254941</value></relativerisk><relativerisk><age>62</age><sex>0</sex><cat>8</cat><value>1.3810453</value></relativerisk><relativerisk><age>62</age><sex>1</sex><cat>0</cat><value>0.97646135</value></relativerisk><relativerisk><age>62</age><sex>1</sex><cat>1</cat><value>1.0</value></relativerisk><relativerisk><age>62</age><sex>1</sex><cat>2</cat><value>1.0276606</value></relativerisk><relativerisk><age>62</age><sex>1</sex><cat>3</cat><value>1.0600162</value></relativerisk><relativerisk><age>62</age><sex>1</sex><cat>4</cat><value>1.09654</value></relativerisk><relativerisk><age>62</age><sex>1</sex><cat>5</cat><value>1.1372857</value></relativerisk><relativerisk><age>62</age><sex>1</sex><cat>6</cat><value>1.1826226</value></relativerisk><relativerisk><age>62</age><sex>1</sex><cat>7</cat><value>1.2331067</value></relativerisk><relativerisk><age>62</age><sex>1</sex><cat>8</cat><value>1.3110907</value></relativerisk><relativerisk><age>63</age><sex>0</sex><cat>0</cat><value>0.9726819</value></relativerisk><relativerisk><age>63</age><sex>0</sex><cat>1</cat><value>1.0</value></relativerisk><relativerisk><age>63</age><sex>0</sex><cat>2</cat><value>1.0315117</value></relativerisk><relativerisk><age>63</age><sex>0</sex><cat>3</cat><value>1.0676135</value></relativerisk><relativerisk><age>63</age><sex>0</sex><cat>4</cat><value>1.1081119</value></relativerisk><relativerisk><age>63</age><sex>0</sex><cat>5</cat><value>1.1531897</value></relativerisk><relativerisk><age>63</age><sex>0</sex><cat>6</cat><value>1.2032785</value></relativerisk><relativerisk><age>63</age><sex>0</sex><cat>7</cat><value>1.2589806</value></relativerisk><relativerisk><age>63</age><sex>0</sex><cat>8</cat><value>1.3874652</value></relativerisk><relativerisk><age>63</age><sex>1</sex><cat>0</cat><value>0.97579885</value></relativerisk><relativerisk><age>63</age><sex>1</sex><cat>1</cat><value>1.0</value></relativerisk><relativerisk><age>63</age><sex>1</sex><cat>2</cat><value>1.02846</value></relativerisk><relativerisk><age>63</age><sex>1</sex><cat>3</cat><value>1.0617789</value></relativerisk><relativerisk><age>63</age><sex>1</sex><cat>4</cat><value>1.099426</value></relativerisk><relativerisk><age>63</age><sex>1</sex><cat>5</cat><value>1.1414684</value></relativerisk><relativerisk><age>63</age><sex>1</sex><cat>6</cat><value>1.1883001</value></relativerisk><relativerisk><age>63</age><sex>1</sex><cat>7</cat><value>1.2405111</value></relativerisk><relativerisk><age>63</age><sex>1</sex><cat>8</cat><value>1.3213066</value></relativerisk><relativerisk><age>64</age><sex>0</sex><cat>0</cat><value>0.9723409</value></relativerisk><relativerisk><age>64</age><sex>0</sex><cat>1</cat><value>1.0</value></relativerisk><relativerisk><age>64</age><sex>0</sex><cat>2</cat><value>1.0319192</value></relativerisk><relativerisk><age>64</age><sex>0</sex><cat>3</cat><value>1.0685066</value></relativerisk><relativerisk><age>64</age><sex>0</sex><cat>4</cat><value>1.1095725</value></relativerisk><relativerisk><age>64</age><sex>0</sex><cat>5</cat><value>1.1553099</value></relativerisk><relativerisk><age>64</age><sex>0</sex><cat>6</cat><value>1.206165</value></relativerisk><relativerisk><age>64</age><sex>0</sex><cat>7</cat><value>1.2627591</value></relativerisk><relativerisk><age>64</age><sex>0</sex><cat>8</cat><value>1.3934911</value></relativerisk><relativerisk><age>64</age><sex>1</sex><cat>0</cat><value>0.9751506</value></relativerisk><relativerisk><age>64</age><sex>1</sex><cat>1</cat><value>1.0</value></relativerisk><relativerisk><age>64</age><sex>1</sex><cat>2</cat><value>1.0292436</value></relativerisk><relativerisk><age>64</age><sex>1</sex><cat>3</cat><value>1.0635086</value></relativerisk><relativerisk><age>64</age><sex>1</sex><cat>4</cat><value>1.1022615</value></relativerisk><relativerisk><age>64</age><sex>1</sex><cat>5</cat><value>1.1455832</value></relativerisk><relativerisk><age>64</age><sex>1</sex><cat>6</cat><value>1.1938933</value></relativerisk><relativerisk><age>64</age><sex>1</sex><cat>7</cat><value>1.2478162</value></relativerisk><relativerisk><age>64</age><sex>1</sex><cat>8</cat><value>1.3314092</value></relativerisk><relativerisk><age>65</age><sex>0</sex><cat>0</cat><value>0.9720281</value></relativerisk><relativerisk><age>65</age><sex>0</sex><cat>1</cat><value>1.0</value></relativerisk><relativerisk><age>65</age><sex>0</sex><cat>2</cat><value>1.0322939</value></relativerisk><relativerisk><age>65</age><sex>0</sex><cat>3</cat><value>1.0693284</value></relativerisk><relativerisk><age>65</age><sex>0</sex><cat>4</cat><value>1.1109185</value></relativerisk><relativerisk><age>65</age><sex>0</sex><cat>5</cat><value>1.1572664</value></relativerisk><relativerisk><age>65</age><sex>0</sex><cat>6</cat><value>1.2088325</value></relativerisk><relativerisk><age>65</age><sex>0</sex><cat>7</cat><value>1.2662566</value></relativerisk><relativerisk><age>65</age><sex>0</sex><cat>8</cat><value>1.3990903</value></relativerisk><relativerisk><age>65</age><sex>1</sex><cat>0</cat><value>0.9745185</value></relativerisk><relativerisk><age>65</age><sex>1</sex><cat>1</cat><value>1.0</value></relativerisk><relativerisk><age>65</age><sex>1</sex><cat>2</cat><value>1.030009</value></relativerisk><relativerisk><age>65</age><sex>1</sex><cat>3</cat><value>1.0652002</value></relativerisk><relativerisk><age>65</age><sex>1</sex><cat>4</cat><value>1.1050377</value></relativerisk><relativerisk><age>65</age><sex>1</sex><cat>5</cat><value>1.149617</value></relativerisk><relativerisk><age>65</age><sex>1</sex><cat>6</cat><value>1.1993839</value></relativerisk><relativerisk><age>65</age><sex>1</sex><cat>7</cat><value>1.254998</value></relativerisk><relativerisk><age>65</age><sex>1</sex><cat>8</cat><value>1.3413647</value></relativerisk><relativerisk><age>66</age><sex>0</sex><cat>0</cat><value>0.97174495</value></relativerisk><relativerisk><age>66</age><sex>0</sex><cat>1</cat><value>1.0</value></relativerisk><relativerisk><age>66</age><sex>0</sex><cat>2</cat><value>1.0326338</value></relativerisk><relativerisk><age>66</age><sex>0</sex><cat>3</cat><value>1.0700752</value></relativerisk><relativerisk><age>66</age><sex>0</sex><cat>4</cat><value>1.1121432</value></relativerisk><relativerisk><age>66</age><sex>0</sex><cat>5</cat><value>1.1590494</value></relativerisk><relativerisk><age>66</age><sex>0</sex><cat>6</cat><value>1.2112675</value></relativerisk><relativerisk><age>66</age><sex>0</sex><cat>7</cat><value>1.2694547</value></relativerisk><relativerisk><age>66</age><sex>0</sex><cat>8</cat><value>1.4042326</value></relativerisk><relativerisk><age>66</age><sex>1</sex><cat>0</cat><value>0.9739044</value></relativerisk><relativerisk><age>66</age><sex>1</sex><cat>1</cat><value>1.0</value></relativerisk><relativerisk><age>66</age><sex>1</sex><cat>2</cat><value>1.0307539</value></relativerisk><relativerisk><age>66</age><sex>1</sex><cat>3</cat><value>1.0668482</value></relativerisk><relativerisk><age>66</age><sex>1</sex><cat>4</cat><value>1.1077454</value></relativerisk><relativerisk><age>66</age><sex>1</sex><cat>5</cat><value>1.1535565</value></relativerisk><relativerisk><age>66</age><sex>1</sex><cat>6</cat><value>1.2047538</value></relativerisk><relativerisk><age>66</age><sex>1</sex><cat>7</cat><value>1.2620324</value></relativerisk><relativerisk><age>66</age><sex>1</sex><cat>8</cat><value>1.3511392</value></relativerisk><relativerisk><age>67</age><sex>0</sex><cat>0</cat><value>0.9714927</value></relativerisk><relativerisk><age>67</age><sex>0</sex><cat>1</cat><value>1.0</value></relativerisk><relativerisk><age>67</age><sex>0</sex><cat>2</cat><value>1.0329374</value></relativerisk><relativerisk><age>67</age><sex>0</sex><cat>3</cat><value>1.0707432</value></relativerisk><relativerisk><age>67</age><sex>0</sex><cat>4</cat><value>1.1132406</value></relativerisk><relativerisk><age>67</age><sex>0</sex><cat>5</cat><value>1.1606501</value></relativerisk><relativerisk><age>67</age><sex>0</sex><cat>6</cat><value>1.213458</value></relativerisk><relativerisk><age>67</age><sex>0</sex><cat>7</cat><value>1.2723377</value></relativerisk><relativerisk><age>67</age><sex>0</sex><cat>8</cat><value>1.4088916</value></relativerisk><relativerisk><age>67</age><sex>1</sex><cat>0</cat><value>0.9733101</value></relativerisk><relativerisk><age>67</age><sex>1</sex><cat>1</cat><value>1.0</value></relativerisk><relativerisk><age>67</age><sex>1</sex><cat>2</cat><value>1.0314759</value></relativerisk><relativerisk><age>67</age><sex>1</sex><cat>3</cat><value>1.0684474</value></relativerisk><relativerisk><age>67</age><sex>1</sex><cat>4</cat><value>1.1103764</value></relativerisk><relativerisk><age>67</age><sex>1</sex><cat>5</cat><value>1.1573892</value></relativerisk><relativerisk><age>67</age><sex>1</sex><cat>6</cat><value>1.2099851</value></relativerisk><relativerisk><age>67</age><sex>1</sex><cat>7</cat><value>1.2688959</value></relativerisk><relativerisk><age>67</age><sex>1</sex><cat>8</cat><value>1.3606987</value></relativerisk><relativerisk><age>68</age><sex>0</sex><cat>0</cat><value>0.97127247</value></relativerisk><relativerisk><age>68</age><sex>0</sex><cat>1</cat><value>1.0</value></relativerisk><relativerisk><age>68</age><sex>0</sex><cat>2</cat><value>1.0332035</value></relativerisk><relativerisk><age>68</age><sex>0</sex><cat>3</cat><value>1.0713295</value></relativerisk><relativerisk><age>68</age><sex>0</sex><cat>4</cat><value>1.114206</value></relativerisk><relativerisk><age>68</age><sex>0</sex><cat>5</cat><value>1.1620612</value></relativerisk><relativerisk><age>68</age><sex>0</sex><cat>6</cat><value>1.2153935</value></relativerisk><relativerisk><age>68</age><sex>0</sex><cat>7</cat><value>1.2748917</value></relativerisk><relativerisk><age>68</age><sex>0</sex><cat>8</cat><value>1.4130439</value></relativerisk><relativerisk><age>68</age><sex>1</sex><cat>0</cat><value>0.9727375</value></relativerisk><relativerisk><age>68</age><sex>1</sex><cat>1</cat><value>1.0</value></relativerisk><relativerisk><age>68</age><sex>1</sex><cat>2</cat><value>1.032173</value></relativerisk><relativerisk><age>68</age><sex>1</sex><cat>3</cat><value>1.0699929</value></relativerisk><relativerisk><age>68</age><sex>1</sex><cat>4</cat><value>1.112922</value></relativerisk><relativerisk><age>68</age><sex>1</sex><cat>5</cat><value>1.1611025</value></relativerisk><relativerisk><age>68</age><sex>1</sex><cat>6</cat><value>1.215061</value></relativerisk><relativerisk><age>68</age><sex>1</sex><cat>7</cat><value>1.275565</value></relativerisk><relativerisk><age>68</age><sex>1</sex><cat>8</cat><value>1.3700099</value></relativerisk><relativerisk><age>69</age><sex>0</sex><cat>0</cat><value>0.97108513</value></relativerisk><relativerisk><age>69</age><sex>0</sex><cat>1</cat><value>1.0</value></relativerisk><relativerisk><age>69</age><sex>0</sex><cat>2</cat><value>1.0334307</value></relativerisk><relativerisk><age>69</age><sex>0</sex><cat>3</cat><value>1.0718317</value></relativerisk><relativerisk><age>69</age><sex>0</sex><cat>4</cat><value>1.1150349</value></relativerisk><relativerisk><age>69</age><sex>0</sex><cat>5</cat><value>1.1632767</value></relativerisk><relativerisk><age>69</age><sex>0</sex><cat>6</cat><value>1.2170658</value></relativerisk><relativerisk><age>69</age><sex>0</sex><cat>7</cat><value>1.2771055</value></relativerisk><relativerisk><age>69</age><sex>0</sex><cat>8</cat><value>1.4166704</value></relativerisk><relativerisk><age>69</age><sex>1</sex><cat>0</cat><value>0.97218806</value></relativerisk><relativerisk><age>69</age><sex>1</sex><cat>1</cat><value>1.0</value></relativerisk><relativerisk><age>69</age><sex>1</sex><cat>2</cat><value>1.032843</value></relativerisk><relativerisk><age>69</age><sex>1</sex><cat>3</cat><value>1.0714799</value></relativerisk><relativerisk><age>69</age><sex>1</sex><cat>4</cat><value>1.1153743</value></relativerisk><relativerisk><age>69</age><sex>1</sex><cat>5</cat><value>1.1646845</value></relativerisk><relativerisk><age>69</age><sex>1</sex><cat>6</cat><value>1.219964</value></relativerisk><relativerisk><age>69</age><sex>1</sex><cat>7</cat><value>1.2820172</value></relativerisk><relativerisk><age>69</age><sex>1</sex><cat>8</cat><value>1.3790402</value></relativerisk><relativerisk><age>70</age><sex>0</sex><cat>0</cat><value>0.97093135</value></relativerisk><relativerisk><age>70</age><sex>0</sex><cat>1</cat><value>1.0</value></relativerisk><relativerisk><age>70</age><sex>0</sex><cat>2</cat><value>1.0336183</value></relativerisk><relativerisk><age>70</age><sex>0</sex><cat>3</cat><value>1.0722477</value></relativerisk><relativerisk><age>70</age><sex>0</sex><cat>4</cat><value>1.1157246</value></relativerisk><relativerisk><age>70</age><sex>0</sex><cat>5</cat><value>1.1642916</value></relativerisk><relativerisk><age>70</age><sex>0</sex><cat>6</cat><value>1.218468</value></relativerisk><relativerisk><age>70</age><sex>0</sex><cat>7</cat><value>1.2789698</value></relativerisk><relativerisk><age>70</age><sex>0</sex><cat>8</cat><value>1.4197559</value></relativerisk><relativerisk><age>70</age><sex>1</sex><cat>0</cat><value>0.9716635</value></relativerisk><relativerisk><age>70</age><sex>1</sex><cat>1</cat><value>1.0</value></relativerisk><relativerisk><age>70</age><sex>1</sex><cat>2</cat><value>1.0334839</value></relativerisk><relativerisk><age>70</age><sex>1</sex><cat>3</cat><value>1.072904</value></relativerisk><relativerisk><age>70</age><sex>1</sex><cat>4</cat><value>1.1177257</value></relativerisk><relativerisk><age>70</age><sex>1</sex><cat>5</cat><value>1.1681236</value></relativerisk><relativerisk><age>70</age><sex>1</sex><cat>6</cat><value>1.2246783</value></relativerisk><relativerisk><age>70</age><sex>1</sex><cat>7</cat><value>1.2882304</value></relativerisk><relativerisk><age>70</age><sex>1</sex><cat>8</cat><value>1.3877575</value></relativerisk><relativerisk><age>71</age><sex>0</sex><cat>0</cat><value>0.97081167</value></relativerisk><relativerisk><age>71</age><sex>0</sex><cat>1</cat><value>1.0</value></relativerisk><relativerisk><age>71</age><sex>0</sex><cat>2</cat><value>1.0337658</value></relativerisk><relativerisk><age>71</age><sex>0</sex><cat>3</cat><value>1.0725765</value></relativerisk><relativerisk><age>71</age><sex>0</sex><cat>4</cat><value>1.1162723</value></relativerisk><relativerisk><age>71</age><sex>0</sex><cat>5</cat><value>1.1651026</value></relativerisk><relativerisk><age>71</age><sex>0</sex><cat>6</cat><value>1.2195954</value></relativerisk><relativerisk><age>71</age><sex>0</sex><cat>7</cat><value>1.2804782</value></relativerisk><relativerisk><age>71</age><sex>0</sex><cat>8</cat><value>1.4222894</value></relativerisk><relativerisk><age>71</age><sex>1</sex><cat>0</cat><value>0.9711652</value></relativerisk><relativerisk><age>71</age><sex>1</sex><cat>1</cat><value>1.0</value></relativerisk><relativerisk><age>71</age><sex>1</sex><cat>2</cat><value>1.0340937</value></relativerisk><relativerisk><age>71</age><sex>1</sex><cat>3</cat><value>1.0742608</value></relativerisk><relativerisk><age>71</age><sex>1</sex><cat>4</cat><value>1.1199688</value></relativerisk><relativerisk><age>71</age><sex>1</sex><cat>5</cat><value>1.1714087</value></relativerisk><relativerisk><age>71</age><sex>1</sex><cat>6</cat><value>1.2291881</value></relativerisk><relativerisk><age>71</age><sex>1</sex><cat>7</cat><value>1.2941836</value></relativerisk><relativerisk><age>71</age><sex>1</sex><cat>8</cat><value>1.396131</value></relativerisk><relativerisk><age>72</age><sex>0</sex><cat>0</cat><value>0.97072625</value></relativerisk><relativerisk><age>72</age><sex>0</sex><cat>1</cat><value>1.0</value></relativerisk><relativerisk><age>72</age><sex>0</sex><cat>2</cat><value>1.0338727</value></relativerisk><relativerisk><age>72</age><sex>0</sex><cat>3</cat><value>1.0728172</value></relativerisk><relativerisk><age>72</age><sex>0</sex><cat>4</cat><value>1.1166772</value></relativerisk><relativerisk><age>72</age><sex>0</sex><cat>5</cat><value>1.165708</value></relativerisk><relativerisk><age>72</age><sex>0</sex><cat>6</cat><value>1.2204453</value></relativerisk><relativerisk><age>72</age><sex>0</sex><cat>7</cat><value>1.2816272</value></relativerisk><relativerisk><age>72</age><sex>0</sex><cat>8</cat><value>1.4242641</value></relativerisk><relativerisk><age>72</age><sex>1</sex><cat>0</cat><value>0.97069454</value></relativerisk><relativerisk><age>72</age><sex>1</sex><cat>1</cat><value>1.0</value></relativerisk><relativerisk><age>72</age><sex>1</sex><cat>2</cat><value>1.0346708</value></relativerisk><relativerisk><age>72</age><sex>1</sex><cat>3</cat><value>1.0755461</value></relativerisk><relativerisk><age>72</age><sex>1</sex><cat>4</cat><value>1.1220964</value></relativerisk><relativerisk><age>72</age><sex>1</sex><cat>5</cat><value>1.1745293</value></relativerisk><relativerisk><age>72</age><sex>1</sex><cat>6</cat><value>1.2334785</value></relativerisk><relativerisk><age>72</age><sex>1</sex><cat>7</cat><value>1.2998564</value></relativerisk><relativerisk><age>72</age><sex>1</sex><cat>8</cat><value>1.4041309</value></relativerisk><relativerisk><age>73</age><sex>0</sex><cat>0</cat><value>0.9706752</value></relativerisk><relativerisk><age>73</age><sex>0</sex><cat>1</cat><value>1.0</value></relativerisk><relativerisk><age>73</age><sex>0</sex><cat>2</cat><value>1.033939</value></relativerisk><relativerisk><age>73</age><sex>0</sex><cat>3</cat><value>1.0729694</value></relativerisk><relativerisk><age>73</age><sex>0</sex><cat>4</cat><value>1.1169387</value></relativerisk><relativerisk><age>73</age><sex>0</sex><cat>5</cat><value>1.1661069</value></relativerisk><relativerisk><age>73</age><sex>0</sex><cat>6</cat><value>1.221017</value></relativerisk><relativerisk><age>73</age><sex>0</sex><cat>7</cat><value>1.2824155</value></relativerisk><relativerisk><age>73</age><sex>0</sex><cat>8</cat><value>1.425678</value></relativerisk><relativerisk><age>73</age><sex>1</sex><cat>0</cat><value>0.9702528</value></relativerisk><relativerisk><age>73</age><sex>1</sex><cat>1</cat><value>1.0</value></relativerisk><relativerisk><age>73</age><sex>1</sex><cat>2</cat><value>1.0352135</value></relativerisk><relativerisk><age>73</age><sex>1</sex><cat>3</cat><value>1.0767564</value></relativerisk><relativerisk><age>73</age><sex>1</sex><cat>4</cat><value>1.1241025</value></relativerisk><relativerisk><age>73</age><sex>1</sex><cat>5</cat><value>1.1774756</value></relativerisk><relativerisk><age>73</age><sex>1</sex><cat>6</cat><value>1.2375357</value></relativerisk><relativerisk><age>73</age><sex>1</sex><cat>7</cat><value>1.3052299</value></relativerisk><relativerisk><age>73</age><sex>1</sex><cat>8</cat><value>1.4117289</value></relativerisk><relativerisk><age>74</age><sex>0</sex><cat>0</cat><value>0.9706583</value></relativerisk><relativerisk><age>74</age><sex>0</sex><cat>1</cat><value>1.0</value></relativerisk><relativerisk><age>74</age><sex>0</sex><cat>2</cat><value>1.033965</value></relativerisk><relativerisk><age>74</age><sex>0</sex><cat>3</cat><value>1.0730339</value></relativerisk><relativerisk><age>74</age><sex>0</sex><cat>4</cat><value>1.1170576</value></relativerisk><relativerisk><age>74</age><sex>0</sex><cat>5</cat><value>1.1663008</value></relativerisk><relativerisk><age>74</age><sex>0</sex><cat>6</cat><value>1.2213118</value></relativerisk><relativerisk><age>74</age><sex>0</sex><cat>7</cat><value>1.2828451</value></relativerisk><relativerisk><age>74</age><sex>0</sex><cat>8</cat><value>1.4265339</value></relativerisk><relativerisk><age>74</age><sex>1</sex><cat>0</cat><value>0.96984124</value></relativerisk><relativerisk><age>74</age><sex>1</sex><cat>1</cat><value>1.0</value></relativerisk><relativerisk><age>74</age><sex>1</sex><cat>2</cat><value>1.0357202</value></relativerisk><relativerisk><age>74</age><sex>1</sex><cat>3</cat><value>1.0778878</value></relativerisk><relativerisk><age>74</age><sex>1</sex><cat>4</cat><value>1.1259806</value></relativerisk><relativerisk><age>74</age><sex>1</sex><cat>5</cat><value>1.1802385</value></relativerisk><relativerisk><age>74</age><sex>1</sex><cat>6</cat><value>1.2413465</value></relativerisk><relativerisk><age>74</age><sex>1</sex><cat>7</cat><value>1.3102859</value></relativerisk><relativerisk><age>74</age><sex>1</sex><cat>8</cat><value>1.4188985</value></relativerisk><relativerisk><age>75</age><sex>0</sex><cat>0</cat><value>0.9706752</value></relativerisk><relativerisk><age>75</age><sex>0</sex><cat>1</cat><value>1.0</value></relativerisk><relativerisk><age>75</age><sex>0</sex><cat>2</cat><value>1.033951</value></relativerisk><relativerisk><age>75</age><sex>0</sex><cat>3</cat><value>1.0730116</value></relativerisk><relativerisk><age>75</age><sex>0</sex><cat>4</cat><value>1.1170356</value></relativerisk><relativerisk><age>75</age><sex>0</sex><cat>5</cat><value>1.1662918</value></relativerisk><relativerisk><age>75</age><sex>0</sex><cat>6</cat><value>1.2213334</value></relativerisk><relativerisk><age>75</age><sex>0</sex><cat>7</cat><value>1.2829205</value></relativerisk><relativerisk><age>75</age><sex>0</sex><cat>8</cat><value>1.4268392</value></relativerisk><relativerisk><age>75</age><sex>1</sex><cat>0</cat><value>0.9694608</value></relativerisk><relativerisk><age>75</age><sex>1</sex><cat>1</cat><value>1.0</value></relativerisk><relativerisk><age>75</age><sex>1</sex><cat>2</cat><value>1.0361897</value></relativerisk><relativerisk><age>75</age><sex>1</sex><cat>3</cat><value>1.0789374</value></relativerisk><relativerisk><age>75</age><sex>1</sex><cat>4</cat><value>1.1277256</value></relativerisk><relativerisk><age>75</age><sex>1</sex><cat>5</cat><value>1.1828095</value></relativerisk><relativerisk><age>75</age><sex>1</sex><cat>6</cat><value>1.2448989</value></relativerisk><relativerisk><age>75</age><sex>1</sex><cat>7</cat><value>1.3150082</value></relativerisk><relativerisk><age>75</age><sex>1</sex><cat>8</cat><value>1.4256147</value></relativerisk><relativerisk><age>76</age><sex>0</sex><cat>0</cat><value>0.97072524</value></relativerisk><relativerisk><age>76</age><sex>0</sex><cat>1</cat><value>1.0</value></relativerisk><relativerisk><age>76</age><sex>0</sex><cat>2</cat><value>1.033898</value></relativerisk><relativerisk><age>76</age><sex>0</sex><cat>3</cat><value>1.0729041</value></relativerisk><relativerisk><age>76</age><sex>0</sex><cat>4</cat><value>1.1168758</value></relativerisk><relativerisk><age>76</age><sex>0</sex><cat>5</cat><value>1.1660844</value></relativerisk><relativerisk><age>76</age><sex>0</sex><cat>6</cat><value>1.2210872</value></relativerisk><relativerisk><age>76</age><sex>0</sex><cat>7</cat><value>1.2826493</value></relativerisk><relativerisk><age>76</age><sex>0</sex><cat>8</cat><value>1.4266063</value></relativerisk><relativerisk><age>76</age><sex>1</sex><cat>0</cat><value>0.9691124</value></relativerisk><relativerisk><age>76</age><sex>1</sex><cat>1</cat><value>1.0</value></relativerisk><relativerisk><age>76</age><sex>1</sex><cat>2</cat><value>1.0366206</value></relativerisk><relativerisk><age>76</age><sex>1</sex><cat>3</cat><value>1.0799024</value></relativerisk><relativerisk><age>76</age><sex>1</sex><cat>4</cat><value>1.1293323</value></relativerisk><relativerisk><age>76</age><sex>1</sex><cat>5</cat><value>1.1851811</value></relativerisk><relativerisk><age>76</age><sex>1</sex><cat>6</cat><value>1.2481822</value></relativerisk><relativerisk><age>76</age><sex>1</sex><cat>7</cat><value>1.3193815</value></relativerisk><relativerisk><age>76</age><sex>1</sex><cat>8</cat><value>1.4318553</value></relativerisk><relativerisk><age>77</age><sex>0</sex><cat>0</cat><value>0.9708076</value></relativerisk><relativerisk><age>77</age><sex>0</sex><cat>1</cat><value>1.0</value></relativerisk><relativerisk><age>77</age><sex>0</sex><cat>2</cat><value>1.0338068</value></relativerisk><relativerisk><age>77</age><sex>0</sex><cat>3</cat><value>1.0727139</value></relativerisk><relativerisk><age>77</age><sex>0</sex><cat>4</cat><value>1.1165816</value></relativerisk><relativerisk><age>77</age><sex>0</sex><cat>5</cat><value>1.1656841</value></relativerisk><relativerisk><age>77</age><sex>0</sex><cat>6</cat><value>1.2205813</value></relativerisk><relativerisk><age>77</age><sex>0</sex><cat>7</cat><value>1.2820418</value></relativerisk><relativerisk><age>77</age><sex>0</sex><cat>8</cat><value>1.4258523</value></relativerisk><relativerisk><age>77</age><sex>1</sex><cat>0</cat><value>0.96879685</value></relativerisk><relativerisk><age>77</age><sex>1</sex><cat>1</cat><value>1.0</value></relativerisk><relativerisk><age>77</age><sex>1</sex><cat>2</cat><value>1.0370119</value></relativerisk><relativerisk><age>77</age><sex>1</sex><cat>3</cat><value>1.0807801</value></relativerisk><relativerisk><age>77</age><sex>1</sex><cat>4</cat><value>1.1307966</value></relativerisk><relativerisk><age>77</age><sex>1</sex><cat>5</cat><value>1.1873467</value></relativerisk><relativerisk><age>77</age><sex>1</sex><cat>6</cat><value>1.2511866</value></relativerisk><relativerisk><age>77</age><sex>1</sex><cat>7</cat><value>1.3233926</value></relativerisk><relativerisk><age>77</age><sex>1</sex><cat>8</cat><value>1.4375999</value></relativerisk><relativerisk><age>78</age><sex>0</sex><cat>0</cat><value>0.9709212</value></relativerisk><relativerisk><age>78</age><sex>0</sex><cat>1</cat><value>1.0</value></relativerisk><relativerisk><age>78</age><sex>0</sex><cat>2</cat><value>1.0336789</value></relativerisk><relativerisk><age>78</age><sex>0</sex><cat>3</cat><value>1.0724438</value></relativerisk><relativerisk><age>78</age><sex>0</sex><cat>4</cat><value>1.1161581</value></relativerisk><relativerisk><age>78</age><sex>0</sex><cat>5</cat><value>1.1650982</value></relativerisk><relativerisk><age>78</age><sex>0</sex><cat>6</cat><value>1.2198255</value></relativerisk><relativerisk><age>78</age><sex>0</sex><cat>7</cat><value>1.2811115</value></relativerisk><relativerisk><age>78</age><sex>0</sex><cat>8</cat><value>1.4245994</value></relativerisk><relativerisk><age>78</age><sex>1</sex><cat>0</cat><value>0.96851486</value></relativerisk><relativerisk><age>78</age><sex>1</sex><cat>1</cat><value>1.0</value></relativerisk><relativerisk><age>78</age><sex>1</sex><cat>2</cat><value>1.0373627</value></relativerisk><relativerisk><age>78</age><sex>1</sex><cat>3</cat><value>1.0815685</value></relativerisk><relativerisk><age>78</age><sex>1</sex><cat>4</cat><value>1.1321146</value></relativerisk><relativerisk><age>78</age><sex>1</sex><cat>5</cat><value>1.1893007</value></relativerisk><relativerisk><age>78</age><sex>1</sex><cat>6</cat><value>1.253904</value></relativerisk><relativerisk><age>78</age><sex>1</sex><cat>7</cat><value>1.3270298</value></relativerisk><relativerisk><age>78</age><sex>1</sex><cat>8</cat><value>1.4428306</value></relativerisk><relativerisk><age>79</age><sex>0</sex><cat>0</cat><value>0.97106475</value></relativerisk><relativerisk><age>79</age><sex>0</sex><cat>1</cat><value>1.0</value></relativerisk><relativerisk><age>79</age><sex>0</sex><cat>2</cat><value>1.0335158</value></relativerisk><relativerisk><age>79</age><sex>0</sex><cat>3</cat><value>1.0720974</value></relativerisk><relativerisk><age>79</age><sex>0</sex><cat>4</cat><value>1.1156113</value></relativerisk><relativerisk><age>79</age><sex>0</sex><cat>5</cat><value>1.1643354</value></relativerisk><relativerisk><age>79</age><sex>0</sex><cat>6</cat><value>1.2188321</value></relativerisk><relativerisk><age>79</age><sex>0</sex><cat>7</cat><value>1.2798746</value></relativerisk><relativerisk><age>79</age><sex>0</sex><cat>8</cat><value>1.4228747</value></relativerisk><relativerisk><age>79</age><sex>1</sex><cat>0</cat><value>0.96826696</value></relativerisk><relativerisk><age>79</age><sex>1</sex><cat>1</cat><value>1.0</value></relativerisk><relativerisk><age>79</age><sex>1</sex><cat>2</cat><value>1.0376723</value></relativerisk><relativerisk><age>79</age><sex>1</sex><cat>3</cat><value>1.0822659</value></relativerisk><relativerisk><age>79</age><sex>1</sex><cat>4</cat><value>1.1332835</value></relativerisk><relativerisk><age>79</age><sex>1</sex><cat>5</cat><value>1.1910379</value></relativerisk><relativerisk><age>79</age><sex>1</sex><cat>6</cat><value>1.2563272</value></relativerisk><relativerisk><age>79</age><sex>1</sex><cat>7</cat><value>1.3302834</value></relativerisk><relativerisk><age>79</age><sex>1</sex><cat>8</cat><value>1.4475324</value></relativerisk><relativerisk><age>80</age><sex>0</sex><cat>0</cat><value>0.97123665</value></relativerisk><relativerisk><age>80</age><sex>0</sex><cat>1</cat><value>1.0</value></relativerisk><relativerisk><age>80</age><sex>0</sex><cat>2</cat><value>1.0333194</value></relativerisk><relativerisk><age>80</age><sex>0</sex><cat>3</cat><value>1.071679</value></relativerisk><relativerisk><age>80</age><sex>0</sex><cat>4</cat><value>1.1149482</value></relativerisk><relativerisk><age>80</age><sex>0</sex><cat>5</cat><value>1.163406</value></relativerisk><relativerisk><age>80</age><sex>0</sex><cat>6</cat><value>1.2176155</value></relativerisk><relativerisk><age>80</age><sex>0</sex><cat>7</cat><value>1.2783501</value></relativerisk><relativerisk><age>80</age><sex>0</sex><cat>8</cat><value>1.4207103</value></relativerisk><relativerisk><age>80</age><sex>1</sex><cat>0</cat><value>0.9680536</value></relativerisk><relativerisk><age>80</age><sex>1</sex><cat>1</cat><value>1.0</value></relativerisk><relativerisk><age>80</age><sex>1</sex><cat>2</cat><value>1.0379401</value></relativerisk><relativerisk><age>80</age><sex>1</sex><cat>3</cat><value>1.0828708</value></relativerisk><relativerisk><age>80</age><sex>1</sex><cat>4</cat><value>1.1343007</value></relativerisk><relativerisk><age>80</age><sex>1</sex><cat>5</cat><value>1.1925551</value></relativerisk><relativerisk><age>80</age><sex>1</sex><cat>6</cat><value>1.2584507</value></relativerisk><relativerisk><age>80</age><sex>1</sex><cat>7</cat><value>1.3331456</value></relativerisk><relativerisk><age>80</age><sex>1</sex><cat>8</cat><value>1.451693</value></relativerisk><relativerisk><age>81</age><sex>0</sex><cat>0</cat><value>0.9714352</value></relativerisk><relativerisk><age>81</age><sex>0</sex><cat>1</cat><value>1.0</value></relativerisk><relativerisk><age>81</age><sex>0</sex><cat>2</cat><value>1.0330919</value></relativerisk><relativerisk><age>81</age><sex>0</sex><cat>3</cat><value>1.0711935</value></relativerisk><relativerisk><age>81</age><sex>0</sex><cat>4</cat><value>1.1141769</value></relativerisk><relativerisk><age>81</age><sex>0</sex><cat>5</cat><value>1.162322</value></relativerisk><relativerisk><age>81</age><sex>0</sex><cat>6</cat><value>1.2161921</value></relativerisk><relativerisk><age>81</age><sex>0</sex><cat>7</cat><value>1.2765604</value></relativerisk><relativerisk><age>81</age><sex>0</sex><cat>8</cat><value>1.418143</value></relativerisk><relativerisk><age>81</age><sex>1</sex><cat>0</cat><value>0.96787494</value></relativerisk><relativerisk><age>81</age><sex>1</sex><cat>1</cat><value>1.0</value></relativerisk><relativerisk><age>81</age><sex>1</sex><cat>2</cat><value>1.0381657</value></relativerisk><relativerisk><age>81</age><sex>1</sex><cat>3</cat><value>1.0833825</value></relativerisk><relativerisk><age>81</age><sex>1</sex><cat>4</cat><value>1.1351645</value></relativerisk><relativerisk><age>81</age><sex>1</sex><cat>5</cat><value>1.1938492</value></relativerisk><relativerisk><age>81</age><sex>1</sex><cat>6</cat><value>1.2602708</value></relativerisk><relativerisk><age>81</age><sex>1</sex><cat>7</cat><value>1.3356105</value></relativerisk><relativerisk><age>81</age><sex>1</sex><cat>8</cat><value>1.4553035</value></relativerisk><relativerisk><age>82</age><sex>0</sex><cat>0</cat><value>0.97165835</value></relativerisk><relativerisk><age>82</age><sex>0</sex><cat>1</cat><value>1.0</value></relativerisk><relativerisk><age>82</age><sex>0</sex><cat>2</cat><value>1.0328358</value></relativerisk><relativerisk><age>82</age><sex>0</sex><cat>3</cat><value>1.070646</value></relativerisk><relativerisk><age>82</age><sex>0</sex><cat>4</cat><value>1.1133063</value></relativerisk><relativerisk><age>82</age><sex>0</sex><cat>5</cat><value>1.161097</value></relativerisk><relativerisk><age>82</age><sex>0</sex><cat>6</cat><value>1.214581</value></relativerisk><relativerisk><age>82</age><sex>0</sex><cat>7</cat><value>1.2745305</value></relativerisk><relativerisk><age>82</age><sex>0</sex><cat>8</cat><value>1.4152149</value></relativerisk><relativerisk><age>82</age><sex>1</sex><cat>0</cat><value>0.9677312</value></relativerisk><relativerisk><age>82</age><sex>1</sex><cat>1</cat><value>1.0</value></relativerisk><relativerisk><age>82</age><sex>1</sex><cat>2</cat><value>1.0383489</value></relativerisk><relativerisk><age>82</age><sex>1</sex><cat>3</cat><value>1.0838004</value></relativerisk><relativerisk><age>82</age><sex>1</sex><cat>4</cat><value>1.1358742</value></relativerisk><relativerisk><age>82</age><sex>1</sex><cat>5</cat><value>1.1949189</value></relativerisk><relativerisk><age>82</age><sex>1</sex><cat>6</cat><value>1.2617848</value></relativerisk><relativerisk><age>82</age><sex>1</sex><cat>7</cat><value>1.3376747</value></relativerisk><relativerisk><age>82</age><sex>1</sex><cat>8</cat><value>1.4583578</value></relativerisk><relativerisk><age>83</age><sex>0</sex><cat>0</cat><value>0.97190386</value></relativerisk><relativerisk><age>83</age><sex>0</sex><cat>1</cat><value>1.0</value></relativerisk><relativerisk><age>83</age><sex>0</sex><cat>2</cat><value>1.0325538</value></relativerisk><relativerisk><age>83</age><sex>0</sex><cat>3</cat><value>1.0700432</value></relativerisk><relativerisk><age>83</age><sex>0</sex><cat>4</cat><value>1.1123469</value></relativerisk><relativerisk><age>83</age><sex>0</sex><cat>5</cat><value>1.1597462</value></relativerisk><relativerisk><age>83</age><sex>0</sex><cat>6</cat><value>1.2128028</value></relativerisk><relativerisk><age>83</age><sex>0</sex><cat>7</cat><value>1.2722882</value></relativerisk><relativerisk><age>83</age><sex>0</sex><cat>8</cat><value>1.4119724</value></relativerisk><relativerisk><age>83</age><sex>1</sex><cat>0</cat><value>0.9676223</value></relativerisk><relativerisk><age>83</age><sex>1</sex><cat>1</cat><value>1.0</value></relativerisk><relativerisk><age>83</age><sex>1</sex><cat>2</cat><value>1.0384898</value></relativerisk><relativerisk><age>83</age><sex>1</sex><cat>3</cat><value>1.0841244</value></relativerisk><relativerisk><age>83</age><sex>1</sex><cat>4</cat><value>1.1364294</value></relativerisk><relativerisk><age>83</age><sex>1</sex><cat>5</cat><value>1.1957636</value></relativerisk><relativerisk><age>83</age><sex>1</sex><cat>6</cat><value>1.2629919</value></relativerisk><relativerisk><age>83</age><sex>1</sex><cat>7</cat><value>1.3393366</value></relativerisk><relativerisk><age>83</age><sex>1</sex><cat>8</cat><value>1.4608531</value></relativerisk><relativerisk><age>84</age><sex>0</sex><cat>0</cat><value>0.9721693</value></relativerisk><relativerisk><age>84</age><sex>0</sex><cat>1</cat><value>1.0</value></relativerisk><relativerisk><age>84</age><sex>0</sex><cat>2</cat><value>1.032249</value></relativerisk><relativerisk><age>84</age><sex>0</sex><cat>3</cat><value>1.0693915</value></relativerisk><relativerisk><age>84</age><sex>0</sex><cat>4</cat><value>1.11131</value></relativerisk><relativerisk><age>84</age><sex>0</sex><cat>5</cat><value>1.158286</value></relativerisk><relativerisk><age>84</age><sex>0</sex><cat>6</cat><value>1.2108808</value></relativerisk><relativerisk><age>84</age><sex>0</sex><cat>7</cat><value>1.2698647</value></relativerisk><relativerisk><age>84</age><sex>0</sex><cat>8</cat><value>1.4084675</value></relativerisk><relativerisk><age>84</age><sex>1</sex><cat>0</cat><value>0.9675481</value></relativerisk><relativerisk><age>84</age><sex>1</sex><cat>1</cat><value>1.0</value></relativerisk><relativerisk><age>84</age><sex>1</sex><cat>2</cat><value>1.0385885</value></relativerisk><relativerisk><age>84</age><sex>1</sex><cat>3</cat><value>1.0843549</value></relativerisk><relativerisk><age>84</age><sex>1</sex><cat>4</cat><value>1.1368308</value></relativerisk><relativerisk><age>84</age><sex>1</sex><cat>5</cat><value>1.1963842</value></relativerisk><relativerisk><age>84</age><sex>1</sex><cat>6</cat><value>1.263893</value></relativerisk><relativerisk><age>84</age><sex>1</sex><cat>7</cat><value>1.3405973</value></relativerisk><relativerisk><age>84</age><sex>1</sex><cat>8</cat><value>1.46279</value></relativerisk><relativerisk><age>85</age><sex>0</sex><cat>0</cat><value>0.9724518</value></relativerisk><relativerisk><age>85</age><sex>0</sex><cat>1</cat><value>1.0</value></relativerisk><relativerisk><age>85</age><sex>0</sex><cat>2</cat><value>1.0319247</value></relativerisk><relativerisk><age>85</age><sex>0</sex><cat>3</cat><value>1.0686986</value></relativerisk><relativerisk><age>85</age><sex>0</sex><cat>4</cat><value>1.1102078</value></relativerisk><relativerisk><age>85</age><sex>0</sex><cat>5</cat><value>1.156735</value></relativerisk><relativerisk><age>85</age><sex>0</sex><cat>6</cat><value>1.2088404</value></relativerisk><relativerisk><age>85</age><sex>0</sex><cat>7</cat><value>1.2672936</value></relativerisk><relativerisk><age>85</age><sex>0</sex><cat>8</cat><value>1.4047571</value></relativerisk><relativerisk><age>85</age><sex>1</sex><cat>0</cat><value>0.9675082</value></relativerisk><relativerisk><age>85</age><sex>1</sex><cat>1</cat><value>1.0</value></relativerisk><relativerisk><age>85</age><sex>1</sex><cat>2</cat><value>1.0386454</value></relativerisk><relativerisk><age>85</age><sex>1</sex><cat>3</cat><value>1.0844927</value></relativerisk><relativerisk><age>85</age><sex>1</sex><cat>4</cat><value>1.1370797</value></relativerisk><relativerisk><age>85</age><sex>1</sex><cat>5</cat><value>1.1967825</value></relativerisk><relativerisk><age>85</age><sex>1</sex><cat>6</cat><value>1.2644907</value></relativerisk><relativerisk><age>85</age><sex>1</sex><cat>7</cat><value>1.3414596</value></relativerisk><relativerisk><age>85</age><sex>1</sex><cat>8</cat><value>1.4641727</value></relativerisk><relativerisk><age>86</age><sex>0</sex><cat>0</cat><value>0.97274846</value></relativerisk><relativerisk><age>86</age><sex>0</sex><cat>1</cat><value>1.0</value></relativerisk><relativerisk><age>86</age><sex>0</sex><cat>2</cat><value>1.0315847</value></relativerisk><relativerisk><age>86</age><sex>0</sex><cat>3</cat><value>1.0679725</value></relativerisk><relativerisk><age>86</age><sex>0</sex><cat>4</cat><value>1.109054</value></relativerisk><relativerisk><age>86</age><sex>0</sex><cat>5</cat><value>1.155113</value></relativerisk><relativerisk><age>86</age><sex>0</sex><cat>6</cat><value>1.2067093</value></relativerisk><relativerisk><age>86</age><sex>0</sex><cat>7</cat><value>1.2646122</value></relativerisk><relativerisk><age>86</age><sex>0</sex><cat>8</cat><value>1.4009031</value></relativerisk><relativerisk><age>86</age><sex>1</sex><cat>0</cat><value>0.96750224</value></relativerisk><relativerisk><age>86</age><sex>1</sex><cat>1</cat><value>1.0</value></relativerisk><relativerisk><age>86</age><sex>1</sex><cat>2</cat><value>1.038661</value></relativerisk><relativerisk><age>86</age><sex>1</sex><cat>3</cat><value>1.0845392</value></relativerisk><relativerisk><age>86</age><sex>1</sex><cat>4</cat><value>1.1371782</value></relativerisk><relativerisk><age>86</age><sex>1</sex><cat>5</cat><value>1.1969616</value></relativerisk><relativerisk><age>86</age><sex>1</sex><cat>6</cat><value>1.2647891</value></relativerisk><relativerisk><age>86</age><sex>1</sex><cat>7</cat><value>1.3419294</value></relativerisk><relativerisk><age>86</age><sex>1</sex><cat>8</cat><value>1.4650089</value></relativerisk><relativerisk><age>87</age><sex>0</sex><cat>0</cat><value>0.973056</value></relativerisk><relativerisk><age>87</age><sex>0</sex><cat>1</cat><value>1.0</value></relativerisk><relativerisk><age>87</age><sex>0</sex><cat>2</cat><value>1.0312328</value></relativerisk><relativerisk><age>87</age><sex>0</sex><cat>3</cat><value>1.0672221</value></relativerisk><relativerisk><age>87</age><sex>0</sex><cat>4</cat><value>1.1078633</value></relativerisk><relativerisk><age>87</age><sex>0</sex><cat>5</cat><value>1.1534417</value></relativerisk><relativerisk><age>87</age><sex>0</sex><cat>6</cat><value>1.2045176</value></relativerisk><relativerisk><age>87</age><sex>0</sex><cat>7</cat><value>1.2618605</value></relativerisk><relativerisk><age>87</age><sex>0</sex><cat>8</cat><value>1.3969729</value></relativerisk><relativerisk><age>87</age><sex>1</sex><cat>0</cat><value>0.96752954</value></relativerisk><relativerisk><age>87</age><sex>1</sex><cat>1</cat><value>1.0</value></relativerisk><relativerisk><age>87</age><sex>1</sex><cat>2</cat><value>1.0386362</value></relativerisk><relativerisk><age>87</age><sex>1</sex><cat>3</cat><value>1.084496</value></relativerisk><relativerisk><age>87</age><sex>1</sex><cat>4</cat><value>1.1371291</value></relativerisk><relativerisk><age>87</age><sex>1</sex><cat>5</cat><value>1.1969259</value></relativerisk><relativerisk><age>87</age><sex>1</sex><cat>6</cat><value>1.2647941</value></relativerisk><relativerisk><age>87</age><sex>1</sex><cat>7</cat><value>1.3420144</value></relativerisk><relativerisk><age>87</age><sex>1</sex><cat>8</cat><value>1.4653096</value></relativerisk><relativerisk><age>88</age><sex>0</sex><cat>0</cat><value>0.97337097</value></relativerisk><relativerisk><age>88</age><sex>0</sex><cat>1</cat><value>1.0</value></relativerisk><relativerisk><age>88</age><sex>0</sex><cat>2</cat><value>1.0308735</value></relativerisk><relativerisk><age>88</age><sex>0</sex><cat>3</cat><value>1.0664569</value></relativerisk><relativerisk><age>88</age><sex>0</sex><cat>4</cat><value>1.1066514</value></relativerisk><relativerisk><age>88</age><sex>0</sex><cat>5</cat><value>1.1517446</value></relativerisk><relativerisk><age>88</age><sex>0</sex><cat>6</cat><value>1.2022979</value></relativerisk><relativerisk><age>88</age><sex>0</sex><cat>7</cat><value>1.259082</value></relativerisk><relativerisk><age>88</age><sex>0</sex><cat>8</cat><value>1.39304</value></relativerisk><relativerisk><age>88</age><sex>1</sex><cat>0</cat><value>0.9675893</value></relativerisk><relativerisk><age>88</age><sex>1</sex><cat>1</cat><value>1.0</value></relativerisk><relativerisk><age>88</age><sex>1</sex><cat>2</cat><value>1.0385718</value></relativerisk><relativerisk><age>88</age><sex>1</sex><cat>3</cat><value>1.0843655</value></relativerisk><relativerisk><age>88</age><sex>1</sex><cat>4</cat><value>1.1369363</value></relativerisk><relativerisk><age>88</age><sex>1</sex><cat>5</cat><value>1.1966807</value></relativerisk><relativerisk><age>88</age><sex>1</sex><cat>6</cat><value>1.2645136</value></relativerisk><relativerisk><age>88</age><sex>1</sex><cat>7</cat><value>1.341725</value></relativerisk><relativerisk><age>88</age><sex>1</sex><cat>8</cat><value>1.4650897</value></relativerisk><relativerisk><age>89</age><sex>0</sex><cat>0</cat><value>0.9736895</value></relativerisk><relativerisk><age>89</age><sex>0</sex><cat>1</cat><value>1.0</value></relativerisk><relativerisk><age>89</age><sex>0</sex><cat>2</cat><value>1.0305113</value></relativerisk><relativerisk><age>89</age><sex>0</sex><cat>3</cat><value>1.0656873</value></relativerisk><relativerisk><age>89</age><sex>0</sex><cat>4</cat><value>1.1054356</value></relativerisk><relativerisk><age>89</age><sex>0</sex><cat>5</cat><value>1.1500471</value></relativerisk><relativerisk><age>89</age><sex>0</sex><cat>6</cat><value>1.2000853</value></relativerisk><relativerisk><age>89</age><sex>0</sex><cat>7</cat><value>1.2563238</value></relativerisk><relativerisk><age>89</age><sex>0</sex><cat>8</cat><value>1.3891833</value></relativerisk><relativerisk><age>89</age><sex>1</sex><cat>0</cat><value>0.96768063</value></relativerisk><relativerisk><age>89</age><sex>1</sex><cat>1</cat><value>1.0</value></relativerisk><relativerisk><age>89</age><sex>1</sex><cat>2</cat><value>1.0384693</value></relativerisk><relativerisk><age>89</age><sex>1</sex><cat>3</cat><value>1.0841502</value></relativerisk><relativerisk><age>89</age><sex>1</sex><cat>4</cat><value>1.1366043</value></relativerisk><relativerisk><age>89</age><sex>1</sex><cat>5</cat><value>1.1962329</value></relativerisk><relativerisk><age>89</age><sex>1</sex><cat>6</cat><value>1.2639568</value></relativerisk><relativerisk><age>89</age><sex>1</sex><cat>7</cat><value>1.3410739</value></relativerisk><relativerisk><age>89</age><sex>1</sex><cat>8</cat><value>1.4643676</value></relativerisk><relativerisk><age>90</age><sex>0</sex><cat>0</cat><value>0.97400755</value></relativerisk><relativerisk><age>90</age><sex>0</sex><cat>1</cat><value>1.0</value></relativerisk><relativerisk><age>90</age><sex>0</sex><cat>2</cat><value>1.0301511</value></relativerisk><relativerisk><age>90</age><sex>0</sex><cat>3</cat><value>1.0649244</value></relativerisk><relativerisk><age>90</age><sex>0</sex><cat>4</cat><value>1.1042343</value></relativerisk><relativerisk><age>90</age><sex>0</sex><cat>5</cat><value>1.1483763</value></relativerisk><relativerisk><age>90</age><sex>0</sex><cat>6</cat><value>1.1979176</value></relativerisk><relativerisk><age>90</age><sex>0</sex><cat>7</cat><value>1.2536365</value></relativerisk><relativerisk><age>90</age><sex>0</sex><cat>8</cat><value>1.385489</value></relativerisk><relativerisk><age>90</age><sex>1</sex><cat>0</cat><value>0.96780246</value></relativerisk><relativerisk><age>90</age><sex>1</sex><cat>1</cat><value>1.0</value></relativerisk><relativerisk><age>90</age><sex>1</sex><cat>2</cat><value>1.0383298</value></relativerisk><relativerisk><age>90</age><sex>1</sex><cat>3</cat><value>1.0838534</value></relativerisk><relativerisk><age>90</age><sex>1</sex><cat>4</cat><value>1.1361383</value></relativerisk><relativerisk><age>90</age><sex>1</sex><cat>5</cat><value>1.1955904</value></relativerisk><relativerisk><age>90</age><sex>1</sex><cat>6</cat><value>1.263135</value></relativerisk><relativerisk><age>90</age><sex>1</sex><cat>7</cat><value>1.340076</value></relativerisk><relativerisk><age>90</age><sex>1</sex><cat>8</cat><value>1.4631652</value></relativerisk><relativerisk><age>91</age><sex>0</sex><cat>0</cat><value>0.9743207</value></relativerisk><relativerisk><age>91</age><sex>0</sex><cat>1</cat><value>1.0</value></relativerisk><relativerisk><age>91</age><sex>0</sex><cat>2</cat><value>1.0297985</value></relativerisk><relativerisk><age>91</age><sex>0</sex><cat>3</cat><value>1.06418</value></relativerisk><relativerisk><age>91</age><sex>0</sex><cat>4</cat><value>1.1030674</value></relativerisk><relativerisk><age>91</age><sex>0</sex><cat>5</cat><value>1.1467618</value></relativerisk><relativerisk><age>91</age><sex>0</sex><cat>6</cat><value>1.1958356</value></relativerisk><relativerisk><age>91</age><sex>0</sex><cat>7</cat><value>1.2510749</value></relativerisk><relativerisk><age>91</age><sex>0</sex><cat>8</cat><value>1.3820503</value></relativerisk><relativerisk><age>91</age><sex>1</sex><cat>0</cat><value>0.9679534</value></relativerisk><relativerisk><age>91</age><sex>1</sex><cat>1</cat><value>1.0</value></relativerisk><relativerisk><age>91</age><sex>1</sex><cat>2</cat><value>1.0381551</value></relativerisk><relativerisk><age>91</age><sex>1</sex><cat>3</cat><value>1.0834785</value></relativerisk><relativerisk><age>91</age><sex>1</sex><cat>4</cat><value>1.1355444</value></relativerisk><relativerisk><age>91</age><sex>1</sex><cat>5</cat><value>1.1947623</value></relativerisk><relativerisk><age>91</age><sex>1</sex><cat>6</cat><value>1.262061</value></relativerisk><relativerisk><age>91</age><sex>1</sex><cat>7</cat><value>1.3387488</value></relativerisk><relativerisk><age>91</age><sex>1</sex><cat>8</cat><value>1.4615078</value></relativerisk><relativerisk><age>92</age><sex>0</sex><cat>0</cat><value>0.9746242</value></relativerisk><relativerisk><age>92</age><sex>0</sex><cat>1</cat><value>1.0</value></relativerisk><relativerisk><age>92</age><sex>0</sex><cat>2</cat><value>1.0294591</value></relativerisk><relativerisk><age>92</age><sex>0</sex><cat>3</cat><value>1.063467</value></relativerisk><relativerisk><age>92</age><sex>0</sex><cat>4</cat><value>1.1019561</value></relativerisk><relativerisk><age>92</age><sex>0</sex><cat>5</cat><value>1.1452348</value></relativerisk><relativerisk><age>92</age><sex>0</sex><cat>6</cat><value>1.1938834</value></relativerisk><relativerisk><age>92</age><sex>0</sex><cat>7</cat><value>1.248698</value></relativerisk><relativerisk><age>92</age><sex>0</sex><cat>8</cat><value>1.3789681</value></relativerisk><relativerisk><age>92</age><sex>1</sex><cat>0</cat><value>0.96813214</value></relativerisk><relativerisk><age>92</age><sex>1</sex><cat>1</cat><value>1.0</value></relativerisk><relativerisk><age>92</age><sex>1</sex><cat>2</cat><value>1.0379467</value></relativerisk><relativerisk><age>92</age><sex>1</sex><cat>3</cat><value>1.0830297</value></relativerisk><relativerisk><age>92</age><sex>1</sex><cat>4</cat><value>1.1348298</value></relativerisk><relativerisk><age>92</age><sex>1</sex><cat>5</cat><value>1.1937592</value></relativerisk><relativerisk><age>92</age><sex>1</sex><cat>6</cat><value>1.2607495</value></relativerisk><relativerisk><age>92</age><sex>1</sex><cat>7</cat><value>1.3371123</value></relativerisk><relativerisk><age>92</age><sex>1</sex><cat>8</cat><value>1.4594247</value></relativerisk><relativerisk><age>93</age><sex>0</sex><cat>0</cat><value>0.9749132</value></relativerisk><relativerisk><age>93</age><sex>0</sex><cat>1</cat><value>1.0</value></relativerisk><relativerisk><age>93</age><sex>0</sex><cat>2</cat><value>1.0291392</value></relativerisk><relativerisk><age>93</age><sex>0</sex><cat>3</cat><value>1.0627992</value></relativerisk><relativerisk><age>93</age><sex>0</sex><cat>4</cat><value>1.1009234</value></relativerisk><relativerisk><age>93</age><sex>0</sex><cat>5</cat><value>1.1438296</value></relativerisk><relativerisk><age>93</age><sex>0</sex><cat>6</cat><value>1.1921083</value></relativerisk><relativerisk><age>93</age><sex>0</sex><cat>7</cat><value>1.2465695</value></relativerisk><relativerisk><age>93</age><sex>0</sex><cat>8</cat><value>1.3763527</value></relativerisk><relativerisk><age>93</age><sex>1</sex><cat>0</cat><value>0.9683371</value></relativerisk><relativerisk><age>93</age><sex>1</sex><cat>1</cat><value>1.0</value></relativerisk><relativerisk><age>93</age><sex>1</sex><cat>2</cat><value>1.0377069</value></relativerisk><relativerisk><age>93</age><sex>1</sex><cat>3</cat><value>1.0825117</value></relativerisk><relativerisk><age>93</age><sex>1</sex><cat>4</cat><value>1.1340017</value></relativerisk><relativerisk><age>93</age><sex>1</sex><cat>5</cat><value>1.1925925</value></relativerisk><relativerisk><age>93</age><sex>1</sex><cat>6</cat><value>1.2592167</value></relativerisk><relativerisk><age>93</age><sex>1</sex><cat>7</cat><value>1.3351885</value></relativerisk><relativerisk><age>93</age><sex>1</sex><cat>8</cat><value>1.4569485</value></relativerisk><relativerisk><age>94</age><sex>0</sex><cat>0</cat><value>0.9751821</value></relativerisk><relativerisk><age>94</age><sex>0</sex><cat>1</cat><value>1.0</value></relativerisk><relativerisk><age>94</age><sex>0</sex><cat>2</cat><value>1.0288452</value></relativerisk><relativerisk><age>94</age><sex>0</sex><cat>3</cat><value>1.0621911</value></relativerisk><relativerisk><age>94</age><sex>0</sex><cat>4</cat><value>1.0999938</value></relativerisk><relativerisk><age>94</age><sex>0</sex><cat>5</cat><value>1.1425823</value></relativerisk><relativerisk><age>94</age><sex>0</sex><cat>6</cat><value>1.1905612</value></relativerisk><relativerisk><age>94</age><sex>0</sex><cat>7</cat><value>1.2447584</value></relativerisk><relativerisk><age>94</age><sex>0</sex><cat>8</cat><value>1.3743235</value></relativerisk><relativerisk><age>94</age><sex>1</sex><cat>0</cat><value>0.9685666</value></relativerisk><relativerisk><age>94</age><sex>1</sex><cat>1</cat><value>1.0</value></relativerisk><relativerisk><age>94</age><sex>1</sex><cat>2</cat><value>1.0374378</value></relativerisk><relativerisk><age>94</age><sex>1</sex><cat>3</cat><value>1.0819292</value></relativerisk><relativerisk><age>94</age><sex>1</sex><cat>4</cat><value>1.133069</value></relativerisk><relativerisk><age>94</age><sex>1</sex><cat>5</cat><value>1.191275</value></relativerisk><relativerisk><age>94</age><sex>1</sex><cat>6</cat><value>1.2574809</value></relativerisk><relativerisk><age>94</age><sex>1</sex><cat>7</cat><value>1.3330021</value></relativerisk><relativerisk><age>94</age><sex>1</sex><cat>8</cat><value>1.4541153</value></relativerisk><relativerisk><age>95</age><sex>0</sex><cat>0</cat><value>0.97542536</value></relativerisk><relativerisk><age>95</age><sex>0</sex><cat>1</cat><value>1.0</value></relativerisk><relativerisk><age>95</age><sex>0</sex><cat>2</cat><value>1.0285842</value></relativerisk><relativerisk><age>95</age><sex>0</sex><cat>3</cat><value>1.0616586</value></relativerisk><relativerisk><age>95</age><sex>0</sex><cat>4</cat><value>1.0991933</value></relativerisk><relativerisk><age>95</age><sex>0</sex><cat>5</cat><value>1.1415321</value></relativerisk><relativerisk><age>95</age><sex>0</sex><cat>6</cat><value>1.1892966</value></relativerisk><relativerisk><age>95</age><sex>0</sex><cat>7</cat><value>1.2433385</value></relativerisk><relativerisk><age>95</age><sex>0</sex><cat>8</cat><value>1.3730108</value></relativerisk><relativerisk><age>95</age><sex>1</sex><cat>0</cat><value>0.9688186</value></relativerisk><relativerisk><age>95</age><sex>1</sex><cat>1</cat><value>1.0</value></relativerisk><relativerisk><age>95</age><sex>1</sex><cat>2</cat><value>1.0371417</value></relativerisk><relativerisk><age>95</age><sex>1</sex><cat>3</cat><value>1.0812881</value></relativerisk><relativerisk><age>95</age><sex>1</sex><cat>4</cat><value>1.132041</value></relativerisk><relativerisk><age>95</age><sex>1</sex><cat>5</cat><value>1.1898208</value></relativerisk><relativerisk><age>95</age><sex>1</sex><cat>6</cat><value>1.2555617</value></relativerisk><relativerisk><age>95</age><sex>1</sex><cat>7</cat><value>1.33058</value></relativerisk><relativerisk><age>95</age><sex>1</sex><cat>8</cat><value>1.4509647</value></relativerisk></relrisksfromriskfactor_categorical4p>
