# Supplementary material for: Identification of differences in health impact modelling of salt reduction
Source: PLoS One. 2017 Nov 28;12(11):e0186760. doi: 10.1371/journal.pone.0186760 (PMC5705127; doi:10.1371/journal.pone.0186760)
Supplement: S7 Data — (ZIP) [file pone.0186760.s007.zip › Similar to CHD policy model/Simulations/Coxson_SBP/parameters/relativeRisk_0_0_CVA.xml]

<?xml version="1.0" encoding="UTF-8" standalone="no"?><relrisksfromriskfactor_categorical4p><relativerisk><age>0</age><sex>0</sex><cat>0</cat><value>0.8787196</value></relativerisk><relativerisk><age>0</age><sex>0</sex><cat>1</cat><value>1.4816982</value></relativerisk><relativerisk><age>0</age><sex>0</sex><cat>2</cat><value>3.7605987</value></relativerisk><relativerisk><age>0</age><sex>0</sex><cat>3</cat><value>9.732435</value></relativerisk><relativerisk><age>0</age><sex>0</sex><cat>4</cat><value>0.8413741</value></relativerisk><relativerisk><age>0</age><sex>0</sex><cat>5</cat><value>1.351313</value></relativerisk><relativerisk><age>0</age><sex>0</sex><cat>6</cat><value>3.0919828</value></relativerisk><relativerisk><age>0</age><sex>0</sex><cat>7</cat><value>6.639978</value></relativerisk><relativerisk><age>0</age><sex>1</sex><cat>0</cat><value>0.64611465</value></relativerisk><relativerisk><age>0</age><sex>1</sex><cat>1</cat><value>1.3794353</value></relativerisk><relativerisk><age>0</age><sex>1</sex><cat>2</cat><value>4.160793</value></relativerisk><relativerisk><age>0</age><sex>1</sex><cat>3</cat><value>9.549784</value></relativerisk><relativerisk><age>0</age><sex>1</sex><cat>4</cat><value>0.62965184</value></relativerisk><relativerisk><age>0</age><sex>1</sex><cat>5</cat><value>1.261495</value></relativerisk><relativerisk><age>0</age><sex>1</sex><cat>6</cat><value>3.4960892</value></relativerisk><relativerisk><age>0</age><sex>1</sex><cat>7</cat><value>7.0822377</value></relativerisk><relativerisk><age>1</age><sex>0</sex><cat>0</cat><value>0.8787196</value></relativerisk><relativerisk><age>1</age><sex>0</sex><cat>1</cat><value>1.4816982</value></relativerisk><relativerisk><age>1</age><sex>0</sex><cat>2</cat><value>3.7605987</value></relativerisk><relativerisk><age>1</age><sex>0</sex><cat>3</cat><value>9.732435</value></relativerisk><relativerisk><age>1</age><sex>0</sex><cat>4</cat><value>0.8413741</value></relativerisk><relativerisk><age>1</age><sex>0</sex><cat>5</cat><value>1.351313</value></relativerisk><relativerisk><age>1</age><sex>0</sex><cat>6</cat><value>3.0919828</value></relativerisk><relativerisk><age>1</age><sex>0</sex><cat>7</cat><value>6.639978</value></relativerisk><relativerisk><age>1</age><sex>1</sex><cat>0</cat><value>0.64611465</value></relativerisk><relativerisk><age>1</age><sex>1</sex><cat>1</cat><value>1.3794353</value></relativerisk><relativerisk><age>1</age><sex>1</sex><cat>2</cat><value>4.160793</value></relativerisk><relativerisk><age>1</age><sex>1</sex><cat>3</cat><value>9.549784</value></relativerisk><relativerisk><age>1</age><sex>1</sex><cat>4</cat><value>0.62965184</value></relativerisk><relativerisk><age>1</age><sex>1</sex><cat>5</cat><value>1.261495</value></relativerisk><relativerisk><age>1</age><sex>1</sex><cat>6</cat><value>3.4960892</value></relativerisk><relativerisk><age>1</age><sex>1</sex><cat>7</cat><value>7.0822377</value></relativerisk><relativerisk><age>2</age><sex>0</sex><cat>0</cat><value>0.8787196</value></relativerisk><relativerisk><age>2</age><sex>0</sex><cat>1</cat><value>1.4816982</value></relativerisk><relativerisk><age>2</age><sex>0</sex><cat>2</cat><value>3.7605987</value></relativerisk><relativerisk><age>2</age><sex>0</sex><cat>3</cat><value>9.732435</value></relativerisk><relativerisk><age>2</age><sex>0</sex><cat>4</cat><value>0.8413741</value></relativerisk><relativerisk><age>2</age><sex>0</sex><cat>5</cat><value>1.351313</value></relativerisk><relativerisk><age>2</age><sex>0</sex><cat>6</cat><value>3.0919828</value></relativerisk><relativerisk><age>2</age><sex>0</sex><cat>7</cat><value>6.639978</value></relativerisk><relativerisk><age>2</age><sex>1</sex><cat>0</cat><value>0.64611465</value></relativerisk><relativerisk><age>2</age><sex>1</sex><cat>1</cat><value>1.3794353</value></relativerisk><relativerisk><age>2</age><sex>1</sex><cat>2</cat><value>4.160793</value></relativerisk><relativerisk><age>2</age><sex>1</sex><cat>3</cat><value>9.549784</value></relativerisk><relativerisk><age>2</age><sex>1</sex><cat>4</cat><value>0.62965184</value></relativerisk><relativerisk><age>2</age><sex>1</sex><cat>5</cat><value>1.261495</value></relativerisk><relativerisk><age>2</age><sex>1</sex><cat>6</cat><value>3.4960892</value></relativerisk><relativerisk><age>2</age><sex>1</sex><cat>7</cat><value>7.0822377</value></relativerisk><relativerisk><age>3</age><sex>0</sex><cat>0</cat><value>0.8787196</value></relativerisk><relativerisk><age>3</age><sex>0</sex><cat>1</cat><value>1.4816982</value></relativerisk><relativerisk><age>3</age><sex>0</sex><cat>2</cat><value>3.7605987</value></relativerisk><relativerisk><age>3</age><sex>0</sex><cat>3</cat><value>9.732435</value></relativerisk><relativerisk><age>3</age><sex>0</sex><cat>4</cat><value>0.8413741</value></relativerisk><relativerisk><age>3</age><sex>0</sex><cat>5</cat><value>1.351313</value></relativerisk><relativerisk><age>3</age><sex>0</sex><cat>6</cat><value>3.0919828</value></relativerisk><relativerisk><age>3</age><sex>0</sex><cat>7</cat><value>6.639978</value></relativerisk><relativerisk><age>3</age><sex>1</sex><cat>0</cat><value>0.64611465</value></relativerisk><relativerisk><age>3</age><sex>1</sex><cat>1</cat><value>1.3794353</value></relativerisk><relativerisk><age>3</age><sex>1</sex><cat>2</cat><value>4.160793</value></relativerisk><relativerisk><age>3</age><sex>1</sex><cat>3</cat><value>9.549784</value></relativerisk><relativerisk><age>3</age><sex>1</sex><cat>4</cat><value>0.62965184</value></relativerisk><relativerisk><age>3</age><sex>1</sex><cat>5</cat><value>1.261495</value></relativerisk><relativerisk><age>3</age><sex>1</sex><cat>6</cat><value>3.4960892</value></relativerisk><relativerisk><age>3</age><sex>1</sex><cat>7</cat><value>7.0822377</value></relativerisk><relativerisk><age>4</age><sex>0</sex><cat>0</cat><value>0.8787196</value></relativerisk><relativerisk><age>4</age><sex>0</sex><cat>1</cat><value>1.4816982</value></relativerisk><relativerisk><age>4</age><sex>0</sex><cat>2</cat><value>3.7605987</value></relativerisk><relativerisk><age>4</age><sex>0</sex><cat>3</cat><value>9.732435</value></relativerisk><relativerisk><age>4</age><sex>0</sex><cat>4</cat><value>0.8413741</value></relativerisk><relativerisk><age>4</age><sex>0</sex><cat>5</cat><value>1.351313</value></relativerisk><relativerisk><age>4</age><sex>0</sex><cat>6</cat><value>3.0919828</value></relativerisk><relativerisk><age>4</age><sex>0</sex><cat>7</cat><value>6.639978</value></relativerisk><relativerisk><age>4</age><sex>1</sex><cat>0</cat><value>0.64611465</value></relativerisk><relativerisk><age>4</age><sex>1</sex><cat>1</cat><value>1.3794353</value></relativerisk><relativerisk><age>4</age><sex>1</sex><cat>2</cat><value>4.160793</value></relativerisk><relativerisk><age>4</age><sex>1</sex><cat>3</cat><value>9.549784</value></relativerisk><relativerisk><age>4</age><sex>1</sex><cat>4</cat><value>0.62965184</value></relativerisk><relativerisk><age>4</age><sex>1</sex><cat>5</cat><value>1.261495</value></relativerisk><relativerisk><age>4</age><sex>1</sex><cat>6</cat><value>3.4960892</value></relativerisk><relativerisk><age>4</age><sex>1</sex><cat>7</cat><value>7.0822377</value></relativerisk><relativerisk><age>5</age><sex>0</sex><cat>0</cat><value>0.8787196</value></relativerisk><relativerisk><age>5</age><sex>0</sex><cat>1</cat><value>1.4816982</value></relativerisk><relativerisk><age>5</age><sex>0</sex><cat>2</cat><value>3.7605987</value></relativerisk><relativerisk><age>5</age><sex>0</sex><cat>3</cat><value>9.732435</value></relativerisk><relativerisk><age>5</age><sex>0</sex><cat>4</cat><value>0.8413741</value></relativerisk><relativerisk><age>5</age><sex>0</sex><cat>5</cat><value>1.351313</value></relativerisk><relativerisk><age>5</age><sex>0</sex><cat>6</cat><value>3.0919828</value></relativerisk><relativerisk><age>5</age><sex>0</sex><cat>7</cat><value>6.639978</value></relativerisk><relativerisk><age>5</age><sex>1</sex><cat>0</cat><value>0.64611465</value></relativerisk><relativerisk><age>5</age><sex>1</sex><cat>1</cat><value>1.3794353</value></relativerisk><relativerisk><age>5</age><sex>1</sex><cat>2</cat><value>4.160793</value></relativerisk><relativerisk><age>5</age><sex>1</sex><cat>3</cat><value>9.549784</value></relativerisk><relativerisk><age>5</age><sex>1</sex><cat>4</cat><value>0.62965184</value></relativerisk><relativerisk><age>5</age><sex>1</sex><cat>5</cat><value>1.261495</value></relativerisk><relativerisk><age>5</age><sex>1</sex><cat>6</cat><value>3.4960892</value></relativerisk><relativerisk><age>5</age><sex>1</sex><cat>7</cat><value>7.0822377</value></relativerisk><relativerisk><age>6</age><sex>0</sex><cat>0</cat><value>0.8787196</value></relativerisk><relativerisk><age>6</age><sex>0</sex><cat>1</cat><value>1.4816982</value></relativerisk><relativerisk><age>6</age><sex>0</sex><cat>2</cat><value>3.7605987</value></relativerisk><relativerisk><age>6</age><sex>0</sex><cat>3</cat><value>9.732435</value></relativerisk><relativerisk><age>6</age><sex>0</sex><cat>4</cat><value>0.8413741</value></relativerisk><relativerisk><age>6</age><sex>0</sex><cat>5</cat><value>1.351313</value></relativerisk><relativerisk><age>6</age><sex>0</sex><cat>6</cat><value>3.0919828</value></relativerisk><relativerisk><age>6</age><sex>0</sex><cat>7</cat><value>6.639978</value></relativerisk><relativerisk><age>6</age><sex>1</sex><cat>0</cat><value>0.64611465</value></relativerisk><relativerisk><age>6</age><sex>1</sex><cat>1</cat><value>1.3794353</value></relativerisk><relativerisk><age>6</age><sex>1</sex><cat>2</cat><value>4.160793</value></relativerisk><relativerisk><age>6</age><sex>1</sex><cat>3</cat><value>9.549784</value></relativerisk><relativerisk><age>6</age><sex>1</sex><cat>4</cat><value>0.62965184</value></relativerisk><relativerisk><age>6</age><sex>1</sex><cat>5</cat><value>1.261495</value></relativerisk><relativerisk><age>6</age><sex>1</sex><cat>6</cat><value>3.4960892</value></relativerisk><relativerisk><age>6</age><sex>1</sex><cat>7</cat><value>7.0822377</value></relativerisk><relativerisk><age>7</age><sex>0</sex><cat>0</cat><value>0.8787196</value></relativerisk><relativerisk><age>7</age><sex>0</sex><cat>1</cat><value>1.4816982</value></relativerisk><relativerisk><age>7</age><sex>0</sex><cat>2</cat><value>3.7605987</value></relativerisk><relativerisk><age>7</age><sex>0</sex><cat>3</cat><value>9.732435</value></relativerisk><relativerisk><age>7</age><sex>0</sex><cat>4</cat><value>0.8413741</value></relativerisk><relativerisk><age>7</age><sex>0</sex><cat>5</cat><value>1.351313</value></relativerisk><relativerisk><age>7</age><sex>0</sex><cat>6</cat><value>3.0919828</value></relativerisk><relativerisk><age>7</age><sex>0</sex><cat>7</cat><value>6.639978</value></relativerisk><relativerisk><age>7</age><sex>1</sex><cat>0</cat><value>0.64611465</value></relativerisk><relativerisk><age>7</age><sex>1</sex><cat>1</cat><value>1.3794353</value></relativerisk><relativerisk><age>7</age><sex>1</sex><cat>2</cat><value>4.160793</value></relativerisk><relativerisk><age>7</age><sex>1</sex><cat>3</cat><value>9.549784</value></relativerisk><relativerisk><age>7</age><sex>1</sex><cat>4</cat><value>0.62965184</value></relativerisk><relativerisk><age>7</age><sex>1</sex><cat>5</cat><value>1.261495</value></relativerisk><relativerisk><age>7</age><sex>1</sex><cat>6</cat><value>3.4960892</value></relativerisk><relativerisk><age>7</age><sex>1</sex><cat>7</cat><value>7.0822377</value></relativerisk><relativerisk><age>8</age><sex>0</sex><cat>0</cat><value>0.8787196</value></relativerisk><relativerisk><age>8</age><sex>0</sex><cat>1</cat><value>1.4816982</value></relativerisk><relativerisk><age>8</age><sex>0</sex><cat>2</cat><value>3.7605987</value></relativerisk><relativerisk><age>8</age><sex>0</sex><cat>3</cat><value>9.732435</value></relativerisk><relativerisk><age>8</age><sex>0</sex><cat>4</cat><value>0.8413741</value></relativerisk><relativerisk><age>8</age><sex>0</sex><cat>5</cat><value>1.351313</value></relativerisk><relativerisk><age>8</age><sex>0</sex><cat>6</cat><value>3.0919828</value></relativerisk><relativerisk><age>8</age><sex>0</sex><cat>7</cat><value>6.639978</value></relativerisk><relativerisk><age>8</age><sex>1</sex><cat>0</cat><value>0.64611465</value></relativerisk><relativerisk><age>8</age><sex>1</sex><cat>1</cat><value>1.3794353</value></relativerisk><relativerisk><age>8</age><sex>1</sex><cat>2</cat><value>4.160793</value></relativerisk><relativerisk><age>8</age><sex>1</sex><cat>3</cat><value>9.549784</value></relativerisk><relativerisk><age>8</age><sex>1</sex><cat>4</cat><value>0.62965184</value></relativerisk><relativerisk><age>8</age><sex>1</sex><cat>5</cat><value>1.261495</value></relativerisk><relativerisk><age>8</age><sex>1</sex><cat>6</cat><value>3.4960892</value></relativerisk><relativerisk><age>8</age><sex>1</sex><cat>7</cat><value>7.0822377</value></relativerisk><relativerisk><age>9</age><sex>0</sex><cat>0</cat><value>0.8787196</value></relativerisk><relativerisk><age>9</age><sex>0</sex><cat>1</cat><value>1.4816982</value></relativerisk><relativerisk><age>9</age><sex>0</sex><cat>2</cat><value>3.7605987</value></relativerisk><relativerisk><age>9</age><sex>0</sex><cat>3</cat><value>9.732435</value></relativerisk><relativerisk><age>9</age><sex>0</sex><cat>4</cat><value>0.8413741</value></relativerisk><relativerisk><age>9</age><sex>0</sex><cat>5</cat><value>1.351313</value></relativerisk><relativerisk><age>9</age><sex>0</sex><cat>6</cat><value>3.0919828</value></relativerisk><relativerisk><age>9</age><sex>0</sex><cat>7</cat><value>6.639978</value></relativerisk><relativerisk><age>9</age><sex>1</sex><cat>0</cat><value>0.64611465</value></relativerisk><relativerisk><age>9</age><sex>1</sex><cat>1</cat><value>1.3794353</value></relativerisk><relativerisk><age>9</age><sex>1</sex><cat>2</cat><value>4.160793</value></relativerisk><relativerisk><age>9</age><sex>1</sex><cat>3</cat><value>9.549784</value></relativerisk><relativerisk><age>9</age><sex>1</sex><cat>4</cat><value>0.62965184</value></relativerisk><relativerisk><age>9</age><sex>1</sex><cat>5</cat><value>1.261495</value></relativerisk><relativerisk><age>9</age><sex>1</sex><cat>6</cat><value>3.4960892</value></relativerisk><relativerisk><age>9</age><sex>1</sex><cat>7</cat><value>7.0822377</value></relativerisk><relativerisk><age>10</age><sex>0</sex><cat>0</cat><value>0.8787196</value></relativerisk><relativerisk><age>10</age><sex>0</sex><cat>1</cat><value>1.4816982</value></relativerisk><relativerisk><age>10</age><sex>0</sex><cat>2</cat><value>3.7605987</value></relativerisk><relativerisk><age>10</age><sex>0</sex><cat>3</cat><value>9.732435</value></relativerisk><relativerisk><age>10</age><sex>0</sex><cat>4</cat><value>0.8413741</value></relativerisk><relativerisk><age>10</age><sex>0</sex><cat>5</cat><value>1.351313</value></relativerisk><relativerisk><age>10</age><sex>0</sex><cat>6</cat><value>3.0919828</value></relativerisk><relativerisk><age>10</age><sex>0</sex><cat>7</cat><value>6.639978</value></relativerisk><relativerisk><age>10</age><sex>1</sex><cat>0</cat><value>0.64611465</value></relativerisk><relativerisk><age>10</age><sex>1</sex><cat>1</cat><value>1.3794353</value></relativerisk><relativerisk><age>10</age><sex>1</sex><cat>2</cat><value>4.160793</value></relativerisk><relativerisk><age>10</age><sex>1</sex><cat>3</cat><value>9.549784</value></relativerisk><relativerisk><age>10</age><sex>1</sex><cat>4</cat><value>0.62965184</value></relativerisk><relativerisk><age>10</age><sex>1</sex><cat>5</cat><value>1.261495</value></relativerisk><relativerisk><age>10</age><sex>1</sex><cat>6</cat><value>3.4960892</value></relativerisk><relativerisk><age>10</age><sex>1</sex><cat>7</cat><value>7.0822377</value></relativerisk><relativerisk><age>11</age><sex>0</sex><cat>0</cat><value>0.8787196</value></relativerisk><relativerisk><age>11</age><sex>0</sex><cat>1</cat><value>1.4816982</value></relativerisk><relativerisk><age>11</age><sex>0</sex><cat>2</cat><value>3.7605987</value></relativerisk><relativerisk><age>11</age><sex>0</sex><cat>3</cat><value>9.732435</value></relativerisk><relativerisk><age>11</age><sex>0</sex><cat>4</cat><value>0.8413741</value></relativerisk><relativerisk><age>11</age><sex>0</sex><cat>5</cat><value>1.351313</value></relativerisk><relativerisk><age>11</age><sex>0</sex><cat>6</cat><value>3.0919828</value></relativerisk><relativerisk><age>11</age><sex>0</sex><cat>7</cat><value>6.639978</value></relativerisk><relativerisk><age>11</age><sex>1</sex><cat>0</cat><value>0.64611465</value></relativerisk><relativerisk><age>11</age><sex>1</sex><cat>1</cat><value>1.3794353</value></relativerisk><relativerisk><age>11</age><sex>1</sex><cat>2</cat><value>4.160793</value></relativerisk><relativerisk><age>11</age><sex>1</sex><cat>3</cat><value>9.549784</value></relativerisk><relativerisk><age>11</age><sex>1</sex><cat>4</cat><value>0.62965184</value></relativerisk><relativerisk><age>11</age><sex>1</sex><cat>5</cat><value>1.261495</value></relativerisk><relativerisk><age>11</age><sex>1</sex><cat>6</cat><value>3.4960892</value></relativerisk><relativerisk><age>11</age><sex>1</sex><cat>7</cat><value>7.0822377</value></relativerisk><relativerisk><age>12</age><sex>0</sex><cat>0</cat><value>0.8787196</value></relativerisk><relativerisk><age>12</age><sex>0</sex><cat>1</cat><value>1.4816982</value></relativerisk><relativerisk><age>12</age><sex>0</sex><cat>2</cat><value>3.7605987</value></relativerisk><relativerisk><age>12</age><sex>0</sex><cat>3</cat><value>9.732435</value></relativerisk><relativerisk><age>12</age><sex>0</sex><cat>4</cat><value>0.8413741</value></relativerisk><relativerisk><age>12</age><sex>0</sex><cat>5</cat><value>1.351313</value></relativerisk><relativerisk><age>12</age><sex>0</sex><cat>6</cat><value>3.0919828</value></relativerisk><relativerisk><age>12</age><sex>0</sex><cat>7</cat><value>6.639978</value></relativerisk><relativerisk><age>12</age><sex>1</sex><cat>0</cat><value>0.64611465</value></relativerisk><relativerisk><age>12</age><sex>1</sex><cat>1</cat><value>1.3794353</value></relativerisk><relativerisk><age>12</age><sex>1</sex><cat>2</cat><value>4.160793</value></relativerisk><relativerisk><age>12</age><sex>1</sex><cat>3</cat><value>9.549784</value></relativerisk><relativerisk><age>12</age><sex>1</sex><cat>4</cat><value>0.62965184</value></relativerisk><relativerisk><age>12</age><sex>1</sex><cat>5</cat><value>1.261495</value></relativerisk><relativerisk><age>12</age><sex>1</sex><cat>6</cat><value>3.4960892</value></relativerisk><relativerisk><age>12</age><sex>1</sex><cat>7</cat><value>7.0822377</value></relativerisk><relativerisk><age>13</age><sex>0</sex><cat>0</cat><value>0.8787196</value></relativerisk><relativerisk><age>13</age><sex>0</sex><cat>1</cat><value>1.4816982</value></relativerisk><relativerisk><age>13</age><sex>0</sex><cat>2</cat><value>3.7605987</value></relativerisk><relativerisk><age>13</age><sex>0</sex><cat>3</cat><value>9.732435</value></relativerisk><relativerisk><age>13</age><sex>0</sex><cat>4</cat><value>0.8413741</value></relativerisk><relativerisk><age>13</age><sex>0</sex><cat>5</cat><value>1.351313</value></relativerisk><relativerisk><age>13</age><sex>0</sex><cat>6</cat><value>3.0919828</value></relativerisk><relativerisk><age>13</age><sex>0</sex><cat>7</cat><value>6.639978</value></relativerisk><relativerisk><age>13</age><sex>1</sex><cat>0</cat><value>0.64611465</value></relativerisk><relativerisk><age>13</age><sex>1</sex><cat>1</cat><value>1.3794353</value></relativerisk><relativerisk><age>13</age><sex>1</sex><cat>2</cat><value>4.160793</value></relativerisk><relativerisk><age>13</age><sex>1</sex><cat>3</cat><value>9.549784</value></relativerisk><relativerisk><age>13</age><sex>1</sex><cat>4</cat><value>0.62965184</value></relativerisk><relativerisk><age>13</age><sex>1</sex><cat>5</cat><value>1.261495</value></relativerisk><relativerisk><age>13</age><sex>1</sex><cat>6</cat><value>3.4960892</value></relativerisk><relativerisk><age>13</age><sex>1</sex><cat>7</cat><value>7.0822377</value></relativerisk><relativerisk><age>14</age><sex>0</sex><cat>0</cat><value>0.8787196</value></relativerisk><relativerisk><age>14</age><sex>0</sex><cat>1</cat><value>1.4816982</value></relativerisk><relativerisk><age>14</age><sex>0</sex><cat>2</cat><value>3.7605987</value></relativerisk><relativerisk><age>14</age><sex>0</sex><cat>3</cat><value>9.732435</value></relativerisk><relativerisk><age>14</age><sex>0</sex><cat>4</cat><value>0.8413741</value></relativerisk><relativerisk><age>14</age><sex>0</sex><cat>5</cat><value>1.351313</value></relativerisk><relativerisk><age>14</age><sex>0</sex><cat>6</cat><value>3.0919828</value></relativerisk><relativerisk><age>14</age><sex>0</sex><cat>7</cat><value>6.639978</value></relativerisk><relativerisk><age>14</age><sex>1</sex><cat>0</cat><value>0.64611465</value></relativerisk><relativerisk><age>14</age><sex>1</sex><cat>1</cat><value>1.3794353</value></relativerisk><relativerisk><age>14</age><sex>1</sex><cat>2</cat><value>4.160793</value></relativerisk><relativerisk><age>14</age><sex>1</sex><cat>3</cat><value>9.549784</value></relativerisk><relativerisk><age>14</age><sex>1</sex><cat>4</cat><value>0.62965184</value></relativerisk><relativerisk><age>14</age><sex>1</sex><cat>5</cat><value>1.261495</value></relativerisk><relativerisk><age>14</age><sex>1</sex><cat>6</cat><value>3.4960892</value></relativerisk><relativerisk><age>14</age><sex>1</sex><cat>7</cat><value>7.0822377</value></relativerisk><relativerisk><age>15</age><sex>0</sex><cat>0</cat><value>0.8787196</value></relativerisk><relativerisk><age>15</age><sex>0</sex><cat>1</cat><value>1.4816982</value></relativerisk><relativerisk><age>15</age><sex>0</sex><cat>2</cat><value>3.7605987</value></relativerisk><relativerisk><age>15</age><sex>0</sex><cat>3</cat><value>9.732435</value></relativerisk><relativerisk><age>15</age><sex>0</sex><cat>4</cat><value>0.8413741</value></relativerisk><relativerisk><age>15</age><sex>0</sex><cat>5</cat><value>1.351313</value></relativerisk><relativerisk><age>15</age><sex>0</sex><cat>6</cat><value>3.0919828</value></relativerisk><relativerisk><age>15</age><sex>0</sex><cat>7</cat><value>6.639978</value></relativerisk><relativerisk><age>15</age><sex>1</sex><cat>0</cat><value>0.64611465</value></relativerisk><relativerisk><age>15</age><sex>1</sex><cat>1</cat><value>1.3794353</value></relativerisk><relativerisk><age>15</age><sex>1</sex><cat>2</cat><value>4.160793</value></relativerisk><relativerisk><age>15</age><sex>1</sex><cat>3</cat><value>9.549784</value></relativerisk><relativerisk><age>15</age><sex>1</sex><cat>4</cat><value>0.62965184</value></relativerisk><relativerisk><age>15</age><sex>1</sex><cat>5</cat><value>1.261495</value></relativerisk><relativerisk><age>15</age><sex>1</sex><cat>6</cat><value>3.4960892</value></relativerisk><relativerisk><age>15</age><sex>1</sex><cat>7</cat><value>7.0822377</value></relativerisk><relativerisk><age>16</age><sex>0</sex><cat>0</cat><value>0.8787196</value></relativerisk><relativerisk><age>16</age><sex>0</sex><cat>1</cat><value>1.4816982</value></relativerisk><relativerisk><age>16</age><sex>0</sex><cat>2</cat><value>3.7605987</value></relativerisk><relativerisk><age>16</age><sex>0</sex><cat>3</cat><value>9.732435</value></relativerisk><relativerisk><age>16</age><sex>0</sex><cat>4</cat><value>0.8413741</value></relativerisk><relativerisk><age>16</age><sex>0</sex><cat>5</cat><value>1.351313</value></relativerisk><relativerisk><age>16</age><sex>0</sex><cat>6</cat><value>3.0919828</value></relativerisk><relativerisk><age>16</age><sex>0</sex><cat>7</cat><value>6.639978</value></relativerisk><relativerisk><age>16</age><sex>1</sex><cat>0</cat><value>0.64611465</value></relativerisk><relativerisk><age>16</age><sex>1</sex><cat>1</cat><value>1.3794353</value></relativerisk><relativerisk><age>16</age><sex>1</sex><cat>2</cat><value>4.160793</value></relativerisk><relativerisk><age>16</age><sex>1</sex><cat>3</cat><value>9.549784</value></relativerisk><relativerisk><age>16</age><sex>1</sex><cat>4</cat><value>0.62965184</value></relativerisk><relativerisk><age>16</age><sex>1</sex><cat>5</cat><value>1.261495</value></relativerisk><relativerisk><age>16</age><sex>1</sex><cat>6</cat><value>3.4960892</value></relativerisk><relativerisk><age>16</age><sex>1</sex><cat>7</cat><value>7.0822377</value></relativerisk><relativerisk><age>17</age><sex>0</sex><cat>0</cat><value>0.8787196</value></relativerisk><relativerisk><age>17</age><sex>0</sex><cat>1</cat><value>1.4816982</value></relativerisk><relativerisk><age>17</age><sex>0</sex><cat>2</cat><value>3.7605987</value></relativerisk><relativerisk><age>17</age><sex>0</sex><cat>3</cat><value>9.732435</value></relativerisk><relativerisk><age>17</age><sex>0</sex><cat>4</cat><value>0.8413741</value></relativerisk><relativerisk><age>17</age><sex>0</sex><cat>5</cat><value>1.351313</value></relativerisk><relativerisk><age>17</age><sex>0</sex><cat>6</cat><value>3.0919828</value></relativerisk><relativerisk><age>17</age><sex>0</sex><cat>7</cat><value>6.639978</value></relativerisk><relativerisk><age>17</age><sex>1</sex><cat>0</cat><value>0.64611465</value></relativerisk><relativerisk><age>17</age><sex>1</sex><cat>1</cat><value>1.3794353</value></relativerisk><relativerisk><age>17</age><sex>1</sex><cat>2</cat><value>4.160793</value></relativerisk><relativerisk><age>17</age><sex>1</sex><cat>3</cat><value>9.549784</value></relativerisk><relativerisk><age>17</age><sex>1</sex><cat>4</cat><value>0.62965184</value></relativerisk><relativerisk><age>17</age><sex>1</sex><cat>5</cat><value>1.261495</value></relativerisk><relativerisk><age>17</age><sex>1</sex><cat>6</cat><value>3.4960892</value></relativerisk><relativerisk><age>17</age><sex>1</sex><cat>7</cat><value>7.0822377</value></relativerisk><relativerisk><age>18</age><sex>0</sex><cat>0</cat><value>0.8787196</value></relativerisk><relativerisk><age>18</age><sex>0</sex><cat>1</cat><value>1.4816982</value></relativerisk><relativerisk><age>18</age><sex>0</sex><cat>2</cat><value>3.7605987</value></relativerisk><relativerisk><age>18</age><sex>0</sex><cat>3</cat><value>9.732435</value></relativerisk><relativerisk><age>18</age><sex>0</sex><cat>4</cat><value>0.8413741</value></relativerisk><relativerisk><age>18</age><sex>0</sex><cat>5</cat><value>1.351313</value></relativerisk><relativerisk><age>18</age><sex>0</sex><cat>6</cat><value>3.0919828</value></relativerisk><relativerisk><age>18</age><sex>0</sex><cat>7</cat><value>6.639978</value></relativerisk><relativerisk><age>18</age><sex>1</sex><cat>0</cat><value>0.64611465</value></relativerisk><relativerisk><age>18</age><sex>1</sex><cat>1</cat><value>1.3794353</value></relativerisk><relativerisk><age>18</age><sex>1</sex><cat>2</cat><value>4.160793</value></relativerisk><relativerisk><age>18</age><sex>1</sex><cat>3</cat><value>9.549784</value></relativerisk><relativerisk><age>18</age><sex>1</sex><cat>4</cat><value>0.62965184</value></relativerisk><relativerisk><age>18</age><sex>1</sex><cat>5</cat><value>1.261495</value></relativerisk><relativerisk><age>18</age><sex>1</sex><cat>6</cat><value>3.4960892</value></relativerisk><relativerisk><age>18</age><sex>1</sex><cat>7</cat><value>7.0822377</value></relativerisk><relativerisk><age>19</age><sex>0</sex><cat>0</cat><value>0.8787196</value></relativerisk><relativerisk><age>19</age><sex>0</sex><cat>1</cat><value>1.4816982</value></relativerisk><relativerisk><age>19</age><sex>0</sex><cat>2</cat><value>3.7605987</value></relativerisk><relativerisk><age>19</age><sex>0</sex><cat>3</cat><value>9.732435</value></relativerisk><relativerisk><age>19</age><sex>0</sex><cat>4</cat><value>0.8413741</value></relativerisk><relativerisk><age>19</age><sex>0</sex><cat>5</cat><value>1.351313</value></relativerisk><relativerisk><age>19</age><sex>0</sex><cat>6</cat><value>3.0919828</value></relativerisk><relativerisk><age>19</age><sex>0</sex><cat>7</cat><value>6.639978</value></relativerisk><relativerisk><age>19</age><sex>1</sex><cat>0</cat><value>0.64611465</value></relativerisk><relativerisk><age>19</age><sex>1</sex><cat>1</cat><value>1.3794353</value></relativerisk><relativerisk><age>19</age><sex>1</sex><cat>2</cat><value>4.160793</value></relativerisk><relativerisk><age>19</age><sex>1</sex><cat>3</cat><value>9.549784</value></relativerisk><relativerisk><age>19</age><sex>1</sex><cat>4</cat><value>0.62965184</value></relativerisk><relativerisk><age>19</age><sex>1</sex><cat>5</cat><value>1.261495</value></relativerisk><relativerisk><age>19</age><sex>1</sex><cat>6</cat><value>3.4960892</value></relativerisk><relativerisk><age>19</age><sex>1</sex><cat>7</cat><value>7.0822377</value></relativerisk><relativerisk><age>20</age><sex>0</sex><cat>0</cat><value>0.8787196</value></relativerisk><relativerisk><age>20</age><sex>0</sex><cat>1</cat><value>1.4816982</value></relativerisk><relativerisk><age>20</age><sex>0</sex><cat>2</cat><value>3.7605987</value></relativerisk><relativerisk><age>20</age><sex>0</sex><cat>3</cat><value>9.732435</value></relativerisk><relativerisk><age>20</age><sex>0</sex><cat>4</cat><value>0.8413741</value></relativerisk><relativerisk><age>20</age><sex>0</sex><cat>5</cat><value>1.351313</value></relativerisk><relativerisk><age>20</age><sex>0</sex><cat>6</cat><value>3.0919828</value></relativerisk><relativerisk><age>20</age><sex>0</sex><cat>7</cat><value>6.639978</value></relativerisk><relativerisk><age>20</age><sex>1</sex><cat>0</cat><value>0.64611465</value></relativerisk><relativerisk><age>20</age><sex>1</sex><cat>1</cat><value>1.3794353</value></relativerisk><relativerisk><age>20</age><sex>1</sex><cat>2</cat><value>4.160793</value></relativerisk><relativerisk><age>20</age><sex>1</sex><cat>3</cat><value>9.549784</value></relativerisk><relativerisk><age>20</age><sex>1</sex><cat>4</cat><value>0.62965184</value></relativerisk><relativerisk><age>20</age><sex>1</sex><cat>5</cat><value>1.261495</value></relativerisk><relativerisk><age>20</age><sex>1</sex><cat>6</cat><value>3.4960892</value></relativerisk><relativerisk><age>20</age><sex>1</sex><cat>7</cat><value>7.0822377</value></relativerisk><relativerisk><age>21</age><sex>0</sex><cat>0</cat><value>0.8787196</value></relativerisk><relativerisk><age>21</age><sex>0</sex><cat>1</cat><value>1.4816982</value></relativerisk><relativerisk><age>21</age><sex>0</sex><cat>2</cat><value>3.7605987</value></relativerisk><relativerisk><age>21</age><sex>0</sex><cat>3</cat><value>9.732435</value></relativerisk><relativerisk><age>21</age><sex>0</sex><cat>4</cat><value>0.8413741</value></relativerisk><relativerisk><age>21</age><sex>0</sex><cat>5</cat><value>1.351313</value></relativerisk><relativerisk><age>21</age><sex>0</sex><cat>6</cat><value>3.0919828</value></relativerisk><relativerisk><age>21</age><sex>0</sex><cat>7</cat><value>6.639978</value></relativerisk><relativerisk><age>21</age><sex>1</sex><cat>0</cat><value>0.64611465</value></relativerisk><relativerisk><age>21</age><sex>1</sex><cat>1</cat><value>1.3794353</value></relativerisk><relativerisk><age>21</age><sex>1</sex><cat>2</cat><value>4.160793</value></relativerisk><relativerisk><age>21</age><sex>1</sex><cat>3</cat><value>9.549784</value></relativerisk><relativerisk><age>21</age><sex>1</sex><cat>4</cat><value>0.62965184</value></relativerisk><relativerisk><age>21</age><sex>1</sex><cat>5</cat><value>1.261495</value></relativerisk><relativerisk><age>21</age><sex>1</sex><cat>6</cat><value>3.4960892</value></relativerisk><relativerisk><age>21</age><sex>1</sex><cat>7</cat><value>7.0822377</value></relativerisk><relativerisk><age>22</age><sex>0</sex><cat>0</cat><value>0.8787196</value></relativerisk><relativerisk><age>22</age><sex>0</sex><cat>1</cat><value>1.4816982</value></relativerisk><relativerisk><age>22</age><sex>0</sex><cat>2</cat><value>3.7605987</value></relativerisk><relativerisk><age>22</age><sex>0</sex><cat>3</cat><value>9.732435</value></relativerisk><relativerisk><age>22</age><sex>0</sex><cat>4</cat><value>0.8413741</value></relativerisk><relativerisk><age>22</age><sex>0</sex><cat>5</cat><value>1.351313</value></relativerisk><relativerisk><age>22</age><sex>0</sex><cat>6</cat><value>3.0919828</value></relativerisk><relativerisk><age>22</age><sex>0</sex><cat>7</cat><value>6.639978</value></relativerisk><relativerisk><age>22</age><sex>1</sex><cat>0</cat><value>0.64611465</value></relativerisk><relativerisk><age>22</age><sex>1</sex><cat>1</cat><value>1.3794353</value></relativerisk><relativerisk><age>22</age><sex>1</sex><cat>2</cat><value>4.160793</value></relativerisk><relativerisk><age>22</age><sex>1</sex><cat>3</cat><value>9.549784</value></relativerisk><relativerisk><age>22</age><sex>1</sex><cat>4</cat><value>0.62965184</value></relativerisk><relativerisk><age>22</age><sex>1</sex><cat>5</cat><value>1.261495</value></relativerisk><relativerisk><age>22</age><sex>1</sex><cat>6</cat><value>3.4960892</value></relativerisk><relativerisk><age>22</age><sex>1</sex><cat>7</cat><value>7.0822377</value></relativerisk><relativerisk><age>23</age><sex>0</sex><cat>0</cat><value>0.8787196</value></relativerisk><relativerisk><age>23</age><sex>0</sex><cat>1</cat><value>1.4816982</value></relativerisk><relativerisk><age>23</age><sex>0</sex><cat>2</cat><value>3.7605987</value></relativerisk><relativerisk><age>23</age><sex>0</sex><cat>3</cat><value>9.732435</value></relativerisk><relativerisk><age>23</age><sex>0</sex><cat>4</cat><value>0.8413741</value></relativerisk><relativerisk><age>23</age><sex>0</sex><cat>5</cat><value>1.351313</value></relativerisk><relativerisk><age>23</age><sex>0</sex><cat>6</cat><value>3.0919828</value></relativerisk><relativerisk><age>23</age><sex>0</sex><cat>7</cat><value>6.639978</value></relativerisk><relativerisk><age>23</age><sex>1</sex><cat>0</cat><value>0.64611465</value></relativerisk><relativerisk><age>23</age><sex>1</sex><cat>1</cat><value>1.3794353</value></relativerisk><relativerisk><age>23</age><sex>1</sex><cat>2</cat><value>4.160793</value></relativerisk><relativerisk><age>23</age><sex>1</sex><cat>3</cat><value>9.549784</value></relativerisk><relativerisk><age>23</age><sex>1</sex><cat>4</cat><value>0.62965184</value></relativerisk><relativerisk><age>23</age><sex>1</sex><cat>5</cat><value>1.261495</value></relativerisk><relativerisk><age>23</age><sex>1</sex><cat>6</cat><value>3.4960892</value></relativerisk><relativerisk><age>23</age><sex>1</sex><cat>7</cat><value>7.0822377</value></relativerisk><relativerisk><age>24</age><sex>0</sex><cat>0</cat><value>0.8787196</value></relativerisk><relativerisk><age>24</age><sex>0</sex><cat>1</cat><value>1.4816982</value></relativerisk><relativerisk><age>24</age><sex>0</sex><cat>2</cat><value>3.7605987</value></relativerisk><relativerisk><age>24</age><sex>0</sex><cat>3</cat><value>9.732435</value></relativerisk><relativerisk><age>24</age><sex>0</sex><cat>4</cat><value>0.8413741</value></relativerisk><relativerisk><age>24</age><sex>0</sex><cat>5</cat><value>1.351313</value></relativerisk><relativerisk><age>24</age><sex>0</sex><cat>6</cat><value>3.0919828</value></relativerisk><relativerisk><age>24</age><sex>0</sex><cat>7</cat><value>6.639978</value></relativerisk><relativerisk><age>24</age><sex>1</sex><cat>0</cat><value>0.64611465</value></relativerisk><relativerisk><age>24</age><sex>1</sex><cat>1</cat><value>1.3794353</value></relativerisk><relativerisk><age>24</age><sex>1</sex><cat>2</cat><value>4.160793</value></relativerisk><relativerisk><age>24</age><sex>1</sex><cat>3</cat><value>9.549784</value></relativerisk><relativerisk><age>24</age><sex>1</sex><cat>4</cat><value>0.62965184</value></relativerisk><relativerisk><age>24</age><sex>1</sex><cat>5</cat><value>1.261495</value></relativerisk><relativerisk><age>24</age><sex>1</sex><cat>6</cat><value>3.4960892</value></relativerisk><relativerisk><age>24</age><sex>1</sex><cat>7</cat><value>7.0822377</value></relativerisk><relativerisk><age>25</age><sex>0</sex><cat>0</cat><value>0.8787196</value></relativerisk><relativerisk><age>25</age><sex>0</sex><cat>1</cat><value>1.4816982</value></relativerisk><relativerisk><age>25</age><sex>0</sex><cat>2</cat><value>3.7605987</value></relativerisk><relativerisk><age>25</age><sex>0</sex><cat>3</cat><value>9.732435</value></relativerisk><relativerisk><age>25</age><sex>0</sex><cat>4</cat><value>0.8413741</value></relativerisk><relativerisk><age>25</age><sex>0</sex><cat>5</cat><value>1.351313</value></relativerisk><relativerisk><age>25</age><sex>0</sex><cat>6</cat><value>3.0919828</value></relativerisk><relativerisk><age>25</age><sex>0</sex><cat>7</cat><value>6.639978</value></relativerisk><relativerisk><age>25</age><sex>1</sex><cat>0</cat><value>0.64611465</value></relativerisk><relativerisk><age>25</age><sex>1</sex><cat>1</cat><value>1.3794353</value></relativerisk><relativerisk><age>25</age><sex>1</sex><cat>2</cat><value>4.160793</value></relativerisk><relativerisk><age>25</age><sex>1</sex><cat>3</cat><value>9.549784</value></relativerisk><relativerisk><age>25</age><sex>1</sex><cat>4</cat><value>0.62965184</value></relativerisk><relativerisk><age>25</age><sex>1</sex><cat>5</cat><value>1.261495</value></relativerisk><relativerisk><age>25</age><sex>1</sex><cat>6</cat><value>3.4960892</value></relativerisk><relativerisk><age>25</age><sex>1</sex><cat>7</cat><value>7.0822377</value></relativerisk><relativerisk><age>26</age><sex>0</sex><cat>0</cat><value>0.8787196</value></relativerisk><relativerisk><age>26</age><sex>0</sex><cat>1</cat><value>1.4816982</value></relativerisk><relativerisk><age>26</age><sex>0</sex><cat>2</cat><value>3.7605987</value></relativerisk><relativerisk><age>26</age><sex>0</sex><cat>3</cat><value>9.732435</value></relativerisk><relativerisk><age>26</age><sex>0</sex><cat>4</cat><value>0.8413741</value></relativerisk><relativerisk><age>26</age><sex>0</sex><cat>5</cat><value>1.351313</value></relativerisk><relativerisk><age>26</age><sex>0</sex><cat>6</cat><value>3.0919828</value></relativerisk><relativerisk><age>26</age><sex>0</sex><cat>7</cat><value>6.639978</value></relativerisk><relativerisk><age>26</age><sex>1</sex><cat>0</cat><value>0.64611465</value></relativerisk><relativerisk><age>26</age><sex>1</sex><cat>1</cat><value>1.3794353</value></relativerisk><relativerisk><age>26</age><sex>1</sex><cat>2</cat><value>4.160793</value></relativerisk><relativerisk><age>26</age><sex>1</sex><cat>3</cat><value>9.549784</value></relativerisk><relativerisk><age>26</age><sex>1</sex><cat>4</cat><value>0.62965184</value></relativerisk><relativerisk><age>26</age><sex>1</sex><cat>5</cat><value>1.261495</value></relativerisk><relativerisk><age>26</age><sex>1</sex><cat>6</cat><value>3.4960892</value></relativerisk><relativerisk><age>26</age><sex>1</sex><cat>7</cat><value>7.0822377</value></relativerisk><relativerisk><age>27</age><sex>0</sex><cat>0</cat><value>0.8787196</value></relativerisk><relativerisk><age>27</age><sex>0</sex><cat>1</cat><value>1.4816982</value></relativerisk><relativerisk><age>27</age><sex>0</sex><cat>2</cat><value>3.7605987</value></relativerisk><relativerisk><age>27</age><sex>0</sex><cat>3</cat><value>9.732435</value></relativerisk><relativerisk><age>27</age><sex>0</sex><cat>4</cat><value>0.8413741</value></relativerisk><relativerisk><age>27</age><sex>0</sex><cat>5</cat><value>1.351313</value></relativerisk><relativerisk><age>27</age><sex>0</sex><cat>6</cat><value>3.0919828</value></relativerisk><relativerisk><age>27</age><sex>0</sex><cat>7</cat><value>6.639978</value></relativerisk><relativerisk><age>27</age><sex>1</sex><cat>0</cat><value>0.64611465</value></relativerisk><relativerisk><age>27</age><sex>1</sex><cat>1</cat><value>1.3794353</value></relativerisk><relativerisk><age>27</age><sex>1</sex><cat>2</cat><value>4.160793</value></relativerisk><relativerisk><age>27</age><sex>1</sex><cat>3</cat><value>9.549784</value></relativerisk><relativerisk><age>27</age><sex>1</sex><cat>4</cat><value>0.62965184</value></relativerisk><relativerisk><age>27</age><sex>1</sex><cat>5</cat><value>1.261495</value></relativerisk><relativerisk><age>27</age><sex>1</sex><cat>6</cat><value>3.4960892</value></relativerisk><relativerisk><age>27</age><sex>1</sex><cat>7</cat><value>7.0822377</value></relativerisk><relativerisk><age>28</age><sex>0</sex><cat>0</cat><value>0.8787196</value></relativerisk><relativerisk><age>28</age><sex>0</sex><cat>1</cat><value>1.4816982</value></relativerisk><relativerisk><age>28</age><sex>0</sex><cat>2</cat><value>3.7605987</value></relativerisk><relativerisk><age>28</age><sex>0</sex><cat>3</cat><value>9.732435</value></relativerisk><relativerisk><age>28</age><sex>0</sex><cat>4</cat><value>0.8413741</value></relativerisk><relativerisk><age>28</age><sex>0</sex><cat>5</cat><value>1.351313</value></relativerisk><relativerisk><age>28</age><sex>0</sex><cat>6</cat><value>3.0919828</value></relativerisk><relativerisk><age>28</age><sex>0</sex><cat>7</cat><value>6.639978</value></relativerisk><relativerisk><age>28</age><sex>1</sex><cat>0</cat><value>0.64611465</value></relativerisk><relativerisk><age>28</age><sex>1</sex><cat>1</cat><value>1.3794353</value></relativerisk><relativerisk><age>28</age><sex>1</sex><cat>2</cat><value>4.160793</value></relativerisk><relativerisk><age>28</age><sex>1</sex><cat>3</cat><value>9.549784</value></relativerisk><relativerisk><age>28</age><sex>1</sex><cat>4</cat><value>0.62965184</value></relativerisk><relativerisk><age>28</age><sex>1</sex><cat>5</cat><value>1.261495</value></relativerisk><relativerisk><age>28</age><sex>1</sex><cat>6</cat><value>3.4960892</value></relativerisk><relativerisk><age>28</age><sex>1</sex><cat>7</cat><value>7.0822377</value></relativerisk><relativerisk><age>29</age><sex>0</sex><cat>0</cat><value>0.8787196</value></relativerisk><relativerisk><age>29</age><sex>0</sex><cat>1</cat><value>1.4816982</value></relativerisk><relativerisk><age>29</age><sex>0</sex><cat>2</cat><value>3.7605987</value></relativerisk><relativerisk><age>29</age><sex>0</sex><cat>3</cat><value>9.732435</value></relativerisk><relativerisk><age>29</age><sex>0</sex><cat>4</cat><value>0.8413741</value></relativerisk><relativerisk><age>29</age><sex>0</sex><cat>5</cat><value>1.351313</value></relativerisk><relativerisk><age>29</age><sex>0</sex><cat>6</cat><value>3.0919828</value></relativerisk><relativerisk><age>29</age><sex>0</sex><cat>7</cat><value>6.639978</value></relativerisk><relativerisk><age>29</age><sex>1</sex><cat>0</cat><value>0.64611465</value></relativerisk><relativerisk><age>29</age><sex>1</sex><cat>1</cat><value>1.3794353</value></relativerisk><relativerisk><age>29</age><sex>1</sex><cat>2</cat><value>4.160793</value></relativerisk><relativerisk><age>29</age><sex>1</sex><cat>3</cat><value>9.549784</value></relativerisk><relativerisk><age>29</age><sex>1</sex><cat>4</cat><value>0.62965184</value></relativerisk><relativerisk><age>29</age><sex>1</sex><cat>5</cat><value>1.261495</value></relativerisk><relativerisk><age>29</age><sex>1</sex><cat>6</cat><value>3.4960892</value></relativerisk><relativerisk><age>29</age><sex>1</sex><cat>7</cat><value>7.0822377</value></relativerisk><relativerisk><age>30</age><sex>0</sex><cat>0</cat><value>0.8787196</value></relativerisk><relativerisk><age>30</age><sex>0</sex><cat>1</cat><value>1.4816982</value></relativerisk><relativerisk><age>30</age><sex>0</sex><cat>2</cat><value>3.7605987</value></relativerisk><relativerisk><age>30</age><sex>0</sex><cat>3</cat><value>9.732435</value></relativerisk><relativerisk><age>30</age><sex>0</sex><cat>4</cat><value>0.8413741</value></relativerisk><relativerisk><age>30</age><sex>0</sex><cat>5</cat><value>1.351313</value></relativerisk><relativerisk><age>30</age><sex>0</sex><cat>6</cat><value>3.0919828</value></relativerisk><relativerisk><age>30</age><sex>0</sex><cat>7</cat><value>6.639978</value></relativerisk><relativerisk><age>30</age><sex>1</sex><cat>0</cat><value>0.64611465</value></relativerisk><relativerisk><age>30</age><sex>1</sex><cat>1</cat><value>1.3794353</value></relativerisk><relativerisk><age>30</age><sex>1</sex><cat>2</cat><value>4.160793</value></relativerisk><relativerisk><age>30</age><sex>1</sex><cat>3</cat><value>9.549784</value></relativerisk><relativerisk><age>30</age><sex>1</sex><cat>4</cat><value>0.62965184</value></relativerisk><relativerisk><age>30</age><sex>1</sex><cat>5</cat><value>1.261495</value></relativerisk><relativerisk><age>30</age><sex>1</sex><cat>6</cat><value>3.4960892</value></relativerisk><relativerisk><age>30</age><sex>1</sex><cat>7</cat><value>7.0822377</value></relativerisk><relativerisk><age>31</age><sex>0</sex><cat>0</cat><value>0.8787196</value></relativerisk><relativerisk><age>31</age><sex>0</sex><cat>1</cat><value>1.4816982</value></relativerisk><relativerisk><age>31</age><sex>0</sex><cat>2</cat><value>3.7605987</value></relativerisk><relativerisk><age>31</age><sex>0</sex><cat>3</cat><value>9.732435</value></relativerisk><relativerisk><age>31</age><sex>0</sex><cat>4</cat><value>0.8413741</value></relativerisk><relativerisk><age>31</age><sex>0</sex><cat>5</cat><value>1.351313</value></relativerisk><relativerisk><age>31</age><sex>0</sex><cat>6</cat><value>3.0919828</value></relativerisk><relativerisk><age>31</age><sex>0</sex><cat>7</cat><value>6.639978</value></relativerisk><relativerisk><age>31</age><sex>1</sex><cat>0</cat><value>0.64611465</value></relativerisk><relativerisk><age>31</age><sex>1</sex><cat>1</cat><value>1.3794353</value></relativerisk><relativerisk><age>31</age><sex>1</sex><cat>2</cat><value>4.160793</value></relativerisk><relativerisk><age>31</age><sex>1</sex><cat>3</cat><value>9.549784</value></relativerisk><relativerisk><age>31</age><sex>1</sex><cat>4</cat><value>0.62965184</value></relativerisk><relativerisk><age>31</age><sex>1</sex><cat>5</cat><value>1.261495</value></relativerisk><relativerisk><age>31</age><sex>1</sex><cat>6</cat><value>3.4960892</value></relativerisk><relativerisk><age>31</age><sex>1</sex><cat>7</cat><value>7.0822377</value></relativerisk><relativerisk><age>32</age><sex>0</sex><cat>0</cat><value>0.8787196</value></relativerisk><relativerisk><age>32</age><sex>0</sex><cat>1</cat><value>1.4816982</value></relativerisk><relativerisk><age>32</age><sex>0</sex><cat>2</cat><value>3.7605987</value></relativerisk><relativerisk><age>32</age><sex>0</sex><cat>3</cat><value>9.732435</value></relativerisk><relativerisk><age>32</age><sex>0</sex><cat>4</cat><value>0.8413741</value></relativerisk><relativerisk><age>32</age><sex>0</sex><cat>5</cat><value>1.351313</value></relativerisk><relativerisk><age>32</age><sex>0</sex><cat>6</cat><value>3.0919828</value></relativerisk><relativerisk><age>32</age><sex>0</sex><cat>7</cat><value>6.639978</value></relativerisk><relativerisk><age>32</age><sex>1</sex><cat>0</cat><value>0.64611465</value></relativerisk><relativerisk><age>32</age><sex>1</sex><cat>1</cat><value>1.3794353</value></relativerisk><relativerisk><age>32</age><sex>1</sex><cat>2</cat><value>4.160793</value></relativerisk><relativerisk><age>32</age><sex>1</sex><cat>3</cat><value>9.549784</value></relativerisk><relativerisk><age>32</age><sex>1</sex><cat>4</cat><value>0.62965184</value></relativerisk><relativerisk><age>32</age><sex>1</sex><cat>5</cat><value>1.261495</value></relativerisk><relativerisk><age>32</age><sex>1</sex><cat>6</cat><value>3.4960892</value></relativerisk><relativerisk><age>32</age><sex>1</sex><cat>7</cat><value>7.0822377</value></relativerisk><relativerisk><age>33</age><sex>0</sex><cat>0</cat><value>0.8787196</value></relativerisk><relativerisk><age>33</age><sex>0</sex><cat>1</cat><value>1.4816982</value></relativerisk><relativerisk><age>33</age><sex>0</sex><cat>2</cat><value>3.7605987</value></relativerisk><relativerisk><age>33</age><sex>0</sex><cat>3</cat><value>9.732435</value></relativerisk><relativerisk><age>33</age><sex>0</sex><cat>4</cat><value>0.8413741</value></relativerisk><relativerisk><age>33</age><sex>0</sex><cat>5</cat><value>1.351313</value></relativerisk><relativerisk><age>33</age><sex>0</sex><cat>6</cat><value>3.0919828</value></relativerisk><relativerisk><age>33</age><sex>0</sex><cat>7</cat><value>6.639978</value></relativerisk><relativerisk><age>33</age><sex>1</sex><cat>0</cat><value>0.64611465</value></relativerisk><relativerisk><age>33</age><sex>1</sex><cat>1</cat><value>1.3794353</value></relativerisk><relativerisk><age>33</age><sex>1</sex><cat>2</cat><value>4.160793</value></relativerisk><relativerisk><age>33</age><sex>1</sex><cat>3</cat><value>9.549784</value></relativerisk><relativerisk><age>33</age><sex>1</sex><cat>4</cat><value>0.62965184</value></relativerisk><relativerisk><age>33</age><sex>1</sex><cat>5</cat><value>1.261495</value></relativerisk><relativerisk><age>33</age><sex>1</sex><cat>6</cat><value>3.4960892</value></relativerisk><relativerisk><age>33</age><sex>1</sex><cat>7</cat><value>7.0822377</value></relativerisk><relativerisk><age>34</age><sex>0</sex><cat>0</cat><value>0.8787196</value></relativerisk><relativerisk><age>34</age><sex>0</sex><cat>1</cat><value>1.4816982</value></relativerisk><relativerisk><age>34</age><sex>0</sex><cat>2</cat><value>3.7605987</value></relativerisk><relativerisk><age>34</age><sex>0</sex><cat>3</cat><value>9.732435</value></relativerisk><relativerisk><age>34</age><sex>0</sex><cat>4</cat><value>0.8413741</value></relativerisk><relativerisk><age>34</age><sex>0</sex><cat>5</cat><value>1.351313</value></relativerisk><relativerisk><age>34</age><sex>0</sex><cat>6</cat><value>3.0919828</value></relativerisk><relativerisk><age>34</age><sex>0</sex><cat>7</cat><value>6.639978</value></relativerisk><relativerisk><age>34</age><sex>1</sex><cat>0</cat><value>0.64611465</value></relativerisk><relativerisk><age>34</age><sex>1</sex><cat>1</cat><value>1.3794353</value></relativerisk><relativerisk><age>34</age><sex>1</sex><cat>2</cat><value>4.160793</value></relativerisk><relativerisk><age>34</age><sex>1</sex><cat>3</cat><value>9.549784</value></relativerisk><relativerisk><age>34</age><sex>1</sex><cat>4</cat><value>0.62965184</value></relativerisk><relativerisk><age>34</age><sex>1</sex><cat>5</cat><value>1.261495</value></relativerisk><relativerisk><age>34</age><sex>1</sex><cat>6</cat><value>3.4960892</value></relativerisk><relativerisk><age>34</age><sex>1</sex><cat>7</cat><value>7.0822377</value></relativerisk><relativerisk><age>35</age><sex>0</sex><cat>0</cat><value>0.8787196</value></relativerisk><relativerisk><age>35</age><sex>0</sex><cat>1</cat><value>1.4816982</value></relativerisk><relativerisk><age>35</age><sex>0</sex><cat>2</cat><value>3.7605987</value></relativerisk><relativerisk><age>35</age><sex>0</sex><cat>3</cat><value>9.732435</value></relativerisk><relativerisk><age>35</age><sex>0</sex><cat>4</cat><value>0.8413741</value></relativerisk><relativerisk><age>35</age><sex>0</sex><cat>5</cat><value>1.351313</value></relativerisk><relativerisk><age>35</age><sex>0</sex><cat>6</cat><value>3.0919828</value></relativerisk><relativerisk><age>35</age><sex>0</sex><cat>7</cat><value>6.639978</value></relativerisk><relativerisk><age>35</age><sex>1</sex><cat>0</cat><value>0.64611465</value></relativerisk><relativerisk><age>35</age><sex>1</sex><cat>1</cat><value>1.3794353</value></relativerisk><relativerisk><age>35</age><sex>1</sex><cat>2</cat><value>4.160793</value></relativerisk><relativerisk><age>35</age><sex>1</sex><cat>3</cat><value>9.549784</value></relativerisk><relativerisk><age>35</age><sex>1</sex><cat>4</cat><value>0.62965184</value></relativerisk><relativerisk><age>35</age><sex>1</sex><cat>5</cat><value>1.261495</value></relativerisk><relativerisk><age>35</age><sex>1</sex><cat>6</cat><value>3.4960892</value></relativerisk><relativerisk><age>35</age><sex>1</sex><cat>7</cat><value>7.0822377</value></relativerisk><relativerisk><age>36</age><sex>0</sex><cat>0</cat><value>0.87550294</value></relativerisk><relativerisk><age>36</age><sex>0</sex><cat>1</cat><value>1.4789466</value></relativerisk><relativerisk><age>36</age><sex>0</sex><cat>2</cat><value>3.7798984</value></relativerisk><relativerisk><age>36</age><sex>0</sex><cat>3</cat><value>9.879914</value></relativerisk><relativerisk><age>36</age><sex>0</sex><cat>4</cat><value>0.8384912</value></relativerisk><relativerisk><age>36</age><sex>0</sex><cat>5</cat><value>1.349</value></relativerisk><relativerisk><age>36</age><sex>0</sex><cat>6</cat><value>3.1066067</value></relativerisk><relativerisk><age>36</age><sex>0</sex><cat>7</cat><value>6.7282004</value></relativerisk><relativerisk><age>36</age><sex>1</sex><cat>0</cat><value>0.6488144</value></relativerisk><relativerisk><age>36</age><sex>1</sex><cat>1</cat><value>1.378653</value></relativerisk><relativerisk><age>36</age><sex>1</sex><cat>2</cat><value>4.0677624</value></relativerisk><relativerisk><age>36</age><sex>1</sex><cat>3</cat><value>9.693867</value></relativerisk><relativerisk><age>36</age><sex>1</sex><cat>4</cat><value>0.63208383</value></relativerisk><relativerisk><age>36</age><sex>1</sex><cat>5</cat><value>1.2611448</value></relativerisk><relativerisk><age>36</age><sex>1</sex><cat>6</cat><value>3.4137857</value></relativerisk><relativerisk><age>36</age><sex>1</sex><cat>7</cat><value>7.250556</value></relativerisk><relativerisk><age>37</age><sex>0</sex><cat>0</cat><value>0.87495595</value></relativerisk><relativerisk><age>37</age><sex>0</sex><cat>1</cat><value>1.4797591</value></relativerisk><relativerisk><age>37</age><sex>0</sex><cat>2</cat><value>3.7849085</value></relativerisk><relativerisk><age>37</age><sex>0</sex><cat>3</cat><value>10.019272</value></relativerisk><relativerisk><age>37</age><sex>0</sex><cat>4</cat><value>0.8379392</value></relativerisk><relativerisk><age>37</age><sex>0</sex><cat>5</cat><value>1.349732</value></relativerisk><relativerisk><age>37</age><sex>0</sex><cat>6</cat><value>3.1124508</value></relativerisk><relativerisk><age>37</age><sex>0</sex><cat>7</cat><value>6.8103476</value></relativerisk><relativerisk><age>37</age><sex>1</sex><cat>0</cat><value>0.65304744</value></relativerisk><relativerisk><age>37</age><sex>1</sex><cat>1</cat><value>1.3819886</value></relativerisk><relativerisk><age>37</age><sex>1</sex><cat>2</cat><value>4.0218086</value></relativerisk><relativerisk><age>37</age><sex>1</sex><cat>3</cat><value>9.79457</value></relativerisk><relativerisk><age>37</age><sex>1</sex><cat>4</cat><value>0.6358914</value></relativerisk><relativerisk><age>37</age><sex>1</sex><cat>5</cat><value>1.2641345</value></relativerisk><relativerisk><age>37</age><sex>1</sex><cat>6</cat><value>3.3694744</value></relativerisk><relativerisk><age>37</age><sex>1</sex><cat>7</cat><value>7.385356</value></relativerisk><relativerisk><age>38</age><sex>0</sex><cat>0</cat><value>0.875506</value></relativerisk><relativerisk><age>38</age><sex>0</sex><cat>1</cat><value>1.4833119</value></relativerisk><relativerisk><age>38</age><sex>0</sex><cat>2</cat><value>3.7821145</value></relativerisk><relativerisk><age>38</age><sex>0</sex><cat>3</cat><value>9.969524</value></relativerisk><relativerisk><age>38</age><sex>0</sex><cat>4</cat><value>0.8384331</value></relativerisk><relativerisk><age>38</age><sex>0</sex><cat>5</cat><value>1.3528559</value></relativerisk><relativerisk><age>38</age><sex>0</sex><cat>6</cat><value>3.1116307</value></relativerisk><relativerisk><age>38</age><sex>0</sex><cat>7</cat><value>6.8382435</value></relativerisk><relativerisk><age>38</age><sex>1</sex><cat>0</cat><value>0.65877944</value></relativerisk><relativerisk><age>38</age><sex>1</sex><cat>1</cat><value>1.384774</value></relativerisk><relativerisk><age>38</age><sex>1</sex><cat>2</cat><value>3.9560115</value></relativerisk><relativerisk><age>38</age><sex>1</sex><cat>3</cat><value>9.871986</value></relativerisk><relativerisk><age>38</age><sex>1</sex><cat>4</cat><value>0.6410632</value></relativerisk><relativerisk><age>38</age><sex>1</sex><cat>5</cat><value>1.2665573</value></relativerisk><relativerisk><age>38</age><sex>1</sex><cat>6</cat><value>3.306224</value></relativerisk><relativerisk><age>38</age><sex>1</sex><cat>7</cat><value>7.500879</value></relativerisk><relativerisk><age>39</age><sex>0</sex><cat>0</cat><value>0.87619346</value></relativerisk><relativerisk><age>39</age><sex>0</sex><cat>1</cat><value>1.488573</value></relativerisk><relativerisk><age>39</age><sex>0</sex><cat>2</cat><value>3.7834582</value></relativerisk><relativerisk><age>39</age><sex>0</sex><cat>3</cat><value>9.916353</value></relativerisk><relativerisk><age>39</age><sex>0</sex><cat>4</cat><value>0.83911264</value></relativerisk><relativerisk><age>39</age><sex>0</sex><cat>5</cat><value>1.3574165</value></relativerisk><relativerisk><age>39</age><sex>0</sex><cat>6</cat><value>3.1152217</value></relativerisk><relativerisk><age>39</age><sex>0</sex><cat>7</cat><value>6.858578</value></relativerisk><relativerisk><age>39</age><sex>1</sex><cat>0</cat><value>0.6657618</value></relativerisk><relativerisk><age>39</age><sex>1</sex><cat>1</cat><value>1.3845564</value></relativerisk><relativerisk><age>39</age><sex>1</sex><cat>2</cat><value>3.9509299</value></relativerisk><relativerisk><age>39</age><sex>1</sex><cat>3</cat><value>10.177693</value></relativerisk><relativerisk><age>39</age><sex>1</sex><cat>4</cat><value>0.6473381</value></relativerisk><relativerisk><age>39</age><sex>1</sex><cat>5</cat><value>1.2663765</value></relativerisk><relativerisk><age>39</age><sex>1</sex><cat>6</cat><value>3.3042688</value></relativerisk><relativerisk><age>39</age><sex>1</sex><cat>7</cat><value>7.7077155</value></relativerisk><relativerisk><age>40</age><sex>0</sex><cat>0</cat><value>0.87725437</value></relativerisk><relativerisk><age>40</age><sex>0</sex><cat>1</cat><value>1.4954416</value></relativerisk><relativerisk><age>40</age><sex>0</sex><cat>2</cat><value>3.7857316</value></relativerisk><relativerisk><age>40</age><sex>0</sex><cat>3</cat><value>9.892624</value></relativerisk><relativerisk><age>40</age><sex>0</sex><cat>4</cat><value>0.8401277</value></relativerisk><relativerisk><age>40</age><sex>0</sex><cat>5</cat><value>1.3634707</value></relativerisk><relativerisk><age>40</age><sex>0</sex><cat>6</cat><value>3.1181781</value></relativerisk><relativerisk><age>40</age><sex>0</sex><cat>7</cat><value>6.8977323</value></relativerisk><relativerisk><age>40</age><sex>1</sex><cat>0</cat><value>0.673731</value></relativerisk><relativerisk><age>40</age><sex>1</sex><cat>1</cat><value>1.3871222</value></relativerisk><relativerisk><age>40</age><sex>1</sex><cat>2</cat><value>3.8968406</value></relativerisk><relativerisk><age>40</age><sex>1</sex><cat>3</cat><value>10.21767</value></relativerisk><relativerisk><age>40</age><sex>1</sex><cat>4</cat><value>0.6545234</value></relativerisk><relativerisk><age>40</age><sex>1</sex><cat>5</cat><value>1.2684718</value></relativerisk><relativerisk><age>40</age><sex>1</sex><cat>6</cat><value>3.2541203</value></relativerisk><relativerisk><age>40</age><sex>1</sex><cat>7</cat><value>7.7863</value></relativerisk><relativerisk><age>41</age><sex>0</sex><cat>0</cat><value>0.87945056</value></relativerisk><relativerisk><age>41</age><sex>0</sex><cat>1</cat><value>1.5051782</value></relativerisk><relativerisk><age>41</age><sex>0</sex><cat>2</cat><value>3.807253</value></relativerisk><relativerisk><age>41</age><sex>0</sex><cat>3</cat><value>10.135139</value></relativerisk><relativerisk><age>41</age><sex>0</sex><cat>4</cat><value>0.8422083</value></relativerisk><relativerisk><age>41</age><sex>0</sex><cat>5</cat><value>1.3719653</value></relativerisk><relativerisk><age>41</age><sex>0</sex><cat>6</cat><value>3.1359746</value></relativerisk><relativerisk><age>41</age><sex>0</sex><cat>7</cat><value>7.034574</value></relativerisk><relativerisk><age>41</age><sex>1</sex><cat>0</cat><value>0.6822548</value></relativerisk><relativerisk><age>41</age><sex>1</sex><cat>1</cat><value>1.3840926</value></relativerisk><relativerisk><age>41</age><sex>1</sex><cat>2</cat><value>3.8240263</value></relativerisk><relativerisk><age>41</age><sex>1</sex><cat>3</cat><value>10.294564</value></relativerisk><relativerisk><age>41</age><sex>1</sex><cat>4</cat><value>0.6621734</value></relativerisk><relativerisk><age>41</age><sex>1</sex><cat>5</cat><value>1.2659888</value></relativerisk><relativerisk><age>41</age><sex>1</sex><cat>6</cat><value>3.194099</value></relativerisk><relativerisk><age>41</age><sex>1</sex><cat>7</cat><value>7.885593</value></relativerisk><relativerisk><age>42</age><sex>0</sex><cat>0</cat><value>0.8828284</value></relativerisk><relativerisk><age>42</age><sex>0</sex><cat>1</cat><value>1.5158925</value></relativerisk><relativerisk><age>42</age><sex>0</sex><cat>2</cat><value>3.7990983</value></relativerisk><relativerisk><age>42</age><sex>0</sex><cat>3</cat><value>10.153605</value></relativerisk><relativerisk><age>42</age><sex>0</sex><cat>4</cat><value>0.8453578</value></relativerisk><relativerisk><age>42</age><sex>0</sex><cat>5</cat><value>1.3812587</value></relativerisk><relativerisk><age>42</age><sex>0</sex><cat>6</cat><value>3.133492</value></relativerisk><relativerisk><age>42</age><sex>0</sex><cat>7</cat><value>7.0892854</value></relativerisk><relativerisk><age>42</age><sex>1</sex><cat>0</cat><value>0.6918449</value></relativerisk><relativerisk><age>42</age><sex>1</sex><cat>1</cat><value>1.3895812</value></relativerisk><relativerisk><age>42</age><sex>1</sex><cat>2</cat><value>3.8881729</value></relativerisk><relativerisk><age>42</age><sex>1</sex><cat>3</cat><value>10.573323</value></relativerisk><relativerisk><age>42</age><sex>1</sex><cat>4</cat><value>0.670793</value></relativerisk><relativerisk><age>42</age><sex>1</sex><cat>5</cat><value>1.2707291</value></relativerisk><relativerisk><age>42</age><sex>1</sex><cat>6</cat><value>3.241478</value></relativerisk><relativerisk><age>42</age><sex>1</sex><cat>7</cat><value>8.07186</value></relativerisk><relativerisk><age>43</age><sex>0</sex><cat>0</cat><value>0.88463986</value></relativerisk><relativerisk><age>43</age><sex>0</sex><cat>1</cat><value>1.5271705</value></relativerisk><relativerisk><age>43</age><sex>0</sex><cat>2</cat><value>3.8043714</value></relativerisk><relativerisk><age>43</age><sex>0</sex><cat>3</cat><value>10.202937</value></relativerisk><relativerisk><age>43</age><sex>0</sex><cat>4</cat><value>0.84716284</value></relativerisk><relativerisk><age>43</age><sex>0</sex><cat>5</cat><value>1.3912704</value></relativerisk><relativerisk><age>43</age><sex>0</sex><cat>6</cat><value>3.1377394</value></relativerisk><relativerisk><age>43</age><sex>0</sex><cat>7</cat><value>7.160144</value></relativerisk><relativerisk><age>43</age><sex>1</sex><cat>0</cat><value>0.70223045</value></relativerisk><relativerisk><age>43</age><sex>1</sex><cat>1</cat><value>1.3930559</value></relativerisk><relativerisk><age>43</age><sex>1</sex><cat>2</cat><value>3.8664262</value></relativerisk><relativerisk><age>43</age><sex>1</sex><cat>3</cat><value>10.703693</value></relativerisk><relativerisk><age>43</age><sex>1</sex><cat>4</cat><value>0.6801256</value></relativerisk><relativerisk><age>43</age><sex>1</sex><cat>5</cat><value>1.2737046</value></relativerisk><relativerisk><age>43</age><sex>1</sex><cat>6</cat><value>3.220287</value></relativerisk><relativerisk><age>43</age><sex>1</sex><cat>7</cat><value>8.193791</value></relativerisk><relativerisk><age>44</age><sex>0</sex><cat>0</cat><value>0.88796</value></relativerisk><relativerisk><age>44</age><sex>0</sex><cat>1</cat><value>1.5422171</value></relativerisk><relativerisk><age>44</age><sex>0</sex><cat>2</cat><value>3.820382</value></relativerisk><relativerisk><age>44</age><sex>0</sex><cat>3</cat><value>10.313666</value></relativerisk><relativerisk><age>44</age><sex>0</sex><cat>4</cat><value>0.8503167</value></relativerisk><relativerisk><age>44</age><sex>0</sex><cat>5</cat><value>1.4043405</value></relativerisk><relativerisk><age>44</age><sex>0</sex><cat>6</cat><value>3.151256</value></relativerisk><relativerisk><age>44</age><sex>0</sex><cat>7</cat><value>7.278721</value></relativerisk><relativerisk><age>44</age><sex>1</sex><cat>0</cat><value>0.7127746</value></relativerisk><relativerisk><age>44</age><sex>1</sex><cat>1</cat><value>1.3963854</value></relativerisk><relativerisk><age>44</age><sex>1</sex><cat>2</cat><value>3.866271</value></relativerisk><relativerisk><age>44</age><sex>1</sex><cat>3</cat><value>10.87222</value></relativerisk><relativerisk><age>44</age><sex>1</sex><cat>4</cat><value>0.68959993</value></relativerisk><relativerisk><age>44</age><sex>1</sex><cat>5</cat><value>1.2766515</value></relativerisk><relativerisk><age>44</age><sex>1</sex><cat>6</cat><value>3.2172127</value></relativerisk><relativerisk><age>44</age><sex>1</sex><cat>7</cat><value>8.322121</value></relativerisk><relativerisk><age>45</age><sex>0</sex><cat>0</cat><value>0.89268017</value></relativerisk><relativerisk><age>45</age><sex>0</sex><cat>1</cat><value>1.5585325</value></relativerisk><relativerisk><age>45</age><sex>0</sex><cat>2</cat><value>3.8206902</value></relativerisk><relativerisk><age>45</age><sex>0</sex><cat>3</cat><value>10.368748</value></relativerisk><relativerisk><age>45</age><sex>0</sex><cat>4</cat><value>0.85484785</value></relativerisk><relativerisk><age>45</age><sex>0</sex><cat>5</cat><value>1.4185088</value></relativerisk><relativerisk><age>45</age><sex>0</sex><cat>6</cat><value>3.1541517</value></relativerisk><relativerisk><age>45</age><sex>0</sex><cat>7</cat><value>7.343645</value></relativerisk><relativerisk><age>45</age><sex>1</sex><cat>0</cat><value>0.72347164</value></relativerisk><relativerisk><age>45</age><sex>1</sex><cat>1</cat><value>1.3982131</value></relativerisk><relativerisk><age>45</age><sex>1</sex><cat>2</cat><value>3.8803468</value></relativerisk><relativerisk><age>45</age><sex>1</sex><cat>3</cat><value>11.200415</value></relativerisk><relativerisk><age>45</age><sex>1</sex><cat>4</cat><value>0.6992011</value></relativerisk><relativerisk><age>45</age><sex>1</sex><cat>5</cat><value>1.278456</value></relativerisk><relativerisk><age>45</age><sex>1</sex><cat>6</cat><value>3.2280204</value></relativerisk><relativerisk><age>45</age><sex>1</sex><cat>7</cat><value>8.534973</value></relativerisk><relativerisk><age>46</age><sex>0</sex><cat>0</cat><value>0.8954223</value></relativerisk><relativerisk><age>46</age><sex>0</sex><cat>1</cat><value>1.5745072</value></relativerisk><relativerisk><age>46</age><sex>0</sex><cat>2</cat><value>3.8202128</value></relativerisk><relativerisk><age>46</age><sex>0</sex><cat>3</cat><value>10.346572</value></relativerisk><relativerisk><age>46</age><sex>0</sex><cat>4</cat><value>0.85750914</value></relativerisk><relativerisk><age>46</age><sex>0</sex><cat>5</cat><value>1.4325057</value></relativerisk><relativerisk><age>46</age><sex>0</sex><cat>6</cat><value>3.154734</value></relativerisk><relativerisk><age>46</age><sex>0</sex><cat>7</cat><value>7.4110274</value></relativerisk><relativerisk><age>46</age><sex>1</sex><cat>0</cat><value>0.7345375</value></relativerisk><relativerisk><age>46</age><sex>1</sex><cat>1</cat><value>1.4037509</value></relativerisk><relativerisk><age>46</age><sex>1</sex><cat>2</cat><value>3.9029512</value></relativerisk><relativerisk><age>46</age><sex>1</sex><cat>3</cat><value>11.481675</value></relativerisk><relativerisk><age>46</age><sex>1</sex><cat>4</cat><value>0.7091472</value></relativerisk><relativerisk><age>46</age><sex>1</sex><cat>5</cat><value>1.283192</value></relativerisk><relativerisk><age>46</age><sex>1</sex><cat>6</cat><value>3.246006</value></relativerisk><relativerisk><age>46</age><sex>1</sex><cat>7</cat><value>8.729032</value></relativerisk><relativerisk><age>47</age><sex>0</sex><cat>0</cat><value>0.89873254</value></relativerisk><relativerisk><age>47</age><sex>0</sex><cat>1</cat><value>1.5925117</value></relativerisk><relativerisk><age>47</age><sex>0</sex><cat>2</cat><value>3.8376422</value></relativerisk><relativerisk><age>47</age><sex>0</sex><cat>3</cat><value>10.535907</value></relativerisk><relativerisk><age>47</age><sex>0</sex><cat>4</cat><value>0.8606632</value></relativerisk><relativerisk><age>47</age><sex>0</sex><cat>5</cat><value>1.448265</value></relativerisk><relativerisk><age>47</age><sex>0</sex><cat>6</cat><value>3.1695154</value></relativerisk><relativerisk><age>47</age><sex>0</sex><cat>7</cat><value>7.5564923</value></relativerisk><relativerisk><age>47</age><sex>1</sex><cat>0</cat><value>0.7454132</value></relativerisk><relativerisk><age>47</age><sex>1</sex><cat>1</cat><value>1.4091642</value></relativerisk><relativerisk><age>47</age><sex>1</sex><cat>2</cat><value>3.9213367</value></relativerisk><relativerisk><age>47</age><sex>1</sex><cat>3</cat><value>11.750741</value></relativerisk><relativerisk><age>47</age><sex>1</sex><cat>4</cat><value>0.71892214</value></relativerisk><relativerisk><age>47</age><sex>1</sex><cat>5</cat><value>1.287987</value></relativerisk><relativerisk><age>47</age><sex>1</sex><cat>6</cat><value>3.2606297</value></relativerisk><relativerisk><age>47</age><sex>1</sex><cat>7</cat><value>8.892814</value></relativerisk><relativerisk><age>48</age><sex>0</sex><cat>0</cat><value>0.9025671</value></relativerisk><relativerisk><age>48</age><sex>0</sex><cat>1</cat><value>1.6116482</value></relativerisk><relativerisk><age>48</age><sex>0</sex><cat>2</cat><value>3.8469436</value></relativerisk><relativerisk><age>48</age><sex>0</sex><cat>3</cat><value>10.625115</value></relativerisk><relativerisk><age>48</age><sex>0</sex><cat>4</cat><value>0.86433816</value></relativerisk><relativerisk><age>48</age><sex>0</sex><cat>5</cat><value>1.4649267</value></relativerisk><relativerisk><age>48</age><sex>0</sex><cat>6</cat><value>3.1795404</value></relativerisk><relativerisk><age>48</age><sex>0</sex><cat>7</cat><value>7.638183</value></relativerisk><relativerisk><age>48</age><sex>1</sex><cat>0</cat><value>0.75633264</value></relativerisk><relativerisk><age>48</age><sex>1</sex><cat>1</cat><value>1.4171422</value></relativerisk><relativerisk><age>48</age><sex>1</sex><cat>2</cat><value>3.964037</value></relativerisk><relativerisk><age>48</age><sex>1</sex><cat>3</cat><value>12.120993</value></relativerisk><relativerisk><age>48</age><sex>1</sex><cat>4</cat><value>0.72873783</value></relativerisk><relativerisk><age>48</age><sex>1</sex><cat>5</cat><value>1.2948962</value></relativerisk><relativerisk><age>48</age><sex>1</sex><cat>6</cat><value>3.2947626</value></relativerisk><relativerisk><age>48</age><sex>1</sex><cat>7</cat><value>9.124352</value></relativerisk><relativerisk><age>49</age><sex>0</sex><cat>0</cat><value>0.9048346</value></relativerisk><relativerisk><age>49</age><sex>0</sex><cat>1</cat><value>1.6283201</value></relativerisk><relativerisk><age>49</age><sex>0</sex><cat>2</cat><value>3.848614</value></relativerisk><relativerisk><age>49</age><sex>0</sex><cat>3</cat><value>10.77229</value></relativerisk><relativerisk><age>49</age><sex>0</sex><cat>4</cat><value>0.86675817</value></relativerisk><relativerisk><age>49</age><sex>0</sex><cat>5</cat><value>1.4795312</value></relativerisk><relativerisk><age>49</age><sex>0</sex><cat>6</cat><value>3.1852944</value></relativerisk><relativerisk><age>49</age><sex>0</sex><cat>7</cat><value>7.738819</value></relativerisk><relativerisk><age>49</age><sex>1</sex><cat>0</cat><value>0.7669242</value></relativerisk><relativerisk><age>49</age><sex>1</sex><cat>1</cat><value>1.4213604</value></relativerisk><relativerisk><age>49</age><sex>1</sex><cat>2</cat><value>3.941366</value></relativerisk><relativerisk><age>49</age><sex>1</sex><cat>3</cat><value>12.340676</value></relativerisk><relativerisk><age>49</age><sex>1</sex><cat>4</cat><value>0.7382611</value></relativerisk><relativerisk><age>49</age><sex>1</sex><cat>5</cat><value>1.2987237</value></relativerisk><relativerisk><age>49</age><sex>1</sex><cat>6</cat><value>3.2809806</value></relativerisk><relativerisk><age>49</age><sex>1</sex><cat>7</cat><value>9.233627</value></relativerisk><relativerisk><age>50</age><sex>0</sex><cat>0</cat><value>0.9129045</value></relativerisk><relativerisk><age>50</age><sex>0</sex><cat>1</cat><value>1.6076847</value></relativerisk><relativerisk><age>50</age><sex>0</sex><cat>2</cat><value>3.6145914</value></relativerisk><relativerisk><age>50</age><sex>0</sex><cat>3</cat><value>9.67936</value></relativerisk><relativerisk><age>50</age><sex>0</sex><cat>4</cat><value>0.87580115</value></relativerisk><relativerisk><age>50</age><sex>0</sex><cat>5</cat><value>1.4665757</value></relativerisk><relativerisk><age>50</age><sex>0</sex><cat>6</cat><value>3.0232382</value></relativerisk><relativerisk><age>50</age><sex>0</sex><cat>7</cat><value>7.094877</value></relativerisk><relativerisk><age>50</age><sex>1</sex><cat>0</cat><value>0.7876627</value></relativerisk><relativerisk><age>50</age><sex>1</sex><cat>1</cat><value>1.4031653</value></relativerisk><relativerisk><age>50</age><sex>1</sex><cat>2</cat><value>3.7078521</value></relativerisk><relativerisk><age>50</age><sex>1</sex><cat>3</cat><value>11.278525</value></relativerisk><relativerisk><age>50</age><sex>1</sex><cat>4</cat><value>0.7587707</value></relativerisk><relativerisk><age>50</age><sex>1</sex><cat>5</cat><value>1.288881</value></relativerisk><relativerisk><age>50</age><sex>1</sex><cat>6</cat><value>3.1339853</value></relativerisk><relativerisk><age>50</age><sex>1</sex><cat>7</cat><value>8.623436</value></relativerisk><relativerisk><age>51</age><sex>0</sex><cat>0</cat><value>0.91686726</value></relativerisk><relativerisk><age>51</age><sex>0</sex><cat>1</cat><value>1.62592</value></relativerisk><relativerisk><age>51</age><sex>0</sex><cat>2</cat><value>3.6159146</value></relativerisk><relativerisk><age>51</age><sex>0</sex><cat>3</cat><value>9.698412</value></relativerisk><relativerisk><age>51</age><sex>0</sex><cat>4</cat><value>0.87953585</value></relativerisk><relativerisk><age>51</age><sex>0</sex><cat>5</cat><value>1.4825023</value></relativerisk><relativerisk><age>51</age><sex>0</sex><cat>6</cat><value>3.0273178</value></relativerisk><relativerisk><age>51</age><sex>0</sex><cat>7</cat><value>7.134667</value></relativerisk><relativerisk><age>51</age><sex>1</sex><cat>0</cat><value>0.7965815</value></relativerisk><relativerisk><age>51</age><sex>1</sex><cat>1</cat><value>1.4114</value></relativerisk><relativerisk><age>51</age><sex>1</sex><cat>2</cat><value>3.7138858</value></relativerisk><relativerisk><age>51</age><sex>1</sex><cat>3</cat><value>11.22465</value></relativerisk><relativerisk><age>51</age><sex>1</sex><cat>4</cat><value>0.7667476</value></relativerisk><relativerisk><age>51</age><sex>1</sex><cat>5</cat><value>1.296028</value></relativerisk><relativerisk><age>51</age><sex>1</sex><cat>6</cat><value>3.1410472</value></relativerisk><relativerisk><age>51</age><sex>1</sex><cat>7</cat><value>8.5624895</value></relativerisk><relativerisk><age>52</age><sex>0</sex><cat>0</cat><value>0.9205771</value></relativerisk><relativerisk><age>52</age><sex>0</sex><cat>1</cat><value>1.6460265</value></relativerisk><relativerisk><age>52</age><sex>0</sex><cat>2</cat><value>3.6426811</value></relativerisk><relativerisk><age>52</age><sex>0</sex><cat>3</cat><value>9.902519</value></relativerisk><relativerisk><age>52</age><sex>0</sex><cat>4</cat><value>0.88304895</value></relativerisk><relativerisk><age>52</age><sex>0</sex><cat>5</cat><value>1.5001351</value></relativerisk><relativerisk><age>52</age><sex>0</sex><cat>6</cat><value>3.0499392</value></relativerisk><relativerisk><age>52</age><sex>0</sex><cat>7</cat><value>7.2711897</value></relativerisk><relativerisk><age>52</age><sex>1</sex><cat>0</cat><value>0.80562747</value></relativerisk><relativerisk><age>52</age><sex>1</sex><cat>1</cat><value>1.419923</value></relativerisk><relativerisk><age>52</age><sex>1</sex><cat>2</cat><value>3.717603</value></relativerisk><relativerisk><age>52</age><sex>1</sex><cat>3</cat><value>11.401053</value></relativerisk><relativerisk><age>52</age><sex>1</sex><cat>4</cat><value>0.7748109</value></relativerisk><relativerisk><age>52</age><sex>1</sex><cat>5</cat><value>1.3035506</value></relativerisk><relativerisk><age>52</age><sex>1</sex><cat>6</cat><value>3.1439624</value></relativerisk><relativerisk><age>52</age><sex>1</sex><cat>7</cat><value>8.672099</value></relativerisk><relativerisk><age>53</age><sex>0</sex><cat>0</cat><value>0.9236781</value></relativerisk><relativerisk><age>53</age><sex>0</sex><cat>1</cat><value>1.6638137</value></relativerisk><relativerisk><age>53</age><sex>0</sex><cat>2</cat><value>3.6505907</value></relativerisk><relativerisk><age>53</age><sex>0</sex><cat>3</cat><value>9.951056</value></relativerisk><relativerisk><age>53</age><sex>0</sex><cat>4</cat><value>0.88609076</value></relativerisk><relativerisk><age>53</age><sex>0</sex><cat>5</cat><value>1.5156695</value></relativerisk><relativerisk><age>53</age><sex>0</sex><cat>6</cat><value>3.0598145</value></relativerisk><relativerisk><age>53</age><sex>0</sex><cat>7</cat><value>7.313545</value></relativerisk><relativerisk><age>53</age><sex>1</sex><cat>0</cat><value>0.81649303</value></relativerisk><relativerisk><age>53</age><sex>1</sex><cat>1</cat><value>1.4353383</value></relativerisk><relativerisk><age>53</age><sex>1</sex><cat>2</cat><value>3.6974795</value></relativerisk><relativerisk><age>53</age><sex>1</sex><cat>3</cat><value>11.19185</value></relativerisk><relativerisk><age>53</age><sex>1</sex><cat>4</cat><value>0.78463453</value></relativerisk><relativerisk><age>53</age><sex>1</sex><cat>5</cat><value>1.3165128</value></relativerisk><relativerisk><age>53</age><sex>1</sex><cat>6</cat><value>3.129777</value></relativerisk><relativerisk><age>53</age><sex>1</sex><cat>7</cat><value>8.537011</value></relativerisk><relativerisk><age>54</age><sex>0</sex><cat>0</cat><value>0.9264352</value></relativerisk><relativerisk><age>54</age><sex>0</sex><cat>1</cat><value>1.6814629</value></relativerisk><relativerisk><age>54</age><sex>0</sex><cat>2</cat><value>3.6685839</value></relativerisk><relativerisk><age>54</age><sex>0</sex><cat>3</cat><value>10.097708</value></relativerisk><relativerisk><age>54</age><sex>0</sex><cat>4</cat><value>0.8887808</value></relativerisk><relativerisk><age>54</age><sex>0</sex><cat>5</cat><value>1.5311984</value></relativerisk><relativerisk><age>54</age><sex>0</sex><cat>6</cat><value>3.076381</value></relativerisk><relativerisk><age>54</age><sex>0</sex><cat>7</cat><value>7.419453</value></relativerisk><relativerisk><age>54</age><sex>1</sex><cat>0</cat><value>0.82341635</value></relativerisk><relativerisk><age>54</age><sex>1</sex><cat>1</cat><value>1.442256</value></relativerisk><relativerisk><age>54</age><sex>1</sex><cat>2</cat><value>3.7002516</value></relativerisk><relativerisk><age>54</age><sex>1</sex><cat>3</cat><value>11.407823</value></relativerisk><relativerisk><age>54</age><sex>1</sex><cat>4</cat><value>0.7908597</value></relativerisk><relativerisk><age>54</age><sex>1</sex><cat>5</cat><value>1.3226854</value></relativerisk><relativerisk><age>54</age><sex>1</sex><cat>6</cat><value>3.1305437</value></relativerisk><relativerisk><age>54</age><sex>1</sex><cat>7</cat><value>8.693424</value></relativerisk><relativerisk><age>55</age><sex>0</sex><cat>0</cat><value>0.92994225</value></relativerisk><relativerisk><age>55</age><sex>0</sex><cat>1</cat><value>1.6998446</value></relativerisk><relativerisk><age>55</age><sex>0</sex><cat>2</cat><value>3.6840327</value></relativerisk><relativerisk><age>55</age><sex>0</sex><cat>3</cat><value>10.146213</value></relativerisk><relativerisk><age>55</age><sex>0</sex><cat>4</cat><value>0.8921458</value></relativerisk><relativerisk><age>55</age><sex>0</sex><cat>5</cat><value>1.547262</value></relativerisk><relativerisk><age>55</age><sex>0</sex><cat>6</cat><value>3.0919547</value></relativerisk><relativerisk><age>55</age><sex>0</sex><cat>7</cat><value>7.453488</value></relativerisk><relativerisk><age>55</age><sex>1</sex><cat>0</cat><value>0.83096236</value></relativerisk><relativerisk><age>55</age><sex>1</sex><cat>1</cat><value>1.4555912</value></relativerisk><relativerisk><age>55</age><sex>1</sex><cat>2</cat><value>3.7021604</value></relativerisk><relativerisk><age>55</age><sex>1</sex><cat>3</cat><value>11.307283</value></relativerisk><relativerisk><age>55</age><sex>1</sex><cat>4</cat><value>0.7975709</value></relativerisk><relativerisk><age>55</age><sex>1</sex><cat>5</cat><value>1.3342508</value></relativerisk><relativerisk><age>55</age><sex>1</sex><cat>6</cat><value>3.130749</value></relativerisk><relativerisk><age>55</age><sex>1</sex><cat>7</cat><value>8.64453</value></relativerisk><relativerisk><age>56</age><sex>0</sex><cat>0</cat><value>0.93269527</value></relativerisk><relativerisk><age>56</age><sex>0</sex><cat>1</cat><value>1.7155333</value></relativerisk><relativerisk><age>56</age><sex>0</sex><cat>2</cat><value>3.7039027</value></relativerisk><relativerisk><age>56</age><sex>0</sex><cat>3</cat><value>10.32703</value></relativerisk><relativerisk><age>56</age><sex>0</sex><cat>4</cat><value>0.89509165</value></relativerisk><relativerisk><age>56</age><sex>0</sex><cat>5</cat><value>1.5610099</value></relativerisk><relativerisk><age>56</age><sex>0</sex><cat>6</cat><value>3.1105597</value></relativerisk><relativerisk><age>56</age><sex>0</sex><cat>7</cat><value>7.579256</value></relativerisk><relativerisk><age>56</age><sex>1</sex><cat>0</cat><value>0.83833474</value></relativerisk><relativerisk><age>56</age><sex>1</sex><cat>1</cat><value>1.468407</value></relativerisk><relativerisk><age>56</age><sex>1</sex><cat>2</cat><value>3.704027</value></relativerisk><relativerisk><age>56</age><sex>1</sex><cat>3</cat><value>11.382264</value></relativerisk><relativerisk><age>56</age><sex>1</sex><cat>4</cat><value>0.80428886</value></relativerisk><relativerisk><age>56</age><sex>1</sex><cat>5</cat><value>1.345288</value></relativerisk><relativerisk><age>56</age><sex>1</sex><cat>6</cat><value>3.1311648</value></relativerisk><relativerisk><age>56</age><sex>1</sex><cat>7</cat><value>8.70793</value></relativerisk><relativerisk><age>57</age><sex>0</sex><cat>0</cat><value>0.9372157</value></relativerisk><relativerisk><age>57</age><sex>0</sex><cat>1</cat><value>1.7328796</value></relativerisk><relativerisk><age>57</age><sex>0</sex><cat>2</cat><value>3.720383</value></relativerisk><relativerisk><age>57</age><sex>0</sex><cat>3</cat><value>10.367604</value></relativerisk><relativerisk><age>57</age><sex>0</sex><cat>4</cat><value>0.8993332</value></relativerisk><relativerisk><age>57</age><sex>0</sex><cat>5</cat><value>1.5761911</value></relativerisk><relativerisk><age>57</age><sex>0</sex><cat>6</cat><value>3.1253064</value></relativerisk><relativerisk><age>57</age><sex>0</sex><cat>7</cat><value>7.6336265</value></relativerisk><relativerisk><age>57</age><sex>1</sex><cat>0</cat><value>0.8456324</value></relativerisk><relativerisk><age>57</age><sex>1</sex><cat>1</cat><value>1.482868</value></relativerisk><relativerisk><age>57</age><sex>1</sex><cat>2</cat><value>3.7118416</value></relativerisk><relativerisk><age>57</age><sex>1</sex><cat>3</cat><value>11.46702</value></relativerisk><relativerisk><age>57</age><sex>1</sex><cat>4</cat><value>0.8109106</value></relativerisk><relativerisk><age>57</age><sex>1</sex><cat>5</cat><value>1.3576252</value></relativerisk><relativerisk><age>57</age><sex>1</sex><cat>6</cat><value>3.1392317</value></relativerisk><relativerisk><age>57</age><sex>1</sex><cat>7</cat><value>8.757768</value></relativerisk><relativerisk><age>58</age><sex>0</sex><cat>0</cat><value>0.93867093</value></relativerisk><relativerisk><age>58</age><sex>0</sex><cat>1</cat><value>1.7462897</value></relativerisk><relativerisk><age>58</age><sex>0</sex><cat>2</cat><value>3.7348616</value></relativerisk><relativerisk><age>58</age><sex>0</sex><cat>3</cat><value>10.462121</value></relativerisk><relativerisk><age>58</age><sex>0</sex><cat>4</cat><value>0.9008328</value></relativerisk><relativerisk><age>58</age><sex>0</sex><cat>5</cat><value>1.5881006</value></relativerisk><relativerisk><age>58</age><sex>0</sex><cat>6</cat><value>3.1391752</value></relativerisk><relativerisk><age>58</age><sex>0</sex><cat>7</cat><value>7.7083964</value></relativerisk><relativerisk><age>58</age><sex>1</sex><cat>0</cat><value>0.8523414</value></relativerisk><relativerisk><age>58</age><sex>1</sex><cat>1</cat><value>1.496179</value></relativerisk><relativerisk><age>58</age><sex>1</sex><cat>2</cat><value>3.722953</value></relativerisk><relativerisk><age>58</age><sex>1</sex><cat>3</cat><value>11.695329</value></relativerisk><relativerisk><age>58</age><sex>1</sex><cat>4</cat><value>0.81695247</value></relativerisk><relativerisk><age>58</age><sex>1</sex><cat>5</cat><value>1.3690531</value></relativerisk><relativerisk><age>58</age><sex>1</sex><cat>6</cat><value>3.1497755</value></relativerisk><relativerisk><age>58</age><sex>1</sex><cat>7</cat><value>8.90614</value></relativerisk><relativerisk><age>59</age><sex>0</sex><cat>0</cat><value>0.9416589</value></relativerisk><relativerisk><age>59</age><sex>0</sex><cat>1</cat><value>1.759228</value></relativerisk><relativerisk><age>59</age><sex>0</sex><cat>2</cat><value>3.7504296</value></relativerisk><relativerisk><age>59</age><sex>0</sex><cat>3</cat><value>10.564654</value></relativerisk><relativerisk><age>59</age><sex>0</sex><cat>4</cat><value>0.904196</value></relativerisk><relativerisk><age>59</age><sex>0</sex><cat>5</cat><value>1.5994499</value></relativerisk><relativerisk><age>59</age><sex>0</sex><cat>6</cat><value>3.154183</value></relativerisk><relativerisk><age>59</age><sex>0</sex><cat>7</cat><value>7.7875333</value></relativerisk><relativerisk><age>59</age><sex>1</sex><cat>0</cat><value>0.8581431</value></relativerisk><relativerisk><age>59</age><sex>1</sex><cat>1</cat><value>1.5115634</value></relativerisk><relativerisk><age>59</age><sex>1</sex><cat>2</cat><value>3.727869</value></relativerisk><relativerisk><age>59</age><sex>1</sex><cat>3</cat><value>11.634556</value></relativerisk><relativerisk><age>59</age><sex>1</sex><cat>4</cat><value>0.82217103</value></relativerisk><relativerisk><age>59</age><sex>1</sex><cat>5</cat><value>1.3823193</value></relativerisk><relativerisk><age>59</age><sex>1</sex><cat>6</cat><value>3.1535852</value></relativerisk><relativerisk><age>59</age><sex>1</sex><cat>7</cat><value>8.869694</value></relativerisk><relativerisk><age>60</age><sex>0</sex><cat>0</cat><value>0.95204324</value></relativerisk><relativerisk><age>60</age><sex>0</sex><cat>1</cat><value>1.6475</value></relativerisk><relativerisk><age>60</age><sex>0</sex><cat>2</cat><value>3.183902</value></relativerisk><relativerisk><age>60</age><sex>0</sex><cat>3</cat><value>7.899148</value></relativerisk><relativerisk><age>60</age><sex>0</sex><cat>4</cat><value>0.91904396</value></relativerisk><relativerisk><age>60</age><sex>0</sex><cat>5</cat><value>1.5158827</value></relativerisk><relativerisk><age>60</age><sex>0</sex><cat>6</cat><value>2.738307</value></relativerisk><relativerisk><age>60</age><sex>0</sex><cat>7</cat><value>6.0538425</value></relativerisk><relativerisk><age>60</age><sex>1</sex><cat>0</cat><value>0.8795077</value></relativerisk><relativerisk><age>60</age><sex>1</sex><cat>1</cat><value>1.4449965</value></relativerisk><relativerisk><age>60</age><sex>1</sex><cat>2</cat><value>3.167598</value></relativerisk><relativerisk><age>60</age><sex>1</sex><cat>3</cat><value>8.689297</value></relativerisk><relativerisk><age>60</age><sex>1</sex><cat>4</cat><value>0.8470696</value></relativerisk><relativerisk><age>60</age><sex>1</sex><cat>5</cat><value>1.3359492</value></relativerisk><relativerisk><age>60</age><sex>1</sex><cat>6</cat><value>2.737483</value></relativerisk><relativerisk><age>60</age><sex>1</sex><cat>7</cat><value>6.8429527</value></relativerisk><relativerisk><age>61</age><sex>0</sex><cat>0</cat><value>0.95402634</value></relativerisk><relativerisk><age>61</age><sex>0</sex><cat>1</cat><value>1.6555698</value></relativerisk><relativerisk><age>61</age><sex>0</sex><cat>2</cat><value>3.1952078</value></relativerisk><relativerisk><age>61</age><sex>0</sex><cat>3</cat><value>7.971171</value></relativerisk><relativerisk><age>61</age><sex>0</sex><cat>4</cat><value>0.9211927</value></relativerisk><relativerisk><age>61</age><sex>0</sex><cat>5</cat><value>1.523132</value></relativerisk><relativerisk><age>61</age><sex>0</sex><cat>6</cat><value>2.7488072</value></relativerisk><relativerisk><age>61</age><sex>0</sex><cat>7</cat><value>6.114817</value></relativerisk><relativerisk><age>61</age><sex>1</sex><cat>0</cat><value>0.88412696</value></relativerisk><relativerisk><age>61</age><sex>1</sex><cat>1</cat><value>1.4576173</value></relativerisk><relativerisk><age>61</age><sex>1</sex><cat>2</cat><value>3.1675322</value></relativerisk><relativerisk><age>61</age><sex>1</sex><cat>3</cat><value>8.652476</value></relativerisk><relativerisk><age>61</age><sex>1</sex><cat>4</cat><value>0.851284</value></relativerisk><relativerisk><age>61</age><sex>1</sex><cat>5</cat><value>1.3468803</value></relativerisk><relativerisk><age>61</age><sex>1</sex><cat>6</cat><value>2.7379198</value></relativerisk><relativerisk><age>61</age><sex>1</sex><cat>7</cat><value>6.821368</value></relativerisk><relativerisk><age>62</age><sex>0</sex><cat>0</cat><value>0.9548116</value></relativerisk><relativerisk><age>62</age><sex>0</sex><cat>1</cat><value>1.6622627</value></relativerisk><relativerisk><age>62</age><sex>0</sex><cat>2</cat><value>3.2080624</value></relativerisk><relativerisk><age>62</age><sex>0</sex><cat>3</cat><value>8.060208</value></relativerisk><relativerisk><age>62</age><sex>0</sex><cat>4</cat><value>0.9223059</value></relativerisk><relativerisk><age>62</age><sex>0</sex><cat>5</cat><value>1.5291573</value></relativerisk><relativerisk><age>62</age><sex>0</sex><cat>6</cat><value>2.7606688</value></relativerisk><relativerisk><age>62</age><sex>0</sex><cat>7</cat><value>6.183524</value></relativerisk><relativerisk><age>62</age><sex>1</sex><cat>0</cat><value>0.8885058</value></relativerisk><relativerisk><age>62</age><sex>1</sex><cat>1</cat><value>1.4706178</value></relativerisk><relativerisk><age>62</age><sex>1</sex><cat>2</cat><value>3.1736038</value></relativerisk><relativerisk><age>62</age><sex>1</sex><cat>3</cat><value>8.663601</value></relativerisk><relativerisk><age>62</age><sex>1</sex><cat>4</cat><value>0.85526466</value></relativerisk><relativerisk><age>62</age><sex>1</sex><cat>5</cat><value>1.3581457</value></relativerisk><relativerisk><age>62</age><sex>1</sex><cat>6</cat><value>2.743155</value></relativerisk><relativerisk><age>62</age><sex>1</sex><cat>7</cat><value>6.8333216</value></relativerisk><relativerisk><age>63</age><sex>0</sex><cat>0</cat><value>0.95702744</value></relativerisk><relativerisk><age>63</age><sex>0</sex><cat>1</cat><value>1.6682386</value></relativerisk><relativerisk><age>63</age><sex>0</sex><cat>2</cat><value>3.2185743</value></relativerisk><relativerisk><age>63</age><sex>0</sex><cat>3</cat><value>8.131885</value></relativerisk><relativerisk><age>63</age><sex>0</sex><cat>4</cat><value>0.9238888</value></relativerisk><relativerisk><age>63</age><sex>0</sex><cat>5</cat><value>1.5345274</value></relativerisk><relativerisk><age>63</age><sex>0</sex><cat>6</cat><value>2.7707226</value></relativerisk><relativerisk><age>63</age><sex>0</sex><cat>7</cat><value>6.239745</value></relativerisk><relativerisk><age>63</age><sex>1</sex><cat>0</cat><value>0.89137405</value></relativerisk><relativerisk><age>63</age><sex>1</sex><cat>1</cat><value>1.482939</value></relativerisk><relativerisk><age>63</age><sex>1</sex><cat>2</cat><value>3.1939483</value></relativerisk><relativerisk><age>63</age><sex>1</sex><cat>3</cat><value>8.795467</value></relativerisk><relativerisk><age>63</age><sex>1</sex><cat>4</cat><value>0.8579405</value></relativerisk><relativerisk><age>63</age><sex>1</sex><cat>5</cat><value>1.3688899</value></relativerisk><relativerisk><age>63</age><sex>1</sex><cat>6</cat><value>2.7599225</value></relativerisk><relativerisk><age>63</age><sex>1</sex><cat>7</cat><value>6.92381</value></relativerisk><relativerisk><age>64</age><sex>0</sex><cat>0</cat><value>0.958</value></relativerisk><relativerisk><age>64</age><sex>0</sex><cat>1</cat><value>1.6717681</value></relativerisk><relativerisk><age>64</age><sex>0</sex><cat>2</cat><value>3.2252884</value></relativerisk><relativerisk><age>64</age><sex>0</sex><cat>3</cat><value>8.196983</value></relativerisk><relativerisk><age>64</age><sex>0</sex><cat>4</cat><value>0.92567146</value></relativerisk><relativerisk><age>64</age><sex>0</sex><cat>5</cat><value>1.5377283</value></relativerisk><relativerisk><age>64</age><sex>0</sex><cat>6</cat><value>2.7775679</value></relativerisk><relativerisk><age>64</age><sex>0</sex><cat>7</cat><value>6.2938137</value></relativerisk><relativerisk><age>64</age><sex>1</sex><cat>0</cat><value>0.8959387</value></relativerisk><relativerisk><age>64</age><sex>1</sex><cat>1</cat><value>1.495557</value></relativerisk><relativerisk><age>64</age><sex>1</sex><cat>2</cat><value>3.1954515</value></relativerisk><relativerisk><age>64</age><sex>1</sex><cat>3</cat><value>8.797024</value></relativerisk><relativerisk><age>64</age><sex>1</sex><cat>4</cat><value>0.86208665</value></relativerisk><relativerisk><age>64</age><sex>1</sex><cat>5</cat><value>1.3798786</value></relativerisk><relativerisk><age>64</age><sex>1</sex><cat>6</cat><value>2.7611914</value></relativerisk><relativerisk><age>64</age><sex>1</sex><cat>7</cat><value>6.9296775</value></relativerisk><relativerisk><age>65</age><sex>0</sex><cat>0</cat><value>0.95795125</value></relativerisk><relativerisk><age>65</age><sex>0</sex><cat>1</cat><value>1.6754855</value></relativerisk><relativerisk><age>65</age><sex>0</sex><cat>2</cat><value>3.234571</value></relativerisk><relativerisk><age>65</age><sex>0</sex><cat>3</cat><value>8.256121</value></relativerisk><relativerisk><age>65</age><sex>0</sex><cat>4</cat><value>0.92519087</value></relativerisk><relativerisk><age>65</age><sex>0</sex><cat>5</cat><value>1.5410132</value></relativerisk><relativerisk><age>65</age><sex>0</sex><cat>6</cat><value>2.7862923</value></relativerisk><relativerisk><age>65</age><sex>0</sex><cat>7</cat><value>6.3437195</value></relativerisk><relativerisk><age>65</age><sex>1</sex><cat>0</cat><value>0.89843553</value></relativerisk><relativerisk><age>65</age><sex>1</sex><cat>1</cat><value>1.5044805</value></relativerisk><relativerisk><age>65</age><sex>1</sex><cat>2</cat><value>3.200583</value></relativerisk><relativerisk><age>65</age><sex>1</sex><cat>3</cat><value>8.909031</value></relativerisk><relativerisk><age>65</age><sex>1</sex><cat>4</cat><value>0.8643302</value></relativerisk><relativerisk><age>65</age><sex>1</sex><cat>5</cat><value>1.38764</value></relativerisk><relativerisk><age>65</age><sex>1</sex><cat>6</cat><value>2.7664683</value></relativerisk><relativerisk><age>65</age><sex>1</sex><cat>7</cat><value>7.008971</value></relativerisk><relativerisk><age>66</age><sex>0</sex><cat>0</cat><value>0.9588141</value></relativerisk><relativerisk><age>66</age><sex>0</sex><cat>1</cat><value>1.6777414</value></relativerisk><relativerisk><age>66</age><sex>0</sex><cat>2</cat><value>3.2409668</value></relativerisk><relativerisk><age>66</age><sex>0</sex><cat>3</cat><value>8.311317</value></relativerisk><relativerisk><age>66</age><sex>0</sex><cat>4</cat><value>0.9259762</value></relativerisk><relativerisk><age>66</age><sex>0</sex><cat>5</cat><value>1.5431216</value></relativerisk><relativerisk><age>66</age><sex>0</sex><cat>6</cat><value>2.7923396</value></relativerisk><relativerisk><age>66</age><sex>0</sex><cat>7</cat><value>6.390743</value></relativerisk><relativerisk><age>66</age><sex>1</sex><cat>0</cat><value>0.9002533</value></relativerisk><relativerisk><age>66</age><sex>1</sex><cat>1</cat><value>1.5126238</value></relativerisk><relativerisk><age>66</age><sex>1</sex><cat>2</cat><value>3.2020586</value></relativerisk><relativerisk><age>66</age><sex>1</sex><cat>3</cat><value>8.978366</value></relativerisk><relativerisk><age>66</age><sex>1</sex><cat>4</cat><value>0.8660147</value></relativerisk><relativerisk><age>66</age><sex>1</sex><cat>5</cat><value>1.3946751</value></relativerisk><relativerisk><age>66</age><sex>1</sex><cat>6</cat><value>2.7684171</value></relativerisk><relativerisk><age>66</age><sex>1</sex><cat>7</cat><value>7.0640163</value></relativerisk><relativerisk><age>67</age><sex>0</sex><cat>0</cat><value>0.9582516</value></relativerisk><relativerisk><age>67</age><sex>0</sex><cat>1</cat><value>1.6778946</value></relativerisk><relativerisk><age>67</age><sex>0</sex><cat>2</cat><value>3.246303</value></relativerisk><relativerisk><age>67</age><sex>0</sex><cat>3</cat><value>8.378388</value></relativerisk><relativerisk><age>67</age><sex>0</sex><cat>4</cat><value>0.9254665</value></relativerisk><relativerisk><age>67</age><sex>0</sex><cat>5</cat><value>1.5432706</value></relativerisk><relativerisk><age>67</age><sex>0</sex><cat>6</cat><value>2.7973595</value></relativerisk><relativerisk><age>67</age><sex>0</sex><cat>7</cat><value>6.4484897</value></relativerisk><relativerisk><age>67</age><sex>1</sex><cat>0</cat><value>0.9028302</value></relativerisk><relativerisk><age>67</age><sex>1</sex><cat>1</cat><value>1.5262319</value></relativerisk><relativerisk><age>67</age><sex>1</sex><cat>2</cat><value>3.2157738</value></relativerisk><relativerisk><age>67</age><sex>1</sex><cat>3</cat><value>8.973435</value></relativerisk><relativerisk><age>67</age><sex>1</sex><cat>4</cat><value>0.8684417</value></relativerisk><relativerisk><age>67</age><sex>1</sex><cat>5</cat><value>1.4065741</value></relativerisk><relativerisk><age>67</age><sex>1</sex><cat>6</cat><value>2.779309</value></relativerisk><relativerisk><age>67</age><sex>1</sex><cat>7</cat><value>7.0601172</value></relativerisk><relativerisk><age>68</age><sex>0</sex><cat>0</cat><value>0.95624655</value></relativerisk><relativerisk><age>68</age><sex>0</sex><cat>1</cat><value>1.6765037</value></relativerisk><relativerisk><age>68</age><sex>0</sex><cat>2</cat><value>3.2561002</value></relativerisk><relativerisk><age>68</age><sex>0</sex><cat>3</cat><value>8.495919</value></relativerisk><relativerisk><age>68</age><sex>0</sex><cat>4</cat><value>0.9236458</value></relativerisk><relativerisk><age>68</age><sex>0</sex><cat>5</cat><value>1.5421447</value></relativerisk><relativerisk><age>68</age><sex>0</sex><cat>6</cat><value>2.8063014</value></relativerisk><relativerisk><age>68</age><sex>0</sex><cat>7</cat><value>6.531702</value></relativerisk><relativerisk><age>68</age><sex>1</sex><cat>0</cat><value>0.9076549</value></relativerisk><relativerisk><age>68</age><sex>1</sex><cat>1</cat><value>1.5359726</value></relativerisk><relativerisk><age>68</age><sex>1</sex><cat>2</cat><value>3.2250888</value></relativerisk><relativerisk><age>68</age><sex>1</sex><cat>3</cat><value>9.121397</value></relativerisk><relativerisk><age>68</age><sex>1</sex><cat>4</cat><value>0.8727692</value></relativerisk><relativerisk><age>68</age><sex>1</sex><cat>5</cat><value>1.4149461</value></relativerisk><relativerisk><age>68</age><sex>1</sex><cat>6</cat><value>2.787697</value></relativerisk><relativerisk><age>68</age><sex>1</sex><cat>7</cat><value>7.167761</value></relativerisk><relativerisk><age>69</age><sex>0</sex><cat>0</cat><value>0.95772994</value></relativerisk><relativerisk><age>69</age><sex>0</sex><cat>1</cat><value>1.6757624</value></relativerisk><relativerisk><age>69</age><sex>0</sex><cat>2</cat><value>3.2613776</value></relativerisk><relativerisk><age>69</age><sex>0</sex><cat>3</cat><value>8.5670395</value></relativerisk><relativerisk><age>69</age><sex>0</sex><cat>4</cat><value>0.9244649</value></relativerisk><relativerisk><age>69</age><sex>0</sex><cat>5</cat><value>1.5414383</value></relativerisk><relativerisk><age>69</age><sex>0</sex><cat>6</cat><value>2.8113558</value></relativerisk><relativerisk><age>69</age><sex>0</sex><cat>7</cat><value>6.587533</value></relativerisk><relativerisk><age>69</age><sex>1</sex><cat>0</cat><value>0.90884054</value></relativerisk><relativerisk><age>69</age><sex>1</sex><cat>1</cat><value>1.5457876</value></relativerisk><relativerisk><age>69</age><sex>1</sex><cat>2</cat><value>3.237506</value></relativerisk><relativerisk><age>69</age><sex>1</sex><cat>3</cat><value>9.1811495</value></relativerisk><relativerisk><age>69</age><sex>1</sex><cat>4</cat><value>0.873872</value></relativerisk><relativerisk><age>69</age><sex>1</sex><cat>5</cat><value>1.4235222</value></relativerisk><relativerisk><age>69</age><sex>1</sex><cat>6</cat><value>2.797601</value></relativerisk><relativerisk><age>69</age><sex>1</sex><cat>7</cat><value>7.214435</value></relativerisk><relativerisk><age>70</age><sex>0</sex><cat>0</cat><value>0.96122485</value></relativerisk><relativerisk><age>70</age><sex>0</sex><cat>1</cat><value>1.52508</value></relativerisk><relativerisk><age>70</age><sex>0</sex><cat>2</cat><value>2.6414623</value></relativerisk><relativerisk><age>70</age><sex>0</sex><cat>3</cat><value>5.867488</value></relativerisk><relativerisk><age>70</age><sex>0</sex><cat>4</cat><value>0.93400717</value></relativerisk><relativerisk><age>70</age><sex>0</sex><cat>5</cat><value>1.4240631</value></relativerisk><relativerisk><age>70</age><sex>0</sex><cat>6</cat><value>2.3382094</value></relativerisk><relativerisk><age>70</age><sex>0</sex><cat>7</cat><value>4.7333283</value></relativerisk><relativerisk><age>70</age><sex>1</sex><cat>0</cat><value>0.9251063</value></relativerisk><relativerisk><age>70</age><sex>1</sex><cat>1</cat><value>1.4352092</value></relativerisk><relativerisk><age>70</age><sex>1</sex><cat>2</cat><value>2.629434</value></relativerisk><relativerisk><age>70</age><sex>1</sex><cat>3</cat><value>6.2279143</value></relativerisk><relativerisk><age>70</age><sex>1</sex><cat>4</cat><value>0.8958279</value></relativerisk><relativerisk><age>70</age><sex>1</sex><cat>5</cat><value>1.3409773</value></relativerisk><relativerisk><age>70</age><sex>1</sex><cat>6</cat><value>2.332663</value></relativerisk><relativerisk><age>70</age><sex>1</sex><cat>7</cat><value>5.105307</value></relativerisk><relativerisk><age>71</age><sex>0</sex><cat>0</cat><value>0.9603399</value></relativerisk><relativerisk><age>71</age><sex>0</sex><cat>1</cat><value>1.5226271</value></relativerisk><relativerisk><age>71</age><sex>0</sex><cat>2</cat><value>2.6476004</value></relativerisk><relativerisk><age>71</age><sex>0</sex><cat>3</cat><value>5.933753</value></relativerisk><relativerisk><age>71</age><sex>0</sex><cat>4</cat><value>0.9328928</value></relativerisk><relativerisk><age>71</age><sex>0</sex><cat>5</cat><value>1.4218341</value></relativerisk><relativerisk><age>71</age><sex>0</sex><cat>6</cat><value>2.3436856</value></relativerisk><relativerisk><age>71</age><sex>0</sex><cat>7</cat><value>4.7828784</value></relativerisk><relativerisk><age>71</age><sex>1</sex><cat>0</cat><value>0.9273758</value></relativerisk><relativerisk><age>71</age><sex>1</sex><cat>1</cat><value>1.44196</value></relativerisk><relativerisk><age>71</age><sex>1</sex><cat>2</cat><value>2.6300442</value></relativerisk><relativerisk><age>71</age><sex>1</sex><cat>3</cat><value>6.219677</value></relativerisk><relativerisk><age>71</age><sex>1</sex><cat>4</cat><value>0.8978462</value></relativerisk><relativerisk><age>71</age><sex>1</sex><cat>5</cat><value>1.3469266</value></relativerisk><relativerisk><age>71</age><sex>1</sex><cat>6</cat><value>2.333322</value></relativerisk><relativerisk><age>71</age><sex>1</sex><cat>7</cat><value>5.1017365</value></relativerisk><relativerisk><age>72</age><sex>0</sex><cat>0</cat><value>0.957895</value></relativerisk><relativerisk><age>72</age><sex>0</sex><cat>1</cat><value>1.5185907</value></relativerisk><relativerisk><age>72</age><sex>0</sex><cat>2</cat><value>2.6465812</value></relativerisk><relativerisk><age>72</age><sex>0</sex><cat>3</cat><value>5.957517</value></relativerisk><relativerisk><age>72</age><sex>0</sex><cat>4</cat><value>0.93025464</value></relativerisk><relativerisk><age>72</age><sex>0</sex><cat>5</cat><value>1.4181817</value></relativerisk><relativerisk><age>72</age><sex>0</sex><cat>6</cat><value>2.342901</value></relativerisk><relativerisk><age>72</age><sex>0</sex><cat>7</cat><value>4.8063755</value></relativerisk><relativerisk><age>72</age><sex>1</sex><cat>0</cat><value>0.92844015</value></relativerisk><relativerisk><age>72</age><sex>1</sex><cat>1</cat><value>1.4472003</value></relativerisk><relativerisk><age>72</age><sex>1</sex><cat>2</cat><value>2.6326513</value></relativerisk><relativerisk><age>72</age><sex>1</sex><cat>3</cat><value>6.2385178</value></relativerisk><relativerisk><age>72</age><sex>1</sex><cat>4</cat><value>0.89897037</value></relativerisk><relativerisk><age>72</age><sex>1</sex><cat>5</cat><value>1.3515642</value></relativerisk><relativerisk><age>72</age><sex>1</sex><cat>6</cat><value>2.3354785</value></relativerisk><relativerisk><age>72</age><sex>1</sex><cat>7</cat><value>5.118459</value></relativerisk><relativerisk><age>73</age><sex>0</sex><cat>0</cat><value>0.95590955</value></relativerisk><relativerisk><age>73</age><sex>0</sex><cat>1</cat><value>1.5150096</value></relativerisk><relativerisk><age>73</age><sex>0</sex><cat>2</cat><value>2.6502125</value></relativerisk><relativerisk><age>73</age><sex>0</sex><cat>3</cat><value>6.0047784</value></relativerisk><relativerisk><age>73</age><sex>0</sex><cat>4</cat><value>0.92769283</value></relativerisk><relativerisk><age>73</age><sex>0</sex><cat>5</cat><value>1.4149128</value></relativerisk><relativerisk><age>73</age><sex>0</sex><cat>6</cat><value>2.3461726</value></relativerisk><relativerisk><age>73</age><sex>0</sex><cat>7</cat><value>4.8427296</value></relativerisk><relativerisk><age>73</age><sex>1</sex><cat>0</cat><value>0.9293723</value></relativerisk><relativerisk><age>73</age><sex>1</sex><cat>1</cat><value>1.4515034</value></relativerisk><relativerisk><age>73</age><sex>1</sex><cat>2</cat><value>2.6399002</value></relativerisk><relativerisk><age>73</age><sex>1</sex><cat>3</cat><value>6.303281</value></relativerisk><relativerisk><age>73</age><sex>1</sex><cat>4</cat><value>0.89986837</value></relativerisk><relativerisk><age>73</age><sex>1</sex><cat>5</cat><value>1.3553509</value></relativerisk><relativerisk><age>73</age><sex>1</sex><cat>6</cat><value>2.3419502</value></relativerisk><relativerisk><age>73</age><sex>1</sex><cat>7</cat><value>5.166382</value></relativerisk><relativerisk><age>74</age><sex>0</sex><cat>0</cat><value>0.95254475</value></relativerisk><relativerisk><age>74</age><sex>0</sex><cat>1</cat><value>1.5081753</value></relativerisk><relativerisk><age>74</age><sex>0</sex><cat>2</cat><value>2.6519372</value></relativerisk><relativerisk><age>74</age><sex>0</sex><cat>3</cat><value>6.076572</value></relativerisk><relativerisk><age>74</age><sex>0</sex><cat>4</cat><value>0.92473286</value></relativerisk><relativerisk><age>74</age><sex>0</sex><cat>5</cat><value>1.408816</value></relativerisk><relativerisk><age>74</age><sex>0</sex><cat>6</cat><value>2.3476872</value></relativerisk><relativerisk><age>74</age><sex>0</sex><cat>7</cat><value>4.8972764</value></relativerisk><relativerisk><age>74</age><sex>1</sex><cat>0</cat><value>0.9294754</value></relativerisk><relativerisk><age>74</age><sex>1</sex><cat>1</cat><value>1.4548924</value></relativerisk><relativerisk><age>74</age><sex>1</sex><cat>2</cat><value>2.6486561</value></relativerisk><relativerisk><age>74</age><sex>1</sex><cat>3</cat><value>6.381529</value></relativerisk><relativerisk><age>74</age><sex>1</sex><cat>4</cat><value>0.8999236</value></relativerisk><relativerisk><age>74</age><sex>1</sex><cat>5</cat><value>1.3583308</value></relativerisk><relativerisk><age>74</age><sex>1</sex><cat>6</cat><value>2.349682</value></relativerisk><relativerisk><age>74</age><sex>1</sex><cat>7</cat><value>5.224204</value></relativerisk><relativerisk><age>75</age><sex>0</sex><cat>0</cat><value>0.95024717</value></relativerisk><relativerisk><age>75</age><sex>0</sex><cat>1</cat><value>1.5018762</value></relativerisk><relativerisk><age>75</age><sex>0</sex><cat>2</cat><value>2.650091</value></relativerisk><relativerisk><age>75</age><sex>0</sex><cat>3</cat><value>6.112773</value></relativerisk><relativerisk><age>75</age><sex>0</sex><cat>4</cat><value>0.92212915</value></relativerisk><relativerisk><age>75</age><sex>0</sex><cat>5</cat><value>1.4031668</value></relativerisk><relativerisk><age>75</age><sex>0</sex><cat>6</cat><value>2.3460715</value></relativerisk><relativerisk><age>75</age><sex>0</sex><cat>7</cat><value>4.927995</value></relativerisk><relativerisk><age>75</age><sex>1</sex><cat>0</cat><value>0.930584</value></relativerisk><relativerisk><age>75</age><sex>1</sex><cat>1</cat><value>1.4581939</value></relativerisk><relativerisk><age>75</age><sex>1</sex><cat>2</cat><value>2.649496</value></relativerisk><relativerisk><age>75</age><sex>1</sex><cat>3</cat><value>6.4016056</value></relativerisk><relativerisk><age>75</age><sex>1</sex><cat>4</cat><value>0.9009073</value></relativerisk><relativerisk><age>75</age><sex>1</sex><cat>5</cat><value>1.3612298</value></relativerisk><relativerisk><age>75</age><sex>1</sex><cat>6</cat><value>2.3504972</value></relativerisk><relativerisk><age>75</age><sex>1</sex><cat>7</cat><value>5.2417345</value></relativerisk><relativerisk><age>76</age><sex>0</sex><cat>0</cat><value>0.9460719</value></relativerisk><relativerisk><age>76</age><sex>0</sex><cat>1</cat><value>1.4942285</value></relativerisk><relativerisk><age>76</age><sex>0</sex><cat>2</cat><value>2.6488953</value></relativerisk><relativerisk><age>76</age><sex>0</sex><cat>3</cat><value>6.1592326</value></relativerisk><relativerisk><age>76</age><sex>0</sex><cat>4</cat><value>0.91817045</value></relativerisk><relativerisk><age>76</age><sex>0</sex><cat>5</cat><value>1.3963162</value></relativerisk><relativerisk><age>76</age><sex>0</sex><cat>6</cat><value>2.345006</value></relativerisk><relativerisk><age>76</age><sex>0</sex><cat>7</cat><value>4.965239</value></relativerisk><relativerisk><age>76</age><sex>1</sex><cat>0</cat><value>0.93134505</value></relativerisk><relativerisk><age>76</age><sex>1</sex><cat>1</cat><value>1.4605734</value></relativerisk><relativerisk><age>76</age><sex>1</sex><cat>2</cat><value>2.6505904</value></relativerisk><relativerisk><age>76</age><sex>1</sex><cat>3</cat><value>6.430461</value></relativerisk><relativerisk><age>76</age><sex>1</sex><cat>4</cat><value>0.9016581</value></relativerisk><relativerisk><age>76</age><sex>1</sex><cat>5</cat><value>1.3633425</value></relativerisk><relativerisk><age>76</age><sex>1</sex><cat>6</cat><value>2.3516927</value></relativerisk><relativerisk><age>76</age><sex>1</sex><cat>7</cat><value>5.263954</value></relativerisk><relativerisk><age>77</age><sex>0</sex><cat>0</cat><value>0.9416368</value></relativerisk><relativerisk><age>77</age><sex>0</sex><cat>1</cat><value>1.4862422</value></relativerisk><relativerisk><age>77</age><sex>0</sex><cat>2</cat><value>2.6498356</value></relativerisk><relativerisk><age>77</age><sex>0</sex><cat>3</cat><value>6.2201924</value></relativerisk><relativerisk><age>77</age><sex>0</sex><cat>4</cat><value>0.9139116</value></relativerisk><relativerisk><age>77</age><sex>0</sex><cat>5</cat><value>1.3891355</value></relativerisk><relativerisk><age>77</age><sex>0</sex><cat>6</cat><value>2.345418</value></relativerisk><relativerisk><age>77</age><sex>0</sex><cat>7</cat><value>5.0140038</value></relativerisk><relativerisk><age>77</age><sex>1</sex><cat>0</cat><value>0.9308537</value></relativerisk><relativerisk><age>77</age><sex>1</sex><cat>1</cat><value>1.4619886</value></relativerisk><relativerisk><age>77</age><sex>1</sex><cat>2</cat><value>2.6549077</value></relativerisk><relativerisk><age>77</age><sex>1</sex><cat>3</cat><value>6.4824057</value></relativerisk><relativerisk><age>77</age><sex>1</sex><cat>4</cat><value>0.9012007</value></relativerisk><relativerisk><age>77</age><sex>1</sex><cat>5</cat><value>1.3645746</value></relativerisk><relativerisk><age>77</age><sex>1</sex><cat>6</cat><value>2.3551977</value></relativerisk><relativerisk><age>77</age><sex>1</sex><cat>7</cat><value>5.3056808</value></relativerisk><relativerisk><age>78</age><sex>0</sex><cat>0</cat><value>0.938331</value></relativerisk><relativerisk><age>78</age><sex>0</sex><cat>1</cat><value>1.477877</value></relativerisk><relativerisk><age>78</age><sex>0</sex><cat>2</cat><value>2.6515458</value></relativerisk><relativerisk><age>78</age><sex>0</sex><cat>3</cat><value>6.2969985</value></relativerisk><relativerisk><age>78</age><sex>0</sex><cat>4</cat><value>0.9108502</value></relativerisk><relativerisk><age>78</age><sex>0</sex><cat>5</cat><value>1.3815467</value></relativerisk><relativerisk><age>78</age><sex>0</sex><cat>6</cat><value>2.3468618</value></relativerisk><relativerisk><age>78</age><sex>0</sex><cat>7</cat><value>5.0718417</value></relativerisk><relativerisk><age>78</age><sex>1</sex><cat>0</cat><value>0.9318888</value></relativerisk><relativerisk><age>78</age><sex>1</sex><cat>1</cat><value>1.4642962</value></relativerisk><relativerisk><age>78</age><sex>1</sex><cat>2</cat><value>2.6593726</value></relativerisk><relativerisk><age>78</age><sex>1</sex><cat>3</cat><value>6.5258737</value></relativerisk><relativerisk><age>78</age><sex>1</sex><cat>4</cat><value>0.90213174</value></relativerisk><relativerisk><age>78</age><sex>1</sex><cat>5</cat><value>1.36661</value></relativerisk><relativerisk><age>78</age><sex>1</sex><cat>6</cat><value>2.3591452</value></relativerisk><relativerisk><age>78</age><sex>1</sex><cat>7</cat><value>5.3380075</value></relativerisk><relativerisk><age>79</age><sex>0</sex><cat>0</cat><value>0.9365159</value></relativerisk><relativerisk><age>79</age><sex>0</sex><cat>1</cat><value>1.4704465</value></relativerisk><relativerisk><age>79</age><sex>0</sex><cat>2</cat><value>2.649259</value></relativerisk><relativerisk><age>79</age><sex>0</sex><cat>3</cat><value>6.334785</value></relativerisk><relativerisk><age>79</age><sex>0</sex><cat>4</cat><value>0.90878654</value></relativerisk><relativerisk><age>79</age><sex>0</sex><cat>5</cat><value>1.3748256</value></relativerisk><relativerisk><age>79</age><sex>0</sex><cat>6</cat><value>2.344847</value></relativerisk><relativerisk><age>79</age><sex>0</sex><cat>7</cat><value>5.102467</value></relativerisk><relativerisk><age>79</age><sex>1</sex><cat>0</cat><value>0.93194795</value></relativerisk><relativerisk><age>79</age><sex>1</sex><cat>1</cat><value>1.4644611</value></relativerisk><relativerisk><age>79</age><sex>1</sex><cat>2</cat><value>2.661617</value></relativerisk><relativerisk><age>79</age><sex>1</sex><cat>3</cat><value>6.576954</value></relativerisk><relativerisk><age>79</age><sex>1</sex><cat>4</cat><value>0.9021866</value></relativerisk><relativerisk><age>79</age><sex>1</sex><cat>5</cat><value>1.3667598</value></relativerisk><relativerisk><age>79</age><sex>1</sex><cat>6</cat><value>2.3611825</value></relativerisk><relativerisk><age>79</age><sex>1</sex><cat>7</cat><value>5.3770065</value></relativerisk><relativerisk><age>80</age><sex>0</sex><cat>0</cat><value>0.9604432</value></relativerisk><relativerisk><age>80</age><sex>0</sex><cat>1</cat><value>1.2447475</value></relativerisk><relativerisk><age>80</age><sex>0</sex><cat>2</cat><value>1.7548926</value></relativerisk><relativerisk><age>80</age><sex>0</sex><cat>3</cat><value>2.9216545</value></relativerisk><relativerisk><age>80</age><sex>0</sex><cat>4</cat><value>0.94397473</value></relativerisk><relativerisk><age>80</age><sex>0</sex><cat>5</cat><value>1.1974984</value></relativerisk><relativerisk><age>80</age><sex>0</sex><cat>6</cat><value>1.6352593</value></relativerisk><relativerisk><age>80</age><sex>0</sex><cat>7</cat><value>2.5784771</value></relativerisk><relativerisk><age>80</age><sex>1</sex><cat>0</cat><value>0.95955205</value></relativerisk><relativerisk><age>80</age><sex>1</sex><cat>1</cat><value>1.2466664</value></relativerisk><relativerisk><age>80</age><sex>1</sex><cat>2</cat><value>1.76128</value></relativerisk><relativerisk><age>80</age><sex>1</sex><cat>3</cat><value>2.9776773</value></relativerisk><relativerisk><age>80</age><sex>1</sex><cat>4</cat><value>0.9417663</value></relativerisk><relativerisk><age>80</age><sex>1</sex><cat>5</cat><value>1.1979206</value></relativerisk><relativerisk><age>80</age><sex>1</sex><cat>6</cat><value>1.643469</value></relativerisk><relativerisk><age>80</age><sex>1</sex><cat>7</cat><value>2.6502457</value></relativerisk><relativerisk><age>81</age><sex>0</sex><cat>0</cat><value>0.9576189</value></relativerisk><relativerisk><age>81</age><sex>0</sex><cat>1</cat><value>1.239932</value></relativerisk><relativerisk><age>81</age><sex>0</sex><cat>2</cat><value>1.7545367</value></relativerisk><relativerisk><age>81</age><sex>0</sex><cat>3</cat><value>2.9384022</value></relativerisk><relativerisk><age>81</age><sex>0</sex><cat>4</cat><value>0.9412163</value></relativerisk><relativerisk><age>81</age><sex>0</sex><cat>5</cat><value>1.193066</value></relativerisk><relativerisk><age>81</age><sex>0</sex><cat>6</cat><value>1.634789</value></relativerisk><relativerisk><age>81</age><sex>0</sex><cat>7</cat><value>2.5928884</value></relativerisk><relativerisk><age>81</age><sex>1</sex><cat>0</cat><value>0.9591998</value></relativerisk><relativerisk><age>81</age><sex>1</sex><cat>1</cat><value>1.2459952</value></relativerisk><relativerisk><age>81</age><sex>1</sex><cat>2</cat><value>1.7612798</value></relativerisk><relativerisk><age>81</age><sex>1</sex><cat>3</cat><value>2.9888675</value></relativerisk><relativerisk><age>81</age><sex>1</sex><cat>4</cat><value>0.941337</value></relativerisk><relativerisk><age>81</age><sex>1</sex><cat>5</cat><value>1.1973344</value></relativerisk><relativerisk><age>81</age><sex>1</sex><cat>6</cat><value>1.643469</value></relativerisk><relativerisk><age>81</age><sex>1</sex><cat>7</cat><value>2.6597655</value></relativerisk><relativerisk><age>82</age><sex>0</sex><cat>0</cat><value>0.9557649</value></relativerisk><relativerisk><age>82</age><sex>0</sex><cat>1</cat><value>1.2355242</value></relativerisk><relativerisk><age>82</age><sex>0</sex><cat>2</cat><value>1.7557466</value></relativerisk><relativerisk><age>82</age><sex>0</sex><cat>3</cat><value>2.9645393</value></relativerisk><relativerisk><age>82</age><sex>0</sex><cat>4</cat><value>0.9394117</value></relativerisk><relativerisk><age>82</age><sex>0</sex><cat>5</cat><value>1.1889777</value></relativerisk><relativerisk><age>82</age><sex>0</sex><cat>6</cat><value>1.6358346</value></relativerisk><relativerisk><age>82</age><sex>0</sex><cat>7</cat><value>2.613831</value></relativerisk><relativerisk><age>82</age><sex>1</sex><cat>0</cat><value>0.95830786</value></relativerisk><relativerisk><age>82</age><sex>1</sex><cat>1</cat><value>1.2451797</value></relativerisk><relativerisk><age>82</age><sex>1</sex><cat>2</cat><value>1.7618011</value></relativerisk><relativerisk><age>82</age><sex>1</sex><cat>3</cat><value>3.0000296</value></relativerisk><relativerisk><age>82</age><sex>1</sex><cat>4</cat><value>0.9405854</value></relativerisk><relativerisk><age>82</age><sex>1</sex><cat>5</cat><value>1.1965902</value></relativerisk><relativerisk><age>82</age><sex>1</sex><cat>6</cat><value>1.643995</value></relativerisk><relativerisk><age>82</age><sex>1</sex><cat>7</cat><value>2.6689517</value></relativerisk><relativerisk><age>83</age><sex>0</sex><cat>0</cat><value>0.953541</value></relativerisk><relativerisk><age>83</age><sex>0</sex><cat>1</cat><value>1.2306406</value></relativerisk><relativerisk><age>83</age><sex>0</sex><cat>2</cat><value>1.7551373</value></relativerisk><relativerisk><age>83</age><sex>0</sex><cat>3</cat><value>2.985761</value></relativerisk><relativerisk><age>83</age><sex>0</sex><cat>4</cat><value>0.93722755</value></relativerisk><relativerisk><age>83</age><sex>0</sex><cat>5</cat><value>1.1844519</value></relativerisk><relativerisk><age>83</age><sex>0</sex><cat>6</cat><value>1.6352302</value></relativerisk><relativerisk><age>83</age><sex>0</sex><cat>7</cat><value>2.6317315</value></relativerisk><relativerisk><age>83</age><sex>1</sex><cat>0</cat><value>0.9580447</value></relativerisk><relativerisk><age>83</age><sex>1</sex><cat>1</cat><value>1.2443833</value></relativerisk><relativerisk><age>83</age><sex>1</sex><cat>2</cat><value>1.7625165</value></relativerisk><relativerisk><age>83</age><sex>1</sex><cat>3</cat><value>3.0133922</value></relativerisk><relativerisk><age>83</age><sex>1</sex><cat>4</cat><value>0.9402326</value></relativerisk><relativerisk><age>83</age><sex>1</sex><cat>5</cat><value>1.1958557</value></relativerisk><relativerisk><age>83</age><sex>1</sex><cat>6</cat><value>1.6447058</value></relativerisk><relativerisk><age>83</age><sex>1</sex><cat>7</cat><value>2.6799092</value></relativerisk><relativerisk><age>84</age><sex>0</sex><cat>0</cat><value>0.9505265</value></relativerisk><relativerisk><age>84</age><sex>0</sex><cat>1</cat><value>1.2255723</value></relativerisk><relativerisk><age>84</age><sex>0</sex><cat>2</cat><value>1.7532457</value></relativerisk><relativerisk><age>84</age><sex>0</sex><cat>3</cat><value>2.9982557</value></relativerisk><relativerisk><age>84</age><sex>0</sex><cat>4</cat><value>0.9343581</value></relativerisk><relativerisk><age>84</age><sex>0</sex><cat>5</cat><value>1.1797723</value></relativerisk><relativerisk><age>84</age><sex>0</sex><cat>6</cat><value>1.6334369</value></relativerisk><relativerisk><age>84</age><sex>0</sex><cat>7</cat><value>2.6431465</value></relativerisk><relativerisk><age>84</age><sex>1</sex><cat>0</cat><value>0.9574689</value></relativerisk><relativerisk><age>84</age><sex>1</sex><cat>1</cat><value>1.2432411</value></relativerisk><relativerisk><age>84</age><sex>1</sex><cat>2</cat><value>1.7629836</value></relativerisk><relativerisk><age>84</age><sex>1</sex><cat>3</cat><value>3.0260112</value></relativerisk><relativerisk><age>84</age><sex>1</sex><cat>4</cat><value>0.9398173</value></relativerisk><relativerisk><age>84</age><sex>1</sex><cat>5</cat><value>1.19481</value></relativerisk><relativerisk><age>84</age><sex>1</sex><cat>6</cat><value>1.6450219</value></relativerisk><relativerisk><age>84</age><sex>1</sex><cat>7</cat><value>2.6907613</value></relativerisk><relativerisk><age>85</age><sex>0</sex><cat>0</cat><value>0.94758075</value></relativerisk><relativerisk><age>85</age><sex>0</sex><cat>1</cat><value>1.2203369</value></relativerisk><relativerisk><age>85</age><sex>0</sex><cat>2</cat><value>1.7537798</value></relativerisk><relativerisk><age>85</age><sex>0</sex><cat>3</cat><value>3.0294068</value></relativerisk><relativerisk><age>85</age><sex>0</sex><cat>4</cat><value>0.93159115</value></relativerisk><relativerisk><age>85</age><sex>0</sex><cat>5</cat><value>1.174905</value></relativerisk><relativerisk><age>85</age><sex>0</sex><cat>6</cat><value>1.6340071</value></relativerisk><relativerisk><age>85</age><sex>0</sex><cat>7</cat><value>2.6683416</value></relativerisk><relativerisk><age>85</age><sex>1</sex><cat>0</cat><value>0.9566654</value></relativerisk><relativerisk><age>85</age><sex>1</sex><cat>1</cat><value>1.2420555</value></relativerisk><relativerisk><age>85</age><sex>1</sex><cat>2</cat><value>1.7634933</value></relativerisk><relativerisk><age>85</age><sex>1</sex><cat>3</cat><value>3.0368326</value></relativerisk><relativerisk><age>85</age><sex>1</sex><cat>4</cat><value>0.93899626</value></relativerisk><relativerisk><age>85</age><sex>1</sex><cat>5</cat><value>1.1937556</value></relativerisk><relativerisk><age>85</age><sex>1</sex><cat>6</cat><value>1.6455017</value></relativerisk><relativerisk><age>85</age><sex>1</sex><cat>7</cat><value>2.69948</value></relativerisk><relativerisk><age>86</age><sex>0</sex><cat>0</cat><value>0.94482464</value></relativerisk><relativerisk><age>86</age><sex>0</sex><cat>1</cat><value>1.215848</value></relativerisk><relativerisk><age>86</age><sex>0</sex><cat>2</cat><value>1.753351</value></relativerisk><relativerisk><age>86</age><sex>0</sex><cat>3</cat><value>3.0507061</value></relativerisk><relativerisk><age>86</age><sex>0</sex><cat>4</cat><value>0.92893046</value></relativerisk><relativerisk><age>86</age><sex>0</sex><cat>5</cat><value>1.1707792</value></relativerisk><relativerisk><age>86</age><sex>0</sex><cat>6</cat><value>1.6333619</value></relativerisk><relativerisk><age>86</age><sex>0</sex><cat>7</cat><value>2.6867425</value></relativerisk><relativerisk><age>86</age><sex>1</sex><cat>0</cat><value>0.9557277</value></relativerisk><relativerisk><age>86</age><sex>1</sex><cat>1</cat><value>1.2400507</value></relativerisk><relativerisk><age>86</age><sex>1</sex><cat>2</cat><value>1.763567</value></relativerisk><relativerisk><age>86</age><sex>1</sex><cat>3</cat><value>3.0519862</value></relativerisk><relativerisk><age>86</age><sex>1</sex><cat>4</cat><value>0.9380266</value></relativerisk><relativerisk><age>86</age><sex>1</sex><cat>5</cat><value>1.1919503</value></relativerisk><relativerisk><age>86</age><sex>1</sex><cat>6</cat><value>1.6455393</value></relativerisk><relativerisk><age>86</age><sex>1</sex><cat>7</cat><value>2.7121286</value></relativerisk><relativerisk><age>87</age><sex>0</sex><cat>0</cat><value>0.9422731</value></relativerisk><relativerisk><age>87</age><sex>0</sex><cat>1</cat><value>1.2119526</value></relativerisk><relativerisk><age>87</age><sex>0</sex><cat>2</cat><value>1.7538347</value></relativerisk><relativerisk><age>87</age><sex>0</sex><cat>3</cat><value>3.0750175</value></relativerisk><relativerisk><age>87</age><sex>0</sex><cat>4</cat><value>0.92648137</value></relativerisk><relativerisk><age>87</age><sex>0</sex><cat>5</cat><value>1.1671456</value></relativerisk><relativerisk><age>87</age><sex>0</sex><cat>6</cat><value>1.6335609</value></relativerisk><relativerisk><age>87</age><sex>0</sex><cat>7</cat><value>2.7076473</value></relativerisk><relativerisk><age>87</age><sex>1</sex><cat>0</cat><value>0.95469856</value></relativerisk><relativerisk><age>87</age><sex>1</sex><cat>1</cat><value>1.2380747</value></relativerisk><relativerisk><age>87</age><sex>1</sex><cat>2</cat><value>1.7628365</value></relativerisk><relativerisk><age>87</age><sex>1</sex><cat>3</cat><value>3.0610614</value></relativerisk><relativerisk><age>87</age><sex>1</sex><cat>4</cat><value>0.9371631</value></relativerisk><relativerisk><age>87</age><sex>1</sex><cat>5</cat><value>1.1901493</value></relativerisk><relativerisk><age>87</age><sex>1</sex><cat>6</cat><value>1.6449165</value></relativerisk><relativerisk><age>87</age><sex>1</sex><cat>7</cat><value>2.7196963</value></relativerisk><relativerisk><age>88</age><sex>0</sex><cat>0</cat><value>0.93916905</value></relativerisk><relativerisk><age>88</age><sex>0</sex><cat>1</cat><value>1.2075443</value></relativerisk><relativerisk><age>88</age><sex>0</sex><cat>2</cat><value>1.752292</value></relativerisk><relativerisk><age>88</age><sex>0</sex><cat>3</cat><value>3.095451</value></relativerisk><relativerisk><age>88</age><sex>0</sex><cat>4</cat><value>0.923526</value></relativerisk><relativerisk><age>88</age><sex>0</sex><cat>5</cat><value>1.1630418</value></relativerisk><relativerisk><age>88</age><sex>0</sex><cat>6</cat><value>1.632374</value></relativerisk><relativerisk><age>88</age><sex>0</sex><cat>7</cat><value>2.7246318</value></relativerisk><relativerisk><age>88</age><sex>1</sex><cat>0</cat><value>0.9525946</value></relativerisk><relativerisk><age>88</age><sex>1</sex><cat>1</cat><value>1.2352973</value></relativerisk><relativerisk><age>88</age><sex>1</sex><cat>2</cat><value>1.7615197</value></relativerisk><relativerisk><age>88</age><sex>1</sex><cat>3</cat><value>3.0683246</value></relativerisk><relativerisk><age>88</age><sex>1</sex><cat>4</cat><value>0.9352284</value></relativerisk><relativerisk><age>88</age><sex>1</sex><cat>5</cat><value>1.18765</value></relativerisk><relativerisk><age>88</age><sex>1</sex><cat>6</cat><value>1.6437246</value></relativerisk><relativerisk><age>88</age><sex>1</sex><cat>7</cat><value>2.7259843</value></relativerisk><relativerisk><age>89</age><sex>0</sex><cat>0</cat><value>0.9361139</value></relativerisk><relativerisk><age>89</age><sex>0</sex><cat>1</cat><value>1.2028067</value></relativerisk><relativerisk><age>89</age><sex>0</sex><cat>2</cat><value>1.7512747</value></relativerisk><relativerisk><age>89</age><sex>0</sex><cat>3</cat><value>3.1320202</value></relativerisk><relativerisk><age>89</age><sex>0</sex><cat>4</cat><value>0.9206199</value></relativerisk><relativerisk><age>89</age><sex>0</sex><cat>5</cat><value>1.1587561</value></relativerisk><relativerisk><age>89</age><sex>0</sex><cat>6</cat><value>1.6312023</value></relativerisk><relativerisk><age>89</age><sex>0</sex><cat>7</cat><value>2.7548046</value></relativerisk><relativerisk><age>89</age><sex>1</sex><cat>0</cat><value>0.9511315</value></relativerisk><relativerisk><age>89</age><sex>1</sex><cat>1</cat><value>1.2327065</value></relativerisk><relativerisk><age>89</age><sex>1</sex><cat>2</cat><value>1.7617636</value></relativerisk><relativerisk><age>89</age><sex>1</sex><cat>3</cat><value>3.0846155</value></relativerisk><relativerisk><age>89</age><sex>1</sex><cat>4</cat><value>0.9337722</value></relativerisk><relativerisk><age>89</age><sex>1</sex><cat>5</cat><value>1.1853306</value></relativerisk><relativerisk><age>89</age><sex>1</sex><cat>6</cat><value>1.6438314</value></relativerisk><relativerisk><age>89</age><sex>1</sex><cat>7</cat><value>2.7395945</value></relativerisk><relativerisk><age>90</age><sex>0</sex><cat>0</cat><value>0.9323265</value></relativerisk><relativerisk><age>90</age><sex>0</sex><cat>1</cat><value>1.1988969</value></relativerisk><relativerisk><age>90</age><sex>0</sex><cat>2</cat><value>1.752421</value></relativerisk><relativerisk><age>90</age><sex>0</sex><cat>3</cat><value>3.165343</value></relativerisk><relativerisk><age>90</age><sex>0</sex><cat>4</cat><value>0.91707814</value></relativerisk><relativerisk><age>90</age><sex>0</sex><cat>5</cat><value>1.1550561</value></relativerisk><relativerisk><age>90</age><sex>0</sex><cat>6</cat><value>1.6322203</value></relativerisk><relativerisk><age>90</age><sex>0</sex><cat>7</cat><value>2.7830548</value></relativerisk><relativerisk><age>90</age><sex>1</sex><cat>0</cat><value>0.95015436</value></relativerisk><relativerisk><age>90</age><sex>1</sex><cat>1</cat><value>1.230196</value></relativerisk><relativerisk><age>90</age><sex>1</sex><cat>2</cat><value>1.7626925</value></relativerisk><relativerisk><age>90</age><sex>1</sex><cat>3</cat><value>3.1064796</value></relativerisk><relativerisk><age>90</age><sex>1</sex><cat>4</cat><value>0.93282866</value></relativerisk><relativerisk><age>90</age><sex>1</sex><cat>5</cat><value>1.1830347</value></relativerisk><relativerisk><age>90</age><sex>1</sex><cat>6</cat><value>1.6447878</value></relativerisk><relativerisk><age>90</age><sex>1</sex><cat>7</cat><value>2.7570097</value></relativerisk><relativerisk><age>91</age><sex>0</sex><cat>0</cat><value>0.92878217</value></relativerisk><relativerisk><age>91</age><sex>0</sex><cat>1</cat><value>1.1953816</value></relativerisk><relativerisk><age>91</age><sex>0</sex><cat>2</cat><value>1.7541084</value></relativerisk><relativerisk><age>91</age><sex>0</sex><cat>3</cat><value>3.2081552</value></relativerisk><relativerisk><age>91</age><sex>0</sex><cat>4</cat><value>0.91373533</value></relativerisk><relativerisk><age>91</age><sex>0</sex><cat>5</cat><value>1.1517978</value></relativerisk><relativerisk><age>91</age><sex>0</sex><cat>6</cat><value>1.6336988</value></relativerisk><relativerisk><age>91</age><sex>0</sex><cat>7</cat><value>2.8178813</value></relativerisk><relativerisk><age>91</age><sex>1</sex><cat>0</cat><value>0.9487554</value></relativerisk><relativerisk><age>91</age><sex>1</sex><cat>1</cat><value>1.2274462</value></relativerisk><relativerisk><age>91</age><sex>1</sex><cat>2</cat><value>1.7615998</value></relativerisk><relativerisk><age>91</age><sex>1</sex><cat>3</cat><value>3.1172209</value></relativerisk><relativerisk><age>91</age><sex>1</sex><cat>4</cat><value>0.93159956</value></relativerisk><relativerisk><age>91</age><sex>1</sex><cat>5</cat><value>1.1804872</value></relativerisk><relativerisk><age>91</age><sex>1</sex><cat>6</cat><value>1.6439213</value></relativerisk><relativerisk><age>91</age><sex>1</sex><cat>7</cat><value>2.765997</value></relativerisk><relativerisk><age>92</age><sex>0</sex><cat>0</cat><value>0.9252058</value></relativerisk><relativerisk><age>92</age><sex>0</sex><cat>1</cat><value>1.1920154</value></relativerisk><relativerisk><age>92</age><sex>0</sex><cat>2</cat><value>1.7517921</value></relativerisk><relativerisk><age>92</age><sex>0</sex><cat>3</cat><value>3.2334478</value></relativerisk><relativerisk><age>92</age><sex>0</sex><cat>4</cat><value>0.91035306</value></relativerisk><relativerisk><age>92</age><sex>0</sex><cat>5</cat><value>1.1486858</value></relativerisk><relativerisk><age>92</age><sex>0</sex><cat>6</cat><value>1.6315446</value></relativerisk><relativerisk><age>92</age><sex>0</sex><cat>7</cat><value>2.8399732</value></relativerisk><relativerisk><age>92</age><sex>1</sex><cat>0</cat><value>0.94721</value></relativerisk><relativerisk><age>92</age><sex>1</sex><cat>1</cat><value>1.2246357</value></relativerisk><relativerisk><age>92</age><sex>1</sex><cat>2</cat><value>1.7594398</value></relativerisk><relativerisk><age>92</age><sex>1</sex><cat>3</cat><value>3.1216867</value></relativerisk><relativerisk><age>92</age><sex>1</sex><cat>4</cat><value>0.93014944</value></relativerisk><relativerisk><age>92</age><sex>1</sex><cat>5</cat><value>1.1779549</value></relativerisk><relativerisk><age>92</age><sex>1</sex><cat>6</cat><value>1.6419481</value></relativerisk><relativerisk><age>92</age><sex>1</sex><cat>7</cat><value>2.7700925</value></relativerisk><relativerisk><age>93</age><sex>0</sex><cat>0</cat><value>0.9209444</value></relativerisk><relativerisk><age>93</age><sex>0</sex><cat>1</cat><value>1.1886139</value></relativerisk><relativerisk><age>93</age><sex>0</sex><cat>2</cat><value>1.7551225</value></relativerisk><relativerisk><age>93</age><sex>0</sex><cat>3</cat><value>3.2906635</value></relativerisk><relativerisk><age>93</age><sex>0</sex><cat>4</cat><value>0.9063922</value></relativerisk><relativerisk><age>93</age><sex>0</sex><cat>5</cat><value>1.145535</value></relativerisk><relativerisk><age>93</age><sex>0</sex><cat>6</cat><value>1.6345766</value></relativerisk><relativerisk><age>93</age><sex>0</sex><cat>7</cat><value>2.8858848</value></relativerisk><relativerisk><age>93</age><sex>1</sex><cat>0</cat><value>0.9452039</value></relativerisk><relativerisk><age>93</age><sex>1</sex><cat>1</cat><value>1.2212445</value></relativerisk><relativerisk><age>93</age><sex>1</sex><cat>2</cat><value>1.7614838</value></relativerisk><relativerisk><age>93</age><sex>1</sex><cat>3</cat><value>3.153293</value></relativerisk><relativerisk><age>93</age><sex>1</sex><cat>4</cat><value>0.9282606</value></relativerisk><relativerisk><age>93</age><sex>1</sex><cat>5</cat><value>1.1748986</value></relativerisk><relativerisk><age>93</age><sex>1</sex><cat>6</cat><value>1.6437517</value></relativerisk><relativerisk><age>93</age><sex>1</sex><cat>7</cat><value>2.795517</value></relativerisk><relativerisk><age>94</age><sex>0</sex><cat>0</cat><value>0.91688234</value></relativerisk><relativerisk><age>94</age><sex>0</sex><cat>1</cat><value>1.1856246</value></relativerisk><relativerisk><age>94</age><sex>0</sex><cat>2</cat><value>1.7526269</value></relativerisk><relativerisk><age>94</age><sex>0</sex><cat>3</cat><value>3.3187087</value></relativerisk><relativerisk><age>94</age><sex>0</sex><cat>4</cat><value>0.9026149</value></relativerisk><relativerisk><age>94</age><sex>0</sex><cat>5</cat><value>1.1427537</value></relativerisk><relativerisk><age>94</age><sex>0</sex><cat>6</cat><value>1.6324152</value></relativerisk><relativerisk><age>94</age><sex>0</sex><cat>7</cat><value>2.9098845</value></relativerisk><relativerisk><age>94</age><sex>1</sex><cat>0</cat><value>0.943288</value></relativerisk><relativerisk><age>94</age><sex>1</sex><cat>1</cat><value>1.2174946</value></relativerisk><relativerisk><age>94</age><sex>1</sex><cat>2</cat><value>1.757638</value></relativerisk><relativerisk><age>94</age><sex>1</sex><cat>3</cat><value>3.1581361</value></relativerisk><relativerisk><age>94</age><sex>1</sex><cat>4</cat><value>0.9265186</value></relativerisk><relativerisk><age>94</age><sex>1</sex><cat>5</cat><value>1.1715193</value></relativerisk><relativerisk><age>94</age><sex>1</sex><cat>6</cat><value>1.6402678</value></relativerisk><relativerisk><age>94</age><sex>1</sex><cat>7</cat><value>2.800199</value></relativerisk><relativerisk><age>95</age><sex>0</sex><cat>0</cat><value>0.9126877</value></relativerisk><relativerisk><age>95</age><sex>0</sex><cat>1</cat><value>1.1828622</value></relativerisk><relativerisk><age>95</age><sex>0</sex><cat>2</cat><value>1.7532011</value></relativerisk><relativerisk><age>95</age><sex>0</sex><cat>3</cat><value>3.3702424</value></relativerisk><relativerisk><age>95</age><sex>0</sex><cat>4</cat><value>0.8987131</value></relativerisk><relativerisk><age>95</age><sex>0</sex><cat>5</cat><value>1.140177</value></relativerisk><relativerisk><age>95</age><sex>0</sex><cat>6</cat><value>1.632907</value></relativerisk><relativerisk><age>95</age><sex>0</sex><cat>7</cat><value>2.9525604</value></relativerisk><relativerisk><age>95</age><sex>1</sex><cat>0</cat><value>0.9418267</value></relativerisk><relativerisk><age>95</age><sex>1</sex><cat>1</cat><value>1.213764</value></relativerisk><relativerisk><age>95</age><sex>1</sex><cat>2</cat><value>1.7569091</value></relativerisk><relativerisk><age>95</age><sex>1</sex><cat>3</cat><value>3.1870904</value></relativerisk><relativerisk><age>95</age><sex>1</sex><cat>4</cat><value>0.9251555</value></relativerisk><relativerisk><age>95</age><sex>1</sex><cat>5</cat><value>1.1681845</value></relativerisk><relativerisk><age>95</age><sex>1</sex><cat>6</cat><value>1.6396749</value></relativerisk><relativerisk><age>95</age><sex>1</sex><cat>7</cat><value>2.8232472</value></relativerisk></relrisksfromriskfactor_categorical4p>
