# Supplementary material for: Identification of differences in health impact modelling of salt reduction
Source: PLoS One. 2017 Nov 28;12(11):e0186760. doi: 10.1371/journal.pone.0186760 (PMC5705127; doi:10.1371/journal.pone.0186760)
Supplement: S7 Data — (ZIP) [file pone.0186760.s007.zip › Similar to CHD policy model/Simulations/Coxson_SBP/parameters/relativeRisk_1_0_IHD.xml]

<?xml version="1.0" encoding="UTF-8" standalone="no"?><relrisksfromriskfactor_categorical4p><relativerisk><age>0</age><sex>0</sex><cat>0</cat><value>0.9136808</value></relativerisk><relativerisk><age>0</age><sex>0</sex><cat>1</cat><value>1.3159214</value></relativerisk><relativerisk><age>0</age><sex>0</sex><cat>2</cat><value>2.5215235</value></relativerisk><relativerisk><age>0</age><sex>0</sex><cat>3</cat><value>4.8978806</value></relativerisk><relativerisk><age>0</age><sex>0</sex><cat>4</cat><value>0.88639027</value></relativerisk><relativerisk><age>0</age><sex>0</sex><cat>5</cat><value>1.2339513</value></relativerisk><relativerisk><age>0</age><sex>0</sex><cat>6</cat><value>2.1993754</value></relativerisk><relativerisk><age>0</age><sex>0</sex><cat>7</cat><value>3.7502766</value></relativerisk><relativerisk><age>0</age><sex>1</sex><cat>0</cat><value>0.7371435</value></relativerisk><relativerisk><age>0</age><sex>1</sex><cat>1</cat><value>1.251826</value></relativerisk><relativerisk><age>0</age><sex>1</sex><cat>2</cat><value>2.7060058</value></relativerisk><relativerisk><age>0</age><sex>1</sex><cat>3</cat><value>4.8335156</value></relativerisk><relativerisk><age>0</age><sex>1</sex><cat>4</cat><value>0.72397816</value></relativerisk><relativerisk><age>0</age><sex>1</sex><cat>5</cat><value>1.1760926</value></relativerisk><relativerisk><age>0</age><sex>1</sex><cat>6</cat><value>2.3963313</value></relativerisk><relativerisk><age>0</age><sex>1</sex><cat>7</cat><value>3.9229834</value></relativerisk><relativerisk><age>1</age><sex>0</sex><cat>0</cat><value>0.9136808</value></relativerisk><relativerisk><age>1</age><sex>0</sex><cat>1</cat><value>1.3159214</value></relativerisk><relativerisk><age>1</age><sex>0</sex><cat>2</cat><value>2.5215235</value></relativerisk><relativerisk><age>1</age><sex>0</sex><cat>3</cat><value>4.8978806</value></relativerisk><relativerisk><age>1</age><sex>0</sex><cat>4</cat><value>0.88639027</value></relativerisk><relativerisk><age>1</age><sex>0</sex><cat>5</cat><value>1.2339513</value></relativerisk><relativerisk><age>1</age><sex>0</sex><cat>6</cat><value>2.1993754</value></relativerisk><relativerisk><age>1</age><sex>0</sex><cat>7</cat><value>3.7502766</value></relativerisk><relativerisk><age>1</age><sex>1</sex><cat>0</cat><value>0.7371435</value></relativerisk><relativerisk><age>1</age><sex>1</sex><cat>1</cat><value>1.251826</value></relativerisk><relativerisk><age>1</age><sex>1</sex><cat>2</cat><value>2.7060058</value></relativerisk><relativerisk><age>1</age><sex>1</sex><cat>3</cat><value>4.8335156</value></relativerisk><relativerisk><age>1</age><sex>1</sex><cat>4</cat><value>0.72397816</value></relativerisk><relativerisk><age>1</age><sex>1</sex><cat>5</cat><value>1.1760926</value></relativerisk><relativerisk><age>1</age><sex>1</sex><cat>6</cat><value>2.3963313</value></relativerisk><relativerisk><age>1</age><sex>1</sex><cat>7</cat><value>3.9229834</value></relativerisk><relativerisk><age>2</age><sex>0</sex><cat>0</cat><value>0.9136808</value></relativerisk><relativerisk><age>2</age><sex>0</sex><cat>1</cat><value>1.3159214</value></relativerisk><relativerisk><age>2</age><sex>0</sex><cat>2</cat><value>2.5215235</value></relativerisk><relativerisk><age>2</age><sex>0</sex><cat>3</cat><value>4.8978806</value></relativerisk><relativerisk><age>2</age><sex>0</sex><cat>4</cat><value>0.88639027</value></relativerisk><relativerisk><age>2</age><sex>0</sex><cat>5</cat><value>1.2339513</value></relativerisk><relativerisk><age>2</age><sex>0</sex><cat>6</cat><value>2.1993754</value></relativerisk><relativerisk><age>2</age><sex>0</sex><cat>7</cat><value>3.7502766</value></relativerisk><relativerisk><age>2</age><sex>1</sex><cat>0</cat><value>0.7371435</value></relativerisk><relativerisk><age>2</age><sex>1</sex><cat>1</cat><value>1.251826</value></relativerisk><relativerisk><age>2</age><sex>1</sex><cat>2</cat><value>2.7060058</value></relativerisk><relativerisk><age>2</age><sex>1</sex><cat>3</cat><value>4.8335156</value></relativerisk><relativerisk><age>2</age><sex>1</sex><cat>4</cat><value>0.72397816</value></relativerisk><relativerisk><age>2</age><sex>1</sex><cat>5</cat><value>1.1760926</value></relativerisk><relativerisk><age>2</age><sex>1</sex><cat>6</cat><value>2.3963313</value></relativerisk><relativerisk><age>2</age><sex>1</sex><cat>7</cat><value>3.9229834</value></relativerisk><relativerisk><age>3</age><sex>0</sex><cat>0</cat><value>0.9136808</value></relativerisk><relativerisk><age>3</age><sex>0</sex><cat>1</cat><value>1.3159214</value></relativerisk><relativerisk><age>3</age><sex>0</sex><cat>2</cat><value>2.5215235</value></relativerisk><relativerisk><age>3</age><sex>0</sex><cat>3</cat><value>4.8978806</value></relativerisk><relativerisk><age>3</age><sex>0</sex><cat>4</cat><value>0.88639027</value></relativerisk><relativerisk><age>3</age><sex>0</sex><cat>5</cat><value>1.2339513</value></relativerisk><relativerisk><age>3</age><sex>0</sex><cat>6</cat><value>2.1993754</value></relativerisk><relativerisk><age>3</age><sex>0</sex><cat>7</cat><value>3.7502766</value></relativerisk><relativerisk><age>3</age><sex>1</sex><cat>0</cat><value>0.7371435</value></relativerisk><relativerisk><age>3</age><sex>1</sex><cat>1</cat><value>1.251826</value></relativerisk><relativerisk><age>3</age><sex>1</sex><cat>2</cat><value>2.7060058</value></relativerisk><relativerisk><age>3</age><sex>1</sex><cat>3</cat><value>4.8335156</value></relativerisk><relativerisk><age>3</age><sex>1</sex><cat>4</cat><value>0.72397816</value></relativerisk><relativerisk><age>3</age><sex>1</sex><cat>5</cat><value>1.1760926</value></relativerisk><relativerisk><age>3</age><sex>1</sex><cat>6</cat><value>2.3963313</value></relativerisk><relativerisk><age>3</age><sex>1</sex><cat>7</cat><value>3.9229834</value></relativerisk><relativerisk><age>4</age><sex>0</sex><cat>0</cat><value>0.9136808</value></relativerisk><relativerisk><age>4</age><sex>0</sex><cat>1</cat><value>1.3159214</value></relativerisk><relativerisk><age>4</age><sex>0</sex><cat>2</cat><value>2.5215235</value></relativerisk><relativerisk><age>4</age><sex>0</sex><cat>3</cat><value>4.8978806</value></relativerisk><relativerisk><age>4</age><sex>0</sex><cat>4</cat><value>0.88639027</value></relativerisk><relativerisk><age>4</age><sex>0</sex><cat>5</cat><value>1.2339513</value></relativerisk><relativerisk><age>4</age><sex>0</sex><cat>6</cat><value>2.1993754</value></relativerisk><relativerisk><age>4</age><sex>0</sex><cat>7</cat><value>3.7502766</value></relativerisk><relativerisk><age>4</age><sex>1</sex><cat>0</cat><value>0.7371435</value></relativerisk><relativerisk><age>4</age><sex>1</sex><cat>1</cat><value>1.251826</value></relativerisk><relativerisk><age>4</age><sex>1</sex><cat>2</cat><value>2.7060058</value></relativerisk><relativerisk><age>4</age><sex>1</sex><cat>3</cat><value>4.8335156</value></relativerisk><relativerisk><age>4</age><sex>1</sex><cat>4</cat><value>0.72397816</value></relativerisk><relativerisk><age>4</age><sex>1</sex><cat>5</cat><value>1.1760926</value></relativerisk><relativerisk><age>4</age><sex>1</sex><cat>6</cat><value>2.3963313</value></relativerisk><relativerisk><age>4</age><sex>1</sex><cat>7</cat><value>3.9229834</value></relativerisk><relativerisk><age>5</age><sex>0</sex><cat>0</cat><value>0.9136808</value></relativerisk><relativerisk><age>5</age><sex>0</sex><cat>1</cat><value>1.3159214</value></relativerisk><relativerisk><age>5</age><sex>0</sex><cat>2</cat><value>2.5215235</value></relativerisk><relativerisk><age>5</age><sex>0</sex><cat>3</cat><value>4.8978806</value></relativerisk><relativerisk><age>5</age><sex>0</sex><cat>4</cat><value>0.88639027</value></relativerisk><relativerisk><age>5</age><sex>0</sex><cat>5</cat><value>1.2339513</value></relativerisk><relativerisk><age>5</age><sex>0</sex><cat>6</cat><value>2.1993754</value></relativerisk><relativerisk><age>5</age><sex>0</sex><cat>7</cat><value>3.7502766</value></relativerisk><relativerisk><age>5</age><sex>1</sex><cat>0</cat><value>0.7371435</value></relativerisk><relativerisk><age>5</age><sex>1</sex><cat>1</cat><value>1.251826</value></relativerisk><relativerisk><age>5</age><sex>1</sex><cat>2</cat><value>2.7060058</value></relativerisk><relativerisk><age>5</age><sex>1</sex><cat>3</cat><value>4.8335156</value></relativerisk><relativerisk><age>5</age><sex>1</sex><cat>4</cat><value>0.72397816</value></relativerisk><relativerisk><age>5</age><sex>1</sex><cat>5</cat><value>1.1760926</value></relativerisk><relativerisk><age>5</age><sex>1</sex><cat>6</cat><value>2.3963313</value></relativerisk><relativerisk><age>5</age><sex>1</sex><cat>7</cat><value>3.9229834</value></relativerisk><relativerisk><age>6</age><sex>0</sex><cat>0</cat><value>0.9136808</value></relativerisk><relativerisk><age>6</age><sex>0</sex><cat>1</cat><value>1.3159214</value></relativerisk><relativerisk><age>6</age><sex>0</sex><cat>2</cat><value>2.5215235</value></relativerisk><relativerisk><age>6</age><sex>0</sex><cat>3</cat><value>4.8978806</value></relativerisk><relativerisk><age>6</age><sex>0</sex><cat>4</cat><value>0.88639027</value></relativerisk><relativerisk><age>6</age><sex>0</sex><cat>5</cat><value>1.2339513</value></relativerisk><relativerisk><age>6</age><sex>0</sex><cat>6</cat><value>2.1993754</value></relativerisk><relativerisk><age>6</age><sex>0</sex><cat>7</cat><value>3.7502766</value></relativerisk><relativerisk><age>6</age><sex>1</sex><cat>0</cat><value>0.7371435</value></relativerisk><relativerisk><age>6</age><sex>1</sex><cat>1</cat><value>1.251826</value></relativerisk><relativerisk><age>6</age><sex>1</sex><cat>2</cat><value>2.7060058</value></relativerisk><relativerisk><age>6</age><sex>1</sex><cat>3</cat><value>4.8335156</value></relativerisk><relativerisk><age>6</age><sex>1</sex><cat>4</cat><value>0.72397816</value></relativerisk><relativerisk><age>6</age><sex>1</sex><cat>5</cat><value>1.1760926</value></relativerisk><relativerisk><age>6</age><sex>1</sex><cat>6</cat><value>2.3963313</value></relativerisk><relativerisk><age>6</age><sex>1</sex><cat>7</cat><value>3.9229834</value></relativerisk><relativerisk><age>7</age><sex>0</sex><cat>0</cat><value>0.9136808</value></relativerisk><relativerisk><age>7</age><sex>0</sex><cat>1</cat><value>1.3159214</value></relativerisk><relativerisk><age>7</age><sex>0</sex><cat>2</cat><value>2.5215235</value></relativerisk><relativerisk><age>7</age><sex>0</sex><cat>3</cat><value>4.8978806</value></relativerisk><relativerisk><age>7</age><sex>0</sex><cat>4</cat><value>0.88639027</value></relativerisk><relativerisk><age>7</age><sex>0</sex><cat>5</cat><value>1.2339513</value></relativerisk><relativerisk><age>7</age><sex>0</sex><cat>6</cat><value>2.1993754</value></relativerisk><relativerisk><age>7</age><sex>0</sex><cat>7</cat><value>3.7502766</value></relativerisk><relativerisk><age>7</age><sex>1</sex><cat>0</cat><value>0.7371435</value></relativerisk><relativerisk><age>7</age><sex>1</sex><cat>1</cat><value>1.251826</value></relativerisk><relativerisk><age>7</age><sex>1</sex><cat>2</cat><value>2.7060058</value></relativerisk><relativerisk><age>7</age><sex>1</sex><cat>3</cat><value>4.8335156</value></relativerisk><relativerisk><age>7</age><sex>1</sex><cat>4</cat><value>0.72397816</value></relativerisk><relativerisk><age>7</age><sex>1</sex><cat>5</cat><value>1.1760926</value></relativerisk><relativerisk><age>7</age><sex>1</sex><cat>6</cat><value>2.3963313</value></relativerisk><relativerisk><age>7</age><sex>1</sex><cat>7</cat><value>3.9229834</value></relativerisk><relativerisk><age>8</age><sex>0</sex><cat>0</cat><value>0.9136808</value></relativerisk><relativerisk><age>8</age><sex>0</sex><cat>1</cat><value>1.3159214</value></relativerisk><relativerisk><age>8</age><sex>0</sex><cat>2</cat><value>2.5215235</value></relativerisk><relativerisk><age>8</age><sex>0</sex><cat>3</cat><value>4.8978806</value></relativerisk><relativerisk><age>8</age><sex>0</sex><cat>4</cat><value>0.88639027</value></relativerisk><relativerisk><age>8</age><sex>0</sex><cat>5</cat><value>1.2339513</value></relativerisk><relativerisk><age>8</age><sex>0</sex><cat>6</cat><value>2.1993754</value></relativerisk><relativerisk><age>8</age><sex>0</sex><cat>7</cat><value>3.7502766</value></relativerisk><relativerisk><age>8</age><sex>1</sex><cat>0</cat><value>0.7371435</value></relativerisk><relativerisk><age>8</age><sex>1</sex><cat>1</cat><value>1.251826</value></relativerisk><relativerisk><age>8</age><sex>1</sex><cat>2</cat><value>2.7060058</value></relativerisk><relativerisk><age>8</age><sex>1</sex><cat>3</cat><value>4.8335156</value></relativerisk><relativerisk><age>8</age><sex>1</sex><cat>4</cat><value>0.72397816</value></relativerisk><relativerisk><age>8</age><sex>1</sex><cat>5</cat><value>1.1760926</value></relativerisk><relativerisk><age>8</age><sex>1</sex><cat>6</cat><value>2.3963313</value></relativerisk><relativerisk><age>8</age><sex>1</sex><cat>7</cat><value>3.9229834</value></relativerisk><relativerisk><age>9</age><sex>0</sex><cat>0</cat><value>0.9136808</value></relativerisk><relativerisk><age>9</age><sex>0</sex><cat>1</cat><value>1.3159214</value></relativerisk><relativerisk><age>9</age><sex>0</sex><cat>2</cat><value>2.5215235</value></relativerisk><relativerisk><age>9</age><sex>0</sex><cat>3</cat><value>4.8978806</value></relativerisk><relativerisk><age>9</age><sex>0</sex><cat>4</cat><value>0.88639027</value></relativerisk><relativerisk><age>9</age><sex>0</sex><cat>5</cat><value>1.2339513</value></relativerisk><relativerisk><age>9</age><sex>0</sex><cat>6</cat><value>2.1993754</value></relativerisk><relativerisk><age>9</age><sex>0</sex><cat>7</cat><value>3.7502766</value></relativerisk><relativerisk><age>9</age><sex>1</sex><cat>0</cat><value>0.7371435</value></relativerisk><relativerisk><age>9</age><sex>1</sex><cat>1</cat><value>1.251826</value></relativerisk><relativerisk><age>9</age><sex>1</sex><cat>2</cat><value>2.7060058</value></relativerisk><relativerisk><age>9</age><sex>1</sex><cat>3</cat><value>4.8335156</value></relativerisk><relativerisk><age>9</age><sex>1</sex><cat>4</cat><value>0.72397816</value></relativerisk><relativerisk><age>9</age><sex>1</sex><cat>5</cat><value>1.1760926</value></relativerisk><relativerisk><age>9</age><sex>1</sex><cat>6</cat><value>2.3963313</value></relativerisk><relativerisk><age>9</age><sex>1</sex><cat>7</cat><value>3.9229834</value></relativerisk><relativerisk><age>10</age><sex>0</sex><cat>0</cat><value>0.9136808</value></relativerisk><relativerisk><age>10</age><sex>0</sex><cat>1</cat><value>1.3159214</value></relativerisk><relativerisk><age>10</age><sex>0</sex><cat>2</cat><value>2.5215235</value></relativerisk><relativerisk><age>10</age><sex>0</sex><cat>3</cat><value>4.8978806</value></relativerisk><relativerisk><age>10</age><sex>0</sex><cat>4</cat><value>0.88639027</value></relativerisk><relativerisk><age>10</age><sex>0</sex><cat>5</cat><value>1.2339513</value></relativerisk><relativerisk><age>10</age><sex>0</sex><cat>6</cat><value>2.1993754</value></relativerisk><relativerisk><age>10</age><sex>0</sex><cat>7</cat><value>3.7502766</value></relativerisk><relativerisk><age>10</age><sex>1</sex><cat>0</cat><value>0.7371435</value></relativerisk><relativerisk><age>10</age><sex>1</sex><cat>1</cat><value>1.251826</value></relativerisk><relativerisk><age>10</age><sex>1</sex><cat>2</cat><value>2.7060058</value></relativerisk><relativerisk><age>10</age><sex>1</sex><cat>3</cat><value>4.8335156</value></relativerisk><relativerisk><age>10</age><sex>1</sex><cat>4</cat><value>0.72397816</value></relativerisk><relativerisk><age>10</age><sex>1</sex><cat>5</cat><value>1.1760926</value></relativerisk><relativerisk><age>10</age><sex>1</sex><cat>6</cat><value>2.3963313</value></relativerisk><relativerisk><age>10</age><sex>1</sex><cat>7</cat><value>3.9229834</value></relativerisk><relativerisk><age>11</age><sex>0</sex><cat>0</cat><value>0.9136808</value></relativerisk><relativerisk><age>11</age><sex>0</sex><cat>1</cat><value>1.3159214</value></relativerisk><relativerisk><age>11</age><sex>0</sex><cat>2</cat><value>2.5215235</value></relativerisk><relativerisk><age>11</age><sex>0</sex><cat>3</cat><value>4.8978806</value></relativerisk><relativerisk><age>11</age><sex>0</sex><cat>4</cat><value>0.88639027</value></relativerisk><relativerisk><age>11</age><sex>0</sex><cat>5</cat><value>1.2339513</value></relativerisk><relativerisk><age>11</age><sex>0</sex><cat>6</cat><value>2.1993754</value></relativerisk><relativerisk><age>11</age><sex>0</sex><cat>7</cat><value>3.7502766</value></relativerisk><relativerisk><age>11</age><sex>1</sex><cat>0</cat><value>0.7371435</value></relativerisk><relativerisk><age>11</age><sex>1</sex><cat>1</cat><value>1.251826</value></relativerisk><relativerisk><age>11</age><sex>1</sex><cat>2</cat><value>2.7060058</value></relativerisk><relativerisk><age>11</age><sex>1</sex><cat>3</cat><value>4.8335156</value></relativerisk><relativerisk><age>11</age><sex>1</sex><cat>4</cat><value>0.72397816</value></relativerisk><relativerisk><age>11</age><sex>1</sex><cat>5</cat><value>1.1760926</value></relativerisk><relativerisk><age>11</age><sex>1</sex><cat>6</cat><value>2.3963313</value></relativerisk><relativerisk><age>11</age><sex>1</sex><cat>7</cat><value>3.9229834</value></relativerisk><relativerisk><age>12</age><sex>0</sex><cat>0</cat><value>0.9136808</value></relativerisk><relativerisk><age>12</age><sex>0</sex><cat>1</cat><value>1.3159214</value></relativerisk><relativerisk><age>12</age><sex>0</sex><cat>2</cat><value>2.5215235</value></relativerisk><relativerisk><age>12</age><sex>0</sex><cat>3</cat><value>4.8978806</value></relativerisk><relativerisk><age>12</age><sex>0</sex><cat>4</cat><value>0.88639027</value></relativerisk><relativerisk><age>12</age><sex>0</sex><cat>5</cat><value>1.2339513</value></relativerisk><relativerisk><age>12</age><sex>0</sex><cat>6</cat><value>2.1993754</value></relativerisk><relativerisk><age>12</age><sex>0</sex><cat>7</cat><value>3.7502766</value></relativerisk><relativerisk><age>12</age><sex>1</sex><cat>0</cat><value>0.7371435</value></relativerisk><relativerisk><age>12</age><sex>1</sex><cat>1</cat><value>1.251826</value></relativerisk><relativerisk><age>12</age><sex>1</sex><cat>2</cat><value>2.7060058</value></relativerisk><relativerisk><age>12</age><sex>1</sex><cat>3</cat><value>4.8335156</value></relativerisk><relativerisk><age>12</age><sex>1</sex><cat>4</cat><value>0.72397816</value></relativerisk><relativerisk><age>12</age><sex>1</sex><cat>5</cat><value>1.1760926</value></relativerisk><relativerisk><age>12</age><sex>1</sex><cat>6</cat><value>2.3963313</value></relativerisk><relativerisk><age>12</age><sex>1</sex><cat>7</cat><value>3.9229834</value></relativerisk><relativerisk><age>13</age><sex>0</sex><cat>0</cat><value>0.9136808</value></relativerisk><relativerisk><age>13</age><sex>0</sex><cat>1</cat><value>1.3159214</value></relativerisk><relativerisk><age>13</age><sex>0</sex><cat>2</cat><value>2.5215235</value></relativerisk><relativerisk><age>13</age><sex>0</sex><cat>3</cat><value>4.8978806</value></relativerisk><relativerisk><age>13</age><sex>0</sex><cat>4</cat><value>0.88639027</value></relativerisk><relativerisk><age>13</age><sex>0</sex><cat>5</cat><value>1.2339513</value></relativerisk><relativerisk><age>13</age><sex>0</sex><cat>6</cat><value>2.1993754</value></relativerisk><relativerisk><age>13</age><sex>0</sex><cat>7</cat><value>3.7502766</value></relativerisk><relativerisk><age>13</age><sex>1</sex><cat>0</cat><value>0.7371435</value></relativerisk><relativerisk><age>13</age><sex>1</sex><cat>1</cat><value>1.251826</value></relativerisk><relativerisk><age>13</age><sex>1</sex><cat>2</cat><value>2.7060058</value></relativerisk><relativerisk><age>13</age><sex>1</sex><cat>3</cat><value>4.8335156</value></relativerisk><relativerisk><age>13</age><sex>1</sex><cat>4</cat><value>0.72397816</value></relativerisk><relativerisk><age>13</age><sex>1</sex><cat>5</cat><value>1.1760926</value></relativerisk><relativerisk><age>13</age><sex>1</sex><cat>6</cat><value>2.3963313</value></relativerisk><relativerisk><age>13</age><sex>1</sex><cat>7</cat><value>3.9229834</value></relativerisk><relativerisk><age>14</age><sex>0</sex><cat>0</cat><value>0.9136808</value></relativerisk><relativerisk><age>14</age><sex>0</sex><cat>1</cat><value>1.3159214</value></relativerisk><relativerisk><age>14</age><sex>0</sex><cat>2</cat><value>2.5215235</value></relativerisk><relativerisk><age>14</age><sex>0</sex><cat>3</cat><value>4.8978806</value></relativerisk><relativerisk><age>14</age><sex>0</sex><cat>4</cat><value>0.88639027</value></relativerisk><relativerisk><age>14</age><sex>0</sex><cat>5</cat><value>1.2339513</value></relativerisk><relativerisk><age>14</age><sex>0</sex><cat>6</cat><value>2.1993754</value></relativerisk><relativerisk><age>14</age><sex>0</sex><cat>7</cat><value>3.7502766</value></relativerisk><relativerisk><age>14</age><sex>1</sex><cat>0</cat><value>0.7371435</value></relativerisk><relativerisk><age>14</age><sex>1</sex><cat>1</cat><value>1.251826</value></relativerisk><relativerisk><age>14</age><sex>1</sex><cat>2</cat><value>2.7060058</value></relativerisk><relativerisk><age>14</age><sex>1</sex><cat>3</cat><value>4.8335156</value></relativerisk><relativerisk><age>14</age><sex>1</sex><cat>4</cat><value>0.72397816</value></relativerisk><relativerisk><age>14</age><sex>1</sex><cat>5</cat><value>1.1760926</value></relativerisk><relativerisk><age>14</age><sex>1</sex><cat>6</cat><value>2.3963313</value></relativerisk><relativerisk><age>14</age><sex>1</sex><cat>7</cat><value>3.9229834</value></relativerisk><relativerisk><age>15</age><sex>0</sex><cat>0</cat><value>0.9136808</value></relativerisk><relativerisk><age>15</age><sex>0</sex><cat>1</cat><value>1.3159214</value></relativerisk><relativerisk><age>15</age><sex>0</sex><cat>2</cat><value>2.5215235</value></relativerisk><relativerisk><age>15</age><sex>0</sex><cat>3</cat><value>4.8978806</value></relativerisk><relativerisk><age>15</age><sex>0</sex><cat>4</cat><value>0.88639027</value></relativerisk><relativerisk><age>15</age><sex>0</sex><cat>5</cat><value>1.2339513</value></relativerisk><relativerisk><age>15</age><sex>0</sex><cat>6</cat><value>2.1993754</value></relativerisk><relativerisk><age>15</age><sex>0</sex><cat>7</cat><value>3.7502766</value></relativerisk><relativerisk><age>15</age><sex>1</sex><cat>0</cat><value>0.7371435</value></relativerisk><relativerisk><age>15</age><sex>1</sex><cat>1</cat><value>1.251826</value></relativerisk><relativerisk><age>15</age><sex>1</sex><cat>2</cat><value>2.7060058</value></relativerisk><relativerisk><age>15</age><sex>1</sex><cat>3</cat><value>4.8335156</value></relativerisk><relativerisk><age>15</age><sex>1</sex><cat>4</cat><value>0.72397816</value></relativerisk><relativerisk><age>15</age><sex>1</sex><cat>5</cat><value>1.1760926</value></relativerisk><relativerisk><age>15</age><sex>1</sex><cat>6</cat><value>2.3963313</value></relativerisk><relativerisk><age>15</age><sex>1</sex><cat>7</cat><value>3.9229834</value></relativerisk><relativerisk><age>16</age><sex>0</sex><cat>0</cat><value>0.9136808</value></relativerisk><relativerisk><age>16</age><sex>0</sex><cat>1</cat><value>1.3159214</value></relativerisk><relativerisk><age>16</age><sex>0</sex><cat>2</cat><value>2.5215235</value></relativerisk><relativerisk><age>16</age><sex>0</sex><cat>3</cat><value>4.8978806</value></relativerisk><relativerisk><age>16</age><sex>0</sex><cat>4</cat><value>0.88639027</value></relativerisk><relativerisk><age>16</age><sex>0</sex><cat>5</cat><value>1.2339513</value></relativerisk><relativerisk><age>16</age><sex>0</sex><cat>6</cat><value>2.1993754</value></relativerisk><relativerisk><age>16</age><sex>0</sex><cat>7</cat><value>3.7502766</value></relativerisk><relativerisk><age>16</age><sex>1</sex><cat>0</cat><value>0.7371435</value></relativerisk><relativerisk><age>16</age><sex>1</sex><cat>1</cat><value>1.251826</value></relativerisk><relativerisk><age>16</age><sex>1</sex><cat>2</cat><value>2.7060058</value></relativerisk><relativerisk><age>16</age><sex>1</sex><cat>3</cat><value>4.8335156</value></relativerisk><relativerisk><age>16</age><sex>1</sex><cat>4</cat><value>0.72397816</value></relativerisk><relativerisk><age>16</age><sex>1</sex><cat>5</cat><value>1.1760926</value></relativerisk><relativerisk><age>16</age><sex>1</sex><cat>6</cat><value>2.3963313</value></relativerisk><relativerisk><age>16</age><sex>1</sex><cat>7</cat><value>3.9229834</value></relativerisk><relativerisk><age>17</age><sex>0</sex><cat>0</cat><value>0.9136808</value></relativerisk><relativerisk><age>17</age><sex>0</sex><cat>1</cat><value>1.3159214</value></relativerisk><relativerisk><age>17</age><sex>0</sex><cat>2</cat><value>2.5215235</value></relativerisk><relativerisk><age>17</age><sex>0</sex><cat>3</cat><value>4.8978806</value></relativerisk><relativerisk><age>17</age><sex>0</sex><cat>4</cat><value>0.88639027</value></relativerisk><relativerisk><age>17</age><sex>0</sex><cat>5</cat><value>1.2339513</value></relativerisk><relativerisk><age>17</age><sex>0</sex><cat>6</cat><value>2.1993754</value></relativerisk><relativerisk><age>17</age><sex>0</sex><cat>7</cat><value>3.7502766</value></relativerisk><relativerisk><age>17</age><sex>1</sex><cat>0</cat><value>0.7371435</value></relativerisk><relativerisk><age>17</age><sex>1</sex><cat>1</cat><value>1.251826</value></relativerisk><relativerisk><age>17</age><sex>1</sex><cat>2</cat><value>2.7060058</value></relativerisk><relativerisk><age>17</age><sex>1</sex><cat>3</cat><value>4.8335156</value></relativerisk><relativerisk><age>17</age><sex>1</sex><cat>4</cat><value>0.72397816</value></relativerisk><relativerisk><age>17</age><sex>1</sex><cat>5</cat><value>1.1760926</value></relativerisk><relativerisk><age>17</age><sex>1</sex><cat>6</cat><value>2.3963313</value></relativerisk><relativerisk><age>17</age><sex>1</sex><cat>7</cat><value>3.9229834</value></relativerisk><relativerisk><age>18</age><sex>0</sex><cat>0</cat><value>0.9136808</value></relativerisk><relativerisk><age>18</age><sex>0</sex><cat>1</cat><value>1.3159214</value></relativerisk><relativerisk><age>18</age><sex>0</sex><cat>2</cat><value>2.5215235</value></relativerisk><relativerisk><age>18</age><sex>0</sex><cat>3</cat><value>4.8978806</value></relativerisk><relativerisk><age>18</age><sex>0</sex><cat>4</cat><value>0.88639027</value></relativerisk><relativerisk><age>18</age><sex>0</sex><cat>5</cat><value>1.2339513</value></relativerisk><relativerisk><age>18</age><sex>0</sex><cat>6</cat><value>2.1993754</value></relativerisk><relativerisk><age>18</age><sex>0</sex><cat>7</cat><value>3.7502766</value></relativerisk><relativerisk><age>18</age><sex>1</sex><cat>0</cat><value>0.7371435</value></relativerisk><relativerisk><age>18</age><sex>1</sex><cat>1</cat><value>1.251826</value></relativerisk><relativerisk><age>18</age><sex>1</sex><cat>2</cat><value>2.7060058</value></relativerisk><relativerisk><age>18</age><sex>1</sex><cat>3</cat><value>4.8335156</value></relativerisk><relativerisk><age>18</age><sex>1</sex><cat>4</cat><value>0.72397816</value></relativerisk><relativerisk><age>18</age><sex>1</sex><cat>5</cat><value>1.1760926</value></relativerisk><relativerisk><age>18</age><sex>1</sex><cat>6</cat><value>2.3963313</value></relativerisk><relativerisk><age>18</age><sex>1</sex><cat>7</cat><value>3.9229834</value></relativerisk><relativerisk><age>19</age><sex>0</sex><cat>0</cat><value>0.9136808</value></relativerisk><relativerisk><age>19</age><sex>0</sex><cat>1</cat><value>1.3159214</value></relativerisk><relativerisk><age>19</age><sex>0</sex><cat>2</cat><value>2.5215235</value></relativerisk><relativerisk><age>19</age><sex>0</sex><cat>3</cat><value>4.8978806</value></relativerisk><relativerisk><age>19</age><sex>0</sex><cat>4</cat><value>0.88639027</value></relativerisk><relativerisk><age>19</age><sex>0</sex><cat>5</cat><value>1.2339513</value></relativerisk><relativerisk><age>19</age><sex>0</sex><cat>6</cat><value>2.1993754</value></relativerisk><relativerisk><age>19</age><sex>0</sex><cat>7</cat><value>3.7502766</value></relativerisk><relativerisk><age>19</age><sex>1</sex><cat>0</cat><value>0.7371435</value></relativerisk><relativerisk><age>19</age><sex>1</sex><cat>1</cat><value>1.251826</value></relativerisk><relativerisk><age>19</age><sex>1</sex><cat>2</cat><value>2.7060058</value></relativerisk><relativerisk><age>19</age><sex>1</sex><cat>3</cat><value>4.8335156</value></relativerisk><relativerisk><age>19</age><sex>1</sex><cat>4</cat><value>0.72397816</value></relativerisk><relativerisk><age>19</age><sex>1</sex><cat>5</cat><value>1.1760926</value></relativerisk><relativerisk><age>19</age><sex>1</sex><cat>6</cat><value>2.3963313</value></relativerisk><relativerisk><age>19</age><sex>1</sex><cat>7</cat><value>3.9229834</value></relativerisk><relativerisk><age>20</age><sex>0</sex><cat>0</cat><value>0.9136808</value></relativerisk><relativerisk><age>20</age><sex>0</sex><cat>1</cat><value>1.3159214</value></relativerisk><relativerisk><age>20</age><sex>0</sex><cat>2</cat><value>2.5215235</value></relativerisk><relativerisk><age>20</age><sex>0</sex><cat>3</cat><value>4.8978806</value></relativerisk><relativerisk><age>20</age><sex>0</sex><cat>4</cat><value>0.88639027</value></relativerisk><relativerisk><age>20</age><sex>0</sex><cat>5</cat><value>1.2339513</value></relativerisk><relativerisk><age>20</age><sex>0</sex><cat>6</cat><value>2.1993754</value></relativerisk><relativerisk><age>20</age><sex>0</sex><cat>7</cat><value>3.7502766</value></relativerisk><relativerisk><age>20</age><sex>1</sex><cat>0</cat><value>0.7371435</value></relativerisk><relativerisk><age>20</age><sex>1</sex><cat>1</cat><value>1.251826</value></relativerisk><relativerisk><age>20</age><sex>1</sex><cat>2</cat><value>2.7060058</value></relativerisk><relativerisk><age>20</age><sex>1</sex><cat>3</cat><value>4.8335156</value></relativerisk><relativerisk><age>20</age><sex>1</sex><cat>4</cat><value>0.72397816</value></relativerisk><relativerisk><age>20</age><sex>1</sex><cat>5</cat><value>1.1760926</value></relativerisk><relativerisk><age>20</age><sex>1</sex><cat>6</cat><value>2.3963313</value></relativerisk><relativerisk><age>20</age><sex>1</sex><cat>7</cat><value>3.9229834</value></relativerisk><relativerisk><age>21</age><sex>0</sex><cat>0</cat><value>0.9136808</value></relativerisk><relativerisk><age>21</age><sex>0</sex><cat>1</cat><value>1.3159214</value></relativerisk><relativerisk><age>21</age><sex>0</sex><cat>2</cat><value>2.5215235</value></relativerisk><relativerisk><age>21</age><sex>0</sex><cat>3</cat><value>4.8978806</value></relativerisk><relativerisk><age>21</age><sex>0</sex><cat>4</cat><value>0.88639027</value></relativerisk><relativerisk><age>21</age><sex>0</sex><cat>5</cat><value>1.2339513</value></relativerisk><relativerisk><age>21</age><sex>0</sex><cat>6</cat><value>2.1993754</value></relativerisk><relativerisk><age>21</age><sex>0</sex><cat>7</cat><value>3.7502766</value></relativerisk><relativerisk><age>21</age><sex>1</sex><cat>0</cat><value>0.7371435</value></relativerisk><relativerisk><age>21</age><sex>1</sex><cat>1</cat><value>1.251826</value></relativerisk><relativerisk><age>21</age><sex>1</sex><cat>2</cat><value>2.7060058</value></relativerisk><relativerisk><age>21</age><sex>1</sex><cat>3</cat><value>4.8335156</value></relativerisk><relativerisk><age>21</age><sex>1</sex><cat>4</cat><value>0.72397816</value></relativerisk><relativerisk><age>21</age><sex>1</sex><cat>5</cat><value>1.1760926</value></relativerisk><relativerisk><age>21</age><sex>1</sex><cat>6</cat><value>2.3963313</value></relativerisk><relativerisk><age>21</age><sex>1</sex><cat>7</cat><value>3.9229834</value></relativerisk><relativerisk><age>22</age><sex>0</sex><cat>0</cat><value>0.9136808</value></relativerisk><relativerisk><age>22</age><sex>0</sex><cat>1</cat><value>1.3159214</value></relativerisk><relativerisk><age>22</age><sex>0</sex><cat>2</cat><value>2.5215235</value></relativerisk><relativerisk><age>22</age><sex>0</sex><cat>3</cat><value>4.8978806</value></relativerisk><relativerisk><age>22</age><sex>0</sex><cat>4</cat><value>0.88639027</value></relativerisk><relativerisk><age>22</age><sex>0</sex><cat>5</cat><value>1.2339513</value></relativerisk><relativerisk><age>22</age><sex>0</sex><cat>6</cat><value>2.1993754</value></relativerisk><relativerisk><age>22</age><sex>0</sex><cat>7</cat><value>3.7502766</value></relativerisk><relativerisk><age>22</age><sex>1</sex><cat>0</cat><value>0.7371435</value></relativerisk><relativerisk><age>22</age><sex>1</sex><cat>1</cat><value>1.251826</value></relativerisk><relativerisk><age>22</age><sex>1</sex><cat>2</cat><value>2.7060058</value></relativerisk><relativerisk><age>22</age><sex>1</sex><cat>3</cat><value>4.8335156</value></relativerisk><relativerisk><age>22</age><sex>1</sex><cat>4</cat><value>0.72397816</value></relativerisk><relativerisk><age>22</age><sex>1</sex><cat>5</cat><value>1.1760926</value></relativerisk><relativerisk><age>22</age><sex>1</sex><cat>6</cat><value>2.3963313</value></relativerisk><relativerisk><age>22</age><sex>1</sex><cat>7</cat><value>3.9229834</value></relativerisk><relativerisk><age>23</age><sex>0</sex><cat>0</cat><value>0.9136808</value></relativerisk><relativerisk><age>23</age><sex>0</sex><cat>1</cat><value>1.3159214</value></relativerisk><relativerisk><age>23</age><sex>0</sex><cat>2</cat><value>2.5215235</value></relativerisk><relativerisk><age>23</age><sex>0</sex><cat>3</cat><value>4.8978806</value></relativerisk><relativerisk><age>23</age><sex>0</sex><cat>4</cat><value>0.88639027</value></relativerisk><relativerisk><age>23</age><sex>0</sex><cat>5</cat><value>1.2339513</value></relativerisk><relativerisk><age>23</age><sex>0</sex><cat>6</cat><value>2.1993754</value></relativerisk><relativerisk><age>23</age><sex>0</sex><cat>7</cat><value>3.7502766</value></relativerisk><relativerisk><age>23</age><sex>1</sex><cat>0</cat><value>0.7371435</value></relativerisk><relativerisk><age>23</age><sex>1</sex><cat>1</cat><value>1.251826</value></relativerisk><relativerisk><age>23</age><sex>1</sex><cat>2</cat><value>2.7060058</value></relativerisk><relativerisk><age>23</age><sex>1</sex><cat>3</cat><value>4.8335156</value></relativerisk><relativerisk><age>23</age><sex>1</sex><cat>4</cat><value>0.72397816</value></relativerisk><relativerisk><age>23</age><sex>1</sex><cat>5</cat><value>1.1760926</value></relativerisk><relativerisk><age>23</age><sex>1</sex><cat>6</cat><value>2.3963313</value></relativerisk><relativerisk><age>23</age><sex>1</sex><cat>7</cat><value>3.9229834</value></relativerisk><relativerisk><age>24</age><sex>0</sex><cat>0</cat><value>0.9136808</value></relativerisk><relativerisk><age>24</age><sex>0</sex><cat>1</cat><value>1.3159214</value></relativerisk><relativerisk><age>24</age><sex>0</sex><cat>2</cat><value>2.5215235</value></relativerisk><relativerisk><age>24</age><sex>0</sex><cat>3</cat><value>4.8978806</value></relativerisk><relativerisk><age>24</age><sex>0</sex><cat>4</cat><value>0.88639027</value></relativerisk><relativerisk><age>24</age><sex>0</sex><cat>5</cat><value>1.2339513</value></relativerisk><relativerisk><age>24</age><sex>0</sex><cat>6</cat><value>2.1993754</value></relativerisk><relativerisk><age>24</age><sex>0</sex><cat>7</cat><value>3.7502766</value></relativerisk><relativerisk><age>24</age><sex>1</sex><cat>0</cat><value>0.7371435</value></relativerisk><relativerisk><age>24</age><sex>1</sex><cat>1</cat><value>1.251826</value></relativerisk><relativerisk><age>24</age><sex>1</sex><cat>2</cat><value>2.7060058</value></relativerisk><relativerisk><age>24</age><sex>1</sex><cat>3</cat><value>4.8335156</value></relativerisk><relativerisk><age>24</age><sex>1</sex><cat>4</cat><value>0.72397816</value></relativerisk><relativerisk><age>24</age><sex>1</sex><cat>5</cat><value>1.1760926</value></relativerisk><relativerisk><age>24</age><sex>1</sex><cat>6</cat><value>2.3963313</value></relativerisk><relativerisk><age>24</age><sex>1</sex><cat>7</cat><value>3.9229834</value></relativerisk><relativerisk><age>25</age><sex>0</sex><cat>0</cat><value>0.9136808</value></relativerisk><relativerisk><age>25</age><sex>0</sex><cat>1</cat><value>1.3159214</value></relativerisk><relativerisk><age>25</age><sex>0</sex><cat>2</cat><value>2.5215235</value></relativerisk><relativerisk><age>25</age><sex>0</sex><cat>3</cat><value>4.8978806</value></relativerisk><relativerisk><age>25</age><sex>0</sex><cat>4</cat><value>0.88639027</value></relativerisk><relativerisk><age>25</age><sex>0</sex><cat>5</cat><value>1.2339513</value></relativerisk><relativerisk><age>25</age><sex>0</sex><cat>6</cat><value>2.1993754</value></relativerisk><relativerisk><age>25</age><sex>0</sex><cat>7</cat><value>3.7502766</value></relativerisk><relativerisk><age>25</age><sex>1</sex><cat>0</cat><value>0.7371435</value></relativerisk><relativerisk><age>25</age><sex>1</sex><cat>1</cat><value>1.251826</value></relativerisk><relativerisk><age>25</age><sex>1</sex><cat>2</cat><value>2.7060058</value></relativerisk><relativerisk><age>25</age><sex>1</sex><cat>3</cat><value>4.8335156</value></relativerisk><relativerisk><age>25</age><sex>1</sex><cat>4</cat><value>0.72397816</value></relativerisk><relativerisk><age>25</age><sex>1</sex><cat>5</cat><value>1.1760926</value></relativerisk><relativerisk><age>25</age><sex>1</sex><cat>6</cat><value>2.3963313</value></relativerisk><relativerisk><age>25</age><sex>1</sex><cat>7</cat><value>3.9229834</value></relativerisk><relativerisk><age>26</age><sex>0</sex><cat>0</cat><value>0.9136808</value></relativerisk><relativerisk><age>26</age><sex>0</sex><cat>1</cat><value>1.3159214</value></relativerisk><relativerisk><age>26</age><sex>0</sex><cat>2</cat><value>2.5215235</value></relativerisk><relativerisk><age>26</age><sex>0</sex><cat>3</cat><value>4.8978806</value></relativerisk><relativerisk><age>26</age><sex>0</sex><cat>4</cat><value>0.88639027</value></relativerisk><relativerisk><age>26</age><sex>0</sex><cat>5</cat><value>1.2339513</value></relativerisk><relativerisk><age>26</age><sex>0</sex><cat>6</cat><value>2.1993754</value></relativerisk><relativerisk><age>26</age><sex>0</sex><cat>7</cat><value>3.7502766</value></relativerisk><relativerisk><age>26</age><sex>1</sex><cat>0</cat><value>0.7371435</value></relativerisk><relativerisk><age>26</age><sex>1</sex><cat>1</cat><value>1.251826</value></relativerisk><relativerisk><age>26</age><sex>1</sex><cat>2</cat><value>2.7060058</value></relativerisk><relativerisk><age>26</age><sex>1</sex><cat>3</cat><value>4.8335156</value></relativerisk><relativerisk><age>26</age><sex>1</sex><cat>4</cat><value>0.72397816</value></relativerisk><relativerisk><age>26</age><sex>1</sex><cat>5</cat><value>1.1760926</value></relativerisk><relativerisk><age>26</age><sex>1</sex><cat>6</cat><value>2.3963313</value></relativerisk><relativerisk><age>26</age><sex>1</sex><cat>7</cat><value>3.9229834</value></relativerisk><relativerisk><age>27</age><sex>0</sex><cat>0</cat><value>0.9136808</value></relativerisk><relativerisk><age>27</age><sex>0</sex><cat>1</cat><value>1.3159214</value></relativerisk><relativerisk><age>27</age><sex>0</sex><cat>2</cat><value>2.5215235</value></relativerisk><relativerisk><age>27</age><sex>0</sex><cat>3</cat><value>4.8978806</value></relativerisk><relativerisk><age>27</age><sex>0</sex><cat>4</cat><value>0.88639027</value></relativerisk><relativerisk><age>27</age><sex>0</sex><cat>5</cat><value>1.2339513</value></relativerisk><relativerisk><age>27</age><sex>0</sex><cat>6</cat><value>2.1993754</value></relativerisk><relativerisk><age>27</age><sex>0</sex><cat>7</cat><value>3.7502766</value></relativerisk><relativerisk><age>27</age><sex>1</sex><cat>0</cat><value>0.7371435</value></relativerisk><relativerisk><age>27</age><sex>1</sex><cat>1</cat><value>1.251826</value></relativerisk><relativerisk><age>27</age><sex>1</sex><cat>2</cat><value>2.7060058</value></relativerisk><relativerisk><age>27</age><sex>1</sex><cat>3</cat><value>4.8335156</value></relativerisk><relativerisk><age>27</age><sex>1</sex><cat>4</cat><value>0.72397816</value></relativerisk><relativerisk><age>27</age><sex>1</sex><cat>5</cat><value>1.1760926</value></relativerisk><relativerisk><age>27</age><sex>1</sex><cat>6</cat><value>2.3963313</value></relativerisk><relativerisk><age>27</age><sex>1</sex><cat>7</cat><value>3.9229834</value></relativerisk><relativerisk><age>28</age><sex>0</sex><cat>0</cat><value>0.9136808</value></relativerisk><relativerisk><age>28</age><sex>0</sex><cat>1</cat><value>1.3159214</value></relativerisk><relativerisk><age>28</age><sex>0</sex><cat>2</cat><value>2.5215235</value></relativerisk><relativerisk><age>28</age><sex>0</sex><cat>3</cat><value>4.8978806</value></relativerisk><relativerisk><age>28</age><sex>0</sex><cat>4</cat><value>0.88639027</value></relativerisk><relativerisk><age>28</age><sex>0</sex><cat>5</cat><value>1.2339513</value></relativerisk><relativerisk><age>28</age><sex>0</sex><cat>6</cat><value>2.1993754</value></relativerisk><relativerisk><age>28</age><sex>0</sex><cat>7</cat><value>3.7502766</value></relativerisk><relativerisk><age>28</age><sex>1</sex><cat>0</cat><value>0.7371435</value></relativerisk><relativerisk><age>28</age><sex>1</sex><cat>1</cat><value>1.251826</value></relativerisk><relativerisk><age>28</age><sex>1</sex><cat>2</cat><value>2.7060058</value></relativerisk><relativerisk><age>28</age><sex>1</sex><cat>3</cat><value>4.8335156</value></relativerisk><relativerisk><age>28</age><sex>1</sex><cat>4</cat><value>0.72397816</value></relativerisk><relativerisk><age>28</age><sex>1</sex><cat>5</cat><value>1.1760926</value></relativerisk><relativerisk><age>28</age><sex>1</sex><cat>6</cat><value>2.3963313</value></relativerisk><relativerisk><age>28</age><sex>1</sex><cat>7</cat><value>3.9229834</value></relativerisk><relativerisk><age>29</age><sex>0</sex><cat>0</cat><value>0.9136808</value></relativerisk><relativerisk><age>29</age><sex>0</sex><cat>1</cat><value>1.3159214</value></relativerisk><relativerisk><age>29</age><sex>0</sex><cat>2</cat><value>2.5215235</value></relativerisk><relativerisk><age>29</age><sex>0</sex><cat>3</cat><value>4.8978806</value></relativerisk><relativerisk><age>29</age><sex>0</sex><cat>4</cat><value>0.88639027</value></relativerisk><relativerisk><age>29</age><sex>0</sex><cat>5</cat><value>1.2339513</value></relativerisk><relativerisk><age>29</age><sex>0</sex><cat>6</cat><value>2.1993754</value></relativerisk><relativerisk><age>29</age><sex>0</sex><cat>7</cat><value>3.7502766</value></relativerisk><relativerisk><age>29</age><sex>1</sex><cat>0</cat><value>0.7371435</value></relativerisk><relativerisk><age>29</age><sex>1</sex><cat>1</cat><value>1.251826</value></relativerisk><relativerisk><age>29</age><sex>1</sex><cat>2</cat><value>2.7060058</value></relativerisk><relativerisk><age>29</age><sex>1</sex><cat>3</cat><value>4.8335156</value></relativerisk><relativerisk><age>29</age><sex>1</sex><cat>4</cat><value>0.72397816</value></relativerisk><relativerisk><age>29</age><sex>1</sex><cat>5</cat><value>1.1760926</value></relativerisk><relativerisk><age>29</age><sex>1</sex><cat>6</cat><value>2.3963313</value></relativerisk><relativerisk><age>29</age><sex>1</sex><cat>7</cat><value>3.9229834</value></relativerisk><relativerisk><age>30</age><sex>0</sex><cat>0</cat><value>0.9136808</value></relativerisk><relativerisk><age>30</age><sex>0</sex><cat>1</cat><value>1.3159214</value></relativerisk><relativerisk><age>30</age><sex>0</sex><cat>2</cat><value>2.5215235</value></relativerisk><relativerisk><age>30</age><sex>0</sex><cat>3</cat><value>4.8978806</value></relativerisk><relativerisk><age>30</age><sex>0</sex><cat>4</cat><value>0.88639027</value></relativerisk><relativerisk><age>30</age><sex>0</sex><cat>5</cat><value>1.2339513</value></relativerisk><relativerisk><age>30</age><sex>0</sex><cat>6</cat><value>2.1993754</value></relativerisk><relativerisk><age>30</age><sex>0</sex><cat>7</cat><value>3.7502766</value></relativerisk><relativerisk><age>30</age><sex>1</sex><cat>0</cat><value>0.7371435</value></relativerisk><relativerisk><age>30</age><sex>1</sex><cat>1</cat><value>1.251826</value></relativerisk><relativerisk><age>30</age><sex>1</sex><cat>2</cat><value>2.7060058</value></relativerisk><relativerisk><age>30</age><sex>1</sex><cat>3</cat><value>4.8335156</value></relativerisk><relativerisk><age>30</age><sex>1</sex><cat>4</cat><value>0.72397816</value></relativerisk><relativerisk><age>30</age><sex>1</sex><cat>5</cat><value>1.1760926</value></relativerisk><relativerisk><age>30</age><sex>1</sex><cat>6</cat><value>2.3963313</value></relativerisk><relativerisk><age>30</age><sex>1</sex><cat>7</cat><value>3.9229834</value></relativerisk><relativerisk><age>31</age><sex>0</sex><cat>0</cat><value>0.9136808</value></relativerisk><relativerisk><age>31</age><sex>0</sex><cat>1</cat><value>1.3159214</value></relativerisk><relativerisk><age>31</age><sex>0</sex><cat>2</cat><value>2.5215235</value></relativerisk><relativerisk><age>31</age><sex>0</sex><cat>3</cat><value>4.8978806</value></relativerisk><relativerisk><age>31</age><sex>0</sex><cat>4</cat><value>0.88639027</value></relativerisk><relativerisk><age>31</age><sex>0</sex><cat>5</cat><value>1.2339513</value></relativerisk><relativerisk><age>31</age><sex>0</sex><cat>6</cat><value>2.1993754</value></relativerisk><relativerisk><age>31</age><sex>0</sex><cat>7</cat><value>3.7502766</value></relativerisk><relativerisk><age>31</age><sex>1</sex><cat>0</cat><value>0.7371435</value></relativerisk><relativerisk><age>31</age><sex>1</sex><cat>1</cat><value>1.251826</value></relativerisk><relativerisk><age>31</age><sex>1</sex><cat>2</cat><value>2.7060058</value></relativerisk><relativerisk><age>31</age><sex>1</sex><cat>3</cat><value>4.8335156</value></relativerisk><relativerisk><age>31</age><sex>1</sex><cat>4</cat><value>0.72397816</value></relativerisk><relativerisk><age>31</age><sex>1</sex><cat>5</cat><value>1.1760926</value></relativerisk><relativerisk><age>31</age><sex>1</sex><cat>6</cat><value>2.3963313</value></relativerisk><relativerisk><age>31</age><sex>1</sex><cat>7</cat><value>3.9229834</value></relativerisk><relativerisk><age>32</age><sex>0</sex><cat>0</cat><value>0.9136808</value></relativerisk><relativerisk><age>32</age><sex>0</sex><cat>1</cat><value>1.3159214</value></relativerisk><relativerisk><age>32</age><sex>0</sex><cat>2</cat><value>2.5215235</value></relativerisk><relativerisk><age>32</age><sex>0</sex><cat>3</cat><value>4.8978806</value></relativerisk><relativerisk><age>32</age><sex>0</sex><cat>4</cat><value>0.88639027</value></relativerisk><relativerisk><age>32</age><sex>0</sex><cat>5</cat><value>1.2339513</value></relativerisk><relativerisk><age>32</age><sex>0</sex><cat>6</cat><value>2.1993754</value></relativerisk><relativerisk><age>32</age><sex>0</sex><cat>7</cat><value>3.7502766</value></relativerisk><relativerisk><age>32</age><sex>1</sex><cat>0</cat><value>0.7371435</value></relativerisk><relativerisk><age>32</age><sex>1</sex><cat>1</cat><value>1.251826</value></relativerisk><relativerisk><age>32</age><sex>1</sex><cat>2</cat><value>2.7060058</value></relativerisk><relativerisk><age>32</age><sex>1</sex><cat>3</cat><value>4.8335156</value></relativerisk><relativerisk><age>32</age><sex>1</sex><cat>4</cat><value>0.72397816</value></relativerisk><relativerisk><age>32</age><sex>1</sex><cat>5</cat><value>1.1760926</value></relativerisk><relativerisk><age>32</age><sex>1</sex><cat>6</cat><value>2.3963313</value></relativerisk><relativerisk><age>32</age><sex>1</sex><cat>7</cat><value>3.9229834</value></relativerisk><relativerisk><age>33</age><sex>0</sex><cat>0</cat><value>0.9136808</value></relativerisk><relativerisk><age>33</age><sex>0</sex><cat>1</cat><value>1.3159214</value></relativerisk><relativerisk><age>33</age><sex>0</sex><cat>2</cat><value>2.5215235</value></relativerisk><relativerisk><age>33</age><sex>0</sex><cat>3</cat><value>4.8978806</value></relativerisk><relativerisk><age>33</age><sex>0</sex><cat>4</cat><value>0.88639027</value></relativerisk><relativerisk><age>33</age><sex>0</sex><cat>5</cat><value>1.2339513</value></relativerisk><relativerisk><age>33</age><sex>0</sex><cat>6</cat><value>2.1993754</value></relativerisk><relativerisk><age>33</age><sex>0</sex><cat>7</cat><value>3.7502766</value></relativerisk><relativerisk><age>33</age><sex>1</sex><cat>0</cat><value>0.7371435</value></relativerisk><relativerisk><age>33</age><sex>1</sex><cat>1</cat><value>1.251826</value></relativerisk><relativerisk><age>33</age><sex>1</sex><cat>2</cat><value>2.7060058</value></relativerisk><relativerisk><age>33</age><sex>1</sex><cat>3</cat><value>4.8335156</value></relativerisk><relativerisk><age>33</age><sex>1</sex><cat>4</cat><value>0.72397816</value></relativerisk><relativerisk><age>33</age><sex>1</sex><cat>5</cat><value>1.1760926</value></relativerisk><relativerisk><age>33</age><sex>1</sex><cat>6</cat><value>2.3963313</value></relativerisk><relativerisk><age>33</age><sex>1</sex><cat>7</cat><value>3.9229834</value></relativerisk><relativerisk><age>34</age><sex>0</sex><cat>0</cat><value>0.9136808</value></relativerisk><relativerisk><age>34</age><sex>0</sex><cat>1</cat><value>1.3159214</value></relativerisk><relativerisk><age>34</age><sex>0</sex><cat>2</cat><value>2.5215235</value></relativerisk><relativerisk><age>34</age><sex>0</sex><cat>3</cat><value>4.8978806</value></relativerisk><relativerisk><age>34</age><sex>0</sex><cat>4</cat><value>0.88639027</value></relativerisk><relativerisk><age>34</age><sex>0</sex><cat>5</cat><value>1.2339513</value></relativerisk><relativerisk><age>34</age><sex>0</sex><cat>6</cat><value>2.1993754</value></relativerisk><relativerisk><age>34</age><sex>0</sex><cat>7</cat><value>3.7502766</value></relativerisk><relativerisk><age>34</age><sex>1</sex><cat>0</cat><value>0.7371435</value></relativerisk><relativerisk><age>34</age><sex>1</sex><cat>1</cat><value>1.251826</value></relativerisk><relativerisk><age>34</age><sex>1</sex><cat>2</cat><value>2.7060058</value></relativerisk><relativerisk><age>34</age><sex>1</sex><cat>3</cat><value>4.8335156</value></relativerisk><relativerisk><age>34</age><sex>1</sex><cat>4</cat><value>0.72397816</value></relativerisk><relativerisk><age>34</age><sex>1</sex><cat>5</cat><value>1.1760926</value></relativerisk><relativerisk><age>34</age><sex>1</sex><cat>6</cat><value>2.3963313</value></relativerisk><relativerisk><age>34</age><sex>1</sex><cat>7</cat><value>3.9229834</value></relativerisk><relativerisk><age>35</age><sex>0</sex><cat>0</cat><value>0.9136808</value></relativerisk><relativerisk><age>35</age><sex>0</sex><cat>1</cat><value>1.3159214</value></relativerisk><relativerisk><age>35</age><sex>0</sex><cat>2</cat><value>2.5215235</value></relativerisk><relativerisk><age>35</age><sex>0</sex><cat>3</cat><value>4.8978806</value></relativerisk><relativerisk><age>35</age><sex>0</sex><cat>4</cat><value>0.88639027</value></relativerisk><relativerisk><age>35</age><sex>0</sex><cat>5</cat><value>1.2339513</value></relativerisk><relativerisk><age>35</age><sex>0</sex><cat>6</cat><value>2.1993754</value></relativerisk><relativerisk><age>35</age><sex>0</sex><cat>7</cat><value>3.7502766</value></relativerisk><relativerisk><age>35</age><sex>1</sex><cat>0</cat><value>0.7371435</value></relativerisk><relativerisk><age>35</age><sex>1</sex><cat>1</cat><value>1.251826</value></relativerisk><relativerisk><age>35</age><sex>1</sex><cat>2</cat><value>2.7060058</value></relativerisk><relativerisk><age>35</age><sex>1</sex><cat>3</cat><value>4.8335156</value></relativerisk><relativerisk><age>35</age><sex>1</sex><cat>4</cat><value>0.72397816</value></relativerisk><relativerisk><age>35</age><sex>1</sex><cat>5</cat><value>1.1760926</value></relativerisk><relativerisk><age>35</age><sex>1</sex><cat>6</cat><value>2.3963313</value></relativerisk><relativerisk><age>35</age><sex>1</sex><cat>7</cat><value>3.9229834</value></relativerisk><relativerisk><age>36</age><sex>0</sex><cat>0</cat><value>0.9113442</value></relativerisk><relativerisk><age>36</age><sex>0</sex><cat>1</cat><value>1.3142147</value></relativerisk><relativerisk><age>36</age><sex>0</sex><cat>2</cat><value>2.530552</value></relativerisk><relativerisk><age>36</age><sex>0</sex><cat>3</cat><value>4.949585</value></relativerisk><relativerisk><age>36</age><sex>0</sex><cat>4</cat><value>0.8842686</value></relativerisk><relativerisk><age>36</age><sex>0</sex><cat>5</cat><value>1.2324762</value></relativerisk><relativerisk><age>36</age><sex>0</sex><cat>6</cat><value>2.2066333</value></relativerisk><relativerisk><age>36</age><sex>0</sex><cat>7</cat><value>3.784999</value></relativerisk><relativerisk><age>36</age><sex>1</sex><cat>0</cat><value>0.73929274</value></relativerisk><relativerisk><age>36</age><sex>1</sex><cat>1</cat><value>1.2513303</value></relativerisk><relativerisk><age>36</age><sex>1</sex><cat>2</cat><value>2.6636167</value></relativerisk><relativerisk><age>36</age><sex>1</sex><cat>3</cat><value>4.88432</value></relativerisk><relativerisk><age>36</age><sex>1</sex><cat>4</cat><value>0.7259295</value></relativerisk><relativerisk><age>36</age><sex>1</sex><cat>5</cat><value>1.1758647</value></relativerisk><relativerisk><age>36</age><sex>1</sex><cat>6</cat><value>2.3568</value></relativerisk><relativerisk><age>36</age><sex>1</sex><cat>7</cat><value>3.987852</value></relativerisk><relativerisk><age>37</age><sex>0</sex><cat>0</cat><value>0.9109465</value></relativerisk><relativerisk><age>37</age><sex>0</sex><cat>1</cat><value>1.3147187</value></relativerisk><relativerisk><age>37</age><sex>0</sex><cat>2</cat><value>2.5328934</value></relativerisk><relativerisk><age>37</age><sex>0</sex><cat>3</cat><value>4.9982285</value></relativerisk><relativerisk><age>37</age><sex>0</sex><cat>4</cat><value>0.8838621</value></relativerisk><relativerisk><age>37</age><sex>0</sex><cat>5</cat><value>1.2329432</value></relativerisk><relativerisk><age>37</age><sex>0</sex><cat>6</cat><value>2.2095308</value></relativerisk><relativerisk><age>37</age><sex>0</sex><cat>7</cat><value>3.8172069</value></relativerisk><relativerisk><age>37</age><sex>1</sex><cat>0</cat><value>0.7426573</value></relativerisk><relativerisk><age>37</age><sex>1</sex><cat>1</cat><value>1.2534435</value></relativerisk><relativerisk><age>37</age><sex>1</sex><cat>2</cat><value>2.6425703</value></relativerisk><relativerisk><age>37</age><sex>1</sex><cat>3</cat><value>4.919693</value></relativerisk><relativerisk><age>37</age><sex>1</sex><cat>4</cat><value>0.72898</value></relativerisk><relativerisk><age>37</age><sex>1</sex><cat>5</cat><value>1.1778103</value></relativerisk><relativerisk><age>37</age><sex>1</sex><cat>6</cat><value>2.3353982</value></relativerisk><relativerisk><age>37</age><sex>1</sex><cat>7</cat><value>4.0394754</value></relativerisk><relativerisk><age>38</age><sex>0</sex><cat>0</cat><value>0.9113463</value></relativerisk><relativerisk><age>38</age><sex>0</sex><cat>1</cat><value>1.316922</value></relativerisk><relativerisk><age>38</age><sex>0</sex><cat>2</cat><value>2.5315878</value></relativerisk><relativerisk><age>38</age><sex>0</sex><cat>3</cat><value>4.9808874</value></relativerisk><relativerisk><age>38</age><sex>0</sex><cat>4</cat><value>0.8842258</value></relativerisk><relativerisk><age>38</age><sex>0</sex><cat>5</cat><value>1.2349349</value></relativerisk><relativerisk><age>38</age><sex>0</sex><cat>6</cat><value>2.2091243</value></relativerisk><relativerisk><age>38</age><sex>0</sex><cat>7</cat><value>3.8281174</value></relativerisk><relativerisk><age>38</age><sex>1</sex><cat>0</cat><value>0.74720275</value></relativerisk><relativerisk><age>38</age><sex>1</sex><cat>1</cat><value>1.2552068</value></relativerisk><relativerisk><age>38</age><sex>1</sex><cat>2</cat><value>2.6123087</value></relativerisk><relativerisk><age>38</age><sex>1</sex><cat>3</cat><value>4.9468117</value></relativerisk><relativerisk><age>38</age><sex>1</sex><cat>4</cat><value>0.7331147</value></relativerisk><relativerisk><age>38</age><sex>1</sex><cat>5</cat><value>1.179386</value></relativerisk><relativerisk><age>38</age><sex>1</sex><cat>6</cat><value>2.3047009</value></relativerisk><relativerisk><age>38</age><sex>1</sex><cat>7</cat><value>4.0834904</value></relativerisk><relativerisk><age>39</age><sex>0</sex><cat>0</cat><value>0.9118459</value></relativerisk><relativerisk><age>39</age><sex>0</sex><cat>1</cat><value>1.3201816</value></relativerisk><relativerisk><age>39</age><sex>0</sex><cat>2</cat><value>2.5322158</value></relativerisk><relativerisk><age>39</age><sex>0</sex><cat>3</cat><value>4.962324</value></relativerisk><relativerisk><age>39</age><sex>0</sex><cat>4</cat><value>0.8847261</value></relativerisk><relativerisk><age>39</age><sex>0</sex><cat>5</cat><value>1.2378403</value></relativerisk><relativerisk><age>39</age><sex>0</sex><cat>6</cat><value>2.2109044</value></relativerisk><relativerisk><age>39</age><sex>0</sex><cat>7</cat><value>3.8360622</value></relativerisk><relativerisk><age>39</age><sex>1</sex><cat>0</cat><value>0.7527236</value></relativerisk><relativerisk><age>39</age><sex>1</sex><cat>1</cat><value>1.2550693</value></relativerisk><relativerisk><age>39</age><sex>1</sex><cat>2</cat><value>2.6099653</value></relativerisk><relativerisk><age>39</age><sex>1</sex><cat>3</cat><value>5.0532794</value></relativerisk><relativerisk><age>39</age><sex>1</sex><cat>4</cat><value>0.7381178</value></relativerisk><relativerisk><age>39</age><sex>1</sex><cat>5</cat><value>1.1792685</value></relativerisk><relativerisk><age>39</age><sex>1</sex><cat>6</cat><value>2.303749</value></relativerisk><relativerisk><age>39</age><sex>1</sex><cat>7</cat><value>4.16179</value></relativerisk><relativerisk><age>40</age><sex>0</sex><cat>0</cat><value>0.91261667</value></relativerisk><relativerisk><age>40</age><sex>0</sex><cat>1</cat><value>1.324432</value></relativerisk><relativerisk><age>40</age><sex>0</sex><cat>2</cat><value>2.533278</value></relativerisk><relativerisk><age>40</age><sex>0</sex><cat>3</cat><value>4.95403</value></relativerisk><relativerisk><age>40</age><sex>0</sex><cat>4</cat><value>0.88547325</value></relativerisk><relativerisk><age>40</age><sex>0</sex><cat>5</cat><value>1.2416924</value></relativerisk><relativerisk><age>40</age><sex>0</sex><cat>6</cat><value>2.212369</value></relativerisk><relativerisk><age>40</age><sex>0</sex><cat>7</cat><value>3.8513398</value></relativerisk><relativerisk><age>40</age><sex>1</sex><cat>0</cat><value>0.7590035</value></relativerisk><relativerisk><age>40</age><sex>1</sex><cat>1</cat><value>1.2566926</value></relativerisk><relativerisk><age>40</age><sex>1</sex><cat>2</cat><value>2.5849648</value></relativerisk><relativerisk><age>40</age><sex>1</sex><cat>3</cat><value>5.06713</value></relativerisk><relativerisk><age>40</age><sex>1</sex><cat>4</cat><value>0.74382883</value></relativerisk><relativerisk><age>40</age><sex>1</sex><cat>5</cat><value>1.1806306</value></relativerisk><relativerisk><age>40</age><sex>1</sex><cat>6</cat><value>2.27928</value></relativerisk><relativerisk><age>40</age><sex>1</sex><cat>7</cat><value>4.191372</value></relativerisk><relativerisk><age>41</age><sex>0</sex><cat>0</cat><value>0.9142114</value></relativerisk><relativerisk><age>41</age><sex>0</sex><cat>1</cat><value>1.3304472</value></relativerisk><relativerisk><age>41</age><sex>0</sex><cat>2</cat><value>2.543325</value></relativerisk><relativerisk><age>41</age><sex>0</sex><cat>3</cat><value>5.0385175</value></relativerisk><relativerisk><age>41</age><sex>0</sex><cat>4</cat><value>0.88700384</value></relativerisk><relativerisk><age>41</age><sex>0</sex><cat>5</cat><value>1.2470889</value></relativerisk><relativerisk><age>41</age><sex>0</sex><cat>6</cat><value>2.2211778</value></relativerisk><relativerisk><age>41</age><sex>0</sex><cat>7</cat><value>3.9045303</value></relativerisk><relativerisk><age>41</age><sex>1</sex><cat>0</cat><value>0.76569563</value></relativerisk><relativerisk><age>41</age><sex>1</sex><cat>1</cat><value>1.2547755</value></relativerisk><relativerisk><age>41</age><sex>1</sex><cat>2</cat><value>2.5511434</value></relativerisk><relativerisk><age>41</age><sex>1</sex><cat>3</cat><value>5.093726</value></relativerisk><relativerisk><age>41</age><sex>1</sex><cat>4</cat><value>0.7498885</value></relativerisk><relativerisk><age>41</age><sex>1</sex><cat>5</cat><value>1.1790164</value></relativerisk><relativerisk><age>41</age><sex>1</sex><cat>6</cat><value>2.2498436</value></relativerisk><relativerisk><age>41</age><sex>1</sex><cat>7</cat><value>4.2286205</value></relativerisk><relativerisk><age>42</age><sex>0</sex><cat>0</cat><value>0.91666174</value></relativerisk><relativerisk><age>42</age><sex>0</sex><cat>1</cat><value>1.3370527</value></relativerisk><relativerisk><age>42</age><sex>0</sex><cat>2</cat><value>2.53952</value></relativerisk><relativerisk><age>42</age><sex>0</sex><cat>3</cat><value>5.0449257</value></relativerisk><relativerisk><age>42</age><sex>0</sex><cat>4</cat><value>0.8893186</value></relativerisk><relativerisk><age>42</age><sex>0</sex><cat>5</cat><value>1.2529812</value></relativerisk><relativerisk><age>42</age><sex>0</sex><cat>6</cat><value>2.21995</value></relativerisk><relativerisk><age>42</age><sex>0</sex><cat>7</cat><value>3.925709</value></relativerisk><relativerisk><age>42</age><sex>1</sex><cat>0</cat><value>0.77319485</value></relativerisk><relativerisk><age>42</age><sex>1</sex><cat>1</cat><value>1.2582477</value></relativerisk><relativerisk><age>42</age><sex>1</sex><cat>2</cat><value>2.5809488</value></relativerisk><relativerisk><age>42</age><sex>1</sex><cat>3</cat><value>5.189644</value></relativerisk><relativerisk><age>42</age><sex>1</sex><cat>4</cat><value>0.75669086</value></relativerisk><relativerisk><age>42</age><sex>1</sex><cat>5</cat><value>1.1820971</value></relativerisk><relativerisk><age>42</age><sex>1</sex><cat>6</cat><value>2.2730937</value></relativerisk><relativerisk><age>42</age><sex>1</sex><cat>7</cat><value>4.2981176</value></relativerisk><relativerisk><age>43</age><sex>0</sex><cat>0</cat><value>0.9179746</value></relativerisk><relativerisk><age>43</age><sex>0</sex><cat>1</cat><value>1.3439906</value></relativerisk><relativerisk><age>43</age><sex>0</sex><cat>2</cat><value>2.5419807</value></relativerisk><relativerisk><age>43</age><sex>0</sex><cat>3</cat><value>5.0620275</value></relativerisk><relativerisk><age>43</age><sex>0</sex><cat>4</cat><value>0.8906441</value></relativerisk><relativerisk><age>43</age><sex>0</sex><cat>5</cat><value>1.2593155</value></relativerisk><relativerisk><age>43</age><sex>0</sex><cat>6</cat><value>2.2220504</value></relativerisk><relativerisk><age>43</age><sex>0</sex><cat>7</cat><value>3.9530652</value></relativerisk><relativerisk><age>43</age><sex>1</sex><cat>0</cat><value>0.7812808</value></relativerisk><relativerisk><age>43</age><sex>1</sex><cat>1</cat><value>1.2604438</value></relativerisk><relativerisk><age>43</age><sex>1</sex><cat>2</cat><value>2.570861</value></relativerisk><relativerisk><age>43</age><sex>1</sex><cat>3</cat><value>5.23424</value></relativerisk><relativerisk><age>43</age><sex>1</sex><cat>4</cat><value>0.76402634</value></relativerisk><relativerisk><age>43</age><sex>1</sex><cat>5</cat><value>1.1840291</value></relativerisk><relativerisk><age>43</age><sex>1</sex><cat>6</cat><value>2.2627075</value></relativerisk><relativerisk><age>43</age><sex>1</sex><cat>7</cat><value>4.343348</value></relativerisk><relativerisk><age>44</age><sex>0</sex><cat>0</cat><value>0.9203788</value></relativerisk><relativerisk><age>44</age><sex>0</sex><cat>1</cat><value>1.3532227</value></relativerisk><relativerisk><age>44</age><sex>0</sex><cat>2</cat><value>2.5494456</value></relativerisk><relativerisk><age>44</age><sex>0</sex><cat>3</cat><value>5.1003237</value></relativerisk><relativerisk><age>44</age><sex>0</sex><cat>4</cat><value>0.8929579</value></relativerisk><relativerisk><age>44</age><sex>0</sex><cat>5</cat><value>1.2675643</value></relativerisk><relativerisk><age>44</age><sex>0</sex><cat>6</cat><value>2.2287297</value></relativerisk><relativerisk><age>44</age><sex>0</sex><cat>7</cat><value>3.9986618</value></relativerisk><relativerisk><age>44</age><sex>1</sex><cat>0</cat><value>0.7894534</value></relativerisk><relativerisk><age>44</age><sex>1</sex><cat>1</cat><value>1.2625465</value></relativerisk><relativerisk><age>44</age><sex>1</sex><cat>2</cat><value>2.570789</value></relativerisk><relativerisk><age>44</age><sex>1</sex><cat>3</cat><value>5.291647</value></relativerisk><relativerisk><age>44</age><sex>1</sex><cat>4</cat><value>0.7714422</value></relativerisk><relativerisk><age>44</age><sex>1</sex><cat>5</cat><value>1.1859411</value></relativerisk><relativerisk><age>44</age><sex>1</sex><cat>6</cat><value>2.261199</value></relativerisk><relativerisk><age>44</age><sex>1</sex><cat>7</cat><value>4.3907337</value></relativerisk><relativerisk><age>45</age><sex>0</sex><cat>0</cat><value>0.9237922</value></relativerisk><relativerisk><age>45</age><sex>0</sex><cat>1</cat><value>1.3632027</value></relativerisk><relativerisk><age>45</age><sex>0</sex><cat>2</cat><value>2.5495892</value></relativerisk><relativerisk><age>45</age><sex>0</sex><cat>3</cat><value>5.1193275</value></relativerisk><relativerisk><age>45</age><sex>0</sex><cat>4</cat><value>0.89627767</value></relativerisk><relativerisk><age>45</age><sex>0</sex><cat>5</cat><value>1.2764801</value></relativerisk><relativerisk><age>45</age><sex>0</sex><cat>6</cat><value>2.2301595</value></relativerisk><relativerisk><age>45</age><sex>0</sex><cat>7</cat><value>4.0235324</value></relativerisk><relativerisk><age>45</age><sex>1</sex><cat>0</cat><value>0.79770726</value></relativerisk><relativerisk><age>45</age><sex>1</sex><cat>1</cat><value>1.2637001</value></relativerisk><relativerisk><age>45</age><sex>1</sex><cat>2</cat><value>2.5773206</value></relativerisk><relativerisk><age>45</age><sex>1</sex><cat>3</cat><value>5.4026785</value></relativerisk><relativerisk><age>45</age><sex>1</sex><cat>4</cat><value>0.77892596</value></relativerisk><relativerisk><age>45</age><sex>1</sex><cat>5</cat><value>1.1871114</value></relativerisk><relativerisk><age>45</age><sex>1</sex><cat>6</cat><value>2.2665</value></relativerisk><relativerisk><age>45</age><sex>1</sex><cat>7</cat><value>4.4688463</value></relativerisk><relativerisk><age>46</age><sex>0</sex><cat>0</cat><value>0.9257726</value></relativerisk><relativerisk><age>46</age><sex>0</sex><cat>1</cat><value>1.3729439</value></relativerisk><relativerisk><age>46</age><sex>0</sex><cat>2</cat><value>2.5493667</value></relativerisk><relativerisk><age>46</age><sex>0</sex><cat>3</cat><value>5.11168</value></relativerisk><relativerisk><age>46</age><sex>0</sex><cat>4</cat><value>0.898225</value></relativerisk><relativerisk><age>46</age><sex>0</sex><cat>5</cat><value>1.2852615</value></relativerisk><relativerisk><age>46</age><sex>0</sex><cat>6</cat><value>2.2304468</value></relativerisk><relativerisk><age>46</age><sex>0</sex><cat>7</cat><value>4.0492744</value></relativerisk><relativerisk><age>46</age><sex>1</sex><cat>0</cat><value>0.8062071</value></relativerisk><relativerisk><age>46</age><sex>1</sex><cat>1</cat><value>1.2671927</value></relativerisk><relativerisk><age>46</age><sex>1</sex><cat>2</cat><value>2.5877945</value></relativerisk><relativerisk><age>46</age><sex>1</sex><cat>3</cat><value>5.4970527</value></relativerisk><relativerisk><age>46</age><sex>1</sex><cat>4</cat><value>0.786646</value></relativerisk><relativerisk><age>46</age><sex>1</sex><cat>5</cat><value>1.1901803</value></relativerisk><relativerisk><age>46</age><sex>1</sex><cat>6</cat><value>2.2753103</value></relativerisk><relativerisk><age>46</age><sex>1</sex><cat>7</cat><value>4.539551</value></relativerisk><relativerisk><age>47</age><sex>0</sex><cat>0</cat><value>0.92816097</value></relativerisk><relativerisk><age>47</age><sex>0</sex><cat>1</cat><value>1.3838869</value></relativerisk><relativerisk><age>47</age><sex>0</sex><cat>2</cat><value>2.5574825</value></relativerisk><relativerisk><age>47</age><sex>0</sex><cat>3</cat><value>5.176814</value></relativerisk><relativerisk><age>47</age><sex>0</sex><cat>4</cat><value>0.9005305</value></relativerisk><relativerisk><age>47</age><sex>0</sex><cat>5</cat><value>1.2951179</value></relativerisk><relativerisk><age>47</age><sex>0</sex><cat>6</cat><value>2.2377388</value></relativerisk><relativerisk><age>47</age><sex>0</sex><cat>7</cat><value>4.1046066</value></relativerisk><relativerisk><age>47</age><sex>1</sex><cat>0</cat><value>0.8145233</value></relativerisk><relativerisk><age>47</age><sex>1</sex><cat>1</cat><value>1.2706028</value></relativerisk><relativerisk><age>47</age><sex>1</sex><cat>2</cat><value>2.5963</value></relativerisk><relativerisk><age>47</age><sex>1</sex><cat>3</cat><value>5.586684</value></relativerisk><relativerisk><age>47</age><sex>1</sex><cat>4</cat><value>0.7942014</value></relativerisk><relativerisk><age>47</age><sex>1</sex><cat>5</cat><value>1.1932838</value></relativerisk><relativerisk><age>47</age><sex>1</sex><cat>6</cat><value>2.2824626</value></relativerisk><relativerisk><age>47</age><sex>1</sex><cat>7</cat><value>4.598856</value></relativerisk><relativerisk><age>48</age><sex>0</sex><cat>0</cat><value>0.93092424</value></relativerisk><relativerisk><age>48</age><sex>0</sex><cat>1</cat><value>1.3954773</value></relativerisk><relativerisk><age>48</age><sex>0</sex><cat>2</cat><value>2.561809</value></relativerisk><relativerisk><age>48</age><sex>0</sex><cat>3</cat><value>5.2073803</value></relativerisk><relativerisk><age>48</age><sex>0</sex><cat>4</cat><value>0.9032137</value></relativerisk><relativerisk><age>48</age><sex>0</sex><cat>5</cat><value>1.3055034</value></relativerisk><relativerisk><age>48</age><sex>0</sex><cat>6</cat><value>2.2426784</value></relativerisk><relativerisk><age>48</age><sex>0</sex><cat>7</cat><value>4.1355395</value></relativerisk><relativerisk><age>48</age><sex>1</sex><cat>0</cat><value>0.82283616</value></relativerisk><relativerisk><age>48</age><sex>1</sex><cat>1</cat><value>1.2756212</value></relativerisk><relativerisk><age>48</age><sex>1</sex><cat>2</cat><value>2.6160078</value></relativerisk><relativerisk><age>48</age><sex>1</sex><cat>3</cat><value>5.7090173</value></relativerisk><relativerisk><age>48</age><sex>1</sex><cat>4</cat><value>0.80175716</value></relativerisk><relativerisk><age>48</age><sex>1</sex><cat>5</cat><value>1.1977497</value></relativerisk><relativerisk><age>48</age><sex>1</sex><cat>6</cat><value>2.2991195</value></relativerisk><relativerisk><age>48</age><sex>1</sex><cat>7</cat><value>4.6821365</value></relativerisk><relativerisk><age>49</age><sex>0</sex><cat>0</cat><value>0.9325566</value></relativerisk><relativerisk><age>49</age><sex>0</sex><cat>1</cat><value>1.4055411</value></relativerisk><relativerisk><age>49</age><sex>0</sex><cat>2</cat><value>2.5625856</value></relativerisk><relativerisk><age>49</age><sex>0</sex><cat>3</cat><value>5.2576394</value></relativerisk><relativerisk><age>49</age><sex>0</sex><cat>4</cat><value>0.9049787</value></relativerisk><relativerisk><age>49</age><sex>0</sex><cat>5</cat><value>1.3145773</value></relativerisk><relativerisk><age>49</age><sex>0</sex><cat>6</cat><value>2.2455115</value></relativerisk><relativerisk><age>49</age><sex>0</sex><cat>7</cat><value>4.173509</value></relativerisk><relativerisk><age>49</age><sex>1</sex><cat>0</cat><value>0.83086497</value></relativerisk><relativerisk><age>49</age><sex>1</sex><cat>1</cat><value>1.2782712</value></relativerisk><relativerisk><age>49</age><sex>1</sex><cat>2</cat><value>2.6055522</value></relativerisk><relativerisk><age>49</age><sex>1</sex><cat>3</cat><value>5.7810683</value></relativerisk><relativerisk><age>49</age><sex>1</sex><cat>4</cat><value>0.80905855</value></relativerisk><relativerisk><age>49</age><sex>1</sex><cat>5</cat><value>1.2002206</value></relativerisk><relativerisk><age>49</age><sex>1</sex><cat>6</cat><value>2.2924001</value></relativerisk><relativerisk><age>49</age><sex>1</sex><cat>7</cat><value>4.721219</value></relativerisk><relativerisk><age>50</age><sex>0</sex><cat>0</cat><value>0.9368066</value></relativerisk><relativerisk><age>50</age><sex>0</sex><cat>1</cat><value>1.4051281</value></relativerisk><relativerisk><age>50</age><sex>0</sex><cat>2</cat><value>2.510593</value></relativerisk><relativerisk><age>50</age><sex>0</sex><cat>3</cat><value>5.0842857</value></relativerisk><relativerisk><age>50</age><sex>0</sex><cat>4</cat><value>0.909371</value></relativerisk><relativerisk><age>50</age><sex>0</sex><cat>5</cat><value>1.315635</value></relativerisk><relativerisk><age>50</age><sex>0</sex><cat>6</cat><value>2.208999</value></relativerisk><relativerisk><age>50</age><sex>0</sex><cat>7</cat><value>4.0699635</value></relativerisk><relativerisk><age>50</age><sex>1</sex><cat>0</cat><value>0.84283274</value></relativerisk><relativerisk><age>50</age><sex>1</sex><cat>1</cat><value>1.2746303</value></relativerisk><relativerisk><age>50</age><sex>1</sex><cat>2</cat><value>2.5568287</value></relativerisk><relativerisk><age>50</age><sex>1</sex><cat>3</cat><value>5.672845</value></relativerisk><relativerisk><age>50</age><sex>1</sex><cat>4</cat><value>0.8205687</value></relativerisk><relativerisk><age>50</age><sex>1</sex><cat>5</cat><value>1.1993695</value></relativerisk><relativerisk><age>50</age><sex>1</sex><cat>6</cat><value>2.266671</value></relativerisk><relativerisk><age>50</age><sex>1</sex><cat>7</cat><value>4.6805015</value></relativerisk><relativerisk><age>51</age><sex>0</sex><cat>0</cat><value>0.93971795</value></relativerisk><relativerisk><age>51</age><sex>0</sex><cat>1</cat><value>1.4165272</value></relativerisk><relativerisk><age>51</age><sex>0</sex><cat>2</cat><value>2.5112514</value></relativerisk><relativerisk><age>51</age><sex>0</sex><cat>3</cat><value>5.091453</value></relativerisk><relativerisk><age>51</age><sex>0</sex><cat>4</cat><value>0.9121473</value></relativerisk><relativerisk><age>51</age><sex>0</sex><cat>5</cat><value>1.3258543</value></relativerisk><relativerisk><age>51</age><sex>0</sex><cat>6</cat><value>2.211134</value></relativerisk><relativerisk><age>51</age><sex>0</sex><cat>7</cat><value>4.086302</value></relativerisk><relativerisk><age>51</age><sex>1</sex><cat>0</cat><value>0.8496585</value></relativerisk><relativerisk><age>51</age><sex>1</sex><cat>1</cat><value>1.2799845</value></relativerisk><relativerisk><age>51</age><sex>1</sex><cat>2</cat><value>2.5598085</value></relativerisk><relativerisk><age>51</age><sex>1</sex><cat>3</cat><value>5.6534195</value></relativerisk><relativerisk><age>51</age><sex>1</sex><cat>4</cat><value>0.82673925</value></relativerisk><relativerisk><age>51</age><sex>1</sex><cat>5</cat><value>1.2041303</value></relativerisk><relativerisk><age>51</age><sex>1</sex><cat>6</cat><value>2.2703285</value></relativerisk><relativerisk><age>51</age><sex>1</sex><cat>7</cat><value>4.6567802</value></relativerisk><relativerisk><age>52</age><sex>0</sex><cat>0</cat><value>0.9424402</value></relativerisk><relativerisk><age>52</age><sex>0</sex><cat>1</cat><value>1.4290539</value></relativerisk><relativerisk><age>52</age><sex>0</sex><cat>2</cat><value>2.5245543</value></relativerisk><relativerisk><age>52</age><sex>0</sex><cat>3</cat><value>5.167986</value></relativerisk><relativerisk><age>52</age><sex>0</sex><cat>4</cat><value>0.9147558</value></relativerisk><relativerisk><age>52</age><sex>0</sex><cat>5</cat><value>1.3371321</value></relativerisk><relativerisk><age>52</age><sex>0</sex><cat>6</cat><value>2.2229576</value></relativerisk><relativerisk><age>52</age><sex>0</sex><cat>7</cat><value>4.142165</value></relativerisk><relativerisk><age>52</age><sex>1</sex><cat>0</cat><value>0.85655946</value></relativerisk><relativerisk><age>52</age><sex>1</sex><cat>1</cat><value>1.2855169</value></relativerisk><relativerisk><age>52</age><sex>1</sex><cat>2</cat><value>2.5616436</value></relativerisk><relativerisk><age>52</age><sex>1</sex><cat>3</cat><value>5.7169266</value></relativerisk><relativerisk><age>52</age><sex>1</sex><cat>4</cat><value>0.8329583</value></relativerisk><relativerisk><age>52</age><sex>1</sex><cat>5</cat><value>1.2091329</value></relativerisk><relativerisk><age>52</age><sex>1</sex><cat>6</cat><value>2.271838</value></relativerisk><relativerisk><age>52</age><sex>1</sex><cat>7</cat><value>4.699407</value></relativerisk><relativerisk><age>53</age><sex>0</sex><cat>0</cat><value>0.94471335</value></relativerisk><relativerisk><age>53</age><sex>0</sex><cat>1</cat><value>1.4400996</value></relativerisk><relativerisk><age>53</age><sex>0</sex><cat>2</cat><value>2.5284798</value></relativerisk><relativerisk><age>53</age><sex>0</sex><cat>3</cat><value>5.186119</value></relativerisk><relativerisk><age>53</age><sex>0</sex><cat>4</cat><value>0.917012</value></relativerisk><relativerisk><age>53</age><sex>0</sex><cat>5</cat><value>1.3470368</value></relativerisk><relativerisk><age>53</age><sex>0</sex><cat>6</cat><value>2.2281115</value></relativerisk><relativerisk><age>53</age><sex>0</sex><cat>7</cat><value>4.159436</value></relativerisk><relativerisk><age>53</age><sex>1</sex><cat>0</cat><value>0.8648195</value></relativerisk><relativerisk><age>53</age><sex>1</sex><cat>1</cat><value>1.2954992</value></relativerisk><relativerisk><age>53</age><sex>1</sex><cat>2</cat><value>2.5517027</value></relativerisk><relativerisk><age>53</age><sex>1</sex><cat>3</cat><value>5.64158</value></relativerisk><relativerisk><age>53</age><sex>1</sex><cat>4</cat><value>0.84051025</value></relativerisk><relativerisk><age>53</age><sex>1</sex><cat>5</cat><value>1.217734</value></relativerisk><relativerisk><age>53</age><sex>1</sex><cat>6</cat><value>2.2644901</value></relativerisk><relativerisk><age>53</age><sex>1</sex><cat>7</cat><value>4.6468496</value></relativerisk><relativerisk><age>54</age><sex>0</sex><cat>0</cat><value>0.9467326</value></relativerisk><relativerisk><age>54</age><sex>0</sex><cat>1</cat><value>1.4510266</value></relativerisk><relativerisk><age>54</age><sex>0</sex><cat>2</cat><value>2.5374014</value></relativerisk><relativerisk><age>54</age><sex>0</sex><cat>3</cat><value>5.2407575</value></relativerisk><relativerisk><age>54</age><sex>0</sex><cat>4</cat><value>0.91900545</value></relativerisk><relativerisk><age>54</age><sex>0</sex><cat>5</cat><value>1.3569093</value></relativerisk><relativerisk><age>54</age><sex>0</sex><cat>6</cat><value>2.2367468</value></relativerisk><relativerisk><age>54</age><sex>0</sex><cat>7</cat><value>4.202497</value></relativerisk><relativerisk><age>54</age><sex>1</sex><cat>0</cat><value>0.8700664</value></relativerisk><relativerisk><age>54</age><sex>1</sex><cat>1</cat><value>1.299969</value></relativerisk><relativerisk><age>54</age><sex>1</sex><cat>2</cat><value>2.5530732</value></relativerisk><relativerisk><age>54</age><sex>1</sex><cat>3</cat><value>5.7193575</value></relativerisk><relativerisk><age>54</age><sex>1</sex><cat>4</cat><value>0.84528196</value></relativerisk><relativerisk><age>54</age><sex>1</sex><cat>5</cat><value>1.2218213</value></relativerisk><relativerisk><age>54</age><sex>1</sex><cat>6</cat><value>2.2648876</value></relativerisk><relativerisk><age>54</age><sex>1</sex><cat>7</cat><value>4.707683</value></relativerisk><relativerisk><age>55</age><sex>0</sex><cat>0</cat><value>0.9492986</value></relativerisk><relativerisk><age>55</age><sex>0</sex><cat>1</cat><value>1.4623725</value></relativerisk><relativerisk><age>55</age><sex>0</sex><cat>2</cat><value>2.5450513</value></relativerisk><relativerisk><age>55</age><sex>0</sex><cat>3</cat><value>5.258779</value></relativerisk><relativerisk><age>55</age><sex>0</sex><cat>4</cat><value>0.9214967</value></relativerisk><relativerisk><age>55</age><sex>0</sex><cat>5</cat><value>1.3670918</value></relativerisk><relativerisk><age>55</age><sex>0</sex><cat>6</cat><value>2.2448525</value></relativerisk><relativerisk><age>55</age><sex>0</sex><cat>7</cat><value>4.216298</value></relativerisk><relativerisk><age>55</age><sex>1</sex><cat>0</cat><value>0.87577105</value></relativerisk><relativerisk><age>55</age><sex>1</sex><cat>1</cat><value>1.3085682</value></relativerisk><relativerisk><age>55</age><sex>1</sex><cat>2</cat><value>2.5540164</value></relativerisk><relativerisk><age>55</age><sex>1</sex><cat>3</cat><value>5.683203</value></relativerisk><relativerisk><age>55</age><sex>1</sex><cat>4</cat><value>0.85041434</value></relativerisk><relativerisk><age>55</age><sex>1</sex><cat>5</cat><value>1.2294652</value></relativerisk><relativerisk><age>55</age><sex>1</sex><cat>6</cat><value>2.264994</value></relativerisk><relativerisk><age>55</age><sex>1</sex><cat>7</cat><value>4.6887007</value></relativerisk><relativerisk><age>56</age><sex>0</sex><cat>0</cat><value>0.951311</value></relativerisk><relativerisk><age>56</age><sex>0</sex><cat>1</cat><value>1.4720287</value></relativerisk><relativerisk><age>56</age><sex>0</sex><cat>2</cat><value>2.5548775</value></relativerisk><relativerisk><age>56</age><sex>0</sex><cat>3</cat><value>5.325747</value></relativerisk><relativerisk><age>56</age><sex>0</sex><cat>4</cat><value>0.9236754</value></relativerisk><relativerisk><age>56</age><sex>0</sex><cat>5</cat><value>1.3757826</value></relativerisk><relativerisk><age>56</age><sex>0</sex><cat>6</cat><value>2.2545207</value></relativerisk><relativerisk><age>56</age><sex>0</sex><cat>7</cat><value>4.267143</value></relativerisk><relativerisk><age>56</age><sex>1</sex><cat>0</cat><value>0.8813302</value></relativerisk><relativerisk><age>56</age><sex>1</sex><cat>1</cat><value>1.3168116</value></relativerisk><relativerisk><age>56</age><sex>1</sex><cat>2</cat><value>2.5549388</value></relativerisk><relativerisk><age>56</age><sex>1</sex><cat>3</cat><value>5.7101755</value></relativerisk><relativerisk><age>56</age><sex>1</sex><cat>4</cat><value>0.8555396</value></relativerisk><relativerisk><age>56</age><sex>1</sex><cat>5</cat><value>1.2367424</value></relativerisk><relativerisk><age>56</age><sex>1</sex><cat>6</cat><value>2.2652094</value></relativerisk><relativerisk><age>56</age><sex>1</sex><cat>7</cat><value>4.713309</value></relativerisk><relativerisk><age>57</age><sex>0</sex><cat>0</cat><value>0.95461166</value></relativerisk><relativerisk><age>57</age><sex>0</sex><cat>1</cat><value>1.482676</value></relativerisk><relativerisk><age>57</age><sex>0</sex><cat>2</cat><value>2.563016</value></relativerisk><relativerisk><age>57</age><sex>0</sex><cat>3</cat><value>5.3407283</value></relativerisk><relativerisk><age>57</age><sex>0</sex><cat>4</cat><value>0.92680883</value></relativerisk><relativerisk><age>57</age><sex>0</sex><cat>5</cat><value>1.3853543</value></relativerisk><relativerisk><age>57</age><sex>0</sex><cat>6</cat><value>2.2621725</value></relativerisk><relativerisk><age>57</age><sex>0</sex><cat>7</cat><value>4.289049</value></relativerisk><relativerisk><age>57</age><sex>1</sex><cat>0</cat><value>0.88681936</value></relativerisk><relativerisk><age>57</age><sex>1</sex><cat>1</cat><value>1.3260885</value></relativerisk><relativerisk><age>57</age><sex>1</sex><cat>2</cat><value>2.558799</value></relativerisk><relativerisk><age>57</age><sex>1</sex><cat>3</cat><value>5.740603</value></relativerisk><relativerisk><age>57</age><sex>1</sex><cat>4</cat><value>0.8605796</value></relativerisk><relativerisk><age>57</age><sex>1</sex><cat>5</cat><value>1.2448568</value></relativerisk><relativerisk><age>57</age><sex>1</sex><cat>6</cat><value>2.2693884</value></relativerisk><relativerisk><age>57</age><sex>1</sex><cat>7</cat><value>4.732618</value></relativerisk><relativerisk><age>58</age><sex>0</sex><cat>0</cat><value>0.9556732</value></relativerisk><relativerisk><age>58</age><sex>0</sex><cat>1</cat><value>1.4908866</value></relativerisk><relativerisk><age>58</age><sex>0</sex><cat>2</cat><value>2.5701573</value></relativerisk><relativerisk><age>58</age><sex>0</sex><cat>3</cat><value>5.375563</value></relativerisk><relativerisk><age>58</age><sex>0</sex><cat>4</cat><value>0.92791563</value></relativerisk><relativerisk><age>58</age><sex>0</sex><cat>5</cat><value>1.3928449</value></relativerisk><relativerisk><age>58</age><sex>0</sex><cat>6</cat><value>2.269359</value></relativerisk><relativerisk><age>58</age><sex>0</sex><cat>7</cat><value>4.319103</value></relativerisk><relativerisk><age>58</age><sex>1</sex><cat>0</cat><value>0.8918539</value></relativerisk><relativerisk><age>58</age><sex>1</sex><cat>1</cat><value>1.3346051</value></relativerisk><relativerisk><age>58</age><sex>1</sex><cat>2</cat><value>2.564284</value></relativerisk><relativerisk><age>58</age><sex>1</sex><cat>3</cat><value>5.822252</value></relativerisk><relativerisk><age>58</age><sex>1</sex><cat>4</cat><value>0.86516815</value></relativerisk><relativerisk><age>58</age><sex>1</sex><cat>5</cat><value>1.2523545</value></relativerisk><relativerisk><age>58</age><sex>1</sex><cat>6</cat><value>2.2748463</value></relativerisk><relativerisk><age>58</age><sex>1</sex><cat>7</cat><value>4.7899184</value></relativerisk><relativerisk><age>59</age><sex>0</sex><cat>0</cat><value>0.9578515</value></relativerisk><relativerisk><age>59</age><sex>0</sex><cat>1</cat><value>1.4987913</value></relativerisk><relativerisk><age>59</age><sex>0</sex><cat>2</cat><value>2.5778275</value></relativerisk><relativerisk><age>59</age><sex>0</sex><cat>3</cat><value>5.413251</value></relativerisk><relativerisk><age>59</age><sex>0</sex><cat>4</cat><value>0.93039614</value></relativerisk><relativerisk><age>59</age><sex>0</sex><cat>5</cat><value>1.3999684</value></relativerisk><relativerisk><age>59</age><sex>0</sex><cat>6</cat><value>2.277126</value></relativerisk><relativerisk><age>59</age><sex>0</sex><cat>7</cat><value>4.350821</value></relativerisk><relativerisk><age>59</age><sex>1</sex><cat>0</cat><value>0.8961986</value></relativerisk><relativerisk><age>59</age><sex>1</sex><cat>1</cat><value>1.3444216</value></relativerisk><relativerisk><age>59</age><sex>1</sex><cat>2</cat><value>2.5667093</value></relativerisk><relativerisk><age>59</age><sex>1</sex><cat>3</cat><value>5.8005624</value></relativerisk><relativerisk><age>59</age><sex>1</sex><cat>4</cat><value>0.8691236</value></relativerisk><relativerisk><age>59</age><sex>1</sex><cat>5</cat><value>1.2610359</value></relativerisk><relativerisk><age>59</age><sex>1</sex><cat>6</cat><value>2.2768168</value></relativerisk><relativerisk><age>59</age><sex>1</sex><cat>7</cat><value>4.775868</value></relativerisk><relativerisk><age>60</age><sex>0</sex><cat>0</cat><value>0.96475524</value></relativerisk><relativerisk><age>60</age><sex>0</sex><cat>1</cat><value>1.4398099</value></relativerisk><relativerisk><age>60</age><sex>0</sex><cat>2</cat><value>2.3292334</value></relativerisk><relativerisk><age>60</age><sex>0</sex><cat>3</cat><value>4.5219646</value></relativerisk><relativerisk><age>60</age><sex>0</sex><cat>4</cat><value>0.9402247</value></relativerisk><relativerisk><age>60</age><sex>0</sex><cat>5</cat><value>1.3548921</value></relativerisk><relativerisk><age>60</age><sex>0</sex><cat>6</cat><value>2.086448</value></relativerisk><relativerisk><age>60</age><sex>0</sex><cat>7</cat><value>3.7236106</value></relativerisk><relativerisk><age>60</age><sex>1</sex><cat>0</cat><value>0.91051924</value></relativerisk><relativerisk><age>60</age><sex>1</sex><cat>1</cat><value>1.3083364</value></relativerisk><relativerisk><age>60</age><sex>1</sex><cat>2</cat><value>2.3205192</value></relativerisk><relativerisk><age>60</age><sex>1</sex><cat>3</cat><value>4.847934</value></relativerisk><relativerisk><age>60</age><sex>1</sex><cat>4</cat><value>0.885877</value></relativerisk><relativerisk><age>60</age><sex>1</sex><cat>5</cat><value>1.2354915</value></relativerisk><relativerisk><age>60</age><sex>1</sex><cat>6</cat><value>2.0859897</value></relativerisk><relativerisk><age>60</age><sex>1</sex><cat>7</cat><value>4.0720663</value></relativerisk><relativerisk><age>61</age><sex>0</sex><cat>0</cat><value>0.96622205</value></relativerisk><relativerisk><age>61</age><sex>0</sex><cat>1</cat><value>1.4449556</value></relativerisk><relativerisk><age>61</age><sex>0</sex><cat>2</cat><value>2.3352692</value></relativerisk><relativerisk><age>61</age><sex>0</sex><cat>3</cat><value>4.55203</value></relativerisk><relativerisk><age>61</age><sex>0</sex><cat>4</cat><value>0.94182914</value></relativerisk><relativerisk><age>61</age><sex>0</sex><cat>5</cat><value>1.3596197</value></relativerisk><relativerisk><age>61</age><sex>0</sex><cat>6</cat><value>2.092286</value></relativerisk><relativerisk><age>61</age><sex>0</sex><cat>7</cat><value>3.7509556</value></relativerisk><relativerisk><age>61</age><sex>1</sex><cat>0</cat><value>0.91400826</value></relativerisk><relativerisk><age>61</age><sex>1</sex><cat>1</cat><value>1.3166697</value></relativerisk><relativerisk><age>61</age><sex>1</sex><cat>2</cat><value>2.320484</value></relativerisk><relativerisk><age>61</age><sex>1</sex><cat>3</cat><value>4.8329268</value></relativerisk><relativerisk><age>61</age><sex>1</sex><cat>4</cat><value>0.8890928</value></relativerisk><relativerisk><age>61</age><sex>1</sex><cat>5</cat><value>1.2428641</value></relativerisk><relativerisk><age>61</age><sex>1</sex><cat>6</cat><value>2.0862327</value></relativerisk><relativerisk><age>61</age><sex>1</sex><cat>7</cat><value>4.062685</value></relativerisk><relativerisk><age>62</age><sex>0</sex><cat>0</cat><value>0.9668026</value></relativerisk><relativerisk><age>62</age><sex>0</sex><cat>1</cat><value>1.4492182</value></relativerisk><relativerisk><age>62</age><sex>0</sex><cat>2</cat><value>2.3421247</value></relativerisk><relativerisk><age>62</age><sex>0</sex><cat>3</cat><value>4.5890975</value></relativerisk><relativerisk><age>62</age><sex>0</sex><cat>4</cat><value>0.94266</value></relativerisk><relativerisk><age>62</age><sex>0</sex><cat>5</cat><value>1.3635445</value></relativerisk><relativerisk><age>62</age><sex>0</sex><cat>6</cat><value>2.098874</value></relativerisk><relativerisk><age>62</age><sex>0</sex><cat>7</cat><value>3.7816803</value></relativerisk><relativerisk><age>62</age><sex>1</sex><cat>0</cat><value>0.91731113</value></relativerisk><relativerisk><age>62</age><sex>1</sex><cat>1</cat><value>1.3252332</value></relativerisk><relativerisk><age>62</age><sex>1</sex><cat>2</cat><value>2.3237305</value></relativerisk><relativerisk><age>62</age><sex>1</sex><cat>3</cat><value>4.837463</value></relativerisk><relativerisk><age>62</age><sex>1</sex><cat>4</cat><value>0.8921262</value></relativerisk><relativerisk><age>62</age><sex>1</sex><cat>5</cat><value>1.2504454</value></relativerisk><relativerisk><age>62</age><sex>1</sex><cat>6</cat><value>2.0891442</value></relativerisk><relativerisk><age>62</age><sex>1</sex><cat>7</cat><value>4.067881</value></relativerisk><relativerisk><age>63</age><sex>0</sex><cat>0</cat><value>0.96844023</value></relativerisk><relativerisk><age>63</age><sex>0</sex><cat>1</cat><value>1.4530202</value></relativerisk><relativerisk><age>63</age><sex>0</sex><cat>2</cat><value>2.3477254</value></relativerisk><relativerisk><age>63</age><sex>0</sex><cat>3</cat><value>4.6188564</value></relativerisk><relativerisk><age>63</age><sex>0</sex><cat>4</cat><value>0.9438409</value></relativerisk><relativerisk><age>63</age><sex>0</sex><cat>5</cat><value>1.367039</value></relativerisk><relativerisk><age>63</age><sex>0</sex><cat>6</cat><value>2.1044524</value></relativerisk><relativerisk><age>63</age><sex>0</sex><cat>7</cat><value>3.8067532</value></relativerisk><relativerisk><age>63</age><sex>1</sex><cat>0</cat><value>0.91947216</value></relativerisk><relativerisk><age>63</age><sex>1</sex><cat>1</cat><value>1.3333306</value></relativerisk><relativerisk><age>63</age><sex>1</sex><cat>2</cat><value>2.334597</value></relativerisk><relativerisk><age>63</age><sex>1</sex><cat>3</cat><value>4.89111</value></relativerisk><relativerisk><age>63</age><sex>1</sex><cat>4</cat><value>0.8941632</value></relativerisk><relativerisk><age>63</age><sex>1</sex><cat>5</cat><value>1.2576599</value></relativerisk><relativerisk><age>63</age><sex>1</sex><cat>6</cat><value>2.09846</value></relativerisk><relativerisk><age>63</age><sex>1</sex><cat>7</cat><value>4.1071405</value></relativerisk><relativerisk><age>64</age><sex>0</sex><cat>0</cat><value>0.96915865</value></relativerisk><relativerisk><age>64</age><sex>0</sex><cat>1</cat><value>1.4552639</value></relativerisk><relativerisk><age>64</age><sex>0</sex><cat>2</cat><value>2.3513</value></relativerisk><relativerisk><age>64</age><sex>0</sex><cat>3</cat><value>4.6458235</value></relativerisk><relativerisk><age>64</age><sex>0</sex><cat>4</cat><value>0.94517016</value></relativerisk><relativerisk><age>64</age><sex>0</sex><cat>5</cat><value>1.3691202</value></relativerisk><relativerisk><age>64</age><sex>0</sex><cat>6</cat><value>2.1082468</value></relativerisk><relativerisk><age>64</age><sex>0</sex><cat>7</cat><value>3.8308084</value></relativerisk><relativerisk><age>64</age><sex>1</sex><cat>0</cat><value>0.9229075</value></relativerisk><relativerisk><age>64</age><sex>1</sex><cat>1</cat><value>1.3416041</value></relativerisk><relativerisk><age>64</age><sex>1</sex><cat>2</cat><value>2.3353992</value></relativerisk><relativerisk><age>64</age><sex>1</sex><cat>3</cat><value>4.891742</value></relativerisk><relativerisk><age>64</age><sex>1</sex><cat>4</cat><value>0.8973161</value></relativerisk><relativerisk><age>64</age><sex>1</sex><cat>5</cat><value>1.265023</value></relativerisk><relativerisk><age>64</age><sex>1</sex><cat>6</cat><value>2.0991642</value></relativerisk><relativerisk><age>64</age><sex>1</sex><cat>7</cat><value>4.109681</value></relativerisk><relativerisk><age>65</age><sex>0</sex><cat>0</cat><value>0.96912265</value></relativerisk><relativerisk><age>65</age><sex>0</sex><cat>1</cat><value>1.4576259</value></relativerisk><relativerisk><age>65</age><sex>0</sex><cat>2</cat><value>2.3562388</value></relativerisk><relativerisk><age>65</age><sex>0</sex><cat>3</cat><value>4.670271</value></relativerisk><relativerisk><age>65</age><sex>0</sex><cat>4</cat><value>0.94481194</value></relativerisk><relativerisk><age>65</age><sex>0</sex><cat>5</cat><value>1.371255</value></relativerisk><relativerisk><age>65</age><sex>0</sex><cat>6</cat><value>2.1130798</value></relativerisk><relativerisk><age>65</age><sex>0</sex><cat>7</cat><value>3.8529623</value></relativerisk><relativerisk><age>65</age><sex>1</sex><cat>0</cat><value>0.9247846</value></relativerisk><relativerisk><age>65</age><sex>1</sex><cat>1</cat><value>1.3474439</value></relativerisk><relativerisk><age>65</age><sex>1</sex><cat>2</cat><value>2.3381367</value></relativerisk><relativerisk><age>65</age><sex>1</sex><cat>3</cat><value>4.937138</value></relativerisk><relativerisk><age>65</age><sex>1</sex><cat>4</cat><value>0.89902043</value></relativerisk><relativerisk><age>65</age><sex>1</sex><cat>5</cat><value>1.2702141</value></relativerisk><relativerisk><age>65</age><sex>1</sex><cat>6</cat><value>2.1020925</value></relativerisk><relativerisk><age>65</age><sex>1</sex><cat>7</cat><value>4.143962</value></relativerisk><relativerisk><age>66</age><sex>0</sex><cat>0</cat><value>0.9697599</value></relativerisk><relativerisk><age>66</age><sex>0</sex><cat>1</cat><value>1.4590585</value></relativerisk><relativerisk><age>66</age><sex>0</sex><cat>2</cat><value>2.3596396</value></relativerisk><relativerisk><age>66</age><sex>0</sex><cat>3</cat><value>4.6930466</value></relativerisk><relativerisk><age>66</age><sex>0</sex><cat>4</cat><value>0.9453974</value></relativerisk><relativerisk><age>66</age><sex>0</sex><cat>5</cat><value>1.3726245</value></relativerisk><relativerisk><age>66</age><sex>0</sex><cat>6</cat><value>2.116427</value></relativerisk><relativerisk><age>66</age><sex>0</sex><cat>7</cat><value>3.8737936</value></relativerisk><relativerisk><age>66</age><sex>1</sex><cat>0</cat><value>0.9261503</value></relativerisk><relativerisk><age>66</age><sex>1</sex><cat>1</cat><value>1.3527648</value></relativerisk><relativerisk><age>66</age><sex>1</sex><cat>2</cat><value>2.3389237</value></relativerisk><relativerisk><age>66</age><sex>1</sex><cat>3</cat><value>4.965162</value></relativerisk><relativerisk><age>66</age><sex>1</sex><cat>4</cat><value>0.9002993</value></relativerisk><relativerisk><age>66</age><sex>1</sex><cat>5</cat><value>1.2749125</value></relativerisk><relativerisk><age>66</age><sex>1</sex><cat>6</cat><value>2.1031735</value></relativerisk><relativerisk><age>66</age><sex>1</sex><cat>7</cat><value>4.1676984</value></relativerisk><relativerisk><age>67</age><sex>0</sex><cat>0</cat><value>0.9693445</value></relativerisk><relativerisk><age>67</age><sex>0</sex><cat>1</cat><value>1.4591557</value></relativerisk><relativerisk><age>67</age><sex>0</sex><cat>2</cat><value>2.3624756</value></relativerisk><relativerisk><age>67</age><sex>0</sex><cat>3</cat><value>4.7206674</value></relativerisk><relativerisk><age>67</age><sex>0</sex><cat>4</cat><value>0.9450174</value></relativerisk><relativerisk><age>67</age><sex>0</sex><cat>5</cat><value>1.3727212</value></relativerisk><relativerisk><age>67</age><sex>0</sex><cat>6</cat><value>2.1192043</value></relativerisk><relativerisk><age>67</age><sex>0</sex><cat>7</cat><value>3.8993187</value></relativerisk><relativerisk><age>67</age><sex>1</sex><cat>0</cat><value>0.92808515</value></relativerisk><relativerisk><age>67</age><sex>1</sex><cat>1</cat><value>1.3616394</value></relativerisk><relativerisk><age>67</age><sex>1</sex><cat>2</cat><value>2.3462338</value></relativerisk><relativerisk><age>67</age><sex>1</sex><cat>3</cat><value>4.963171</value></relativerisk><relativerisk><age>67</age><sex>1</sex><cat>4</cat><value>0.90214074</value></relativerisk><relativerisk><age>67</age><sex>1</sex><cat>5</cat><value>1.2828449</value></relativerisk><relativerisk><age>67</age><sex>1</sex><cat>6</cat><value>2.1092117</value></relativerisk><relativerisk><age>67</age><sex>1</sex><cat>7</cat><value>4.1660185</value></relativerisk><relativerisk><age>68</age><sex>0</sex><cat>0</cat><value>0.96786326</value></relativerisk><relativerisk><age>68</age><sex>0</sex><cat>1</cat><value>1.4582725</value></relativerisk><relativerisk><age>68</age><sex>0</sex><cat>2</cat><value>2.3676789</value></relativerisk><relativerisk><age>68</age><sex>0</sex><cat>3</cat><value>4.768924</value></relativerisk><relativerisk><age>68</age><sex>0</sex><cat>4</cat><value>0.94365966</value></relativerisk><relativerisk><age>68</age><sex>0</sex><cat>5</cat><value>1.37199</value></relativerisk><relativerisk><age>68</age><sex>0</sex><cat>6</cat><value>2.124148</value></relativerisk><relativerisk><age>68</age><sex>0</sex><cat>7</cat><value>3.9359922</value></relativerisk><relativerisk><age>68</age><sex>1</sex><cat>0</cat><value>0.93170357</value></relativerisk><relativerisk><age>68</age><sex>1</sex><cat>1</cat><value>1.3679788</value></relativerisk><relativerisk><age>68</age><sex>1</sex><cat>2</cat><value>2.351194</value></relativerisk><relativerisk><age>68</age><sex>1</sex><cat>3</cat><value>5.0227885</value></relativerisk><relativerisk><age>68</age><sex>1</sex><cat>4</cat><value>0.90542066</value></relativerisk><relativerisk><age>68</age><sex>1</sex><cat>5</cat><value>1.2884152</value></relativerisk><relativerisk><age>68</age><sex>1</sex><cat>6</cat><value>2.1138573</value></relativerisk><relativerisk><age>68</age><sex>1</sex><cat>7</cat><value>4.2122984</value></relativerisk><relativerisk><age>69</age><sex>0</sex><cat>0</cat><value>0.9689592</value></relativerisk><relativerisk><age>69</age><sex>0</sex><cat>1</cat><value>1.4578017</value></relativerisk><relativerisk><age>69</age><sex>0</sex><cat>2</cat><value>2.37048</value></relativerisk><relativerisk><age>69</age><sex>0</sex><cat>3</cat><value>4.7980385</value></relativerisk><relativerisk><age>69</age><sex>0</sex><cat>4</cat><value>0.94427055</value></relativerisk><relativerisk><age>69</age><sex>0</sex><cat>5</cat><value>1.3715312</value></relativerisk><relativerisk><age>69</age><sex>0</sex><cat>6</cat><value>2.1269405</value></relativerisk><relativerisk><age>69</age><sex>0</sex><cat>7</cat><value>3.9605272</value></relativerisk><relativerisk><age>69</age><sex>1</sex><cat>0</cat><value>0.93259203</value></relativerisk><relativerisk><age>69</age><sex>1</sex><cat>1</cat><value>1.3743554</value></relativerisk><relativerisk><age>69</age><sex>1</sex><cat>2</cat><value>2.3577998</value></relativerisk><relativerisk><age>69</age><sex>1</sex><cat>3</cat><value>5.04679</value></relativerisk><relativerisk><age>69</age><sex>1</sex><cat>4</cat><value>0.9062558</value></relativerisk><relativerisk><age>69</age><sex>1</sex><cat>5</cat><value>1.2941121</value></relativerisk><relativerisk><age>69</age><sex>1</sex><cat>6</cat><value>2.1193378</value></relativerisk><relativerisk><age>69</age><sex>1</sex><cat>7</cat><value>4.232307</value></relativerisk><relativerisk><age>70</age><sex>0</sex><cat>0</cat><value>0.9712759</value></relativerisk><relativerisk><age>70</age><sex>0</sex><cat>1</cat><value>1.3648356</value></relativerisk><relativerisk><age>70</age><sex>0</sex><cat>2</cat><value>2.045902</value></relativerisk><relativerisk><age>70</age><sex>0</sex><cat>3</cat><value>3.6840274</value></relativerisk><relativerisk><age>70</age><sex>0</sex><cat>4</cat><value>0.95093125</value></relativerisk><relativerisk><age>70</age><sex>0</sex><cat>5</cat><value>1.2976147</value></relativerisk><relativerisk><age>70</age><sex>0</sex><cat>6</cat><value>1.870055</value></relativerisk><relativerisk><age>70</age><sex>0</sex><cat>7</cat><value>3.1446664</value></relativerisk><relativerisk><age>70</age><sex>1</sex><cat>0</cat><value>0.9442443</value></relativerisk><relativerisk><age>70</age><sex>1</sex><cat>1</cat><value>1.3050919</value></relativerisk><relativerisk><age>70</age><sex>1</sex><cat>2</cat><value>2.0390322</value></relativerisk><relativerisk><age>70</age><sex>1</sex><cat>3</cat><value>3.84949</value></relativerisk><relativerisk><age>70</age><sex>1</sex><cat>4</cat><value>0.9221279</value></relativerisk><relativerisk><age>70</age><sex>1</sex><cat>5</cat><value>1.2413813</value></relativerisk><relativerisk><age>70</age><sex>1</sex><cat>6</cat><value>1.8667849</value></relativerisk><relativerisk><age>70</age><sex>1</sex><cat>7</cat><value>3.3249702</value></relativerisk><relativerisk><age>71</age><sex>0</sex><cat>0</cat><value>0.9706168</value></relativerisk><relativerisk><age>71</age><sex>0</sex><cat>1</cat><value>1.3632176</value></relativerisk><relativerisk><age>71</age><sex>0</sex><cat>2</cat><value>2.0494046</value></relativerisk><relativerisk><age>71</age><sex>0</sex><cat>3</cat><value>3.714644</value></relativerisk><relativerisk><age>71</age><sex>0</sex><cat>4</cat><value>0.950095</value></relativerisk><relativerisk><age>71</age><sex>0</sex><cat>5</cat><value>1.2961175</value></relativerisk><relativerisk><age>71</age><sex>0</sex><cat>6</cat><value>1.8732817</value></relativerisk><relativerisk><age>71</age><sex>0</sex><cat>7</cat><value>3.1688936</value></relativerisk><relativerisk><age>71</age><sex>1</sex><cat>0</cat><value>0.9459509</value></relativerisk><relativerisk><age>71</age><sex>1</sex><cat>1</cat><value>1.3096132</value></relativerisk><relativerisk><age>71</age><sex>1</sex><cat>2</cat><value>2.0393808</value></relativerisk><relativerisk><age>71</age><sex>1</sex><cat>3</cat><value>3.845737</value></relativerisk><relativerisk><age>71</age><sex>1</sex><cat>4</cat><value>0.92365855</value></relativerisk><relativerisk><age>71</age><sex>1</sex><cat>5</cat><value>1.2454377</value></relativerisk><relativerisk><age>71</age><sex>1</sex><cat>6</cat><value>1.8671736</value></relativerisk><relativerisk><age>71</age><sex>1</sex><cat>7</cat><value>3.3232563</value></relativerisk><relativerisk><age>72</age><sex>0</sex><cat>0</cat><value>0.9687951</value></relativerisk><relativerisk><age>72</age><sex>0</sex><cat>1</cat><value>1.3605534</value></relativerisk><relativerisk><age>72</age><sex>0</sex><cat>2</cat><value>2.048823</value></relativerisk><relativerisk><age>72</age><sex>0</sex><cat>3</cat><value>3.725602</value></relativerisk><relativerisk><age>72</age><sex>0</sex><cat>4</cat><value>0.94811416</value></relativerisk><relativerisk><age>72</age><sex>0</sex><cat>5</cat><value>1.293663</value></relativerisk><relativerisk><age>72</age><sex>0</sex><cat>6</cat><value>1.8728195</value></relativerisk><relativerisk><age>72</age><sex>0</sex><cat>7</cat><value>3.1803594</value></relativerisk><relativerisk><age>72</age><sex>1</sex><cat>0</cat><value>0.94675094</value></relativerisk><relativerisk><age>72</age><sex>1</sex><cat>1</cat><value>1.3131189</value></relativerisk><relativerisk><age>72</age><sex>1</sex><cat>2</cat><value>2.0408704</value></relativerisk><relativerisk><age>72</age><sex>1</sex><cat>3</cat><value>3.8543189</value></relativerisk><relativerisk><age>72</age><sex>1</sex><cat>4</cat><value>0.92451066</value></relativerisk><relativerisk><age>72</age><sex>1</sex><cat>5</cat><value>1.2485965</value></relativerisk><relativerisk><age>72</age><sex>1</sex><cat>6</cat><value>1.8684452</value></relativerisk><relativerisk><age>72</age><sex>1</sex><cat>7</cat><value>3.3312807</value></relativerisk><relativerisk><age>73</age><sex>0</sex><cat>0</cat><value>0.96731484</value></relativerisk><relativerisk><age>73</age><sex>0</sex><cat>1</cat><value>1.3581882</value></relativerisk><relativerisk><age>73</age><sex>0</sex><cat>2</cat><value>2.0508945</value></relativerisk><relativerisk><age>73</age><sex>0</sex><cat>3</cat><value>3.7473607</value></relativerisk><relativerisk><age>73</age><sex>0</sex><cat>4</cat><value>0.9461893</value></relativerisk><relativerisk><age>73</age><sex>0</sex><cat>5</cat><value>1.2914649</value></relativerisk><relativerisk><age>73</age><sex>0</sex><cat>6</cat><value>1.8747464</value></relativerisk><relativerisk><age>73</age><sex>0</sex><cat>7</cat><value>3.1980696</value></relativerisk><relativerisk><age>73</age><sex>1</sex><cat>0</cat><value>0.94745135</value></relativerisk><relativerisk><age>73</age><sex>1</sex><cat>1</cat><value>1.3159953</value></relativerisk><relativerisk><age>73</age><sex>1</sex><cat>2</cat><value>2.0450103</value></relativerisk><relativerisk><age>73</age><sex>1</sex><cat>3</cat><value>3.8837664</value></relativerisk><relativerisk><age>73</age><sex>1</sex><cat>4</cat><value>0.92519116</value></relativerisk><relativerisk><age>73</age><sex>1</sex><cat>5</cat><value>1.2511736</value></relativerisk><relativerisk><age>73</age><sex>1</sex><cat>6</cat><value>1.8722593</value></relativerisk><relativerisk><age>73</age><sex>1</sex><cat>7</cat><value>3.3542385</value></relativerisk><relativerisk><age>74</age><sex>0</sex><cat>0</cat><value>0.96480435</value></relativerisk><relativerisk><age>74</age><sex>0</sex><cat>1</cat><value>1.3536701</value></relativerisk><relativerisk><age>74</age><sex>0</sex><cat>2</cat><value>2.051878</value></relativerisk><relativerisk><age>74</age><sex>0</sex><cat>3</cat><value>3.7803278</value></relativerisk><relativerisk><age>74</age><sex>0</sex><cat>4</cat><value>0.9439634</value></relativerisk><relativerisk><age>74</age><sex>0</sex><cat>5</cat><value>1.2873614</value></relativerisk><relativerisk><age>74</age><sex>0</sex><cat>6</cat><value>1.8756384</value></relativerisk><relativerisk><age>74</age><sex>0</sex><cat>7</cat><value>3.2245774</value></relativerisk><relativerisk><age>74</age><sex>1</sex><cat>0</cat><value>0.94752884</value></relativerisk><relativerisk><age>74</age><sex>1</sex><cat>1</cat><value>1.318259</value></relativerisk><relativerisk><age>74</age><sex>1</sex><cat>2</cat><value>2.0500069</value></relativerisk><relativerisk><age>74</age><sex>1</sex><cat>3</cat><value>3.9192398</value></relativerisk><relativerisk><age>74</age><sex>1</sex><cat>4</cat><value>0.92523307</value></relativerisk><relativerisk><age>74</age><sex>1</sex><cat>5</cat><value>1.2532004</value></relativerisk><relativerisk><age>74</age><sex>1</sex><cat>6</cat><value>1.8768128</value></relativerisk><relativerisk><age>74</age><sex>1</sex><cat>7</cat><value>3.3818638</value></relativerisk><relativerisk><age>75</age><sex>0</sex><cat>0</cat><value>0.9630888</value></relativerisk><relativerisk><age>75</age><sex>0</sex><cat>1</cat><value>1.3495013</value></relativerisk><relativerisk><age>75</age><sex>0</sex><cat>2</cat><value>2.050825</value></relativerisk><relativerisk><age>75</age><sex>0</sex><cat>3</cat><value>3.7969122</value></relativerisk><relativerisk><age>75</age><sex>0</sex><cat>4</cat><value>0.94200397</value></relativerisk><relativerisk><age>75</age><sex>0</sex><cat>5</cat><value>1.283555</value></relativerisk><relativerisk><age>75</age><sex>0</sex><cat>6</cat><value>1.874687</value></relativerisk><relativerisk><age>75</age><sex>0</sex><cat>7</cat><value>3.2394714</value></relativerisk><relativerisk><age>75</age><sex>1</sex><cat>0</cat><value>0.9483616</value></relativerisk><relativerisk><age>75</age><sex>1</sex><cat>1</cat><value>1.320463</value></relativerisk><relativerisk><age>75</age><sex>1</sex><cat>2</cat><value>2.0504858</value></relativerisk><relativerisk><age>75</age><sex>1</sex><cat>3</cat><value>3.928323</value></relativerisk><relativerisk><age>75</age><sex>1</sex><cat>4</cat><value>0.92597824</value></relativerisk><relativerisk><age>75</age><sex>1</sex><cat>5</cat><value>1.255171</value></relativerisk><relativerisk><age>75</age><sex>1</sex><cat>6</cat><value>1.8772926</value></relativerisk><relativerisk><age>75</age><sex>1</sex><cat>7</cat><value>3.3902235</value></relativerisk><relativerisk><age>76</age><sex>0</sex><cat>0</cat><value>0.9599684</value></relativerisk><relativerisk><age>76</age><sex>0</sex><cat>1</cat><value>1.3444335</value></relativerisk><relativerisk><age>76</age><sex>0</sex><cat>2</cat><value>2.0501432</value></relativerisk><relativerisk><age>76</age><sex>0</sex><cat>3</cat><value>3.8181584</value></relativerisk><relativerisk><age>76</age><sex>0</sex><cat>4</cat><value>0.939022</value></relativerisk><relativerisk><age>76</age><sex>0</sex><cat>5</cat><value>1.2789338</value></relativerisk><relativerisk><age>76</age><sex>0</sex><cat>6</cat><value>1.8740594</value></relativerisk><relativerisk><age>76</age><sex>0</sex><cat>7</cat><value>3.2574964</value></relativerisk><relativerisk><age>76</age><sex>1</sex><cat>0</cat><value>0.94893306</value></relativerisk><relativerisk><age>76</age><sex>1</sex><cat>1</cat><value>1.3220507</value></relativerisk><relativerisk><age>76</age><sex>1</sex><cat>2</cat><value>2.05111</value></relativerisk><relativerisk><age>76</age><sex>1</sex><cat>3</cat><value>3.9413648</value></relativerisk><relativerisk><age>76</age><sex>1</sex><cat>4</cat><value>0.92654693</value></relativerisk><relativerisk><age>76</age><sex>1</sex><cat>5</cat><value>1.2566063</value></relativerisk><relativerisk><age>76</age><sex>1</sex><cat>6</cat><value>1.8779962</value></relativerisk><relativerisk><age>76</age><sex>1</sex><cat>7</cat><value>3.4008088</value></relativerisk><relativerisk><age>77</age><sex>0</sex><cat>0</cat><value>0.9566498</value></relativerisk><relativerisk><age>77</age><sex>0</sex><cat>1</cat><value>1.3391342</value></relativerisk><relativerisk><age>77</age><sex>0</sex><cat>2</cat><value>2.0506794</value></relativerisk><relativerisk><age>77</age><sex>0</sex><cat>3</cat><value>3.845972</value></relativerisk><relativerisk><age>77</age><sex>0</sex><cat>4</cat><value>0.9358101</value></relativerisk><relativerisk><age>77</age><sex>0</sex><cat>5</cat><value>1.2740834</value></relativerisk><relativerisk><age>77</age><sex>0</sex><cat>6</cat><value>1.874302</value></relativerisk><relativerisk><age>77</age><sex>0</sex><cat>7</cat><value>3.2810438</value></relativerisk><relativerisk><age>77</age><sex>1</sex><cat>0</cat><value>0.9485641</value></relativerisk><relativerisk><age>77</age><sex>1</sex><cat>1</cat><value>1.3229945</value></relativerisk><relativerisk><age>77</age><sex>1</sex><cat>2</cat><value>2.0535715</value></relativerisk><relativerisk><age>77</age><sex>1</sex><cat>3</cat><value>3.9648032</value></relativerisk><relativerisk><age>77</age><sex>1</sex><cat>4</cat><value>0.9262005</value></relativerisk><relativerisk><age>77</age><sex>1</sex><cat>5</cat><value>1.2574431</value></relativerisk><relativerisk><age>77</age><sex>1</sex><cat>6</cat><value>1.8800585</value></relativerisk><relativerisk><age>77</age><sex>1</sex><cat>7</cat><value>3.420655</value></relativerisk><relativerisk><age>78</age><sex>0</sex><cat>0</cat><value>0.95417356</value></relativerisk><relativerisk><age>78</age><sex>0</sex><cat>1</cat><value>1.3335754</value></relativerisk><relativerisk><age>78</age><sex>0</sex><cat>2</cat><value>2.0516548</value></relativerisk><relativerisk><age>78</age><sex>0</sex><cat>3</cat><value>3.8809135</value></relativerisk><relativerisk><age>78</age><sex>0</sex><cat>4</cat><value>0.9334989</value></relativerisk><relativerisk><age>78</age><sex>0</sex><cat>5</cat><value>1.2689503</value></relativerisk><relativerisk><age>78</age><sex>0</sex><cat>6</cat><value>1.8751523</value></relativerisk><relativerisk><age>78</age><sex>0</sex><cat>7</cat><value>3.308894</value></relativerisk><relativerisk><age>78</age><sex>1</sex><cat>0</cat><value>0.94934136</value></relativerisk><relativerisk><age>78</age><sex>1</sex><cat>1</cat><value>1.3245332</value></relativerisk><relativerisk><age>78</age><sex>1</sex><cat>2</cat><value>2.056116</value></relativerisk><relativerisk><age>78</age><sex>1</sex><cat>3</cat><value>3.9843793</value></relativerisk><relativerisk><age>78</age><sex>1</sex><cat>4</cat><value>0.92690563</value></relativerisk><relativerisk><age>78</age><sex>1</sex><cat>5</cat><value>1.2588252</value></relativerisk><relativerisk><age>78</age><sex>1</sex><cat>6</cat><value>1.8823804</value></relativerisk><relativerisk><age>78</age><sex>1</sex><cat>7</cat><value>3.4360023</value></relativerisk><relativerisk><age>79</age><sex>0</sex><cat>0</cat><value>0.95281297</value></relativerisk><relativerisk><age>79</age><sex>0</sex><cat>1</cat><value>1.3286308</value></relativerisk><relativerisk><age>79</age><sex>0</sex><cat>2</cat><value>2.0503507</value></relativerisk><relativerisk><age>79</age><sex>0</sex><cat>3</cat><value>3.8980625</value></relativerisk><relativerisk><age>79</age><sex>0</sex><cat>4</cat><value>0.9319397</value></relativerisk><relativerisk><age>79</age><sex>0</sex><cat>5</cat><value>1.2643977</value></relativerisk><relativerisk><age>79</age><sex>0</sex><cat>6</cat><value>1.8739659</value></relativerisk><relativerisk><age>79</age><sex>0</sex><cat>7</cat><value>3.323607</value></relativerisk><relativerisk><age>79</age><sex>1</sex><cat>0</cat><value>0.94938576</value></relativerisk><relativerisk><age>79</age><sex>1</sex><cat>1</cat><value>1.324643</value></relativerisk><relativerisk><age>79</age><sex>1</sex><cat>2</cat><value>2.057395</value></relativerisk><relativerisk><age>79</age><sex>1</sex><cat>3</cat><value>4.0073395</value></relativerisk><relativerisk><age>79</age><sex>1</sex><cat>4</cat><value>0.9269471</value></relativerisk><relativerisk><age>79</age><sex>1</sex><cat>5</cat><value>1.2589267</value></relativerisk><relativerisk><age>79</age><sex>1</sex><cat>6</cat><value>1.8835781</value></relativerisk><relativerisk><age>79</age><sex>1</sex><cat>7</cat><value>3.4544845</value></relativerisk><relativerisk><age>80</age><sex>0</sex><cat>0</cat><value>0.9604432</value></relativerisk><relativerisk><age>80</age><sex>0</sex><cat>1</cat><value>1.2447475</value></relativerisk><relativerisk><age>80</age><sex>0</sex><cat>2</cat><value>1.7548926</value></relativerisk><relativerisk><age>80</age><sex>0</sex><cat>3</cat><value>2.9216545</value></relativerisk><relativerisk><age>80</age><sex>0</sex><cat>4</cat><value>0.94397473</value></relativerisk><relativerisk><age>80</age><sex>0</sex><cat>5</cat><value>1.1974984</value></relativerisk><relativerisk><age>80</age><sex>0</sex><cat>6</cat><value>1.6352593</value></relativerisk><relativerisk><age>80</age><sex>0</sex><cat>7</cat><value>2.5784771</value></relativerisk><relativerisk><age>80</age><sex>1</sex><cat>0</cat><value>0.95955205</value></relativerisk><relativerisk><age>80</age><sex>1</sex><cat>1</cat><value>1.2466664</value></relativerisk><relativerisk><age>80</age><sex>1</sex><cat>2</cat><value>1.76128</value></relativerisk><relativerisk><age>80</age><sex>1</sex><cat>3</cat><value>2.9776773</value></relativerisk><relativerisk><age>80</age><sex>1</sex><cat>4</cat><value>0.9417663</value></relativerisk><relativerisk><age>80</age><sex>1</sex><cat>5</cat><value>1.1979206</value></relativerisk><relativerisk><age>80</age><sex>1</sex><cat>6</cat><value>1.643469</value></relativerisk><relativerisk><age>80</age><sex>1</sex><cat>7</cat><value>2.6502457</value></relativerisk><relativerisk><age>81</age><sex>0</sex><cat>0</cat><value>0.9576189</value></relativerisk><relativerisk><age>81</age><sex>0</sex><cat>1</cat><value>1.239932</value></relativerisk><relativerisk><age>81</age><sex>0</sex><cat>2</cat><value>1.7545367</value></relativerisk><relativerisk><age>81</age><sex>0</sex><cat>3</cat><value>2.9384022</value></relativerisk><relativerisk><age>81</age><sex>0</sex><cat>4</cat><value>0.9412163</value></relativerisk><relativerisk><age>81</age><sex>0</sex><cat>5</cat><value>1.193066</value></relativerisk><relativerisk><age>81</age><sex>0</sex><cat>6</cat><value>1.634789</value></relativerisk><relativerisk><age>81</age><sex>0</sex><cat>7</cat><value>2.5928884</value></relativerisk><relativerisk><age>81</age><sex>1</sex><cat>0</cat><value>0.9591998</value></relativerisk><relativerisk><age>81</age><sex>1</sex><cat>1</cat><value>1.2459952</value></relativerisk><relativerisk><age>81</age><sex>1</sex><cat>2</cat><value>1.7612798</value></relativerisk><relativerisk><age>81</age><sex>1</sex><cat>3</cat><value>2.9888675</value></relativerisk><relativerisk><age>81</age><sex>1</sex><cat>4</cat><value>0.941337</value></relativerisk><relativerisk><age>81</age><sex>1</sex><cat>5</cat><value>1.1973344</value></relativerisk><relativerisk><age>81</age><sex>1</sex><cat>6</cat><value>1.643469</value></relativerisk><relativerisk><age>81</age><sex>1</sex><cat>7</cat><value>2.6597655</value></relativerisk><relativerisk><age>82</age><sex>0</sex><cat>0</cat><value>0.9557649</value></relativerisk><relativerisk><age>82</age><sex>0</sex><cat>1</cat><value>1.2355242</value></relativerisk><relativerisk><age>82</age><sex>0</sex><cat>2</cat><value>1.7557466</value></relativerisk><relativerisk><age>82</age><sex>0</sex><cat>3</cat><value>2.9645393</value></relativerisk><relativerisk><age>82</age><sex>0</sex><cat>4</cat><value>0.9394117</value></relativerisk><relativerisk><age>82</age><sex>0</sex><cat>5</cat><value>1.1889777</value></relativerisk><relativerisk><age>82</age><sex>0</sex><cat>6</cat><value>1.6358346</value></relativerisk><relativerisk><age>82</age><sex>0</sex><cat>7</cat><value>2.613831</value></relativerisk><relativerisk><age>82</age><sex>1</sex><cat>0</cat><value>0.95830786</value></relativerisk><relativerisk><age>82</age><sex>1</sex><cat>1</cat><value>1.2451797</value></relativerisk><relativerisk><age>82</age><sex>1</sex><cat>2</cat><value>1.7618011</value></relativerisk><relativerisk><age>82</age><sex>1</sex><cat>3</cat><value>3.0000296</value></relativerisk><relativerisk><age>82</age><sex>1</sex><cat>4</cat><value>0.9405854</value></relativerisk><relativerisk><age>82</age><sex>1</sex><cat>5</cat><value>1.1965902</value></relativerisk><relativerisk><age>82</age><sex>1</sex><cat>6</cat><value>1.643995</value></relativerisk><relativerisk><age>82</age><sex>1</sex><cat>7</cat><value>2.6689517</value></relativerisk><relativerisk><age>83</age><sex>0</sex><cat>0</cat><value>0.953541</value></relativerisk><relativerisk><age>83</age><sex>0</sex><cat>1</cat><value>1.2306406</value></relativerisk><relativerisk><age>83</age><sex>0</sex><cat>2</cat><value>1.7551373</value></relativerisk><relativerisk><age>83</age><sex>0</sex><cat>3</cat><value>2.985761</value></relativerisk><relativerisk><age>83</age><sex>0</sex><cat>4</cat><value>0.93722755</value></relativerisk><relativerisk><age>83</age><sex>0</sex><cat>5</cat><value>1.1844519</value></relativerisk><relativerisk><age>83</age><sex>0</sex><cat>6</cat><value>1.6352302</value></relativerisk><relativerisk><age>83</age><sex>0</sex><cat>7</cat><value>2.6317315</value></relativerisk><relativerisk><age>83</age><sex>1</sex><cat>0</cat><value>0.9580447</value></relativerisk><relativerisk><age>83</age><sex>1</sex><cat>1</cat><value>1.2443833</value></relativerisk><relativerisk><age>83</age><sex>1</sex><cat>2</cat><value>1.7625165</value></relativerisk><relativerisk><age>83</age><sex>1</sex><cat>3</cat><value>3.0133922</value></relativerisk><relativerisk><age>83</age><sex>1</sex><cat>4</cat><value>0.9402326</value></relativerisk><relativerisk><age>83</age><sex>1</sex><cat>5</cat><value>1.1958557</value></relativerisk><relativerisk><age>83</age><sex>1</sex><cat>6</cat><value>1.6447058</value></relativerisk><relativerisk><age>83</age><sex>1</sex><cat>7</cat><value>2.6799092</value></relativerisk><relativerisk><age>84</age><sex>0</sex><cat>0</cat><value>0.9505265</value></relativerisk><relativerisk><age>84</age><sex>0</sex><cat>1</cat><value>1.2255723</value></relativerisk><relativerisk><age>84</age><sex>0</sex><cat>2</cat><value>1.7532457</value></relativerisk><relativerisk><age>84</age><sex>0</sex><cat>3</cat><value>2.9982557</value></relativerisk><relativerisk><age>84</age><sex>0</sex><cat>4</cat><value>0.9343581</value></relativerisk><relativerisk><age>84</age><sex>0</sex><cat>5</cat><value>1.1797723</value></relativerisk><relativerisk><age>84</age><sex>0</sex><cat>6</cat><value>1.6334369</value></relativerisk><relativerisk><age>84</age><sex>0</sex><cat>7</cat><value>2.6431465</value></relativerisk><relativerisk><age>84</age><sex>1</sex><cat>0</cat><value>0.9574689</value></relativerisk><relativerisk><age>84</age><sex>1</sex><cat>1</cat><value>1.2432411</value></relativerisk><relativerisk><age>84</age><sex>1</sex><cat>2</cat><value>1.7629836</value></relativerisk><relativerisk><age>84</age><sex>1</sex><cat>3</cat><value>3.0260112</value></relativerisk><relativerisk><age>84</age><sex>1</sex><cat>4</cat><value>0.9398173</value></relativerisk><relativerisk><age>84</age><sex>1</sex><cat>5</cat><value>1.19481</value></relativerisk><relativerisk><age>84</age><sex>1</sex><cat>6</cat><value>1.6450219</value></relativerisk><relativerisk><age>84</age><sex>1</sex><cat>7</cat><value>2.6907613</value></relativerisk><relativerisk><age>85</age><sex>0</sex><cat>0</cat><value>0.94758075</value></relativerisk><relativerisk><age>85</age><sex>0</sex><cat>1</cat><value>1.2203369</value></relativerisk><relativerisk><age>85</age><sex>0</sex><cat>2</cat><value>1.7537798</value></relativerisk><relativerisk><age>85</age><sex>0</sex><cat>3</cat><value>3.0294068</value></relativerisk><relativerisk><age>85</age><sex>0</sex><cat>4</cat><value>0.93159115</value></relativerisk><relativerisk><age>85</age><sex>0</sex><cat>5</cat><value>1.174905</value></relativerisk><relativerisk><age>85</age><sex>0</sex><cat>6</cat><value>1.6340071</value></relativerisk><relativerisk><age>85</age><sex>0</sex><cat>7</cat><value>2.6683416</value></relativerisk><relativerisk><age>85</age><sex>1</sex><cat>0</cat><value>0.9566654</value></relativerisk><relativerisk><age>85</age><sex>1</sex><cat>1</cat><value>1.2420555</value></relativerisk><relativerisk><age>85</age><sex>1</sex><cat>2</cat><value>1.7634933</value></relativerisk><relativerisk><age>85</age><sex>1</sex><cat>3</cat><value>3.0368326</value></relativerisk><relativerisk><age>85</age><sex>1</sex><cat>4</cat><value>0.93899626</value></relativerisk><relativerisk><age>85</age><sex>1</sex><cat>5</cat><value>1.1937556</value></relativerisk><relativerisk><age>85</age><sex>1</sex><cat>6</cat><value>1.6455017</value></relativerisk><relativerisk><age>85</age><sex>1</sex><cat>7</cat><value>2.69948</value></relativerisk><relativerisk><age>86</age><sex>0</sex><cat>0</cat><value>0.94482464</value></relativerisk><relativerisk><age>86</age><sex>0</sex><cat>1</cat><value>1.215848</value></relativerisk><relativerisk><age>86</age><sex>0</sex><cat>2</cat><value>1.753351</value></relativerisk><relativerisk><age>86</age><sex>0</sex><cat>3</cat><value>3.0507061</value></relativerisk><relativerisk><age>86</age><sex>0</sex><cat>4</cat><value>0.92893046</value></relativerisk><relativerisk><age>86</age><sex>0</sex><cat>5</cat><value>1.1707792</value></relativerisk><relativerisk><age>86</age><sex>0</sex><cat>6</cat><value>1.6333619</value></relativerisk><relativerisk><age>86</age><sex>0</sex><cat>7</cat><value>2.6867425</value></relativerisk><relativerisk><age>86</age><sex>1</sex><cat>0</cat><value>0.9557277</value></relativerisk><relativerisk><age>86</age><sex>1</sex><cat>1</cat><value>1.2400507</value></relativerisk><relativerisk><age>86</age><sex>1</sex><cat>2</cat><value>1.763567</value></relativerisk><relativerisk><age>86</age><sex>1</sex><cat>3</cat><value>3.0519862</value></relativerisk><relativerisk><age>86</age><sex>1</sex><cat>4</cat><value>0.9380266</value></relativerisk><relativerisk><age>86</age><sex>1</sex><cat>5</cat><value>1.1919503</value></relativerisk><relativerisk><age>86</age><sex>1</sex><cat>6</cat><value>1.6455393</value></relativerisk><relativerisk><age>86</age><sex>1</sex><cat>7</cat><value>2.7121286</value></relativerisk><relativerisk><age>87</age><sex>0</sex><cat>0</cat><value>0.9422731</value></relativerisk><relativerisk><age>87</age><sex>0</sex><cat>1</cat><value>1.2119526</value></relativerisk><relativerisk><age>87</age><sex>0</sex><cat>2</cat><value>1.7538347</value></relativerisk><relativerisk><age>87</age><sex>0</sex><cat>3</cat><value>3.0750175</value></relativerisk><relativerisk><age>87</age><sex>0</sex><cat>4</cat><value>0.92648137</value></relativerisk><relativerisk><age>87</age><sex>0</sex><cat>5</cat><value>1.1671456</value></relativerisk><relativerisk><age>87</age><sex>0</sex><cat>6</cat><value>1.6335609</value></relativerisk><relativerisk><age>87</age><sex>0</sex><cat>7</cat><value>2.7076473</value></relativerisk><relativerisk><age>87</age><sex>1</sex><cat>0</cat><value>0.95469856</value></relativerisk><relativerisk><age>87</age><sex>1</sex><cat>1</cat><value>1.2380747</value></relativerisk><relativerisk><age>87</age><sex>1</sex><cat>2</cat><value>1.7628365</value></relativerisk><relativerisk><age>87</age><sex>1</sex><cat>3</cat><value>3.0610614</value></relativerisk><relativerisk><age>87</age><sex>1</sex><cat>4</cat><value>0.9371631</value></relativerisk><relativerisk><age>87</age><sex>1</sex><cat>5</cat><value>1.1901493</value></relativerisk><relativerisk><age>87</age><sex>1</sex><cat>6</cat><value>1.6449165</value></relativerisk><relativerisk><age>87</age><sex>1</sex><cat>7</cat><value>2.7196963</value></relativerisk><relativerisk><age>88</age><sex>0</sex><cat>0</cat><value>0.93916905</value></relativerisk><relativerisk><age>88</age><sex>0</sex><cat>1</cat><value>1.2075443</value></relativerisk><relativerisk><age>88</age><sex>0</sex><cat>2</cat><value>1.752292</value></relativerisk><relativerisk><age>88</age><sex>0</sex><cat>3</cat><value>3.095451</value></relativerisk><relativerisk><age>88</age><sex>0</sex><cat>4</cat><value>0.923526</value></relativerisk><relativerisk><age>88</age><sex>0</sex><cat>5</cat><value>1.1630418</value></relativerisk><relativerisk><age>88</age><sex>0</sex><cat>6</cat><value>1.632374</value></relativerisk><relativerisk><age>88</age><sex>0</sex><cat>7</cat><value>2.7246318</value></relativerisk><relativerisk><age>88</age><sex>1</sex><cat>0</cat><value>0.9525946</value></relativerisk><relativerisk><age>88</age><sex>1</sex><cat>1</cat><value>1.2352973</value></relativerisk><relativerisk><age>88</age><sex>1</sex><cat>2</cat><value>1.7615197</value></relativerisk><relativerisk><age>88</age><sex>1</sex><cat>3</cat><value>3.0683246</value></relativerisk><relativerisk><age>88</age><sex>1</sex><cat>4</cat><value>0.9352284</value></relativerisk><relativerisk><age>88</age><sex>1</sex><cat>5</cat><value>1.18765</value></relativerisk><relativerisk><age>88</age><sex>1</sex><cat>6</cat><value>1.6437246</value></relativerisk><relativerisk><age>88</age><sex>1</sex><cat>7</cat><value>2.7259843</value></relativerisk><relativerisk><age>89</age><sex>0</sex><cat>0</cat><value>0.9361139</value></relativerisk><relativerisk><age>89</age><sex>0</sex><cat>1</cat><value>1.2028067</value></relativerisk><relativerisk><age>89</age><sex>0</sex><cat>2</cat><value>1.7512747</value></relativerisk><relativerisk><age>89</age><sex>0</sex><cat>3</cat><value>3.1320202</value></relativerisk><relativerisk><age>89</age><sex>0</sex><cat>4</cat><value>0.9206199</value></relativerisk><relativerisk><age>89</age><sex>0</sex><cat>5</cat><value>1.1587561</value></relativerisk><relativerisk><age>89</age><sex>0</sex><cat>6</cat><value>1.6312023</value></relativerisk><relativerisk><age>89</age><sex>0</sex><cat>7</cat><value>2.7548046</value></relativerisk><relativerisk><age>89</age><sex>1</sex><cat>0</cat><value>0.9511315</value></relativerisk><relativerisk><age>89</age><sex>1</sex><cat>1</cat><value>1.2327065</value></relativerisk><relativerisk><age>89</age><sex>1</sex><cat>2</cat><value>1.7617636</value></relativerisk><relativerisk><age>89</age><sex>1</sex><cat>3</cat><value>3.0846155</value></relativerisk><relativerisk><age>89</age><sex>1</sex><cat>4</cat><value>0.9337722</value></relativerisk><relativerisk><age>89</age><sex>1</sex><cat>5</cat><value>1.1853306</value></relativerisk><relativerisk><age>89</age><sex>1</sex><cat>6</cat><value>1.6438314</value></relativerisk><relativerisk><age>89</age><sex>1</sex><cat>7</cat><value>2.7395945</value></relativerisk><relativerisk><age>90</age><sex>0</sex><cat>0</cat><value>0.9323265</value></relativerisk><relativerisk><age>90</age><sex>0</sex><cat>1</cat><value>1.1988969</value></relativerisk><relativerisk><age>90</age><sex>0</sex><cat>2</cat><value>1.752421</value></relativerisk><relativerisk><age>90</age><sex>0</sex><cat>3</cat><value>3.165343</value></relativerisk><relativerisk><age>90</age><sex>0</sex><cat>4</cat><value>0.91707814</value></relativerisk><relativerisk><age>90</age><sex>0</sex><cat>5</cat><value>1.1550561</value></relativerisk><relativerisk><age>90</age><sex>0</sex><cat>6</cat><value>1.6322203</value></relativerisk><relativerisk><age>90</age><sex>0</sex><cat>7</cat><value>2.7830548</value></relativerisk><relativerisk><age>90</age><sex>1</sex><cat>0</cat><value>0.95015436</value></relativerisk><relativerisk><age>90</age><sex>1</sex><cat>1</cat><value>1.230196</value></relativerisk><relativerisk><age>90</age><sex>1</sex><cat>2</cat><value>1.7626925</value></relativerisk><relativerisk><age>90</age><sex>1</sex><cat>3</cat><value>3.1064796</value></relativerisk><relativerisk><age>90</age><sex>1</sex><cat>4</cat><value>0.93282866</value></relativerisk><relativerisk><age>90</age><sex>1</sex><cat>5</cat><value>1.1830347</value></relativerisk><relativerisk><age>90</age><sex>1</sex><cat>6</cat><value>1.6447878</value></relativerisk><relativerisk><age>90</age><sex>1</sex><cat>7</cat><value>2.7570097</value></relativerisk><relativerisk><age>91</age><sex>0</sex><cat>0</cat><value>0.92878217</value></relativerisk><relativerisk><age>91</age><sex>0</sex><cat>1</cat><value>1.1953816</value></relativerisk><relativerisk><age>91</age><sex>0</sex><cat>2</cat><value>1.7541084</value></relativerisk><relativerisk><age>91</age><sex>0</sex><cat>3</cat><value>3.2081552</value></relativerisk><relativerisk><age>91</age><sex>0</sex><cat>4</cat><value>0.91373533</value></relativerisk><relativerisk><age>91</age><sex>0</sex><cat>5</cat><value>1.1517978</value></relativerisk><relativerisk><age>91</age><sex>0</sex><cat>6</cat><value>1.6336988</value></relativerisk><relativerisk><age>91</age><sex>0</sex><cat>7</cat><value>2.8178813</value></relativerisk><relativerisk><age>91</age><sex>1</sex><cat>0</cat><value>0.9487554</value></relativerisk><relativerisk><age>91</age><sex>1</sex><cat>1</cat><value>1.2274462</value></relativerisk><relativerisk><age>91</age><sex>1</sex><cat>2</cat><value>1.7615998</value></relativerisk><relativerisk><age>91</age><sex>1</sex><cat>3</cat><value>3.1172209</value></relativerisk><relativerisk><age>91</age><sex>1</sex><cat>4</cat><value>0.93159956</value></relativerisk><relativerisk><age>91</age><sex>1</sex><cat>5</cat><value>1.1804872</value></relativerisk><relativerisk><age>91</age><sex>1</sex><cat>6</cat><value>1.6439213</value></relativerisk><relativerisk><age>91</age><sex>1</sex><cat>7</cat><value>2.765997</value></relativerisk><relativerisk><age>92</age><sex>0</sex><cat>0</cat><value>0.9252058</value></relativerisk><relativerisk><age>92</age><sex>0</sex><cat>1</cat><value>1.1920154</value></relativerisk><relativerisk><age>92</age><sex>0</sex><cat>2</cat><value>1.7517921</value></relativerisk><relativerisk><age>92</age><sex>0</sex><cat>3</cat><value>3.2334478</value></relativerisk><relativerisk><age>92</age><sex>0</sex><cat>4</cat><value>0.91035306</value></relativerisk><relativerisk><age>92</age><sex>0</sex><cat>5</cat><value>1.1486858</value></relativerisk><relativerisk><age>92</age><sex>0</sex><cat>6</cat><value>1.6315446</value></relativerisk><relativerisk><age>92</age><sex>0</sex><cat>7</cat><value>2.8399732</value></relativerisk><relativerisk><age>92</age><sex>1</sex><cat>0</cat><value>0.94721</value></relativerisk><relativerisk><age>92</age><sex>1</sex><cat>1</cat><value>1.2246357</value></relativerisk><relativerisk><age>92</age><sex>1</sex><cat>2</cat><value>1.7594398</value></relativerisk><relativerisk><age>92</age><sex>1</sex><cat>3</cat><value>3.1216867</value></relativerisk><relativerisk><age>92</age><sex>1</sex><cat>4</cat><value>0.93014944</value></relativerisk><relativerisk><age>92</age><sex>1</sex><cat>5</cat><value>1.1779549</value></relativerisk><relativerisk><age>92</age><sex>1</sex><cat>6</cat><value>1.6419481</value></relativerisk><relativerisk><age>92</age><sex>1</sex><cat>7</cat><value>2.7700925</value></relativerisk><relativerisk><age>93</age><sex>0</sex><cat>0</cat><value>0.9209444</value></relativerisk><relativerisk><age>93</age><sex>0</sex><cat>1</cat><value>1.1886139</value></relativerisk><relativerisk><age>93</age><sex>0</sex><cat>2</cat><value>1.7551225</value></relativerisk><relativerisk><age>93</age><sex>0</sex><cat>3</cat><value>3.2906635</value></relativerisk><relativerisk><age>93</age><sex>0</sex><cat>4</cat><value>0.9063922</value></relativerisk><relativerisk><age>93</age><sex>0</sex><cat>5</cat><value>1.145535</value></relativerisk><relativerisk><age>93</age><sex>0</sex><cat>6</cat><value>1.6345766</value></relativerisk><relativerisk><age>93</age><sex>0</sex><cat>7</cat><value>2.8858848</value></relativerisk><relativerisk><age>93</age><sex>1</sex><cat>0</cat><value>0.9452039</value></relativerisk><relativerisk><age>93</age><sex>1</sex><cat>1</cat><value>1.2212445</value></relativerisk><relativerisk><age>93</age><sex>1</sex><cat>2</cat><value>1.7614838</value></relativerisk><relativerisk><age>93</age><sex>1</sex><cat>3</cat><value>3.153293</value></relativerisk><relativerisk><age>93</age><sex>1</sex><cat>4</cat><value>0.9282606</value></relativerisk><relativerisk><age>93</age><sex>1</sex><cat>5</cat><value>1.1748986</value></relativerisk><relativerisk><age>93</age><sex>1</sex><cat>6</cat><value>1.6437517</value></relativerisk><relativerisk><age>93</age><sex>1</sex><cat>7</cat><value>2.795517</value></relativerisk><relativerisk><age>94</age><sex>0</sex><cat>0</cat><value>0.91688234</value></relativerisk><relativerisk><age>94</age><sex>0</sex><cat>1</cat><value>1.1856246</value></relativerisk><relativerisk><age>94</age><sex>0</sex><cat>2</cat><value>1.7526269</value></relativerisk><relativerisk><age>94</age><sex>0</sex><cat>3</cat><value>3.3187087</value></relativerisk><relativerisk><age>94</age><sex>0</sex><cat>4</cat><value>0.9026149</value></relativerisk><relativerisk><age>94</age><sex>0</sex><cat>5</cat><value>1.1427537</value></relativerisk><relativerisk><age>94</age><sex>0</sex><cat>6</cat><value>1.6324152</value></relativerisk><relativerisk><age>94</age><sex>0</sex><cat>7</cat><value>2.9098845</value></relativerisk><relativerisk><age>94</age><sex>1</sex><cat>0</cat><value>0.943288</value></relativerisk><relativerisk><age>94</age><sex>1</sex><cat>1</cat><value>1.2174946</value></relativerisk><relativerisk><age>94</age><sex>1</sex><cat>2</cat><value>1.757638</value></relativerisk><relativerisk><age>94</age><sex>1</sex><cat>3</cat><value>3.1581361</value></relativerisk><relativerisk><age>94</age><sex>1</sex><cat>4</cat><value>0.9265186</value></relativerisk><relativerisk><age>94</age><sex>1</sex><cat>5</cat><value>1.1715193</value></relativerisk><relativerisk><age>94</age><sex>1</sex><cat>6</cat><value>1.6402678</value></relativerisk><relativerisk><age>94</age><sex>1</sex><cat>7</cat><value>2.800199</value></relativerisk><relativerisk><age>95</age><sex>0</sex><cat>0</cat><value>0.9126877</value></relativerisk><relativerisk><age>95</age><sex>0</sex><cat>1</cat><value>1.1828622</value></relativerisk><relativerisk><age>95</age><sex>0</sex><cat>2</cat><value>1.7532011</value></relativerisk><relativerisk><age>95</age><sex>0</sex><cat>3</cat><value>3.3702424</value></relativerisk><relativerisk><age>95</age><sex>0</sex><cat>4</cat><value>0.8987131</value></relativerisk><relativerisk><age>95</age><sex>0</sex><cat>5</cat><value>1.140177</value></relativerisk><relativerisk><age>95</age><sex>0</sex><cat>6</cat><value>1.632907</value></relativerisk><relativerisk><age>95</age><sex>0</sex><cat>7</cat><value>2.9525604</value></relativerisk><relativerisk><age>95</age><sex>1</sex><cat>0</cat><value>0.9418267</value></relativerisk><relativerisk><age>95</age><sex>1</sex><cat>1</cat><value>1.213764</value></relativerisk><relativerisk><age>95</age><sex>1</sex><cat>2</cat><value>1.7569091</value></relativerisk><relativerisk><age>95</age><sex>1</sex><cat>3</cat><value>3.1870904</value></relativerisk><relativerisk><age>95</age><sex>1</sex><cat>4</cat><value>0.9251555</value></relativerisk><relativerisk><age>95</age><sex>1</sex><cat>5</cat><value>1.1681845</value></relativerisk><relativerisk><age>95</age><sex>1</sex><cat>6</cat><value>1.6396749</value></relativerisk><relativerisk><age>95</age><sex>1</sex><cat>7</cat><value>2.8232472</value></relativerisk></relrisksfromriskfactor_categorical4p>
