# Supplementary material for: Identification of differences in health impact modelling of salt reduction
Source: PLoS One. 2017 Nov 28;12(11):e0186760. doi: 10.1371/journal.pone.0186760 (PMC5705127; doi:10.1371/journal.pone.0186760)
Supplement: S8 Data — (ZIP) [file pone.0186760.s008.zip]

Archive with 3 entries (2 files):
- Input data/
- Input data/SBP.txt
- Input data/zoutinputdata2.csv
