# Supplementary material for: Identification of differences in health impact modelling of salt reduction
Source: PLoS One. 2017 Nov 28;12(11):e0186760. doi: 10.1371/journal.pone.0186760 (PMC5705127; doi:10.1371/journal.pone.0186760)
Supplement: S8 Data — (ZIP) [file pone.0186760.s008.zip › Input data/SBP.txt]

CZMgesl	czmage	_TYPE_	_FREQ_	_STAT_	sigma	logsyspred
0	30	3	13	MEAN	0.0719480893	4.8587028566
0	31	3	33	MEAN	0.0723429945	4.8536594093
0	32	3	26	MEAN	0.0727645268	4.8496612188
0	33	3	31	MEAN	0.0732126865	4.8466403683
0	34	3	28	MEAN	0.0736874733	4.8445306118
0	35	3	26	MEAN	0.0741888873	4.8432673742
0	36	3	16	MEAN	0.0747169286	4.8427877514
0	37	3	26	MEAN	0.075271597	4.84303051
0	38	3	37	MEAN	0.0758528927	4.8439360877
0	39	3	31	MEAN	0.0764608156	4.845446593
0	40	3	46	MEAN	0.0770953657	4.8475058054
0	41	3	31	MEAN	0.077756543	4.8500591752
0	42	3	33	MEAN	0.0784443475	4.8530538236
0	43	3	36	MEAN	0.0791587793	4.8564385428
0	44	3	42	MEAN	0.0798998383	4.8601637958
0	45	3	45	MEAN	0.0806675244	4.8641817166
0	46	3	31	MEAN	0.0814618378	4.86844611
0	47	3	49	MEAN	0.0822827784	4.8729124518
0	48	3	53	MEAN	0.0831303462	4.8775378886
0	49	3	46	MEAN	0.0840045413	4.882281238
0	50	3	43	MEAN	0.0849053635	4.8871029884
0	51	3	42	MEAN	0.085832813	4.8919652992
0	52	3	47	MEAN	0.0867868897	4.8968320007
0	53	3	52	MEAN	0.0877675936	4.901668594
0	54	3	50	MEAN	0.0887749247	4.9064422512
0	55	3	38	MEAN	0.089808883	4.9111218153
0	56	3	55	MEAN	0.0908694685	4.9156778002
0	57	3	75	MEAN	0.0919566813	4.9200823905
0	58	3	52	MEAN	0.0930705212	4.9243094421
0	59	3	53	MEAN	0.0942109884	4.9283344815
0	60	3	50	MEAN	0.0953780828	4.9321347061
0	61	3	67	MEAN	0.0965718044	4.9356889844
0	62	3	115	MEAN	0.0977921532	4.9389778557
0	63	3	120	MEAN	0.0990391292	4.9419835301
0	64	3	104	MEAN	0.1003127325	4.9446898887
0	65	3	109	MEAN	0.101612963	4.9470824836
0	66	3	69	MEAN	0.1029398206	4.9491485376
0	67	3	80	MEAN	0.1042933055	4.9508769445
0	68	3	93	MEAN	0.1056734176	4.9522582691
0	69	3	62	MEAN	0.1070801569	4.9532847469
0	70	3	60	MEAN	0.1085135235	4.9539502845
0	71	3	43	MEAN	0.1099735172	4.9542504593
0	72	3	29	MEAN	0.1114601382	4.9541825196
0	73	3	21	MEAN	0.1129733864	4.9537453846
0	74	3	21	MEAN	0.1145132617	4.9529396444
0	75	3	26	MEAN	0.1160797643	4.95176756
0	76	3	15	MEAN	0.1176728942	4.9502330634
0	77	3	21	MEAN	0.1192926512	4.9483417575
0	78	3	19	MEAN	0.1209390354	4.9461009158
0	79	3	23	MEAN	0.1226120469	4.9435194831
0	80	3	17	MEAN	0.1243116856	4.940608075
0	81	3	21	MEAN	0.1260379515	4.9373789777
0	82	3	14	MEAN	0.1277908446	4.9338461488
0	83	3	11	MEAN	0.1295703649	4.9300252164
0	84	3	15	MEAN	0.1313765124	4.9259334796
0	85	3	11	MEAN	0.1332092872	4.9215899086
0	86	3	9	MEAN	0.1350686891	4.9170151442
0	87	3	3	MEAN	0.1369547183	4.9122314984
0	88	3	4	MEAN	0.1388673747	4.9072629538
0	89	3	12	MEAN	0.1408066583	4.9021351642
0	90	3	2	MEAN	0.1427725691	4.8968754541
0	91	3	6	MEAN	0.1447651072	4.8915128189
0	92	3	4	MEAN	0.1467842724	4.8860779251
0	93	3	3	MEAN	0.1488300649	4.8806031099
0	94	3	3	MEAN	0.1509024845	4.8751223814
0	95	3	3	MEAN	0.1530015314	4.8696714188
1	30	3	18	MEAN	0.0722095541	4.7402079778
1	31	3	35	MEAN	0.0734201851	4.7383789619
1	32	3	35	MEAN	0.0746291553	4.7373427209
1	33	3	41	MEAN	0.0758364647	4.7370542719
1	34	3	23	MEAN	0.0770421134	4.737469546
1	35	3	33	MEAN	0.0782461012	4.7385453888
1	36	3	37	MEAN	0.0794484283	4.7402395599
1	37	3	33	MEAN	0.0806490946	4.7425107333
1	38	3	36	MEAN	0.0818481001	4.7453184971
1	39	3	46	MEAN	0.0830454448	4.7486233537
1	40	3	40	MEAN	0.0842411287	4.7523867197
1	41	3	50	MEAN	0.0854351518	4.7565709258
1	42	3	50	MEAN	0.0866275142	4.7611392172
1	43	3	46	MEAN	0.0878182157	4.766055753
1	44	3	53	MEAN	0.0890072565	4.7712856067
1	45	3	43	MEAN	0.0901946365	4.7767947661
1	46	3	59	MEAN	0.0913803556	4.7825501329
1	47	3	52	MEAN	0.092564414	4.7885195235
1	48	3	67	MEAN	0.0937468116	4.7946716681
1	49	3	56	MEAN	0.0949275485	4.8009762114
1	50	3	51	MEAN	0.0961066245	4.807403712
1	51	3	52	MEAN	0.0972840397	4.8139256431
1	52	3	69	MEAN	0.0984597942	4.820514392
1	53	3	57	MEAN	0.0996338878	4.82714326
1	54	3	54	MEAN	0.1008063207	4.8337864628
1	55	3	44	MEAN	0.1019770928	4.8404191305
1	56	3	71	MEAN	0.1031462041	4.847017307
1	57	3	59	MEAN	0.1043136546	4.8535579508
1	58	3	35	MEAN	0.1054794443	4.8600189345
1	59	3	51	MEAN	0.1066435732	4.8663790448
1	60	3	59	MEAN	0.1078060414	4.8726179828
1	61	3	83	MEAN	0.1089668487	4.8787163638
1	62	3	118	MEAN	0.1101259953	4.8846557171
1	63	3	135	MEAN	0.1112834811	4.8904184865
1	64	3	120	MEAN	0.1124393061	4.8959880299
1	65	3	102	MEAN	0.1135934703	4.9013486194
1	66	3	91	MEAN	0.1147459737	4.9064854414
1	67	3	74	MEAN	0.1158968163	4.9113845964
1	68	3	77	MEAN	0.1170459981	4.9160330993
1	69	3	66	MEAN	0.1181935192	4.920418879
1	70	3	64	MEAN	0.1193393794	4.9245307789
1	71	3	45	MEAN	0.1204835789	4.9283585563
1	72	3	28	MEAN	0.1216261176	4.931892883
1	73	3	28	MEAN	0.1227669955	4.9351253449
1	74	3	34	MEAN	0.1239062126	4.938048442
1	75	3	22	MEAN	0.1250437689	4.9406555888
1	76	3	27	MEAN	0.1261796644	4.9429411139
1	77	3	29	MEAN	0.1273138991	4.9449002599
1	78	3	25	MEAN	0.1284464731	4.946529184
1	79	3	27	MEAN	0.1295773862	4.9478249574
1	80	3	34	MEAN	0.1307066386	4.9487855654
1	81	3	16	MEAN	0.1318342302	4.949409908
1	82	3	23	MEAN	0.132960161	4.9496977988
1	83	3	23	MEAN	0.134084431	4.949649966
1	84	3	24	MEAN	0.1352070402	4.9492680521
1	85	3	16	MEAN	0.1363279886	4.9485546135
1	86	3	9	MEAN	0.1374472762	4.9475131211
1	87	3	12	MEAN	0.1385649031	4.9461479598
1	88	3	11	MEAN	0.1396808691	4.944464429
1	89	3	9	MEAN	0.1407951744	4.942468742
1	90	3	9	MEAN	0.1419078189	4.9401680265
1	91	3	5	MEAN	0.1430188026	4.9375703245
1	92	3	6	MEAN	0.1441281255	4.9346845921
1	93	3	5	MEAN	0.1452357876	4.9315206995
1	94	3	3	MEAN	0.1463417889	4.9280894314
1	95	3	7	MEAN	0.1474461294	4.9244024866
