# Supplementary material for: Identification of differences in health impact modelling of salt reduction
Source: PLoS One. 2017 Nov 28;12(11):e0186760. doi: 10.1371/journal.pone.0186760 (PMC5705127; doi:10.1371/journal.pone.0186760)
Supplement: S8 Data — (ZIP) [file pone.0186760.s008.zip › Input data/zoutinputdata2.csv]

age	mumale	mufemale	sigmamale	sigmafemale		mumale.alt	mufemale.alt	sigmamale.alt	sigmafemale.alt
0	2.31	2.045025459	0.354488251	0.347354182		1.985151688	1.589329856	0.35	0.35
1	2.31	2.045025459	0.354488251	0.347354182		1.985151688	1.589329856	0.35	0.35
2	2.31	2.045025459	0.354488251	0.347354182		1.985151688	1.589329856	0.35	0.35
3	2.31	2.045025459	0.354488251	0.347354182		1.985151688	1.589329856	0.35	0.35
4	2.31	2.045025459	0.354488251	0.347354182		1.985151688	1.589329856	0.35	0.35
5	2.31	2.045025459	0.354488251	0.347354182		1.985151688	1.589329856	0.35	0.35
6	2.31	2.045025459	0.354488251	0.347354182		1.985151688	1.589329856	0.35	0.35
7	2.31	2.045025459	0.354488251	0.347354182		1.985151688	1.589329856	0.35	0.35
8	2.31	2.045025459	0.354488251	0.347354182		1.985151688	1.589329856	0.35	0.35
9	2.31	2.045025459	0.354488251	0.347354182		1.985151688	1.589329856	0.35	0.35
10	2.31	2.045025459	0.354488251	0.347354182		1.985151688	1.589329856	0.35	0.35
11	2.31	2.045025459	0.354488251	0.347354182		1.985151688	1.589329856	0.35	0.35
12	2.31	2.045025459	0.354488251	0.347354182		1.985151688	1.589329856	0.35	0.35
13	2.31	2.045025459	0.354488251	0.347354182		1.985151688	1.589329856	0.35	0.35
14	2.31	2.045025459	0.354488251	0.347354182		1.985151688	1.589329856	0.35	0.35
15	2.31	2.045025459	0.354488251	0.347354182		1.985151688	1.589329856	0.35	0.35
16	2.31	2.045025459	0.354488251	0.347354182		1.985151688	1.589329856	0.35	0.35
17	2.31	2.045025459	0.354488251	0.347354182		1.985151688	1.589329856	0.35	0.35
18	2.31	2.045025459	0.354488251	0.347354182		1.985151688	1.589329856	0.35	0.35
19	2.31	2.045025459	0.354488251	0.347354182		1.985151688	1.589329856	0.35	0.35
20	2.31	2.045025459	0.354488251	0.347354182		1.985151688	1.589329856	0.35	0.35
21	2.31	2.045025459	0.354488251	0.347354182		1.985151688	1.589329856	0.35	0.35
22	2.31	2.045025459	0.354488251	0.347354182		1.985151688	1.589329856	0.35	0.35
23	2.31	2.045025459	0.354488251	0.347354182		1.985151688	1.589329856	0.35	0.35
24	2.31	2.045025459	0.354488251	0.347354182		1.985151688	1.589329856	0.35	0.35
25	2.31	2.045025459	0.354488251	0.347354182		1.985151688	1.589329856	0.35	0.35
26	2.31	2.045025459	0.354488251	0.347354182		1.985151688	1.589329856	0.35	0.35
27	2.31	2.045025459	0.354488251	0.347354182		1.985151688	1.589329856	0.35	0.35
28	2.31	2.045025459	0.354488251	0.347354182		1.985151688	1.589329856	0.35	0.35
29	2.31	2.045025459	0.354488251	0.347354182		1.985151688	1.589329856	0.35	0.35
30	2.31	2.045025459	0.354488251	0.347354182		1.985151688	1.589329856	0.35	0.35
31	2.31	2.045025459	0.354488251	0.347354182		1.985151688	1.589329856	0.35	0.35
32	2.31	2.045025459	0.354488251	0.347354182		1.985151688	1.589329856	0.35	0.35
33	2.31	2.045025459	0.354488251	0.347354182		1.985151688	1.589329856	0.35	0.35
34	2.31	2.045025459	0.354488251	0.347354182		1.985151688	1.589329856	0.35	0.35
35	2.31	2.045025459	0.354488251	0.347354182		1.985151688	1.589329856	0.35	0.35
36	2.31	2.045025459	0.354488251	0.347354182		1.985151688	1.589329856	0.35	0.35
37	2.31	2.045025459	0.354488251	0.347354182		1.985151688	1.589329856	0.35	0.35
38	2.31	2.045025459	0.354488251	0.347354182		1.985151688	1.589329856	0.35	0.35
39	2.31	2.045025459	0.354488251	0.347354182		1.985151688	1.589329856	0.35	0.35
40	2.31	2.045025459	0.354488251	0.347354182		1.985151688	1.589329856	0.35	0.35
41	2.31	2.045025459	0.354488251	0.347354182		1.985151688	1.589329856	0.35	0.35
42	2.31	2.045025459	0.354488251	0.347354182		1.985151688	1.589329856	0.35	0.35
43	2.31	2.045025459	0.354488251	0.347354182		1.985151688	1.589329856	0.35	0.35
44	2.31	2.045025459	0.354488251	0.347354182		1.985151688	1.589329856	0.35	0.35
45	2.31	2.045025459	0.354488251	0.347354182		1.985151688	1.589329856	0.35	0.35
46	2.31	2.045025459	0.354488251	0.347354182		1.985151688	1.589329856	0.35	0.35
47	2.31	2.045025459	0.354488251	0.347354182		1.985151688	1.589329856	0.35	0.35
48	2.31	2.045025459	0.354488251	0.347354182		1.985151688	1.589329856	0.35	0.35
49	2.31	2.045025459	0.354488251	0.347354182		1.985151688	1.589329856	0.35	0.35
50	2.309073479	1.959864805	0.349772104	0.283770787		1.979970329	1.440129227	0.35	0.28
51	2.309073479	1.959864805	0.349772104	0.283770787		1.979970329	1.440129227	0.35	0.28
52	2.309073479	1.959864805	0.349772104	0.283770787		1.979970329	1.440129227	0.35	0.28
53	2.309073479	1.959864805	0.349772104	0.283770787		1.979970329	1.440129227	0.35	0.28
54	2.309073479	1.959864805	0.349772104	0.283770787		1.979970329	1.440129227	0.35	0.28
55	2.309073479	1.959864805	0.349772104	0.283770787		1.979970329	1.440129227	0.35	0.28
56	2.309073479	1.959864805	0.349772104	0.283770787		1.979970329	1.440129227	0.35	0.28
57	2.309073479	1.959864805	0.349772104	0.283770787		1.979970329	1.440129227	0.35	0.28
58	2.309073479	1.959864805	0.349772104	0.283770787		1.979970329	1.440129227	0.35	0.28
59	2.309073479	1.959864805	0.349772104	0.283770787		1.979970329	1.440129227	0.35	0.28
60	2.309073479	1.959864805	0.349772104	0.283770787		1.979970329	1.440129227	0.35	0.28
61	2.309073479	1.959864805	0.349772104	0.283770787		1.979970329	1.440129227	0.35	0.28
62	2.309073479	1.959864805	0.349772104	0.283770787		1.979970329	1.440129227	0.35	0.28
63	2.309073479	1.959864805	0.349772104	0.283770787		1.979970329	1.440129227	0.35	0.28
64	2.309073479	1.959864805	0.349772104	0.283770787		1.979970329	1.440129227	0.35	0.28
65	2.309073479	1.959864805	0.349772104	0.283770787		1.979970329	1.440129227	0.35	0.28
66	2.309073479	1.959864805	0.349772104	0.283770787		1.979970329	1.440129227	0.35	0.28
67	2.309073479	1.959864805	0.349772104	0.283770787		1.979970329	1.440129227	0.35	0.28
68	2.309073479	1.959864805	0.349772104	0.283770787		1.979970329	1.440129227	0.35	0.28
69	2.309073479	1.959864805	0.349772104	0.283770787		1.979970329	1.440129227	0.35	0.28
70	2.309073479	1.959864805	0.349772104	0.283770787		1.979970329	1.440129227	0.35	0.28
71	2.309073479	1.959864805	0.349772104	0.283770787		1.979970329	1.440129227	0.35	0.28
72	2.309073479	1.959864805	0.349772104	0.283770787		1.979970329	1.440129227	0.35	0.28
73	2.309073479	1.959864805	0.349772104	0.283770787		1.979970329	1.440129227	0.35	0.28
74	2.309073479	1.959864805	0.349772104	0.283770787		1.979970329	1.440129227	0.35	0.28
75	2.309073479	1.959864805	0.349772104	0.283770787		1.979970329	1.440129227	0.35	0.28
76	2.309073479	1.959864805	0.349772104	0.283770787		1.979970329	1.440129227	0.35	0.28
77	2.309073479	1.959864805	0.349772104	0.283770787		1.979970329	1.440129227	0.35	0.28
78	2.309073479	1.959864805	0.349772104	0.283770787		1.979970329	1.440129227	0.35	0.28
79	2.309073479	1.959864805	0.349772104	0.283770787		1.979970329	1.440129227	0.35	0.28
80	2.309073479	1.959864805	0.349772104	0.283770787		1.979970329	1.440129227	0.35	0.28
81	2.309073479	1.959864805	0.349772104	0.283770787		1.979970329	1.440129227	0.35	0.28
82	2.309073479	1.959864805	0.349772104	0.283770787		1.979970329	1.440129227	0.35	0.28
83	2.309073479	1.959864805	0.349772104	0.283770787		1.979970329	1.440129227	0.35	0.28
84	2.309073479	1.959864805	0.349772104	0.283770787		1.979970329	1.440129227	0.35	0.28
85	2.309073479	1.959864805	0.349772104	0.283770787		1.979970329	1.440129227	0.35	0.28
86	2.309073479	1.959864805	0.349772104	0.283770787		1.979970329	1.440129227	0.35	0.28
87	2.309073479	1.959864805	0.349772104	0.283770787		1.979970329	1.440129227	0.35	0.28
88	2.309073479	1.959864805	0.349772104	0.283770787		1.979970329	1.440129227	0.35	0.28
89	2.309073479	1.959864805	0.349772104	0.283770787		1.979970329	1.440129227	0.35	0.28
90	2.309073479	1.959864805	0.349772104	0.283770787		1.979970329	1.440129227	0.35	0.28
91	2.309073479	1.959864805	0.349772104	0.283770787		1.979970329	1.440129227	0.35	0.28
92	2.309073479	1.959864805	0.349772104	0.283770787		1.979970329	1.440129227	0.35	0.28
93	2.309073479	1.959864805	0.349772104	0.283770787		1.979970329	1.440129227	0.35	0.28
94	2.309073479	1.959864805	0.349772104	0.283770787		1.979970329	1.440129227	0.35	0.28
95	2.309073479	1.959864805	0.349772104	0.283770787		1.979970329	1.440129227	0.35	0.28
