# Supplementary material for: Identification of differences in health impact modelling of salt reduction
Source: PLoS One. 2017 Nov 28;12(11):e0186760. doi: 10.1371/journal.pone.0186760 (PMC5705127; doi:10.1371/journal.pone.0186760)
Supplement: S9 Data — (ZIP) [file pone.0186760.s009.zip]

Archive with 10 entries (9 files):
- r-scripts/
- r-scripts/Default_290314.R
- r-scripts/Linear association.R
- r-scripts/NoRDRcorr_290314.R
- r-scripts/Nwsigma_290314.R
- r-scripts/RRCZM_290314.R
- r-scripts/RRframingham.R
- r-scripts/RRLaw1991.R
- r-scripts/RRlewhoog_290314.R
- r-scripts/RRlewlaag_290314.R
