# Supplementary material for: Identification of differences in health impact modelling of salt reduction
Source: PLoS One. 2017 Nov 28;12(11):e0186760. doi: 10.1371/journal.pone.0186760 (PMC5705127; doi:10.1371/journal.pone.0186760)
Supplement: S9 Data — (ZIP) [file pone.0186760.s009.zip › r-scripts/NoRDRcorr_290314.R]

##install.packages("XML", repos = "http://www.omegahat.org/R")
## load(XML): met de hand

library(XML)
tag1<-"tag1"

tag2<-"tag2"

data<-array(1,c(3,2,96))
ncat<-3
## 
makeXML.age.sex.cat<-function(tag1,tag2,data,ncat)
{ 
string<-paste('<?xml version=\"1.0\" ?> <',tag1,">",sep="")
  for (age in 0:95){
    for (sex in 0:1) {
      for (cat in 1:ncat)  
       string<-paste(string, "<", tag2,">  <age> ",as.character(age), "</age>",
                     " <sex>",as.character(sex),"</sex>",
                     " <cat>",as.character(cat), "</cat>",
                     " <value>",as.character(data[cat,sex+1,age+1]), "</value>",
                     "</",tag2, ">",sep="")
    }}
      string<-paste(string, "</", tag1,">",sep="")
                     return(string)
}
makeXML.age.sex.cat2<-function(tag1,tag2,data,ncat)
{ 
  string<-paste('<?xml version=\"1.0\"?> <',tag1,">",sep="")
  for (age in 0:95){
    for (sex in 0:1) {
      for (cat in 1:ncat)  
        string<-paste(string, "<", tag2,">  <age> ",as.character(age), "</age>",
                      " <sex> ",as.character(sex), "</sex>",
                      " <cat> ",as.character(cat), "</cat>",
                      " <percent> ",as.character(data[cat,sex+1,age+1]), "</percent>",
                      "</",tag2, ">",sep="")
    }}
  string<-paste(string, "</", tag1,">",sep="")
  return(string)
}
makeXML.age.sex.cat(tag1,tag2,data,ncat)
  


### maak eerst de functies die DYNAMO_files schrijven

#######################  risk factor prevalence ################################
writeRiskFactorsPrev<-function(RFname, nclasses, dynamodir, filename , data) 
{
  filename<-gsub(" ","_", filename)
  outdirDP<-paste(dynamodir,"\\Reference_Data\\Risk_Factors\\",RFname,
                  "\\Prevalences","\\", sep="")
  outfilename<-paste(outdirDP,filename,".xml" , sep="")
  
  # write data
  print("write prevrisk1")
  dynamo<-makeXML.age.sex.cat2("riskfactorprevalences_categorical","prevalence",data,nclasses)
  
 
  
  dir.create(outdirDP,recursive = TRUE)
  cat(dynamo, file = outfilename, sep = "\n"  )
  
}


###########################  risk factor transition rates  #####################

#  C:\DYNAMO-HIA\Netherlands\Reference_Data\Risk_Factors\NL_BMI_cat3\Transitions
writeTransitionrates<-function(RFname, nclasses, dynamodir, filename , data) 
{
  outdirRT<-paste(dynamodir,"/Reference_Data/Risk_Factors/",RFname,
                  "/Transitions","/", sep="")
  outfilename<-paste(outdirRT,filename,".xml" , sep="")
  outfilename<-gsub(" ","", outfilename)
  # write data
  print("make dom")
  dynamo<-xmlTree(tag="transitionmatrix")
  print ("dom made")
  for (age in 0:95){
    for (sex in 0:1) {
      for (cat in 1:(nclasses*nclasses)) {
        dynamo$addTag("transition", close=FALSE)
        dynamo$addTag("age", as.character(age))
        dynamo$addTag("sex", as.character(sex))
        dynamo$addTag("from", as.character(trunc((cat-1)/nclasses)+1))
        dynamo$addTag("to", as.character(cat-nclasses*(trunc((cat-1)/nclasses))))
        dynamo$addTag("percent",as.character(data[sex+1,cat,age+1]))
        dynamo$closeTag() # prevalence
      }
    }
  }
  print("end filling transition-dom")
  dir.create(outdirRT,recursive = TRUE)
  cat(saveXML(dynamo), file = outfilename, sep = "\n"  )
  
}
#####################  RR categorical riskfactor on disease ####################


writeRRriskfactorCat  <-
  function(diseasename, riskfactorname, ncat, dynamodir, filename , data) 
  {    
    outdirDP<-paste(dynamodir,"/Reference_Data/Diseases/",diseasename,
                    "/Relative_Risks_From_Risk_Factor","/", sep="")
    print(outdirDP)
    outfilename<-paste(outdirDP,gsub(riskfactorname,"", filename),"-",riskfactorname,".xml" , sep="")
    outfilename<-gsub(" ","", outfilename)
    outfilename<-gsub("no.","no", outfilename)
    
    print("writeRRcat")
    print(outfilename)
    # write data
  
    dynamo<-makeXML.age.sex.cat("relrisksfromriskfactor_categorical","relativerisk",data,ncat)
    dir.create(outdirDP,recursive = TRUE)
    cat(dynamo, file = outfilename, sep = "\n"  )
    print(paste(outfilename, "written"))
  }	

##########################  RR mortality #######################################
##\Reference_Data\Risk_Factors\NL_BMI_cat3\Relative_Risks_For_Death\RR_BMI_cat3_to_Death.xml


writeRRMortality<-function(RFname, ncat, dynamodir, filename , data) 
{    
  outdirRRD<-paste(dynamodir,"/Reference_Data/Risk_Factors/",RFname,
                   "/Relative_Risks_For_Death","/", sep="")
  outfilename<-paste(outdirRRD,filename,".xml" , sep="")
  outfilename<-gsub(" ","_", outfilename)
  # write data
  dynamo<-makeXML.age.sex.cat("relrisksfordeath_categorical","relriskfordeath",data,ncat)
  
  dir.create(outdirRRD,recursive = TRUE)
  cat(dynamo, file = outfilename, sep = "\n"  )
  
}


##################### risk factor configuration file    ########################


writeRFCatConfiguration<-function(RFname, ncat, names,  refclas, dynamodir)
{
  outdir<- paste(dynamodir,"/Reference_Data/Risk_Factors/",RFname, sep="")
  outfilename<-paste(outdir,"/",  "configuration.xml" , sep="")  
  outfilename<-gsub(" ","_", outfilename)		
  
  
  dynamo<-xmlTree(tag="riskfactor_categorical")
  dynamo$addTag("classes", close=FALSE)
  for (cat in 1:ncat) {     				  
    dynamo$addTag("class", close=FALSE)
    dynamo$addTag("flexdex", as.character(cat))
    dynamo$addTag("name", as.character(names[cat])) 
    dynamo$closeTag() # class 						
  }
  dynamo$closeTag() # classes
  dynamo$addTag("referenceclass", as.character(refclas))
  
  dir.create(outdir,recursive = TRUE)
  cat(saveXML(dynamo), file = outfilename, sep = "\n"  ) 
}


##########################################################################
##########################################################################
##########################################################################
######################### START MAIN PROGRAM #############################
##########################################################################
##########################################################################
##########################################################################
##########################################################################


# Om dit programma te draaien moeten er de volgende zaken kunnen  worden ingelezen:
# 1.  mu sbp waarde (2 kolommen (mannen en vrouwen) voor 96 leeftijden)
# 2.  sigma sbp waarde (2 kolommen (mannen en vrouwen) voor 96 leeftijden)
# 3.  mu zout waarde (2 kolommen (mannen en vrouwen) voor 96 leeftijden)
# 4.  sigma zout waarde (2 kolommen (mannen en vrouwen) voor 96 leeftijden)
# 5.  mu zout waarde voor alternatief zout scenario (2 kolommen (mannen en vrouwen) voor 96 leeftijden)
# 6   sigma zout waarde voor alternatief zout scenario (2 kolommen (mannen en vrouwen) voor 96 leeftijden)


## hieronder ga ik er vanuit dat deze zijn gecombineerd in een file waarvan de namen hieronder
## worden gegeven, en die ls variabelen hebben:
## voor de referentie zout inname: mumale resp mufemale en sigmamale sigmafemale
## voor de alternatieve zout inname : mumale.alt resp mufemale.alt en sigmamale.alt sigmafemale.alt

nameSBPfile<-"sbp.txt"
nameZoutfile<-"zoutinputdata2.csv"
nameAltZoutfile<-"xxxxx.txt"

outputFileLabel <- 'NoRDR'  ## wordt gebruikt voor alle files behalve alternatieve zout en sbp files
outputFileLabelAlt <- 'NoRDR_alt' ## wordt gebruikt voor alternatieve zout en SBP files

## geef ook de plek waar de output moet worden gezet, plus de plek waar de invoerfiles zijn te vinden
dynamodir <- paste('N:\\data\\R_library\\methodologie\\Hendriek\\NoRDRcorr', sep="")

analyseinputpath <- "N:/Data/R_library/Methodologie/Inputdata berekeningen/"


dir.create(dynamodir, showWarnings = TRUE, recursive = TRUE)


sbpinputfullpath <- paste(analyseinputpath, nameSBPfile, sep="")

#read country specific sbp data 
analysesbpdata <- read.table(file = sbpinputfullpath, header = TRUE, sep = "\t")

## hier zijn de data in verkeerd format, moeten variablen mupredm/f en sigmapredm/f hebben
## hier dataset met andere naam plus vrouwen/mannen onder elkaar plus alleen vanaf leeftijd 30
mupredm<-subset(analysesbpdata, CZMgesl==0)$logsyspred
mupredf<-subset(analysesbpdata, CZMgesl==1)$logsyspred
sigmapredm<-subset(analysesbpdata, CZMgesl==0)$sigma
sigmapredf<-subset(analysesbpdata, CZMgesl==1)$sigma
data<-cbind(mupredm, mupredf, sigmapredm,sigmapredf)
analysesbpdata<-data.frame(rbind(t(array(rep(data[6,],35),c(4,35))),data[6:66,]))
## nu is analysesbpdata in het juiste format


#original:
# mu<- c(2.1,2.1,2.1,2,2,1.8,1.8,1.8,1.7,1.7)
# sigma<- c( 0.4,0.3,0.3,0.3,0.4,0.3,0.3,0.3,0.3,0.3)

#mu and sigma of salt intake
saltinputfullpath <- paste(analyseinputpath, nameZoutfile, sep="")
##altsaltinputfullpath <- paste(analyseinputpath, nameAltZoutfile, sep="")


#read country specific sbp data 
saltdata <- read.table(file = saltinputfullpath, header = TRUE, sep = ";")

## extract de data van de files in aparte arrays
mu <- cbind(saltdata$mumale, saltdata$mufemale)
sigma <- cbind(saltdata$sigmamale, saltdata$sigmafemale)
altmu <- cbind(saltdata$mumale.alt, saltdata$mufemale.alt)
altsigma <- cbind(saltdata$sigmamale.alt, saltdata$sigmafemale.alt)


if (length(mu)!=96 | length(altmu)!=96) print(" LENGTE INVOERDATA KLOPT NIET!!!")
# hulp arrays with cut-off points for the salt categories
# the first element of cutpoints1 is a  number that is not used, 
# chose something below the lowest cuf-off
# idem for the last number in cutpoints2

# so here the salt categories are: <4, 4-6, 6-8,...16-18, >18

cutpoints1<-seq(2,18,by= 2)  # onderste, voor de eerste wordt die niet gebruikt 
cutpoints2<-seq(4,20,by= 2)  # bovenste, voor de laatste wordt die niet gebruikt  
## aantal zout categorien
ncat<-9
ngroups<-96

# function that calculates the part of consumption below the
# cutoff value , assuming a lognormale distribution with
# parameters mu eandsigma (both are parameters on the logscale)
# cutoffvalue is a scalar, mu and sigma are vectors
# result is a vector
punder<-function(cutoffvalue, mu, sigma) # functie definitie
{
  
  mapply(pnorm,log(cutoffvalue), mu, sigma)
}


### function for calculation salt reduction  between two lognormal distributions
### positive result: lower salt in the new alternative situation (mu2,sigma2)
saltdifference<-function(zout,mu1,sigma1,mu2,sigma2){
  punder1<-punder(zout,mu1,sigma1)  
  saltWithSameProp<-exp(mapply(qnorm,punder1,mu2,sigma2))
  return(zout-saltWithSameProp)
}

#  test: should give approx 4: saltdifference(8.75,2.1,0.4,1.5,0.3)
#  test: should give approx 11: saltdifference(19.75,2.1,0.4,1.5,0.3)
#  test:  saltdifference(25,2.0,0.3,1.4,0.5)
#  punder(25,2,0.3) 
#  log(25)
#  (qnorm( 0.9999758,1.4,0.5))
#   punder(exp(3.431611),1.4,0.5)
#  punder(25,2,0.3) - qnorm( 0.9999758,1.4,0.5)

#  qnorm( 0.9,1.4,0.5)
# try out: punder(6,mu,sigma)
# oud: ngroups=20


prevalenceX<-array(0, dim=c(ncat,2,96))
prevalenceXalt<-array(0, dim=c(ncat,2,96))

# calcualte percentage saltintake in every salt category
#  i<-2
## midden categorieen
for (i in 2:ncat-1){
  prevalenceX[i,1,]<- punder(cutpoints2[i],mu[,1],sigma[,1]) -
    punder(cutpoints1[i],mu[,1],sigma[,1])
  prevalenceX[i,2,]<- punder(cutpoints2[i],mu[,2],sigma[,2]) -
    punder(cutpoints1[i],mu[,2],sigma[,2])
  prevalenceXalt[i,1,]<- punder(cutpoints2[i],altmu[,1],altsigma[,1]) -
    punder(cutpoints1[i],altmu[,1],altsigma[,1])
  prevalenceXalt[i,2,]<- punder(cutpoints2[i],altmu[,2],altsigma[,2]) -
    punder(cutpoints1[i],altmu[,2],altsigma[,2])
}
## voor de hoogste categorie
prevalenceX[ncat,1,]<- 1-punder(cutpoints1[9],mu[,1],sigma[,1])
prevalenceX[ncat,2,]<- 1-punder(cutpoints1[9],mu[,2],sigma[,2])
prevalenceXalt[ncat,1,]<- 1-punder(cutpoints1[9],altmu[,1],altsigma[,1])
prevalenceXalt[ncat,2,]<- 1-punder(cutpoints1[9],altmu[,2],altsigma[,2])
## voor de laagste categorie
prevalenceX[1,1,]<- punder(cutpoints2[1],mu[,1],sigma[,1])
prevalenceX[1,2,]<- punder(cutpoints2[1],mu[,2],sigma[,2])
prevalenceXalt[1,1,]<- punder(cutpoints2[1],altmu[,1],altsigma[,1])
prevalenceXalt[1,2,]<- punder(cutpoints2[1],altmu[,2],altsigma[,2])
# check if the sum is 1: dan moet hier steeds een rij met 1-en worden geprint
colSums(prevalenceX[,1,])
colSums(prevalenceX[,2,])
colSums(prevalenceXalt[,1,])
colSums(prevalenceXalt[,2,])

# write the prevalence to dynamofile
bestandnaam1 <- paste('salt_prevalence_',outputFileLabel , sep="")
writeRiskFactorsPrev('salt', ncat, dynamodir, bestandnaam1, 100*prevalenceX)
bestandnaam1a <- paste('salt_prevalence_',outputFileLabelAlt , sep="")
writeRiskFactorsPrev('salt', ncat, dynamodir, bestandnaam1a, 100*prevalenceXalt)


# make alternative prevalence file (everyone to cat 2, except those who are in 1, they stay in 1 )

prevalenceXalt2<- array(0, dim=c(ncat,2,96))
prevalenceXalt2[1,,]<-prevalenceX[1,,]
prevalenceXalt2[2,1,]<-colSums(prevalenceX[2:ncat,1,])
prevalenceXalt2[2,2,]<-colSums(prevalenceX[2:ncat,2,])

bestandnaam1 <- paste('salt_prevalence_',outputFileLabel, '_everyone_to_cat2', sep="")
writeRiskFactorsPrev('salt', ncat, dynamodir, bestandnaam1, 100*prevalenceXalt2)


##################### calculate RR's for salt  ###################################
#
# The general idea here is to take the continuous relation between
# salt and systolic blood pressure (SBP) , as used in the previous modelling
#  by Rudolf Hoogenveen, and use this to alculate the SBP distribution within 9 narrow
# salt categories (<4, 4-6,...16-18, >18)
# The relative risk for bloodpressure (continuous) then is used to
# calculate the RR in each category
#
#  needed (for each age/ gender combination):
#  - salt distribution, 
#  - average blood pressure and sd of blood pressure
#  - constants alfa and beta (derived from meta-analysis)

# uit meta-analyse (berekend door Rudolf, zie zijn stuk)
beta<- 0.0272727
alfa<- -105


#>>>>>>>>>>>>>>>>>>>>>>>>>>>>>>>>>>>>>>>>>>>>>>>>>> 
#Country specific:
muSBP <- cbind(analysesbpdata$mupredm, analysesbpdata$mupredf)


#Country specific:
sigmaSBP <- cbind(analysesbpdata$sigmapredm, analysesbpdata$sigmapredf)

# plot de input SBP
plot(0:95,exp(muSBP[,1]+0.5*sigmaSBP[,1]^2),type="l",ylim=c(110,170))
lines(0:95,exp(muSBP[,2]+0.5*sigmaSBP[,2]^2),col='red')


# mean C (benadering Rudolf): (meanSBP + alfa)/exp(beta*mean[zout])

meanZoutX<-array(0,c(96,2))
meanZoutX[,1]<-exp(mu[,1]+0.5*sigma[,1]^2)
meanZoutX[,2]<-exp(mu[,2]+0.5*sigma[,2]^2)


# we adjust the variance of SBP using the dilution ratio of Rudolf (0.6)
# keeping the same mean
varSBPori1<- 1*(exp(sigmaSBP**2)-1)*exp(2*muSBP+sigmaSBP**2) #low age males: var ori=53.6, cor=32.2
# then the sigma and mu will be different 

# if SBP smaller than 105, the results are problematic as the meta-analysis does not give good results
# for this range. Therefore we assume a minimum mean SBP of 106, which is fairly low for SBP
# as a population mean
meanSBP<-exp(muSBP+0.5*sigmaSBP^2)
meanSBP<-cbind(pmax(106,meanSBP[,1]),pmax(106,meanSBP[,2])) ## zorg dat niet kleiner dan 106
sigmaSBP<-sqrt(log(1+varSBPori1/(meanSBP^2)))
muSBP<-log(meanSBP)-sigmaSBP^2/2

meanSBPori<-exp(muSBP+0.5*sigmaSBP^2) # low age males: 127.2 met sd 5.5
lowci<-exp(muSBP-1.96*sigmaSBP) # low age male: 113

# alfa and beta calculated by Rudolf from meta-analysis on salt-SBP, see his report on this


meanC<-(meanSBPori+alfa)/(exp(beta*meanZoutX[])) # mean zout 10.74, exp=1.34 meanC 16.58
# var c: nominator: varSBP- meanC^2 * beta^2 * exp(2 beta meanZout)* varZout
#        denominator: exp(2 beta meanZout) 
varZoutX<-(exp(sigma**2)-1)*exp(2*mu+sigma^2) # var zout 15.44 sd ca 4
##varZoutX<-array(0,c(96,2))
## 
## klopt ook met de formule hierboven gegeven

varSBPori<-(exp(sigmaSBP**2)-1)*exp(2*muSBP+sigmaSBP**2) #32.2 met correctie voor meetfout
sdC<-sqrt(meanC**2*(varSBPori/((meanSBPori+alfa)^2) -   beta**2 *  varZoutX)) ## na alfa correctie 2.75
sdC[is.nan(sdC)]<-0


# alfa and beta calculated by Rudolf from meta-analysis on salt-SBP, see his report on this

# sigma and mu are the std and mean on the logscale           

sigmaC=sqrt(log(1+sdC/meanC))
muC=log(meanC)-0.5*sigmaC**2
## alternative calculation directly from logarithm of BP
sigmaC2<-sqrt(varSBPori/(meanSBPori+alfa)^2-beta**2*varZoutX)
muC=log(meanC)-0.5*sigmaC2**2
## to do here also mu
muC2<-0

## to average over the distribution of C, we make 100 bins 
## with equal probability and use the midpoint as the value with
## which we calculate
percentiles<-seq(0.005,0.995,by=0.01)
C<-array(0,c(length(percentiles),96,2))

for(a in 1:96)
{C[,a,1]<-exp(qnorm(percentiles,muC[a,1],sigmaC2[a,1]))
 C[,a,2]<-exp(qnorm(percentiles,muC[a,2],sigmaC2[a,2]))
}
# C[,,2]

## we make narrow salt categories for our calculations, which will be averaged
## later to the broader categories used eventually

zout<-seq(0.25,25,by =0.5) # intake of salt in 50 small categories, midpoint of the category


# the salt data are in ngroups sex/age categories, but we need the data in 96 age time 2 gender categories
# array names with X at the end are an extended version (96x2) of the ngroups category arrays

probzoutX<-array(0,c(length(zout),96,2)) # probability of being in each small salt category
probzoutXalt<-array(0,c(length(zout),96,2)) # probability of being in each small salt category
deltaZout<-array(0,c(length(zout),96,2)) # the change in salt intake compared to the reference saltintake
## example: first category 5% reference and 10% alternative, then 0 change, but 5 has come from higher
## categorie, so change in next is %5/total% in that category
## this can be calculated by the transitionrate algoritm. Minimum transitions to get to the low
## salt intake
## TODO


## vul deze categorien net zoals eerder prevalenceX
for (i in 2:(length(zout)-1))
{
  probzoutX[i,,1]<- t(punder(0.5*i,mu[,1],sigma[,1]) -
                     punder(0.5*i-0.5,mu[,1],sigma[,1]))
  probzoutX[i,,2]<- t(punder(0.5*i,mu[,2],sigma[,2]) -
                        punder(0.5*i-0.5,mu[,2],sigma[,2]))
  probzoutXalt[i,,1]<- t(punder(0.5*i,altmu[,1],altsigma[,1]) -
                        punder(0.5*i-0.5,altmu[,1],altsigma[,1]))
  probzoutXalt[i,,2]<- t(punder(0.5*i,altmu[,2],altsigma[,2]) -
                        punder(0.5*i-0.5,altmu[,2],altsigma[,2]))
}
## eerste categorie
probzoutX[1,,1]=t(punder(0.5,mu[,1],sigma[,1]))
probzoutX[1,,2]=t(punder(0.5,mu[,2],sigma[,2]))
probzoutX[length(zout),,1]=t(1-punder(24.5,mu[,1],sigma[,1]))
probzoutX[length(zout),,2]=t(1-punder(24.5,mu[,2],sigma[,2]))
## hoogste categorie
probzoutXalt[1,,1]=t(punder(0.5,altmu[,1],altsigma[,1]))
probzoutXalt[1,,2]=t(punder(0.5,altmu[,2],altsigma[,2]))
probzoutXalt[length(zout),,1]=t(1-punder(24.5,altmu[,1],altsigma[,1]))
probzoutXalt[length(zout),,2]=t(1-punder(24.5,altmu[,2],altsigma[,2]))
## check of optelt tot 1
colSums(probzoutX[,,1])
colSums(probzoutX[,,2])
colSums(probzoutXalt[,,1])
colSums(probzoutXalt[,,2])

#### plot de prevalentie van zoutinname voor 25 en 60 jarigen (rood=vrouwen, blauw is mannen, stippellijn =25 jaar ) ####;
maxzout<-max(probzoutX[,25,],probzoutX[,60,])
plot(zout,probzoutX[,60,1],xlab='zout (g/d)',ylab='prevalence',type='l',col='blue',ylim=c(0,maxzout+0.01))
lines(zout,probzoutX[,60,2],xlab='zout (g/d)',ylab='prevalence',col='red')
lines(zout,probzoutX[,25,1],xlab='zout (g/d)',ylab='prevalence',lty=2,col='blue')
lines(zout,probzoutX[,25,2],xlab='zout (g/d)',ylab='prevalence',lty=2,col='red')

## sbp geeft de percentiel waarden van de bloeddruk in de smalle zout categorieen
SBP<-array(0,c(length(percentiles),length(zout),96,2))


###### input relative risks ####################
### these are per 10 mm HG ##################
### source - Lewington et al, 2002 ############################

# RR IHD_incidence 	1
#males = females (eerste 7 zelfde: tm 35)

##RRIHD<-c(rep(1.240438,35), rep(1.237701,5), rep(1.233310,5), rep(1.224018,5), rep(1.208730,5), rep(1.191085,5), 
  ##    rep(1.172607,5), rep(1.151744,5), rep(1.126599,5), rep(1.095618,5), rep(1.060213,5), rep(1.005000,11))
# RR CVA_incidence    	1
#males = females (eerste 7 zelfde: tm 35)

#RRCVA<-c(rep(1.303463,35),rep(1.292220,5), rep(1.279447,5), rep(1.262672,5), rep(1.241916,5), rep(1.218849,5), 
#        rep(1.195202,5), rep(1.172643,5), rep(1.151345,5), rep(1.130025,5), rep(1.108191,5), rep(1.075181,11))

#RR mortality      1
#males = females (eerste 7 zelfde: tm 35)

RRmort<-c(rep(1.15371,35), rep(1.13602,5), rep(1.11859,5), rep(1.10144,5), rep(1.08455,5), rep(1.06792,5), 
         rep(1.05154,5), rep(1.03541,5), rep(1.01954,5), rep(1.0039,5), rep(1.0,16)) 

#RRcontinue<-cbind(RRIHD,RRCVA,RRmort)

####  nu uit lewington zijn per 20 mm HG VERLAGING, hier omgezet naar per 10 verhoging
RRIHD<-c(rep(0.49,50), rep(0.50,10), rep(0.54,10), rep(0.60,10), rep(0.67,16))
RRIHD<-exp(-0.5*log(RRIHD))
RRCVA<-c(rep(0.36,50), rep(0.38,10), rep(0.43,10), rep(0.50,10), rep(0.67,16))
RRCVA<-exp(-0.5*log(RRCVA))

## deze berekent uit meta-analyse rudolf , stuk dd 15 may 2012

diseasename<-c("IHD","CVA", "mort") 
RRcontinue<-cbind(RRIHD,RRCVA,RRmort)


### RR gives the RR in the innermost cell 
RR<-array(1,c(length(percentiles),length(zout),96,2))


  
  
  RRzout<-array(1,c(length(zout),96,2)) # RR averaged over c
  varSBP<-array(1,c(length(zout),96,2)) # variance of sbp
  meanSBP<-array(1,c(length(zout),96,2)) # average of sbp
  SBPalt<-SBP ## alternative SBP after reducting salt intake in each salt category
i<-49
for (i in 1:(length(zout))){
   alti.m<-saltdifference(zout[i],mu[,1],sigma[,1],altmu[,1],altsigma[,1])
   alti.f<-saltdifference(zout[i],mu[,2],sigma[,2],altmu[,2],altsigma[,2])
    for (a in 1:96)
    { 
      #  SBP= C*exp(beta*zout)-alfa  ; index C: percentile, age
      SBP[,i,a,1]<-  C[,a,1]*exp(beta*zout[i])-alfa
      SBP[,i,a,2]<-  C[,a,2]*exp(beta*zout[i])-alfa
      SBPalt[,i,a,1]<-  C[,a,1]*exp(beta*(zout[i]-alti.m[a]))-alfa
      SBPalt[,i,a,2]<-  C[,a,2]*exp(beta*(zout[i]-alti.f[a]))-alfa
      
      # per smalle zout categorie
      varSBP[i,a,1]<-var(SBP[,i,a,1]) # i= salt category, a=age-sex category
      varSBP[i,a,2]<-var(SBP[,i,a,2]) # 
      meanSBP[i,a,1]<-mean(SBP[,i,a,1]) #   i= salt category, a=age-sex category
      meanSBP[i,a,2]<-mean(SBP[,i,a,2]) # 
      
    }}

## jonge mannen SBP[,,1,1]
## apply(SBP[,,1,1],2,var)
## verhoging per gram zout: c*(exp(beta Z)-exp(beta Z-1))= c(exp( beta Z)-exp(betaZ)*exp- beta)=
## c exp (beta Z)*(1-exp(beta)) = (SBP(Z)+alfa)*(1-exp(-beta))
## beta<- 0.0272727
##alfa<- -105
## dus (SBP-105)*-0.0277
## 0.9 is voor SBP 105 + 32.5 = 137.7
## 1.2 is voor SBP 105.+ 43.4 = 148.9
## 0.6 is voor SBP 105 + 21.6 = 126.6

## plot de invoer gemiddelde SBP tegen die in zout categorie 2.75, 7.75, 10.25, 12.75, 17.75, 22.75
plot(0:95,meanSBPori[,1],type='l', ylim=c(100,160))
lines(0:95,meanSBP[5,,1],col='red',lty=3)
lines(0:95,meanSBP[15,,1],col='red',lty=3)
lines(0:95,meanSBP[20,,1],col='red',lty=3)
lines(0:95,meanSBP[25,,1],col='red',lty=3)
lines(0:95,meanSBP[35,,1],col='red',lty=3)
lines(0:95,meanSBP[45,,1],col='red',lty=3)

### plot dose response voor leeftijd 25(streepjes) en 60 (doorgetrokken) en 75 (kleine streepjes) 
plot(zout,meanSBP[,60,1],xlab='zout (g/d)',ylab='mean SBP (mm Hg)',ylim=c(110,160),type='l',col='blue')
lines(zout,meanSBP[,60,2],col='red')
lines(zout,meanSBP[,25,1],lty=2,col='blue')
lines(zout,meanSBP[,25,2],lty=2,col='red')
lines(zout,meanSBP[,75,1],lty=3,col='blue')
lines(zout,meanSBP[,75,2],lty=3,col='red')

  ### make and output SBP files voor dynamo
  
  prevSBP<-array(0,c(4,2,96))
  prevSBPalt<-array(0,c(4,2,96))
  deltaSBP<-array(0,c(4,2,96)) 
  prevSBP8<-array(0,c(8,2,96))
  prevSBP8alt<-array(0,c(8,2,96))
  sbpcutoffLow<-c(0,120,140,160)
  sbpcutoffHigh<-c(120,140,160,1000)
  sbpMidpointForEmptyCategories<-c(119,130,150,161) # because categories are empty, the average of
                                                    # extreem categories will be very close to the border
                                                    # in principle the RRs resulting from these values
                                                    # will not be used, as the categories are empty
  meanSBPbyCat<-array(0,c(4,2,96))
  meanSBPbyCatalt<-array(0,c(4,2,96)) ## dit is de alternatieve SBP in de oude categorien met zelfde personen
## per categorie als in de oude situatie
  
  ### probzoutX[catfijn,age,sex] geeft zout prevalentie in de fijne categories
  ### SBP [sbppercentile, catfijn, age, sex] geeft bloeddruk in deze fijne categorien
  
  
    for (age in 1:96)
      for (s in 1:2)
        for (cat in 1:4){
        ## deze loop kan vast nogwel weg maar kost wrsch meer programmeer tijd dan rekentijd daarom even laten zitten
        for (catfijn in 1:length(zout)){
         prevSBP[cat,s,age]<-prevSBP[cat,s,age]+probzoutX[catfijn,age,s]* mean( SBP[,catfijn,age,s]<sbpcutoffHigh[cat] & SBP[,catfijn,age,s]>=sbpcutoffLow[cat])
         ## prevalentie van bloeddruk bij de alternatieve zout blootstelling
         prevSBPalt[cat,s,age]<-prevSBPalt[cat,s,age]+probzoutXalt[catfijn,age,s]* mean( SBP[,catfijn,age,s]<sbpcutoffHigh[cat] & SBP[,catfijn,age,s]>=sbpcutoffLow[cat])
         
         ## tel de gemiddelde SBP binnen iedere categorie op met gewicht probzoutX
         meanSBPbyCat[cat,s,age]<-meanSBPbyCat[cat,s,age]+
           probzoutX[catfijn,age,s]*mean(SBP[,catfijn,age,s]* (SBP[,catfijn,age,s]<sbpcutoffHigh[cat] & SBP[,catfijn,age,s]>=sbpcutoffLow[cat]))
         ## alternatieve bloeddruk is de gemiddelde bloeddruk in de oude categorieen 
         ## (= zelfde als hierboven), waarvan de prob wordt gegeven door probzoutX (niet probzoutXalt)
         ## en ook de grenzen worden bepaald door de oude bloeddruk, alleen het middelen gaat over de nieuwe bloeddruk
                 
         meanSBPbyCatalt[cat,s,age]<-meanSBPbyCatalt[cat,s,age]+
           probzoutX[catfijn,age,s]*mean(SBPalt[,catfijn,age,s]* (SBP[,catfijn,age,s]<sbpcutoffHigh[cat] & SBP[,catfijn,age,s]>=sbpcutoffLow[cat]))
         
        }
        ## er is gewogen (in beide gevallen) met probzoutX wat binnen de categorie niet opteld tot 1, maar tot prevSBP
       meanSBPbyCat[cat,s,age]<- meanSBPbyCat[cat,s,age]/prevSBP[cat,s,age]
       meanSBPbyCatalt[cat,s,age]<- meanSBPbyCatalt[cat,s,age]/prevSBP[cat,s,age]
        ## this does not work for empty categories (division by 0) therefore just give this a value
        if(prevSBP[cat,s,age]==0) { 
          meanSBPbyCat[cat,s,age]<- sbpMidpointForEmptyCategories[cat]
          meanSBPbyCatalt[cat,s,age]<- sbpMidpointForEmptyCategories[cat]}
        
        }
## plot voor mannen
 for (i in 1:4){
plot(0:95,meanSBPbyCat[i,1,],type='l',col='black')
lines(0:95,meanSBPbyCatalt[i,1,],col='blue')
}
## voor 40 jarigen mannen plot mediane bloeddruk

  plot(1:50,SBP[50,,40,1],type='l',col='black')
  lines(1:50,SBPalt[50,,40,1],col='blue')

##SBP[,,30,1]


## in prevSBP zit de SBP in 4 categorieen
## in prevSBPalt zijn de 4 categorien gevuld met de prevalenties van SBP onder het nieuwe (alternatieve) zoutscenario
## in prevSBP8 zijn er 8 categorien, waarvan 1-4 zijn gevuld en 5-8 leeg
## in prevSBP8alt is dat andersom (5-8  leeg en 1-4 gevuld)
## de personen verschuiven in het alternatieve scenario niet van categorie, alleen de RR is anders


prevSBP8[1:4,,]<-prevSBP
prevSBP8alt[5:8,,]<-prevSBP

bestandnaam1a <- paste('SBP_prevalence_', outputFileLabel, sep="")
writeRiskFactorsPrev('SBP', 4, dynamodir, bestandnaam1a, 100*prevSBP)

bestandnaam1b <- paste('SBP8_prevalence_', outputFileLabel, sep="")
writeRiskFactorsPrev('SBP8', 8, dynamodir, bestandnaam1b, 100*prevSBP8)


bestandnaam1c <- paste('SBP8_prevalence_', outputFileLabelAlt, sep="")
writeRiskFactorsPrev('SBP8', 8, dynamodir, bestandnaam1c, 100*prevSBP8alt)

bestandnaam1d <- paste('SBP_prevalence_', outputFileLabelAlt, sep="")
writeRiskFactorsPrev('SBP', 4, dynamodir, bestandnaam1d, 100*prevSBPalt)


######################################################  make de RRs

  ## calculate RR voor ieder bloeddruk percentiel in de smalle zout categorieen
## type<-1

  
  for (type in 1:3) {  
  for (i in 1:(length(zout)))
    for (j in 1:96)
    {
      # index RR: C,saltcat, age, gender
      RR[,i,j,1]<-  RRcontinue[j,type]**(SBP[,i,j,1]/10-130/10)
      RR[,i,j,2]<-  RRcontinue[j,type]**(SBP[,i,j,2]/10-130/10)
      # first dimension is C, RRzout= RR averaged over C
      # index RRzout: saltcat, age, gender
      RRzout[i,j,1]<-mean(RR[,i,j,1]) 
      RRzout[i,j,2]<-mean(RR[,i,j,2])
    }
### bereken rr voor verschil n 2 gram
  warnings()
  print (type)
  RR[,44,,1]/RR[,48,,1]
  RR[,44,,2]/RR[,48,,2]
  #RR voor IHD 60 jarige mannen   RRzout[,60,2]
  # next we need to average the RRzout within each salt category in other words: to make from RRzout ( many small categories) 
  # a smaller number of RRs for larger categories of salt
  # averaging is done weighting for the distribution over the categories; that is, weighted with probzout  
  wRR<- RRzout*probzoutX 
  wvarSBP<-varSBP*probzoutX
  wmeanSBP<-meanSBP*probzoutX
  wRRalt<- RRzout*probzoutXalt 
 
  
  # sd of sbp
  sdSBP<-sqrt(colSums(wvarSBP))
  averageSBP<-colSums(wmeanSBP)
  colSums(probzoutX)
  
  # index indicates which smaller salt categories belongs with which larger category
  index<-2-(zout<cutpoints2[1])
  for (i in 2:(length(cutpoints2)-1)) 
  {
    index<-index+1-(zout<cutpoints2[i])                            
  }
  ## RRzoutForDynamo is the final array with RRs
  RRzoutForDynamo<-array(0,c(ncat,2,96))
  RRSBP8ForDynamo<-array(0,c(8,2,96))
  RRSBPForDynamo<-array(0,c(4,2,96))
  RRSBPForDynamoalt<-array(0,c(4,2,96))
  
  SBPbySaltCat<-array(0,c(ncat,2,96))
  
  sumW<-array(0,c(ncat,2,96))
 
  varSBPinPOP<-array(0,c(2,96,2))
  meanSBPinPOP<-array(0,c(2,96,2))
  # take the (weighted) average for each larger salt category
  for (i in 1:(length(zout)))
  {
    RRzoutForDynamo[index[i],1,]<-RRzoutForDynamo[index[i],1,]+wRR[i,,1]
    RRzoutForDynamo[index[i],2,]<-RRzoutForDynamo[index[i],2,]+wRR[i,,2]
    
    SBPbySaltCat[index[i],1,]<-SBPbySaltCat[index[i],1,]+wmeanSBP[i,,1]
    SBPbySaltCat[index[i],2,]<-SBPbySaltCat[index[i],2,]+wmeanSBP[i,,2]
    
    sumW[index[i],1,]<-sumW[index[i],1,]+probzoutX[i,,1]     
    sumW[index[i],2,]<-sumW[index[i],2,]+probzoutX[i,,2]
 
    
    
    
    dim(wmeanSBP)
  }
  RRzoutForDynamo<-RRzoutForDynamo /sumW 
  SBPbySaltCat <- SBPbySaltCat/sumW
 
  # make the RR equal to 1 in the second category (=reference value)
  for (i in 1:96)
  {
    # make 2 the reference category
    RRzoutForDynamo[,1,i]<- RRzoutForDynamo[,1,i]/RRzoutForDynamo[2,1,i]
    RRzoutForDynamo[,2,i]<- RRzoutForDynamo[,2,i]/RRzoutForDynamo[2,2,i]
  }
  # write in dynamo format, IT deze regel naar boven gehaald
  #dir.create("N:\\data\\R_library", showWarnings = TRUE, recursive = FALSE)
  
  if (type!=3)
  {
    bestandnaam1 <- paste("RR_",diseasename[type],"_",outputFileLabel, sep="")
    writeRRriskfactorCat (diseasename[type], "salt", ncat, dynamodir, bestandnaam1, RRzoutForDynamo) 
  } 
  
  else
  {
   bestandnaam1m <- paste("RR_death_",outputFileLabel, sep="")
   writeRRMortality("salt", ncat, dynamodir, bestandnaam1m, RRzoutForDynamo)               
  }

## nu RR's maken voor bloeddruk categorien
## Hier is gekozen voor 120 mmHg als referentie waarde (RR=1)
## iedere SBP categorie krijgt het RR berekent door RR continue los te laten op
## verschil gemiddelde bloeddruk in de categorie met 120 mmHG 
## type=1
## dit is gedaan zowel voor de bloeddruk in het referentie scenario als onder het alternatieve scenario
 
 for (s in 1:2) {
  #voor testen: age<-61 ## is 60 jaar type<-1 s<-1
  for (age in 1:96)
  {
    # make 2 the reference category
    RRSBPForDynamo[,s,age]<- RRcontinue[age,type]**(meanSBPbyCat[,s,age]/10-120/10) 
    RRSBPForDynamoalt[,s,age]<- RRcontinue[age,type]**(meanSBPbyCatalt[,s,age]/10-120/10)  
    
    # wat output om te testen: meanSBPbyCatalt[,2,61]-meanSBPbyCat[,2,61]
   #  RRSBPForDynamoalt[,1,61]
  #   RRSBPForDynamo[,1,61]
  #  RRSBPForDynamoalt[,1,61]/   RRSBPForDynamo[,1,61]
  #  meanSBPbyCat[,1,61]/10-120/10
  #  meanSBPbyCatalt[,1,61]/10-120/10
  }}
    RRSBP8ForDynamo[1:4,,]<- RRSBPForDynamo
    RRSBP8ForDynamo[5:8,,]<- RRSBPForDynamoalt
  
   if (type!=3){
  bestandnaam2 <- paste("RR_",diseasename[type],"_",outputFileLabel, sep="")
  writeRRriskfactorCat (diseasename[type], "SBP", 4, dynamodir, bestandnaam2, RRSBPForDynamo) 
  bestandnaam3 <- paste("RR_",diseasename[type],"_",outputFileLabel,"_+_",outputFileLabelAlt, sep="")
  writeRRriskfactorCat (diseasename[type], "SBP8", 8, dynamodir, bestandnaam3, RRSBP8ForDynamo) 
  
   } else {
  
  bestandnaam1 <- paste("RR_death_", outputFileLabel,sep="")
  writeRRMortality("SBP", 4, dynamodir, bestandnaam1, RRSBPForDynamo)
  bestandnaam1a <- paste("RR_death_", outputFileLabel,"_+_",outputFileLabelAlt,sep="")
  writeRRMortality("SBP8", 8, dynamodir, bestandnaam1a, RRSBP8ForDynamo)
  }
  }
  
warnings() 


## type=1
## For checking of the procedure, print the mean and variance of the SBP as used for calculating the RRs next to the input values 
cbind(averageSBP,meanSBPori, sdSBP, sqrt(varSBPori))

## Conclusions from this: the variance of SBP is too high, especially for males, but the difference in not 
## very relevant in view of data uncertainty. 
## Point for improvement? Mean C might be estimated better


###       write configurationfile zout #############
catnames<-c("<4 g/d","4-6 g/d","6-8 g/d","8-10 g/d","10-12 g/d","12-14 g/d","14-16 g/d","16-18 g/d",">18 g/d")
writeRFCatConfiguration("salt", ncat, catnames,  2, dynamodir)


###       write configurationfiles SBP #############
catnames<-c("<120 mmHg","120-140 mmHg","140-160 mmHg","160+ mmHg")
writeRFCatConfiguration("SBP", 4, catnames,  1, dynamodir)


catnames<-c("<120 mmHg","120-140 mmHg","140-160 mmHg","160+ mmHg","<120 mmHg na verandering","120-140 mmHg na verandering","140-160 mmHg na verandering","160+ mmHg na verandering")
writeRFCatConfiguration("SBP8", 8, catnames,  1, dynamodir)


# Hazard ratio (95% CI for 20 mmHg lower usual systolic blood pressure)

# Confidence intervals van Lewington et al, 2002
# stroke: 40-49: 0.36 (0.32-0.40)
#         50-59: 0.38 (0.35-0.40)
#         60-69: 0.43 (0.41-0.45)
#         70-79: 0.50 (0.48-0.52)
#         80-89: 0.67 (0.63-0.71)


#IHD:     40-49: 0.49 (0.45-0.53)  
#         50-59: 0.50 (0.49-0.52)
#         60-69: 0.54 (0.53-0.55)
#         70-79: 0.60 (0.58-0.61) 
#         80-89: 0.67 (0.64-0.70)

# other vascular mortality:
#         40-49: 0.43 (0.38-0.48)  
#         50-59: 0.50 (0.47-0.54)
#         60-69: 0.53 (0.51-0.56)
#         70-79: 0.64 (0.61-0.67) 
#         80-89: 0.70 (0.65-0.75)

##
warnings()
